# Supplementary material for: Design and simulation-based evaluation of a novel tracheostomy high-flow therapy device interface: a preclinical study
Source: PeerJ. 2025 Dec 16;13:e20445. doi: 10.7717/peerj.20445 (PMC12716144; doi:10.7717/peerj.20445)
Supplement: Supplemental Information 1 — PEEP, positive end-expiratory pressure; nHFTI, new high-flow tracheal interface; [file peerj-13-20445-s001.csv]

Time	Flow	Lung tidal volume	p alveole	Airway pressure	Bellows position	Intrapleural pressure	Cardial pressure	Fraction of O2 inspir	Ambient pressure	Temperature Celsius	FRC actual	Shunt fraction	Partial pressure O2 air chamber	Partial pressure O2 effectiv	Oxygen sat pulm. capillaries	NA	NA	NA	NA	NA	NA	NA
0:03:27	-627.5068224	2336.422515	2.907983274	1.800802705	11.72600945	-0.826768145	-3.592127722	39.59065449	1002.274826	28.2	2099.446579	0.073326142	397.1407564	198.5698782	99.7026563	0	0	0	0	0	0	0
0:03:27	-627.5068224	2336.422515	2.907983274	1.800802705	11.72600945	-0.826768145	-3.592127722	39.59065449	1002.274826	28.2	2099.446579	0.073326142	397.1407564	198.5698782	99.7026563	0	0	0	0	0	0	0
0:03:27	-627.5068224	2336.422515	2.907983274	1.800802705	11.72600945	-0.826768145	-3.592127722	39.59065449	1002.274826	28.2	2099.446579	0.073326142	397.1407564	198.5698782	99.7026563	0	0	0	0	0	0	0
0:03:27	-627.5068224	2336.422515	2.907983274	1.800802705	11.72600945	-0.826768145	-3.592127722	39.59065449	1002.274826	28.2	2099.446579	0.073326142	397.1407564	198.5698782	99.7026563	0	0	0	0	0	0	0
0:03:27	-627.5068224	2336.422515	2.907983274	1.800802705	11.72600945	-0.826768145	-3.592127722	39.59065449	1002.274826	28.2	2099.446579	0.073326142	397.1407564	198.5698782	99.7026563	0	0	0	0	0	0	0
0:03:27	-627.5068224	2336.422515	2.907983274	1.800802705	11.72600945	-0.826768145	-3.592127722	39.59065449	1002.274826	28.2	2099.446579	0.073326142	397.1407564	198.5698782	99.7026563	0	0	0	0	0	0	0
0:03:27	-738.2585737	2199.002505	2.555860349	1.496376788	10.95827427	-0.032823432	-2.267335515	39.59617208	1002.383562	28.2	2098.492733	0.030034388	397.2270986	198.6130493	99.70285922	0	0	0	0	0	0	0
0:03:27	-738.2585737	2199.002505	2.555860349	1.496376788	10.95827427	-0.032823432	-2.267335515	39.59617208	1002.383562	28.2	2098.492733	0.030034388	397.2270986	198.6130493	99.70285922	0	0	0	0	0	0	0
0:03:27	-738.2585737	2199.002505	2.555860349	1.496376788	10.95827427	-0.032823432	-2.267335515	39.59617208	1002.383562	28.2	2098.492733	0.030034388	397.2270986	198.6130493	99.70285922	0	0	0	0	0	0	0
0:03:27	-738.2585737	2199.002505	2.555860349	1.496376788	10.95827427	-0.032823432	-2.267335515	39.59617208	1002.383562	28.2	2098.492733	0.030034388	397.2270986	198.6130493	99.70285922	0	0	0	0	0	0	0
0:03:27	-738.2585737	2199.002505	2.555860349	1.496376788	10.95827427	-0.032823432	-2.267335515	39.59617208	1002.383562	28.2	2098.492733	0.030034388	397.2270986	198.6130493	99.70285922	0	0	0	0	0	0	0
0:03:27	-738.2585737	2199.002505	2.555860349	1.496376788	10.95827427	-0.032823432	-2.267335515	39.59617208	1002.383562	28.2	2098.492733	0.030034388	397.2270986	198.6130493	99.70285922	0	0	0	0	0	0	0
0:03:27	-738.2585737	2199.002505	2.555860349	1.496376788	10.95827427	-0.032823432	-2.267335515	39.59617208	1002.383562	28.2	2098.492733	0.030034388	397.2270986	198.6130493	99.70285922	0	0	0	0	0	0	0
0:03:27	-738.2585737	2199.002505	2.555860349	1.496376788	10.95827427	-0.032823432	-2.267335515	39.59617208	1002.383562	28.2	2098.492733	0.030034388	397.2270986	198.6130493	99.70285922	0	0	0	0	0	0	0
0:03:27	-738.2585737	2199.002505	2.555860349	1.496376788	10.95827427	-0.032823432	-2.267335515	39.59617208	1002.383562	28.2	2098.492733	0.030034388	397.2270986	198.6130493	99.70285922	0	0	0	0	0	0	0
0:03:27	-342.8663198	2104.433689	1.229958799	0.485501532	10.51228194	0.100851522	-1.317363027	39.65747208	1000.355797	28.2	2062.71455	0.838862085	397.2624644	198.6307322	99.70294234	0	0	0	0	0	0	0
0:03:27	-342.8663198	2104.433689	1.229958799	0.485501532	10.51228194	0.100851522	-1.317363027	39.65747208	1000.355797	28.2	2062.71455	0.838862085	397.2624644	198.6307322	99.70294234	0	0	0	0	0	0	0
0:03:27	-342.8663198	2104.433689	1.229958799	0.485501532	10.51228194	0.100851522	-1.317363027	39.65747208	1000.355797	28.2	2062.71455	0.838862085	397.2624644	198.6307322	99.70294234	0	0	0	0	0	0	0
0:03:27	-342.8663198	2104.433689	1.229958799	0.485501532	10.51228194	0.100851522	-1.317363027	39.65747208	1000.355797	28.2	2062.71455	0.838862085	397.2624644	198.6307322	99.70294234	0	0	0	0	0	0	0
0:03:28	-342.8663198	2104.433689	1.229958799	0.485501532	10.51228194	0.100851522	-1.317363027	39.65747208	1000.355797	28.2	2062.71455	0.838862085	397.2624644	198.6307322	99.70294234	0	0	0	0	0	0	0
0:03:28	-342.8663198	2104.433689	1.229958799	0.485501532	10.51228194	0.100851522	-1.317363027	39.65747208	1000.355797	28.2	2062.71455	0.838862085	397.2624644	198.6307322	99.70294234	0	0	0	0	0	0	0
0:03:28	-342.8663198	2104.433689	1.229958799	0.485501532	10.51228194	0.100851522	-1.317363027	39.65747208	1000.355797	28.2	2062.71455	0.838862085	397.2624644	198.6307322	99.70294234	0	0	0	0	0	0	0
0:03:28	-342.8663198	2104.433689	1.229958799	0.485501532	10.51228194	0.100851522	-1.317363027	39.65747208	1000.355797	28.2	2062.71455	0.838862085	397.2624644	198.6307322	99.70294234	0	0	0	0	0	0	0
0:03:28	-111.7248462	2066.030576	0.695221524	0.139861428	10.32909148	0.157279983	-0.726711896	39.68258057	999.5252239	28.2	2046.767952	1.22919791	397.2769502	198.6379751	99.70297638	0	0	0	0	0	0	0
0:03:28	-111.7248462	2066.030576	0.695221524	0.139861428	10.32909148	0.157279983	-0.726711896	39.68258057	999.5252239	28.2	2046.767952	1.22919791	397.2769502	198.6379751	99.70297638	0	0	0	0	0	0	0
0:03:28	-111.7248462	2066.030576	0.695221524	0.139861428	10.32909148	0.157279983	-0.726711896	39.68258057	999.5252239	28.2	2046.767952	1.22919791	397.2769502	198.6379751	99.70297638	0	0	0	0	0	0	0
0:03:28	-111.7248462	2066.030576	0.695221524	0.139861428	10.32909148	0.157279983	-0.726711896	39.68258057	999.5252239	28.2	2046.767952	1.22919791	397.2769502	198.6379751	99.70297638	0	0	0	0	0	0	0
0:03:28	-111.7248462	2066.030576	0.695221524	0.139861428	10.32909148	0.157279983	-0.726711896	39.68258057	999.5252239	28.2	2046.767952	1.22919791	397.2769502	198.6379751	99.70297638	0	0	0	0	0	0	0
0:03:28	-111.7248462	2066.030576	0.695221524	0.139861428	10.32909148	0.157279983	-0.726711896	39.68258057	999.5252239	28.2	2046.767952	1.22919791	397.2769502	198.6379751	99.70297638	0	0	0	0	0	0	0
0:03:28	-111.7248462	2066.030576	0.695221524	0.139861428	10.32909148	0.157279983	-0.726711896	39.68258057	999.5252239	28.2	2046.767952	1.22919791	397.2769502	198.6379751	99.70297638	0	0	0	0	0	0	0
0:03:28	-111.7248462	2066.030576	0.695221524	0.139861428	10.32909148	0.157279983	-0.726711896	39.68258057	999.5252239	28.2	2046.767952	1.22919791	397.2769502	198.6379751	99.70297638	0	0	0	0	0	0	0
0:03:28	-111.7248462	2066.030576	0.695221524	0.139861428	10.32909148	0.157279983	-0.726711896	39.68258057	999.5252239	28.2	2046.767952	1.22919791	397.2769502	198.6379751	99.70297638	0	0	0	0	0	0	0
0:03:28	-28.39452099	2049.945287	0.477210736	-0.135637559	10.25110467	0.178772281	-0.362360393	39.692865	999.1850213	28.2	2040.290713	1.389079464	397.2828836	198.6409418	99.70299033	0	0	0	0	0	0	0
0:03:28	-28.39452099	2049.945287	0.477210736	-0.135637559	10.25110467	0.178772281	-0.362360393	39.692865	999.1850213	28.2	2040.290713	1.389079464	397.2828836	198.6409418	99.70299033	0	0	0	0	0	0	0
0:03:28	-28.39452099	2049.945287	0.477210736	-0.135637559	10.25110467	0.178772281	-0.362360393	39.692865	999.1850213	28.2	2040.290713	1.389079464	397.2828836	198.6409418	99.70299033	0	0	0	0	0	0	0
0:03:28	-28.39452099	2049.945287	0.477210736	-0.135637559	10.25110467	0.178772281	-0.362360393	39.692865	999.1850213	28.2	2040.290713	1.389079464	397.2828836	198.6409418	99.70299033	0	0	0	0	0	0	0
0:03:28	-28.39452099	2049.945287	0.477210736	-0.135637559	10.25110467	0.178772281	-0.362360393	39.692865	999.1850213	28.2	2040.290713	1.389079464	397.2828836	198.6409418	99.70299033	0	0	0	0	0	0	0
0:03:28	-28.39452099	2049.945287	0.477210736	-0.135637559	10.25110467	0.178772281	-0.362360393	39.692865	999.1850213	28.2	2040.290713	1.389079464	397.2828836	198.6409418	99.70299033	0	0	0	0	0	0	0
0:03:28	-28.39452099	2049.945287	0.477210736	-0.135637559	10.25110467	0.178772281	-0.362360393	39.692865	999.1850213	28.2	2040.290713	1.389079464	397.2828836	198.6409418	99.70299033	0	0	0	0	0	0	0
0:03:28	-28.39452099	2049.945287	0.477210736	-0.135637559	10.25110467	0.178772281	-0.362360393	39.692865	999.1850213	28.2	2040.290713	1.389079464	397.2828836	198.6409418	99.70299033	0	0	0	0	0	0	0
0:03:28	-160.3060902	2042.387321	0.468495918	-0.257577944	10.21916127	0.182778726	-0.142267617	39.6970775	999.0456743	28.2	2037.305884	1.454566948	397.2853139	198.642157	99.70299604	0	0	0	0	0	0	0
0:03:28	-160.3060902	2042.387321	0.468495918	-0.257577944	10.21916127	0.182778726	-0.142267617	39.6970775	999.0456743	28.2	2037.305884	1.454566948	397.2853139	198.642157	99.70299604	0	0	0	0	0	0	0
0:03:28	-160.3060902	2042.387321	0.468495918	-0.257577944	10.21916127	0.182778726	-0.142267617	39.6970775	999.0456743	28.2	2037.305884	1.454566948	397.2853139	198.642157	99.70299604	0	0	0	0	0	0	0
0:03:28	-160.3060902	2042.387321	0.468495918	-0.257577944	10.21916127	0.182778726	-0.142267617	39.6970775	999.0456743	28.2	2037.305884	1.454566948	397.2853139	198.642157	99.70299604	0	0	0	0	0	0	0
0:03:28	-160.3060902	2042.387321	0.468495918	-0.257577944	10.21916127	0.182778726	-0.142267617	39.6970775	999.0456743	28.2	2037.305884	1.454566948	397.2853139	198.642157	99.70299604	0	0	0	0	0	0	0
0:03:28	-160.3060902	2042.387321	0.468495918	-0.257577944	10.21916127	0.182778726	-0.142267617	39.6970775	999.0456743	28.2	2037.305884	1.454566948	397.2853139	198.642157	99.70299604	0	0	0	0	0	0	0
0:03:28	-160.3060902	2042.387321	0.468495918	-0.257577944	10.21916127	0.182778726	-0.142267617	39.6970775	999.0456743	28.2	2037.305884	1.454566948	397.2853139	198.642157	99.70299604	0	0	0	0	0	0	0
0:03:28	-160.3060902	2042.387321	0.468495918	-0.257577944	10.21916127	0.182778726	-0.142267617	39.6970775	999.0456743	28.2	2037.305884	1.454566948	397.2853139	198.642157	99.70299604	0	0	0	0	0	0	0
0:03:28	-160.3060902	2042.387321	0.468495918	-0.257577944	10.21916127	0.182778726	-0.142267617	39.6970775	999.0456743	28.2	2037.305884	1.454566948	397.2853139	198.642157	99.70299604	0	0	0	0	0	0	0
0:03:28	23.35931185	2040.145226	0.299763128	-0.234211126	10.20607726	0.188534966	-0.012072816	38.99032295	1001.607022	28.2	2035.222604	1.481390622	391.3811286	195.6900643	99.68941918	0	0	0	0	0	0	0
0:03:28	23.35931185	2040.145226	0.299763128	-0.234211126	10.20607726	0.188534966	-0.012072816	38.99032295	1001.607022	28.2	2035.222604	1.481390622	391.3811286	195.6900643	99.68941918	0	0	0	0	0	0	0
0:03:29	23.35931185	2040.145226	0.299763128	-0.234211126	10.20607726	0.188534966	-0.012072816	38.99032295	1001.607022	28.2	2035.222604	1.481390622	391.3811286	195.6900643	99.68941918	0	0	0	0	0	0	0
0:03:29	23.35931185	2040.145226	0.299763128	-0.234211126	10.20607726	0.188534966	-0.012072816	38.99032295	1001.607022	28.2	2035.222604	1.481390622	391.3811286	195.6900643	99.68941918	0	0	0	0	0	0	0
0:03:29	23.35931185	2040.145226	0.299763128	-0.234211126	10.20607726	0.188534966	-0.012072816	38.99032295	1001.607022	28.2	2035.222604	1.481390622	391.3811286	195.6900643	99.68941918	0	0	0	0	0	0	0
0:03:29	23.35931185	2040.145226	0.299763128	-0.234211126	10.20607726	0.188534966	-0.012072816	38.99032295	1001.607022	28.2	2035.222604	1.481390622	391.3811286	195.6900643	99.68941918	0	0	0	0	0	0	0
0:03:29	23.35931185	2040.145226	0.299763128	-0.234211126	10.20607726	0.188534966	-0.012072816	38.99032295	1001.607022	28.2	2035.222604	1.481390622	391.3811286	195.6900643	99.68941918	0	0	0	0	0	0	0
0:03:29	23.35931185	2040.145226	0.299763128	-0.234211126	10.20607726	0.188534966	-0.012072816	38.99032295	1001.607022	28.2	2035.222604	1.481390622	391.3811286	195.6900643	99.68941918	0	0	0	0	0	0	0
0:03:29	51.16565414	2038.804529	0.251181377	-0.160217677	10.19805404	0.188588722	0.067075775	38.70083628	1002.65615	28.2	2034.292138	1.492377599	388.9627743	194.4808871	99.68385809	0	0	0	0	0	0	0
0:03:29	51.16565414	2038.804529	0.251181377	-0.160217677	10.19805404	0.188588722	0.067075775	38.70083628	1002.65615	28.2	2034.292138	1.492377599	388.9627743	194.4808871	99.68385809	0	0	0	0	0	0	0
0:03:29	51.16565414	2038.804529	0.251181377	-0.160217677	10.19805404	0.188588722	0.067075775	38.70083628	1002.65615	28.2	2034.292138	1.492377599	388.9627743	194.4808871	99.68385809	0	0	0	0	0	0	0
0:03:29	51.16565414	2038.804529	0.251181377	-0.160217677	10.19805404	0.188588722	0.067075775	38.70083628	1002.65615	28.2	2034.292138	1.492377599	388.9627743	194.4808871	99.68385809	0	0	0	0	0	0	0
0:03:29	51.16565414	2038.804529	0.251181377	-0.160217677	10.19805404	0.188588722	0.067075775	38.70083628	1002.65615	28.2	2034.292138	1.492377599	388.9627743	194.4808871	99.68385809	0	0	0	0	0	0	0
0:03:29	51.16565414	2038.804529	0.251181377	-0.160217677	10.19805404	0.188588722	0.067075775	38.70083628	1002.65615	28.2	2034.292138	1.492377599	388.9627743	194.4808871	99.68385809	0	0	0	0	0	0	0
0:03:29	51.16565414	2038.804529	0.251181377	-0.160217677	10.19805404	0.188588722	0.067075775	38.70083628	1002.65615	28.2	2034.292138	1.492377599	388.9627743	194.4808871	99.68385809	0	0	0	0	0	0	0
0:03:29	51.16565414	2038.804529	0.251181377	-0.160217677	10.19805404	0.188588722	0.067075775	38.70083628	1002.65615	28.2	2034.292138	1.492377599	388.9627743	194.4808871	99.68385809	0	0	0	0	0	0	0
0:03:29	5.188797534	2036.587775	0.203463092	-0.050556361	10.19211814	0.180703541	0.113539837	38.58226254	1003.085873	28.2	2033.622969	1.496877864	387.9722163	193.9856082	99.68158028	0	0	0	0	0	0	0
0:03:29	5.188797534	2036.587775	0.203463092	-0.050556361	10.19211814	0.180703541	0.113539837	38.58226254	1003.085873	28.2	2033.622969	1.496877864	387.9722163	193.9856082	99.68158028	0	0	0	0	0	0	0
0:03:29	5.188797534	2036.587775	0.203463092	-0.050556361	10.19211814	0.180703541	0.113539837	38.58226254	1003.085873	28.2	2033.622969	1.496877864	387.9722163	193.9856082	99.68158028	0	0	0	0	0	0	0
0:03:29	5.188797534	2036.587775	0.203463092	-0.050556361	10.19211814	0.180703541	0.113539837	38.58226254	1003.085873	28.2	2033.622969	1.496877864	387.9722163	193.9856082	99.68158028	0	0	0	0	0	0	0
0:03:29	5.188797534	2036.587775	0.203463092	-0.050556361	10.19211814	0.180703541	0.113539837	38.58226254	1003.085873	28.2	2033.622969	1.496877864	387.9722163	193.9856082	99.68158028	0	0	0	0	0	0	0
0:03:29	5.188797534	2036.587775	0.203463092	-0.050556361	10.19211814	0.180703541	0.113539837	38.58226254	1003.085873	28.2	2033.622969	1.496877864	387.9722163	193.9856082	99.68158028	0	0	0	0	0	0	0
0:03:29	5.188797534	2036.587775	0.203463092	-0.050556361	10.19211814	0.180703541	0.113539837	38.58226254	1003.085873	28.2	2033.622969	1.496877864	387.9722163	193.9856082	99.68158028	0	0	0	0	0	0	0
0:03:29	5.188797534	2036.587775	0.203463092	-0.050556361	10.19211814	0.180703541	0.113539837	38.58226254	1003.085873	28.2	2033.622969	1.496877864	387.9722163	193.9856082	99.68158028	0	0	0	0	0	0	0
0:03:29	5.188797534	2036.587775	0.203463092	-0.050556361	10.19211814	0.180703541	0.113539837	38.58226254	1003.085873	28.2	2033.622969	1.496877864	387.9722163	193.9856082	99.68158028	0	0	0	0	0	0	0
0:03:29	-60.33820773	2036.237266	0.226879283	-0.087071085	10.18968679	0.17998897	0.140246717	38.53369474	1002.928887	28.2	2032.600779	1.557761173	387.5664838	193.7827419	99.68064728	0	0	0	0	0	0	0
0:03:29	-60.33820773	2036.237266	0.226879283	-0.087071085	10.18968679	0.17998897	0.140246717	38.53369474	1002.928887	28.2	2032.600779	1.557761173	387.5664838	193.7827419	99.68064728	0	0	0	0	0	0	0
0:03:29	-60.33820773	2036.237266	0.226879283	-0.087071085	10.18968679	0.17998897	0.140246717	38.53369474	1002.928887	28.2	2032.600779	1.557761173	387.5664838	193.7827419	99.68064728	0	0	0	0	0	0	0
0:03:29	-60.33820773	2036.237266	0.226879283	-0.087071085	10.18968679	0.17998897	0.140246717	38.53369474	1002.928887	28.2	2032.600779	1.557761173	387.5664838	193.7827419	99.68064728	0	0	0	0	0	0	0
0:03:29	-60.33820773	2036.237266	0.226879283	-0.087071085	10.18968679	0.17998897	0.140246717	38.53369474	1002.928887	28.2	2032.600779	1.557761173	387.5664838	193.7827419	99.68064728	0	0	0	0	0	0	0
0:03:29	-60.33820773	2036.237266	0.226879283	-0.087071085	10.18968679	0.17998897	0.140246717	38.53369474	1002.928887	28.2	2032.600779	1.557761173	387.5664838	193.7827419	99.68064728	0	0	0	0	0	0	0
0:03:29	-60.33820773	2036.237266	0.226879283	-0.087071085	10.18968679	0.17998897	0.140246717	38.53369474	1002.928887	28.2	2032.600779	1.557761173	387.5664838	193.7827419	99.68064728	0	0	0	0	0	0	0
0:03:29	-60.33820773	2036.237266	0.226879283	-0.087071085	10.18968679	0.17998897	0.140246717	38.53369474	1002.928887	28.2	2032.600779	1.557761173	387.5664838	193.7827419	99.68064728	0	0	0	0	0	0	0
0:03:29	-63.23537309	2035.202439	0.256572954	-0.146496317	10.18573891	0.175229082	0.154630655	38.57284136	1002.651466	28.2	2032.224841	1.582698977	387.4002958	193.6996479	99.68026513	0	0	0	0	0	0	0
0:03:30	-63.23537309	2035.202439	0.256572954	-0.146496317	10.18573891	0.175229082	0.154630655	38.57284136	1002.651466	28.2	2032.224841	1.582698977	387.4002958	193.6996479	99.68026513	0	0	0	0	0	0	0
0:03:30	-63.23537309	2035.202439	0.256572954	-0.146496317	10.18573891	0.175229082	0.154630655	38.57284136	1002.651466	28.2	2032.224841	1.582698977	387.4002958	193.6996479	99.68026513	0	0	0	0	0	0	0
0:03:30	-63.23537309	2035.202439	0.256572954	-0.146496317	10.18573891	0.175229082	0.154630655	38.57284136	1002.651466	28.2	2032.224841	1.582698977	387.4002958	193.6996479	99.68026513	0	0	0	0	0	0	0
0:03:30	-63.23537309	2035.202439	0.256572954	-0.146496317	10.18573891	0.175229082	0.154630655	38.57284136	1002.651466	28.2	2032.224841	1.582698977	387.4002958	193.6996479	99.68026513	0	0	0	0	0	0	0
0:03:30	-63.23537309	2035.202439	0.256572954	-0.146496317	10.18573891	0.175229082	0.154630655	38.57284136	1002.651466	28.2	2032.224841	1.582698977	387.4002958	193.6996479	99.68026513	0	0	0	0	0	0	0
0:03:30	-63.23537309	2035.202439	0.256572954	-0.146496317	10.18573891	0.175229082	0.154630655	38.57284136	1002.651466	28.2	2032.224841	1.582698977	387.4002958	193.6996479	99.68026513	0	0	0	0	0	0	0
0:03:30	-63.23537309	2035.202439	0.256572954	-0.146496317	10.18573891	0.175229082	0.154630655	38.57284136	1002.651466	28.2	2032.224841	1.582698977	387.4002958	193.6996479	99.68026513	0	0	0	0	0	0	0
0:03:30	-67.16420562	2034.94864	0.222425082	-0.158561691	10.18412186	0.174228232	0.162421516	38.58887582	1002.537834	28.2	2032.11214	1.592913501	387.3322251	193.6656126	99.6801086	0	0	0	0	0	0	0
0:03:30	-67.16420562	2034.94864	0.222425082	-0.158561691	10.18412186	0.174228232	0.162421516	38.58887582	1002.537834	28.2	2032.11214	1.592913501	387.3322251	193.6656126	99.6801086	0	0	0	0	0	0	0
0:03:30	-67.16420562	2034.94864	0.222425082	-0.158561691	10.18412186	0.174228232	0.162421516	38.58887582	1002.537834	28.2	2032.11214	1.592913501	387.3322251	193.6656126	99.6801086	0	0	0	0	0	0	0
0:03:30	-67.16420562	2034.94864	0.222425082	-0.158561691	10.18412186	0.174228232	0.162421516	38.58887582	1002.537834	28.2	2032.11214	1.592913501	387.3322251	193.6656126	99.6801086	0	0	0	0	0	0	0
0:03:30	-67.16420562	2034.94864	0.222425082	-0.158561691	10.18412186	0.174228232	0.162421516	38.58887582	1002.537834	28.2	2032.11214	1.592913501	387.3322251	193.6656126	99.6801086	0	0	0	0	0	0	0
0:03:30	-67.16420562	2034.94864	0.222425082	-0.158561691	10.18412186	0.174228232	0.162421516	38.58887582	1002.537834	28.2	2032.11214	1.592913501	387.3322251	193.6656126	99.6801086	0	0	0	0	0	0	0
0:03:30	-67.16420562	2034.94864	0.222425082	-0.158561691	10.18412186	0.174228232	0.162421516	38.58887582	1002.537834	28.2	2032.11214	1.592913501	387.3322251	193.6656126	99.6801086	0	0	0	0	0	0	0
0:03:30	-67.16420562	2034.94864	0.222425082	-0.158561691	10.18412186	0.174228232	0.162421516	38.58887582	1002.537834	28.2	2032.11214	1.592913501	387.3322251	193.6656126	99.6801086	0	0	0	0	0	0	0
0:03:30	-67.16420562	2034.94864	0.222425082	-0.158561691	10.18412186	0.174228232	0.162421516	38.58887582	1002.537834	28.2	2032.11214	1.592913501	387.3322251	193.6656126	99.6801086	0	0	0	0	0	0	0
0:03:30	-73.28780262	2034.072597	0.232015714	-0.472863669	10.18050751	0.169786284	0.166305453	38.59544354	1002.49129	28.2	2031.44331	1.59709737	387.3043434	193.6516717	99.68004448	0	0	0	0	0	0	0
0:03:30	-73.28780262	2034.072597	0.232015714	-0.472863669	10.18050751	0.169786284	0.166305453	38.59544354	1002.49129	28.2	2031.44331	1.59709737	387.3043434	193.6516717	99.68004448	0	0	0	0	0	0	0
0:03:30	-73.28780262	2034.072597	0.232015714	-0.472863669	10.18050751	0.169786284	0.166305453	38.59544354	1002.49129	28.2	2031.44331	1.59709737	387.3043434	193.6516717	99.68004448	0	0	0	0	0	0	0
0:03:30	-73.28780262	2034.072597	0.232015714	-0.472863669	10.18050751	0.169786284	0.166305453	38.59544354	1002.49129	28.2	2031.44331	1.59709737	387.3043434	193.6516717	99.68004448	0	0	0	0	0	0	0
0:03:30	-73.28780262	2034.072597	0.232015714	-0.472863669	10.18050751	0.169786284	0.166305453	38.59544354	1002.49129	28.2	2031.44331	1.59709737	387.3043434	193.6516717	99.68004448	0	0	0	0	0	0	0
0:03:30	-73.28780262	2034.072597	0.232015714	-0.472863669	10.18050751	0.169786284	0.166305453	38.59544354	1002.49129	28.2	2031.44331	1.59709737	387.3043434	193.6516717	99.68004448	0	0	0	0	0	0	0
0:03:30	-73.28780262	2034.072597	0.232015714	-0.472863669	10.18050751	0.169786284	0.166305453	38.59544354	1002.49129	28.2	2031.44331	1.59709737	387.3043434	193.6516717	99.68004448	0	0	0	0	0	0	0
0:03:30	-73.28780262	2034.072597	0.232015714	-0.472863669	10.18050751	0.169786284	0.166305453	38.59544354	1002.49129	28.2	2031.44331	1.59709737	387.3043434	193.6516717	99.68004448	0	0	0	0	0	0	0
0:03:30	-89.50356235	2034.286945	0.130880036	-0.330732959	10.18737108	-0.170026738	0.134235514	38.59813367	1003.092474	28.2	2031.029471	1.598811083	387.2929231	193.6459615	99.68001822	0	0	0	0	0	0	0
0:03:30	-89.50356235	2034.286945	0.130880036	-0.330732959	10.18737108	-0.170026738	0.134235514	38.59813367	1003.092474	28.2	2031.029471	1.598811083	387.2929231	193.6459615	99.68001822	0	0	0	0	0	0	0
0:03:30	-89.50356235	2034.286945	0.130880036	-0.330732959	10.18737108	-0.170026738	0.134235514	38.59813367	1003.092474	28.2	2031.029471	1.598811083	387.2929231	193.6459615	99.68001822	0	0	0	0	0	0	0
0:03:30	-89.50356235	2034.286945	0.130880036	-0.330732959	10.18737108	-0.170026738	0.134235514	38.59813367	1003.092474	28.2	2031.029471	1.598811083	387.2929231	193.6459615	99.68001822	0	0	0	0	0	0	0
0:03:30	-89.50356235	2034.286945	0.130880036	-0.330732959	10.18737108	-0.170026738	0.134235514	38.59813367	1003.092474	28.2	2031.029471	1.598811083	387.2929231	193.6459615	99.68001822	0	0	0	0	0	0	0
0:03:30	-89.50356235	2034.286945	0.130880036	-0.330732959	10.18737108	-0.170026738	0.134235514	38.59813367	1003.092474	28.2	2031.029471	1.598811083	387.2929231	193.6459615	99.68001822	0	0	0	0	0	0	0
0:03:30	-89.50356235	2034.286945	0.130880036	-0.330732959	10.18737108	-0.170026738	0.134235514	38.59813367	1003.092474	28.2	2031.029471	1.598811083	387.2929231	193.6459615	99.68001822	0	0	0	0	0	0	0
0:03:30	-89.50356235	2034.286945	0.130880036	-0.330732959	10.18737108	-0.170026738	0.134235514	38.59813367	1003.092474	28.2	2031.029471	1.598811083	387.2929231	193.6459615	99.68001822	0	0	0	0	0	0	0
0:03:31	99.30695526	2053.688325	-0.097353137	-0.45840902	10.31250079	-1.726615752	-0.346042734	39.13059555	1003.468869	28.2	2031.140982	1.599513019	392.7488549	196.3742226	99.69240586	0	0	0	0	0	0	0
0:03:31	99.30695526	2053.688325	-0.097353137	-0.45840902	10.31250079	-1.726615752	-0.346042734	39.13059555	1003.468869	28.2	2031.140982	1.599513019	392.7488549	196.3742226	99.69240586	0	0	0	0	0	0	0
0:03:31	99.30695526	2053.688325	-0.097353137	-0.45840902	10.31250079	-1.726615752	-0.346042734	39.13059555	1003.468869	28.2	2031.140982	1.599513019	392.7488549	196.3742226	99.69240586	0	0	0	0	0	0	0
0:03:31	99.30695526	2053.688325	-0.097353137	-0.45840902	10.31250079	-1.726615752	-0.346042734	39.13059555	1003.468869	28.2	2031.140982	1.599513019	392.7488549	196.3742226	99.69240586	0	0	0	0	0	0	0
0:03:31	99.30695526	2053.688325	-0.097353137	-0.45840902	10.31250079	-1.726615752	-0.346042734	39.13059555	1003.468869	28.2	2031.140982	1.599513019	392.7488549	196.3742226	99.69240586	0	0	0	0	0	0	0
0:03:31	99.30695526	2053.688325	-0.097353137	-0.45840902	10.31250079	-1.726615752	-0.346042734	39.13059555	1003.468869	28.2	2031.140982	1.599513019	392.7488549	196.3742226	99.69240586	0	0	0	0	0	0	0
0:03:31	99.30695526	2053.688325	-0.097353137	-0.45840902	10.31250079	-1.726615752	-0.346042734	39.13059555	1003.468869	28.2	2031.140982	1.599513019	392.7488549	196.3742226	99.69240586	0	0	0	0	0	0	0
0:03:31	99.30695526	2053.688325	-0.097353137	-0.45840902	10.31250079	-1.726615752	-0.346042734	39.13059555	1003.468869	28.2	2031.140982	1.599513019	392.7488549	196.3742226	99.69240586	0	0	0	0	0	0	0
0:03:31	136.9639497	2087.26097	-0.311733445	-0.431212335	10.51869312	-3.607517812	-1.281398304	39.34869194	1003.623041	28.2	2031.990583	1.599800533	394.9836046	197.4917184	99.69747984	0	0	0	0	0	0	0
0:03:31	136.9639497	2087.26097	-0.311733445	-0.431212335	10.51869312	-3.607517812	-1.281398304	39.34869194	1003.623041	28.2	2031.990583	1.599800533	394.9836046	197.4917184	99.69747984	0	0	0	0	0	0	0
0:03:31	136.9639497	2087.26097	-0.311733445	-0.431212335	10.51869312	-3.607517812	-1.281398304	39.34869194	1003.623041	28.2	2031.990583	1.599800533	394.9836046	197.4917184	99.69747984	0	0	0	0	0	0	0
0:03:31	136.9639497	2087.26097	-0.311733445	-0.431212335	10.51869312	-3.607517812	-1.281398304	39.34869194	1003.623041	28.2	2031.990583	1.599800533	394.9836046	197.4917184	99.69747984	0	0	0	0	0	0	0
0:03:31	136.9639497	2087.26097	-0.311733445	-0.431212335	10.51869312	-3.607517812	-1.281398304	39.34869194	1003.623041	28.2	2031.990583	1.599800533	394.9836046	197.4917184	99.69747984	0	0	0	0	0	0	0
0:03:31	136.9639497	2087.26097	-0.311733445	-0.431212335	10.51869312	-3.607517812	-1.281398304	39.34869194	1003.623041	28.2	2031.990583	1.599800533	394.9836046	197.4917184	99.69747984	0	0	0	0	0	0	0
0:03:31	136.9639497	2087.26097	-0.311733445	-0.431212335	10.51869312	-3.607517812	-1.281398304	39.34869194	1003.623041	28.2	2031.990583	1.599800533	394.9836046	197.4917184	99.69747984	0	0	0	0	0	0	0
0:03:31	136.9639497	2087.26097	-0.311733445	-0.431212335	10.51869312	-3.607517812	-1.281398304	39.34869194	1003.623041	28.2	2031.990583	1.599800533	394.9836046	197.4917184	99.69747984	0	0	0	0	0	0	0
0:03:31	136.9639497	2087.26097	-0.311733445	-0.431212335	10.51869312	-3.607517812	-1.281398304	39.34869194	1003.623041	28.2	2031.990583	1.599800533	394.9836046	197.4917184	99.69747984	0	0	0	0	0	0	0
0:03:31	274.501525	2148.239117	-0.913002819	-0.921989372	10.9075671	-5.687224896	-2.736921545	39.43802422	1003.68619	28.2	2034.218332	1.540878298	395.898958	197.9494447	99.69955814	0	0	0	0	0	0	0
0:03:31	274.501525	2148.239117	-0.913002819	-0.921989372	10.9075671	-5.687224896	-2.736921545	39.43802422	1003.68619	28.2	2034.218332	1.540878298	395.898958	197.9494447	99.69955814	0	0	0	0	0	0	0
0:03:31	274.501525	2148.239117	-0.913002819	-0.921989372	10.9075671	-5.687224896	-2.736921545	39.43802422	1003.68619	28.2	2034.218332	1.540878298	395.898958	197.9494447	99.69955814	0	0	0	0	0	0	0
0:03:31	274.501525	2148.239117	-0.913002819	-0.921989372	10.9075671	-5.687224896	-2.736921545	39.43802422	1003.68619	28.2	2034.218332	1.540878298	395.898958	197.9494447	99.69955814	0	0	0	0	0	0	0
0:03:31	274.501525	2148.239117	-0.913002819	-0.921989372	10.9075671	-5.687224896	-2.736921545	39.43802422	1003.68619	28.2	2034.218332	1.540878298	395.898958	197.9494447	99.69955814	0	0	0	0	0	0	0
0:03:31	274.501525	2148.239117	-0.913002819	-0.921989372	10.9075671	-5.687224896	-2.736921545	39.43802422	1003.68619	28.2	2034.218332	1.540878298	395.898958	197.9494447	99.69955814	0	0	0	0	0	0	0
0:03:31	274.501525	2148.239117	-0.913002819	-0.921989372	10.9075671	-5.687224896	-2.736921545	39.43802422	1003.68619	28.2	2034.218332	1.540878298	395.898958	197.9494447	99.69955814	0	0	0	0	0	0	0
0:03:31	274.501525	2148.239117	-0.913002819	-0.921989372	10.9075671	-5.687224896	-2.736921545	39.43802422	1003.68619	28.2	2034.218332	1.540878298	395.898958	197.9494447	99.69955814	0	0	0	0	0	0	0
0:03:31	362.9524758	2238.888261	-1.584874755	-1.352877247	11.47545309	-7.376015317	-4.267075065	39.47461472	1004.829682	28.2	2038.060123	1.457703751	396.2738868	198.1369293	99.70040942	0	0	0	0	0	0	0
0:03:31	362.9524758	2238.888261	-1.584874755	-1.352877247	11.47545309	-7.376015317	-4.267075065	39.47461472	1004.829682	28.2	2038.060123	1.457703751	396.2738868	198.1369293	99.70040942	0	0	0	0	0	0	0
0:03:31	362.9524758	2238.888261	-1.584874755	-1.352877247	11.47545309	-7.376015317	-4.267075065	39.47461472	1004.829682	28.2	2038.060123	1.457703751	396.2738868	198.1369293	99.70040942	0	0	0	0	0	0	0
0:03:31	362.9524758	2238.888261	-1.584874755	-1.352877247	11.47545309	-7.376015317	-4.267075065	39.47461472	1004.829682	28.2	2038.060123	1.457703751	396.2738868	198.1369293	99.70040942	0	0	0	0	0	0	0
0:03:31	362.9524758	2238.888261	-1.584874755	-1.352877247	11.47545309	-7.376015317	-4.267075065	39.47461472	1004.829682	28.2	2038.060123	1.457703751	396.2738868	198.1369293	99.70040942	0	0	0	0	0	0	0
0:03:31	362.9524758	2238.888261	-1.584874755	-1.352877247	11.47545309	-7.376015317	-4.267075065	39.47461472	1004.829682	28.2	2038.060123	1.457703751	396.2738868	198.1369293	99.70040942	0	0	0	0	0	0	0
0:03:31	362.9524758	2238.888261	-1.584874755	-1.352877247	11.47545309	-7.376015317	-4.267075065	39.47461472	1004.829682	28.2	2038.060123	1.457703751	396.2738868	198.1369293	99.70040942	0	0	0	0	0	0	0
0:03:32	362.9524758	2238.888261	-1.584874755	-1.352877247	11.47545309	-7.376015317	-4.267075065	39.47461472	1004.829682	28.2	2038.060123	1.457703751	396.2738868	198.1369293	99.70040942	0	0	0	0	0	0	0
0:03:32	533.0914557	2365.618102	-1.9745711	-1.60612732	12.22564478	-8.573321474	-5.798016347	39.43056219	1005.298057	28.2	2044.806591	1.315795456	396.4274576	198.2137231	99.7007581	0	0	0	0	0	0	0
0:03:32	533.0914557	2365.618102	-1.9745711	-1.60612732	12.22564478	-8.573321474	-5.798016347	39.43056219	1005.298057	28.2	2044.806591	1.315795456	396.4274576	198.2137231	99.7007581	0	0	0	0	0	0	0
0:03:32	533.0914557	2365.618102	-1.9745711	-1.60612732	12.22564478	-8.573321474	-5.798016347	39.43056219	1005.298057	28.2	2044.806591	1.315795456	396.4274576	198.2137231	99.7007581	0	0	0	0	0	0	0
0:03:32	533.0914557	2365.618102	-1.9745711	-1.60612732	12.22564478	-8.573321474	-5.798016347	39.43056219	1005.298057	28.2	2044.806591	1.315795456	396.4274576	198.2137231	99.7007581	0	0	0	0	0	0	0
0:03:32	533.0914557	2365.618102	-1.9745711	-1.60612732	12.22564478	-8.573321474	-5.798016347	39.43056219	1005.298057	28.2	2044.806591	1.315795456	396.4274576	198.2137231	99.7007581	0	0	0	0	0	0	0
0:03:32	533.0914557	2365.618102	-1.9745711	-1.60612732	12.22564478	-8.573321474	-5.798016347	39.43056219	1005.298057	28.2	2044.806591	1.315795456	396.4274576	198.2137231	99.7007581	0	0	0	0	0	0	0
0:03:32	533.0914557	2365.618102	-1.9745711	-1.60612732	12.22564478	-8.573321474	-5.798016347	39.43056219	1005.298057	28.2	2044.806591	1.315795456	396.4274576	198.2137231	99.7007581	0	0	0	0	0	0	0
0:03:32	533.0914557	2365.618102	-1.9745711	-1.60612732	12.22564478	-8.573321474	-5.798016347	39.43056219	1005.298057	28.2	2044.806591	1.315795456	396.4274576	198.2137231	99.7007581	0	0	0	0	0	0	0
0:03:32	533.0914557	2365.618102	-1.9745711	-1.60612732	12.22564478	-8.573321474	-5.798016347	39.43056219	1005.298057	28.2	2044.806591	1.315795456	396.4274576	198.2137231	99.7007581	0	0	0	0	0	0	0
0:03:32	335.9159707	2505.20081	-0.987542722	-1.00902335	12.9602721	-8.149194076	-6.947467496	39.41251827	1005.489903	28.2	2055.485732	1.057349819	396.4903602	198.2451778	99.70090092	0	0	0	0	0	0	0
0:03:32	335.9159707	2505.20081	-0.987542722	-1.00902335	12.9602721	-8.149194076	-6.947467496	39.41251827	1005.489903	28.2	2055.485732	1.057349819	396.4903602	198.2451778	99.70090092	0	0	0	0	0	0	0
0:03:32	335.9159707	2505.20081	-0.987542722	-1.00902335	12.9602721	-8.149194076	-6.947467496	39.41251827	1005.489903	28.2	2055.485732	1.057349819	396.4903602	198.2451778	99.70090092	0	0	0	0	0	0	0
0:03:32	335.9159707	2505.20081	-0.987542722	-1.00902335	12.9602721	-8.149194076	-6.947467496	39.41251827	1005.489903	28.2	2055.485732	1.057349819	396.4903602	198.2451778	99.70090092	0	0	0	0	0	0	0
0:03:32	335.9159707	2505.20081	-0.987542722	-1.00902335	12.9602721	-8.149194076	-6.947467496	39.41251827	1005.489903	28.2	2055.485732	1.057349819	396.4903602	198.2451778	99.70090092	0	0	0	0	0	0	0
0:03:32	335.9159707	2505.20081	-0.987542722	-1.00902335	12.9602721	-8.149194076	-6.947467496	39.41251827	1005.489903	28.2	2055.485732	1.057349819	396.4903602	198.2451778	99.70090092	0	0	0	0	0	0	0
0:03:32	335.9159707	2505.20081	-0.987542722	-1.00902335	12.9602721	-8.149194076	-6.947467496	39.41251827	1005.489903	28.2	2055.485732	1.057349819	396.4903602	198.2451778	99.70090092	0	0	0	0	0	0	0
0:03:32	335.9159707	2505.20081	-0.987542722	-1.00902335	12.9602721	-8.149194076	-6.947467496	39.41251827	1005.489903	28.2	2055.485732	1.057349819	396.4903602	198.2451778	99.70090092	0	0	0	0	0	0	0
0:03:32	-0.31983442	2562.996148	0.102291301	-0.117580764	13.21271305	-6.488391493	-7.119861886	39.40512748	1005.568484	28.2	2067.540469	0.787330486	396.5161252	198.2580616	99.70095942	0	0	0	0	0	0	0
0:03:32	-0.31983442	2562.996148	0.102291301	-0.117580764	13.21271305	-6.488391493	-7.119861886	39.40512748	1005.568484	28.2	2067.540469	0.787330486	396.5161252	198.2580616	99.70095942	0	0	0	0	0	0	0
0:03:32	-0.31983442	2562.996148	0.102291301	-0.117580764	13.21271305	-6.488391493	-7.119861886	39.40512748	1005.568484	28.2	2067.540469	0.787330486	396.5161252	198.2580616	99.70095942	0	0	0	0	0	0	0
0:03:32	-0.31983442	2562.996148	0.102291301	-0.117580764	13.21271305	-6.488391493	-7.119861886	39.40512748	1005.568484	28.2	2067.540469	0.787330486	396.5161252	198.2580616	99.70095942	0	0	0	0	0	0	0
0:03:32	-0.31983442	2562.996148	0.102291301	-0.117580764	13.21271305	-6.488391493	-7.119861886	39.40512748	1005.568484	28.2	2067.540469	0.787330486	396.5161252	198.2580616	99.70095942	0	0	0	0	0	0	0
0:03:32	-0.31983442	2562.996148	0.102291301	-0.117580764	13.21271305	-6.488391493	-7.119861886	39.40512748	1005.568484	28.2	2067.540469	0.787330486	396.5161252	198.2580616	99.70095942	0	0	0	0	0	0	0
0:03:32	-0.31983442	2562.996148	0.102291301	-0.117580764	13.21271305	-6.488391493	-7.119861886	39.40512748	1005.568484	28.2	2067.540469	0.787330486	396.5161252	198.2580616	99.70095942	0	0	0	0	0	0	0
0:03:32	-0.31983442	2562.996148	0.102291301	-0.117580764	13.21271305	-6.488391493	-7.119861886	39.40512748	1005.568484	28.2	2067.540469	0.787330486	396.5161252	198.2580616	99.70095942	0	0	0	0	0	0	0
0:03:32	-255.3735338	2545.61026	1.246565717	0.727742919	13.03219127	-4.420397156	-6.410994629	39.61810022	1000.495481	28.2	2080.009715	0.463610567	397.5771585	198.7885788	99.70350338	0	0	0	0	0	0	0
0:03:32	-255.3735338	2545.61026	1.246565717	0.727742919	13.03219127	-4.420397156	-6.410994629	39.61810022	1000.495481	28.2	2080.009715	0.463610567	397.5771585	198.7885788	99.70350338	0	0	0	0	0	0	0
0:03:32	-255.3735338	2545.61026	1.246565717	0.727742919	13.03219127	-4.420397156	-6.410994629	39.61810022	1000.495481	28.2	2080.009715	0.463610567	397.5771585	198.7885788	99.70350338	0	0	0	0	0	0	0
0:03:32	-255.3735338	2545.61026	1.246565717	0.727742919	13.03219127	-4.420397156	-6.410994629	39.61810022	1000.495481	28.2	2080.009715	0.463610567	397.5771585	198.7885788	99.70350338	0	0	0	0	0	0	0
0:03:32	-255.3735338	2545.61026	1.246565717	0.727742919	13.03219127	-4.420397156	-6.410994629	39.61810022	1000.495481	28.2	2080.009715	0.463610567	397.5771585	198.7885788	99.70350338	0	0	0	0	0	0	0
0:03:32	-255.3735338	2545.61026	1.246565717	0.727742919	13.03219127	-4.420397156	-6.410994629	39.61810022	1000.495481	28.2	2080.009715	0.463610567	397.5771585	198.7885788	99.70350338	0	0	0	0	0	0	0
0:03:33	-255.3735338	2545.61026	1.246565717	0.727742919	13.03219127	-4.420397156	-6.410994629	39.61810022	1000.495481	28.2	2080.009715	0.463610567	397.5771585	198.7885788	99.70350338	0	0	0	0	0	0	0
0:03:33	-255.3735338	2545.61026	1.246565717	0.727742919	13.03219127	-4.420397156	-6.410994629	39.61810022	1000.495481	28.2	2080.009715	0.463610567	397.5771585	198.7885788	99.70350338	0	0	0	0	0	0	0
0:03:33	-255.3735338	2545.61026	1.246565717	0.727742919	13.03219127	-4.420397156	-6.410994629	39.61810022	1000.495481	28.2	2080.009715	0.463610567	397.5771585	198.7885788	99.70350338	0	0	0	0	0	0	0
0:03:33	-489.238233	2468.501548	2.219759718	1.3939891	12.53015994	-2.500863475	-5.1785466	39.84357385	998.4175795	28.2	2090.910779	0.189894888	398.6840649	199.3420323	99.70615818	0	0	0	0	0	0	0
0:03:33	-489.238233	2468.501548	2.219759718	1.3939891	12.53015994	-2.500863475	-5.1785466	39.84357385	998.4175795	28.2	2090.910779	0.189894888	398.6840649	199.3420323	99.70615818	0	0	0	0	0	0	0
0:03:33	-489.238233	2468.501548	2.219759718	1.3939891	12.53015994	-2.500863475	-5.1785466	39.84357385	998.4175795	28.2	2090.910779	0.189894888	398.6840649	199.3420323	99.70615818	0	0	0	0	0	0	0
0:03:33	-489.238233	2468.501548	2.219759718	1.3939891	12.53015994	-2.500863475	-5.1785466	39.84357385	998.4175795	28.2	2090.910779	0.189894888	398.6840649	199.3420323	99.70615818	0	0	0	0	0	0	0
0:03:33	-489.238233	2468.501548	2.219759718	1.3939891	12.53015994	-2.500863475	-5.1785466	39.84357385	998.4175795	28.2	2090.910779	0.189894888	398.6840649	199.3420323	99.70615818	0	0	0	0	0	0	0
0:03:33	-489.238233	2468.501548	2.219759718	1.3939891	12.53015994	-2.500863475	-5.1785466	39.84357385	998.4175795	28.2	2090.910779	0.189894888	398.6840649	199.3420323	99.70615818	0	0	0	0	0	0	0
0:03:33	-489.238233	2468.501548	2.219759718	1.3939891	12.53015994	-2.500863475	-5.1785466	39.84357385	998.4175795	28.2	2090.910779	0.189894888	398.6840649	199.3420323	99.70615818	0	0	0	0	0	0	0
0:03:33	-489.238233	2468.501548	2.219759718	1.3939891	12.53015994	-2.500863475	-5.1785466	39.84357385	998.4175795	28.2	2090.910779	0.189894888	398.6840649	199.3420323	99.70615818	0	0	0	0	0	0	0
0:03:33	-489.7139851	2347.058871	2.95151758	1.915136335	11.77787351	-0.899924879	-3.664463887	39.93592785	997.566471	28.2	2099.328882	0.077780946	399.1374538	199.5687268	99.70724559	0	0	0	0	0	0	0
0:03:33	-489.7139851	2347.058871	2.95151758	1.915136335	11.77787351	-0.899924879	-3.664463887	39.93592785	997.566471	28.2	2099.328882	0.077780946	399.1374538	199.5687268	99.70724559	0	0	0	0	0	0	0
0:03:33	-489.7139851	2347.058871	2.95151758	1.915136335	11.77787351	-0.899924879	-3.664463887	39.93592785	997.566471	28.2	2099.328882	0.077780946	399.1374538	199.5687268	99.70724559	0	0	0	0	0	0	0
0:03:33	-489.7139851	2347.058871	2.95151758	1.915136335	11.77787351	-0.899924879	-3.664463887	39.93592785	997.566471	28.2	2099.328882	0.077780946	399.1374538	199.5687268	99.70724559	0	0	0	0	0	0	0
0:03:33	-489.7139851	2347.058871	2.95151758	1.915136335	11.77787351	-0.899924879	-3.664463887	39.93592785	997.566471	28.2	2099.328882	0.077780946	399.1374538	199.5687268	99.70724559	0	0	0	0	0	0	0
0:03:33	-489.7139851	2347.058871	2.95151758	1.915136335	11.77787351	-0.899924879	-3.664463887	39.93592785	997.566471	28.2	2099.328882	0.077780946	399.1374538	199.5687268	99.70724559	0	0	0	0	0	0	0
0:03:33	-489.7139851	2347.058871	2.95151758	1.915136335	11.77787351	-0.899924879	-3.664463887	39.93592785	997.566471	28.2	2099.328882	0.077780946	399.1374538	199.5687268	99.70724559	0	0	0	0	0	0	0
0:03:33	-489.7139851	2347.058871	2.95151758	1.915136335	11.77787351	-0.899924879	-3.664463887	39.93592785	997.566471	28.2	2099.328882	0.077780946	399.1374538	199.5687268	99.70724559	0	0	0	0	0	0	0
0:03:33	-489.7139851	2347.058871	2.95151758	1.915136335	11.77787351	-0.899924879	-3.664463887	39.93592785	997.566471	28.2	2099.328882	0.077780946	399.1374538	199.5687268	99.70724559	0	0	0	0	0	0	0
0:03:33	-423.9880867	2207.29945	2.586863201	1.803486243	10.98727139	-0.043286031	-2.287908408	39.97375605	997.2178569	28.2	2100.674865	0.031859076	399.3231619	199.6615809	99.70769099	0	0	0	0	0	0	0
0:03:33	-423.9880867	2207.29945	2.586863201	1.803486243	10.98727139	-0.043286031	-2.287908408	39.97375605	997.2178569	28.2	2100.674865	0.031859076	399.3231619	199.6615809	99.70769099	0	0	0	0	0	0	0
0:03:33	-423.9880867	2207.29945	2.586863201	1.803486243	10.98727139	-0.043286031	-2.287908408	39.97375605	997.2178569	28.2	2100.674865	0.031859076	399.3231619	199.6615809	99.70769099	0	0	0	0	0	0	0
0:03:33	-423.9880867	2207.29945	2.586863201	1.803486243	10.98727139	-0.043286031	-2.287908408	39.97375605	997.2178569	28.2	2100.674865	0.031859076	399.3231619	199.6615809	99.70769099	0	0	0	0	0	0	0
0:03:33	-423.9880867	2207.29945	2.586863201	1.803486243	10.98727139	-0.043286031	-2.287908408	39.97375605	997.2178569	28.2	2100.674865	0.031859076	399.3231619	199.6615809	99.70769099	0	0	0	0	0	0	0
0:03:33	-423.9880867	2207.29945	2.586863201	1.803486243	10.98727139	-0.043286031	-2.287908408	39.97375605	997.2178569	28.2	2100.674865	0.031859076	399.3231619	199.6615809	99.70769099	0	0	0	0	0	0	0
0:03:33	-423.9880867	2207.29945	2.586863201	1.803486243	10.98727139	-0.043286031	-2.287908408	39.97375605	997.2178569	28.2	2100.674865	0.031859076	399.3231619	199.6615809	99.70769099	0	0	0	0	0	0	0
0:03:33	-423.9880867	2207.29945	2.586863201	1.803486243	10.98727139	-0.043286031	-2.287908408	39.97375605	997.2178569	28.2	2100.674865	0.031859076	399.3231619	199.6615809	99.70769099	0	0	0	0	0	0	0
0:03:33	-153.0312371	2109.521155	1.212299167	0.805975165	10.52955116	0.105150042	-1.360172084	39.93021048	998.7329078	28.2	2065.471022	0.780569477	399.3992279	199.6996139	99.70787343	0	0	0	0	0	0	0
0:03:33	-153.0312371	2109.521155	1.212299167	0.805975165	10.52955116	0.105150042	-1.360172084	39.93021048	998.7329078	28.2	2065.471022	0.780569477	399.3992279	199.6996139	99.70787343	0	0	0	0	0	0	0
0:03:33	-153.0312371	2109.521155	1.212299167	0.805975165	10.52955116	0.105150042	-1.360172084	39.93021048	998.7329078	28.2	2065.471022	0.780569477	399.3992279	199.6996139	99.70787343	0	0	0	0	0	0	0
0:03:33	-153.0312371	2109.521155	1.212299167	0.805975165	10.52955116	0.105150042	-1.360172084	39.93021048	998.7329078	28.2	2065.471022	0.780569477	399.3992279	199.6996139	99.70787343	0	0	0	0	0	0	0
0:03:33	-153.0312371	2109.521155	1.212299167	0.805975165	10.52955116	0.105150042	-1.360172084	39.93021048	998.7329078	28.2	2065.471022	0.780569477	399.3992279	199.6996139	99.70787343	0	0	0	0	0	0	0
0:03:34	-153.0312371	2109.521155	1.212299167	0.805975165	10.52955116	0.105150042	-1.360172084	39.93021048	998.7329078	28.2	2065.471022	0.780569477	399.3992279	199.6996139	99.70787343	0	0	0	0	0	0	0
0:03:34	-153.0312371	2109.521155	1.212299167	0.805975165	10.52955116	0.105150042	-1.360172084	39.93021048	998.7329078	28.2	2065.471022	0.780569477	399.3992279	199.6996139	99.70787343	0	0	0	0	0	0	0
0:03:34	-153.0312371	2109.521155	1.212299167	0.805975165	10.52955116	0.105150042	-1.360172084	39.93021048	998.7329078	28.2	2065.471022	0.780569477	399.3992279	199.6996139	99.70787343	0	0	0	0	0	0	0
0:03:34	-153.0312371	2109.521155	1.212299167	0.805975165	10.52955116	0.105150042	-1.360172084	39.93021048	998.7329078	28.2	2065.471022	0.780569477	399.3992279	199.6996139	99.70787343	0	0	0	0	0	0	0
0:03:34	-92.61848112	2068.125372	0.686760939	0.219295428	10.33811696	0.159043857	-0.761688086	39.91237421	999.3534726	28.2	2049.18878	1.146281258	399.4303845	199.7151923	99.70794816	0	0	0	0	0	0	0
0:03:34	-92.61848112	2068.125372	0.686760939	0.219295428	10.33811696	0.159043857	-0.761688086	39.91237421	999.3534726	28.2	2049.18878	1.146281258	399.4303845	199.7151923	99.70794816	0	0	0	0	0	0	0
0:03:34	-92.61848112	2068.125372	0.686760939	0.219295428	10.33811696	0.159043857	-0.761688086	39.91237421	999.3534726	28.2	2049.18878	1.146281258	399.4303845	199.7151923	99.70794816	0	0	0	0	0	0	0
0:03:34	-92.61848112	2068.125372	0.686760939	0.219295428	10.33811696	0.159043857	-0.761688086	39.91237421	999.3534726	28.2	2049.18878	1.146281258	399.4303845	199.7151923	99.70794816	0	0	0	0	0	0	0
0:03:34	-92.61848112	2068.125372	0.686760939	0.219295428	10.33811696	0.159043857	-0.761688086	39.91237421	999.3534726	28.2	2049.18878	1.146281258	399.4303845	199.7151923	99.70794816	0	0	0	0	0	0	0
0:03:34	-92.61848112	2068.125372	0.686760939	0.219295428	10.33811696	0.159043857	-0.761688086	39.91237421	999.3534726	28.2	2049.18878	1.146281258	399.4303845	199.7151923	99.70794816	0	0	0	0	0	0	0
0:03:34	-92.61848112	2068.125372	0.686760939	0.219295428	10.33811696	0.159043857	-0.761688086	39.91237421	999.3534726	28.2	2049.18878	1.146281258	399.4303845	199.7151923	99.70794816	0	0	0	0	0	0	0
0:03:34	-92.61848112	2068.125372	0.686760939	0.219295428	10.33811696	0.159043857	-0.761688086	39.91237421	999.3534726	28.2	2049.18878	1.146281258	399.4303845	199.7151923	99.70794816	0	0	0	0	0	0	0
0:03:34	-92.61848112	2068.125372	0.686760939	0.219295428	10.33811696	0.159043857	-0.761688086	39.91237421	999.3534726	28.2	2049.18878	1.146281258	399.4303845	199.7151923	99.70794816	0	0	0	0	0	0	0
0:03:34	-92.61848112	2068.125372	0.686760939	0.219295428	10.33811696	0.159043857	-0.761688086	39.91237421	999.3534726	28.2	2049.18878	1.146281258	399.4303845	199.7151923	99.70794816	0	0	0	0	0	0	0
0:03:34	-92.61848112	2068.125372	0.686760939	0.219295428	10.33811696	0.159043857	-0.761688086	39.91237421	999.3534726	28.2	2049.18878	1.146281258	399.4303845	199.7151923	99.70794816	0	0	0	0	0	0	0
0:03:34	75.26490083	2045.00523	0.27257206	-0.210500041	10.23054579	0.186496506	-0.2080738	39.90259506	999.6937119	28.2	2038.949963	1.425819803	399.4474669	199.7237335	99.70798913	0	0	0	0	0	0	0
0:03:34	75.26490083	2045.00523	0.27257206	-0.210500041	10.23054579	0.186496506	-0.2080738	39.90259506	999.6937119	28.2	2038.949963	1.425819803	399.4474669	199.7237335	99.70798913	0	0	0	0	0	0	0
0:03:34	75.26490083	2045.00523	0.27257206	-0.210500041	10.23054579	0.186496506	-0.2080738	39.90259506	999.6937119	28.2	2038.949963	1.425819803	399.4474669	199.7237335	99.70798913	0	0	0	0	0	0	0
0:03:34	75.26490083	2045.00523	0.27257206	-0.210500041	10.23054579	0.186496506	-0.2080738	39.90259506	999.6937119	28.2	2038.949963	1.425819803	399.4474669	199.7237335	99.70798913	0	0	0	0	0	0	0
0:03:34	75.26490083	2045.00523	0.27257206	-0.210500041	10.23054579	0.186496506	-0.2080738	39.90259506	999.6937119	28.2	2038.949963	1.425819803	399.4474669	199.7237335	99.70798913	0	0	0	0	0	0	0
0:03:34	64.37791938	2041.95352	0.276400716	-0.314968017	10.21369236	0.193643369	-0.057094228	39.90106294	1000.57594	28.2	2037.054894	1.469615791	399.4501432	199.7250716	99.70799555	0	0	0	0	0	0	0
0:03:34	64.37791938	2041.95352	0.276400716	-0.314968017	10.21369236	0.193643369	-0.057094228	39.90106294	1000.57594	28.2	2037.054894	1.469615791	399.4501432	199.7250716	99.70799555	0	0	0	0	0	0	0
0:03:34	64.37791938	2041.95352	0.276400716	-0.314968017	10.21369236	0.193643369	-0.057094228	39.90106294	1000.57594	28.2	2037.054894	1.469615791	399.4501432	199.7250716	99.70799555	0	0	0	0	0	0	0
0:03:34	64.37791938	2041.95352	0.276400716	-0.314968017	10.21369236	0.193643369	-0.057094228	39.90106294	1000.57594	28.2	2037.054894	1.469615791	399.4501432	199.7250716	99.70799555	0	0	0	0	0	0	0
0:03:34	64.37791938	2041.95352	0.276400716	-0.314968017	10.21369236	0.193643369	-0.057094228	39.90106294	1000.57594	28.2	2037.054894	1.469615791	399.4501432	199.7250716	99.70799555	0	0	0	0	0	0	0
0:03:34	64.37791938	2041.95352	0.276400716	-0.314968017	10.21369236	0.193643369	-0.057094228	39.90106294	1000.57594	28.2	2037.054894	1.469615791	399.4501432	199.7250716	99.70799555	0	0	0	0	0	0	0
0:03:34	64.37791938	2041.95352	0.276400716	-0.314968017	10.21369236	0.193643369	-0.057094228	39.90106294	1000.57594	28.2	2037.054894	1.469615791	399.4501432	199.7250716	99.70799555	0	0	0	0	0	0	0
0:03:34	64.37791938	2041.95352	0.276400716	-0.314968017	10.21369236	0.193643369	-0.057094228	39.90106294	1000.57594	28.2	2037.054894	1.469615791	399.4501432	199.7250716	99.70799555	0	0	0	0	0	0	0
0:03:34	64.37791938	2041.95352	0.276400716	-0.314968017	10.21369236	0.193643369	-0.057094228	39.90106294	1000.57594	28.2	2037.054894	1.469615791	399.4501432	199.7250716	99.70799555	0	0	0	0	0	0	0
0:03:34	-20.11797222	2039.302141	0.242252133	-0.2071261	10.20434919	0.189746724	0.023022204	39.31003538	1000.9373	28.2	2036.299472	1.487554628	393.6812603	196.8403349	99.69441898	0	0	0	0	0	0	0
0:03:34	-20.11797222	2039.302141	0.242252133	-0.2071261	10.20434919	0.189746724	0.023022204	39.31003538	1000.9373	28.2	2036.299472	1.487554628	393.6812603	196.8403349	99.69441898	0	0	0	0	0	0	0
0:03:34	-20.11797222	2039.302141	0.242252133	-0.2071261	10.20434919	0.189746724	0.023022204	39.31003538	1000.9373	28.2	2036.299472	1.487554628	393.6812603	196.8403349	99.69441898	0	0	0	0	0	0	0
0:03:35	-20.11797222	2039.302141	0.242252133	-0.2071261	10.20434919	0.189746724	0.023022204	39.31003538	1000.9373	28.2	2036.299472	1.487554628	393.6812603	196.8403349	99.69441898	0	0	0	0	0	0	0
0:03:35	-20.11797222	2039.302141	0.242252133	-0.2071261	10.20434919	0.189746724	0.023022204	39.31003538	1000.9373	28.2	2036.299472	1.487554628	393.6812603	196.8403349	99.69441898	0	0	0	0	0	0	0
0:03:35	-20.11797222	2039.302141	0.242252133	-0.2071261	10.20434919	0.189746724	0.023022204	39.31003538	1000.9373	28.2	2036.299472	1.487554628	393.6812603	196.8403349	99.69441898	0	0	0	0	0	0	0
0:03:35	-20.11797222	2039.302141	0.242252133	-0.2071261	10.20434919	0.189746724	0.023022204	39.31003538	1000.9373	28.2	2036.299472	1.487554628	393.6812603	196.8403349	99.69441898	0	0	0	0	0	0	0
0:03:35	-20.11797222	2039.302141	0.242252133	-0.2071261	10.20434919	0.189746724	0.023022204	39.31003538	1000.9373	28.2	2036.299472	1.487554628	393.6812603	196.8403349	99.69441898	0	0	0	0	0	0	0
0:03:35	55.40807538	2038.520159	0.209960874	-0.24867085	10.20001023	0.189689858	0.081495495	39.06795049	1001.085313	28.2	2035.443849	1.494902376	391.3183258	195.6587468	99.68885801	0	0	0	0	0	0	0
0:03:35	55.40807538	2038.520159	0.209960874	-0.24867085	10.20001023	0.189689858	0.081495495	39.06795049	1001.085313	28.2	2035.443849	1.494902376	391.3183258	195.6587468	99.68885801	0	0	0	0	0	0	0
0:03:35	55.40807538	2038.520159	0.209960874	-0.24867085	10.20001023	0.189689858	0.081495495	39.06795049	1001.085313	28.2	2035.443849	1.494902376	391.3183258	195.6587468	99.68885801	0	0	0	0	0	0	0
0:03:35	55.40807538	2038.520159	0.209960874	-0.24867085	10.20001023	0.189689858	0.081495495	39.06795049	1001.085313	28.2	2035.443849	1.494902376	391.3183258	195.6587468	99.68885801	0	0	0	0	0	0	0
0:03:35	55.40807538	2038.520159	0.209960874	-0.24867085	10.20001023	0.189689858	0.081495495	39.06795049	1001.085313	28.2	2035.443849	1.494902376	391.3183258	195.6587468	99.68885801	0	0	0	0	0	0	0
0:03:35	55.40807538	2038.520159	0.209960874	-0.24867085	10.20001023	0.189689858	0.081495495	39.06795049	1001.085313	28.2	2035.443849	1.494902376	391.3183258	195.6587468	99.68885801	0	0	0	0	0	0	0
0:03:35	55.40807538	2038.520159	0.209960874	-0.24867085	10.20001023	0.189689858	0.081495495	39.06795049	1001.085313	28.2	2035.443849	1.494902376	391.3183258	195.6587468	99.68885801	0	0	0	0	0	0	0
0:03:35	55.40807538	2038.520159	0.209960874	-0.24867085	10.20001023	0.189689858	0.081495495	39.06795049	1001.085313	28.2	2035.443849	1.494902376	391.3183258	195.6587468	99.68885801	0	0	0	0	0	0	0
0:03:35	-4.129269925	2037.288862	0.173318374	-0.26863638	10.19587139	0.184764166	0.120094155	38.96879252	1001.14594	28.2	2034.198636	1.497912013	390.3504679	195.1747683	99.68658024	0	0	0	0	0	0	0
0:03:35	-4.129269925	2037.288862	0.173318374	-0.26863638	10.19587139	0.184764166	0.120094155	38.96879252	1001.14594	28.2	2034.198636	1.497912013	390.3504679	195.1747683	99.68658024	0	0	0	0	0	0	0
0:03:35	-4.129269925	2037.288862	0.173318374	-0.26863638	10.19587139	0.184764166	0.120094155	38.96879252	1001.14594	28.2	2034.198636	1.497912013	390.3504679	195.1747683	99.68658024	0	0	0	0	0	0	0
0:03:35	-4.129269925	2037.288862	0.173318374	-0.26863638	10.19587139	0.184764166	0.120094155	38.96879252	1001.14594	28.2	2034.198636	1.497912013	390.3504679	195.1747683	99.68658024	0	0	0	0	0	0	0
0:03:35	-4.129269925	2037.288862	0.173318374	-0.26863638	10.19587139	0.184764166	0.120094155	38.96879252	1001.14594	28.2	2034.198636	1.497912013	390.3504679	195.1747683	99.68658024	0	0	0	0	0	0	0
0:03:35	-4.129269925	2037.288862	0.173318374	-0.26863638	10.19587139	0.184764166	0.120094155	38.96879252	1001.14594	28.2	2034.198636	1.497912013	390.3504679	195.1747683	99.68658024	0	0	0	0	0	0	0
0:03:35	-4.129269925	2037.288862	0.173318374	-0.26863638	10.19587139	0.184764166	0.120094155	38.96879252	1001.14594	28.2	2034.198636	1.497912013	390.3504679	195.1747683	99.68658024	0	0	0	0	0	0	0
0:03:35	-4.129269925	2037.288862	0.173318374	-0.26863638	10.19587139	0.184764166	0.120094155	38.96879252	1001.14594	28.2	2034.198636	1.497912013	390.3504679	195.1747683	99.68658024	0	0	0	0	0	0	0
0:03:35	50.65325904	2036.427839	0.141311206	-0.300847861	10.19371372	0.181109802	0.144214566	38.92817742	1001.170772	28.2	2033.655032	1.499144761	389.9540332	194.9765307	99.68564727	0	0	0	0	0	0	0
0:03:35	50.65325904	2036.427839	0.141311206	-0.300847861	10.19371372	0.181109802	0.144214566	38.92817742	1001.170772	28.2	2033.655032	1.499144761	389.9540332	194.9765307	99.68564727	0	0	0	0	0	0	0
0:03:35	50.65325904	2036.427839	0.141311206	-0.300847861	10.19371372	0.181109802	0.144214566	38.92817742	1001.170772	28.2	2033.655032	1.499144761	389.9540332	194.9765307	99.68564727	0	0	0	0	0	0	0
0:03:35	50.65325904	2036.427839	0.141311206	-0.300847861	10.19371372	0.181109802	0.144214566	38.92817742	1001.170772	28.2	2033.655032	1.499144761	389.9540332	194.9765307	99.68564727	0	0	0	0	0	0	0
0:03:35	50.65325904	2036.427839	0.141311206	-0.300847861	10.19371372	0.181109802	0.144214566	38.92817742	1001.170772	28.2	2033.655032	1.499144761	389.9540332	194.9765307	99.68564727	0	0	0	0	0	0	0
0:03:35	50.65325904	2036.427839	0.141311206	-0.300847861	10.19371372	0.181109802	0.144214566	38.92817742	1001.170772	28.2	2033.655032	1.499144761	389.9540332	194.9765307	99.68564727	0	0	0	0	0	0	0
0:03:35	50.65325904	2036.427839	0.141311206	-0.300847861	10.19371372	0.181109802	0.144214566	38.92817742	1001.170772	28.2	2033.655032	1.499144761	389.9540332	194.9765307	99.68564727	0	0	0	0	0	0	0
0:03:35	50.65325904	2036.427839	0.141311206	-0.300847861	10.19371372	0.181109802	0.144214566	38.92817742	1001.170772	28.2	2033.655032	1.499144761	389.9540332	194.9765307	99.68564727	0	0	0	0	0	0	0
0:03:35	50.65325904	2036.427839	0.141311206	-0.300847861	10.19371372	0.181109802	0.144214566	38.92817742	1001.170772	28.2	2033.655032	1.499144761	389.9540332	194.9765307	99.68564727	0	0	0	0	0	0	0
0:03:35	70.5075429	2035.511184	0.19139787	-0.142715284	10.19034034	0.176742575	0.157827086	38.79346147	1004.135305	28.2	2032.952275	1.499649694	389.7916536	194.8953326	99.68526512	0	0	0	0	0	0	0
0:03:35	70.5075429	2035.511184	0.19139787	-0.142715284	10.19034034	0.176742575	0.157827086	38.79346147	1004.135305	28.2	2032.952275	1.499649694	389.7916536	194.8953326	99.68526512	0	0	0	0	0	0	0
0:03:36	70.5075429	2035.511184	0.19139787	-0.142715284	10.19034034	0.176742575	0.157827086	38.79346147	1004.135305	28.2	2032.952275	1.499649694	389.7916536	194.8953326	99.68526512	0	0	0	0	0	0	0
0:03:36	70.5075429	2035.511184	0.19139787	-0.142715284	10.19034034	0.176742575	0.157827086	38.79346147	1004.135305	28.2	2032.952275	1.499649694	389.7916536	194.8953326	99.68526512	0	0	0	0	0	0	0
0:03:36	70.5075429	2035.511184	0.19139787	-0.142715284	10.19034034	0.176742575	0.157827086	38.79346147	1004.135305	28.2	2032.952275	1.499649694	389.7916536	194.8953326	99.68526512	0	0	0	0	0	0	0
0:03:36	70.5075429	2035.511184	0.19139787	-0.142715284	10.19034034	0.176742575	0.157827086	38.79346147	1004.135305	28.2	2032.952275	1.499649694	389.7916536	194.8953326	99.68526512	0	0	0	0	0	0	0
0:03:36	70.5075429	2035.511184	0.19139787	-0.142715284	10.19034034	0.176742575	0.157827086	38.79346147	1004.135305	28.2	2032.952275	1.499649694	389.7916536	194.8953326	99.68526512	0	0	0	0	0	0	0
0:03:36	70.5075429	2035.511184	0.19139787	-0.142715284	10.19034034	0.176742575	0.157827086	38.79346147	1004.135305	28.2	2032.952275	1.499649694	389.7916536	194.8953326	99.68526512	0	0	0	0	0	0	0
0:03:36	74.54247837	2035.007906	0.179863768	-0.14387538	10.1860066	0.174483359	0.165013974	38.73828182	1005.349578	28.2	2031.959684	1.558896515	389.7251429	194.8620738	99.68510859	0	0	0	0	0	0	0
0:03:36	74.54247837	2035.007906	0.179863768	-0.14387538	10.1860066	0.174483359	0.165013974	38.73828182	1005.349578	28.2	2031.959684	1.558896515	389.7251429	194.8620738	99.68510859	0	0	0	0	0	0	0
0:03:36	74.54247837	2035.007906	0.179863768	-0.14387538	10.1860066	0.174483359	0.165013974	38.73828182	1005.349578	28.2	2031.959684	1.558896515	389.7251429	194.8620738	99.68510859	0	0	0	0	0	0	0
0:03:36	74.54247837	2035.007906	0.179863768	-0.14387538	10.1860066	0.174483359	0.165013974	38.73828182	1005.349578	28.2	2031.959684	1.558896515	389.7251429	194.8620738	99.68510859	0	0	0	0	0	0	0
0:03:36	74.54247837	2035.007906	0.179863768	-0.14387538	10.1860066	0.174483359	0.165013974	38.73828182	1005.349578	28.2	2031.959684	1.558896515	389.7251429	194.8620738	99.68510859	0	0	0	0	0	0	0
0:03:36	74.54247837	2035.007906	0.179863768	-0.14387538	10.1860066	0.174483359	0.165013974	38.73828182	1005.349578	28.2	2031.959684	1.558896515	389.7251429	194.8620738	99.68510859	0	0	0	0	0	0	0
0:03:36	74.54247837	2035.007906	0.179863768	-0.14387538	10.1860066	0.174483359	0.165013974	38.73828182	1005.349578	28.2	2031.959684	1.558896515	389.7251429	194.8620738	99.68510859	0	0	0	0	0	0	0
0:03:36	74.54247837	2035.007906	0.179863768	-0.14387538	10.1860066	0.174483359	0.165013974	38.73828182	1005.349578	28.2	2031.959684	1.558896515	389.7251429	194.8620738	99.68510859	0	0	0	0	0	0	0
0:03:36	47.50285834	2034.723123	0.158134599	-0.126296156	10.1842315	0.173298784	0.168548124	38.71568023	1005.846944	28.2	2031.602677	1.583164012	389.6979001	194.848451	99.68504448	0	0	0	0	0	0	0
0:03:36	47.50285834	2034.723123	0.158134599	-0.126296156	10.1842315	0.173298784	0.168548124	38.71568023	1005.846944	28.2	2031.602677	1.583164012	389.6979001	194.848451	99.68504448	0	0	0	0	0	0	0
0:03:36	47.50285834	2034.723123	0.158134599	-0.126296156	10.1842315	0.173298784	0.168548124	38.71568023	1005.846944	28.2	2031.602677	1.583164012	389.6979001	194.848451	99.68504448	0	0	0	0	0	0	0
0:03:36	47.50285834	2034.723123	0.158134599	-0.126296156	10.1842315	0.173298784	0.168548124	38.71568023	1005.846944	28.2	2031.602677	1.583164012	389.6979001	194.848451	99.68504448	0	0	0	0	0	0	0
0:03:36	47.50285834	2034.723123	0.158134599	-0.126296156	10.1842315	0.173298784	0.168548124	38.71568023	1005.846944	28.2	2031.602677	1.583164012	389.6979001	194.848451	99.68504448	0	0	0	0	0	0	0
0:03:36	47.50285834	2034.723123	0.158134599	-0.126296156	10.1842315	0.173298784	0.168548124	38.71568023	1005.846944	28.2	2031.602677	1.583164012	389.6979001	194.848451	99.68504448	0	0	0	0	0	0	0
0:03:36	47.50285834	2034.723123	0.158134599	-0.126296156	10.1842315	0.173298784	0.168548124	38.71568023	1005.846944	28.2	2031.602677	1.583164012	389.6979001	194.848451	99.68504448	0	0	0	0	0	0	0
0:03:36	47.50285834	2034.723123	0.158134599	-0.126296156	10.1842315	0.173298784	0.168548124	38.71568023	1005.846944	28.2	2031.602677	1.583164012	389.6979001	194.848451	99.68504448	0	0	0	0	0	0	0
0:03:36	47.50285834	2034.723123	0.158134599	-0.126296156	10.1842315	0.173298784	0.168548124	38.71568023	1005.846944	28.2	2031.602677	1.583164012	389.6979001	194.848451	99.68504448	0	0	0	0	0	0	0
0:03:36	24.29354518	2034.663401	0.066115932	0.027240295	10.19120842	-0.167933618	0.136334912	38.70642262	1004.958033	28.2	2031.506319	1.593103979	389.6867415	194.8428711	99.68501822	0	0	0	0	0	0	0
0:03:36	24.29354518	2034.663401	0.066115932	0.027240295	10.19120842	-0.167933618	0.136334912	38.70642262	1004.958033	28.2	2031.506319	1.593103979	389.6867415	194.8428711	99.68501822	0	0	0	0	0	0	0
0:03:36	24.29354518	2034.663401	0.066115932	0.027240295	10.19120842	-0.167933618	0.136334912	38.70642262	1004.958033	28.2	2031.506319	1.593103979	389.6867415	194.8428711	99.68501822	0	0	0	0	0	0	0
0:03:36	24.29354518	2034.663401	0.066115932	0.027240295	10.19120842	-0.167933618	0.136334912	38.70642262	1004.958033	28.2	2031.506319	1.593103979	389.6867415	194.8428711	99.68501822	0	0	0	0	0	0	0
0:03:36	24.29354518	2034.663401	0.066115932	0.027240295	10.19120842	-0.167933618	0.136334912	38.70642262	1004.958033	28.2	2031.506319	1.593103979	389.6867415	194.8428711	99.68501822	0	0	0	0	0	0	0
0:03:36	24.29354518	2034.663401	0.066115932	0.027240295	10.19120842	-0.167933618	0.136334912	38.70642262	1004.958033	28.2	2031.506319	1.593103979	389.6867415	194.8428711	99.68501822	0	0	0	0	0	0	0
0:03:36	24.29354518	2034.663401	0.066115932	0.027240295	10.19120842	-0.167933618	0.136334912	38.70642262	1004.958033	28.2	2031.506319	1.593103979	389.6867415	194.8428711	99.68501822	0	0	0	0	0	0	0
0:03:36	24.29354518	2034.663401	0.066115932	0.027240295	10.19120842	-0.167933618	0.136334912	38.70642262	1004.958033	28.2	2031.506319	1.593103979	389.6867415	194.8428711	99.68501822	0	0	0	0	0	0	0
0:03:36	92.1117913	2049.353191	-0.100450114	-0.266728775	10.28884697	-1.50633601	-0.24027562	39.29303071	1004.364662	28.2	2031.659491	1.59717539	395.0937773	197.5463888	99.69740586	0	0	0	0	0	0	0
0:03:37	92.1117913	2049.353191	-0.100450114	-0.266728775	10.28884697	-1.50633601	-0.24027562	39.29303071	1004.364662	28.2	2031.659491	1.59717539	395.0937773	197.5463888	99.69740586	0	0	0	0	0	0	0
0:03:37	92.1117913	2049.353191	-0.100450114	-0.266728775	10.28884697	-1.50633601	-0.24027562	39.29303071	1004.364662	28.2	2031.659491	1.59717539	395.0937773	197.5463888	99.69740586	0	0	0	0	0	0	0
0:03:37	92.1117913	2049.353191	-0.100450114	-0.266728775	10.28884697	-1.50633601	-0.24027562	39.29303071	1004.364662	28.2	2031.659491	1.59717539	395.0937773	197.5463888	99.69740586	0	0	0	0	0	0	0
0:03:37	92.1117913	2049.353191	-0.100450114	-0.266728775	10.28884697	-1.50633601	-0.24027562	39.29303071	1004.364662	28.2	2031.659491	1.59717539	395.0937773	197.5463888	99.69740586	0	0	0	0	0	0	0
0:03:37	92.1117913	2049.353191	-0.100450114	-0.266728775	10.28884697	-1.50633601	-0.24027562	39.29303071	1004.364662	28.2	2031.659491	1.59717539	395.0937773	197.5463888	99.69740586	0	0	0	0	0	0	0
0:03:37	92.1117913	2049.353191	-0.100450114	-0.266728775	10.28884697	-1.50633601	-0.24027562	39.29303071	1004.364662	28.2	2031.659491	1.59717539	395.0937773	197.5463888	99.69740586	0	0	0	0	0	0	0
0:03:37	92.1117913	2049.353191	-0.100450114	-0.266728775	10.28884697	-1.50633601	-0.24027562	39.29303071	1004.364662	28.2	2031.659491	1.59717539	395.0937773	197.5463888	99.69740586	0	0	0	0	0	0	0
0:03:37	169.2210777	2086.11952	-0.252931567	-0.643429706	10.50900452	-3.51432323	-1.236304894	39.53330538	1004.121617	28.2	2032.6127	1.53980304	397.3084992	198.6537497	99.70247984	0	0	0	0	0	0	0
0:03:37	169.2210777	2086.11952	-0.252931567	-0.643429706	10.50900452	-3.51432323	-1.236304894	39.53330538	1004.121617	28.2	2032.6127	1.53980304	397.3084992	198.6537497	99.70247984	0	0	0	0	0	0	0
0:03:37	169.2210777	2086.11952	-0.252931567	-0.643429706	10.50900452	-3.51432323	-1.236304894	39.53330538	1004.121617	28.2	2032.6127	1.53980304	397.3084992	198.6537497	99.70247984	0	0	0	0	0	0	0
0:03:37	169.2210777	2086.11952	-0.252931567	-0.643429706	10.50900452	-3.51432323	-1.236304894	39.53330538	1004.121617	28.2	2032.6127	1.53980304	397.3084992	198.6537497	99.70247984	0	0	0	0	0	0	0
0:03:37	169.2210777	2086.11952	-0.252931567	-0.643429706	10.50900452	-3.51432323	-1.236304894	39.53330538	1004.121617	28.2	2032.6127	1.53980304	397.3084992	198.6537497	99.70247984	0	0	0	0	0	0	0
0:03:37	169.2210777	2086.11952	-0.252931567	-0.643429706	10.50900452	-3.51432323	-1.236304894	39.53330538	1004.121617	28.2	2032.6127	1.53980304	397.3084992	198.6537497	99.70247984	0	0	0	0	0	0	0
0:03:37	169.2210777	2086.11952	-0.252931567	-0.643429706	10.50900452	-3.51432323	-1.236304894	39.53330538	1004.121617	28.2	2032.6127	1.53980304	397.3084992	198.6537497	99.70247984	0	0	0	0	0	0	0
0:03:37	169.2210777	2086.11952	-0.252931567	-0.643429706	10.50900452	-3.51432323	-1.236304894	39.53330538	1004.121617	28.2	2032.6127	1.53980304	397.3084992	198.6537497	99.70247984	0	0	0	0	0	0	0
0:03:37	169.2210777	2086.11952	-0.252931567	-0.643429706	10.50900452	-3.51432323	-1.236304894	39.53330538	1004.121617	28.2	2032.6127	1.53980304	397.3084992	198.6537497	99.70247984	0	0	0	0	0	0	0
0:03:37	295.7979166	2143.656578	-0.81854637	-0.944369608	10.87676985	-5.565189995	-2.639382485	39.63172188	1004.022065	28.2	2034.700154	1.516303325	398.2156493	199.1073247	99.70455814	0	0	0	0	0	0	0
0:03:37	295.7979166	2143.656578	-0.81854637	-0.944369608	10.87676985	-5.565189995	-2.639382485	39.63172188	1004.022065	28.2	2034.700154	1.516303325	398.2156493	199.1073247	99.70455814	0	0	0	0	0	0	0
0:03:37	295.7979166	2143.656578	-0.81854637	-0.944369608	10.87676985	-5.565189995	-2.639382485	39.63172188	1004.022065	28.2	2034.700154	1.516303325	398.2156493	199.1073247	99.70455814	0	0	0	0	0	0	0
0:03:37	295.7979166	2143.656578	-0.81854637	-0.944369608	10.87676985	-5.565189995	-2.639382485	39.63172188	1004.022065	28.2	2034.700154	1.516303325	398.2156493	199.1073247	99.70455814	0	0	0	0	0	0	0
0:03:37	295.7979166	2143.656578	-0.81854637	-0.944369608	10.87676985	-5.565189995	-2.639382485	39.63172188	1004.022065	28.2	2034.700154	1.516303325	398.2156493	199.1073247	99.70455814	0	0	0	0	0	0	0
0:03:37	295.7979166	2143.656578	-0.81854637	-0.944369608	10.87676985	-5.565189995	-2.639382485	39.63172188	1004.022065	28.2	2034.700154	1.516303325	398.2156493	199.1073247	99.70455814	0	0	0	0	0	0	0
0:03:37	295.7979166	2143.656578	-0.81854637	-0.944369608	10.87676985	-5.565189995	-2.639382485	39.63172188	1004.022065	28.2	2034.700154	1.516303325	398.2156493	199.1073247	99.70455814	0	0	0	0	0	0	0
0:03:37	295.7979166	2143.656578	-0.81854637	-0.944369608	10.87676985	-5.565189995	-2.639382485	39.63172188	1004.022065	28.2	2034.700154	1.516303325	398.2156493	199.1073247	99.70455814	0	0	0	0	0	0	0
0:03:37	317.5383659	2237.277142	-1.448202993	-1.387216991	11.46245293	-7.324508222	-4.226070266	39.67203328	1003.099232	28.2	2038.654684	1.447637842	398.5872179	199.293109	99.70540942	0	0	0	0	0	0	0
0:03:37	317.5383659	2237.277142	-1.448202993	-1.387216991	11.46245293	-7.324508222	-4.226070266	39.67203328	1003.099232	28.2	2038.654684	1.447637842	398.5872179	199.293109	99.70540942	0	0	0	0	0	0	0
0:03:37	317.5383659	2237.277142	-1.448202993	-1.387216991	11.46245293	-7.324508222	-4.226070266	39.67203328	1003.099232	28.2	2038.654684	1.447637842	398.5872179	199.293109	99.70540942	0	0	0	0	0	0	0
0:03:37	317.5383659	2237.277142	-1.448202993	-1.387216991	11.46245293	-7.324508222	-4.226070266	39.67203328	1003.099232	28.2	2038.654684	1.447637842	398.5872179	199.293109	99.70540942	0	0	0	0	0	0	0
0:03:37	317.5383659	2237.277142	-1.448202993	-1.387216991	11.46245293	-7.324508222	-4.226070266	39.67203328	1003.099232	28.2	2038.654684	1.447637842	398.5872179	199.293109	99.70540942	0	0	0	0	0	0	0
0:03:37	317.5383659	2237.277142	-1.448202993	-1.387216991	11.46245293	-7.324508222	-4.226070266	39.67203328	1003.099232	28.2	2038.654684	1.447637842	398.5872179	199.293109	99.70540942	0	0	0	0	0	0	0
0:03:37	317.5383659	2237.277142	-1.448202993	-1.387216991	11.46245293	-7.324508222	-4.226070266	39.67203328	1003.099232	28.2	2038.654684	1.447637842	398.5872179	199.293109	99.70540942	0	0	0	0	0	0	0
0:03:37	317.5383659	2237.277142	-1.448202993	-1.387216991	11.46245293	-7.324508222	-4.226070266	39.67203328	1003.099232	28.2	2038.654684	1.447637842	398.5872179	199.293109	99.70540942	0	0	0	0	0	0	0
0:03:38	429.1326715	2356.965295	-1.961788746	-1.73574168	12.18186552	-8.541310568	-5.721835181	39.68854483	1002.721239	28.2	2044.972423	1.30143246	398.7394125	199.3692062	99.7057581	0	0	0	0	0	0	0
0:03:38	429.1326715	2356.965295	-1.961788746	-1.73574168	12.18186552	-8.541310568	-5.721835181	39.68854483	1002.721239	28.2	2044.972423	1.30143246	398.7394125	199.3692062	99.7057581	0	0	0	0	0	0	0
0:03:38	429.1326715	2356.965295	-1.961788746	-1.73574168	12.18186552	-8.541310568	-5.721835181	39.68854483	1002.721239	28.2	2044.972423	1.30143246	398.7394125	199.3692062	99.7057581	0	0	0	0	0	0	0
0:03:38	429.1326715	2356.965295	-1.961788746	-1.73574168	12.18186552	-8.541310568	-5.721835181	39.68854483	1002.721239	28.2	2044.972423	1.30143246	398.7394125	199.3692062	99.7057581	0	0	0	0	0	0	0
0:03:38	429.1326715	2356.965295	-1.961788746	-1.73574168	12.18186552	-8.541310568	-5.721835181	39.68854483	1002.721239	28.2	2044.972423	1.30143246	398.7394125	199.3692062	99.7057581	0	0	0	0	0	0	0
0:03:38	429.1326715	2356.965295	-1.961788746	-1.73574168	12.18186552	-8.541310568	-5.721835181	39.68854483	1002.721239	28.2	2044.972423	1.30143246	398.7394125	199.3692062	99.7057581	0	0	0	0	0	0	0
0:03:38	429.1326715	2356.965295	-1.961788746	-1.73574168	12.18186552	-8.541310568	-5.721835181	39.68854483	1002.721239	28.2	2044.972423	1.30143246	398.7394125	199.3692062	99.7057581	0	0	0	0	0	0	0
0:03:38	429.1326715	2356.965295	-1.961788746	-1.73574168	12.18186552	-8.541310568	-5.721835181	39.68854483	1002.721239	28.2	2044.972423	1.30143246	398.7394125	199.3692062	99.7057581	0	0	0	0	0	0	0
0:03:38	429.1326715	2356.965295	-1.961788746	-1.73574168	12.18186552	-8.541310568	-5.721835181	39.68854483	1002.721239	28.2	2044.972423	1.30143246	398.7394125	199.3692062	99.7057581	0	0	0	0	0	0	0
0:03:38	417.2575982	2489.940238	-1.24544627	-1.290478192	12.90118652	-8.451146409	-6.90182689	39.69530796	1002.566413	28.2	2054.561725	1.064426736	398.8017513	199.4003757	99.70590092	0	0	0	0	0	0	0
0:03:38	417.2575982	2489.940238	-1.24544627	-1.290478192	12.90118652	-8.451146409	-6.90182689	39.69530796	1002.566413	28.2	2054.561725	1.064426736	398.8017513	199.4003757	99.70590092	0	0	0	0	0	0	0
0:03:38	417.2575982	2489.940238	-1.24544627	-1.290478192	12.90118652	-8.451146409	-6.90182689	39.69530796	1002.566413	28.2	2054.561725	1.064426736	398.8017513	199.4003757	99.70590092	0	0	0	0	0	0	0
0:03:38	417.2575982	2489.940238	-1.24544627	-1.290478192	12.90118652	-8.451146409	-6.90182689	39.69530796	1002.566413	28.2	2054.561725	1.064426736	398.8017513	199.4003757	99.70590092	0	0	0	0	0	0	0
0:03:38	417.2575982	2489.940238	-1.24544627	-1.290478192	12.90118652	-8.451146409	-6.90182689	39.69530796	1002.566413	28.2	2054.561725	1.064426736	398.8017513	199.4003757	99.70590092	0	0	0	0	0	0	0
0:03:38	417.2575982	2489.940238	-1.24544627	-1.290478192	12.90118652	-8.451146409	-6.90182689	39.69530796	1002.566413	28.2	2054.561725	1.064426736	398.8017513	199.4003757	99.70590092	0	0	0	0	0	0	0
0:03:38	417.2575982	2489.940238	-1.24544627	-1.290478192	12.90118652	-8.451146409	-6.90182689	39.69530796	1002.566413	28.2	2054.561725	1.064426736	398.8017513	199.4003757	99.70590092	0	0	0	0	0	0	0
0:03:38	417.2575982	2489.940238	-1.24544627	-1.290478192	12.90118652	-8.451146409	-6.90182689	39.69530796	1002.566413	28.2	2054.561725	1.064426736	398.8017513	199.4003757	99.70590092	0	0	0	0	0	0	0
0:03:38	40.86948023	2556.489904	-0.022800392	-0.052147867	13.1868716	-6.613306369	-7.103138694	39.69807814	1002.502996	28.2	2067.49127	0.790229191	398.8272854	199.4131427	99.70595942	0	0	0	0	0	0	0
0:03:38	40.86948023	2556.489904	-0.022800392	-0.052147867	13.1868716	-6.613306369	-7.103138694	39.69807814	1002.502996	28.2	2067.49127	0.790229191	398.8272854	199.4131427	99.70595942	0	0	0	0	0	0	0
0:03:38	40.86948023	2556.489904	-0.022800392	-0.052147867	13.1868716	-6.613306369	-7.103138694	39.69807814	1002.502996	28.2	2067.49127	0.790229191	398.8272854	199.4131427	99.70595942	0	0	0	0	0	0	0
0:03:38	40.86948023	2556.489904	-0.022800392	-0.052147867	13.1868716	-6.613306369	-7.103138694	39.69807814	1002.502996	28.2	2067.49127	0.790229191	398.8272854	199.4131427	99.70595942	0	0	0	0	0	0	0
0:03:38	40.86948023	2556.489904	-0.022800392	-0.052147867	13.1868716	-6.613306369	-7.103138694	39.69807814	1002.502996	28.2	2067.49127	0.790229191	398.8272854	199.4131427	99.70595942	0	0	0	0	0	0	0
0:03:38	40.86948023	2556.489904	-0.022800392	-0.052147867	13.1868716	-6.613306369	-7.103138694	39.69807814	1002.502996	28.2	2067.49127	0.790229191	398.8272854	199.4131427	99.70595942	0	0	0	0	0	0	0
0:03:38	40.86948023	2556.489904	-0.022800392	-0.052147867	13.1868716	-6.613306369	-7.103138694	39.69807814	1002.502996	28.2	2067.49127	0.790229191	398.8272854	199.4131427	99.70595942	0	0	0	0	0	0	0
0:03:38	40.86948023	2556.489904	-0.022800392	-0.052147867	13.1868716	-6.613306369	-7.103138694	39.69807814	1002.502996	28.2	2067.49127	0.790229191	398.8272854	199.4131427	99.70595942	0	0	0	0	0	0	0
0:03:38	-256.5686337	2542.500601	1.143625759	0.919109033	13.02059861	-4.473792689	-6.404895209	39.62721281	1003.930586	28.2	2080.315587	0.464797877	398.4543441	199.226852	99.70526338	0	0	0	0	0	0	0
0:03:38	-256.5686337	2542.500601	1.143625759	0.919109033	13.02059861	-4.473792689	-6.404895209	39.62721281	1003.930586	28.2	2080.315587	0.464797877	398.4543441	199.226852	99.70526338	0	0	0	0	0	0	0
0:03:38	-256.5686337	2542.500601	1.143625759	0.919109033	13.02059861	-4.473792689	-6.404895209	39.62721281	1003.930586	28.2	2080.315587	0.464797877	398.4543441	199.226852	99.70526338	0	0	0	0	0	0	0
0:03:38	-256.5686337	2542.500601	1.143625759	0.919109033	13.02059861	-4.473792689	-6.404895209	39.62721281	1003.930586	28.2	2080.315587	0.464797877	398.4543441	199.226852	99.70526338	0	0	0	0	0	0	0
0:03:38	-256.5686337	2542.500601	1.143625759	0.919109033	13.02059861	-4.473792689	-6.404895209	39.62721281	1003.930586	28.2	2080.315587	0.464797877	398.4543441	199.226852	99.70526338	0	0	0	0	0	0	0
0:03:38	-256.5686337	2542.500601	1.143625759	0.919109033	13.02059861	-4.473792689	-6.404895209	39.62721281	1003.930586	28.2	2080.315587	0.464797877	398.4543441	199.226852	99.70526338	0	0	0	0	0	0	0
0:03:38	-256.5686337	2542.500601	1.143625759	0.919109033	13.02059861	-4.473792689	-6.404895209	39.62721281	1003.930586	28.2	2080.315587	0.464797877	398.4543441	199.226852	99.70526338	0	0	0	0	0	0	0
0:03:39	-256.5686337	2542.500601	1.143625759	0.919109033	13.02059861	-4.473792689	-6.404895209	39.62721281	1003.930586	28.2	2080.315587	0.464797877	398.4543441	199.226852	99.70526338	0	0	0	0	0	0	0
0:03:39	-413.0917908	2472.21067	2.080814711	1.61811986	12.55448359	-2.590358285	-5.245296278	39.55210637	1004.515326	28.2	2091.000954	0.19038121	398.0562113	199.0279746	99.70451748	0	0	0	0	0	0	0
0:03:39	-413.0917908	2472.21067	2.080814711	1.61811986	12.55448359	-2.590358285	-5.245296278	39.55210637	1004.515326	28.2	2091.000954	0.19038121	398.0562113	199.0279746	99.70451748	0	0	0	0	0	0	0
0:03:39	-413.0917908	2472.21067	2.080814711	1.61811986	12.55448359	-2.590358285	-5.245296278	39.55210637	1004.515326	28.2	2091.000954	0.19038121	398.0562113	199.0279746	99.70451748	0	0	0	0	0	0	0
0:03:39	-413.0917908	2472.21067	2.080814711	1.61811986	12.55448359	-2.590358285	-5.245296278	39.55210637	1004.515326	28.2	2091.000954	0.19038121	398.0562113	199.0279746	99.70451748	0	0	0	0	0	0	0
0:03:39	-413.0917908	2472.21067	2.080814711	1.61811986	12.55448359	-2.590358285	-5.245296278	39.55210637	1004.515326	28.2	2091.000954	0.19038121	398.0562113	199.0279746	99.70451748	0	0	0	0	0	0	0
0:03:39	-413.0917908	2472.21067	2.080814711	1.61811986	12.55448359	-2.590358285	-5.245296278	39.55210637	1004.515326	28.2	2091.000954	0.19038121	398.0562113	199.0279746	99.70451748	0	0	0	0	0	0	0
0:03:39	-413.0917908	2472.21067	2.080814711	1.61811986	12.55448359	-2.590358285	-5.245296278	39.55210637	1004.515326	28.2	2091.000954	0.19038121	398.0562113	199.0279746	99.70451748	0	0	0	0	0	0	0
0:03:39	-413.0917908	2472.21067	2.080814711	1.61811986	12.55448359	-2.590358285	-5.245296278	39.55210637	1004.515326	28.2	2091.000954	0.19038121	398.0562113	199.0279746	99.70451748	0	0	0	0	0	0	0
0:03:39	-413.0917908	2472.21067	2.080814711	1.61811986	12.55448359	-2.590358285	-5.245296278	39.55210637	1004.515326	28.2	2091.000954	0.19038121	398.0562113	199.0279746	99.70451748	0	0	0	0	0	0	0
0:03:39	-570.0102247	2359.735878	2.868391306	2.005892295	11.85806208	-1.034557954	-3.827113355	39.52134277	1004.754836	28.2	2099.244543	0.077980144	397.8931362	198.9465144	99.70421196	0	0	0	0	0	0	0
0:03:39	-570.0102247	2359.735878	2.868391306	2.005892295	11.85806208	-1.034557954	-3.827113355	39.52134277	1004.754836	28.2	2099.244543	0.077980144	397.8931362	198.9465144	99.70421196	0	0	0	0	0	0	0
0:03:39	-570.0102247	2359.735878	2.868391306	2.005892295	11.85806208	-1.034557954	-3.827113355	39.52134277	1004.754836	28.2	2099.244543	0.077980144	397.8931362	198.9465144	99.70421196	0	0	0	0	0	0	0
0:03:39	-570.0102247	2359.735878	2.868391306	2.005892295	11.85806208	-1.034557954	-3.827113355	39.52134277	1004.754836	28.2	2099.244543	0.077980144	397.8931362	198.9465144	99.70421196	0	0	0	0	0	0	0
0:03:39	-570.0102247	2359.735878	2.868391306	2.005892295	11.85806208	-1.034557954	-3.827113355	39.52134277	1004.754836	28.2	2099.244543	0.077980144	397.8931362	198.9465144	99.70421196	0	0	0	0	0	0	0
0:03:39	-570.0102247	2359.735878	2.868391306	2.005892295	11.85806208	-1.034557954	-3.827113355	39.52134277	1004.754836	28.2	2099.244543	0.077980144	397.8931362	198.9465144	99.70421196	0	0	0	0	0	0	0
0:03:39	-570.0102247	2359.735878	2.868391306	2.005892295	11.85806208	-1.034557954	-3.827113355	39.52134277	1004.754836	28.2	2099.244543	0.077980144	397.8931362	198.9465144	99.70421196	0	0	0	0	0	0	0
0:03:39	-570.0102247	2359.735878	2.868391306	2.005892295	11.85806208	-1.034557954	-3.827113355	39.52134277	1004.754836	28.2	2099.244543	0.077980144	397.8931362	198.9465144	99.70421196	0	0	0	0	0	0	0
0:03:39	-607.2803832	2216.977204	2.794027479	2.057791084	11.04263503	-0.075903738	-2.40408003	39.508742	1004.852939	28.2	2102.118059	0.031940667	397.8263406	198.9131483	99.70408682	0	0	0	0	0	0	0
0:03:39	-607.2803832	2216.977204	2.794027479	2.057791084	11.04263503	-0.075903738	-2.40408003	39.508742	1004.852939	28.2	2102.118059	0.031940667	397.8263406	198.9131483	99.70408682	0	0	0	0	0	0	0
0:03:39	-607.2803832	2216.977204	2.794027479	2.057791084	11.04263503	-0.075903738	-2.40408003	39.508742	1004.852939	28.2	2102.118059	0.031940667	397.8263406	198.9131483	99.70408682	0	0	0	0	0	0	0
0:03:39	-607.2803832	2216.977204	2.794027479	2.057791084	11.04263503	-0.075903738	-2.40408003	39.508742	1004.852939	28.2	2102.118059	0.031940667	397.8263406	198.9131483	99.70408682	0	0	0	0	0	0	0
0:03:39	-607.2803832	2216.977204	2.794027479	2.057791084	11.04263503	-0.075903738	-2.40408003	39.508742	1004.852939	28.2	2102.118059	0.031940667	397.8263406	198.9131483	99.70408682	0	0	0	0	0	0	0
0:03:39	-607.2803832	2216.977204	2.794027479	2.057791084	11.04263503	-0.075903738	-2.40408003	39.508742	1004.852939	28.2	2102.118059	0.031940667	397.8263406	198.9131483	99.70408682	0	0	0	0	0	0	0
0:03:39	-607.2803832	2216.977204	2.794027479	2.057791084	11.04263503	-0.075903738	-2.40408003	39.508742	1004.852939	28.2	2102.118059	0.031940667	397.8263406	198.9131483	99.70408682	0	0	0	0	0	0	0
0:03:39	-607.2803832	2216.977204	2.794027479	2.057791084	11.04263503	-0.075903738	-2.40408003	39.508742	1004.852939	28.2	2102.118059	0.031940667	397.8263406	198.9131483	99.70408682	0	0	0	0	0	0	0
0:03:39	-607.2803832	2216.977204	2.794027479	2.057791084	11.04263503	-0.075903738	-2.40408003	39.508742	1004.852939	28.2	2102.118059	0.031940667	397.8263406	198.9131483	99.70408682	0	0	0	0	0	0	0
0:03:39	-332.489197	2111.517005	1.307448055	0.758383228	10.55274011	0.081919429	-1.43673678	39.50358072	1005.643521	28.2	2064.312235	0.788442897	397.7989811	198.8994815	99.70403556	0	0	0	0	0	0	0
0:03:39	-332.489197	2111.517005	1.307448055	0.758383228	10.55274011	0.081919429	-1.43673678	39.50358072	1005.643521	28.2	2064.312235	0.788442897	397.7989811	198.8994815	99.70403556	0	0	0	0	0	0	0
0:03:39	-332.489197	2111.517005	1.307448055	0.758383228	10.55274011	0.081919429	-1.43673678	39.50358072	1005.643521	28.2	2064.312235	0.788442897	397.7989811	198.8994815	99.70403556	0	0	0	0	0	0	0
0:03:39	-332.489197	2111.517005	1.307448055	0.758383228	10.55274011	0.081919429	-1.43673678	39.50358072	1005.643521	28.2	2064.312235	0.788442897	397.7989811	198.8994815	99.70403556	0	0	0	0	0	0	0
0:03:39	-332.489197	2111.517005	1.307448055	0.758383228	10.55274011	0.081919429	-1.43673678	39.50358072	1005.643521	28.2	2064.312235	0.788442897	397.7989811	198.8994815	99.70403556	0	0	0	0	0	0	0
0:03:40	-332.489197	2111.517005	1.307448055	0.758383228	10.55274011	0.081919429	-1.43673678	39.50358072	1005.643521	28.2	2064.312235	0.788442897	397.7989811	198.8994815	99.70403556	0	0	0	0	0	0	0
0:03:40	-332.489197	2111.517005	1.307448055	0.758383228	10.55274011	0.081919429	-1.43673678	39.50358072	1005.643521	28.2	2064.312235	0.788442897	397.7989811	198.8994815	99.70403556	0	0	0	0	0	0	0
0:03:40	-332.489197	2111.517005	1.307448055	0.758383228	10.55274011	0.081919429	-1.43673678	39.50358072	1005.643521	28.2	2064.312235	0.788442897	397.7989811	198.8994815	99.70403556	0	0	0	0	0	0	0
0:03:40	-171.9490503	2068.038213	0.704991523	0.27213617	10.34322315	0.145168598	-0.798362585	39.50146666	1005.967343	28.2	2048.069807	1.208546211	397.7877747	198.8938836	99.70401457	0	0	0	0	0	0	0
0:03:40	-171.9490503	2068.038213	0.704991523	0.27213617	10.34322315	0.145168598	-0.798362585	39.50146666	1005.967343	28.2	2048.069807	1.208546211	397.7877747	198.8938836	99.70401457	0	0	0	0	0	0	0
0:03:40	-171.9490503	2068.038213	0.704991523	0.27213617	10.34322315	0.145168598	-0.798362585	39.50146666	1005.967343	28.2	2048.069807	1.208546211	397.7877747	198.8938836	99.70401457	0	0	0	0	0	0	0
0:03:40	-171.9490503	2068.038213	0.704991523	0.27213617	10.34322315	0.145168598	-0.798362585	39.50146666	1005.967343	28.2	2048.069807	1.208546211	397.7877747	198.8938836	99.70401457	0	0	0	0	0	0	0
0:03:40	-171.9490503	2068.038213	0.704991523	0.27213617	10.34322315	0.145168598	-0.798362585	39.50146666	1005.967343	28.2	2048.069807	1.208546211	397.7877747	198.8938836	99.70401457	0	0	0	0	0	0	0
0:03:40	-171.9490503	2068.038213	0.704991523	0.27213617	10.34322315	0.145168598	-0.798362585	39.50146666	1005.967343	28.2	2048.069807	1.208546211	397.7877747	198.8938836	99.70401457	0	0	0	0	0	0	0
0:03:40	-171.9490503	2068.038213	0.704991523	0.27213617	10.34322315	0.145168598	-0.798362585	39.50146666	1005.967343	28.2	2048.069807	1.208546211	397.7877747	198.8938836	99.70401457	0	0	0	0	0	0	0
0:03:40	-171.9490503	2068.038213	0.704991523	0.27213617	10.34322315	0.145168598	-0.798362585	39.50146666	1005.967343	28.2	2048.069807	1.208546211	397.7877747	198.8938836	99.70401457	0	0	0	0	0	0	0
0:03:40	-171.9490503	2068.038213	0.704991523	0.27213617	10.34322315	0.145168598	-0.798362585	39.50146666	1005.967343	28.2	2048.069807	1.208546211	397.7877747	198.8938836	99.70401457	0	0	0	0	0	0	0
0:03:40	-43.64199499	2050.342871	0.478505328	0.061210975	10.2545314	0.171387458	-0.415602915	39.50060075	1006.09998	28.2	2039.776236	1.380620528	397.7831845	198.8915907	99.70400597	0	0	0	0	0	0	0
0:03:40	-43.64199499	2050.342871	0.478505328	0.061210975	10.2545314	0.171387458	-0.415602915	39.50060075	1006.09998	28.2	2039.776236	1.380620528	397.7831845	198.8915907	99.70400597	0	0	0	0	0	0	0
0:03:40	-43.64199499	2050.342871	0.478505328	0.061210975	10.2545314	0.171387458	-0.415602915	39.50060075	1006.09998	28.2	2039.776236	1.380620528	397.7831845	198.8915907	99.70400597	0	0	0	0	0	0	0
0:03:40	-43.64199499	2050.342871	0.478505328	0.061210975	10.2545314	0.171387458	-0.415602915	39.50060075	1006.09998	28.2	2039.776236	1.380620528	397.7831845	198.8915907	99.70400597	0	0	0	0	0	0	0
0:03:40	-43.64199499	2050.342871	0.478505328	0.061210975	10.2545314	0.171387458	-0.415602915	39.50060075	1006.09998	28.2	2039.776236	1.380620528	397.7831845	198.8915907	99.70400597	0	0	0	0	0	0	0
0:03:40	-43.64199499	2050.342871	0.478505328	0.061210975	10.2545314	0.171387458	-0.415602915	39.50060075	1006.09998	28.2	2039.776236	1.380620528	397.7831845	198.8915907	99.70400597	0	0	0	0	0	0	0
0:03:40	-43.64199499	2050.342871	0.478505328	0.061210975	10.2545314	0.171387458	-0.415602915	39.50060075	1006.09998	28.2	2039.776236	1.380620528	397.7831845	198.8915907	99.70400597	0	0	0	0	0	0	0
0:03:40	-43.64199499	2050.342871	0.478505328	0.061210975	10.2545314	0.171387458	-0.415602915	39.50060075	1006.09998	28.2	2039.776236	1.380620528	397.7831845	198.8915907	99.70400597	0	0	0	0	0	0	0
0:03:40	2.40730285	2043.277642	0.392067782	0.083084815	10.21771526	0.183206703	-0.178430954	39.50024607	1006.154309	28.2	2036.351122	1.451102168	397.7813044	198.8906516	99.70400244	0	0	0	0	0	0	0
0:03:40	2.40730285	2043.277642	0.392067782	0.083084815	10.21771526	0.183206703	-0.178430954	39.50024607	1006.154309	28.2	2036.351122	1.451102168	397.7813044	198.8906516	99.70400244	0	0	0	0	0	0	0
0:03:40	2.40730285	2043.277642	0.392067782	0.083084815	10.21771526	0.183206703	-0.178430954	39.50024607	1006.154309	28.2	2036.351122	1.451102168	397.7813044	198.8906516	99.70400244	0	0	0	0	0	0	0
0:03:40	2.40730285	2043.277642	0.392067782	0.083084815	10.21771526	0.183206703	-0.178430954	39.50024607	1006.154309	28.2	2036.351122	1.451102168	397.7813044	198.8906516	99.70400244	0	0	0	0	0	0	0
0:03:40	2.40730285	2043.277642	0.392067782	0.083084815	10.21771526	0.183206703	-0.178430954	39.50024607	1006.154309	28.2	2036.351122	1.451102168	397.7813044	198.8906516	99.70400244	0	0	0	0	0	0	0
0:03:40	2.40730285	2043.277642	0.392067782	0.083084815	10.21771526	0.183206703	-0.178430954	39.50024607	1006.154309	28.2	2036.351122	1.451102168	397.7813044	198.8906516	99.70400244	0	0	0	0	0	0	0
0:03:40	2.40730285	2043.277642	0.392067782	0.083084815	10.21771526	0.183206703	-0.178430954	39.50024607	1006.154309	28.2	2036.351122	1.451102168	397.7813044	198.8906516	99.70400244	0	0	0	0	0	0	0
0:03:40	2.40730285	2043.277642	0.392067782	0.083084815	10.21771526	0.183206703	-0.178430954	39.50024607	1006.154309	28.2	2036.351122	1.451102168	397.7813044	198.8906516	99.70400244	0	0	0	0	0	0	0
0:03:40	70.39806325	2039.205901	0.257074164	0.09495314	10.20017137	0.182052665	-0.035470919	39.08682079	1003.558138	28.2	2034.902325	1.479971448	392.5035391	196.2517693	99.6916026	0	0	0	0	0	0	0
0:03:40	70.39806325	2039.205901	0.257074164	0.09495314	10.20017137	0.182052665	-0.035470919	39.08682079	1003.558138	28.2	2034.902325	1.479971448	392.5035391	196.2517693	99.6916026	0	0	0	0	0	0	0
0:03:40	70.39806325	2039.205901	0.257074164	0.09495314	10.20017137	0.182052665	-0.035470919	39.08682079	1003.558138	28.2	2034.902325	1.479971448	392.5035391	196.2517693	99.6916026	0	0	0	0	0	0	0
0:03:40	70.39806325	2039.205901	0.257074164	0.09495314	10.20017137	0.182052665	-0.035470919	39.08682079	1003.558138	28.2	2034.902325	1.479971448	392.5035391	196.2517693	99.6916026	0	0	0	0	0	0	0
0:03:41	70.39806325	2039.205901	0.257074164	0.09495314	10.20017137	0.182052665	-0.035470919	39.08682079	1003.558138	28.2	2034.902325	1.479971448	392.5035391	196.2517693	99.6916026	0	0	0	0	0	0	0
0:03:41	70.39806325	2039.205901	0.257074164	0.09495314	10.20017137	0.182052665	-0.035470919	39.08682079	1003.558138	28.2	2034.902325	1.479971448	392.5035391	196.2517693	99.6916026	0	0	0	0	0	0	0
0:03:41	70.39806325	2039.205901	0.257074164	0.09495314	10.20017137	0.182052665	-0.035470919	39.08682079	1003.558138	28.2	2034.902325	1.479971448	392.5035391	196.2517693	99.6916026	0	0	0	0	0	0	0
0:03:41	70.39806325	2039.205901	0.257074164	0.09495314	10.20017137	0.182052665	-0.035470919	39.08682079	1003.558138	28.2	2034.902325	1.479971448	392.5035391	196.2517693	99.6916026	0	0	0	0	0	0	0
0:03:41	70.39806325	2039.205901	0.257074164	0.09495314	10.20017137	0.182052665	-0.035470919	39.08682079	1003.558138	28.2	2034.902325	1.479971448	392.5035391	196.2517693	99.6916026	0	0	0	0	0	0	0
0:03:41	54.71403871	2037.477625	0.249055977	-0.079566394	10.19198539	0.181405572	0.052973512	38.91748179	1002.494746	28.2	2034.276893	1.491796305	390.3417664	195.1708831	99.68652363	0	0	0	0	0	0	0
0:03:41	54.71403871	2037.477625	0.249055977	-0.079566394	10.19198539	0.181405572	0.052973512	38.91748179	1002.494746	28.2	2034.276893	1.491796305	390.3417664	195.1708831	99.68652363	0	0	0	0	0	0	0
0:03:41	54.71403871	2037.477625	0.249055977	-0.079566394	10.19198539	0.181405572	0.052973512	38.91748179	1002.494746	28.2	2034.276893	1.491796305	390.3417664	195.1708831	99.68652363	0	0	0	0	0	0	0
0:03:41	54.71403871	2037.477625	0.249055977	-0.079566394	10.19198539	0.181405572	0.052973512	38.91748179	1002.494746	28.2	2034.276893	1.491796305	390.3417664	195.1708831	99.68652363	0	0	0	0	0	0	0
0:03:41	54.71403871	2037.477625	0.249055977	-0.079566394	10.19198539	0.181405572	0.052973512	38.91748179	1002.494746	28.2	2034.276893	1.491796305	390.3417664	195.1708831	99.68652363	0	0	0	0	0	0	0
0:03:41	54.71403871	2037.477625	0.249055977	-0.079566394	10.19198539	0.181405572	0.052973512	38.91748179	1002.494746	28.2	2034.276893	1.491796305	390.3417664	195.1708831	99.68652363	0	0	0	0	0	0	0
0:03:41	54.71403871	2037.477625	0.249055977	-0.079566394	10.19198539	0.181405572	0.052973512	38.91748179	1002.494746	28.2	2034.276893	1.491796305	390.3417664	195.1708831	99.68652363	0	0	0	0	0	0	0
0:03:41	54.71403871	2037.477625	0.249055977	-0.079566394	10.19198539	0.181405572	0.052973512	38.91748179	1002.494746	28.2	2034.276893	1.491796305	390.3417664	195.1708831	99.68652363	0	0	0	0	0	0	0
0:03:41	42.95934225	2036.271131	0.170371728	-0.002705595	10.18668042	0.178714922	0.10388835	38.84812054	1002.059181	28.2	2032.730449	1.555679767	389.4563043	194.7281521	99.68444328	0	0	0	0	0	0	0
0:03:41	42.95934225	2036.271131	0.170371728	-0.002705595	10.18668042	0.178714922	0.10388835	38.84812054	1002.059181	28.2	2032.730449	1.555679767	389.4563043	194.7281521	99.68444328	0	0	0	0	0	0	0
0:03:41	42.95934225	2036.271131	0.170371728	-0.002705595	10.18668042	0.178714922	0.10388835	38.84812054	1002.059181	28.2	2032.730449	1.555679767	389.4563043	194.7281521	99.68444328	0	0	0	0	0	0	0
0:03:41	42.95934225	2036.271131	0.170371728	-0.002705595	10.18668042	0.178714922	0.10388835	38.84812054	1002.059181	28.2	2032.730449	1.555679767	389.4563043	194.7281521	99.68444328	0	0	0	0	0	0	0
0:03:41	42.95934225	2036.271131	0.170371728	-0.002705595	10.18668042	0.178714922	0.10388835	38.84812054	1002.059181	28.2	2032.730449	1.555679767	389.4563043	194.7281521	99.68444328	0	0	0	0	0	0	0
0:03:41	42.95934225	2036.271131	0.170371728	-0.002705595	10.18668042	0.178714922	0.10388835	38.84812054	1002.059181	28.2	2032.730449	1.555679767	389.4563043	194.7281521	99.68444328	0	0	0	0	0	0	0
0:03:41	42.95934225	2036.271131	0.170371728	-0.002705595	10.18668042	0.178714922	0.10388835	38.84812054	1002.059181	28.2	2032.730449	1.555679767	389.4563043	194.7281521	99.68444328	0	0	0	0	0	0	0
0:03:41	42.95934225	2036.271131	0.170371728	-0.002705595	10.18668042	0.178714922	0.10388835	38.84812054	1002.059181	28.2	2032.730449	1.555679767	389.4563043	194.7281521	99.68444328	0	0	0	0	0	0	0
0:03:41	42.95934225	2036.271131	0.170371728	-0.002705595	10.18668042	0.178714922	0.10388835	38.84812054	1002.059181	28.2	2032.730449	1.555679767	389.4563043	194.7281521	99.68444328	0	0	0	0	0	0	0
0:03:41	15.28237539	2035.187543	0.21708026	-0.045442612	10.1845075	0.174595232	0.132263068	38.81971017	1001.880773	28.2	2032.13937	1.581846432	389.093619	194.5468095	99.68359117	0	0	0	0	0	0	0
0:03:41	15.28237539	2035.187543	0.21708026	-0.045442612	10.1845075	0.174595232	0.132263068	38.81971017	1001.880773	28.2	2032.13937	1.581846432	389.093619	194.5468095	99.68359117	0	0	0	0	0	0	0
0:03:41	15.28237539	2035.187543	0.21708026	-0.045442612	10.1845075	0.174595232	0.132263068	38.81971017	1001.880773	28.2	2032.13937	1.581846432	389.093619	194.5468095	99.68359117	0	0	0	0	0	0	0
0:03:41	15.28237539	2035.187543	0.21708026	-0.045442612	10.1845075	0.174595232	0.132263068	38.81971017	1001.880773	28.2	2032.13937	1.581846432	389.093619	194.5468095	99.68359117	0	0	0	0	0	0	0
0:03:41	15.28237539	2035.187543	0.21708026	-0.045442612	10.1845075	0.174595232	0.132263068	38.81971017	1001.880773	28.2	2032.13937	1.581846432	389.093619	194.5468095	99.68359117	0	0	0	0	0	0	0
0:03:41	15.28237539	2035.187543	0.21708026	-0.045442612	10.1845075	0.174595232	0.132263068	38.81971017	1001.880773	28.2	2032.13937	1.581846432	389.093619	194.5468095	99.68359117	0	0	0	0	0	0	0
0:03:41	15.28237539	2035.187543	0.21708026	-0.045442612	10.1845075	0.174595232	0.132263068	38.81971017	1001.880773	28.2	2032.13937	1.581846432	389.093619	194.5468095	99.68359117	0	0	0	0	0	0	0
0:03:41	15.28237539	2035.187543	0.21708026	-0.045442612	10.1845075	0.174595232	0.132263068	38.81971017	1001.880773	28.2	2032.13937	1.581846432	389.093619	194.5468095	99.68359117	0	0	0	0	0	0	0
0:03:41	-4.596947041	2035.187563	0.240988074	0.016066706	10.18361747	0.175325407	0.148998953	38.68999329	1003.801478	28.2	2031.945023	1.592564299	388.9450632	194.4725316	99.68324214	0	0	0	0	0	0	0
0:03:41	-4.596947041	2035.187563	0.240988074	0.016066706	10.18361747	0.175325407	0.148998953	38.68999329	1003.801478	28.2	2031.945023	1.592564299	388.9450632	194.4725316	99.68324214	0	0	0	0	0	0	0
0:03:41	-4.596947041	2035.187563	0.240988074	0.016066706	10.18361747	0.175325407	0.148998953	38.68999329	1003.801478	28.2	2031.945023	1.592564299	388.9450632	194.4725316	99.68324214	0	0	0	0	0	0	0
0:03:42	-4.596947041	2035.187563	0.240988074	0.016066706	10.18361747	0.175325407	0.148998953	38.68999329	1003.801478	28.2	2031.945023	1.592564299	388.9450632	194.4725316	99.68324214	0	0	0	0	0	0	0
0:03:42	-4.596947041	2035.187563	0.240988074	0.016066706	10.18361747	0.175325407	0.148998953	38.68999329	1003.801478	28.2	2031.945023	1.592564299	388.9450632	194.4725316	99.68324214	0	0	0	0	0	0	0
0:03:42	-4.596947041	2035.187563	0.240988074	0.016066706	10.18361747	0.175325407	0.148998953	38.68999329	1003.801478	28.2	2031.945023	1.592564299	388.9450632	194.4725316	99.68324214	0	0	0	0	0	0	0
0:03:42	-4.596947041	2035.187563	0.240988074	0.016066706	10.18361747	0.175325407	0.148998953	38.68999329	1003.801478	28.2	2031.945023	1.592564299	388.9450632	194.4725316	99.68324214	0	0	0	0	0	0	0
0:03:42	-4.596947041	2035.187563	0.240988074	0.016066706	10.18361747	0.175325407	0.148998953	38.68999329	1003.801478	28.2	2031.945023	1.592564299	388.9450632	194.4725316	99.68324214	0	0	0	0	0	0	0
0:03:42	-4.596947041	2035.187563	0.240988074	0.016066706	10.18361747	0.175325407	0.148998953	38.68999329	1003.801478	28.2	2031.945023	1.592564299	388.9450632	194.4725316	99.68324214	0	0	0	0	0	0	0
0:03:42	-98.45976551	2034.528221	0.215689515	0.057528123	10.18325292	0.172123687	0.159036371	38.63686125	1004.588199	28.2	2031.913608	1.596954337	388.8842147	194.4421073	99.68309918	0	0	0	0	0	0	0
0:03:42	-98.45976551	2034.528221	0.215689515	0.057528123	10.18325292	0.172123687	0.159036371	38.63686125	1004.588199	28.2	2031.913608	1.596954337	388.8842147	194.4421073	99.68309918	0	0	0	0	0	0	0
0:03:42	-98.45976551	2034.528221	0.215689515	0.057528123	10.18325292	0.172123687	0.159036371	38.63686125	1004.588199	28.2	2031.913608	1.596954337	388.8842147	194.4421073	99.68309918	0	0	0	0	0	0	0
0:03:42	-98.45976551	2034.528221	0.215689515	0.057528123	10.18325292	0.172123687	0.159036371	38.63686125	1004.588199	28.2	2031.913608	1.596954337	388.8842147	194.4421073	99.68309918	0	0	0	0	0	0	0
0:03:42	-98.45976551	2034.528221	0.215689515	0.057528123	10.18325292	0.172123687	0.159036371	38.63686125	1004.588199	28.2	2031.913608	1.596954337	388.8842147	194.4421073	99.68309918	0	0	0	0	0	0	0
0:03:42	-98.45976551	2034.528221	0.215689515	0.057528123	10.18325292	0.172123687	0.159036371	38.63686125	1004.588199	28.2	2031.913608	1.596954337	388.8842147	194.4421073	99.68309918	0	0	0	0	0	0	0
0:03:42	-98.45976551	2034.528221	0.215689515	0.057528123	10.18325292	0.172123687	0.159036371	38.63686125	1004.588199	28.2	2031.913608	1.596954337	388.8842147	194.4421073	99.68309918	0	0	0	0	0	0	0
0:03:42	-98.45976551	2034.528221	0.215689515	0.057528123	10.18325292	0.172123687	0.159036371	38.63686125	1004.588199	28.2	2031.913608	1.596954337	388.8842147	194.4421073	99.68309918	0	0	0	0	0	0	0
0:03:42	22.45162565	2035.585196	0.247714425	-0.128823681	10.18310359	0.177484262	0.165118898	38.61509837	1004.91044	28.2	2031.943399	1.598752496	388.8592911	194.4296456	99.68304062	0	0	0	0	0	0	0
0:03:42	22.45162565	2035.585196	0.247714425	-0.128823681	10.18310359	0.177484262	0.165118898	38.61509837	1004.91044	28.2	2031.943399	1.598752496	388.8592911	194.4296456	99.68304062	0	0	0	0	0	0	0
0:03:42	22.45162565	2035.585196	0.247714425	-0.128823681	10.18310359	0.177484262	0.165118898	38.61509837	1004.91044	28.2	2031.943399	1.598752496	388.8592911	194.4296456	99.68304062	0	0	0	0	0	0	0
0:03:42	22.45162565	2035.585196	0.247714425	-0.128823681	10.18310359	0.177484262	0.165118898	38.61509837	1004.91044	28.2	2031.943399	1.598752496	388.8592911	194.4296456	99.68304062	0	0	0	0	0	0	0
0:03:42	22.45162565	2035.585196	0.247714425	-0.128823681	10.18310359	0.177484262	0.165118898	38.61509837	1004.91044	28.2	2031.943399	1.598752496	388.8592911	194.4296456	99.68304062	0	0	0	0	0	0	0
0:03:42	22.45162565	2035.585196	0.247714425	-0.128823681	10.18310359	0.177484262	0.165118898	38.61509837	1004.91044	28.2	2031.943399	1.598752496	388.8592911	194.4296456	99.68304062	0	0	0	0	0	0	0
0:03:42	22.45162565	2035.585196	0.247714425	-0.128823681	10.18310359	0.177484262	0.165118898	38.61509837	1004.91044	28.2	2031.943399	1.598752496	388.8592911	194.4296456	99.68304062	0	0	0	0	0	0	0
0:03:42	22.45162565	2035.585196	0.247714425	-0.128823681	10.18310359	0.177484262	0.165118898	38.61509837	1004.91044	28.2	2031.943399	1.598752496	388.8592911	194.4296456	99.68304062	0	0	0	0	0	0	0
0:03:42	-30.81075333	2034.649994	0.151091029	0.04575062	10.18987443	-0.086768046	0.1457863	38.60618429	1004.12731	28.2	2031.371445	1.599489022	388.8490824	194.4245412	99.68301664	0	0	0	0	0	0	0
0:03:42	-30.81075333	2034.649994	0.151091029	0.04575062	10.18987443	-0.086768046	0.1457863	38.60618429	1004.12731	28.2	2031.371445	1.599489022	388.8490824	194.4245412	99.68301664	0	0	0	0	0	0	0
0:03:42	-30.81075333	2034.649994	0.151091029	0.04575062	10.18987443	-0.086768046	0.1457863	38.60618429	1004.12731	28.2	2031.371445	1.599489022	388.8490824	194.4245412	99.68301664	0	0	0	0	0	0	0
0:03:42	-30.81075333	2034.649994	0.151091029	0.04575062	10.18987443	-0.086768046	0.1457863	38.60618429	1004.12731	28.2	2031.371445	1.599489022	388.8490824	194.4245412	99.68301664	0	0	0	0	0	0	0
0:03:42	-30.81075333	2034.649994	0.151091029	0.04575062	10.18987443	-0.086768046	0.1457863	38.60618429	1004.12731	28.2	2031.371445	1.599489022	388.8490824	194.4245412	99.68301664	0	0	0	0	0	0	0
0:03:42	-30.81075333	2034.649994	0.151091029	0.04575062	10.18987443	-0.086768046	0.1457863	38.60618429	1004.12731	28.2	2031.371445	1.599489022	388.8490824	194.4245412	99.68301664	0	0	0	0	0	0	0
0:03:42	-30.81075333	2034.649994	0.151091029	0.04575062	10.18987443	-0.086768046	0.1457863	38.60618429	1004.12731	28.2	2031.371445	1.599489022	388.8490824	194.4245412	99.68301664	0	0	0	0	0	0	0
0:03:42	-30.81075333	2034.649994	0.151091029	0.04575062	10.18987443	-0.086768046	0.1457863	38.60618429	1004.12731	28.2	2031.371445	1.599489022	388.8490824	194.4245412	99.68301664	0	0	0	0	0	0	0
0:03:42	-30.81075333	2034.649994	0.151091029	0.04575062	10.18987443	-0.086768046	0.1457863	38.60618429	1004.12731	28.2	2031.371445	1.599489022	388.8490824	194.4245412	99.68301664	0	0	0	0	0	0	0
0:03:42	12.66330583	2048.422004	-0.007417115	-0.318148546	10.27793097	-1.376484192	-0.194365931	39.13389309	1003.220863	28.2	2031.317251	1.599790704	393.2734914	196.6364505	99.69363402	0	0	0	0	0	0	0
0:03:43	12.66330583	2048.422004	-0.007417115	-0.318148546	10.27793097	-1.376484192	-0.194365931	39.13389309	1003.220863	28.2	2031.317251	1.599790704	393.2734914	196.6364505	99.69363402	0	0	0	0	0	0	0
0:03:43	12.66330583	2048.422004	-0.007417115	-0.318148546	10.27793097	-1.376484192	-0.194365931	39.13389309	1003.220863	28.2	2031.317251	1.599790704	393.2734914	196.6364505	99.69363402	0	0	0	0	0	0	0
0:03:43	12.66330583	2048.422004	-0.007417115	-0.318148546	10.27793097	-1.376484192	-0.194365931	39.13389309	1003.220863	28.2	2031.317251	1.599790704	393.2734914	196.6364505	99.69363402	0	0	0	0	0	0	0
0:03:43	12.66330583	2048.422004	-0.007417115	-0.318148546	10.27793097	-1.376484192	-0.194365931	39.13389309	1003.220863	28.2	2031.317251	1.599790704	393.2734914	196.6364505	99.69363402	0	0	0	0	0	0	0
0:03:43	12.66330583	2048.422004	-0.007417115	-0.318148546	10.27793097	-1.376484192	-0.194365931	39.13389309	1003.220863	28.2	2031.317251	1.599790704	393.2734914	196.6364505	99.69363402	0	0	0	0	0	0	0
0:03:43	12.66330583	2048.422004	-0.007417115	-0.318148546	10.27793097	-1.376484192	-0.194365931	39.13389309	1003.220863	28.2	2031.317251	1.599790704	393.2734914	196.6364505	99.69363402	0	0	0	0	0	0	0
0:03:43	12.66330583	2048.422004	-0.007417115	-0.318148546	10.27793097	-1.376484192	-0.194365931	39.13389309	1003.220863	28.2	2031.317251	1.599790704	393.2734914	196.6364505	99.69363402	0	0	0	0	0	0	0
0:03:43	209.2866389	2081.20271	-0.23316765	-0.455099244	10.47633172	-3.264742325	-1.082037885	39.35004261	1002.849582	28.2	2032.043012	1.599914272	395.0857293	197.5424485	99.69798289	0	0	0	0	0	0	0
0:03:43	209.2866389	2081.20271	-0.23316765	-0.455099244	10.47633172	-3.264742325	-1.082037885	39.35004261	1002.849582	28.2	2032.043012	1.599914272	395.0857293	197.5424485	99.69798289	0	0	0	0	0	0	0
0:03:43	209.2866389	2081.20271	-0.23316765	-0.455099244	10.47633172	-3.264742325	-1.082037885	39.35004261	1002.849582	28.2	2032.043012	1.599914272	395.0857293	197.5424485	99.69798289	0	0	0	0	0	0	0
0:03:43	209.2866389	2081.20271	-0.23316765	-0.455099244	10.47633172	-3.264742325	-1.082037885	39.35004261	1002.849582	28.2	2032.043012	1.599914272	395.0857293	197.5424485	99.69798289	0	0	0	0	0	0	0
0:03:43	209.2866389	2081.20271	-0.23316765	-0.455099244	10.47633172	-3.264742325	-1.082037885	39.35004261	1002.849582	28.2	2032.043012	1.599914272	395.0857293	197.5424485	99.69798289	0	0	0	0	0	0	0
0:03:43	209.2866389	2081.20271	-0.23316765	-0.455099244	10.47633172	-3.264742325	-1.082037885	39.35004261	1002.849582	28.2	2032.043012	1.599914272	395.0857293	197.5424485	99.69798289	0	0	0	0	0	0	0
0:03:43	209.2866389	2081.20271	-0.23316765	-0.455099244	10.47633172	-3.264742325	-1.082037885	39.35004261	1002.849582	28.2	2032.043012	1.599914272	395.0857293	197.5424485	99.69798289	0	0	0	0	0	0	0
0:03:43	209.2866389	2081.20271	-0.23316765	-0.455099244	10.47633172	-3.264742325	-1.082037885	39.35004261	1002.849582	28.2	2032.043012	1.599914272	395.0857293	197.5424485	99.69798289	0	0	0	0	0	0	0
0:03:43	238.7966537	2132.242233	-0.73995507	-0.751387851	10.80282227	-5.279379256	-2.406199518	39.43857745	1002.697506	28.2	2033.861763	1.540924886	395.8280219	197.9135453	99.69976419	0	0	0	0	0	0	0
0:03:43	238.7966537	2132.242233	-0.73995507	-0.751387851	10.80282227	-5.279379256	-2.406199518	39.43857745	1002.697506	28.2	2033.861763	1.540924886	395.8280219	197.9135453	99.69976419	0	0	0	0	0	0	0
0:03:43	238.7966537	2132.242233	-0.73995507	-0.751387851	10.80282227	-5.279379256	-2.406199518	39.43857745	1002.697506	28.2	2033.861763	1.540924886	395.8280219	197.9135453	99.69976419	0	0	0	0	0	0	0
0:03:43	238.7966537	2132.242233	-0.73995507	-0.751387851	10.80282227	-5.279379256	-2.406199518	39.43857745	1002.697506	28.2	2033.861763	1.540924886	395.8280219	197.9135453	99.69976419	0	0	0	0	0	0	0
0:03:43	238.7966537	2132.242233	-0.73995507	-0.751387851	10.80282227	-5.279379256	-2.406199518	39.43857745	1002.697506	28.2	2033.861763	1.540924886	395.8280219	197.9135453	99.69976419	0	0	0	0	0	0	0
0:03:43	238.7966537	2132.242233	-0.73995507	-0.751387851	10.80282227	-5.279379256	-2.406199518	39.43857745	1002.697506	28.2	2033.861763	1.540924886	395.8280219	197.9135453	99.69976419	0	0	0	0	0	0	0
0:03:43	238.7966537	2132.242233	-0.73995507	-0.751387851	10.80282227	-5.279379256	-2.406199518	39.43857745	1002.697506	28.2	2033.861763	1.540924886	395.8280219	197.9135453	99.69976419	0	0	0	0	0	0	0
0:03:43	238.7966537	2132.242233	-0.73995507	-0.751387851	10.80282227	-5.279379256	-2.406199518	39.43857745	1002.697506	28.2	2033.861763	1.540924886	395.8280219	197.9135453	99.69976419	0	0	0	0	0	0	0
0:03:43	238.7966537	2132.242233	-0.73995507	-0.751387851	10.80282227	-5.279379256	-2.406199518	39.43857745	1002.697506	28.2	2033.861763	1.540924886	395.8280219	197.9135453	99.69976419	0	0	0	0	0	0	0
0:03:43	361.9945189	2221.381289	-1.401544796	-1.327275664	11.3632344	-7.090555343	-3.985859323	39.47484132	1002.570311	28.2	2037.500431	1.457722833	396.132065	198.0655466	99.70049381	0	0	0	0	0	0	0
0:03:43	361.9945189	2221.381289	-1.401544796	-1.327275664	11.3632344	-7.090555343	-3.985859323	39.47484132	1002.570311	28.2	2037.500431	1.457722833	396.132065	198.0655466	99.70049381	0	0	0	0	0	0	0
0:03:43	361.9945189	2221.381289	-1.401544796	-1.327275664	11.3632344	-7.090555343	-3.985859323	39.47484132	1002.570311	28.2	2037.500431	1.457722833	396.132065	198.0655466	99.70049381	0	0	0	0	0	0	0
0:03:43	361.9945189	2221.381289	-1.401544796	-1.327275664	11.3632344	-7.090555343	-3.985859323	39.47484132	1002.570311	28.2	2037.500431	1.457722833	396.132065	198.0655466	99.70049381	0	0	0	0	0	0	0
0:03:43	361.9945189	2221.381289	-1.401544796	-1.327275664	11.3632344	-7.090555343	-3.985859323	39.47484132	1002.570311	28.2	2037.500431	1.457722833	396.132065	198.0655466	99.70049381	0	0	0	0	0	0	0
0:03:43	361.9945189	2221.381289	-1.401544796	-1.327275664	11.3632344	-7.090555343	-3.985859323	39.47484132	1002.570311	28.2	2037.500431	1.457722833	396.132065	198.0655466	99.70049381	0	0	0	0	0	0	0
0:03:43	361.9945189	2221.381289	-1.401544796	-1.327275664	11.3632344	-7.090555343	-3.985859323	39.47484132	1002.570311	28.2	2037.500431	1.457722833	396.132065	198.0655466	99.70049381	0	0	0	0	0	0	0
0:03:43	361.9945189	2221.381289	-1.401544796	-1.327275664	11.3632344	-7.090555343	-3.985859323	39.47484132	1002.570311	28.2	2037.500431	1.457722833	396.132065	198.0655466	99.70049381	0	0	0	0	0	0	0
0:03:44	483.2836766	2351.164726	-1.855411949	-2.021181712	12.14091361	-8.441987469	-5.622103979	39.48969501	1002.504593	28.2	2044.280146	1.328603273	396.256601	198.1278063	99.70079267	0	0	0	0	0	0	0
0:03:44	483.2836766	2351.164726	-1.855411949	-2.021181712	12.14091361	-8.441987469	-5.622103979	39.48969501	1002.504593	28.2	2044.280146	1.328603273	396.256601	198.1278063	99.70079267	0	0	0	0	0	0	0
0:03:44	483.2836766	2351.164726	-1.855411949	-2.021181712	12.14091361	-8.441987469	-5.622103979	39.48969501	1002.504593	28.2	2044.280146	1.328603273	396.256601	198.1278063	99.70079267	0	0	0	0	0	0	0
0:03:44	483.2836766	2351.164726	-1.855411949	-2.021181712	12.14091361	-8.441987469	-5.622103979	39.48969501	1002.504593	28.2	2044.280146	1.328603273	396.256601	198.1278063	99.70079267	0	0	0	0	0	0	0
0:03:44	483.2836766	2351.164726	-1.855411949	-2.021181712	12.14091361	-8.441987469	-5.622103979	39.48969501	1002.504593	28.2	2044.280146	1.328603273	396.256601	198.1278063	99.70079267	0	0	0	0	0	0	0
0:03:44	483.2836766	2351.164726	-1.855411949	-2.021181712	12.14091361	-8.441987469	-5.622103979	39.48969501	1002.504593	28.2	2044.280146	1.328603273	396.256601	198.1278063	99.70079267	0	0	0	0	0	0	0
0:03:44	483.2836766	2351.164726	-1.855411949	-2.021181712	12.14091361	-8.441987469	-5.622103979	39.48969501	1002.504593	28.2	2044.280146	1.328603273	396.256601	198.1278063	99.70079267	0	0	0	0	0	0	0
0:03:44	483.2836766	2351.164726	-1.855411949	-2.021181712	12.14091361	-8.441987469	-5.622103979	39.48969501	1002.504593	28.2	2044.280146	1.328603273	396.256601	198.1278063	99.70079267	0	0	0	0	0	0	0
0:03:44	483.2836766	2351.164726	-1.855411949	-2.021181712	12.14091361	-8.441987469	-5.622103979	39.48969501	1002.504593	28.2	2044.280146	1.328603273	396.256601	198.1278063	99.70079267	0	0	0	0	0	0	0
0:03:44	492.0781699	2482.74112	-1.414003934	-1.402032829	12.86513262	-8.537054067	-6.84505699	39.49577907	1002.477675	28.2	2053.508218	1.0755559	396.307611	198.1533078	99.70091508	0	0	0	0	0	0	0
0:03:44	492.0781699	2482.74112	-1.414003934	-1.402032829	12.86513262	-8.537054067	-6.84505699	39.49577907	1002.477675	28.2	2053.508218	1.0755559	396.307611	198.1533078	99.70091508	0	0	0	0	0	0	0
0:03:44	492.0781699	2482.74112	-1.414003934	-1.402032829	12.86513262	-8.537054067	-6.84505699	39.49577907	1002.477675	28.2	2053.508218	1.0755559	396.307611	198.1533078	99.70091508	0	0	0	0	0	0	0
0:03:44	492.0781699	2482.74112	-1.414003934	-1.402032829	12.86513262	-8.537054067	-6.84505699	39.49577907	1002.477675	28.2	2053.508218	1.0755559	396.307611	198.1533078	99.70091508	0	0	0	0	0	0	0
0:03:44	492.0781699	2482.74112	-1.414003934	-1.402032829	12.86513262	-8.537054067	-6.84505699	39.49577907	1002.477675	28.2	2053.508218	1.0755559	396.307611	198.1533078	99.70091508	0	0	0	0	0	0	0
0:03:44	492.0781699	2482.74112	-1.414003934	-1.402032829	12.86513262	-8.537054067	-6.84505699	39.49577907	1002.477675	28.2	2053.508218	1.0755559	396.307611	198.1533078	99.70091508	0	0	0	0	0	0	0
0:03:44	492.0781699	2482.74112	-1.414003934	-1.402032829	12.86513262	-8.537054067	-6.84505699	39.49577907	1002.477675	28.2	2053.508218	1.0755559	396.307611	198.1533078	99.70091508	0	0	0	0	0	0	0
0:03:44	188.074724	2555.214009	-0.119779211	-0.564213447	13.18401592	-6.764334146	-7.122663343	39.49827111	1002.466649	28.2	2066.243067	0.805027697	396.3285047	198.1637533	99.70096522	0	0	0	0	0	0	0
0:03:44	188.074724	2555.214009	-0.119779211	-0.564213447	13.18401592	-6.764334146	-7.122663343	39.49827111	1002.466649	28.2	2066.243067	0.805027697	396.3285047	198.1637533	99.70096522	0	0	0	0	0	0	0
0:03:44	188.074724	2555.214009	-0.119779211	-0.564213447	13.18401592	-6.764334146	-7.122663343	39.49827111	1002.466649	28.2	2066.243067	0.805027697	396.3285047	198.1637533	99.70096522	0	0	0	0	0	0	0
0:03:44	188.074724	2555.214009	-0.119779211	-0.564213447	13.18401592	-6.764334146	-7.122663343	39.49827111	1002.466649	28.2	2066.243067	0.805027697	396.3285047	198.1637533	99.70096522	0	0	0	0	0	0	0
0:03:44	188.074724	2555.214009	-0.119779211	-0.564213447	13.18401592	-6.764334146	-7.122663343	39.49827111	1002.466649	28.2	2066.243067	0.805027697	396.3285047	198.1637533	99.70096522	0	0	0	0	0	0	0
0:03:44	188.074724	2555.214009	-0.119779211	-0.564213447	13.18401592	-6.764334146	-7.122663343	39.49827111	1002.466649	28.2	2066.243067	0.805027697	396.3285047	198.1637533	99.70096522	0	0	0	0	0	0	0
0:03:44	188.074724	2555.214009	-0.119779211	-0.564213447	13.18401592	-6.764334146	-7.122663343	39.49827111	1002.466649	28.2	2066.243067	0.805027697	396.3285047	198.1637533	99.70096522	0	0	0	0	0	0	0
0:03:44	188.074724	2555.214009	-0.119779211	-0.564213447	13.18401592	-6.764334146	-7.122663343	39.49827111	1002.466649	28.2	2066.243067	0.805027697	396.3285047	198.1637533	99.70096522	0	0	0	0	0	0	0
0:03:44	188.074724	2555.214009	-0.119779211	-0.564213447	13.18401592	-6.764334146	-7.122663343	39.49827111	1002.466649	28.2	2066.243067	0.805027697	396.3285047	198.1637533	99.70096522	0	0	0	0	0	0	0
0:03:44	-112.0673899	2557.21993	0.861586435	0.410394172	13.12327212	-4.928328866	-6.685999705	39.49929185	1001.608133	28.2	2077.403195	0.517099345	396.3370627	198.1680317	99.70098575	0	0	0	0	0	0	0
0:03:44	-112.0673899	2557.21993	0.861586435	0.410394172	13.12327212	-4.928328866	-6.685999705	39.49929185	1001.608133	28.2	2077.403195	0.517099345	396.3370627	198.1680317	99.70098575	0	0	0	0	0	0	0
0:03:44	-112.0673899	2557.21993	0.861586435	0.410394172	13.12327212	-4.928328866	-6.685999705	39.49929185	1001.608133	28.2	2077.403195	0.517099345	396.3370627	198.1680317	99.70098575	0	0	0	0	0	0	0
0:03:44	-112.0673899	2557.21993	0.861586435	0.410394172	13.12327212	-4.928328866	-6.685999705	39.49929185	1001.608133	28.2	2077.403195	0.517099345	396.3370627	198.1680317	99.70098575	0	0	0	0	0	0	0
0:03:44	-112.0673899	2557.21993	0.861586435	0.410394172	13.12327212	-4.928328866	-6.685999705	39.49929185	1001.608133	28.2	2077.403195	0.517099345	396.3370627	198.1680317	99.70098575	0	0	0	0	0	0	0
0:03:44	-112.0673899	2557.21993	0.861586435	0.410394172	13.12327212	-4.928328866	-6.685999705	39.49929185	1001.608133	28.2	2077.403195	0.517099345	396.3370627	198.1680317	99.70098575	0	0	0	0	0	0	0
0:03:44	-112.0673899	2557.21993	0.861586435	0.410394172	13.12327212	-4.928328866	-6.685999705	39.49929185	1001.608133	28.2	2077.403195	0.517099345	396.3370627	198.1680317	99.70098575	0	0	0	0	0	0	0
0:03:44	-112.0673899	2557.21993	0.861586435	0.410394172	13.12327212	-4.928328866	-6.685999705	39.49929185	1001.608133	28.2	2077.403195	0.517099345	396.3370627	198.1680317	99.70098575	0	0	0	0	0	0	0
0:03:45	-112.0673899	2557.21993	0.861586435	0.410394172	13.12327212	-4.928328866	-6.685999705	39.49929185	1001.608133	28.2	2077.403195	0.517099345	396.3370627	198.1680317	99.70098575	0	0	0	0	0	0	0
0:03:45	-199.8706717	2477.969435	1.916315404	1.221190253	12.58788266	-2.777680304	-5.365159879	39.49970994	1001.077285	28.2	2089.540118	0.211803892	395.9633025	197.9814466	99.69981336	0	0	0	0	0	0	0
0:03:45	-199.8706717	2477.969435	1.916315404	1.221190253	12.58788266	-2.777680304	-5.365159879	39.49970994	1001.077285	28.2	2089.540118	0.211803892	395.9633025	197.9814466	99.69981336	0	0	0	0	0	0	0
0:03:45	-199.8706717	2477.969435	1.916315404	1.221190253	12.58788266	-2.777680304	-5.365159879	39.49970994	1001.077285	28.2	2089.540118	0.211803892	395.9633025	197.9814466	99.69981336	0	0	0	0	0	0	0
0:03:45	-199.8706717	2477.969435	1.916315404	1.221190253	12.58788266	-2.777680304	-5.365159879	39.49970994	1001.077285	28.2	2089.540118	0.211803892	395.9633025	197.9814466	99.69981336	0	0	0	0	0	0	0
0:03:45	-199.8706717	2477.969435	1.916315404	1.221190253	12.58788266	-2.777680304	-5.365159879	39.49970994	1001.077285	28.2	2089.540118	0.211803892	395.9633025	197.9814466	99.69981336	0	0	0	0	0	0	0
0:03:45	-199.8706717	2477.969435	1.916315404	1.221190253	12.58788266	-2.777680304	-5.365159879	39.49970994	1001.077285	28.2	2089.540118	0.211803892	395.9633025	197.9814466	99.69981336	0	0	0	0	0	0	0
0:03:45	-199.8706717	2477.969435	1.916315404	1.221190253	12.58788266	-2.777680304	-5.365159879	39.49970994	1001.077285	28.2	2089.540118	0.211803892	395.9633025	197.9814466	99.69981336	0	0	0	0	0	0	0
0:03:45	-199.8706717	2477.969435	1.916315404	1.221190253	12.58788266	-2.777680304	-5.365159879	39.49970994	1001.077285	28.2	2089.540118	0.211803892	395.9633025	197.9814466	99.69981336	0	0	0	0	0	0	0
0:03:45	-372.6985999	2367.742926	2.779639589	1.857455528	11.90267354	-1.161880252	-3.948745487	39.49988119	1000.85985	28.2	2098.133493	0.086754874	395.8102103	197.9050213	99.69933315	0	0	0	0	0	0	0
0:03:45	-372.6985999	2367.742926	2.779639589	1.857455528	11.90267354	-1.161880252	-3.948745487	39.49988119	1000.85985	28.2	2098.133493	0.086754874	395.8102103	197.9050213	99.69933315	0	0	0	0	0	0	0
0:03:45	-372.6985999	2367.742926	2.779639589	1.857455528	11.90267354	-1.161880252	-3.948745487	39.49988119	1000.85985	28.2	2098.133493	0.086754874	395.8102103	197.9050213	99.69933315	0	0	0	0	0	0	0
0:03:45	-372.6985999	2367.742926	2.779639589	1.857455528	11.90267354	-1.161880252	-3.948745487	39.49988119	1000.85985	28.2	2098.133493	0.086754874	395.8102103	197.9050213	99.69933315	0	0	0	0	0	0	0
0:03:45	-372.6985999	2367.742926	2.779639589	1.857455528	11.90267354	-1.161880252	-3.948745487	39.49988119	1000.85985	28.2	2098.133493	0.086754874	395.8102103	197.9050213	99.69933315	0	0	0	0	0	0	0
0:03:45	-372.6985999	2367.742926	2.779639589	1.857455528	11.90267354	-1.161880252	-3.948745487	39.49988119	1000.85985	28.2	2098.133493	0.086754874	395.8102103	197.9050213	99.69933315	0	0	0	0	0	0	0
0:03:45	-372.6985999	2367.742926	2.779639589	1.857455528	11.90267354	-1.161880252	-3.948745487	39.49988119	1000.85985	28.2	2098.133493	0.086754874	395.8102103	197.9050213	99.69933315	0	0	0	0	0	0	0
0:03:45	-372.6985999	2367.742926	2.779639589	1.857455528	11.90267354	-1.161880252	-3.948745487	39.49988119	1000.85985	28.2	2098.133493	0.086754874	395.8102103	197.9050213	99.69933315	0	0	0	0	0	0	0
0:03:45	-591.8614969	2233.134169	3.039692376	2.097277784	11.12211908	-0.076027751	-2.563415751	39.49995134	1000.770788	28.2	2103.296892	0.035534796	395.7475037	197.8737175	99.69913646	0	0	0	0	0	0	0
0:03:45	-591.8614969	2233.134169	3.039692376	2.097277784	11.12211908	-0.076027751	-2.563415751	39.49995134	1000.770788	28.2	2103.296892	0.035534796	395.7475037	197.8737175	99.69913646	0	0	0	0	0	0	0
0:03:45	-591.8614969	2233.134169	3.039692376	2.097277784	11.12211908	-0.076027751	-2.563415751	39.49995134	1000.770788	28.2	2103.296892	0.035534796	395.7475037	197.8737175	99.69913646	0	0	0	0	0	0	0
0:03:45	-591.8614969	2233.134169	3.039692376	2.097277784	11.12211908	-0.076027751	-2.563415751	39.49995134	1000.770788	28.2	2103.296892	0.035534796	395.7475037	197.8737175	99.69913646	0	0	0	0	0	0	0
0:03:45	-591.8614969	2233.134169	3.039692376	2.097277784	11.12211908	-0.076027751	-2.563415751	39.49995134	1000.770788	28.2	2103.296892	0.035534796	395.7475037	197.8737175	99.69913646	0	0	0	0	0	0	0
0:03:45	-591.8614969	2233.134169	3.039692376	2.097277784	11.12211908	-0.076027751	-2.563415751	39.49995134	1000.770788	28.2	2103.296892	0.035534796	395.7475037	197.8737175	99.69913646	0	0	0	0	0	0	0
0:03:45	-591.8614969	2233.134169	3.039692376	2.097277784	11.12211908	-0.076027751	-2.563415751	39.49995134	1000.770788	28.2	2103.296892	0.035534796	395.7475037	197.8737175	99.69913646	0	0	0	0	0	0	0
0:03:45	-591.8614969	2233.134169	3.039692376	2.097277784	11.12211908	-0.076027751	-2.563415751	39.49995134	1000.770788	28.2	2103.296892	0.035534796	395.7475037	197.8737175	99.69913646	0	0	0	0	0	0	0
0:03:45	-591.8614969	2233.134169	3.039692376	2.097277784	11.12211908	-0.076027751	-2.563415751	39.49995134	1000.770788	28.2	2103.296892	0.035534796	395.7475037	197.8737175	99.69913646	0	0	0	0	0	0	0
0:03:45	-319.8029171	2119.335825	1.406872397	0.76146578	10.58349678	0.087692633	-1.507016692	39.40238007	1003.635534	28.2	2065.58858	0.789915053	395.7218191	197.8608955	99.69905589	0	0	0	0	0	0	0
0:03:45	-319.8029171	2119.335825	1.406872397	0.76146578	10.58349678	0.087692633	-1.507016692	39.40238007	1003.635534	28.2	2065.58858	0.789915053	395.7218191	197.8608955	99.69905589	0	0	0	0	0	0	0
0:03:45	-319.8029171	2119.335825	1.406872397	0.76146578	10.58349678	0.087692633	-1.507016692	39.40238007	1003.635534	28.2	2065.58858	0.789915053	395.7218191	197.8608955	99.69905589	0	0	0	0	0	0	0
0:03:45	-319.8029171	2119.335825	1.406872397	0.76146578	10.58349678	0.087692633	-1.507016692	39.40238007	1003.635534	28.2	2065.58858	0.789915053	395.7218191	197.8608955	99.69905589	0	0	0	0	0	0	0
0:03:45	-319.8029171	2119.335825	1.406872397	0.76146578	10.58349678	0.087692633	-1.507016692	39.40238007	1003.635534	28.2	2065.58858	0.789915053	395.7218191	197.8608955	99.69905589	0	0	0	0	0	0	0
0:03:45	-319.8029171	2119.335825	1.406872397	0.76146578	10.58349678	0.087692633	-1.507016692	39.40238007	1003.635534	28.2	2065.58858	0.789915053	395.7218191	197.8608955	99.69905589	0	0	0	0	0	0	0
0:03:46	-319.8029171	2119.335825	1.406872397	0.76146578	10.58349678	0.087692633	-1.507016692	39.40238007	1003.635534	28.2	2065.58858	0.789915053	395.7218191	197.8608955	99.69905589	0	0	0	0	0	0	0
0:03:46	-319.8029171	2119.335825	1.406872397	0.76146578	10.58349678	0.087692633	-1.507016692	39.40238007	1003.635534	28.2	2065.58858	0.789915053	395.7218191	197.8608955	99.69905589	0	0	0	0	0	0	0
0:03:46	-150.8366989	2071.952535	0.723110934	0.302037184	10.36121308	0.150848502	-0.859085237	39.34193488	1004.808934	28.2	2048.080895	1.209149206	395.7112987	197.8556436	99.69902289	0	0	0	0	0	0	0
0:03:46	-150.8366989	2071.952535	0.723110934	0.302037184	10.36121308	0.150848502	-0.859085237	39.34193488	1004.808934	28.2	2048.080895	1.209149206	395.7112987	197.8556436	99.69902289	0	0	0	0	0	0	0
0:03:46	-150.8366989	2071.952535	0.723110934	0.302037184	10.36121308	0.150848502	-0.859085237	39.34193488	1004.808934	28.2	2048.080895	1.209149206	395.7112987	197.8556436	99.69902289	0	0	0	0	0	0	0
0:03:46	-150.8366989	2071.952535	0.723110934	0.302037184	10.36121308	0.150848502	-0.859085237	39.34193488	1004.808934	28.2	2048.080895	1.209149206	395.7112987	197.8556436	99.69902289	0	0	0	0	0	0	0
0:03:46	-150.8366989	2071.952535	0.723110934	0.302037184	10.36121308	0.150848502	-0.859085237	39.34193488	1004.808934	28.2	2048.080895	1.209149206	395.7112987	197.8556436	99.69902289	0	0	0	0	0	0	0
0:03:46	-150.8366989	2071.952535	0.723110934	0.302037184	10.36121308	0.150848502	-0.859085237	39.34193488	1004.808934	28.2	2048.080895	1.209149206	395.7112987	197.8556436	99.69902289	0	0	0	0	0	0	0
0:03:46	-150.8366989	2071.952535	0.723110934	0.302037184	10.36121308	0.150848502	-0.859085237	39.34193488	1004.808934	28.2	2048.080895	1.209149206	395.7112987	197.8556436	99.69902289	0	0	0	0	0	0	0
0:03:46	-150.8366989	2071.952535	0.723110934	0.302037184	10.36121308	0.150848502	-0.859085237	39.34193488	1004.808934	28.2	2048.080895	1.209149206	395.7112987	197.8556436	99.69902289	0	0	0	0	0	0	0
0:03:46	40.45315375	2052.558473	0.418080639	0.14062003	10.26721368	0.176979547	-0.440602913	39.31717653	1005.289559	28.2	2040.898995	1.380867515	395.7069896	197.8534924	99.69900938	0	0	0	0	0	0	0
0:03:46	40.45315375	2052.558473	0.418080639	0.14062003	10.26721368	0.176979547	-0.440602913	39.31717653	1005.289559	28.2	2040.898995	1.380867515	395.7069896	197.8534924	99.69900938	0	0	0	0	0	0	0
0:03:46	40.45315375	2052.558473	0.418080639	0.14062003	10.26721368	0.176979547	-0.440602913	39.31717653	1005.289559	28.2	2040.898995	1.380867515	395.7069896	197.8534924	99.69900938	0	0	0	0	0	0	0
0:03:46	40.45315375	2052.558473	0.418080639	0.14062003	10.26721368	0.176979547	-0.440602913	39.31717653	1005.289559	28.2	2040.898995	1.380867515	395.7069896	197.8534924	99.69900938	0	0	0	0	0	0	0
0:03:46	40.45315375	2052.558473	0.418080639	0.14062003	10.26721368	0.176979547	-0.440602913	39.31717653	1005.289559	28.2	2040.898995	1.380867515	395.7069896	197.8534924	99.69900938	0	0	0	0	0	0	0
0:03:46	40.45315375	2052.558473	0.418080639	0.14062003	10.26721368	0.176979547	-0.440602913	39.31717653	1005.289559	28.2	2040.898995	1.380867515	395.7069896	197.8534924	99.69900938	0	0	0	0	0	0	0
0:03:46	40.45315375	2052.558473	0.418080639	0.14062003	10.26721368	0.176979547	-0.440602913	39.31717653	1005.289559	28.2	2040.898995	1.380867515	395.7069896	197.8534924	99.69900938	0	0	0	0	0	0	0
0:03:46	40.45315375	2052.558473	0.418080639	0.14062003	10.26721368	0.176979547	-0.440602913	39.31717653	1005.289559	28.2	2040.898995	1.380867515	395.7069896	197.8534924	99.69900938	0	0	0	0	0	0	0
0:03:46	40.45315375	2052.558473	0.418080639	0.14062003	10.26721368	0.176979547	-0.440602913	39.31717653	1005.289559	28.2	2040.898995	1.380867515	395.7069896	197.8534924	99.69900938	0	0	0	0	0	0	0
0:03:46	-19.76597863	2042.983675	0.30492903	0.075610764	10.22431952	0.179447622	-0.187978153	39.3070355	1005.486422	28.2	2037.724037	1.451203334	395.7052245	197.8526113	99.69900384	0	0	0	0	0	0	0
0:03:46	-19.76597863	2042.983675	0.30492903	0.075610764	10.22431952	0.179447622	-0.187978153	39.3070355	1005.486422	28.2	2037.724037	1.451203334	395.7052245	197.8526113	99.69900384	0	0	0	0	0	0	0
0:03:46	-19.76597863	2042.983675	0.30492903	0.075610764	10.22431952	0.179447622	-0.187978153	39.3070355	1005.486422	28.2	2037.724037	1.451203334	395.7052245	197.8526113	99.69900384	0	0	0	0	0	0	0
0:03:46	-19.76597863	2042.983675	0.30492903	0.075610764	10.22431952	0.179447622	-0.187978153	39.3070355	1005.486422	28.2	2037.724037	1.451203334	395.7052245	197.8526113	99.69900384	0	0	0	0	0	0	0
0:03:46	-19.76597863	2042.983675	0.30492903	0.075610764	10.22431952	0.179447622	-0.187978153	39.3070355	1005.486422	28.2	2037.724037	1.451203334	395.7052245	197.8526113	99.69900384	0	0	0	0	0	0	0
0:03:46	-19.76597863	2042.983675	0.30492903	0.075610764	10.22431952	0.179447622	-0.187978153	39.3070355	1005.486422	28.2	2037.724037	1.451203334	395.7052245	197.8526113	99.69900384	0	0	0	0	0	0	0
0:03:46	-19.76597863	2042.983675	0.30492903	0.075610764	10.22431952	0.179447622	-0.187978153	39.3070355	1005.486422	28.2	2037.724037	1.451203334	395.7052245	197.8526113	99.69900384	0	0	0	0	0	0	0
0:03:46	-19.76597863	2042.983675	0.30492903	0.075610764	10.22431952	0.179447622	-0.187978153	39.3070355	1005.486422	28.2	2037.724037	1.451203334	395.7052245	197.8526113	99.69900384	0	0	0	0	0	0	0
0:03:46	34.79844876	2039.717048	0.29027973	0.071414969	10.20582848	0.183607346	-0.040850252	38.83056174	1003.699032	28.2	2035.921077	1.480012886	390.294076	195.1470376	99.68660317	0	0	0	0	0	0	0
0:03:46	34.79844876	2039.717048	0.29027973	0.071414969	10.20582848	0.183607346	-0.040850252	38.83056174	1003.699032	28.2	2035.921077	1.480012886	390.294076	195.1470376	99.68660317	0	0	0	0	0	0	0
0:03:46	34.79844876	2039.717048	0.29027973	0.071414969	10.20582848	0.183607346	-0.040850252	38.83056174	1003.699032	28.2	2035.921077	1.480012886	390.294076	195.1470376	99.68660317	0	0	0	0	0	0	0
0:03:46	34.79844876	2039.717048	0.29027973	0.071414969	10.20582848	0.183607346	-0.040850252	38.83056174	1003.699032	28.2	2035.921077	1.480012886	390.294076	195.1470376	99.68660317	0	0	0	0	0	0	0
0:03:46	34.79844876	2039.717048	0.29027973	0.071414969	10.20582848	0.183607346	-0.040850252	38.83056174	1003.699032	28.2	2035.921077	1.480012886	390.294076	195.1470376	99.68660317	0	0	0	0	0	0	0
0:03:47	34.79844876	2039.717048	0.29027973	0.071414969	10.20582848	0.183607346	-0.040850252	38.83056174	1003.699032	28.2	2035.921077	1.480012886	390.294076	195.1470376	99.68660317	0	0	0	0	0	0	0
0:03:47	34.79844876	2039.717048	0.29027973	0.071414969	10.20582848	0.183607346	-0.040850252	38.83056174	1003.699032	28.2	2035.921077	1.480012886	390.294076	195.1470376	99.68660317	0	0	0	0	0	0	0
0:03:47	34.79844876	2039.717048	0.29027973	0.071414969	10.20582848	0.183607346	-0.040850252	38.83056174	1003.699032	28.2	2035.921077	1.480012886	390.294076	195.1470376	99.68660317	0	0	0	0	0	0	0
0:03:47	26.55552141	2037.781999	0.287770578	-0.282452429	10.19530254	0.182565569	0.047973337	38.63539809	1002.966917	28.2	2034.27639	1.491813278	388.0776695	194.0388346	99.68152386	0	0	0	0	0	0	0
0:03:47	26.55552141	2037.781999	0.287770578	-0.282452429	10.19530254	0.182565569	0.047973337	38.63539809	1002.966917	28.2	2034.27639	1.491813278	388.0776695	194.0388346	99.68152386	0	0	0	0	0	0	0
0:03:47	26.55552141	2037.781999	0.287770578	-0.282452429	10.19530254	0.182565569	0.047973337	38.63539809	1002.966917	28.2	2034.27639	1.491813278	388.0776695	194.0388346	99.68152386	0	0	0	0	0	0	0
0:03:47	26.55552141	2037.781999	0.287770578	-0.282452429	10.19530254	0.182565569	0.047973337	38.63539809	1002.966917	28.2	2034.27639	1.491813278	388.0776695	194.0388346	99.68152386	0	0	0	0	0	0	0
0:03:47	26.55552141	2037.781999	0.287770578	-0.282452429	10.19530254	0.182565569	0.047973337	38.63539809	1002.966917	28.2	2034.27639	1.491813278	388.0776695	194.0388346	99.68152386	0	0	0	0	0	0	0
0:03:47	26.55552141	2037.781999	0.287770578	-0.282452429	10.19530254	0.182565569	0.047973337	38.63539809	1002.966917	28.2	2034.27639	1.491813278	388.0776695	194.0388346	99.68152386	0	0	0	0	0	0	0
0:03:47	26.55552141	2037.781999	0.287770578	-0.282452429	10.19530254	0.182565569	0.047973337	38.63539809	1002.966917	28.2	2034.27639	1.491813278	388.0776695	194.0388346	99.68152386	0	0	0	0	0	0	0
0:03:47	26.55552141	2037.781999	0.287770578	-0.282452429	10.19530254	0.182565569	0.047973337	38.63539809	1002.966917	28.2	2034.27639	1.491813278	388.0776695	194.0388346	99.68152386	0	0	0	0	0	0	0
0:03:47	26.55552141	2037.781999	0.287770578	-0.282452429	10.19530254	0.182565569	0.047973337	38.63539809	1002.966917	28.2	2034.27639	1.491813278	388.0776695	194.0388346	99.68152386	0	0	0	0	0	0	0
0:03:47	43.93401357	2037.013779	0.266133229	-0.449540515	10.19099112	0.182098857	0.100659479	38.55545906	1002.667043	28.2	2033.607293	1.496646719	387.1698294	193.5849147	99.67944337	0	0	0	0	0	0	0
0:03:47	43.93401357	2037.013779	0.266133229	-0.449540515	10.19099112	0.182098857	0.100659479	38.55545906	1002.667043	28.2	2033.607293	1.496646719	387.1698294	193.5849147	99.67944337	0	0	0	0	0	0	0
0:03:47	43.93401357	2037.013779	0.266133229	-0.449540515	10.19099112	0.182098857	0.100659479	38.55545906	1002.667043	28.2	2033.607293	1.496646719	387.1698294	193.5849147	99.67944337	0	0	0	0	0	0	0
0:03:47	43.93401357	2037.013779	0.266133229	-0.449540515	10.19099112	0.182098857	0.100659479	38.55545906	1002.667043	28.2	2033.607293	1.496646719	387.1698294	193.5849147	99.67944337	0	0	0	0	0	0	0
0:03:47	43.93401357	2037.013779	0.266133229	-0.449540515	10.19099112	0.182098857	0.100659479	38.55545906	1002.667043	28.2	2033.607293	1.496646719	387.1698294	193.5849147	99.67944337	0	0	0	0	0	0	0
0:03:47	43.93401357	2037.013779	0.266133229	-0.449540515	10.19099112	0.182098857	0.100659479	38.55545906	1002.667043	28.2	2033.607293	1.496646719	387.1698294	193.5849147	99.67944337	0	0	0	0	0	0	0
0:03:47	43.93401357	2037.013779	0.266133229	-0.449540515	10.19099112	0.182098857	0.100659479	38.55545906	1002.667043	28.2	2033.607293	1.496646719	387.1698294	193.5849147	99.67944337	0	0	0	0	0	0	0
0:03:47	43.93401357	2037.013779	0.266133229	-0.449540515	10.19099112	0.182098857	0.100659479	38.55545906	1002.667043	28.2	2033.607293	1.496646719	387.1698294	193.5849147	99.67944337	0	0	0	0	0	0	0
0:03:47	-57.14237844	2036.304613	0.29986417	-0.400474195	10.18922516	0.179974892	0.132711723	38.52271603	1002.544214	28.2	2032.568718	1.557666496	386.7979781	193.398989	99.67859121	0	0	0	0	0	0	0
0:03:47	-57.14237844	2036.304613	0.29986417	-0.400474195	10.18922516	0.179974892	0.132711723	38.52271603	1002.544214	28.2	2032.568718	1.557666496	386.7979781	193.398989	99.67859121	0	0	0	0	0	0	0
0:03:47	-57.14237844	2036.304613	0.29986417	-0.400474195	10.18922516	0.179974892	0.132711723	38.52271603	1002.544214	28.2	2032.568718	1.557666496	386.7979781	193.398989	99.67859121	0	0	0	0	0	0	0
0:03:47	-57.14237844	2036.304613	0.29986417	-0.400474195	10.18922516	0.179974892	0.132711723	38.52271603	1002.544214	28.2	2032.568718	1.557666496	386.7979781	193.398989	99.67859121	0	0	0	0	0	0	0
0:03:47	-57.14237844	2036.304613	0.29986417	-0.400474195	10.18922516	0.179974892	0.132711723	38.52271603	1002.544214	28.2	2032.568718	1.557666496	386.7979781	193.398989	99.67859121	0	0	0	0	0	0	0
0:03:47	-57.14237844	2036.304613	0.29986417	-0.400474195	10.18922516	0.179974892	0.132711723	38.52271603	1002.544214	28.2	2032.568718	1.557666496	386.7979781	193.398989	99.67859121	0	0	0	0	0	0	0
0:03:47	-57.14237844	2036.304613	0.29986417	-0.400474195	10.18922516	0.179974892	0.132711723	38.52271603	1002.544214	28.2	2032.568718	1.557666496	386.7979781	193.398989	99.67859121	0	0	0	0	0	0	0
0:03:47	-57.14237844	2036.304613	0.29986417	-0.400474195	10.18922516	0.179974892	0.132711723	38.52271603	1002.544214	28.2	2032.568718	1.557666496	386.7979781	193.398989	99.67859121	0	0	0	0	0	0	0
0:03:47	-57.14237844	2036.304613	0.29986417	-0.400474195	10.18922516	0.179974892	0.132711723	38.52271603	1002.544214	28.2	2032.568718	1.557666496	386.7979781	193.398989	99.67859121	0	0	0	0	0	0	0
0:03:47	-110.8349646	2035.20743	0.212677164	-0.35145023	10.18850183	0.175202516	0.150563522	38.45026449	1004.361929	28.2	2032.133587	1.582660197	386.6456678	193.3228339	99.67824216	0	0	0	0	0	0	0
0:03:47	-110.8349646	2035.20743	0.212677164	-0.35145023	10.18850183	0.175202516	0.150563522	38.45026449	1004.361929	28.2	2032.133587	1.582660197	386.6456678	193.3228339	99.67824216	0	0	0	0	0	0	0
0:03:47	-110.8349646	2035.20743	0.212677164	-0.35145023	10.18850183	0.175202516	0.150563522	38.45026449	1004.361929	28.2	2032.133587	1.582660197	386.6456678	193.3228339	99.67824216	0	0	0	0	0	0	0
0:03:48	-110.8349646	2035.20743	0.212677164	-0.35145023	10.18850183	0.175202516	0.150563522	38.45026449	1004.361929	28.2	2032.133587	1.582660197	386.6456678	193.3228339	99.67824216	0	0	0	0	0	0	0
0:03:48	-110.8349646	2035.20743	0.212677164	-0.35145023	10.18850183	0.175202516	0.150563522	38.45026449	1004.361929	28.2	2032.133587	1.582660197	386.6456678	193.3228339	99.67824216	0	0	0	0	0	0	0
0:03:48	-110.8349646	2035.20743	0.212677164	-0.35145023	10.18850183	0.175202516	0.150563522	38.45026449	1004.361929	28.2	2032.133587	1.582660197	386.6456678	193.3228339	99.67824216	0	0	0	0	0	0	0
0:03:48	-110.8349646	2035.20743	0.212677164	-0.35145023	10.18850183	0.175202516	0.150563522	38.45026449	1004.361929	28.2	2032.133587	1.582660197	386.6456678	193.3228339	99.67824216	0	0	0	0	0	0	0
0:03:48	-110.8349646	2035.20743	0.212677164	-0.35145023	10.18850183	0.175202516	0.150563522	38.45026449	1004.361929	28.2	2032.133587	1.582660197	386.6456678	193.3228339	99.67824216	0	0	0	0	0	0	0
0:03:48	56.1449905	2036.364808	0.201592566	-0.150101214	10.18820555	0.18129575	0.161218018	38.42058833	1005.106465	28.2	2031.975232	1.592897617	386.5832815	193.2916408	99.67809919	0	0	0	0	0	0	0
0:03:48	56.1449905	2036.364808	0.201592566	-0.150101214	10.18820555	0.18129575	0.161218018	38.42058833	1005.106465	28.2	2031.975232	1.592897617	386.5832815	193.2916408	99.67809919	0	0	0	0	0	0	0
0:03:48	56.1449905	2036.364808	0.201592566	-0.150101214	10.18820555	0.18129575	0.161218018	38.42058833	1005.106465	28.2	2031.975232	1.592897617	386.5832815	193.2916408	99.67809919	0	0	0	0	0	0	0
0:03:48	56.1449905	2036.364808	0.201592566	-0.150101214	10.18820555	0.18129575	0.161218018	38.42058833	1005.106465	28.2	2031.975232	1.592897617	386.5832815	193.2916408	99.67809919	0	0	0	0	0	0	0
0:03:48	56.1449905	2036.364808	0.201592566	-0.150101214	10.18820555	0.18129575	0.161218018	38.42058833	1005.106465	28.2	2031.975232	1.592897617	386.5832815	193.2916408	99.67809919	0	0	0	0	0	0	0
0:03:48	56.1449905	2036.364808	0.201592566	-0.150101214	10.18820555	0.18129575	0.161218018	38.42058833	1005.106465	28.2	2031.975232	1.592897617	386.5832815	193.2916408	99.67809919	0	0	0	0	0	0	0
0:03:48	56.1449905	2036.364808	0.201592566	-0.150101214	10.18820555	0.18129575	0.161218018	38.42058833	1005.106465	28.2	2031.975232	1.592897617	386.5832815	193.2916408	99.67809919	0	0	0	0	0	0	0
0:03:48	56.1449905	2036.364808	0.201592566	-0.150101214	10.18820555	0.18129575	0.161218018	38.42058833	1005.106465	28.2	2031.975232	1.592897617	386.5832815	193.2916408	99.67809919	0	0	0	0	0	0	0
0:03:48	77.61163131	2036.355317	0.158226715	-0.109375857	10.18808419	0.181279539	0.1675837	38.40843298	1005.411427	28.2	2031.964623	1.597090864	386.5577281	193.2788641	99.67804063	0	0	0	0	0	0	0
0:03:48	77.61163131	2036.355317	0.158226715	-0.109375857	10.18808419	0.181279539	0.1675837	38.40843298	1005.411427	28.2	2031.964623	1.597090864	386.5577281	193.2788641	99.67804063	0	0	0	0	0	0	0
0:03:48	77.61163131	2036.355317	0.158226715	-0.109375857	10.18808419	0.181279539	0.1675837	38.40843298	1005.411427	28.2	2031.964623	1.597090864	386.5577281	193.2788641	99.67804063	0	0	0	0	0	0	0
0:03:48	77.61163131	2036.355317	0.158226715	-0.109375857	10.18808419	0.181279539	0.1675837	38.40843298	1005.411427	28.2	2031.964623	1.597090864	386.5577281	193.2788641	99.67804063	0	0	0	0	0	0	0
0:03:48	77.61163131	2036.355317	0.158226715	-0.109375857	10.18808419	0.181279539	0.1675837	38.40843298	1005.411427	28.2	2031.964623	1.597090864	386.5577281	193.2788641	99.67804063	0	0	0	0	0	0	0
0:03:48	77.61163131	2036.355317	0.158226715	-0.109375857	10.18808419	0.181279539	0.1675837	38.40843298	1005.411427	28.2	2031.964623	1.597090864	386.5577281	193.2788641	99.67804063	0	0	0	0	0	0	0
0:03:48	77.61163131	2036.355317	0.158226715	-0.109375857	10.18808419	0.181279539	0.1675837	38.40843298	1005.411427	28.2	2031.964623	1.597090864	386.5577281	193.2788641	99.67804063	0	0	0	0	0	0	0
0:03:48	77.61163131	2036.355317	0.158226715	-0.109375857	10.18808419	0.181279539	0.1675837	38.40843298	1005.411427	28.2	2031.964623	1.597090864	386.5577281	193.2788641	99.67804063	0	0	0	0	0	0	0
0:03:48	77.61163131	2036.355317	0.158226715	-0.109375857	10.18808419	0.181279539	0.1675837	38.40843298	1005.411427	28.2	2031.964623	1.597090864	386.5577281	193.2788641	99.67804063	0	0	0	0	0	0	0
0:03:48	-35.73305502	2035.832136	0.177249663	-0.088147551	10.18903449	0.067504899	0.164797484	38.40345415	1005.53634	28.2	2032.016546	1.598808418	386.5472614	193.2736307	99.67801664	0	0	0	0	0	0	0
0:03:48	-35.73305502	2035.832136	0.177249663	-0.088147551	10.18903449	0.067504899	0.164797484	38.40345415	1005.53634	28.2	2032.016546	1.598808418	386.5472614	193.2736307	99.67801664	0	0	0	0	0	0	0
0:03:48	-35.73305502	2035.832136	0.177249663	-0.088147551	10.18903449	0.067504899	0.164797484	38.40345415	1005.53634	28.2	2032.016546	1.598808418	386.5472614	193.2736307	99.67801664	0	0	0	0	0	0	0
0:03:48	-35.73305502	2035.832136	0.177249663	-0.088147551	10.18903449	0.067504899	0.164797484	38.40345415	1005.53634	28.2	2032.016546	1.598808418	386.5472614	193.2736307	99.67801664	0	0	0	0	0	0	0
0:03:48	-35.73305502	2035.832136	0.177249663	-0.088147551	10.18903449	0.067504899	0.164797484	38.40345415	1005.53634	28.2	2032.016546	1.598808418	386.5472614	193.2736307	99.67801664	0	0	0	0	0	0	0
0:03:48	-35.73305502	2035.832136	0.177249663	-0.088147551	10.18903449	0.067504899	0.164797484	38.40345415	1005.53634	28.2	2032.016546	1.598808418	386.5472614	193.2736307	99.67801664	0	0	0	0	0	0	0
0:03:48	-35.73305502	2035.832136	0.177249663	-0.088147551	10.18903449	0.067504899	0.164797484	38.40345415	1005.53634	28.2	2032.016546	1.598808418	386.5472614	193.2736307	99.67801664	0	0	0	0	0	0	0
0:03:48	-35.73305502	2035.832136	0.177249663	-0.088147551	10.18903449	0.067504899	0.164797484	38.40345415	1005.53634	28.2	2032.016546	1.598808418	386.5472614	193.2736307	99.67801664	0	0	0	0	0	0	0
0:03:48	122.4443695	2048.252553	-0.072523338	-0.300780437	10.27758693	-1.316709993	-0.184679751	39.05085482	1001.983112	28.2	2032.216277	1.599511928	391.4610063	195.7305031	99.68981482	0	0	0	0	0	0	0
0:03:48	122.4443695	2048.252553	-0.072523338	-0.300780437	10.27758693	-1.316709993	-0.184679751	39.05085482	1001.983112	28.2	2032.216277	1.599511928	391.4610063	195.7305031	99.68981482	0	0	0	0	0	0	0
0:03:49	122.4443695	2048.252553	-0.072523338	-0.300780437	10.27758693	-1.316709993	-0.184679751	39.05085482	1001.983112	28.2	2032.216277	1.599511928	391.4610063	195.7305031	99.68981482	0	0	0	0	0	0	0
0:03:49	122.4443695	2048.252553	-0.072523338	-0.300780437	10.27758693	-1.316709993	-0.184679751	39.05085482	1001.983112	28.2	2032.216277	1.599511928	391.4610063	195.7305031	99.68981482	0	0	0	0	0	0	0
0:03:49	122.4443695	2048.252553	-0.072523338	-0.300780437	10.27758693	-1.316709993	-0.184679751	39.05085482	1001.983112	28.2	2032.216277	1.599511928	391.4610063	195.7305031	99.68981482	0	0	0	0	0	0	0
0:03:49	122.4443695	2048.252553	-0.072523338	-0.300780437	10.27758693	-1.316709993	-0.184679751	39.05085482	1001.983112	28.2	2032.216277	1.599511928	391.4610063	195.7305031	99.68981482	0	0	0	0	0	0	0
0:03:49	122.4443695	2048.252553	-0.072523338	-0.300780437	10.27758693	-1.316709993	-0.184679751	39.05085482	1001.983112	28.2	2032.216277	1.599511928	391.4610063	195.7305031	99.68981482	0	0	0	0	0	0	0
0:03:49	122.4443695	2048.252553	-0.072523338	-0.300780437	10.27758693	-1.316709993	-0.184679751	39.05085482	1001.983112	28.2	2032.216277	1.599511928	391.4610063	195.7305031	99.68981482	0	0	0	0	0	0	0
0:03:49	125.2668905	2077.722087	-0.285630359	-0.553361267	10.4628692	-3.147799613	-1.011881626	39.31603013	1000.52771	28.2	2032.955819	1.540760086	393.4736762	196.7368381	99.69464735	0	0	0	0	0	0	0
0:03:49	125.2668905	2077.722087	-0.285630359	-0.553361267	10.4628692	-3.147799613	-1.011881626	39.31603013	1000.52771	28.2	2032.955819	1.540760086	393.4736762	196.7368381	99.69464735	0	0	0	0	0	0	0
0:03:49	125.2668905	2077.722087	-0.285630359	-0.553361267	10.4628692	-3.147799613	-1.011881626	39.31603013	1000.52771	28.2	2032.955819	1.540760086	393.4736762	196.7368381	99.69464735	0	0	0	0	0	0	0
0:03:49	125.2668905	2077.722087	-0.285630359	-0.553361267	10.4628692	-3.147799613	-1.011881626	39.31603013	1000.52771	28.2	2032.955819	1.540760086	393.4736762	196.7368381	99.69464735	0	0	0	0	0	0	0
0:03:49	125.2668905	2077.722087	-0.285630359	-0.553361267	10.4628692	-3.147799613	-1.011881626	39.31603013	1000.52771	28.2	2032.955819	1.540760086	393.4736762	196.7368381	99.69464735	0	0	0	0	0	0	0
0:03:49	125.2668905	2077.722087	-0.285630359	-0.553361267	10.4628692	-3.147799613	-1.011881626	39.31603013	1000.52771	28.2	2032.955819	1.540760086	393.4736762	196.7368381	99.69464735	0	0	0	0	0	0	0
0:03:49	125.2668905	2077.722087	-0.285630359	-0.553361267	10.4628692	-3.147799613	-1.011881626	39.31603013	1000.52771	28.2	2032.955819	1.540760086	393.4736762	196.7368381	99.69464735	0	0	0	0	0	0	0
0:03:49	125.2668905	2077.722087	-0.285630359	-0.553361267	10.4628692	-3.147799613	-1.011881626	39.31603013	1000.52771	28.2	2032.955819	1.540760086	393.4736762	196.7368381	99.69464735	0	0	0	0	0	0	0
0:03:49	125.2668905	2077.722087	-0.285630359	-0.553361267	10.4628692	-3.147799613	-1.011881626	39.31603013	1000.52771	28.2	2032.955819	1.540760086	393.4736762	196.7368381	99.69464735	0	0	0	0	0	0	0
0:03:49	266.4268768	2126.744729	-0.694096595	-0.672178375	10.77027443	-5.152122722	-2.305050714	39.42464594	999.9315772	28.2	2034.693931	1.516695331	394.2980658	197.1490329	99.69662675	0	0	0	0	0	0	0
0:03:49	266.4268768	2126.744729	-0.694096595	-0.672178375	10.77027443	-5.152122722	-2.305050714	39.42464594	999.9315772	28.2	2034.693931	1.516695331	394.2980658	197.1490329	99.69662675	0	0	0	0	0	0	0
0:03:49	266.4268768	2126.744729	-0.694096595	-0.672178375	10.77027443	-5.152122722	-2.305050714	39.42464594	999.9315772	28.2	2034.693931	1.516695331	394.2980658	197.1490329	99.69662675	0	0	0	0	0	0	0
0:03:49	266.4268768	2126.744729	-0.694096595	-0.672178375	10.77027443	-5.152122722	-2.305050714	39.42464594	999.9315772	28.2	2034.693931	1.516695331	394.2980658	197.1490329	99.69662675	0	0	0	0	0	0	0
0:03:49	266.4268768	2126.744729	-0.694096595	-0.672178375	10.77027443	-5.152122722	-2.305050714	39.42464594	999.9315772	28.2	2034.693931	1.516695331	394.2980658	197.1490329	99.69662675	0	0	0	0	0	0	0
0:03:49	266.4268768	2126.744729	-0.694096595	-0.672178375	10.77027443	-5.152122722	-2.305050714	39.42464594	999.9315772	28.2	2034.693931	1.516695331	394.2980658	197.1490329	99.69662675	0	0	0	0	0	0	0
0:03:49	266.4268768	2126.744729	-0.694096595	-0.672178375	10.77027443	-5.152122722	-2.305050714	39.42464594	999.9315772	28.2	2034.693931	1.516695331	394.2980658	197.1490329	99.69662675	0	0	0	0	0	0	0
0:03:49	266.4268768	2126.744729	-0.694096595	-0.672178375	10.77027443	-5.152122722	-2.305050714	39.42464594	999.9315772	28.2	2034.693931	1.516695331	394.2980658	197.1490329	99.69662675	0	0	0	0	0	0	0
0:03:49	431.8231479	2219.219535	-1.412423565	-1.140202662	11.3495124	-7.037959067	-3.944859172	39.46913498	1001.122609	28.2	2038.417383	1.447798408	394.6357357	197.3178679	99.69743752	0	0	0	0	0	0	0
0:03:49	431.8231479	2219.219535	-1.412423565	-1.140202662	11.3495124	-7.037959067	-3.944859172	39.46913498	1001.122609	28.2	2038.417383	1.447798408	394.6357357	197.3178679	99.69743752	0	0	0	0	0	0	0
0:03:49	431.8231479	2219.219535	-1.412423565	-1.140202662	11.3495124	-7.037959067	-3.944859172	39.46913498	1001.122609	28.2	2038.417383	1.447798408	394.6357357	197.3178679	99.69743752	0	0	0	0	0	0	0
0:03:49	431.8231479	2219.219535	-1.412423565	-1.140202662	11.3495124	-7.037959067	-3.944859172	39.46913498	1001.122609	28.2	2038.417383	1.447798408	394.6357357	197.3178679	99.69743752	0	0	0	0	0	0	0
0:03:49	431.8231479	2219.219535	-1.412423565	-1.140202662	11.3495124	-7.037959067	-3.944859172	39.46913498	1001.122609	28.2	2038.417383	1.447798408	394.6357357	197.3178679	99.69743752	0	0	0	0	0	0	0
0:03:49	431.8231479	2219.219535	-1.412423565	-1.140202662	11.3495124	-7.037959067	-3.944859172	39.46913498	1001.122609	28.2	2038.417383	1.447798408	394.6357357	197.3178679	99.69743752	0	0	0	0	0	0	0
0:03:49	431.8231479	2219.219535	-1.412423565	-1.140202662	11.3495124	-7.037959067	-3.944859172	39.46913498	1001.122609	28.2	2038.417383	1.447798408	394.6357357	197.3178679	99.69743752	0	0	0	0	0	0	0
0:03:49	431.8231479	2219.219535	-1.412423565	-1.140202662	11.3495124	-7.037959067	-3.944859172	39.46913498	1001.122609	28.2	2038.417383	1.447798408	394.6357357	197.3178679	99.69743752	0	0	0	0	0	0	0
0:03:49	444.600819	2334.140387	-1.942872692	-1.623091011	12.05196348	-8.377196034	-5.471881517	39.36927769	1001.911614	28.2	2044.235637	1.301498228	394.7740454	197.3870227	99.69776961	0	0	0	0	0	0	0
0:03:50	444.600819	2334.140387	-1.942872692	-1.623091011	12.05196348	-8.377196034	-5.471881517	39.36927769	1001.911614	28.2	2044.235637	1.301498228	394.7740454	197.3870227	99.69776961	0	0	0	0	0	0	0
0:03:50	444.600819	2334.140387	-1.942872692	-1.623091011	12.05196348	-8.377196034	-5.471881517	39.36927769	1001.911614	28.2	2044.235637	1.301498228	394.7740454	197.3870227	99.69776961	0	0	0	0	0	0	0
0:03:50	444.600819	2334.140387	-1.942872692	-1.623091011	12.05196348	-8.377196034	-5.471881517	39.36927769	1001.911614	28.2	2044.235637	1.301498228	394.7740454	197.3870227	99.69776961	0	0	0	0	0	0	0
0:03:50	444.600819	2334.140387	-1.942872692	-1.623091011	12.05196348	-8.377196034	-5.471881517	39.36927769	1001.911614	28.2	2044.235637	1.301498228	394.7740454	197.3870227	99.69776961	0	0	0	0	0	0	0
0:03:50	444.600819	2334.140387	-1.942872692	-1.623091011	12.05196348	-8.377196034	-5.471881517	39.36927769	1001.911614	28.2	2044.235637	1.301498228	394.7740454	197.3870227	99.69776961	0	0	0	0	0	0	0
0:03:50	444.600819	2334.140387	-1.942872692	-1.623091011	12.05196348	-8.377196034	-5.471881517	39.36927769	1001.911614	28.2	2044.235637	1.301498228	394.7740454	197.3870227	99.69776961	0	0	0	0	0	0	0
0:03:50	444.600819	2334.140387	-1.942872692	-1.623091011	12.05196348	-8.377196034	-5.471881517	39.36927769	1001.911614	28.2	2044.235637	1.301498228	394.7740454	197.3870227	99.69776961	0	0	0	0	0	0	0
0:03:50	444.600819	2334.140387	-1.942872692	-1.623091011	12.05196348	-8.377196034	-5.471881517	39.36927769	1001.911614	28.2	2044.235637	1.301498228	394.7740454	197.3870227	99.69776961	0	0	0	0	0	0	0
0:03:50	419.2336555	2475.5466	-1.398775055	-1.404600478	12.82738664	-8.511657895	-6.784506669	39.32837614	1002.234791	28.2	2054.021493	1.064453674	394.830697	197.4153485	99.69790563	0	0	0	0	0	0	0
0:03:50	419.2336555	2475.5466	-1.398775055	-1.404600478	12.82738664	-8.511657895	-6.784506669	39.32837614	1002.234791	28.2	2054.021493	1.064453674	394.830697	197.4153485	99.69790563	0	0	0	0	0	0	0
0:03:50	419.2336555	2475.5466	-1.398775055	-1.404600478	12.82738664	-8.511657895	-6.784506669	39.32837614	1002.234791	28.2	2054.021493	1.064453674	394.830697	197.4153485	99.69790563	0	0	0	0	0	0	0
0:03:50	419.2336555	2475.5466	-1.398775055	-1.404600478	12.82738664	-8.511657895	-6.784506669	39.32837614	1002.234791	28.2	2054.021493	1.064453674	394.830697	197.4153485	99.69790563	0	0	0	0	0	0	0
0:03:50	419.2336555	2475.5466	-1.398775055	-1.404600478	12.82738664	-8.511657895	-6.784506669	39.32837614	1002.234791	28.2	2054.021493	1.064453674	394.830697	197.4153485	99.69790563	0	0	0	0	0	0	0
0:03:50	419.2336555	2475.5466	-1.398775055	-1.404600478	12.82738664	-8.511657895	-6.784506669	39.32837614	1002.234791	28.2	2054.021493	1.064453674	394.830697	197.4153485	99.69790563	0	0	0	0	0	0	0
0:03:50	419.2336555	2475.5466	-1.398775055	-1.404600478	12.82738664	-8.511657895	-6.784506669	39.32837614	1002.234791	28.2	2054.021493	1.064453674	394.830697	197.4153485	99.69790563	0	0	0	0	0	0	0
0:03:50	419.2336555	2475.5466	-1.398775055	-1.404600478	12.82738664	-8.511657895	-6.784506669	39.32837614	1002.234791	28.2	2054.021493	1.064453674	394.830697	197.4153485	99.69790563	0	0	0	0	0	0	0
0:03:50	99.08453088	2554.40222	-0.152239062	-0.376436356	13.18273277	-6.866696674	-7.137405932	39.31162287	1002.367164	28.2	2066.367667	0.777280225	394.8539015	197.4269507	99.69796135	0	0	0	0	0	0	0
0:03:50	99.08453088	2554.40222	-0.152239062	-0.376436356	13.18273277	-6.866696674	-7.137405932	39.31162287	1002.367164	28.2	2066.367667	0.777280225	394.8539015	197.4269507	99.69796135	0	0	0	0	0	0	0
0:03:50	99.08453088	2554.40222	-0.152239062	-0.376436356	13.18273277	-6.866696674	-7.137405932	39.31162287	1002.367164	28.2	2066.367667	0.777280225	394.8539015	197.4269507	99.69796135	0	0	0	0	0	0	0
0:03:50	99.08453088	2554.40222	-0.152239062	-0.376436356	13.18273277	-6.866696674	-7.137405932	39.31162287	1002.367164	28.2	2066.367667	0.777280225	394.8539015	197.4269507	99.69796135	0	0	0	0	0	0	0
0:03:50	99.08453088	2554.40222	-0.152239062	-0.376436356	13.18273277	-6.866696674	-7.137405932	39.31162287	1002.367164	28.2	2066.367667	0.777280225	394.8539015	197.4269507	99.69796135	0	0	0	0	0	0	0
0:03:50	99.08453088	2554.40222	-0.152239062	-0.376436356	13.18273277	-6.866696674	-7.137405932	39.31162287	1002.367164	28.2	2066.367667	0.777280225	394.8539015	197.4269507	99.69796135	0	0	0	0	0	0	0
0:03:50	99.08453088	2554.40222	-0.152239062	-0.376436356	13.18273277	-6.866696674	-7.137405932	39.31162287	1002.367164	28.2	2066.367667	0.777280225	394.8539015	197.4269507	99.69796135	0	0	0	0	0	0	0
0:03:50	99.08453088	2554.40222	-0.152239062	-0.376436356	13.18273277	-6.866696674	-7.137405932	39.31162287	1002.367164	28.2	2066.367667	0.777280225	394.8539015	197.4269507	99.69796135	0	0	0	0	0	0	0
0:03:50	99.08453088	2554.40222	-0.152239062	-0.376436356	13.18273277	-6.866696674	-7.137405932	39.31162287	1002.367164	28.2	2066.367667	0.777280225	394.8539015	197.4269507	99.69796135	0	0	0	0	0	0	0
0:03:50	-133.4943778	2549.598749	1.02616928	0.500430869	13.07407774	-4.783467758	-6.56687187	39.30476073	1004.132363	28.2	2079.006296	0.49549398	394.863406	197.431703	99.69798417	0	0	0	0	0	0	0
0:03:50	-133.4943778	2549.598749	1.02616928	0.500430869	13.07407774	-4.783467758	-6.56687187	39.30476073	1004.132363	28.2	2079.006296	0.49549398	394.863406	197.431703	99.69798417	0	0	0	0	0	0	0
0:03:50	-133.4943778	2549.598749	1.02616928	0.500430869	13.07407774	-4.783467758	-6.56687187	39.30476073	1004.132363	28.2	2079.006296	0.49549398	394.863406	197.431703	99.69798417	0	0	0	0	0	0	0
0:03:50	-133.4943778	2549.598749	1.02616928	0.500430869	13.07407774	-4.783467758	-6.56687187	39.30476073	1004.132363	28.2	2079.006296	0.49549398	394.863406	197.431703	99.69798417	0	0	0	0	0	0	0
0:03:50	-133.4943778	2549.598749	1.02616928	0.500430869	13.07407774	-4.783467758	-6.56687187	39.30476073	1004.132363	28.2	2079.006296	0.49549398	394.863406	197.431703	99.69798417	0	0	0	0	0	0	0
0:03:50	-133.4943778	2549.598749	1.02616928	0.500430869	13.07407774	-4.783467758	-6.56687187	39.30476073	1004.132363	28.2	2079.006296	0.49549398	394.863406	197.431703	99.69798417	0	0	0	0	0	0	0
0:03:50	-133.4943778	2549.598749	1.02616928	0.500430869	13.07407774	-4.783467758	-6.56687187	39.30476073	1004.132363	28.2	2079.006296	0.49549398	394.863406	197.431703	99.69798417	0	0	0	0	0	0	0
0:03:51	-133.4943778	2549.598749	1.02616928	0.500430869	13.07407774	-4.783467758	-6.56687187	39.30476073	1004.132363	28.2	2079.006296	0.49549398	394.863406	197.431703	99.69798417	0	0	0	0	0	0	0
0:03:51	-310.9688203	2486.269464	1.920845337	1.328896484	12.64404944	-2.880965994	-5.471366718	39.18386999	1004.855389	28.2	2089.883825	0.241994334	394.1340223	197.0670112	99.69622232	0	0	0	0	0	0	0
0:03:51	-310.9688203	2486.269464	1.920845337	1.328896484	12.64404944	-2.880965994	-5.471366718	39.18386999	1004.855389	28.2	2089.883825	0.241994334	394.1340223	197.0670112	99.69622232	0	0	0	0	0	0	0
0:03:51	-310.9688203	2486.269464	1.920845337	1.328896484	12.64404944	-2.880965994	-5.471366718	39.18386999	1004.855389	28.2	2089.883825	0.241994334	394.1340223	197.0670112	99.69622232	0	0	0	0	0	0	0
0:03:51	-310.9688203	2486.269464	1.920845337	1.328896484	12.64404944	-2.880965994	-5.471366718	39.18386999	1004.855389	28.2	2089.883825	0.241994334	394.1340223	197.0670112	99.69622232	0	0	0	0	0	0	0
0:03:51	-310.9688203	2486.269464	1.920845337	1.328896484	12.64404944	-2.880965994	-5.471366718	39.18386999	1004.855389	28.2	2089.883825	0.241994334	394.1340223	197.0670112	99.69622232	0	0	0	0	0	0	0
0:03:51	-310.9688203	2486.269464	1.920845337	1.328896484	12.64404944	-2.880965994	-5.471366718	39.18386999	1004.855389	28.2	2089.883825	0.241994334	394.1340223	197.0670112	99.69622232	0	0	0	0	0	0	0
0:03:51	-310.9688203	2486.269464	1.920845337	1.328896484	12.64404944	-2.880965994	-5.471366718	39.18386999	1004.855389	28.2	2089.883825	0.241994334	394.1340223	197.0670112	99.69622232	0	0	0	0	0	0	0
0:03:51	-310.9688203	2486.269464	1.920845337	1.328896484	12.64404944	-2.880965994	-5.471366718	39.18386999	1004.855389	28.2	2089.883825	0.241994334	394.1340223	197.0670112	99.69622232	0	0	0	0	0	0	0
0:03:51	-509.7164768	2370.681556	2.76111105	1.9372056	11.92688905	-1.206650071	-3.990836608	39.13435315	1005.15154	28.2	2098.784677	0.099120879	393.8352667	196.9176334	99.69550066	0	0	0	0	0	0	0
0:03:51	-509.7164768	2370.681556	2.76111105	1.9372056	11.92688905	-1.206650071	-3.990836608	39.13435315	1005.15154	28.2	2098.784677	0.099120879	393.8352667	196.9176334	99.69550066	0	0	0	0	0	0	0
0:03:51	-509.7164768	2370.681556	2.76111105	1.9372056	11.92688905	-1.206650071	-3.990836608	39.13435315	1005.15154	28.2	2098.784677	0.099120879	393.8352667	196.9176334	99.69550066	0	0	0	0	0	0	0
0:03:51	-509.7164768	2370.681556	2.76111105	1.9372056	11.92688905	-1.206650071	-3.990836608	39.13435315	1005.15154	28.2	2098.784677	0.099120879	393.8352667	196.9176334	99.69550066	0	0	0	0	0	0	0
0:03:51	-509.7164768	2370.681556	2.76111105	1.9372056	11.92688905	-1.206650071	-3.990836608	39.13435315	1005.15154	28.2	2098.784677	0.099120879	393.8352667	196.9176334	99.69550066	0	0	0	0	0	0	0
0:03:51	-509.7164768	2370.681556	2.76111105	1.9372056	11.92688905	-1.206650071	-3.990836608	39.13435315	1005.15154	28.2	2098.784677	0.099120879	393.8352667	196.9176334	99.69550066	0	0	0	0	0	0	0
0:03:51	-509.7164768	2370.681556	2.76111105	1.9372056	11.92688905	-1.206650071	-3.990836608	39.13435315	1005.15154	28.2	2098.784677	0.099120879	393.8352667	196.9176334	99.69550066	0	0	0	0	0	0	0
0:03:51	-509.7164768	2370.681556	2.76111105	1.9372056	11.92688905	-1.206650071	-3.990836608	39.13435315	1005.15154	28.2	2098.784677	0.099120879	393.8352667	196.9176334	99.69550066	0	0	0	0	0	0	0
0:03:51	-509.7164768	2370.681556	2.76111105	1.9372056	11.92688905	-1.206650071	-3.990836608	39.13435315	1005.15154	28.2	2098.784677	0.099120879	393.8352667	196.9176334	99.69550066	0	0	0	0	0	0	0
0:03:51	-609.9731121	2242.459039	3.085203886	2.140489014	11.17061216	-0.082499869	-2.632489874	39.11407105	1005.272844	28.2	2104.0281	0.040599912	393.7128965	196.8564482	99.69520507	0	0	0	0	0	0	0
0:03:51	-609.9731121	2242.459039	3.085203886	2.140489014	11.17061216	-0.082499869	-2.632489874	39.11407105	1005.272844	28.2	2104.0281	0.040599912	393.7128965	196.8564482	99.69520507	0	0	0	0	0	0	0
0:03:51	-609.9731121	2242.459039	3.085203886	2.140489014	11.17061216	-0.082499869	-2.632489874	39.11407105	1005.272844	28.2	2104.0281	0.040599912	393.7128965	196.8564482	99.69520507	0	0	0	0	0	0	0
0:03:51	-609.9731121	2242.459039	3.085203886	2.140489014	11.17061216	-0.082499869	-2.632489874	39.11407105	1005.272844	28.2	2104.0281	0.040599912	393.7128965	196.8564482	99.69520507	0	0	0	0	0	0	0
0:03:51	-609.9731121	2242.459039	3.085203886	2.140489014	11.17061216	-0.082499869	-2.632489874	39.11407105	1005.272844	28.2	2104.0281	0.040599912	393.7128965	196.8564482	99.69520507	0	0	0	0	0	0	0
0:03:51	-609.9731121	2242.459039	3.085203886	2.140489014	11.17061216	-0.082499869	-2.632489874	39.11407105	1005.272844	28.2	2104.0281	0.040599912	393.7128965	196.8564482	99.69520507	0	0	0	0	0	0	0
0:03:51	-609.9731121	2242.459039	3.085203886	2.140489014	11.17061216	-0.082499869	-2.632489874	39.11407105	1005.272844	28.2	2104.0281	0.040599912	393.7128965	196.8564482	99.69520507	0	0	0	0	0	0	0
0:03:51	-609.9731121	2242.459039	3.085203886	2.140489014	11.17061216	-0.082499869	-2.632489874	39.11407105	1005.272844	28.2	2104.0281	0.040599912	393.7128965	196.8564482	99.69520507	0	0	0	0	0	0	0
0:03:51	-270.5101323	2125.391429	1.535776312	0.8651235	10.60828754	0.096280054	-1.580061453	39.1257635	1003.533027	28.2	2068.355377	0.647989724	393.6627736	196.8313868	99.695084	0	0	0	0	0	0	0
0:03:51	-270.5101323	2125.391429	1.535776312	0.8651235	10.60828754	0.096280054	-1.580061453	39.1257635	1003.533027	28.2	2068.355377	0.647989724	393.6627736	196.8313868	99.695084	0	0	0	0	0	0	0
0:03:51	-270.5101323	2125.391429	1.535776312	0.8651235	10.60828754	0.096280054	-1.580061453	39.1257635	1003.533027	28.2	2068.355377	0.647989724	393.6627736	196.8313868	99.695084	0	0	0	0	0	0	0
0:03:51	-270.5101323	2125.391429	1.535776312	0.8651235	10.60828754	0.096280054	-1.580061453	39.1257635	1003.533027	28.2	2068.355377	0.647989724	393.6627736	196.8313868	99.695084	0	0	0	0	0	0	0
0:03:51	-270.5101323	2125.391429	1.535776312	0.8651235	10.60828754	0.096280054	-1.580061453	39.1257635	1003.533027	28.2	2068.355377	0.647989724	393.6627736	196.8313868	99.695084	0	0	0	0	0	0	0
0:03:51	-270.5101323	2125.391429	1.535776312	0.8651235	10.60828754	0.096280054	-1.580061453	39.1257635	1003.533027	28.2	2068.355377	0.647989724	393.6627736	196.8313868	99.695084	0	0	0	0	0	0	0
0:03:51	-270.5101323	2125.391429	1.535776312	0.8651235	10.60828754	0.096280054	-1.580061453	39.1257635	1003.533027	28.2	2068.355377	0.647989724	393.6627736	196.8313868	99.695084	0	0	0	0	0	0	0
0:03:52	-270.5101323	2125.391429	1.535776312	0.8651235	10.60828754	0.096280054	-1.580061453	39.1257635	1003.533027	28.2	2068.355377	0.647989724	393.6627736	196.8313868	99.695084	0	0	0	0	0	0	0
0:03:52	-211.4683038	2073.352864	0.834492377	0.405997786	10.36546338	0.14929071	-0.902303571	39.16959273	1002.820398	28.2	2048.579391	1.151016591	393.6422433	196.8211216	99.69503441	0	0	0	0	0	0	0
0:03:52	-211.4683038	2073.352864	0.834492377	0.405997786	10.36546338	0.14929071	-0.902303571	39.16959273	1002.820398	28.2	2048.579391	1.151016591	393.6422433	196.8211216	99.69503441	0	0	0	0	0	0	0
0:03:52	-211.4683038	2073.352864	0.834492377	0.405997786	10.36546338	0.14929071	-0.902303571	39.16959273	1002.820398	28.2	2048.579391	1.151016591	393.6422433	196.8211216	99.69503441	0	0	0	0	0	0	0
0:03:52	-211.4683038	2073.352864	0.834492377	0.405997786	10.36546338	0.14929071	-0.902303571	39.16959273	1002.820398	28.2	2048.579391	1.151016591	393.6422433	196.8211216	99.69503441	0	0	0	0	0	0	0
0:03:52	-211.4683038	2073.352864	0.834492377	0.405997786	10.36546338	0.14929071	-0.902303571	39.16959273	1002.820398	28.2	2048.579391	1.151016591	393.6422433	196.8211216	99.69503441	0	0	0	0	0	0	0
0:03:52	-211.4683038	2073.352864	0.834492377	0.405997786	10.36546338	0.14929071	-0.902303571	39.16959273	1002.820398	28.2	2048.579391	1.151016591	393.6422433	196.8211216	99.69503441	0	0	0	0	0	0	0
0:03:52	-211.4683038	2073.352864	0.834492377	0.405997786	10.36546338	0.14929071	-0.902303571	39.16959273	1002.820398	28.2	2048.579391	1.151016591	393.6422433	196.8211216	99.69503441	0	0	0	0	0	0	0
0:03:52	-211.4683038	2073.352864	0.834492377	0.405997786	10.36546338	0.14929071	-0.902303571	39.16959273	1002.820398	28.2	2048.579391	1.151016591	393.6422433	196.8211216	99.69503441	0	0	0	0	0	0	0
0:03:52	-211.4683038	2073.352864	0.834492377	0.405997786	10.36546338	0.14929071	-0.902303571	39.16959273	1002.820398	28.2	2048.579391	1.151016591	393.6422433	196.8211216	99.69503441	0	0	0	0	0	0	0
0:03:52	-82.12937244	2052.403307	0.519403278	0.085443893	10.2660026	0.172751075	-0.468655543	39.18754518	1002.528506	28.2	2040.527235	1.357056396	393.633834	196.816917	99.69501409	0	0	0	0	0	0	0
0:03:52	-82.12937244	2052.403307	0.519403278	0.085443893	10.2660026	0.172751075	-0.468655543	39.18754518	1002.528506	28.2	2040.527235	1.357056396	393.633834	196.816917	99.69501409	0	0	0	0	0	0	0
0:03:52	-82.12937244	2052.403307	0.519403278	0.085443893	10.2660026	0.172751075	-0.468655543	39.18754518	1002.528506	28.2	2040.527235	1.357056396	393.633834	196.816917	99.69501409	0	0	0	0	0	0	0
0:03:52	-82.12937244	2052.403307	0.519403278	0.085443893	10.2660026	0.172751075	-0.468655543	39.18754518	1002.528506	28.2	2040.527235	1.357056396	393.633834	196.816917	99.69501409	0	0	0	0	0	0	0
0:03:52	-82.12937244	2052.403307	0.519403278	0.085443893	10.2660026	0.172751075	-0.468655543	39.18754518	1002.528506	28.2	2040.527235	1.357056396	393.633834	196.816917	99.69501409	0	0	0	0	0	0	0
0:03:52	-82.12937244	2052.403307	0.519403278	0.085443893	10.2660026	0.172751075	-0.468655543	39.18754518	1002.528506	28.2	2040.527235	1.357056396	393.633834	196.816917	99.69501409	0	0	0	0	0	0	0
0:03:52	-82.12937244	2052.403307	0.519403278	0.085443893	10.2660026	0.172751075	-0.468655543	39.18754518	1002.528506	28.2	2040.527235	1.357056396	393.633834	196.816917	99.69501409	0	0	0	0	0	0	0
0:03:52	-82.12937244	2052.403307	0.519403278	0.085443893	10.2660026	0.172751075	-0.468655543	39.18754518	1002.528506	28.2	2040.527235	1.357056396	393.633834	196.816917	99.69501409	0	0	0	0	0	0	0
0:03:52	-16.31618775	2043.572404	0.369265983	-0.048677381	10.22331146	0.18095724	-0.21235171	39.19489851	1002.408946	28.2	2037.260453	1.4414503	393.6303896	196.8151948	99.69500577	0	0	0	0	0	0	0
0:03:52	-16.31618775	2043.572404	0.369265983	-0.048677381	10.22331146	0.18095724	-0.21235171	39.19489851	1002.408946	28.2	2037.260453	1.4414503	393.6303896	196.8151948	99.69500577	0	0	0	0	0	0	0
0:03:52	-16.31618775	2043.572404	0.369265983	-0.048677381	10.22331146	0.18095724	-0.21235171	39.19489851	1002.408946	28.2	2037.260453	1.4414503	393.6303896	196.8151948	99.69500577	0	0	0	0	0	0	0
0:03:52	-16.31618775	2043.572404	0.369265983	-0.048677381	10.22331146	0.18095724	-0.21235171	39.19489851	1002.408946	28.2	2037.260453	1.4414503	393.6303896	196.8151948	99.69500577	0	0	0	0	0	0	0
0:03:52	-16.31618775	2043.572404	0.369265983	-0.048677381	10.22331146	0.18095724	-0.21235171	39.19489851	1002.408946	28.2	2037.260453	1.4414503	393.6303896	196.8151948	99.69500577	0	0	0	0	0	0	0
0:03:52	-16.31618775	2043.572404	0.369265983	-0.048677381	10.22331146	0.18095724	-0.21235171	39.19489851	1002.408946	28.2	2037.260453	1.4414503	393.6303896	196.8151948	99.69500577	0	0	0	0	0	0	0
0:03:52	-16.31618775	2043.572404	0.369265983	-0.048677381	10.22331146	0.18095724	-0.21235171	39.19489851	1002.408946	28.2	2037.260453	1.4414503	393.6303896	196.8151948	99.69500577	0	0	0	0	0	0	0
0:03:52	-16.31618775	2043.572404	0.369265983	-0.048677381	10.22331146	0.18095724	-0.21235171	39.19489851	1002.408946	28.2	2037.260453	1.4414503	393.6303896	196.8151948	99.69500577	0	0	0	0	0	0	0
0:03:52	-141.3381825	2038.615956	0.296558546	-0.313234255	10.20525558	0.177473686	-0.055377661	38.66111043	1002.984618	28.2	2034.972819	1.476018043	388.1331228	194.0665614	99.68133836	0	0	0	0	0	0	0
0:03:52	-141.3381825	2038.615956	0.296558546	-0.313234255	10.20525558	0.177473686	-0.055377661	38.66111043	1002.984618	28.2	2034.972819	1.476018043	388.1331228	194.0665614	99.68133836	0	0	0	0	0	0	0
0:03:52	-141.3381825	2038.615956	0.296558546	-0.313234255	10.20525558	0.177473686	-0.055377661	38.66111043	1002.984618	28.2	2034.972819	1.476018043	388.1331228	194.0665614	99.68133836	0	0	0	0	0	0	0
0:03:52	-141.3381825	2038.615956	0.296558546	-0.313234255	10.20525558	0.177473686	-0.055377661	38.66111043	1002.984618	28.2	2034.972819	1.476018043	388.1331228	194.0665614	99.68133836	0	0	0	0	0	0	0
0:03:52	-141.3381825	2038.615956	0.296558546	-0.313234255	10.20525558	0.177473686	-0.055377661	38.66111043	1002.984618	28.2	2034.972819	1.476018043	388.1331228	194.0665614	99.68133836	0	0	0	0	0	0	0
0:03:52	-141.3381825	2038.615956	0.296558546	-0.313234255	10.20525558	0.177473686	-0.055377661	38.66111043	1002.984618	28.2	2034.972819	1.476018043	388.1331228	194.0665614	99.68133836	0	0	0	0	0	0	0
0:03:53	-141.3381825	2038.615956	0.296558546	-0.313234255	10.20525558	0.177473686	-0.055377661	38.66111043	1002.984618	28.2	2034.972819	1.476018043	388.1331228	194.0665614	99.68133836	0	0	0	0	0	0	0
0:03:53	-141.3381825	2038.615956	0.296558546	-0.313234255	10.20525558	0.177473686	-0.055377661	38.66111043	1002.984618	28.2	2034.972819	1.476018043	388.1331228	194.0665614	99.68133836	0	0	0	0	0	0	0
0:03:53	-141.3381825	2038.615956	0.296558546	-0.313234255	10.20525558	0.177473686	-0.055377661	38.66111043	1002.984618	28.2	2034.972819	1.476018043	388.1331228	194.0665614	99.68133836	0	0	0	0	0	0	0
0:03:53	21.02872045	2037.876657	0.248166381	-0.317169551	10.19781988	0.182704422	0.04159251	38.32983083	1003.220413	28.2	2034.021259	1.49017699	384.7282135	192.3641067	99.67287299	0	0	0	0	0	0	0
0:03:53	21.02872045	2037.876657	0.248166381	-0.317169551	10.19781988	0.182704422	0.04159251	38.32983083	1003.220413	28.2	2034.021259	1.49017699	384.7282135	192.3641067	99.67287299	0	0	0	0	0	0	0
0:03:53	21.02872045	2037.876657	0.248166381	-0.317169551	10.19781988	0.182704422	0.04159251	38.32983083	1003.220413	28.2	2034.021259	1.49017699	384.7282135	192.3641067	99.67287299	0	0	0	0	0	0	0
0:03:53	21.02872045	2037.876657	0.248166381	-0.317169551	10.19781988	0.182704422	0.04159251	38.32983083	1003.220413	28.2	2034.021259	1.49017699	384.7282135	192.3641067	99.67287299	0	0	0	0	0	0	0
0:03:53	21.02872045	2037.876657	0.248166381	-0.317169551	10.19781988	0.182704422	0.04159251	38.32983083	1003.220413	28.2	2034.021259	1.49017699	384.7282135	192.3641067	99.67287299	0	0	0	0	0	0	0
0:03:53	21.02872045	2037.876657	0.248166381	-0.317169551	10.19781988	0.182704422	0.04159251	38.32983083	1003.220413	28.2	2034.021259	1.49017699	384.7282135	192.3641067	99.67287299	0	0	0	0	0	0	0
0:03:53	21.02872045	2037.876657	0.248166381	-0.317169551	10.19781988	0.182704422	0.04159251	38.32983083	1003.220413	28.2	2034.021259	1.49017699	384.7282135	192.3641067	99.67287299	0	0	0	0	0	0	0
0:03:53	21.02872045	2037.876657	0.248166381	-0.317169551	10.19781988	0.182704422	0.04159251	38.32983083	1003.220413	28.2	2034.021259	1.49017699	384.7282135	192.3641067	99.67287299	0	0	0	0	0	0	0
0:03:53	25.0587367	2036.346328	0.22349855	-0.198867848	10.19202222	0.178704531	0.097557892	38.19413871	1003.316995	28.2	2033.083909	1.495976495	383.3335626	191.6667813	99.66940558	0	0	0	0	0	0	0
0:03:53	25.0587367	2036.346328	0.22349855	-0.198867848	10.19202222	0.178704531	0.097557892	38.19413871	1003.316995	28.2	2033.083909	1.495976495	383.3335626	191.6667813	99.66940558	0	0	0	0	0	0	0
0:03:53	25.0587367	2036.346328	0.22349855	-0.198867848	10.19202222	0.178704531	0.097557892	38.19413871	1003.316995	28.2	2033.083909	1.495976495	383.3335626	191.6667813	99.66940558	0	0	0	0	0	0	0
0:03:53	25.0587367	2036.346328	0.22349855	-0.198867848	10.19202222	0.178704531	0.097557892	38.19413871	1003.316995	28.2	2033.083909	1.495976495	383.3335626	191.6667813	99.66940558	0	0	0	0	0	0	0
0:03:53	25.0587367	2036.346328	0.22349855	-0.198867848	10.19202222	0.178704531	0.097557892	38.19413871	1003.316995	28.2	2033.083909	1.495976495	383.3335626	191.6667813	99.66940558	0	0	0	0	0	0	0
0:03:53	25.0587367	2036.346328	0.22349855	-0.198867848	10.19202222	0.178704531	0.097557892	38.19413871	1003.316995	28.2	2033.083909	1.495976495	383.3335626	191.6667813	99.66940558	0	0	0	0	0	0	0
0:03:53	25.0587367	2036.346328	0.22349855	-0.198867848	10.19202222	0.178704531	0.097557892	38.19413871	1003.316995	28.2	2033.083909	1.495976495	383.3335626	191.6667813	99.66940558	0	0	0	0	0	0	0
0:03:53	25.0587367	2036.346328	0.22349855	-0.198867848	10.19202222	0.178704531	0.097557892	38.19413871	1003.316995	28.2	2033.083909	1.495976495	383.3335626	191.6667813	99.66940558	0	0	0	0	0	0	0
0:03:53	-16.24403745	2035.889477	0.198396206	-0.255918671	10.1896475	0.177938176	0.131569313	38.13855922	1003.356555	28.2	2032.762043	1.557391972	382.7623137	191.3811568	99.66798532	0	0	0	0	0	0	0
0:03:53	-16.24403745	2035.889477	0.198396206	-0.255918671	10.1896475	0.177938176	0.131569313	38.13855922	1003.356555	28.2	2032.762043	1.557391972	382.7623137	191.3811568	99.66798532	0	0	0	0	0	0	0
0:03:53	-16.24403745	2035.889477	0.198396206	-0.255918671	10.1896475	0.177938176	0.131569313	38.13855922	1003.356555	28.2	2032.762043	1.557391972	382.7623137	191.3811568	99.66798532	0	0	0	0	0	0	0
0:03:53	-16.24403745	2035.889477	0.198396206	-0.255918671	10.1896475	0.177938176	0.131569313	38.13855922	1003.356555	28.2	2032.762043	1.557391972	382.7623137	191.3811568	99.66798532	0	0	0	0	0	0	0
0:03:53	-16.24403745	2035.889477	0.198396206	-0.255918671	10.1896475	0.177938176	0.131569313	38.13855922	1003.356555	28.2	2032.762043	1.557391972	382.7623137	191.3811568	99.66798532	0	0	0	0	0	0	0
0:03:53	-16.24403745	2035.889477	0.198396206	-0.255918671	10.1896475	0.177938176	0.131569313	38.13855922	1003.356555	28.2	2032.762043	1.557391972	382.7623137	191.3811568	99.66798532	0	0	0	0	0	0	0
0:03:53	-16.24403745	2035.889477	0.198396206	-0.255918671	10.1896475	0.177938176	0.131569313	38.13855922	1003.356555	28.2	2032.762043	1.557391972	382.7623137	191.3811568	99.66798532	0	0	0	0	0	0	0
0:03:53	-16.24403745	2035.889477	0.198396206	-0.255918671	10.1896475	0.177938176	0.131569313	38.13855922	1003.356555	28.2	2032.762043	1.557391972	382.7623137	191.3811568	99.66798532	0	0	0	0	0	0	0
0:03:53	-16.24403745	2035.889477	0.198396206	-0.255918671	10.1896475	0.177938176	0.131569313	38.13855922	1003.356555	28.2	2032.762043	1.557391972	382.7623137	191.3811568	99.66798532	0	0	0	0	0	0	0
0:03:53	-46.56311934	2035.429427	0.288883886	0.013362913	10.18652282	0.176321877	0.15081399	38.11579385	1001.997717	28.2	2032.510656	1.582547752	382.5283301	191.264165	99.66740359	0	0	0	0	0	0	0
0:03:53	-46.56311934	2035.429427	0.288883886	0.013362913	10.18652282	0.176321877	0.15081399	38.11579385	1001.997717	28.2	2032.510656	1.582547752	382.5283301	191.264165	99.66740359	0	0	0	0	0	0	0
0:03:53	-46.56311934	2035.429427	0.288883886	0.013362913	10.18652282	0.176321877	0.15081399	38.11579385	1001.997717	28.2	2032.510656	1.582547752	382.5283301	191.264165	99.66740359	0	0	0	0	0	0	0
0:03:53	-46.56311934	2035.429427	0.288883886	0.013362913	10.18652282	0.176321877	0.15081399	38.11579385	1001.997717	28.2	2032.510656	1.582547752	382.5283301	191.264165	99.66740359	0	0	0	0	0	0	0
0:03:54	-46.56311934	2035.429427	0.288883886	0.013362913	10.18652282	0.176321877	0.15081399	38.11579385	1001.997717	28.2	2032.510656	1.582547752	382.5283301	191.264165	99.66740359	0	0	0	0	0	0	0
0:03:54	-46.56311934	2035.429427	0.288883886	0.013362913	10.18652282	0.176321877	0.15081399	38.11579385	1001.997717	28.2	2032.510656	1.582547752	382.5283301	191.264165	99.66740359	0	0	0	0	0	0	0
0:03:54	-46.56311934	2035.429427	0.288883886	0.013362913	10.18652282	0.176321877	0.15081399	38.11579385	1001.997717	28.2	2032.510656	1.582547752	382.5283301	191.264165	99.66740359	0	0	0	0	0	0	0
0:03:54	-46.56311934	2035.429427	0.288883886	0.013362913	10.18652282	0.176321877	0.15081399	38.11579385	1001.997717	28.2	2032.510656	1.582547752	382.5283301	191.264165	99.66740359	0	0	0	0	0	0	0
0:03:54	-87.73967128	2034.885349	0.31183884	0.282684649	10.18444295	0.173856641	0.16132061	38.10646916	1001.441137	28.2	2032.388003	1.592851559	382.4324904	191.2162452	99.66716531	0	0	0	0	0	0	0
0:03:54	-87.73967128	2034.885349	0.31183884	0.282684649	10.18444295	0.173856641	0.16132061	38.10646916	1001.441137	28.2	2032.388003	1.592851559	382.4324904	191.2162452	99.66716531	0	0	0	0	0	0	0
0:03:54	-87.73967128	2034.885349	0.31183884	0.282684649	10.18444295	0.173856641	0.16132061	38.10646916	1001.441137	28.2	2032.388003	1.592851559	382.4324904	191.2162452	99.66716531	0	0	0	0	0	0	0
0:03:54	-87.73967128	2034.885349	0.31183884	0.282684649	10.18444295	0.173856641	0.16132061	38.10646916	1001.441137	28.2	2032.388003	1.592851559	382.4324904	191.2162452	99.66716531	0	0	0	0	0	0	0
0:03:54	-87.73967128	2034.885349	0.31183884	0.282684649	10.18444295	0.173856641	0.16132061	38.10646916	1001.441137	28.2	2032.388003	1.592851559	382.4324904	191.2162452	99.66716531	0	0	0	0	0	0	0
0:03:54	-87.73967128	2034.885349	0.31183884	0.282684649	10.18444295	0.173856641	0.16132061	38.10646916	1001.441137	28.2	2032.388003	1.592851559	382.4324904	191.2162452	99.66716531	0	0	0	0	0	0	0
0:03:54	-87.73967128	2034.885349	0.31183884	0.282684649	10.18444295	0.173856641	0.16132061	38.10646916	1001.441137	28.2	2032.388003	1.592851559	382.4324904	191.2162452	99.66716531	0	0	0	0	0	0	0
0:03:54	-87.73967128	2034.885349	0.31183884	0.282684649	10.18444295	0.173856641	0.16132061	38.10646916	1001.441137	28.2	2032.388003	1.592851559	382.4324904	191.2162452	99.66716531	0	0	0	0	0	0	0
0:03:54	-63.73876456	2034.951078	0.323025189	0.196872432	10.18359103	0.17435728	0.166932922	38.10264977	1001.213162	28.2	2032.378065	1.597071999	382.3932345	191.1966172	99.66706771	0	0	0	0	0	0	0
0:03:54	-63.73876456	2034.951078	0.323025189	0.196872432	10.18359103	0.17435728	0.166932922	38.10264977	1001.213162	28.2	2032.378065	1.597071999	382.3932345	191.1966172	99.66706771	0	0	0	0	0	0	0
0:03:54	-63.73876456	2034.951078	0.323025189	0.196872432	10.18359103	0.17435728	0.166932922	38.10264977	1001.213162	28.2	2032.378065	1.597071999	382.3932345	191.1966172	99.66706771	0	0	0	0	0	0	0
0:03:54	-63.73876456	2034.951078	0.323025189	0.196872432	10.18359103	0.17435728	0.166932922	38.10264977	1001.213162	28.2	2032.378065	1.597071999	382.3932345	191.1966172	99.66706771	0	0	0	0	0	0	0
0:03:54	-63.73876456	2034.951078	0.323025189	0.196872432	10.18359103	0.17435728	0.166932922	38.10264977	1001.213162	28.2	2032.378065	1.597071999	382.3932345	191.1966172	99.66706771	0	0	0	0	0	0	0
0:03:54	36.18857164	2034.883494	0.223987917	-0.218068252	10.18324209	0.110571942	0.166694125	38.10108535	1001.119783	28.2	2031.918684	1.598800691	382.3771552	191.1885776	99.66702773	0	0	0	0	0	0	0
0:03:54	36.18857164	2034.883494	0.223987917	-0.218068252	10.18324209	0.110571942	0.166694125	38.10108535	1001.119783	28.2	2031.918684	1.598800691	382.3771552	191.1885776	99.66702773	0	0	0	0	0	0	0
0:03:54	36.18857164	2034.883494	0.223987917	-0.218068252	10.18324209	0.110571942	0.166694125	38.10108535	1001.119783	28.2	2031.918684	1.598800691	382.3771552	191.1885776	99.66702773	0	0	0	0	0	0	0
0:03:54	36.18857164	2034.883494	0.223987917	-0.218068252	10.18324209	0.110571942	0.166694125	38.10108535	1001.119783	28.2	2031.918684	1.598800691	382.3771552	191.1885776	99.66702773	0	0	0	0	0	0	0
0:03:54	123.8974037	2037.850734	0.121620651	-0.253379956	10.20579676	-0.479296933	0.081573914	38.22044456	1004.11442	28.2	2031.768173	1.599508763	383.8907692	191.9452846	99.67081136	0	0	0	0	0	0	0
0:03:54	123.8974037	2037.850734	0.121620651	-0.253379956	10.20579676	-0.479296933	0.081573914	38.22044456	1004.11442	28.2	2031.768173	1.599508763	383.8907692	191.9452846	99.67081136	0	0	0	0	0	0	0
0:03:54	123.8974037	2037.850734	0.121620651	-0.253379956	10.20579676	-0.479296933	0.081573914	38.22044456	1004.11442	28.2	2031.768173	1.599508763	383.8907692	191.9452846	99.67081136	0	0	0	0	0	0	0
0:03:54	123.8974037	2037.850734	0.121620651	-0.253379956	10.20579676	-0.479296933	0.081573914	38.22044456	1004.11442	28.2	2031.768173	1.599508763	383.8907692	191.9452846	99.67081136	0	0	0	0	0	0	0
0:03:54	123.8974037	2037.850734	0.121620651	-0.253379956	10.20579676	-0.479296933	0.081573914	38.22044456	1004.11442	28.2	2031.768173	1.599508763	383.8907692	191.9452846	99.67081136	0	0	0	0	0	0	0
0:03:54	123.8974037	2037.850734	0.121620651	-0.253379956	10.20579676	-0.479296933	0.081573914	38.22044456	1004.11442	28.2	2031.768173	1.599508763	383.8907692	191.9452846	99.67081136	0	0	0	0	0	0	0
0:03:54	123.8974037	2037.850734	0.121620651	-0.253379956	10.20579676	-0.479296933	0.081573914	38.22044456	1004.11442	28.2	2031.768173	1.599508763	383.8907692	191.9452846	99.67081136	0	0	0	0	0	0	0
0:03:54	123.8974037	2037.850734	0.121620651	-0.253379956	10.20579676	-0.479296933	0.081573914	38.22044456	1004.11442	28.2	2031.768173	1.599508763	383.8907692	191.9452846	99.67081136	0	0	0	0	0	0	0
0:03:54	132.0777366	2046.113128	-0.026275381	-0.38696523	10.26485275	-1.340014424	-0.138972925	38.50357409	1005.341023	28.2	2031.797444	1.599798789	387.4781759	193.7387518	99.67977873	0	0	0	0	0	0	0
0:03:54	132.0777366	2046.113128	-0.026275381	-0.38696523	10.26485275	-1.340014424	-0.138972925	38.50357409	1005.341023	28.2	2031.797444	1.599798789	387.4781759	193.7387518	99.67977873	0	0	0	0	0	0	0
0:03:54	132.0777366	2046.113128	-0.026275381	-0.38696523	10.26485275	-1.340014424	-0.138972925	38.50357409	1005.341023	28.2	2031.797444	1.599798789	387.4781759	193.7387518	99.67977873	0	0	0	0	0	0	0
0:03:55	132.0777366	2046.113128	-0.026275381	-0.38696523	10.26485275	-1.340014424	-0.138972925	38.50357409	1005.341023	28.2	2031.797444	1.599798789	387.4781759	193.7387518	99.67977873	0	0	0	0	0	0	0
0:03:55	132.0777366	2046.113128	-0.026275381	-0.38696523	10.26485275	-1.340014424	-0.138972925	38.50357409	1005.341023	28.2	2031.797444	1.599798789	387.4781759	193.7387518	99.67977873	0	0	0	0	0	0	0
0:03:55	132.0777366	2046.113128	-0.026275381	-0.38696523	10.26485275	-1.340014424	-0.138972925	38.50357409	1005.341023	28.2	2031.797444	1.599798789	387.4781759	193.7387518	99.67977873	0	0	0	0	0	0	0
0:03:55	132.0777366	2046.113128	-0.026275381	-0.38696523	10.26485275	-1.340014424	-0.138972925	38.50357409	1005.341023	28.2	2031.797444	1.599798789	387.4781759	193.7387518	99.67977873	0	0	0	0	0	0	0
0:03:55	132.0777366	2046.113128	-0.026275381	-0.38696523	10.26485275	-1.340014424	-0.138972925	38.50357409	1005.341023	28.2	2031.797444	1.599798789	387.4781759	193.7387518	99.67977873	0	0	0	0	0	0	0
0:03:55	148.8103961	2074.696823	-0.199771996	-0.559766558	10.44134609	-3.034669908	-0.91632171	38.61954395	1005.84344	28.2	2032.432302	1.599917584	388.9475776	194.4733559	99.68345177	0	0	0	0	0	0	0
0:03:55	148.8103961	2074.696823	-0.199771996	-0.559766558	10.44134609	-3.034669908	-0.91632171	38.61954395	1005.84344	28.2	2032.432302	1.599917584	388.9475776	194.4733559	99.68345177	0	0	0	0	0	0	0
0:03:55	148.8103961	2074.696823	-0.199771996	-0.559766558	10.44134609	-3.034669908	-0.91632171	38.61954395	1005.84344	28.2	2032.432302	1.599917584	388.9475776	194.4733559	99.68345177	0	0	0	0	0	0	0
0:03:55	148.8103961	2074.696823	-0.199771996	-0.559766558	10.44134609	-3.034669908	-0.91632171	38.61954395	1005.84344	28.2	2032.432302	1.599917584	388.9475776	194.4733559	99.68345177	0	0	0	0	0	0	0
0:03:55	148.8103961	2074.696823	-0.199771996	-0.559766558	10.44134609	-3.034669908	-0.91632171	38.61954395	1005.84344	28.2	2032.432302	1.599917584	388.9475776	194.4733559	99.68345177	0	0	0	0	0	0	0
0:03:55	148.8103961	2074.696823	-0.199771996	-0.559766558	10.44134609	-3.034669908	-0.91632171	38.61954395	1005.84344	28.2	2032.432302	1.599917584	388.9475776	194.4733559	99.68345177	0	0	0	0	0	0	0
0:03:55	148.8103961	2074.696823	-0.199771996	-0.559766558	10.44134609	-3.034669908	-0.91632171	38.61954395	1005.84344	28.2	2032.432302	1.599917584	388.9475776	194.4733559	99.68345177	0	0	0	0	0	0	0
0:03:55	148.8103961	2074.696823	-0.199771996	-0.559766558	10.44134609	-3.034669908	-0.91632171	38.61954395	1005.84344	28.2	2032.432302	1.599917584	388.9475776	194.4733559	99.68345177	0	0	0	0	0	0	0
0:03:55	148.8103961	2074.696823	-0.199771996	-0.559766558	10.44134609	-3.034669908	-0.91632171	38.61954395	1005.84344	28.2	2032.432302	1.599917584	388.9475776	194.4733559	99.68345177	0	0	0	0	0	0	0
0:03:55	361.5212886	2126.473133	-0.65381541	-0.798641982	10.76408256	-5.101095194	-2.265709372	38.6670452	1006.04923	28.2	2034.236184	1.540926242	389.5494446	194.7742498	99.68495624	0	0	0	0	0	0	0
0:03:55	361.5212886	2126.473133	-0.65381541	-0.798641982	10.76408256	-5.101095194	-2.265709372	38.6670452	1006.04923	28.2	2034.236184	1.540926242	389.5494446	194.7742498	99.68495624	0	0	0	0	0	0	0
0:03:55	361.5212886	2126.473133	-0.65381541	-0.798641982	10.76408256	-5.101095194	-2.265709372	38.6670452	1006.04923	28.2	2034.236184	1.540926242	389.5494446	194.7742498	99.68495624	0	0	0	0	0	0	0
0:03:55	361.5212886	2126.473133	-0.65381541	-0.798641982	10.76408256	-5.101095194	-2.265709372	38.6670452	1006.04923	28.2	2034.236184	1.540926242	389.5494446	194.7742498	99.68495624	0	0	0	0	0	0	0
0:03:55	361.5212886	2126.473133	-0.65381541	-0.798641982	10.76408256	-5.101095194	-2.265709372	38.6670452	1006.04923	28.2	2034.236184	1.540926242	389.5494446	194.7742498	99.68495624	0	0	0	0	0	0	0
0:03:55	361.5212886	2126.473133	-0.65381541	-0.798641982	10.76408256	-5.101095194	-2.265709372	38.6670452	1006.04923	28.2	2034.236184	1.540926242	389.5494446	194.7742498	99.68495624	0	0	0	0	0	0	0
0:03:55	361.5212886	2126.473133	-0.65381541	-0.798641982	10.76408256	-5.101095194	-2.265709372	38.6670452	1006.04923	28.2	2034.236184	1.540926242	389.5494446	194.7742498	99.68495624	0	0	0	0	0	0	0
0:03:55	361.5212886	2126.473133	-0.65381541	-0.798641982	10.76408256	-5.101095194	-2.265709372	38.6670452	1006.04923	28.2	2034.236184	1.540926242	389.5494446	194.7742498	99.68495624	0	0	0	0	0	0	0
0:03:55	427.6126174	2212.463112	-1.342641192	-1.312818156	11.31089622	-6.959555792	-3.852791359	38.68650171	1004.665081	28.2	2037.726962	1.457723389	389.7959693	194.8974959	99.68557248	0	0	0	0	0	0	0
0:03:55	427.6126174	2212.463112	-1.342641192	-1.312818156	11.31089622	-6.959555792	-3.852791359	38.68650171	1004.665081	28.2	2037.726962	1.457723389	389.7959693	194.8974959	99.68557248	0	0	0	0	0	0	0
0:03:55	427.6126174	2212.463112	-1.342641192	-1.312818156	11.31089622	-6.959555792	-3.852791359	38.68650171	1004.665081	28.2	2037.726962	1.457723389	389.7959693	194.8974959	99.68557248	0	0	0	0	0	0	0
0:03:55	427.6126174	2212.463112	-1.342641192	-1.312818156	11.31089622	-6.959555792	-3.852791359	38.68650171	1004.665081	28.2	2037.726962	1.457723389	389.7959693	194.8974959	99.68557248	0	0	0	0	0	0	0
0:03:55	427.6126174	2212.463112	-1.342641192	-1.312818156	11.31089622	-6.959555792	-3.852791359	38.68650171	1004.665081	28.2	2037.726962	1.457723389	389.7959693	194.8974959	99.68557248	0	0	0	0	0	0	0
0:03:55	427.6126174	2212.463112	-1.342641192	-1.312818156	11.31089622	-6.959555792	-3.852791359	38.68650171	1004.665081	28.2	2037.726962	1.457723389	389.7959693	194.8974959	99.68557248	0	0	0	0	0	0	0
0:03:55	427.6126174	2212.463112	-1.342641192	-1.312818156	11.31089622	-6.959555792	-3.852791359	38.68650171	1004.665081	28.2	2037.726962	1.457723389	389.7959693	194.8974959	99.68557248	0	0	0	0	0	0	0
0:03:55	427.6126174	2212.463112	-1.342641192	-1.312818156	11.31089622	-6.959555792	-3.852791359	38.68650171	1004.665081	28.2	2037.726962	1.457723389	389.7959693	194.8974959	99.68557248	0	0	0	0	0	0	0
0:03:55	427.6126174	2212.463112	-1.342641192	-1.312818156	11.31089622	-6.959555792	-3.852791359	38.68650171	1004.665081	28.2	2037.726962	1.457723389	389.7959693	194.8974959	99.68557248	0	0	0	0	0	0	0
0:03:55	477.8775985	2325.345723	-1.912165032	-1.648597517	12.00008069	-8.316560452	-5.374047341	38.8125511	1003.158333	28.2	2043.331594	1.3055635	389.8969458	194.9479775	99.68582489	0	0	0	0	0	0	0
0:03:56	477.8775985	2325.345723	-1.912165032	-1.648597517	12.00008069	-8.316560452	-5.374047341	38.8125511	1003.158333	28.2	2043.331594	1.3055635	389.8969458	194.9479775	99.68582489	0	0	0	0	0	0	0
0:03:56	477.8775985	2325.345723	-1.912165032	-1.648597517	12.00008069	-8.316560452	-5.374047341	38.8125511	1003.158333	28.2	2043.331594	1.3055635	389.8969458	194.9479775	99.68582489	0	0	0	0	0	0	0
0:03:56	477.8775985	2325.345723	-1.912165032	-1.648597517	12.00008069	-8.316560452	-5.374047341	38.8125511	1003.158333	28.2	2043.331594	1.3055635	389.8969458	194.9479775	99.68582489	0	0	0	0	0	0	0
0:03:56	477.8775985	2325.345723	-1.912165032	-1.648597517	12.00008069	-8.316560452	-5.374047341	38.8125511	1003.158333	28.2	2043.331594	1.3055635	389.8969458	194.9479775	99.68582489	0	0	0	0	0	0	0
0:03:56	477.8775985	2325.345723	-1.912165032	-1.648597517	12.00008069	-8.316560452	-5.374047341	38.8125511	1003.158333	28.2	2043.331594	1.3055635	389.8969458	194.9479775	99.68582489	0	0	0	0	0	0	0
0:03:56	477.8775985	2325.345723	-1.912165032	-1.648597517	12.00008069	-8.316560452	-5.374047341	38.8125511	1003.158333	28.2	2043.331594	1.3055635	389.8969458	194.9479775	99.68582489	0	0	0	0	0	0	0
0:03:56	477.8775985	2325.345723	-1.912165032	-1.648597517	12.00008069	-8.316560452	-5.374047341	38.8125511	1003.158333	28.2	2043.331594	1.3055635	389.8969458	194.9479775	99.68582489	0	0	0	0	0	0	0
0:03:56	542.7191635	2459.668443	-1.795861197	-1.436574343	12.75508585	-8.727293561	-6.693100991	38.86418093	1002.541168	28.2	2052.262175	1.08915881	389.9383058	194.9686548	99.68592827	0	0	0	0	0	0	0
0:03:56	542.7191635	2459.668443	-1.795861197	-1.436574343	12.75508585	-8.727293561	-6.693100991	38.86418093	1002.541168	28.2	2052.262175	1.08915881	389.9383058	194.9686548	99.68592827	0	0	0	0	0	0	0
0:03:56	542.7191635	2459.668443	-1.795861197	-1.436574343	12.75508585	-8.727293561	-6.693100991	38.86418093	1002.541168	28.2	2052.262175	1.08915881	389.9383058	194.9686548	99.68592827	0	0	0	0	0	0	0
0:03:56	542.7191635	2459.668443	-1.795861197	-1.436574343	12.75508585	-8.727293561	-6.693100991	38.86418093	1002.541168	28.2	2052.262175	1.08915881	389.9383058	194.9686548	99.68592827	0	0	0	0	0	0	0
0:03:56	542.7191635	2459.668443	-1.795861197	-1.436574343	12.75508585	-8.727293561	-6.693100991	38.86418093	1002.541168	28.2	2052.262175	1.08915881	389.9383058	194.9686548	99.68592827	0	0	0	0	0	0	0
0:03:56	542.7191635	2459.668443	-1.795861197	-1.436574343	12.75508585	-8.727293561	-6.693100991	38.86418093	1002.541168	28.2	2052.262175	1.08915881	389.9383058	194.9686548	99.68592827	0	0	0	0	0	0	0
0:03:56	542.7191635	2459.668443	-1.795861197	-1.436574343	12.75508585	-8.727293561	-6.693100991	38.86418093	1002.541168	28.2	2052.262175	1.08915881	389.9383058	194.9686548	99.68592827	0	0	0	0	0	0	0
0:03:56	542.7191635	2459.668443	-1.795861197	-1.436574343	12.75508585	-8.727293561	-6.693100991	38.86418093	1002.541168	28.2	2052.262175	1.08915881	389.9383058	194.9686548	99.68592827	0	0	0	0	0	0	0
0:03:56	542.7191635	2459.668443	-1.795861197	-1.436574343	12.75508585	-8.727293561	-6.693100991	38.86418093	1002.541168	28.2	2052.262175	1.08915881	389.9383058	194.9686548	99.68592827	0	0	0	0	0	0	0
0:03:56	108.8655422	2550.543802	-0.354731946	-0.484620851	13.17718236	-7.211177843	-7.179214166	38.88532851	1002.288378	28.2	2064.06183	0.859399448	389.9552469	194.9771242	99.68597062	0	0	0	0	0	0	0
0:03:56	108.8655422	2550.543802	-0.354731946	-0.484620851	13.17718236	-7.211177843	-7.179214166	38.88532851	1002.288378	28.2	2064.06183	0.859399448	389.9552469	194.9771242	99.68597062	0	0	0	0	0	0	0
0:03:56	108.8655422	2550.543802	-0.354731946	-0.484620851	13.17718236	-7.211177843	-7.179214166	38.88532851	1002.288378	28.2	2064.06183	0.859399448	389.9552469	194.9771242	99.68597062	0	0	0	0	0	0	0
0:03:56	108.8655422	2550.543802	-0.354731946	-0.484620851	13.17718236	-7.211177843	-7.179214166	38.88532851	1002.288378	28.2	2064.06183	0.859399448	389.9552469	194.9771242	99.68597062	0	0	0	0	0	0	0
0:03:56	108.8655422	2550.543802	-0.354731946	-0.484620851	13.17718236	-7.211177843	-7.179214166	38.88532851	1002.288378	28.2	2064.06183	0.859399448	389.9552469	194.9771242	99.68597062	0	0	0	0	0	0	0
0:03:56	108.8655422	2550.543802	-0.354731946	-0.484620851	13.17718236	-7.211177843	-7.179214166	38.88532851	1002.288378	28.2	2064.06183	0.859399448	389.9552469	194.9771242	99.68597062	0	0	0	0	0	0	0
0:03:56	108.8655422	2550.543802	-0.354731946	-0.484620851	13.17718236	-7.211177843	-7.179214166	38.88532851	1002.288378	28.2	2064.06183	0.859399448	389.9552469	194.9771242	99.68597062	0	0	0	0	0	0	0
0:03:56	108.8655422	2550.543802	-0.354731946	-0.484620851	13.17718236	-7.211177843	-7.179214166	38.88532851	1002.288378	28.2	2064.06183	0.859399448	389.9552469	194.9771242	99.68597062	0	0	0	0	0	0	0
0:03:56	-139.5559891	2554.622572	0.747044195	0.6499473	13.1214011	-5.114624844	-6.710081322	38.89399056	1002.462507	28.2	2076.798857	0.539370014	389.9621859	194.9805933	99.68598797	0	0	0	0	0	0	0
0:03:56	-139.5559891	2554.622572	0.747044195	0.6499473	13.1214011	-5.114624844	-6.710081322	38.89399056	1002.462507	28.2	2076.798857	0.539370014	389.9621859	194.9805933	99.68598797	0	0	0	0	0	0	0
0:03:56	-139.5559891	2554.622572	0.747044195	0.6499473	13.1214011	-5.114624844	-6.710081322	38.89399056	1002.462507	28.2	2076.798857	0.539370014	389.9621859	194.9805933	99.68598797	0	0	0	0	0	0	0
0:03:56	-139.5559891	2554.622572	0.747044195	0.6499473	13.1214011	-5.114624844	-6.710081322	38.89399056	1002.462507	28.2	2076.798857	0.539370014	389.9621859	194.9805933	99.68598797	0	0	0	0	0	0	0
0:03:56	-139.5559891	2554.622572	0.747044195	0.6499473	13.1214011	-5.114624844	-6.710081322	38.89399056	1002.462507	28.2	2076.798857	0.539370014	389.9621859	194.9805933	99.68598797	0	0	0	0	0	0	0
0:03:56	-139.5559891	2554.622572	0.747044195	0.6499473	13.1214011	-5.114624844	-6.710081322	38.89399056	1002.462507	28.2	2076.798857	0.539370014	389.9621859	194.9805933	99.68598797	0	0	0	0	0	0	0
0:03:56	-139.5559891	2554.622572	0.747044195	0.6499473	13.1214011	-5.114624844	-6.710081322	38.89399056	1002.462507	28.2	2076.798857	0.539370014	389.9621859	194.9805933	99.68598797	0	0	0	0	0	0	0
0:03:56	-139.5559891	2554.622572	0.747044195	0.6499473	13.1214011	-5.114624844	-6.710081322	38.89399056	1002.462507	28.2	2076.798857	0.539370014	389.9621859	194.9805933	99.68598797	0	0	0	0	0	0	0
0:03:57	-365.9392947	2487.737173	1.860147702	1.512709614	12.65984269	-3.004737536	-5.51984291	38.95657853	1002.592096	28.2	2088.822021	0.243965958	390.943321	195.4714558	99.68835667	0	0	0	0	0	0	0
0:03:57	-365.9392947	2487.737173	1.860147702	1.512709614	12.65984269	-3.004737536	-5.51984291	38.95657853	1002.592096	28.2	2088.822021	0.243965958	390.943321	195.4714558	99.68835667	0	0	0	0	0	0	0
0:03:57	-365.9392947	2487.737173	1.860147702	1.512709614	12.65984269	-3.004737536	-5.51984291	38.95657853	1002.592096	28.2	2088.822021	0.243965958	390.943321	195.4714558	99.68835667	0	0	0	0	0	0	0
0:03:57	-365.9392947	2487.737173	1.860147702	1.512709614	12.65984269	-3.004737536	-5.51984291	38.95657853	1002.592096	28.2	2088.822021	0.243965958	390.943321	195.4714558	99.68835667	0	0	0	0	0	0	0
0:03:57	-365.9392947	2487.737173	1.860147702	1.512709614	12.65984269	-3.004737536	-5.51984291	38.95657853	1002.592096	28.2	2088.822021	0.243965958	390.943321	195.4714558	99.68835667	0	0	0	0	0	0	0
0:03:57	-365.9392947	2487.737173	1.860147702	1.512709614	12.65984269	-3.004737536	-5.51984291	38.95657853	1002.592096	28.2	2088.822021	0.243965958	390.943321	195.4714558	99.68835667	0	0	0	0	0	0	0
0:03:57	-365.9392947	2487.737173	1.860147702	1.512709614	12.65984269	-3.004737536	-5.51984291	38.95657853	1002.592096	28.2	2088.822021	0.243965958	390.943321	195.4714558	99.68835667	0	0	0	0	0	0	0
0:03:57	-365.9392947	2487.737173	1.860147702	1.512709614	12.65984269	-3.004737536	-5.51984291	38.95657853	1002.592096	28.2	2088.822021	0.243965958	390.943321	195.4714558	99.68835667	0	0	0	0	0	0	0
0:03:57	-497.6686119	2386.648873	2.711793299	1.858973858	12.01536917	-1.354730895	-4.155348456	38.98221457	1002.645175	28.2	2097.66571	0.099928456	391.3451939	195.6725131	99.68932689	0	0	0	0	0	0	0
0:03:57	-497.6686119	2386.648873	2.711793299	1.858973858	12.01536917	-1.354730895	-4.155348456	38.98221457	1002.645175	28.2	2097.66571	0.099928456	391.3451939	195.6725131	99.68932689	0	0	0	0	0	0	0
0:03:57	-497.6686119	2386.648873	2.711793299	1.858973858	12.01536917	-1.354730895	-4.155348456	38.98221457	1002.645175	28.2	2097.66571	0.099928456	391.3451939	195.6725131	99.68932689	0	0	0	0	0	0	0
0:03:57	-497.6686119	2386.648873	2.711793299	1.858973858	12.01536917	-1.354730895	-4.155348456	38.98221457	1002.645175	28.2	2097.66571	0.099928456	391.3451939	195.6725131	99.68932689	0	0	0	0	0	0	0
0:03:57	-497.6686119	2386.648873	2.711793299	1.858973858	12.01536917	-1.354730895	-4.155348456	38.98221457	1002.645175	28.2	2097.66571	0.099928456	391.3451939	195.6725131	99.68932689	0	0	0	0	0	0	0
0:03:57	-497.6686119	2386.648873	2.711793299	1.858973858	12.01536917	-1.354730895	-4.155348456	38.98221457	1002.645175	28.2	2097.66571	0.099928456	391.3451939	195.6725131	99.68932689	0	0	0	0	0	0	0
0:03:57	-497.6686119	2386.648873	2.711793299	1.858973858	12.01536917	-1.354730895	-4.155348456	38.98221457	1002.645175	28.2	2097.66571	0.099928456	391.3451939	195.6725131	99.68932689	0	0	0	0	0	0	0
0:03:57	-497.6686119	2386.648873	2.711793299	1.858973858	12.01536917	-1.354730895	-4.155348456	38.98221457	1002.645175	28.2	2097.66571	0.099928456	391.3451939	195.6725131	99.68932689	0	0	0	0	0	0	0
0:03:57	-497.6686119	2386.648873	2.711793299	1.858973858	12.01536917	-1.354730895	-4.155348456	38.98221457	1002.645175	28.2	2097.66571	0.099928456	391.3451939	195.6725131	99.68932689	0	0	0	0	0	0	0
0:03:57	-496.4397962	2255.915845	3.060283335	2.033320492	11.24223281	-0.156614575	-2.755369927	38.99271509	1002.666917	28.2	2103.308131	0.040930696	391.509801	195.7548662	99.6897243	0	0	0	0	0	0	0
0:03:57	-496.4397962	2255.915845	3.060283335	2.033320492	11.24223281	-0.156614575	-2.755369927	38.99271509	1002.666917	28.2	2103.308131	0.040930696	391.509801	195.7548662	99.6897243	0	0	0	0	0	0	0
0:03:57	-496.4397962	2255.915845	3.060283335	2.033320492	11.24223281	-0.156614575	-2.755369927	38.99271509	1002.666917	28.2	2103.308131	0.040930696	391.509801	195.7548662	99.6897243	0	0	0	0	0	0	0
0:03:57	-496.4397962	2255.915845	3.060283335	2.033320492	11.24223281	-0.156614575	-2.755369927	38.99271509	1002.666917	28.2	2103.308131	0.040930696	391.509801	195.7548662	99.6897243	0	0	0	0	0	0	0
0:03:57	-496.4397962	2255.915845	3.060283335	2.033320492	11.24223281	-0.156614575	-2.755369927	38.99271509	1002.666917	28.2	2103.308131	0.040930696	391.509801	195.7548662	99.6897243	0	0	0	0	0	0	0
0:03:57	-496.4397962	2255.915845	3.060283335	2.033320492	11.24223281	-0.156614575	-2.755369927	38.99271509	1002.666917	28.2	2103.308131	0.040930696	391.509801	195.7548662	99.6897243	0	0	0	0	0	0	0
0:03:57	-496.4397962	2255.915845	3.060283335	2.033320492	11.24223281	-0.156614575	-2.755369927	38.99271509	1002.666917	28.2	2103.308131	0.040930696	391.509801	195.7548662	99.6897243	0	0	0	0	0	0	0
0:03:57	-496.4397962	2255.915845	3.060283335	2.033320492	11.24223281	-0.156614575	-2.755369927	38.99271509	1002.666917	28.2	2103.308131	0.040930696	391.509801	195.7548662	99.6897243	0	0	0	0	0	0	0
0:03:57	-288.2298253	2131.461645	1.475407254	0.811409674	10.63826336	0.06869387	-1.630105122	39.0170161	1001.510963	28.2	2068.772406	0.648125213	391.5772241	195.788598	99.68988707	0	0	0	0	0	0	0
0:03:57	-288.2298253	2131.461645	1.475407254	0.811409674	10.63826336	0.06869387	-1.630105122	39.0170161	1001.510963	28.2	2068.772406	0.648125213	391.5772241	195.788598	99.68988707	0	0	0	0	0	0	0
0:03:57	-288.2298253	2131.461645	1.475407254	0.811409674	10.63826336	0.06869387	-1.630105122	39.0170161	1001.510963	28.2	2068.772406	0.648125213	391.5772241	195.788598	99.68988707	0	0	0	0	0	0	0
0:03:57	-288.2298253	2131.461645	1.475407254	0.811409674	10.63826336	0.06869387	-1.630105122	39.0170161	1001.510963	28.2	2068.772406	0.648125213	391.5772241	195.788598	99.68988707	0	0	0	0	0	0	0
0:03:57	-288.2298253	2131.461645	1.475407254	0.811409674	10.63826336	0.06869387	-1.630105122	39.0170161	1001.510963	28.2	2068.772406	0.648125213	391.5772241	195.788598	99.68988707	0	0	0	0	0	0	0
0:03:57	-288.2298253	2131.461645	1.475407254	0.811409674	10.63826336	0.06869387	-1.630105122	39.0170161	1001.510963	28.2	2068.772406	0.648125213	391.5772241	195.788598	99.68988707	0	0	0	0	0	0	0
0:03:57	-288.2298253	2131.461645	1.475407254	0.811409674	10.63826336	0.06869387	-1.630105122	39.0170161	1001.510963	28.2	2068.772406	0.648125213	391.5772241	195.788598	99.68988707	0	0	0	0	0	0	0
0:03:57	-288.2298253	2131.461645	1.475407254	0.811409674	10.63826336	0.06869387	-1.630105122	39.0170161	1001.510963	28.2	2068.772406	0.648125213	391.5772241	195.788598	99.68988707	0	0	0	0	0	0	0
0:03:58	-288.2298253	2131.461645	1.475407254	0.811409674	10.63826336	0.06869387	-1.630105122	39.0170161	1001.510963	28.2	2068.772406	0.648125213	391.5772241	195.788598	99.68988707	0	0	0	0	0	0	0
0:03:58	-108.1952373	2076.02482	0.731234011	0.314865402	10.37630147	0.138661809	-0.922673458	39.06600979	1001.037484	28.2	2049.056932	1.151072087	391.6048406	195.8024145	99.68995374	0	0	0	0	0	0	0
0:03:58	-108.1952373	2076.02482	0.731234011	0.314865402	10.37630147	0.138661809	-0.922673458	39.06600979	1001.037484	28.2	2049.056932	1.151072087	391.6048406	195.8024145	99.68995374	0	0	0	0	0	0	0
0:03:58	-108.1952373	2076.02482	0.731234011	0.314865402	10.37630147	0.138661809	-0.922673458	39.06600979	1001.037484	28.2	2049.056932	1.151072087	391.6048406	195.8024145	99.68995374	0	0	0	0	0	0	0
0:03:58	-108.1952373	2076.02482	0.731234011	0.314865402	10.37630147	0.138661809	-0.922673458	39.06600979	1001.037484	28.2	2049.056932	1.151072087	391.6048406	195.8024145	99.68995374	0	0	0	0	0	0	0
0:03:58	-108.1952373	2076.02482	0.731234011	0.314865402	10.37630147	0.138661809	-0.922673458	39.06600979	1001.037484	28.2	2049.056932	1.151072087	391.6048406	195.8024145	99.68995374	0	0	0	0	0	0	0
0:03:58	-108.1952373	2076.02482	0.731234011	0.314865402	10.37630147	0.138661809	-0.922673458	39.06600979	1001.037484	28.2	2049.056932	1.151072087	391.6048406	195.8024145	99.68995374	0	0	0	0	0	0	0
0:03:58	-108.1952373	2076.02482	0.731234011	0.314865402	10.37630147	0.138661809	-0.922673458	39.06600979	1001.037484	28.2	2049.056932	1.151072087	391.6048406	195.8024145	99.68995374	0	0	0	0	0	0	0
0:03:58	-108.1952373	2076.02482	0.731234011	0.314865402	10.37630147	0.138661809	-0.922673458	39.06600979	1001.037484	28.2	2049.056932	1.151072087	391.6048406	195.8024145	99.68995374	0	0	0	0	0	0	0
0:03:58	-87.52071318	2052.762854	0.431415851	-0.042251931	10.26903228	0.164743077	-0.485963848	39.08607761	1000.843547	28.2	2039.911187	1.357079127	391.6161523	195.8080738	99.68998105	0	0	0	0	0	0	0
0:03:58	-87.52071318	2052.762854	0.431415851	-0.042251931	10.26903228	0.164743077	-0.485963848	39.08607761	1000.843547	28.2	2039.911187	1.357079127	391.6161523	195.8080738	99.68998105	0	0	0	0	0	0	0
0:03:58	-87.52071318	2052.762854	0.431415851	-0.042251931	10.26903228	0.164743077	-0.485963848	39.08607761	1000.843547	28.2	2039.911187	1.357079127	391.6161523	195.8080738	99.68998105	0	0	0	0	0	0	0
0:03:58	-87.52071318	2052.762854	0.431415851	-0.042251931	10.26903228	0.164743077	-0.485963848	39.08607761	1000.843547	28.2	2039.911187	1.357079127	391.6161523	195.8080738	99.68998105	0	0	0	0	0	0	0
0:03:58	-87.52071318	2052.762854	0.431415851	-0.042251931	10.26903228	0.164743077	-0.485963848	39.08607761	1000.843547	28.2	2039.911187	1.357079127	391.6161523	195.8080738	99.68998105	0	0	0	0	0	0	0
0:03:58	-87.52071318	2052.762854	0.431415851	-0.042251931	10.26903228	0.164743077	-0.485963848	39.08607761	1000.843547	28.2	2039.911187	1.357079127	391.6161523	195.8080738	99.68998105	0	0	0	0	0	0	0
0:03:58	-87.52071318	2052.762854	0.431415851	-0.042251931	10.26903228	0.164743077	-0.485963848	39.08607761	1000.843547	28.2	2039.911187	1.357079127	391.6161523	195.8080738	99.68998105	0	0	0	0	0	0	0
0:03:58	-87.52071318	2052.762854	0.431415851	-0.042251931	10.26903228	0.164743077	-0.485963848	39.08607761	1000.843547	28.2	2039.911187	1.357079127	391.6161523	195.8080738	99.68998105	0	0	0	0	0	0	0
0:03:58	-40.03903772	2043.584342	0.387627933	0.077872809	10.22414282	0.176889964	-0.224833192	39.09429739	1000.76411	28.2	2036.215171	1.44145961	391.6207856	195.8103918	99.68999224	0	0	0	0	0	0	0
0:03:58	-40.03903772	2043.584342	0.387627933	0.077872809	10.22414282	0.176889964	-0.224833192	39.09429739	1000.76411	28.2	2036.215171	1.44145961	391.6207856	195.8103918	99.68999224	0	0	0	0	0	0	0
0:03:58	-40.03903772	2043.584342	0.387627933	0.077872809	10.22414282	0.176889964	-0.224833192	39.09429739	1000.76411	28.2	2036.215171	1.44145961	391.6207856	195.8103918	99.68999224	0	0	0	0	0	0	0
0:03:58	-40.03903772	2043.584342	0.387627933	0.077872809	10.22414282	0.176889964	-0.224833192	39.09429739	1000.76411	28.2	2036.215171	1.44145961	391.6207856	195.8103918	99.68999224	0	0	0	0	0	0	0
0:03:58	-40.03903772	2043.584342	0.387627933	0.077872809	10.22414282	0.176889964	-0.224833192	39.09429739	1000.76411	28.2	2036.215171	1.44145961	391.6207856	195.8103918	99.68999224	0	0	0	0	0	0	0
0:03:58	-40.03903772	2043.584342	0.387627933	0.077872809	10.22414282	0.176889964	-0.224833192	39.09429739	1000.76411	28.2	2036.215171	1.44145961	391.6207856	195.8103918	99.68999224	0	0	0	0	0	0	0
0:03:58	-40.03903772	2043.584342	0.387627933	0.077872809	10.22414282	0.176889964	-0.224833192	39.09429739	1000.76411	28.2	2036.215171	1.44145961	391.6207856	195.8103918	99.68999224	0	0	0	0	0	0	0
0:03:58	-40.03903772	2043.584342	0.387627933	0.077872809	10.22414282	0.176889964	-0.224833192	39.09429739	1000.76411	28.2	2036.215171	1.44145961	391.6207856	195.8103918	99.68999224	0	0	0	0	0	0	0
0:03:58	-40.03903772	2043.584342	0.387627933	0.077872809	10.22414282	0.176889964	-0.224833192	39.09429739	1000.76411	28.2	2036.215171	1.44145961	391.6207856	195.8103918	99.68999224	0	0	0	0	0	0	0
0:03:58	47.58016535	2040.603252	0.363986801	-0.088663297	10.2055961	0.185908529	-0.060392476	38.51206421	1002.515172	28.2	2034.76091	1.476021856	386.3996194	193.1995653	99.67682082	0	0	0	0	0	0	0
0:03:58	47.58016535	2040.603252	0.363986801	-0.088663297	10.2055961	0.185908529	-0.060392476	38.51206421	1002.515172	28.2	2034.76091	1.476021856	386.3996194	193.1995653	99.67682082	0	0	0	0	0	0	0
0:03:58	47.58016535	2040.603252	0.363986801	-0.088663297	10.2055961	0.185908529	-0.060392476	38.51206421	1002.515172	28.2	2034.76091	1.476021856	386.3996194	193.1995653	99.67682082	0	0	0	0	0	0	0
0:03:58	47.58016535	2040.603252	0.363986801	-0.088663297	10.2055961	0.185908529	-0.060392476	38.51206421	1002.515172	28.2	2034.76091	1.476021856	386.3996194	193.1995653	99.67682082	0	0	0	0	0	0	0
0:03:58	47.58016535	2040.603252	0.363986801	-0.088663297	10.2055961	0.185908529	-0.060392476	38.51206421	1002.515172	28.2	2034.76091	1.476021856	386.3996194	193.1995653	99.67682082	0	0	0	0	0	0	0
0:03:58	47.58016535	2040.603252	0.363986801	-0.088663297	10.2055961	0.185908529	-0.060392476	38.51206421	1002.515172	28.2	2034.76091	1.476021856	386.3996194	193.1995653	99.67682082	0	0	0	0	0	0	0
0:03:59	47.58016535	2040.603252	0.363986801	-0.088663297	10.2055961	0.185908529	-0.060392476	38.51206421	1002.515172	28.2	2034.76091	1.476021856	386.3996194	193.1995653	99.67682082	0	0	0	0	0	0	0
0:03:59	47.58016535	2040.603252	0.363986801	-0.088663297	10.2055961	0.185908529	-0.060392476	38.51206421	1002.515172	28.2	2034.76091	1.476021856	386.3996194	193.1995653	99.67682082	0	0	0	0	0	0	0
0:03:59	50.72395093	2038.356246	0.296268194	-0.241260487	10.19959936	0.184549734	0.035285642	38.1507015	1003.232406	28.2	2033.569827	1.549218552	383.1650425	191.5821259	99.66866101	0	0	0	0	0	0	0
0:03:59	50.72395093	2038.356246	0.296268194	-0.241260487	10.19959936	0.184549734	0.035285642	38.1507015	1003.232406	28.2	2033.569827	1.549218552	383.1650425	191.5821259	99.66866101	0	0	0	0	0	0	0
0:03:59	50.72395093	2038.356246	0.296268194	-0.241260487	10.19959936	0.184549734	0.035285642	38.1507015	1003.232406	28.2	2033.569827	1.549218552	383.1650425	191.5821259	99.66866101	0	0	0	0	0	0	0
0:03:59	50.72395093	2038.356246	0.296268194	-0.241260487	10.19959936	0.184549734	0.035285642	38.1507015	1003.232406	28.2	2033.569827	1.549218552	383.1650425	191.5821259	99.66866101	0	0	0	0	0	0	0
0:03:59	50.72395093	2038.356246	0.296268194	-0.241260487	10.19959936	0.184549734	0.035285642	38.1507015	1003.232406	28.2	2033.569827	1.549218552	383.1650425	191.5821259	99.66866101	0	0	0	0	0	0	0
0:03:59	50.72395093	2038.356246	0.296268194	-0.241260487	10.19959936	0.184549734	0.035285642	38.1507015	1003.232406	28.2	2033.569827	1.549218552	383.1650425	191.5821259	99.66866101	0	0	0	0	0	0	0
0:03:59	50.72395093	2038.356246	0.296268194	-0.241260487	10.19959936	0.184549734	0.035285642	38.1507015	1003.232406	28.2	2033.569827	1.549218552	383.1650425	191.5821259	99.66866101	0	0	0	0	0	0	0
0:03:59	50.72395093	2038.356246	0.296268194	-0.241260487	10.19959936	0.184549734	0.035285642	38.1507015	1003.232406	28.2	2033.569827	1.549218552	383.1650425	191.5821259	99.66866101	0	0	0	0	0	0	0
0:03:59	25.5486935	2037.488672	0.251253852	-0.093244295	10.1955031	0.184065171	0.095174599	38.00268733	1003.526186	28.2	2033.147846	1.520159919	381.8401598	190.9196228	99.66531875	0	0	0	0	0	0	0
0:03:59	25.5486935	2037.488672	0.251253852	-0.093244295	10.1955031	0.184065171	0.095174599	38.00268733	1003.526186	28.2	2033.147846	1.520159919	381.8401598	190.9196228	99.66531875	0	0	0	0	0	0	0
0:03:59	25.5486935	2037.488672	0.251253852	-0.093244295	10.1955031	0.184065171	0.095174599	38.00268733	1003.526186	28.2	2033.147846	1.520159919	381.8401598	190.9196228	99.66531875	0	0	0	0	0	0	0
0:03:59	25.5486935	2037.488672	0.251253852	-0.093244295	10.1955031	0.184065171	0.095174599	38.00268733	1003.526186	28.2	2033.147846	1.520159919	381.8401598	190.9196228	99.66531875	0	0	0	0	0	0	0
0:03:59	25.5486935	2037.488672	0.251253852	-0.093244295	10.1955031	0.184065171	0.095174599	38.00268733	1003.526186	28.2	2033.147846	1.520159919	381.8401598	190.9196228	99.66531875	0	0	0	0	0	0	0
0:03:59	25.5486935	2037.488672	0.251253852	-0.093244295	10.1955031	0.184065171	0.095174599	38.00268733	1003.526186	28.2	2033.147846	1.520159919	381.8401598	190.9196228	99.66531875	0	0	0	0	0	0	0
0:03:59	25.5486935	2037.488672	0.251253852	-0.093244295	10.1955031	0.184065171	0.095174599	38.00268733	1003.526186	28.2	2033.147846	1.520159919	381.8401598	190.9196228	99.66531875	0	0	0	0	0	0	0
0:03:59	25.5486935	2037.488672	0.251253852	-0.093244295	10.1955031	0.184065171	0.095174599	38.00268733	1003.526186	28.2	2033.147846	1.520159919	381.8401598	190.9196228	99.66531875	0	0	0	0	0	0	0
0:03:59	-69.31384874	2036.603046	0.254991978	0.121202337	10.19373727	0.181407494	0.130562716	37.94206073	1003.646518	28.2	2033.035487	1.508257503	381.2974879	190.6482615	99.66394976	0	0	0	0	0	0	0
0:03:59	-69.31384874	2036.603046	0.254991978	0.121202337	10.19373727	0.181407494	0.130562716	37.94206073	1003.646518	28.2	2033.035487	1.508257503	381.2974879	190.6482615	99.66394976	0	0	0	0	0	0	0
0:03:59	-69.31384874	2036.603046	0.254991978	0.121202337	10.19373727	0.181407494	0.130562716	37.94206073	1003.646518	28.2	2033.035487	1.508257503	381.2974879	190.6482615	99.66394976	0	0	0	0	0	0	0
0:03:59	-69.31384874	2036.603046	0.254991978	0.121202337	10.19373727	0.181407494	0.130562716	37.94206073	1003.646518	28.2	2033.035487	1.508257503	381.2974879	190.6482615	99.66394976	0	0	0	0	0	0	0
0:03:59	-69.31384874	2036.603046	0.254991978	0.121202337	10.19373727	0.181407494	0.130562716	37.94206073	1003.646518	28.2	2033.035487	1.508257503	381.2974879	190.6482615	99.66394976	0	0	0	0	0	0	0
0:03:59	-69.31384874	2036.603046	0.254991978	0.121202337	10.19373727	0.181407494	0.130562716	37.94206073	1003.646518	28.2	2033.035487	1.508257503	381.2974879	190.6482615	99.66394976	0	0	0	0	0	0	0
0:03:59	-69.31384874	2036.603046	0.254991978	0.121202337	10.19373727	0.181407494	0.130562716	37.94206073	1003.646518	28.2	2033.035487	1.508257503	381.2974879	190.6482615	99.66394976	0	0	0	0	0	0	0
0:03:59	-69.31384874	2036.603046	0.254991978	0.121202337	10.19373727	0.181407494	0.130562716	37.94206073	1003.646518	28.2	2033.035487	1.508257503	381.2974879	190.6482615	99.66394976	0	0	0	0	0	0	0
0:03:59	-69.31384874	2036.603046	0.254991978	0.121202337	10.19373727	0.181407494	0.130562716	37.94206073	1003.646518	28.2	2033.035487	1.508257503	381.2974879	190.6482615	99.66394976	0	0	0	0	0	0	0
0:03:59	-119.136202	2035.518288	0.213511914	-0.021051523	10.19034999	0.17668371	0.150664088	38.09434808	999.3728968	28.2	2033.035145	1.503382273	381.0752094	190.5371119	99.66338902	0	0	0	0	0	0	0
0:03:59	-119.136202	2035.518288	0.213511914	-0.021051523	10.19034999	0.17668371	0.150664088	38.09434808	999.3728968	28.2	2033.035145	1.503382273	381.0752094	190.5371119	99.66338902	0	0	0	0	0	0	0
0:03:59	-119.136202	2035.518288	0.213511914	-0.021051523	10.19034999	0.17668371	0.150664088	38.09434808	999.3728968	28.2	2033.035145	1.503382273	381.0752094	190.5371119	99.66338902	0	0	0	0	0	0	0
0:03:59	-119.136202	2035.518288	0.213511914	-0.021051523	10.19034999	0.17668371	0.150664088	38.09434808	999.3728968	28.2	2033.035145	1.503382273	381.0752094	190.5371119	99.66338902	0	0	0	0	0	0	0
0:03:59	-119.136202	2035.518288	0.213511914	-0.021051523	10.19034999	0.17668371	0.150664088	38.09434808	999.3728968	28.2	2033.035145	1.503382273	381.0752094	190.5371119	99.66338902	0	0	0	0	0	0	0
0:04:00	-119.136202	2035.518288	0.213511914	-0.021051523	10.19034999	0.17668371	0.150664088	38.09434808	999.3728968	28.2	2033.035145	1.503382273	381.0752094	190.5371119	99.66338902	0	0	0	0	0	0	0
0:04:00	-119.136202	2035.518288	0.213511914	-0.021051523	10.19034999	0.17668371	0.150664088	38.09434808	999.3728968	28.2	2033.035145	1.503382273	381.0752094	190.5371119	99.66338902	0	0	0	0	0	0	0
0:04:00	-119.136202	2035.518288	0.213511914	-0.021051523	10.19034999	0.17668371	0.150664088	38.09434808	999.3728968	28.2	2033.035145	1.503382273	381.0752094	190.5371119	99.66338902	0	0	0	0	0	0	0
0:04:00	-72.22750196	2035.844499	0.25994888	-0.003947504	10.18896255	0.178433647	0.162768011	38.15672497	997.6224217	28.2	2032.727731	1.560425379	380.9841642	190.491585	99.66315934	0	0	0	0	0	0	0
0:04:00	-72.22750196	2035.844499	0.25994888	-0.003947504	10.18896255	0.178433647	0.162768011	38.15672497	997.6224217	28.2	2032.727731	1.560425379	380.9841642	190.491585	99.66315934	0	0	0	0	0	0	0
0:04:00	-72.22750196	2035.844499	0.25994888	-0.003947504	10.18896255	0.178433647	0.162768011	38.15672497	997.6224217	28.2	2032.727731	1.560425379	380.9841642	190.491585	99.66315934	0	0	0	0	0	0	0
0:04:00	-72.22750196	2035.844499	0.25994888	-0.003947504	10.18896255	0.178433647	0.162768011	38.15672497	997.6224217	28.2	2032.727731	1.560425379	380.9841642	190.491585	99.66315934	0	0	0	0	0	0	0
0:04:00	-72.22750196	2035.844499	0.25994888	-0.003947504	10.18896255	0.178433647	0.162768011	38.15672497	997.6224217	28.2	2032.727731	1.560425379	380.9841642	190.491585	99.66315934	0	0	0	0	0	0	0
0:04:00	-72.22750196	2035.844499	0.25994888	-0.003947504	10.18896255	0.178433647	0.162768011	38.15672497	997.6224217	28.2	2032.727731	1.560425379	380.9841642	190.491585	99.66315934	0	0	0	0	0	0	0
0:04:00	-72.22750196	2035.844499	0.25994888	-0.003947504	10.18896255	0.178433647	0.162768011	38.15672497	997.6224217	28.2	2032.727731	1.560425379	380.9841642	190.491585	99.66315934	0	0	0	0	0	0	0
0:04:00	-72.22750196	2035.844499	0.25994888	-0.003947504	10.18896255	0.178433647	0.162768011	38.15672497	997.6224217	28.2	2032.727731	1.560425379	380.9841642	190.491585	99.66315934	0	0	0	0	0	0	0
0:04:00	-72.22750196	2035.844499	0.25994888	-0.003947504	10.18896255	0.178433647	0.162768011	38.15672497	997.6224217	28.2	2032.727731	1.560425379	380.9841642	190.491585	99.66315934	0	0	0	0	0	0	0
0:04:00	-22.828316	2035.957668	0.310391861	0.155447102	10.18839426	0.179230422	0.169296977	38.18227455	996.9054271	28.2	2032.649148	1.583790235	380.946872	190.4729372	99.66306527	0	0	0	0	0	0	0
0:04:00	-22.828316	2035.957668	0.310391861	0.155447102	10.18839426	0.179230422	0.169296977	38.18227455	996.9054271	28.2	2032.649148	1.583790235	380.946872	190.4729372	99.66306527	0	0	0	0	0	0	0
0:04:00	-22.828316	2035.957668	0.310391861	0.155447102	10.18839426	0.179230422	0.169296977	38.18227455	996.9054271	28.2	2032.649148	1.583790235	380.946872	190.4729372	99.66306527	0	0	0	0	0	0	0
0:04:00	-22.828316	2035.957668	0.310391861	0.155447102	10.18839426	0.179230422	0.169296977	38.18227455	996.9054271	28.2	2032.649148	1.583790235	380.946872	190.4729372	99.66306527	0	0	0	0	0	0	0
0:04:00	-22.828316	2035.957668	0.310391861	0.155447102	10.18839426	0.179230422	0.169296977	38.18227455	996.9054271	28.2	2032.649148	1.583790235	380.946872	190.4729372	99.66306527	0	0	0	0	0	0	0
0:04:00	-22.828316	2035.957668	0.310391861	0.155447102	10.18839426	0.179230422	0.169296977	38.18227455	996.9054271	28.2	2032.649148	1.583790235	380.946872	190.4729372	99.66306527	0	0	0	0	0	0	0
0:04:00	-22.828316	2035.957668	0.310391861	0.155447102	10.18839426	0.179230422	0.169296977	38.18227455	996.9054271	28.2	2032.649148	1.583790235	380.946872	190.4729372	99.66306527	0	0	0	0	0	0	0
0:04:00	-22.828316	2035.957668	0.310391861	0.155447102	10.18839426	0.179230422	0.169296977	38.18227455	996.9054271	28.2	2032.649148	1.583790235	380.946872	190.4729372	99.66306527	0	0	0	0	0	0	0
0:04:00	-39.72114223	2035.611215	0.253742906	-0.001644067	10.18672149	0.114166381	0.169696042	38.19273966	996.6117462	28.2	2032.661488	1.59336048	380.9315972	190.4652991	99.66302673	0	0	0	0	0	0	0
0:04:00	-39.72114223	2035.611215	0.253742906	-0.001644067	10.18672149	0.114166381	0.169696042	38.19273966	996.6117462	28.2	2032.661488	1.59336048	380.9315972	190.4652991	99.66302673	0	0	0	0	0	0	0
0:04:00	-39.72114223	2035.611215	0.253742906	-0.001644067	10.18672149	0.114166381	0.169696042	38.19273966	996.6117462	28.2	2032.661488	1.59336048	380.9315972	190.4652991	99.66302673	0	0	0	0	0	0	0
0:04:00	-39.72114223	2035.611215	0.253742906	-0.001644067	10.18672149	0.114166381	0.169696042	38.19273966	996.6117462	28.2	2032.661488	1.59336048	380.9315972	190.4652991	99.66302673	0	0	0	0	0	0	0
0:04:00	-39.72114223	2035.611215	0.253742906	-0.001644067	10.18672149	0.114166381	0.169696042	38.19273966	996.6117462	28.2	2032.661488	1.59336048	380.9315972	190.4652991	99.66302673	0	0	0	0	0	0	0
0:04:00	-39.72114223	2035.611215	0.253742906	-0.001644067	10.18672149	0.114166381	0.169696042	38.19273966	996.6117462	28.2	2032.661488	1.59336048	380.9315972	190.4652991	99.66302673	0	0	0	0	0	0	0
0:04:00	-39.72114223	2035.611215	0.253742906	-0.001644067	10.18672149	0.114166381	0.169696042	38.19273966	996.6117462	28.2	2032.661488	1.59336048	380.9315972	190.4652991	99.66302673	0	0	0	0	0	0	0
0:04:00	-39.72114223	2035.611215	0.253742906	-0.001644067	10.18672149	0.114166381	0.169696042	38.19273966	996.6117462	28.2	2032.661488	1.59336048	380.9315972	190.4652991	99.66302673	0	0	0	0	0	0	0
0:04:00	-39.72114223	2035.611215	0.253742906	-0.001644067	10.18672149	0.114166381	0.169696042	38.19273966	996.6117462	28.2	2032.661488	1.59336048	380.9315972	190.4652991	99.66302673	0	0	0	0	0	0	0
0:04:00	81.87851934	2044.618627	-0.032967706	-0.39514861	10.25639952	-1.09970945	-0.101626901	38.37414616	999.9854416	28.2	2032.780595	1.561280453	384.2227246	192.1111577	99.67186695	0	0	0	0	0	0	0
0:04:00	81.87851934	2044.618627	-0.032967706	-0.39514861	10.25639952	-1.09970945	-0.101626901	38.37414616	999.9854416	28.2	2032.780595	1.561280453	384.2227246	192.1111577	99.67186695	0	0	0	0	0	0	0
0:04:00	81.87851934	2044.618627	-0.032967706	-0.39514861	10.25639952	-1.09970945	-0.101626901	38.37414616	999.9854416	28.2	2032.780595	1.561280453	384.2227246	192.1111577	99.67186695	0	0	0	0	0	0	0
0:04:01	81.87851934	2044.618627	-0.032967706	-0.39514861	10.25639952	-1.09970945	-0.101626901	38.37414616	999.9854416	28.2	2032.780595	1.561280453	384.2227246	192.1111577	99.67186695	0	0	0	0	0	0	0
0:04:01	81.87851934	2044.618627	-0.032967706	-0.39514861	10.25639952	-1.09970945	-0.101626901	38.37414616	999.9854416	28.2	2032.780595	1.561280453	384.2227246	192.1111577	99.67186695	0	0	0	0	0	0	0
0:04:01	81.87851934	2044.618627	-0.032967706	-0.39514861	10.25639952	-1.09970945	-0.101626901	38.37414616	999.9854416	28.2	2032.780595	1.561280453	384.2227246	192.1111577	99.67186695	0	0	0	0	0	0	0
0:04:01	81.87851934	2044.618627	-0.032967706	-0.39514861	10.25639952	-1.09970945	-0.101626901	38.37414616	999.9854416	28.2	2032.780595	1.561280453	384.2227246	192.1111577	99.67186695	0	0	0	0	0	0	0
0:04:01	81.87851934	2044.618627	-0.032967706	-0.39514861	10.25639952	-1.09970945	-0.101626901	38.37414616	999.9854416	28.2	2032.780595	1.561280453	384.2227246	192.1111577	99.67186695	0	0	0	0	0	0	0
0:04:01	65.62827832	2074.239714	-0.164100372	-0.253537671	10.43718604	-2.935402591	-0.899946379	38.44845027	1001.367307	28.2	2033.438492	1.525100473	385.5707704	192.7853014	99.6754879	0	0	0	0	0	0	0
0:04:01	65.62827832	2074.239714	-0.164100372	-0.253537671	10.43718604	-2.935402591	-0.899946379	38.44845027	1001.367307	28.2	2033.438492	1.525100473	385.5707704	192.7853014	99.6754879	0	0	0	0	0	0	0
0:04:01	65.62827832	2074.239714	-0.164100372	-0.253537671	10.43718604	-2.935402591	-0.899946379	38.44845027	1001.367307	28.2	2033.438492	1.525100473	385.5707704	192.7853014	99.6754879	0	0	0	0	0	0	0
0:04:01	65.62827832	2074.239714	-0.164100372	-0.253537671	10.43718604	-2.935402591	-0.899946379	38.44845027	1001.367307	28.2	2033.438492	1.525100473	385.5707704	192.7853014	99.6754879	0	0	0	0	0	0	0
0:04:01	65.62827832	2074.239714	-0.164100372	-0.253537671	10.43718604	-2.935402591	-0.899946379	38.44845027	1001.367307	28.2	2033.438492	1.525100473	385.5707704	192.7853014	99.6754879	0	0	0	0	0	0	0
0:04:01	65.62827832	2074.239714	-0.164100372	-0.253537671	10.43718604	-2.935402591	-0.899946379	38.44845027	1001.367307	28.2	2033.438492	1.525100473	385.5707704	192.7853014	99.6754879	0	0	0	0	0	0	0
0:04:01	65.62827832	2074.239714	-0.164100372	-0.253537671	10.43718604	-2.935402591	-0.899946379	38.44845027	1001.367307	28.2	2033.438492	1.525100473	385.5707704	192.7853014	99.6754879	0	0	0	0	0	0	0
0:04:01	65.62827832	2074.239714	-0.164100372	-0.253537671	10.43718604	-2.935402591	-0.899946379	38.44845027	1001.367307	28.2	2033.438492	1.525100473	385.5707704	192.7853014	99.6754879	0	0	0	0	0	0	0
0:04:01	65.62827832	2074.239714	-0.164100372	-0.253537671	10.43718604	-2.935402591	-0.899946379	38.44845027	1001.367307	28.2	2033.438492	1.525100473	385.5707704	192.7853014	99.6754879	0	0	0	0	0	0	0
0:04:01	260.3313844	2118.238638	-0.615316312	-0.89972423	10.7102426	-4.883876901	-2.106094837	38.47888523	1001.933319	28.2	2034.950613	1.510281154	386.12293	193.0614307	99.67697104	0	0	0	0	0	0	0
0:04:01	260.3313844	2118.238638	-0.615316312	-0.89972423	10.7102426	-4.883876901	-2.106094837	38.47888523	1001.933319	28.2	2034.950613	1.510281154	386.12293	193.0614307	99.67697104	0	0	0	0	0	0	0
0:04:01	260.3313844	2118.238638	-0.615316312	-0.89972423	10.7102426	-4.883876901	-2.106094837	38.47888523	1001.933319	28.2	2034.950613	1.510281154	386.12293	193.0614307	99.67697104	0	0	0	0	0	0	0
0:04:01	260.3313844	2118.238638	-0.615316312	-0.89972423	10.7102426	-4.883876901	-2.106094837	38.47888523	1001.933319	28.2	2034.950613	1.510281154	386.12293	193.0614307	99.67697104	0	0	0	0	0	0	0
0:04:01	260.3313844	2118.238638	-0.615316312	-0.89972423	10.7102426	-4.883876901	-2.106094837	38.47888523	1001.933319	28.2	2034.950613	1.510281154	386.12293	193.0614307	99.67697104	0	0	0	0	0	0	0
0:04:01	260.3313844	2118.238638	-0.615316312	-0.89972423	10.7102426	-4.883876901	-2.106094837	38.47888523	1001.933319	28.2	2034.950613	1.510281154	386.12293	193.0614307	99.67697104	0	0	0	0	0	0	0
0:04:01	260.3313844	2118.238638	-0.615316312	-0.89972423	10.7102426	-4.883876901	-2.106094837	38.47888523	1001.933319	28.2	2034.950613	1.510281154	386.12293	193.0614307	99.67697104	0	0	0	0	0	0	0
0:04:01	260.3313844	2118.238638	-0.615316312	-0.89972423	10.7102426	-4.883876901	-2.106094837	38.47888523	1001.933319	28.2	2034.950613	1.510281154	386.12293	193.0614307	99.67697104	0	0	0	0	0	0	0
0:04:01	324.6468919	2204.073677	-1.303324762	-1.232359045	11.25410897	-6.804074379	-3.713198845	38.49135139	1001.839758	28.2	2038.309747	1.445171161	386.3490945	193.1745332	99.67757854	0	0	0	0	0	0	0
0:04:01	324.6468919	2204.073677	-1.303324762	-1.232359045	11.25410897	-6.804074379	-3.713198845	38.49135139	1001.839758	28.2	2038.309747	1.445171161	386.3490945	193.1745332	99.67757854	0	0	0	0	0	0	0
0:04:01	324.6468919	2204.073677	-1.303324762	-1.232359045	11.25410897	-6.804074379	-3.713198845	38.49135139	1001.839758	28.2	2038.309747	1.445171161	386.3490945	193.1745332	99.67757854	0	0	0	0	0	0	0
0:04:01	324.6468919	2204.073677	-1.303324762	-1.232359045	11.25410897	-6.804074379	-3.713198845	38.49135139	1001.839758	28.2	2038.309747	1.445171161	386.3490945	193.1745332	99.67757854	0	0	0	0	0	0	0
0:04:01	324.6468919	2204.073677	-1.303324762	-1.232359045	11.25410897	-6.804074379	-3.713198845	38.49135139	1001.839758	28.2	2038.309747	1.445171161	386.3490945	193.1745332	99.67757854	0	0	0	0	0	0	0
0:04:01	324.6468919	2204.073677	-1.303324762	-1.232359045	11.25410897	-6.804074379	-3.713198845	38.49135139	1001.839758	28.2	2038.309747	1.445171161	386.3490945	193.1745332	99.67757854	0	0	0	0	0	0	0
0:04:01	324.6468919	2204.073677	-1.303324762	-1.232359045	11.25410897	-6.804074379	-3.713198845	38.49135139	1001.839758	28.2	2038.309747	1.445171161	386.3490945	193.1745332	99.67757854	0	0	0	0	0	0	0
0:04:01	324.6468919	2204.073677	-1.303324762	-1.232359045	11.25410897	-6.804074379	-3.713198845	38.49135139	1001.839758	28.2	2038.309747	1.445171161	386.3490945	193.1745332	99.67757854	0	0	0	0	0	0	0
0:04:01	502.0022213	2322.092532	-1.935784222	-1.857577465	11.97669903	-8.251992066	-5.318051047	38.55549753	1001.166254	28.2	2044.104213	1.300422107	386.4417315	193.22086	99.67782737	0	0	0	0	0	0	0
0:04:01	502.0022213	2322.092532	-1.935784222	-1.857577465	11.97669903	-8.251992066	-5.318051047	38.55549753	1001.166254	28.2	2044.104213	1.300422107	386.4417315	193.22086	99.67782737	0	0	0	0	0	0	0
0:04:01	502.0022213	2322.092532	-1.935784222	-1.857577465	11.97669903	-8.251992066	-5.318051047	38.55549753	1001.166254	28.2	2044.104213	1.300422107	386.4417315	193.22086	99.67782737	0	0	0	0	0	0	0
0:04:02	502.0022213	2322.092532	-1.935784222	-1.857577465	11.97669903	-8.251992066	-5.318051047	38.55549753	1001.166254	28.2	2044.104213	1.300422107	386.4417315	193.22086	99.67782737	0	0	0	0	0	0	0
0:04:02	502.0022213	2322.092532	-1.935784222	-1.857577465	11.97669903	-8.251992066	-5.318051047	38.55549753	1001.166254	28.2	2044.104213	1.300422107	386.4417315	193.22086	99.67782737	0	0	0	0	0	0	0
0:04:02	502.0022213	2322.092532	-1.935784222	-1.857577465	11.97669903	-8.251992066	-5.318051047	38.55549753	1001.166254	28.2	2044.104213	1.300422107	386.4417315	193.22086	99.67782737	0	0	0	0	0	0	0
0:04:02	502.0022213	2322.092532	-1.935784222	-1.857577465	11.97669903	-8.251992066	-5.318051047	38.55549753	1001.166254	28.2	2044.104213	1.300422107	386.4417315	193.22086	99.67782737	0	0	0	0	0	0	0
0:04:02	502.0022213	2322.092532	-1.935784222	-1.857577465	11.97669903	-8.251992066	-5.318051047	38.55549753	1001.166254	28.2	2044.104213	1.300422107	386.4417315	193.22086	99.67782737	0	0	0	0	0	0	0
0:04:02	502.0022213	2322.092532	-1.935784222	-1.857577465	11.97669903	-8.251992066	-5.318051047	38.55549753	1001.166254	28.2	2044.104213	1.300422107	386.4417315	193.22086	99.67782737	0	0	0	0	0	0	0
0:04:02	525.9642266	2459.023461	-1.704636417	-1.57414533	12.74614872	-8.69758715	-6.669604909	38.58177179	1000.890387	28.2	2053.108529	1.087052895	386.4796756	193.2398355	99.67792929	0	0	0	0	0	0	0
0:04:02	525.9642266	2459.023461	-1.704636417	-1.57414533	12.74614872	-8.69758715	-6.669604909	38.58177179	1000.890387	28.2	2053.108529	1.087052895	386.4796756	193.2398355	99.67792929	0	0	0	0	0	0	0
0:04:02	525.9642266	2459.023461	-1.704636417	-1.57414533	12.74614872	-8.69758715	-6.669604909	38.58177179	1000.890387	28.2	2053.108529	1.087052895	386.4796756	193.2398355	99.67792929	0	0	0	0	0	0	0
0:04:02	525.9642266	2459.023461	-1.704636417	-1.57414533	12.74614872	-8.69758715	-6.669604909	38.58177179	1000.890387	28.2	2053.108529	1.087052895	386.4796756	193.2398355	99.67792929	0	0	0	0	0	0	0
0:04:02	525.9642266	2459.023461	-1.704636417	-1.57414533	12.74614872	-8.69758715	-6.669604909	38.58177179	1000.890387	28.2	2053.108529	1.087052895	386.4796756	193.2398355	99.67792929	0	0	0	0	0	0	0
0:04:02	525.9642266	2459.023461	-1.704636417	-1.57414533	12.74614872	-8.69758715	-6.669604909	38.58177179	1000.890387	28.2	2053.108529	1.087052895	386.4796756	193.2398355	99.67792929	0	0	0	0	0	0	0
0:04:02	525.9642266	2459.023461	-1.704636417	-1.57414533	12.74614872	-8.69758715	-6.669604909	38.58177179	1000.890387	28.2	2053.108529	1.087052895	386.4796756	193.2398355	99.67792929	0	0	0	0	0	0	0
0:04:02	525.9642266	2459.023461	-1.704636417	-1.57414533	12.74614872	-8.69758715	-6.669604909	38.58177179	1000.890387	28.2	2053.108529	1.087052895	386.4796756	193.2398355	99.67792929	0	0	0	0	0	0	0
0:04:02	209.5449008	2552.316787	-0.359550277	-0.588072327	13.18371532	-7.302830897	-7.197446171	38.59253372	1000.777392	28.2	2064.3563	0.858536866	386.4952175	193.2476078	99.67797104	0	0	0	0	0	0	0
0:04:02	209.5449008	2552.316787	-0.359550277	-0.588072327	13.18371532	-7.302830897	-7.197446171	38.59253372	1000.777392	28.2	2064.3563	0.858536866	386.4952175	193.2476078	99.67797104	0	0	0	0	0	0	0
0:04:02	209.5449008	2552.316787	-0.359550277	-0.588072327	13.18371532	-7.302830897	-7.197446171	38.59253372	1000.777392	28.2	2064.3563	0.858536866	386.4952175	193.2476078	99.67797104	0	0	0	0	0	0	0
0:04:02	209.5449008	2552.316787	-0.359550277	-0.588072327	13.18371532	-7.302830897	-7.197446171	38.59253372	1000.777392	28.2	2064.3563	0.858536866	386.4952175	193.2476078	99.67797104	0	0	0	0	0	0	0
0:04:02	209.5449008	2552.316787	-0.359550277	-0.588072327	13.18371532	-7.302830897	-7.197446171	38.59253372	1000.777392	28.2	2064.3563	0.858536866	386.4952175	193.2476078	99.67797104	0	0	0	0	0	0	0
0:04:02	209.5449008	2552.316787	-0.359550277	-0.588072327	13.18371532	-7.302830897	-7.197446171	38.59253372	1000.777392	28.2	2064.3563	0.858536866	386.4952175	193.2476078	99.67797104	0	0	0	0	0	0	0
0:04:02	209.5449008	2552.316787	-0.359550277	-0.588072327	13.18371532	-7.302830897	-7.197446171	38.59253372	1000.777392	28.2	2064.3563	0.858536866	386.4952175	193.2476078	99.67797104	0	0	0	0	0	0	0
0:04:02	209.5449008	2552.316787	-0.359550277	-0.588072327	13.18371532	-7.302830897	-7.197446171	38.59253372	1000.777392	28.2	2064.3563	0.858536866	386.4952175	193.2476078	99.67797104	0	0	0	0	0	0	0
0:04:02	209.5449008	2552.316787	-0.359550277	-0.588072327	13.18371532	-7.302830897	-7.197446171	38.59253372	1000.777392	28.2	2064.3563	0.858536866	386.4952175	193.2476078	99.67797104	0	0	0	0	0	0	0
0:04:02	-106.1257894	2556.320958	0.791814607	0.451226375	13.12581299	-5.147431535	-6.716168352	38.59694181	1000.735989	28.2	2077.442299	0.5390167	386.5015835	193.2507914	99.67798814	0	0	0	0	0	0	0
0:04:02	-106.1257894	2556.320958	0.791814607	0.451226375	13.12581299	-5.147431535	-6.716168352	38.59694181	1000.735989	28.2	2077.442299	0.5390167	386.5015835	193.2507914	99.67798814	0	0	0	0	0	0	0
0:04:02	-106.1257894	2556.320958	0.791814607	0.451226375	13.12581299	-5.147431535	-6.716168352	38.59694181	1000.735989	28.2	2077.442299	0.5390167	386.5015835	193.2507914	99.67798814	0	0	0	0	0	0	0
0:04:02	-106.1257894	2556.320958	0.791814607	0.451226375	13.12581299	-5.147431535	-6.716168352	38.59694181	1000.735989	28.2	2077.442299	0.5390167	386.5015835	193.2507914	99.67798814	0	0	0	0	0	0	0
0:04:02	-106.1257894	2556.320958	0.791814607	0.451226375	13.12581299	-5.147431535	-6.716168352	38.59694181	1000.735989	28.2	2077.442299	0.5390167	386.5015835	193.2507914	99.67798814	0	0	0	0	0	0	0
0:04:02	-106.1257894	2556.320958	0.791814607	0.451226375	13.12581299	-5.147431535	-6.716168352	38.59694181	1000.735989	28.2	2077.442299	0.5390167	386.5015835	193.2507914	99.67798814	0	0	0	0	0	0	0
0:04:02	-106.1257894	2556.320958	0.791814607	0.451226375	13.12581299	-5.147431535	-6.716168352	38.59694181	1000.735989	28.2	2077.442299	0.5390167	386.5015835	193.2507914	99.67798814	0	0	0	0	0	0	0
0:04:02	-106.1257894	2556.320958	0.791814607	0.451226375	13.12581299	-5.147431535	-6.716168352	38.59694181	1000.735989	28.2	2077.442299	0.5390167	386.5015835	193.2507914	99.67798814	0	0	0	0	0	0	0
0:04:02	-236.3978177	2501.172848	1.754773663	1.170326323	12.7375218	-3.185973557	-5.679785757	38.71682737	1000.720055	28.2	2088.708481	0.27982124	387.6088294	193.8041193	99.68035674	0	0	0	0	0	0	0
0:04:03	-236.3978177	2501.172848	1.754773663	1.170326323	12.7375218	-3.185973557	-5.679785757	38.71682737	1000.720055	28.2	2088.708481	0.27982124	387.6088294	193.8041193	99.68035674	0	0	0	0	0	0	0
0:04:03	-236.3978177	2501.172848	1.754773663	1.170326323	12.7375218	-3.185973557	-5.679785757	38.71682737	1000.720055	28.2	2088.708481	0.27982124	387.6088294	193.8041193	99.68035674	0	0	0	0	0	0	0
0:04:03	-236.3978177	2501.172848	1.754773663	1.170326323	12.7375218	-3.185973557	-5.679785757	38.71682737	1000.720055	28.2	2088.708481	0.27982124	387.6088294	193.8041193	99.68035674	0	0	0	0	0	0	0
0:04:03	-236.3978177	2501.172848	1.754773663	1.170326323	12.7375218	-3.185973557	-5.679785757	38.71682737	1000.720055	28.2	2088.708481	0.27982124	387.6088294	193.8041193	99.68035674	0	0	0	0	0	0	0
0:04:03	-236.3978177	2501.172848	1.754773663	1.170326323	12.7375218	-3.185973557	-5.679785757	38.71682737	1000.720055	28.2	2088.708481	0.27982124	387.6088294	193.8041193	99.68035674	0	0	0	0	0	0	0
0:04:03	-236.3978177	2501.172848	1.754773663	1.170326323	12.7375218	-3.185973557	-5.679785757	38.71682737	1000.720055	28.2	2088.708481	0.27982124	387.6088294	193.8041193	99.68035674	0	0	0	0	0	0	0
0:04:03	-236.3978177	2501.172848	1.754773663	1.170326323	12.7375218	-3.185973557	-5.679785757	38.71682737	1000.720055	28.2	2088.708481	0.27982124	387.6088294	193.8041193	99.68035674	0	0	0	0	0	0	0
0:04:03	-393.2444885	2398.787821	2.664707292	1.803208862	12.08874653	-1.481400369	-4.289227446	38.76593249	1000.713528	28.2	2097.876947	0.11461478	388.0623573	194.0307625	99.68132692	0	0	0	0	0	0	0
0:04:03	-393.2444885	2398.787821	2.664707292	1.803208862	12.08874653	-1.481400369	-4.289227446	38.76593249	1000.713528	28.2	2097.876947	0.11461478	388.0623573	194.0307625	99.68132692	0	0	0	0	0	0	0
0:04:03	-393.2444885	2398.787821	2.664707292	1.803208862	12.08874653	-1.481400369	-4.289227446	38.76593249	1000.713528	28.2	2097.876947	0.11461478	388.0623573	194.0307625	99.68132692	0	0	0	0	0	0	0
0:04:03	-393.2444885	2398.787821	2.664707292	1.803208862	12.08874653	-1.481400369	-4.289227446	38.76593249	1000.713528	28.2	2097.876947	0.11461478	388.0623573	194.0307625	99.68132692	0	0	0	0	0	0	0
0:04:03	-393.2444885	2398.787821	2.664707292	1.803208862	12.08874653	-1.481400369	-4.289227446	38.76593249	1000.713528	28.2	2097.876947	0.11461478	388.0623573	194.0307625	99.68132692	0	0	0	0	0	0	0
0:04:03	-393.2444885	2398.787821	2.664707292	1.803208862	12.08874653	-1.481400369	-4.289227446	38.76593249	1000.713528	28.2	2097.876947	0.11461478	388.0623573	194.0307625	99.68132692	0	0	0	0	0	0	0
0:04:03	-393.2444885	2398.787821	2.664707292	1.803208862	12.08874653	-1.481400369	-4.289227446	38.76593249	1000.713528	28.2	2097.876947	0.11461478	388.0623573	194.0307625	99.68132692	0	0	0	0	0	0	0
0:04:03	-393.2444885	2398.787821	2.664707292	1.803208862	12.08874653	-1.481400369	-4.289227446	38.76593249	1000.713528	28.2	2097.876947	0.11461478	388.0623573	194.0307625	99.68132692	0	0	0	0	0	0	0
0:04:03	-393.2444885	2398.787821	2.664707292	1.803208862	12.08874653	-1.481400369	-4.289227446	38.76593249	1000.713528	28.2	2097.876947	0.11461478	388.0623573	194.0307625	99.68132692	0	0	0	0	0	0	0
0:04:03	-334.7449697	2260.492175	2.998902507	2.13249035	11.27392658	-0.210362391	-2.809225962	38.78604595	1000.710855	28.2	2103.896276	0.046946214	388.2481224	194.1235955	99.68172431	0	0	0	0	0	0	0
0:04:03	-334.7449697	2260.492175	2.998902507	2.13249035	11.27392658	-0.210362391	-2.809225962	38.78604595	1000.710855	28.2	2103.896276	0.046946214	388.2481224	194.1235955	99.68172431	0	0	0	0	0	0	0
0:04:03	-334.7449697	2260.492175	2.998902507	2.13249035	11.27392658	-0.210362391	-2.809225962	38.78604595	1000.710855	28.2	2103.896276	0.046946214	388.2481224	194.1235955	99.68172431	0	0	0	0	0	0	0
0:04:03	-334.7449697	2260.492175	2.998902507	2.13249035	11.27392658	-0.210362391	-2.809225962	38.78604595	1000.710855	28.2	2103.896276	0.046946214	388.2481224	194.1235955	99.68172431	0	0	0	0	0	0	0
0:04:03	-334.7449697	2260.492175	2.998902507	2.13249035	11.27392658	-0.210362391	-2.809225962	38.78604595	1000.710855	28.2	2103.896276	0.046946214	388.2481224	194.1235955	99.68172431	0	0	0	0	0	0	0
0:04:03	-334.7449697	2260.492175	2.998902507	2.13249035	11.27392658	-0.210362391	-2.809225962	38.78604595	1000.710855	28.2	2103.896276	0.046946214	388.2481224	194.1235955	99.68172431	0	0	0	0	0	0	0
0:04:03	-334.7449697	2260.492175	2.998902507	2.13249035	11.27392658	-0.210362391	-2.809225962	38.78604595	1000.710855	28.2	2103.896276	0.046946214	388.2481224	194.1235955	99.68172431	0	0	0	0	0	0	0
0:04:03	-334.7449697	2260.492175	2.998902507	2.13249035	11.27392658	-0.210362391	-2.809225962	38.78604595	1000.710855	28.2	2103.896276	0.046946214	388.2481224	194.1235955	99.68172431	0	0	0	0	0	0	0
0:04:03	-310.8644244	2136.812238	1.661814467	1.122528847	10.66484513	0.064243565	-1.705330954	38.79428442	1000.703856	28.2	2072.670558	0.550589169	388.3242117	194.1616199	99.68188708	0	0	0	0	0	0	0
0:04:03	-310.8644244	2136.812238	1.661814467	1.122528847	10.66484513	0.064243565	-1.705330954	38.79428442	1000.703856	28.2	2072.670558	0.550589169	388.3242117	194.1616199	99.68188708	0	0	0	0	0	0	0
0:04:03	-310.8644244	2136.812238	1.661814467	1.122528847	10.66484513	0.064243565	-1.705330954	38.79428442	1000.703856	28.2	2072.670558	0.550589169	388.3242117	194.1616199	99.68188708	0	0	0	0	0	0	0
0:04:03	-310.8644244	2136.812238	1.661814467	1.122528847	10.66484513	0.064243565	-1.705330954	38.79428442	1000.703856	28.2	2072.670558	0.550589169	388.3242117	194.1616199	99.68188708	0	0	0	0	0	0	0
0:04:03	-310.8644244	2136.812238	1.661814467	1.122528847	10.66484513	0.064243565	-1.705330954	38.79428442	1000.703856	28.2	2072.670558	0.550589169	388.3242117	194.1616199	99.68188708	0	0	0	0	0	0	0
0:04:03	-310.8644244	2136.812238	1.661814467	1.122528847	10.66484513	0.064243565	-1.705330954	38.79428442	1000.703856	28.2	2072.670558	0.550589169	388.3242117	194.1616199	99.68188708	0	0	0	0	0	0	0
0:04:03	-310.8644244	2136.812238	1.661814467	1.122528847	10.66484513	0.064243565	-1.705330954	38.79428442	1000.703856	28.2	2072.670558	0.550589169	388.3242117	194.1616199	99.68188708	0	0	0	0	0	0	0
0:04:03	-310.8644244	2136.812238	1.661814467	1.122528847	10.66484513	0.064243565	-1.705330954	38.79428442	1000.703856	28.2	2072.670558	0.550589169	388.3242117	194.1616199	99.68188708	0	0	0	0	0	0	0
0:04:04	-120.1422026	2078.699059	0.766522406	0.310063016	10.39158136	0.139280564	-0.981444359	38.7976589	1000.700989	28.2	2051.666105	1.052081324	388.3553779	194.1771947	99.68195375	0	0	0	0	0	0	0
0:04:04	-120.1422026	2078.699059	0.766522406	0.310063016	10.39158136	0.139280564	-0.981444359	38.7976589	1000.700989	28.2	2051.666105	1.052081324	388.3553779	194.1771947	99.68195375	0	0	0	0	0	0	0
0:04:04	-120.1422026	2078.699059	0.766522406	0.310063016	10.39158136	0.139280564	-0.981444359	38.7976589	1000.700989	28.2	2051.666105	1.052081324	388.3553779	194.1771947	99.68195375	0	0	0	0	0	0	0
0:04:04	-120.1422026	2078.699059	0.766522406	0.310063016	10.39158136	0.139280564	-0.981444359	38.7976589	1000.700989	28.2	2051.666105	1.052081324	388.3553779	194.1771947	99.68195375	0	0	0	0	0	0	0
0:04:04	-120.1422026	2078.699059	0.766522406	0.310063016	10.39158136	0.139280564	-0.981444359	38.7976589	1000.700989	28.2	2051.666105	1.052081324	388.3553779	194.1771947	99.68195375	0	0	0	0	0	0	0
0:04:04	-120.1422026	2078.699059	0.766522406	0.310063016	10.39158136	0.139280564	-0.981444359	38.7976589	1000.700989	28.2	2051.666105	1.052081324	388.3553779	194.1771947	99.68195375	0	0	0	0	0	0	0
0:04:04	-120.1422026	2078.699059	0.766522406	0.310063016	10.39158136	0.139280564	-0.981444359	38.7976589	1000.700989	28.2	2051.666105	1.052081324	388.3553779	194.1771947	99.68195375	0	0	0	0	0	0	0
0:04:04	-120.1422026	2078.699059	0.766522406	0.310063016	10.39158136	0.139280564	-0.981444359	38.7976589	1000.700989	28.2	2051.666105	1.052081324	388.3553779	194.1771947	99.68195375	0	0	0	0	0	0	0
0:04:04	-120.1422026	2078.699059	0.766522406	0.310063016	10.39158136	0.139280564	-0.981444359	38.7976589	1000.700989	28.2	2051.666105	1.052081324	388.3553779	194.1771947	99.68195375	0	0	0	0	0	0	0
0:04:04	-21.340395	2055.230002	0.566276377	-0.047214189	10.27705253	0.171764519	-0.515690809	38.79904108	1000.699815	28.2	2042.273528	1.31653251	388.3681436	194.1835742	99.68198105	0	0	0	0	0	0	0
0:04:04	-21.340395	2055.230002	0.566276377	-0.047214189	10.27705253	0.171764519	-0.515690809	38.79904108	1000.699815	28.2	2042.273528	1.31653251	388.3681436	194.1835742	99.68198105	0	0	0	0	0	0	0
0:04:04	-21.340395	2055.230002	0.566276377	-0.047214189	10.27705253	0.171764519	-0.515690809	38.79904108	1000.699815	28.2	2042.273528	1.31653251	388.3681436	194.1835742	99.68198105	0	0	0	0	0	0	0
0:04:04	-21.340395	2055.230002	0.566276377	-0.047214189	10.27705253	0.171764519	-0.515690809	38.79904108	1000.699815	28.2	2042.273528	1.31653251	388.3681436	194.1835742	99.68198105	0	0	0	0	0	0	0
0:04:04	-21.340395	2055.230002	0.566276377	-0.047214189	10.27705253	0.171764519	-0.515690809	38.79904108	1000.699815	28.2	2042.273528	1.31653251	388.3681436	194.1835742	99.68198105	0	0	0	0	0	0	0
0:04:04	-21.340395	2055.230002	0.566276377	-0.047214189	10.27705253	0.171764519	-0.515690809	38.79904108	1000.699815	28.2	2042.273528	1.31653251	388.3681436	194.1835742	99.68198105	0	0	0	0	0	0	0
0:04:04	-21.340395	2055.230002	0.566276377	-0.047214189	10.27705253	0.171764519	-0.515690809	38.79904108	1000.699815	28.2	2042.273528	1.31653251	388.3681436	194.1835742	99.68198105	0	0	0	0	0	0	0
0:04:04	-21.340395	2055.230002	0.566276377	-0.047214189	10.27705253	0.171764519	-0.515690809	38.79904108	1000.699815	28.2	2042.273528	1.31653251	388.3681436	194.1835742	99.68198105	0	0	0	0	0	0	0
0:04:04	-47.56729299	2044.626953	0.376082804	-0.289855732	10.22732551	0.180209147	-0.240614156	38.79960723	1000.699334	28.2	2037.011528	1.424851716	388.3733724	194.1861872	99.68199224	0	0	0	0	0	0	0
0:04:04	-47.56729299	2044.626953	0.376082804	-0.289855732	10.22732551	0.180209147	-0.240614156	38.79960723	1000.699334	28.2	2037.011528	1.424851716	388.3733724	194.1861872	99.68199224	0	0	0	0	0	0	0
0:04:04	-47.56729299	2044.626953	0.376082804	-0.289855732	10.22732551	0.180209147	-0.240614156	38.79960723	1000.699334	28.2	2037.011528	1.424851716	388.3733724	194.1861872	99.68199224	0	0	0	0	0	0	0
0:04:04	-47.56729299	2044.626953	0.376082804	-0.289855732	10.22732551	0.180209147	-0.240614156	38.79960723	1000.699334	28.2	2037.011528	1.424851716	388.3733724	194.1861872	99.68199224	0	0	0	0	0	0	0
0:04:04	68.68510599	2041.369088	0.328802396	-0.269422135	10.21008666	0.184499083	-0.100402448	38.5997989	1000.704051	28.2	2035.27847	1.461524079	386.5515427	193.2752718	99.67739603	0	0	0	0	0	0	0
0:04:04	68.68510599	2041.369088	0.328802396	-0.269422135	10.21008666	0.184499083	-0.100402448	38.5997989	1000.704051	28.2	2035.27847	1.461524079	386.5515427	193.2752718	99.67739603	0	0	0	0	0	0	0
0:04:04	68.68510599	2041.369088	0.328802396	-0.269422135	10.21008666	0.184499083	-0.100402448	38.5997989	1000.704051	28.2	2035.27847	1.461524079	386.5515427	193.2752718	99.67739603	0	0	0	0	0	0	0
0:04:04	68.68510599	2041.369088	0.328802396	-0.269422135	10.21008666	0.184499083	-0.100402448	38.5997989	1000.704051	28.2	2035.27847	1.461524079	386.5515427	193.2752718	99.67739603	0	0	0	0	0	0	0
0:04:04	143.5797842	2038.946137	0.199491861	-0.043393706	10.1989987	0.185175625	0.004651157	38.12759763	1000.706973	28.2	2034.183167	1.484240263	382.2460255	191.1225129	99.66653501	0	0	0	0	0	0	0
0:04:04	143.5797842	2038.946137	0.199491861	-0.043393706	10.1989987	0.185175625	0.004651157	38.12759763	1000.706973	28.2	2034.183167	1.484240263	382.2460255	191.1225129	99.66653501	0	0	0	0	0	0	0
0:04:04	143.5797842	2038.946137	0.199491861	-0.043393706	10.1989987	0.185175625	0.004651157	38.12759763	1000.706973	28.2	2034.183167	1.484240263	382.2460255	191.1225129	99.66653501	0	0	0	0	0	0	0
0:04:04	143.5797842	2038.946137	0.199491861	-0.043393706	10.1989987	0.185175625	0.004651157	38.12759763	1000.706973	28.2	2034.183167	1.484240263	382.2460255	191.1225129	99.66653501	0	0	0	0	0	0	0
0:04:04	143.5797842	2038.946137	0.199491861	-0.043393706	10.1989987	0.185175625	0.004651157	38.12759763	1000.706973	28.2	2034.183167	1.484240263	382.2460255	191.1225129	99.66653501	0	0	0	0	0	0	0
0:04:04	143.5797842	2038.946137	0.199491861	-0.043393706	10.1989987	0.185175625	0.004651157	38.12759763	1000.706973	28.2	2034.183167	1.484240263	382.2460255	191.1225129	99.66653501	0	0	0	0	0	0	0
0:04:04	143.5797842	2038.946137	0.199491861	-0.043393706	10.1989987	0.185175625	0.004651157	38.12759763	1000.706973	28.2	2034.183167	1.484240263	382.2460255	191.1225129	99.66653501	0	0	0	0	0	0	0
0:04:05	143.5797842	2038.946137	0.199491861	-0.043393706	10.1989987	0.185175625	0.004651157	38.12759763	1000.706973	28.2	2034.183167	1.484240263	382.2460255	191.1225129	99.66653501	0	0	0	0	0	0	0
0:04:05	143.5797842	2038.946137	0.199491861	-0.043393706	10.1989987	0.185175625	0.004651157	38.12759763	1000.706973	28.2	2034.183167	1.484240263	382.2460255	191.1225129	99.66653501	0	0	0	0	0	0	0
0:04:05	76.62160601	2037.159494	0.218198266	-0.107742062	10.19250507	0.181519936	0.062215514	37.93418399	1000.70817	28.2	2033.554526	1.493544812	380.4824856	190.2407429	99.66208634	0	0	0	0	0	0	0
0:04:05	76.62160601	2037.159494	0.218198266	-0.107742062	10.19250507	0.181519936	0.062215514	37.93418399	1000.70817	28.2	2033.554526	1.493544812	380.4824856	190.2407429	99.66208634	0	0	0	0	0	0	0
0:04:05	76.62160601	2037.159494	0.218198266	-0.107742062	10.19250507	0.181519936	0.062215514	37.93418399	1000.70817	28.2	2033.554526	1.493544812	380.4824856	190.2407429	99.66208634	0	0	0	0	0	0	0
0:04:05	76.62160601	2037.159494	0.218198266	-0.107742062	10.19250507	0.181519936	0.062215514	37.93418399	1000.70817	28.2	2033.554526	1.493544812	380.4824856	190.2407429	99.66208634	0	0	0	0	0	0	0
0:04:05	76.62160601	2037.159494	0.218198266	-0.107742062	10.19250507	0.181519936	0.062215514	37.93418399	1000.70817	28.2	2033.554526	1.493544812	380.4824856	190.2407429	99.66208634	0	0	0	0	0	0	0
0:04:05	76.62160601	2037.159494	0.218198266	-0.107742062	10.19250507	0.181519936	0.062215514	37.93418399	1000.70817	28.2	2033.554526	1.493544812	380.4824856	190.2407429	99.66208634	0	0	0	0	0	0	0
0:04:05	76.62160601	2037.159494	0.218198266	-0.107742062	10.19250507	0.181519936	0.062215514	37.93418399	1000.70817	28.2	2033.554526	1.493544812	380.4824856	190.2407429	99.66208634	0	0	0	0	0	0	0
0:04:05	76.62160601	2037.159494	0.218198266	-0.107742062	10.19250507	0.181519936	0.062215514	37.93418399	1000.70817	28.2	2033.554526	1.493544812	380.4824856	190.2407429	99.66208634	0	0	0	0	0	0	0
0:04:05	-11.52987338	2036.206047	0.23404601	-0.149491149	10.18984528	0.179003366	0.103110675	37.85496176	1000.70866	28.2	2033.333356	1.497355955	379.7601397	189.8795699	99.66026417	0	0	0	0	0	0	0
0:04:05	-11.52987338	2036.206047	0.23404601	-0.149491149	10.18984528	0.179003366	0.103110675	37.85496176	1000.70866	28.2	2033.333356	1.497355955	379.7601397	189.8795699	99.66026417	0	0	0	0	0	0	0
0:04:05	-11.52987338	2036.206047	0.23404601	-0.149491149	10.18984528	0.179003366	0.103110675	37.85496176	1000.70866	28.2	2033.333356	1.497355955	379.7601397	189.8795699	99.66026417	0	0	0	0	0	0	0
0:04:05	-11.52987338	2036.206047	0.23404601	-0.149491149	10.18984528	0.179003366	0.103110675	37.85496176	1000.70866	28.2	2033.333356	1.497355955	379.7601397	189.8795699	99.66026417	0	0	0	0	0	0	0
0:04:05	-11.52987338	2036.206047	0.23404601	-0.149491149	10.18984528	0.179003366	0.103110675	37.85496176	1000.70866	28.2	2033.333356	1.497355955	379.7601397	189.8795699	99.66026417	0	0	0	0	0	0	0
0:04:05	-11.52987338	2036.206047	0.23404601	-0.149491149	10.18984528	0.179003366	0.103110675	37.85496176	1000.70866	28.2	2033.333356	1.497355955	379.7601397	189.8795699	99.66026417	0	0	0	0	0	0	0
0:04:05	-11.52987338	2036.206047	0.23404601	-0.149491149	10.18984528	0.179003366	0.103110675	37.85496176	1000.70866	28.2	2033.333356	1.497355955	379.7601397	189.8795699	99.66026417	0	0	0	0	0	0	0
0:04:05	-11.52987338	2036.206047	0.23404601	-0.149491149	10.18984528	0.179003366	0.103110675	37.85496176	1000.70866	28.2	2033.333356	1.497355955	379.7601397	189.8795699	99.66026417	0	0	0	0	0	0	0
0:04:05	-11.52987338	2036.206047	0.23404601	-0.149491149	10.18984528	0.179003366	0.103110675	37.85496176	1000.70866	28.2	2033.333356	1.497355955	379.7601397	189.8795699	99.66026417	0	0	0	0	0	0	0
0:04:05	-93.16023294	2035.194375	0.195084446	-0.095716374	10.18875582	0.174812579	0.130661332	37.82251234	1000.708861	28.2	2033.20709	1.498916999	379.4642668	189.7316334	99.6595178	0	0	0	0	0	0	0
0:04:05	-93.16023294	2035.194375	0.195084446	-0.095716374	10.18875582	0.174812579	0.130661332	37.82251234	1000.708861	28.2	2033.20709	1.498916999	379.4642668	189.7316334	99.6595178	0	0	0	0	0	0	0
0:04:05	-93.16023294	2035.194375	0.195084446	-0.095716374	10.18875582	0.174812579	0.130661332	37.82251234	1000.708861	28.2	2033.20709	1.498916999	379.4642668	189.7316334	99.6595178	0	0	0	0	0	0	0
0:04:05	-93.16023294	2035.194375	0.195084446	-0.095716374	10.18875582	0.174812579	0.130661332	37.82251234	1000.708861	28.2	2033.20709	1.498916999	379.4642668	189.7316334	99.6595178	0	0	0	0	0	0	0
0:04:05	-93.16023294	2035.194375	0.195084446	-0.095716374	10.18875582	0.174812579	0.130661332	37.82251234	1000.708861	28.2	2033.20709	1.498916999	379.4642668	189.7316334	99.6595178	0	0	0	0	0	0	0
0:04:05	-93.16023294	2035.194375	0.195084446	-0.095716374	10.18875582	0.174812579	0.130661332	37.82251234	1000.708861	28.2	2033.20709	1.498916999	379.4642668	189.7316334	99.6595178	0	0	0	0	0	0	0
0:04:05	-93.16023294	2035.194375	0.195084446	-0.095716374	10.18875582	0.174812579	0.130661332	37.82251234	1000.708861	28.2	2033.20709	1.498916999	379.4642668	189.7316334	99.6595178	0	0	0	0	0	0	0
0:04:05	-93.16023294	2035.194375	0.195084446	-0.095716374	10.18875582	0.174812579	0.130661332	37.82251234	1000.708861	28.2	2033.20709	1.498916999	379.4642668	189.7316334	99.6595178	0	0	0	0	0	0	0
0:04:05	-0.81914181	2035.640765	0.270528989	0.080343373	10.18535759	0.177484832	0.147259682	37.71162105	1003.946106	28.2	2032.258909	1.558596403	379.3430773	189.6710387	99.65921209	0	0	0	0	0	0	0
0:04:05	-0.81914181	2035.640765	0.270528989	0.080343373	10.18535759	0.177484832	0.147259682	37.71162105	1003.946106	28.2	2032.258909	1.558596403	379.3430773	189.6710387	99.65921209	0	0	0	0	0	0	0
0:04:05	-0.81914181	2035.640765	0.270528989	0.080343373	10.18535759	0.177484832	0.147259682	37.71162105	1003.946106	28.2	2032.258909	1.558596403	379.3430773	189.6710387	99.65921209	0	0	0	0	0	0	0
0:04:05	-0.81914181	2035.640765	0.270528989	0.080343373	10.18535759	0.177484832	0.147259682	37.71162105	1003.946106	28.2	2032.258909	1.558596403	379.3430773	189.6710387	99.65921209	0	0	0	0	0	0	0
0:04:05	-0.81914181	2035.640765	0.270528989	0.080343373	10.18535759	0.177484832	0.147259682	37.71162105	1003.946106	28.2	2032.258909	1.558596403	379.3430773	189.6710387	99.65921209	0	0	0	0	0	0	0
0:04:06	-0.81914181	2035.640765	0.270528989	0.080343373	10.18535759	0.177484832	0.147259682	37.71162105	1003.946106	28.2	2032.258909	1.558596403	379.3430773	189.6710387	99.65921209	0	0	0	0	0	0	0
0:04:06	-0.81914181	2035.640765	0.270528989	0.080343373	10.18535759	0.177484832	0.147259682	37.71162105	1003.946106	28.2	2032.258909	1.558596403	379.3430773	189.6710387	99.65921209	0	0	0	0	0	0	0
0:04:06	-0.81914181	2035.640765	0.270528989	0.080343373	10.18535759	0.177484832	0.147259682	37.71162105	1003.946106	28.2	2032.258909	1.558596403	379.3430773	189.6710387	99.65921209	0	0	0	0	0	0	0
0:04:06	-76.00755249	2034.78814	0.237064674	-0.134456154	10.18396567	0.173536187	0.157240766	37.64571998	1005.272082	28.2	2031.870926	1.583041087	379.2934381	189.646219	99.65908687	0	0	0	0	0	0	0
0:04:06	-76.00755249	2034.78814	0.237064674	-0.134456154	10.18396567	0.173536187	0.157240766	37.64571998	1005.272082	28.2	2031.870926	1.583041087	379.2934381	189.646219	99.65908687	0	0	0	0	0	0	0
0:04:06	-76.00755249	2034.78814	0.237064674	-0.134456154	10.18396567	0.173536187	0.157240766	37.64571998	1005.272082	28.2	2031.870926	1.583041087	379.2934381	189.646219	99.65908687	0	0	0	0	0	0	0
0:04:06	-76.00755249	2034.78814	0.237064674	-0.134456154	10.18396567	0.173536187	0.157240766	37.64571998	1005.272082	28.2	2031.870926	1.583041087	379.2934381	189.646219	99.65908687	0	0	0	0	0	0	0
0:04:06	-76.00755249	2034.78814	0.237064674	-0.134456154	10.18396567	0.173536187	0.157240766	37.64571998	1005.272082	28.2	2031.870926	1.583041087	379.2934381	189.646219	99.65908687	0	0	0	0	0	0	0
0:04:06	-76.00755249	2034.78814	0.237064674	-0.134456154	10.18396567	0.173536187	0.157240766	37.64571998	1005.272082	28.2	2031.870926	1.583041087	379.2934381	189.646219	99.65908687	0	0	0	0	0	0	0
0:04:06	-76.00755249	2034.78814	0.237064674	-0.134456154	10.18396567	0.173536187	0.157240766	37.64571998	1005.272082	28.2	2031.870926	1.583041087	379.2934381	189.646219	99.65908687	0	0	0	0	0	0	0
0:04:06	-76.00755249	2034.78814	0.237064674	-0.134456154	10.18396567	0.173536187	0.157240766	37.64571998	1005.272082	28.2	2031.870926	1.583041087	379.2934381	189.646219	99.65908687	0	0	0	0	0	0	0
0:04:06	-76.00755249	2034.78814	0.237064674	-0.134456154	10.18396567	0.173536187	0.157240766	37.64571998	1005.272082	28.2	2031.870926	1.583041087	379.2934381	189.646219	99.65908687	0	0	0	0	0	0	0
0:04:06	-10.1357607	2034.499563	0.19296249	-0.126735641	10.18339554	0.172179622	0.163490618	37.61872691	1005.815202	28.2	2031.371982	1.593053629	379.2731058	189.6360529	99.65903558	0	0	0	0	0	0	0
0:04:06	-10.1357607	2034.499563	0.19296249	-0.126735641	10.18339554	0.172179622	0.163490618	37.61872691	1005.815202	28.2	2031.371982	1.593053629	379.2731058	189.6360529	99.65903558	0	0	0	0	0	0	0
0:04:06	-10.1357607	2034.499563	0.19296249	-0.126735641	10.18339554	0.172179622	0.163490618	37.61872691	1005.815202	28.2	2031.371982	1.593053629	379.2731058	189.6360529	99.65903558	0	0	0	0	0	0	0
0:04:06	-10.1357607	2034.499563	0.19296249	-0.126735641	10.18339554	0.172179622	0.163490618	37.61872691	1005.815202	28.2	2031.371982	1.593053629	379.2731058	189.6360529	99.65903558	0	0	0	0	0	0	0
0:04:06	-10.1357607	2034.499563	0.19296249	-0.126735641	10.18339554	0.172179622	0.163490618	37.61872691	1005.815202	28.2	2031.371982	1.593053629	379.2731058	189.6360529	99.65903558	0	0	0	0	0	0	0
0:04:06	-10.1357607	2034.499563	0.19296249	-0.126735641	10.18339554	0.172179622	0.163490618	37.61872691	1005.815202	28.2	2031.371982	1.593053629	379.2731058	189.6360529	99.65903558	0	0	0	0	0	0	0
0:04:06	-10.1357607	2034.499563	0.19296249	-0.126735641	10.18339554	0.172179622	0.163490618	37.61872691	1005.815202	28.2	2031.371982	1.593053629	379.2731058	189.6360529	99.65903558	0	0	0	0	0	0	0
0:04:06	-10.1357607	2034.499563	0.19296249	-0.126735641	10.18339554	0.172179622	0.163490618	37.61872691	1005.815202	28.2	2031.371982	1.593053629	379.2731058	189.6360529	99.65903558	0	0	0	0	0	0	0
0:04:06	-10.1357607	2034.499563	0.19296249	-0.126735641	10.18339554	0.172179622	0.163490618	37.61872691	1005.815202	28.2	2031.371982	1.593053629	379.2731058	189.6360529	99.65903558	0	0	0	0	0	0	0
0:04:06	-10.1357607	2034.499563	0.19296249	-0.126735641	10.18339554	0.172179622	0.163490618	37.61872691	1005.815202	28.2	2031.371982	1.593053629	379.2731058	189.6360529	99.65903558	0	0	0	0	0	0	0
0:04:06	-10.1357607	2034.499563	0.19296249	-0.126735641	10.18339554	0.172179622	0.163490618	37.61872691	1005.815202	28.2	2031.371982	1.593053629	379.2731058	189.6360529	99.65903558	0	0	0	0	0	0	0
0:04:06	-10.1357607	2034.499563	0.19296249	-0.126735641	10.18339554	0.172179622	0.163490618	37.61872691	1005.815202	28.2	2031.371982	1.593053629	379.2731058	189.6360529	99.65903558	0	0	0	0	0	0	0
0:04:06	-10.1357607	2034.499563	0.19296249	-0.126735641	10.18339554	0.172179622	0.163490618	37.61872691	1005.815202	28.2	2031.371982	1.593053629	379.2731058	189.6360529	99.65903558	0	0	0	0	0	0	0
0:04:06	-10.1357607	2034.499563	0.19296249	-0.126735641	10.18339554	0.172179622	0.163490618	37.61872691	1005.815202	28.2	2031.371982	1.593053629	379.2731058	189.6360529	99.65903558	0	0	0	0	0	0	0
0:04:06	-10.1357607	2034.499563	0.19296249	-0.126735641	10.18339554	0.172179622	0.163490618	37.61872691	1005.815202	28.2	2031.371982	1.593053629	379.2731058	189.6360529	99.65903558	0	0	0	0	0	0	0
0:04:06	-10.1357607	2034.499563	0.19296249	-0.126735641	10.18339554	0.172179622	0.163490618	37.61872691	1005.815202	28.2	2031.371982	1.593053629	379.2731058	189.6360529	99.65903558	0	0	0	0	0	0	0
0:04:06	43.68887047	2042.680981	0.022588246	-0.467103104	10.24334796	-0.979641997	-0.068377441	38.25258185	1004.549464	28.2	2031.185488	1.598834592	384.7963666	192.3979785	99.67317557	0	0	0	0	0	0	0
0:04:06	43.68887047	2042.680981	0.022588246	-0.467103104	10.24334796	-0.979641997	-0.068377441	38.25258185	1004.549464	28.2	2031.185488	1.598834592	384.7963666	192.3979785	99.67317557	0	0	0	0	0	0	0
0:04:06	43.68887047	2042.680981	0.022588246	-0.467103104	10.24334796	-0.979641997	-0.068377441	38.25258185	1004.549464	28.2	2031.185488	1.598834592	384.7963666	192.3979785	99.67317557	0	0	0	0	0	0	0
0:04:06	43.68887047	2042.680981	0.022588246	-0.467103104	10.24334796	-0.979641997	-0.068377441	38.25258185	1004.549464	28.2	2031.185488	1.598834592	384.7963666	192.3979785	99.67317557	0	0	0	0	0	0	0
0:04:06	43.68887047	2042.680981	0.022588246	-0.467103104	10.24334796	-0.979641997	-0.068377441	38.25258185	1004.549464	28.2	2031.185488	1.598834592	384.7963666	192.3979785	99.67317557	0	0	0	0	0	0	0
0:04:07	43.68887047	2042.680981	0.022588246	-0.467103104	10.24334796	-0.979641997	-0.068377441	38.25258185	1004.549464	28.2	2031.185488	1.598834592	384.7963666	192.3979785	99.67317557	0	0	0	0	0	0	0
0:04:07	43.68887047	2042.680981	0.022588246	-0.467103104	10.24334796	-0.979641997	-0.068377441	38.25258185	1004.549464	28.2	2031.185488	1.598834592	384.7963666	192.3979785	99.67317557	0	0	0	0	0	0	0
0:04:07	43.68887047	2042.680981	0.022588246	-0.467103104	10.24334796	-0.979641997	-0.068377441	38.25258185	1004.549464	28.2	2031.185488	1.598834592	384.7963666	192.3979785	99.67317557	0	0	0	0	0	0	0
0:04:07	43.68887047	2042.680981	0.022588246	-0.467103104	10.24334796	-0.979641997	-0.068377441	38.25258185	1004.549464	28.2	2031.185488	1.598834592	384.7963666	192.3979785	99.67317557	0	0	0	0	0	0	0
0:04:07	149.5317133	2072.360896	-0.126778254	-0.656965431	10.41956012	-2.786728562	-0.8286474	38.51673753	1003.939897	28.2	2031.783601	1.599522649	387.0621053	193.5309688	99.67897591	0	0	0	0	0	0	0
0:04:07	149.5317133	2072.360896	-0.126778254	-0.656965431	10.41956012	-2.786728562	-0.8286474	38.51673753	1003.939897	28.2	2031.783601	1.599522649	387.0621053	193.5309688	99.67897591	0	0	0	0	0	0	0
0:04:07	149.5317133	2072.360896	-0.126778254	-0.656965431	10.41956012	-2.786728562	-0.8286474	38.51673753	1003.939897	28.2	2031.783601	1.599522649	387.0621053	193.5309688	99.67897591	0	0	0	0	0	0	0
0:04:07	149.5317133	2072.360896	-0.126778254	-0.656965431	10.41956012	-2.786728562	-0.8286474	38.51673753	1003.939897	28.2	2031.783601	1.599522649	387.0621053	193.5309688	99.67897591	0	0	0	0	0	0	0
0:04:07	149.5317133	2072.360896	-0.126778254	-0.656965431	10.41956012	-2.786728562	-0.8286474	38.51673753	1003.939897	28.2	2031.783601	1.599522649	387.0621053	193.5309688	99.67897591	0	0	0	0	0	0	0
0:04:07	149.5317133	2072.360896	-0.126778254	-0.656965431	10.41956012	-2.786728562	-0.8286474	38.51673753	1003.939897	28.2	2031.783601	1.599522649	387.0621053	193.5309688	99.67897591	0	0	0	0	0	0	0
0:04:07	149.5317133	2072.360896	-0.126778254	-0.656965431	10.41956012	-2.786728562	-0.8286474	38.51673753	1003.939897	28.2	2031.783601	1.599522649	387.0621053	193.5309688	99.67897591	0	0	0	0	0	0	0
0:04:07	149.5317133	2072.360896	-0.126778254	-0.656965431	10.41956012	-2.786728562	-0.8286474	38.51673753	1003.939897	28.2	2031.783601	1.599522649	387.0621053	193.5309688	99.67897591	0	0	0	0	0	0	0
0:04:07	220.9774874	2116.333881	-0.569545973	-0.709344241	10.70142143	-4.828535219	-2.078559575	38.62493569	1003.690219	28.2	2033.354869	1.540764477	387.9901519	193.9950416	99.68135173	0	0	0	0	0	0	0
0:04:07	220.9774874	2116.333881	-0.569545973	-0.709344241	10.70142143	-4.828535219	-2.078559575	38.62493569	1003.690219	28.2	2033.354869	1.540764477	387.9901519	193.9950416	99.68135173	0	0	0	0	0	0	0
0:04:07	220.9774874	2116.333881	-0.569545973	-0.709344241	10.70142143	-4.828535219	-2.078559575	38.62493569	1003.690219	28.2	2033.354869	1.540764477	387.9901519	193.9950416	99.68135173	0	0	0	0	0	0	0
0:04:07	220.9774874	2116.333881	-0.569545973	-0.709344241	10.70142143	-4.828535219	-2.078559575	38.62493569	1003.690219	28.2	2033.354869	1.540764477	387.9901519	193.9950416	99.68135173	0	0	0	0	0	0	0
0:04:07	220.9774874	2116.333881	-0.569545973	-0.709344241	10.70142143	-4.828535219	-2.078559575	38.62493569	1003.690219	28.2	2033.354869	1.540764477	387.9901519	193.9950416	99.68135173	0	0	0	0	0	0	0
0:04:07	220.9774874	2116.333881	-0.569545973	-0.709344241	10.70142143	-4.828535219	-2.078559575	38.62493569	1003.690219	28.2	2033.354869	1.540764477	387.9901519	193.9950416	99.68135173	0	0	0	0	0	0	0
0:04:07	220.9774874	2116.333881	-0.569545973	-0.709344241	10.70142143	-4.828535219	-2.078559575	38.62493569	1003.690219	28.2	2033.354869	1.540764477	387.9901519	193.9950416	99.68135173	0	0	0	0	0	0	0
0:04:07	220.9774874	2116.333881	-0.569545973	-0.709344241	10.70142143	-4.828535219	-2.078559575	38.62493569	1003.690219	28.2	2033.354869	1.540764477	387.9901519	193.9950416	99.68135173	0	0	0	0	0	0	0
0:04:07	220.9774874	2116.333881	-0.569545973	-0.709344241	10.70142143	-4.828535219	-2.078559575	38.62493569	1003.690219	28.2	2033.354869	1.540764477	387.9901519	193.9950416	99.68135173	0	0	0	0	0	0	0
0:04:07	449.579134	2191.243218	-1.236404431	-1.057296201	11.17421102	-6.639894426	-3.539552402	38.66925366	1003.58795	28.2	2036.225415	1.45765713	388.3702798	194.1851258	99.68232487	0	0	0	0	0	0	0
0:04:07	449.579134	2191.243218	-1.236404431	-1.057296201	11.17421102	-6.639894426	-3.539552402	38.66925366	1003.58795	28.2	2036.225415	1.45765713	388.3702798	194.1851258	99.68232487	0	0	0	0	0	0	0
0:04:07	449.579134	2191.243218	-1.236404431	-1.057296201	11.17421102	-6.639894426	-3.539552402	38.66925366	1003.58795	28.2	2036.225415	1.45765713	388.3702798	194.1851258	99.68232487	0	0	0	0	0	0	0
0:04:07	449.579134	2191.243218	-1.236404431	-1.057296201	11.17421102	-6.639894426	-3.539552402	38.66925366	1003.58795	28.2	2036.225415	1.45765713	388.3702798	194.1851258	99.68232487	0	0	0	0	0	0	0
0:04:07	449.579134	2191.243218	-1.236404431	-1.057296201	11.17421102	-6.639894426	-3.539552402	38.66925366	1003.58795	28.2	2036.225415	1.45765713	388.3702798	194.1851258	99.68232487	0	0	0	0	0	0	0
0:04:07	449.579134	2191.243218	-1.236404431	-1.057296201	11.17421102	-6.639894426	-3.539552402	38.66925366	1003.58795	28.2	2036.225415	1.45765713	388.3702798	194.1851258	99.68232487	0	0	0	0	0	0	0
0:04:07	449.579134	2191.243218	-1.236404431	-1.057296201	11.17421102	-6.639894426	-3.539552402	38.66925366	1003.58795	28.2	2036.225415	1.45765713	388.3702798	194.1851258	99.68232487	0	0	0	0	0	0	0
0:04:07	449.579134	2191.243218	-1.236404431	-1.057296201	11.17421102	-6.639894426	-3.539552402	38.66925366	1003.58795	28.2	2036.225415	1.45765713	388.3702798	194.1851258	99.68232487	0	0	0	0	0	0	0
0:04:07	583.7745717	2303.563221	-1.890343255	-1.493238124	11.86383363	-8.114787157	-5.115195864	38.6874063	1002.842895	28.2	2041.573167	1.36457636	388.5259802	194.2629843	99.68272347	0	0	0	0	0	0	0
0:04:07	583.7745717	2303.563221	-1.890343255	-1.493238124	11.86383363	-8.114787157	-5.115195864	38.6874063	1002.842895	28.2	2041.573167	1.36457636	388.5259802	194.2629843	99.68272347	0	0	0	0	0	0	0
0:04:07	583.7745717	2303.563221	-1.890343255	-1.493238124	11.86383363	-8.114787157	-5.115195864	38.6874063	1002.842895	28.2	2041.573167	1.36457636	388.5259802	194.2629843	99.68272347	0	0	0	0	0	0	0
0:04:08	583.7745717	2303.563221	-1.890343255	-1.493238124	11.86383363	-8.114787157	-5.115195864	38.6874063	1002.842895	28.2	2041.573167	1.36457636	388.5259802	194.2629843	99.68272347	0	0	0	0	0	0	0
0:04:08	583.7745717	2303.563221	-1.890343255	-1.493238124	11.86383363	-8.114787157	-5.115195864	38.6874063	1002.842895	28.2	2041.573167	1.36457636	388.5259802	194.2629843	99.68272347	0	0	0	0	0	0	0
0:04:08	583.7745717	2303.563221	-1.890343255	-1.493238124	11.86383363	-8.114787157	-5.115195864	38.6874063	1002.842895	28.2	2041.573167	1.36457636	388.5259802	194.2629843	99.68272347	0	0	0	0	0	0	0
0:04:08	583.7745717	2303.563221	-1.890343255	-1.493238124	11.86383363	-8.114787157	-5.115195864	38.6874063	1002.842895	28.2	2041.573167	1.36457636	388.5259802	194.2629843	99.68272347	0	0	0	0	0	0	0
0:04:08	583.7745717	2303.563221	-1.890343255	-1.493238124	11.86383363	-8.114787157	-5.115195864	38.6874063	1002.842895	28.2	2041.573167	1.36457636	388.5259802	194.2629843	99.68272347	0	0	0	0	0	0	0
0:04:08	557.5942086	2435.67598	-1.915770997	-1.808399936	12.62826306	-8.835410419	-6.508617826	38.69484162	1002.53772	28.2	2049.972793	1.208370477	388.5897551	194.2948752	99.68288673	0	0	0	0	0	0	0
0:04:08	557.5942086	2435.67598	-1.915770997	-1.808399936	12.62826306	-8.835410419	-6.508617826	38.69484162	1002.53772	28.2	2049.972793	1.208370477	388.5897551	194.2948752	99.68288673	0	0	0	0	0	0	0
0:04:08	557.5942086	2435.67598	-1.915770997	-1.808399936	12.62826306	-8.835410419	-6.508617826	38.69484162	1002.53772	28.2	2049.972793	1.208370477	388.5897551	194.2948752	99.68288673	0	0	0	0	0	0	0
0:04:08	557.5942086	2435.67598	-1.915770997	-1.808399936	12.62826306	-8.835410419	-6.508617826	38.69484162	1002.53772	28.2	2049.972793	1.208370477	388.5897551	194.2948752	99.68288673	0	0	0	0	0	0	0
0:04:08	557.5942086	2435.67598	-1.915770997	-1.808399936	12.62826306	-8.835410419	-6.508617826	38.69484162	1002.53772	28.2	2049.972793	1.208370477	388.5897551	194.2948752	99.68288673	0	0	0	0	0	0	0
0:04:08	557.5942086	2435.67598	-1.915770997	-1.808399936	12.62826306	-8.835410419	-6.508617826	38.69484162	1002.53772	28.2	2049.972793	1.208370477	388.5897551	194.2948752	99.68288673	0	0	0	0	0	0	0
0:04:08	557.5942086	2435.67598	-1.915770997	-1.808399936	12.62826306	-8.835410419	-6.508617826	38.69484162	1002.53772	28.2	2049.972793	1.208370477	388.5897551	194.2948752	99.68288673	0	0	0	0	0	0	0
0:04:08	557.5942086	2435.67598	-1.915770997	-1.808399936	12.62826306	-8.835410419	-6.508617826	38.69484162	1002.53772	28.2	2049.972793	1.208370477	388.5897551	194.2948752	99.68288673	0	0	0	0	0	0	0
0:04:08	557.5942086	2435.67598	-1.915770997	-1.808399936	12.62826306	-8.835410419	-6.508617826	38.69484162	1002.53772	28.2	2049.972793	1.208370477	388.5897551	194.2948752	99.68288673	0	0	0	0	0	0	0
0:04:08	162.5468038	2541.888667	-0.4512294	-0.658269414	13.13273975	-7.363841708	-7.133437061	38.69788713	1002.412721	28.2	2062.21067	0.908228547	388.6158773	194.3079377	99.68295361	0	0	0	0	0	0	0
0:04:08	162.5468038	2541.888667	-0.4512294	-0.658269414	13.13273975	-7.363841708	-7.133437061	38.69788713	1002.412721	28.2	2062.21067	0.908228547	388.6158773	194.3079377	99.68295361	0	0	0	0	0	0	0
0:04:08	162.5468038	2541.888667	-0.4512294	-0.658269414	13.13273975	-7.363841708	-7.133437061	38.69788713	1002.412721	28.2	2062.21067	0.908228547	388.6158773	194.3079377	99.68295361	0	0	0	0	0	0	0
0:04:08	162.5468038	2541.888667	-0.4512294	-0.658269414	13.13273975	-7.363841708	-7.133437061	38.69788713	1002.412721	28.2	2062.21067	0.908228547	388.6158773	194.3079377	99.68295361	0	0	0	0	0	0	0
0:04:08	162.5468038	2541.888667	-0.4512294	-0.658269414	13.13273975	-7.363841708	-7.133437061	38.69788713	1002.412721	28.2	2062.21067	0.908228547	388.6158773	194.3079377	99.68295361	0	0	0	0	0	0	0
0:04:08	162.5468038	2541.888667	-0.4512294	-0.658269414	13.13273975	-7.363841708	-7.133437061	38.69788713	1002.412721	28.2	2062.21067	0.908228547	388.6158773	194.3079377	99.68295361	0	0	0	0	0	0	0
0:04:08	162.5468038	2541.888667	-0.4512294	-0.658269414	13.13273975	-7.363841708	-7.133437061	38.69788713	1002.412721	28.2	2062.21067	0.908228547	388.6158773	194.3079377	99.68295361	0	0	0	0	0	0	0
0:04:08	162.5468038	2541.888667	-0.4512294	-0.658269414	13.13273975	-7.363841708	-7.133437061	38.69788713	1002.412721	28.2	2062.21067	0.908228547	388.6158773	194.3079377	99.68295361	0	0	0	0	0	0	0
0:04:08	-147.6529268	2554.340966	0.612506038	0.353748848	13.126095	-5.279114364	-6.75417902	38.69913457	1004.134161	28.2	2075.167383	0.572170413	388.6265769	194.3132881	99.682981	0	0	0	0	0	0	0
0:04:08	-147.6529268	2554.340966	0.612506038	0.353748848	13.126095	-5.279114364	-6.75417902	38.69913457	1004.134161	28.2	2075.167383	0.572170413	388.6265769	194.3132881	99.682981	0	0	0	0	0	0	0
0:04:08	-147.6529268	2554.340966	0.612506038	0.353748848	13.126095	-5.279114364	-6.75417902	38.69913457	1004.134161	28.2	2075.167383	0.572170413	388.6265769	194.3132881	99.682981	0	0	0	0	0	0	0
0:04:08	-147.6529268	2554.340966	0.612506038	0.353748848	13.126095	-5.279114364	-6.75417902	38.69913457	1004.134161	28.2	2075.167383	0.572170413	388.6265769	194.3132881	99.682981	0	0	0	0	0	0	0
0:04:08	-147.6529268	2554.340966	0.612506038	0.353748848	13.126095	-5.279114364	-6.75417902	38.69913457	1004.134161	28.2	2075.167383	0.572170413	388.6265769	194.3132881	99.682981	0	0	0	0	0	0	0
0:04:08	-147.6529268	2554.340966	0.612506038	0.353748848	13.126095	-5.279114364	-6.75417902	38.69913457	1004.134161	28.2	2075.167383	0.572170413	388.6265769	194.3132881	99.682981	0	0	0	0	0	0	0
0:04:08	-147.6529268	2554.340966	0.612506038	0.353748848	13.126095	-5.279114364	-6.75417902	38.69913457	1004.134161	28.2	2075.167383	0.572170413	388.6265769	194.3132881	99.682981	0	0	0	0	0	0	0
0:04:08	-147.6529268	2554.340966	0.612506038	0.353748848	13.126095	-5.279114364	-6.75417902	38.69913457	1004.134161	28.2	2075.167383	0.572170413	388.6265769	194.3132881	99.682981	0	0	0	0	0	0	0
0:04:08	-350.4068308	2503.630972	1.657122473	1.000021928	12.76115091	-3.322766843	-5.766446127	38.58156552	1005.973752	28.2	2086.525495	0.293401001	388.3623275	194.1808684	99.68240182	0	0	0	0	0	0	0
0:04:08	-350.4068308	2503.630972	1.657122473	1.000021928	12.76115091	-3.322766843	-5.766446127	38.58156552	1005.973752	28.2	2086.525495	0.293401001	388.3623275	194.1808684	99.68240182	0	0	0	0	0	0	0
0:04:09	-350.4068308	2503.630972	1.657122473	1.000021928	12.76115091	-3.322766843	-5.766446127	38.58156552	1005.973752	28.2	2086.525495	0.293401001	388.3623275	194.1808684	99.68240182	0	0	0	0	0	0	0
0:04:09	-350.4068308	2503.630972	1.657122473	1.000021928	12.76115091	-3.322766843	-5.766446127	38.58156552	1005.973752	28.2	2086.525495	0.293401001	388.3623275	194.1808684	99.68240182	0	0	0	0	0	0	0
0:04:09	-350.4068308	2503.630972	1.657122473	1.000021928	12.76115091	-3.322766843	-5.766446127	38.58156552	1005.973752	28.2	2086.525495	0.293401001	388.3623275	194.1808684	99.68240182	0	0	0	0	0	0	0
0:04:09	-350.4068308	2503.630972	1.657122473	1.000021928	12.76115091	-3.322766843	-5.766446127	38.58156552	1005.973752	28.2	2086.525495	0.293401001	388.3623275	194.1808684	99.68240182	0	0	0	0	0	0	0
0:04:09	-350.4068308	2503.630972	1.657122473	1.000021928	12.76115091	-3.322766843	-5.766446127	38.58156552	1005.973752	28.2	2086.525495	0.293401001	388.3623275	194.1808684	99.68240182	0	0	0	0	0	0	0
0:04:09	-350.4068308	2503.630972	1.657122473	1.000021928	12.76115091	-3.322766843	-5.766446127	38.58156552	1005.973752	28.2	2086.525495	0.293401001	388.3623275	194.1808684	99.68240182	0	0	0	0	0	0	0
0:04:09	-350.4068308	2503.630972	1.657122473	1.000021928	12.76115091	-3.322766843	-5.766446127	38.58156552	1005.973752	28.2	2086.525495	0.293401001	388.3623275	194.1808684	99.68240182	0	0	0	0	0	0	0
0:04:09	-529.4880443	2398.069808	2.727870965	1.644631382	12.08948741	-1.546045299	-4.330037134	38.53340924	1006.727249	28.2	2096.103675	0.12017705	388.2540909	194.1266293	99.68216458	0	0	0	0	0	0	0
0:04:09	-529.4880443	2398.069808	2.727870965	1.644631382	12.08948741	-1.546045299	-4.330037134	38.53340924	1006.727249	28.2	2096.103675	0.12017705	388.2540909	194.1266293	99.68216458	0	0	0	0	0	0	0
0:04:09	-529.4880443	2398.069808	2.727870965	1.644631382	12.08948741	-1.546045299	-4.330037134	38.53340924	1006.727249	28.2	2096.103675	0.12017705	388.2540909	194.1266293	99.68216458	0	0	0	0	0	0	0
0:04:09	-529.4880443	2398.069808	2.727870965	1.644631382	12.08948741	-1.546045299	-4.330037134	38.53340924	1006.727249	28.2	2096.103675	0.12017705	388.2540909	194.1266293	99.68216458	0	0	0	0	0	0	0
0:04:09	-529.4880443	2398.069808	2.727870965	1.644631382	12.08948741	-1.546045299	-4.330037134	38.53340924	1006.727249	28.2	2096.103675	0.12017705	388.2540909	194.1266293	99.68216458	0	0	0	0	0	0	0
0:04:09	-529.4880443	2398.069808	2.727870965	1.644631382	12.08948741	-1.546045299	-4.330037134	38.53340924	1006.727249	28.2	2096.103675	0.12017705	388.2540909	194.1266293	99.68216458	0	0	0	0	0	0	0
0:04:09	-529.4880443	2398.069808	2.727870965	1.644631382	12.08948741	-1.546045299	-4.330037134	38.53340924	1006.727249	28.2	2096.103675	0.12017705	388.2540909	194.1266293	99.68216458	0	0	0	0	0	0	0
0:04:09	-529.4880443	2398.069808	2.727870965	1.644631382	12.08948741	-1.546045299	-4.330037134	38.53340924	1006.727249	28.2	2096.103675	0.12017705	388.2540909	194.1266293	99.68216458	0	0	0	0	0	0	0
0:04:09	-524.6866293	2266.1056	3.099622347	1.951869814	11.30626684	-0.271554554	-2.88774801	38.51368442	1007.035881	28.2	2102.21299	0.04922452	388.2097573	194.104413	99.68206741	0	0	0	0	0	0	0
0:04:09	-524.6866293	2266.1056	3.099622347	1.951869814	11.30626684	-0.271554554	-2.88774801	38.51368442	1007.035881	28.2	2102.21299	0.04922452	388.2097573	194.104413	99.68206741	0	0	0	0	0	0	0
0:04:09	-524.6866293	2266.1056	3.099622347	1.951869814	11.30626684	-0.271554554	-2.88774801	38.51368442	1007.035881	28.2	2102.21299	0.04922452	388.2097573	194.104413	99.68206741	0	0	0	0	0	0	0
0:04:09	-524.6866293	2266.1056	3.099622347	1.951869814	11.30626684	-0.271554554	-2.88774801	38.51368442	1007.035881	28.2	2102.21299	0.04922452	388.2097573	194.104413	99.68206741	0	0	0	0	0	0	0
0:04:09	-524.6866293	2266.1056	3.099622347	1.951869814	11.30626684	-0.271554554	-2.88774801	38.51368442	1007.035881	28.2	2102.21299	0.04922452	388.2097573	194.104413	99.68206741	0	0	0	0	0	0	0
0:04:09	-524.6866293	2266.1056	3.099622347	1.951869814	11.30626684	-0.271554554	-2.88774801	38.51368442	1007.035881	28.2	2102.21299	0.04922452	388.2097573	194.104413	99.68206741	0	0	0	0	0	0	0
0:04:09	-524.6866293	2266.1056	3.099622347	1.951869814	11.30626684	-0.271554554	-2.88774801	38.51368442	1007.035881	28.2	2102.21299	0.04922452	388.2097573	194.104413	99.68206741	0	0	0	0	0	0	0
0:04:09	-524.6866293	2266.1056	3.099622347	1.951869814	11.30626684	-0.271554554	-2.88774801	38.51368442	1007.035881	28.2	2102.21299	0.04922452	388.2097573	194.104413	99.68206741	0	0	0	0	0	0	0
0:04:09	-280.9379474	2137.075921	1.530432513	0.796085876	10.6705477	0.029041654	-1.744187985	38.50560514	1002.261387	28.2	2069.821732	0.610562363	388.1915982	194.0953131	99.68202761	0	0	0	0	0	0	0
0:04:09	-280.9379474	2137.075921	1.530432513	0.796085876	10.6705477	0.029041654	-1.744187985	38.50560514	1002.261387	28.2	2069.821732	0.610562363	388.1915982	194.0953131	99.68202761	0	0	0	0	0	0	0
0:04:09	-280.9379474	2137.075921	1.530432513	0.796085876	10.6705477	0.029041654	-1.744187985	38.50560514	1002.261387	28.2	2069.821732	0.610562363	388.1915982	194.0953131	99.68202761	0	0	0	0	0	0	0
0:04:09	-280.9379474	2137.075921	1.530432513	0.796085876	10.6705477	0.029041654	-1.744187985	38.50560514	1002.261387	28.2	2069.821732	0.610562363	388.1915982	194.0953131	99.68202761	0	0	0	0	0	0	0
0:04:09	-280.9379474	2137.075921	1.530432513	0.796085876	10.6705477	0.029041654	-1.744187985	38.50560514	1002.261387	28.2	2069.821732	0.610562363	388.1915982	194.0953131	99.68202761	0	0	0	0	0	0	0
0:04:09	-280.9379474	2137.075921	1.530432513	0.796085876	10.6705477	0.029041654	-1.744187985	38.50560514	1002.261387	28.2	2069.821732	0.610562363	388.1915982	194.0953131	99.68202761	0	0	0	0	0	0	0
0:04:09	-280.9379474	2137.075921	1.530432513	0.796085876	10.6705477	0.029041654	-1.744187985	38.50560514	1002.261387	28.2	2069.821732	0.610562363	388.1915982	194.0953131	99.68202761	0	0	0	0	0	0	0
0:04:09	-280.9379474	2137.075921	1.530432513	0.796085876	10.6705477	0.029041654	-1.744187985	38.50560514	1002.261387	28.2	2069.821732	0.610562363	388.1915982	194.0953131	99.68202761	0	0	0	0	0	0	0
0:04:09	-280.9379474	2137.075921	1.530432513	0.796085876	10.6705477	0.029041654	-1.744187985	38.50560514	1002.261387	28.2	2069.821732	0.610562363	388.1915982	194.0953131	99.68202761	0	0	0	0	0	0	0
0:04:10	-120.3162232	2076.838939	0.741215558	0.133644775	10.38565154	0.115042662	-1.006113799	38.67941587	1000.305754	28.2	2047.029434	1.194726344	388.1841602	194.0915859	99.68201131	0	0	0	0	0	0	0
0:04:10	-120.3162232	2076.838939	0.741215558	0.133644775	10.38565154	0.115042662	-1.006113799	38.67941587	1000.305754	28.2	2047.029434	1.194726344	388.1841602	194.0915859	99.68201131	0	0	0	0	0	0	0
0:04:10	-120.3162232	2076.838939	0.741215558	0.133644775	10.38565154	0.115042662	-1.006113799	38.67941587	1000.305754	28.2	2047.029434	1.194726344	388.1841602	194.0915859	99.68201131	0	0	0	0	0	0	0
0:04:10	-120.3162232	2076.838939	0.741215558	0.133644775	10.38565154	0.115042662	-1.006113799	38.67941587	1000.305754	28.2	2047.029434	1.194726344	388.1841602	194.0915859	99.68201131	0	0	0	0	0	0	0
0:04:10	-120.3162232	2076.838939	0.741215558	0.133644775	10.38565154	0.115042662	-1.006113799	38.67941587	1000.305754	28.2	2047.029434	1.194726344	388.1841602	194.0915859	99.68201131	0	0	0	0	0	0	0
0:04:10	-120.3162232	2076.838939	0.741215558	0.133644775	10.38565154	0.115042662	-1.006113799	38.67941587	1000.305754	28.2	2047.029434	1.194726344	388.1841602	194.0915859	99.68201131	0	0	0	0	0	0	0
0:04:10	-120.3162232	2076.838939	0.741215558	0.133644775	10.38565154	0.115042662	-1.006113799	38.67941587	1000.305754	28.2	2047.029434	1.194726344	388.1841602	194.0915859	99.68201131	0	0	0	0	0	0	0
0:04:10	-120.3162232	2076.838939	0.741215558	0.133644775	10.38565154	0.115042662	-1.006113799	38.67941587	1000.305754	28.2	2047.029434	1.194726344	388.1841602	194.0915859	99.68201131	0	0	0	0	0	0	0
0:04:10	-23.42947064	2052.082754	0.408513892	-0.0101183	10.26600607	0.149915074	-0.555798612	38.75060874	999.5047262	28.2	2037.734842	1.433999911	388.1811136	194.0900592	99.68200463	0	0	0	0	0	0	0
0:04:10	-23.42947064	2052.082754	0.408513892	-0.0101183	10.26600607	0.149915074	-0.555798612	38.75060874	999.5047262	28.2	2037.734842	1.433999911	388.1811136	194.0900592	99.68200463	0	0	0	0	0	0	0
0:04:10	-23.42947064	2052.082754	0.408513892	-0.0101183	10.26600607	0.149915074	-0.555798612	38.75060874	999.5047262	28.2	2037.734842	1.433999911	388.1811136	194.0900592	99.68200463	0	0	0	0	0	0	0
0:04:10	-23.42947064	2052.082754	0.408513892	-0.0101183	10.26600607	0.149915074	-0.555798612	38.75060874	999.5047262	28.2	2037.734842	1.433999911	388.1811136	194.0900592	99.68200463	0	0	0	0	0	0	0
0:04:10	-23.42947064	2052.082754	0.408513892	-0.0101183	10.26600607	0.149915074	-0.555798612	38.75060874	999.5047262	28.2	2037.734842	1.433999911	388.1811136	194.0900592	99.68200463	0	0	0	0	0	0	0
0:04:10	-23.42947064	2052.082754	0.408513892	-0.0101183	10.26600607	0.149915074	-0.555798612	38.75060874	999.5047262	28.2	2037.734842	1.433999911	388.1811136	194.0900592	99.68200463	0	0	0	0	0	0	0
0:04:10	-23.42947064	2052.082754	0.408513892	-0.0101183	10.26600607	0.149915074	-0.555798612	38.75060874	999.5047262	28.2	2037.734842	1.433999911	388.1811136	194.0900592	99.68200463	0	0	0	0	0	0	0
0:04:10	-23.42947064	2052.082754	0.408513892	-0.0101183	10.26600607	0.149915074	-0.555798612	38.75060874	999.5047262	28.2	2037.734842	1.433999911	388.1811136	194.0900592	99.68200463	0	0	0	0	0	0	0
0:04:10	-23.42947064	2052.082754	0.408513892	-0.0101183	10.26600607	0.149915074	-0.555798612	38.75060874	999.5047262	28.2	2037.734842	1.433999911	388.1811136	194.0900592	99.68200463	0	0	0	0	0	0	0
0:04:10	1.618740025	2041.466256	0.24324569	-0.104491656	10.21699929	0.161870814	-0.266488711	38.77976934	999.1766255	28.2	2033.769551	1.532006363	388.1798657	194.0894338	99.6820019	0	0	0	0	0	0	0
0:04:10	1.618740025	2041.466256	0.24324569	-0.104491656	10.21699929	0.161870814	-0.266488711	38.77976934	999.1766255	28.2	2033.769551	1.532006363	388.1798657	194.0894338	99.6820019	0	0	0	0	0	0	0
0:04:10	1.618740025	2041.466256	0.24324569	-0.104491656	10.21699929	0.161870814	-0.266488711	38.77976934	999.1766255	28.2	2033.769551	1.532006363	388.1798657	194.0894338	99.6820019	0	0	0	0	0	0	0
0:04:10	1.618740025	2041.466256	0.24324569	-0.104491656	10.21699929	0.161870814	-0.266488711	38.77976934	999.1766255	28.2	2033.769551	1.532006363	388.1798657	194.0894338	99.6820019	0	0	0	0	0	0	0
0:04:10	1.618740025	2041.466256	0.24324569	-0.104491656	10.21699929	0.161870814	-0.266488711	38.77976934	999.1766255	28.2	2033.769551	1.532006363	388.1798657	194.0894338	99.6820019	0	0	0	0	0	0	0
0:04:10	1.618740025	2041.466256	0.24324569	-0.104491656	10.21699929	0.161870814	-0.266488711	38.77976934	999.1766255	28.2	2033.769551	1.532006363	388.1798657	194.0894338	99.6820019	0	0	0	0	0	0	0
0:04:10	1.618740025	2041.466256	0.24324569	-0.104491656	10.21699929	0.161870814	-0.266488711	38.77976934	999.1766255	28.2	2033.769551	1.532006363	388.1798657	194.0894338	99.6820019	0	0	0	0	0	0	0
0:04:10	1.618740025	2041.466256	0.24324569	-0.104491656	10.21699929	0.161870814	-0.266488711	38.77976934	999.1766255	28.2	2033.769551	1.532006363	388.1798657	194.0894338	99.6820019	0	0	0	0	0	0	0
0:04:10	-46.89365689	2037.321206	0.227743835	-0.305622182	10.19692611	0.167751886	-0.095780976	38.79171352	1000.364141	28.2	2032.193443	1.572149806	388.1793546	194.0891777	99.68200078	0	0	0	0	0	0	0
0:04:10	-46.89365689	2037.321206	0.227743835	-0.305622182	10.19692611	0.167751886	-0.095780976	38.79171352	1000.364141	28.2	2032.193443	1.572149806	388.1793546	194.0891777	99.68200078	0	0	0	0	0	0	0
0:04:10	-46.89365689	2037.321206	0.227743835	-0.305622182	10.19692611	0.167751886	-0.095780976	38.79171352	1000.364141	28.2	2032.193443	1.572149806	388.1793546	194.0891777	99.68200078	0	0	0	0	0	0	0
0:04:10	-46.89365689	2037.321206	0.227743835	-0.305622182	10.19692611	0.167751886	-0.095780976	38.79171352	1000.364141	28.2	2032.193443	1.572149806	388.1793546	194.0891777	99.68200078	0	0	0	0	0	0	0
0:04:10	-46.89365689	2037.321206	0.227743835	-0.305622182	10.19692611	0.167751886	-0.095780976	38.79171352	1000.364141	28.2	2032.193443	1.572149806	388.1793546	194.0891777	99.68200078	0	0	0	0	0	0	0
0:04:10	-46.89365689	2037.321206	0.227743835	-0.305622182	10.19692611	0.167751886	-0.095780976	38.79171352	1000.364141	28.2	2032.193443	1.572149806	388.1793546	194.0891777	99.68200078	0	0	0	0	0	0	0
0:04:10	-46.89365689	2037.321206	0.227743835	-0.305622182	10.19692611	0.167751886	-0.095780976	38.79171352	1000.364141	28.2	2032.193443	1.572149806	388.1793546	194.0891777	99.68200078	0	0	0	0	0	0	0
0:04:11	-46.89365689	2037.321206	0.227743835	-0.305622182	10.19692611	0.167751886	-0.095780976	38.79171352	1000.364141	28.2	2032.193443	1.572149806	388.1793546	194.0891777	99.68200078	0	0	0	0	0	0	0
0:04:11	-39.69435546	2035.741127	0.249371875	-0.262474046	10.18870413	0.170858372	0.012427312	38.20620586	1000.850547	28.2	2031.609892	1.588592561	382.7651772	191.3820888	99.66783072	0	0	0	0	0	0	0
0:04:11	-39.69435546	2035.741127	0.249371875	-0.262474046	10.18870413	0.170858372	0.012427312	38.20620586	1000.850547	28.2	2031.609892	1.588592561	382.7651772	191.3820888	99.66783072	0	0	0	0	0	0	0
0:04:11	-39.69435546	2035.741127	0.249371875	-0.262474046	10.18870413	0.170858372	0.012427312	38.20620586	1000.850547	28.2	2031.609892	1.588592561	382.7651772	191.3820888	99.66783072	0	0	0	0	0	0	0
0:04:11	-39.69435546	2035.741127	0.249371875	-0.262474046	10.18870413	0.170858372	0.012427312	38.20620586	1000.850547	28.2	2031.609892	1.588592561	382.7651772	191.3820888	99.66783072	0	0	0	0	0	0	0
0:04:11	-39.69435546	2035.741127	0.249371875	-0.262474046	10.18870413	0.170858372	0.012427312	38.20620586	1000.850547	28.2	2031.609892	1.588592561	382.7651772	191.3820888	99.66783072	0	0	0	0	0	0	0
0:04:11	-39.69435546	2035.741127	0.249371875	-0.262474046	10.18870413	0.170858372	0.012427312	38.20620586	1000.850547	28.2	2031.609892	1.588592561	382.7651772	191.3820888	99.66783072	0	0	0	0	0	0	0
0:04:11	-39.69435546	2035.741127	0.249371875	-0.262474046	10.18870413	0.170858372	0.012427312	38.20620586	1000.850547	28.2	2031.609892	1.588592561	382.7651772	191.3820888	99.66783072	0	0	0	0	0	0	0
0:04:11	-39.69435546	2035.741127	0.249371875	-0.262474046	10.18870413	0.170858372	0.012427312	38.20620586	1000.850547	28.2	2031.609892	1.588592561	382.7651772	191.3820888	99.66783072	0	0	0	0	0	0	0
0:04:11	-39.69435546	2035.741127	0.249371875	-0.262474046	10.18870413	0.170858372	0.012427312	38.20620586	1000.850547	28.2	2031.609892	1.588592561	382.7651772	191.3820888	99.66783072	0	0	0	0	0	0	0
0:04:11	-28.973512	2034.883895	0.21189312	-0.317368569	10.18289641	0.170749989	0.075282227	37.96638192	1001.049779	28.2	2030.725953	1.595327513	380.5475302	190.2732652	99.66202666	0	0	0	0	0	0	0
0:04:11	-28.973512	2034.883895	0.21189312	-0.317368569	10.18289641	0.170749989	0.075282227	37.96638192	1001.049779	28.2	2030.725953	1.595327513	380.5475302	190.2732652	99.66202666	0	0	0	0	0	0	0
0:04:11	-28.973512	2034.883895	0.21189312	-0.317368569	10.18289641	0.170749989	0.075282227	37.96638192	1001.049779	28.2	2030.725953	1.595327513	380.5475302	190.2732652	99.66202666	0	0	0	0	0	0	0
0:04:11	-28.973512	2034.883895	0.21189312	-0.317368569	10.18289641	0.170749989	0.075282227	37.96638192	1001.049779	28.2	2030.725953	1.595327513	380.5475302	190.2732652	99.66202666	0	0	0	0	0	0	0
0:04:11	-28.973512	2034.883895	0.21189312	-0.317368569	10.18289641	0.170749989	0.075282227	37.96638192	1001.049779	28.2	2030.725953	1.595327513	380.5475302	190.2732652	99.66202666	0	0	0	0	0	0	0
0:04:11	-28.973512	2034.883895	0.21189312	-0.317368569	10.18289641	0.170749989	0.075282227	37.96638192	1001.049779	28.2	2030.725953	1.595327513	380.5475302	190.2732652	99.66202666	0	0	0	0	0	0	0
0:04:11	-28.973512	2034.883895	0.21189312	-0.317368569	10.18289641	0.170749989	0.075282227	37.96638192	1001.049779	28.2	2030.725953	1.595327513	380.5475302	190.2732652	99.66202666	0	0	0	0	0	0	0
0:04:11	-28.973512	2034.883895	0.21189312	-0.317368569	10.18289641	0.170749989	0.075282227	37.96638192	1001.049779	28.2	2030.725953	1.595327513	380.5475302	190.2732652	99.66202666	0	0	0	0	0	0	0
0:04:11	10.62236469	2034.367357	0.201866622	-0.223157366	10.18000557	0.170307196	0.1127684	37.86815003	1001.131385	28.2	2030.419173	1.598086149	379.639182	189.819091	99.65964932	0	0	0	0	0	0	0
0:04:11	10.62236469	2034.367357	0.201866622	-0.223157366	10.18000557	0.170307196	0.1127684	37.86815003	1001.131385	28.2	2030.419173	1.598086149	379.639182	189.819091	99.65964932	0	0	0	0	0	0	0
0:04:11	10.62236469	2034.367357	0.201866622	-0.223157366	10.18000557	0.170307196	0.1127684	37.86815003	1001.131385	28.2	2030.419173	1.598086149	379.639182	189.819091	99.65964932	0	0	0	0	0	0	0
0:04:11	10.62236469	2034.367357	0.201866622	-0.223157366	10.18000557	0.170307196	0.1127684	37.86815003	1001.131385	28.2	2030.419173	1.598086149	379.639182	189.819091	99.65964932	0	0	0	0	0	0	0
0:04:11	10.62236469	2034.367357	0.201866622	-0.223157366	10.18000557	0.170307196	0.1127684	37.86815003	1001.131385	28.2	2030.419173	1.598086149	379.639182	189.819091	99.65964932	0	0	0	0	0	0	0
0:04:11	10.62236469	2034.367357	0.201866622	-0.223157366	10.18000557	0.170307196	0.1127684	37.86815003	1001.131385	28.2	2030.419173	1.598086149	379.639182	189.819091	99.65964932	0	0	0	0	0	0	0
0:04:11	10.62236469	2034.367357	0.201866622	-0.223157366	10.18000557	0.170307196	0.1127684	37.86815003	1001.131385	28.2	2030.419173	1.598086149	379.639182	189.819091	99.65964932	0	0	0	0	0	0	0
0:04:11	10.62236469	2034.367357	0.201866622	-0.223157366	10.18000557	0.170307196	0.1127684	37.86815003	1001.131385	28.2	2030.419173	1.598086149	379.639182	189.819091	99.65964932	0	0	0	0	0	0	0
0:04:11	10.62236469	2034.367357	0.201866622	-0.223157366	10.18000557	0.170307196	0.1127684	37.86815003	1001.131385	28.2	2030.419173	1.598086149	379.639182	189.819091	99.65964932	0	0	0	0	0	0	0
0:04:11	54.13782618	2034.012461	0.151287768	-0.434037257	10.17933348	0.169052227	0.135828337	37.77911425	1002.539852	28.2	2030.353771	1.599216087	379.2671225	189.6330613	99.65867556	0	0	0	0	0	0	0
0:04:11	54.13782618	2034.012461	0.151287768	-0.434037257	10.17933348	0.169052227	0.135828337	37.77911425	1002.539852	28.2	2030.353771	1.599216087	379.2671225	189.6330613	99.65867556	0	0	0	0	0	0	0
0:04:11	54.13782618	2034.012461	0.151287768	-0.434037257	10.17933348	0.169052227	0.135828337	37.77911425	1002.539852	28.2	2030.353771	1.599216087	379.2671225	189.6330613	99.65867556	0	0	0	0	0	0	0
0:04:11	54.13782618	2034.012461	0.151287768	-0.434037257	10.17933348	0.169052227	0.135828337	37.77911425	1002.539852	28.2	2030.353771	1.599216087	379.2671225	189.6330613	99.65867556	0	0	0	0	0	0	0
0:04:11	54.13782618	2034.012461	0.151287768	-0.434037257	10.17933348	0.169052227	0.135828337	37.77911425	1002.539852	28.2	2030.353771	1.599216087	379.2671225	189.6330613	99.65867556	0	0	0	0	0	0	0
0:04:11	54.13782618	2034.012461	0.151287768	-0.434037257	10.17933348	0.169052227	0.135828337	37.77911425	1002.539852	28.2	2030.353771	1.599216087	379.2671225	189.6330613	99.65867556	0	0	0	0	0	0	0
0:04:12	54.13782618	2034.012461	0.151287768	-0.434037257	10.17933348	0.169052227	0.135828337	37.77911425	1002.539852	28.2	2030.353771	1.599216087	379.2671225	189.6330613	99.65867556	0	0	0	0	0	0	0
0:04:12	54.13782618	2034.012461	0.151287768	-0.434037257	10.17933348	0.169052227	0.135828337	37.77911425	1002.539852	28.2	2030.353771	1.599216087	379.2671225	189.6330613	99.65867556	0	0	0	0	0	0	0
0:04:12	78.0597144	2034.042435	0.18349067	-0.318680861	10.18034619	0.169555792	0.149118487	37.7324052	1003.11676	28.2	2030.375359	1.599678909	379.114727	189.5568635	99.65827671	0	0	0	0	0	0	0
0:04:12	78.0597144	2034.042435	0.18349067	-0.318680861	10.18034619	0.169555792	0.149118487	37.7324052	1003.11676	28.2	2030.375359	1.599678909	379.114727	189.5568635	99.65827671	0	0	0	0	0	0	0
0:04:12	78.0597144	2034.042435	0.18349067	-0.318680861	10.18034619	0.169555792	0.149118487	37.7324052	1003.11676	28.2	2030.375359	1.599678909	379.114727	189.5568635	99.65827671	0	0	0	0	0	0	0
0:04:12	78.0597144	2034.042435	0.18349067	-0.318680861	10.18034619	0.169555792	0.149118487	37.7324052	1003.11676	28.2	2030.375359	1.599678909	379.114727	189.5568635	99.65827671	0	0	0	0	0	0	0
0:04:12	78.0597144	2034.042435	0.18349067	-0.318680861	10.18034619	0.169555792	0.149118487	37.7324052	1003.11676	28.2	2030.375359	1.599678909	379.114727	189.5568635	99.65827671	0	0	0	0	0	0	0
0:04:12	78.0597144	2034.042435	0.18349067	-0.318680861	10.18034619	0.169555792	0.149118487	37.7324052	1003.11676	28.2	2030.375359	1.599678909	379.114727	189.5568635	99.65827671	0	0	0	0	0	0	0
0:04:12	78.0597144	2034.042435	0.18349067	-0.318680861	10.18034619	0.169555792	0.149118487	37.7324052	1003.11676	28.2	2030.375359	1.599678909	379.114727	189.5568635	99.65827671	0	0	0	0	0	0	0
0:04:12	78.0597144	2034.042435	0.18349067	-0.318680861	10.18034619	0.169555792	0.149118487	37.7324052	1003.11676	28.2	2030.375359	1.599678909	379.114727	189.5568635	99.65827671	0	0	0	0	0	0	0
0:04:12	53.27627182	2033.679143	0.159376978	-0.26929968	10.178961	0.167728453	0.156923732	37.71327317	1003.353062	28.2	2030.439133	1.599868481	379.0523058	189.5256529	99.65811334	0	0	0	0	0	0	0
0:04:12	53.27627182	2033.679143	0.159376978	-0.26929968	10.178961	0.167728453	0.156923732	37.71327317	1003.353062	28.2	2030.439133	1.599868481	379.0523058	189.5256529	99.65811334	0	0	0	0	0	0	0
0:04:12	53.27627182	2033.679143	0.159376978	-0.26929968	10.178961	0.167728453	0.156923732	37.71327317	1003.353062	28.2	2030.439133	1.599868481	379.0523058	189.5256529	99.65811334	0	0	0	0	0	0	0
0:04:12	53.27627182	2033.679143	0.159376978	-0.26929968	10.178961	0.167728453	0.156923732	37.71327317	1003.353062	28.2	2030.439133	1.599868481	379.0523058	189.5256529	99.65811334	0	0	0	0	0	0	0
0:04:12	53.27627182	2033.679143	0.159376978	-0.26929968	10.178961	0.167728453	0.156923732	37.71327317	1003.353062	28.2	2030.439133	1.599868481	379.0523058	189.5256529	99.65811334	0	0	0	0	0	0	0
0:04:12	53.27627182	2033.679143	0.159376978	-0.26929968	10.178961	0.167728453	0.156923732	37.71327317	1003.353062	28.2	2030.439133	1.599868481	379.0523058	189.5256529	99.65811334	0	0	0	0	0	0	0
0:04:12	53.27627182	2033.679143	0.159376978	-0.26929968	10.178961	0.167728453	0.156923732	37.71327317	1003.353062	28.2	2030.439133	1.599868481	379.0523058	189.5256529	99.65811334	0	0	0	0	0	0	0
0:04:12	53.27627182	2033.679143	0.159376978	-0.26929968	10.178961	0.167728453	0.156923732	37.71327317	1003.353062	28.2	2030.439133	1.599868481	379.0523058	189.5256529	99.65811334	0	0	0	0	0	0	0
0:04:12	27.15565374	2033.923945	0.15112401	-0.235177149	10.17839363	0.157744774	0.161491961	37.70543669	1003.449851	28.2	2030.520382	1.59994613	379.026738	189.512869	99.65804642	0	0	0	0	0	0	0
0:04:12	27.15565374	2033.923945	0.15112401	-0.235177149	10.17839363	0.157744774	0.161491961	37.70543669	1003.449851	28.2	2030.520382	1.59994613	379.026738	189.512869	99.65804642	0	0	0	0	0	0	0
0:04:12	27.15565374	2033.923945	0.15112401	-0.235177149	10.17839363	0.157744774	0.161491961	37.70543669	1003.449851	28.2	2030.520382	1.59994613	379.026738	189.512869	99.65804642	0	0	0	0	0	0	0
0:04:12	27.15565374	2033.923945	0.15112401	-0.235177149	10.17839363	0.157744774	0.161491961	37.70543669	1003.449851	28.2	2030.520382	1.59994613	379.026738	189.512869	99.65804642	0	0	0	0	0	0	0
0:04:12	27.15565374	2033.923945	0.15112401	-0.235177149	10.17839363	0.157744774	0.161491961	37.70543669	1003.449851	28.2	2030.520382	1.59994613	379.026738	189.512869	99.65804642	0	0	0	0	0	0	0
0:04:12	27.15565374	2033.923945	0.15112401	-0.235177149	10.17839363	0.157744774	0.161491961	37.70543669	1003.449851	28.2	2030.520382	1.59994613	379.026738	189.512869	99.65804642	0	0	0	0	0	0	0
0:04:12	27.15565374	2033.923945	0.15112401	-0.235177149	10.17839363	0.157744774	0.161491961	37.70543669	1003.449851	28.2	2030.520382	1.59994613	379.026738	189.512869	99.65804642	0	0	0	0	0	0	0
0:04:12	27.15565374	2033.923945	0.15112401	-0.235177149	10.17839363	0.157744774	0.161491961	37.70543669	1003.449851	28.2	2030.520382	1.59994613	379.026738	189.512869	99.65804642	0	0	0	0	0	0	0
0:04:12	27.15565374	2033.923945	0.15112401	-0.235177149	10.17839363	0.157744774	0.161491961	37.70543669	1003.449851	28.2	2030.520382	1.59994613	379.026738	189.512869	99.65804642	0	0	0	0	0	0	0
0:04:12	128.0738038	2038.932894	-0.019168405	-0.42637176	10.22017083	-0.765562141	-0.001102493	38.23358687	1003.410973	28.2	2030.631121	1.599977935	383.9661791	191.9825896	99.67100782	0	0	0	0	0	0	0
0:04:12	128.0738038	2038.932894	-0.019168405	-0.42637176	10.22017083	-0.765562141	-0.001102493	38.23358687	1003.410973	28.2	2030.631121	1.599977935	383.9661791	191.9825896	99.67100782	0	0	0	0	0	0	0
0:04:12	128.0738038	2038.932894	-0.019168405	-0.42637176	10.22017083	-0.765562141	-0.001102493	38.23358687	1003.410973	28.2	2030.631121	1.599977935	383.9661791	191.9825896	99.67100782	0	0	0	0	0	0	0
0:04:12	128.0738038	2038.932894	-0.019168405	-0.42637176	10.22017083	-0.765562141	-0.001102493	38.23358687	1003.410973	28.2	2030.631121	1.599977935	383.9661791	191.9825896	99.67100782	0	0	0	0	0	0	0
0:04:13	128.0738038	2038.932894	-0.019168405	-0.42637176	10.22017083	-0.765562141	-0.001102493	38.23358687	1003.410973	28.2	2030.631121	1.599977935	383.9661791	191.9825896	99.67100782	0	0	0	0	0	0	0
0:04:13	128.0738038	2038.932894	-0.019168405	-0.42637176	10.22017083	-0.765562141	-0.001102493	38.23358687	1003.410973	28.2	2030.631121	1.599977935	383.9661791	191.9825896	99.67100782	0	0	0	0	0	0	0
0:04:13	128.0738038	2038.932894	-0.019168405	-0.42637176	10.22017083	-0.765562141	-0.001102493	38.23358687	1003.410973	28.2	2030.631121	1.599977935	383.9661791	191.9825896	99.67100782	0	0	0	0	0	0	0
0:04:13	128.0738038	2038.932894	-0.019168405	-0.42637176	10.22017083	-0.765562141	-0.001102493	38.23358687	1003.410973	28.2	2030.631121	1.599977935	383.9661791	191.9825896	99.67100782	0	0	0	0	0	0	0
0:04:13	145.3754764	2068.446078	-0.129272179	-0.355049873	10.39743957	-2.598135853	-0.740957181	38.44991718	1003.395048	28.2	2031.235515	1.599990962	385.9893742	192.9941871	99.6763168	0	0	0	0	0	0	0
0:04:13	145.3754764	2068.446078	-0.129272179	-0.355049873	10.39743957	-2.598135853	-0.740957181	38.44991718	1003.395048	28.2	2031.235515	1.599990962	385.9893742	192.9941871	99.6763168	0	0	0	0	0	0	0
0:04:13	145.3754764	2068.446078	-0.129272179	-0.355049873	10.39743957	-2.598135853	-0.740957181	38.44991718	1003.395048	28.2	2031.235515	1.599990962	385.9893742	192.9941871	99.6763168	0	0	0	0	0	0	0
0:04:13	145.3754764	2068.446078	-0.129272179	-0.355049873	10.39743957	-2.598135853	-0.740957181	38.44991718	1003.395048	28.2	2031.235515	1.599990962	385.9893742	192.9941871	99.6763168	0	0	0	0	0	0	0
0:04:13	145.3754764	2068.446078	-0.129272179	-0.355049873	10.39743957	-2.598135853	-0.740957181	38.44991718	1003.395048	28.2	2031.235515	1.599990962	385.9893742	192.9941871	99.6763168	0	0	0	0	0	0	0
0:04:13	145.3754764	2068.446078	-0.129272179	-0.355049873	10.39743957	-2.598135853	-0.740957181	38.44991718	1003.395048	28.2	2031.235515	1.599990962	385.9893742	192.9941871	99.6763168	0	0	0	0	0	0	0
0:04:13	145.3754764	2068.446078	-0.129272179	-0.355049873	10.39743957	-2.598135853	-0.740957181	38.44991718	1003.395048	28.2	2031.235515	1.599990962	385.9893742	192.9941871	99.6763168	0	0	0	0	0	0	0
0:04:13	309.7012031	2112.331798	-0.470690684	-0.618191628	10.67315605	-4.654908445	-1.968174461	38.53852608	1003.388525	28.2	2032.760446	1.540956298	386.8180749	193.4085374	99.67849136	0	0	0	0	0	0	0
0:04:13	309.7012031	2112.331798	-0.470690684	-0.618191628	10.67315605	-4.654908445	-1.968174461	38.53852608	1003.388525	28.2	2032.760446	1.540956298	386.8180749	193.4085374	99.67849136	0	0	0	0	0	0	0
0:04:13	309.7012031	2112.331798	-0.470690684	-0.618191628	10.67315605	-4.654908445	-1.968174461	38.53852608	1003.388525	28.2	2032.760446	1.540956298	386.8180749	193.4085374	99.67849136	0	0	0	0	0	0	0
0:04:13	309.7012031	2112.331798	-0.470690684	-0.618191628	10.67315605	-4.654908445	-1.968174461	38.53852608	1003.388525	28.2	2032.760446	1.540956298	386.8180749	193.4085374	99.67849136	0	0	0	0	0	0	0
0:04:13	309.7012031	2112.331798	-0.470690684	-0.618191628	10.67315605	-4.654908445	-1.968174461	38.53852608	1003.388525	28.2	2032.760446	1.540956298	386.8180749	193.4085374	99.67849136	0	0	0	0	0	0	0
0:04:13	309.7012031	2112.331798	-0.470690684	-0.618191628	10.67315605	-4.654908445	-1.968174461	38.53852608	1003.388525	28.2	2032.760446	1.540956298	386.8180749	193.4085374	99.67849136	0	0	0	0	0	0	0
0:04:13	309.7012031	2112.331798	-0.470690684	-0.618191628	10.67315605	-4.654908445	-1.968174461	38.53852608	1003.388525	28.2	2032.760446	1.540956298	386.8180749	193.4085374	99.67849136	0	0	0	0	0	0	0
0:04:13	309.7012031	2112.331798	-0.470690684	-0.618191628	10.67315605	-4.654908445	-1.968174461	38.53852608	1003.388525	28.2	2032.760446	1.540956298	386.8180749	193.4085374	99.67849136	0	0	0	0	0	0	0
0:04:13	309.7012031	2112.331798	-0.470690684	-0.618191628	10.67315605	-4.654908445	-1.968174461	38.53852608	1003.388525	28.2	2032.760446	1.540956298	386.8180749	193.4085374	99.67849136	0	0	0	0	0	0	0
0:04:13	509.5354528	2184.635948	-1.136337304	-1.288168091	11.13086872	-6.496343299	-3.417268259	38.57482028	1003.385854	28.2	2035.511258	1.4679757	387.1575107	193.5782553	99.67938206	0	0	0	0	0	0	0
0:04:13	509.5354528	2184.635948	-1.136337304	-1.288168091	11.13086872	-6.496343299	-3.417268259	38.57482028	1003.385854	28.2	2035.511258	1.4679757	387.1575107	193.5782553	99.67938206	0	0	0	0	0	0	0
0:04:13	509.5354528	2184.635948	-1.136337304	-1.288168091	11.13086872	-6.496343299	-3.417268259	38.57482028	1003.385854	28.2	2035.511258	1.4679757	387.1575107	193.5782553	99.67938206	0	0	0	0	0	0	0
0:04:13	509.5354528	2184.635948	-1.136337304	-1.288168091	11.13086872	-6.496343299	-3.417268259	38.57482028	1003.385854	28.2	2035.511258	1.4679757	387.1575107	193.5782553	99.67938206	0	0	0	0	0	0	0
0:04:13	509.5354528	2184.635948	-1.136337304	-1.288168091	11.13086872	-6.496343299	-3.417268259	38.57482028	1003.385854	28.2	2035.511258	1.4679757	387.1575107	193.5782553	99.67938206	0	0	0	0	0	0	0
0:04:13	509.5354528	2184.635948	-1.136337304	-1.288168091	11.13086872	-6.496343299	-3.417268259	38.57482028	1003.385854	28.2	2035.511258	1.4679757	387.1575107	193.5782553	99.67938206	0	0	0	0	0	0	0
0:04:13	509.5354528	2184.635948	-1.136337304	-1.288168091	11.13086872	-6.496343299	-3.417268259	38.57482028	1003.385854	28.2	2035.511258	1.4679757	387.1575107	193.5782553	99.67938206	0	0	0	0	0	0	0
0:04:13	509.5354528	2184.635948	-1.136337304	-1.288168091	11.13086872	-6.496343299	-3.417268259	38.57482028	1003.385854	28.2	2035.511258	1.4679757	387.1575107	193.5782553	99.67938206	0	0	0	0	0	0	0
0:04:13	587.3750639	2293.973387	-1.86344376	-1.65889765	11.80640543	-8.018199815	-4.998213879	38.47160639	1005.793001	28.2	2040.670442	1.368802847	387.2965436	193.6477718	99.67974689	0	0	0	0	0	0	0
0:04:13	587.3750639	2293.973387	-1.86344376	-1.65889765	11.80640543	-8.018199815	-4.998213879	38.47160639	1005.793001	28.2	2040.670442	1.368802847	387.2965436	193.6477718	99.67974689	0	0	0	0	0	0	0
0:04:13	587.3750639	2293.973387	-1.86344376	-1.65889765	11.80640543	-8.018199815	-4.998213879	38.47160639	1005.793001	28.2	2040.670442	1.368802847	387.2965436	193.6477718	99.67974689	0	0	0	0	0	0	0
0:04:13	587.3750639	2293.973387	-1.86344376	-1.65889765	11.80640543	-8.018199815	-4.998213879	38.47160639	1005.793001	28.2	2040.670442	1.368802847	387.2965436	193.6477718	99.67974689	0	0	0	0	0	0	0
0:04:14	587.3750639	2293.973387	-1.86344376	-1.65889765	11.80640543	-8.018199815	-4.998213879	38.47160639	1005.793001	28.2	2040.670442	1.368802847	387.2965436	193.6477718	99.67974689	0	0	0	0	0	0	0
0:04:14	587.3750639	2293.973387	-1.86344376	-1.65889765	11.80640543	-8.018199815	-4.998213879	38.47160639	1005.793001	28.2	2040.670442	1.368802847	387.2965436	193.6477718	99.67974689	0	0	0	0	0	0	0
0:04:14	587.3750639	2293.973387	-1.86344376	-1.65889765	11.80640543	-8.018199815	-4.998213879	38.47160639	1005.793001	28.2	2040.670442	1.368802847	387.2965436	193.6477718	99.67974689	0	0	0	0	0	0	0
0:04:14	587.3750639	2293.973387	-1.86344376	-1.65889765	11.80640543	-8.018199815	-4.998213879	38.47160639	1005.793001	28.2	2040.670442	1.368802847	387.2965436	193.6477718	99.67974689	0	0	0	0	0	0	0
0:04:14	545.160639	2426.412232	-1.957226564	-1.818878077	12.57275486	-8.837233844	-6.420561205	38.42932998	1006.778968	28.2	2048.868551	1.210101646	387.3534914	193.6762457	99.67989633	0	0	0	0	0	0	0
0:04:14	545.160639	2426.412232	-1.957226564	-1.818878077	12.57275486	-8.837233844	-6.420561205	38.42932998	1006.778968	28.2	2048.868551	1.210101646	387.3534914	193.6762457	99.67989633	0	0	0	0	0	0	0
0:04:14	545.160639	2426.412232	-1.957226564	-1.818878077	12.57275486	-8.837233844	-6.420561205	38.42932998	1006.778968	28.2	2048.868551	1.210101646	387.3534914	193.6762457	99.67989633	0	0	0	0	0	0	0
0:04:14	545.160639	2426.412232	-1.957226564	-1.818878077	12.57275486	-8.837233844	-6.420561205	38.42932998	1006.778968	28.2	2048.868551	1.210101646	387.3534914	193.6762457	99.67989633	0	0	0	0	0	0	0
0:04:14	545.160639	2426.412232	-1.957226564	-1.818878077	12.57275486	-8.837233844	-6.420561205	38.42932998	1006.778968	28.2	2048.868551	1.210101646	387.3534914	193.6762457	99.67989633	0	0	0	0	0	0	0
0:04:14	545.160639	2426.412232	-1.957226564	-1.818878077	12.57275486	-8.837233844	-6.420561205	38.42932998	1006.778968	28.2	2048.868551	1.210101646	387.3534914	193.6762457	99.67989633	0	0	0	0	0	0	0
0:04:14	545.160639	2426.412232	-1.957226564	-1.818878077	12.57275486	-8.837233844	-6.420561205	38.42932998	1006.778968	28.2	2048.868551	1.210101646	387.3534914	193.6762457	99.67989633	0	0	0	0	0	0	0
0:04:14	545.160639	2426.412232	-1.957226564	-1.818878077	12.57275486	-8.837233844	-6.420561205	38.42932998	1006.778968	28.2	2048.868551	1.210101646	387.3534914	193.6762457	99.67989633	0	0	0	0	0	0	0
0:04:14	545.160639	2426.412232	-1.957226564	-1.818878077	12.57275486	-8.837233844	-6.420561205	38.42932998	1006.778968	28.2	2048.868551	1.210101646	387.3534914	193.6762457	99.67989633	0	0	0	0	0	0	0
0:04:14	283.0194569	2539.550188	-0.569128001	-0.848337261	13.12284519	-7.599134183	-7.14834507	38.41201356	1007.182821	28.2	2060.273667	0.931977634	387.3768173	193.6879086	99.67995754	0	0	0	0	0	0	0
0:04:14	283.0194569	2539.550188	-0.569128001	-0.848337261	13.12284519	-7.599134183	-7.14834507	38.41201356	1007.182821	28.2	2060.273667	0.931977634	387.3768173	193.6879086	99.67995754	0	0	0	0	0	0	0
0:04:14	283.0194569	2539.550188	-0.569128001	-0.848337261	13.12284519	-7.599134183	-7.14834507	38.41201356	1007.182821	28.2	2060.273667	0.931977634	387.3768173	193.6879086	99.67995754	0	0	0	0	0	0	0
0:04:14	283.0194569	2539.550188	-0.569128001	-0.848337261	13.12284519	-7.599134183	-7.14834507	38.41201356	1007.182821	28.2	2060.273667	0.931977634	387.3768173	193.6879086	99.67995754	0	0	0	0	0	0	0
0:04:14	283.0194569	2539.550188	-0.569128001	-0.848337261	13.12284519	-7.599134183	-7.14834507	38.41201356	1007.182821	28.2	2060.273667	0.931977634	387.3768173	193.6879086	99.67995754	0	0	0	0	0	0	0
0:04:14	283.0194569	2539.550188	-0.569128001	-0.848337261	13.12284519	-7.599134183	-7.14834507	38.41201356	1007.182821	28.2	2060.273667	0.931977634	387.3768173	193.6879086	99.67995754	0	0	0	0	0	0	0
0:04:14	283.0194569	2539.550188	-0.569128001	-0.848337261	13.12284519	-7.599134183	-7.14834507	38.41201356	1007.182821	28.2	2060.273667	0.931977634	387.3768173	193.6879086	99.67995754	0	0	0	0	0	0	0
0:04:14	283.0194569	2539.550188	-0.569128001	-0.848337261	13.12284519	-7.599134183	-7.14834507	38.41201356	1007.182821	28.2	2060.273667	0.931977634	387.3768173	193.6879086	99.67995754	0	0	0	0	0	0	0
0:04:14	3.512027154	2557.693527	0.558819571	0.253605858	13.14606779	-5.472630961	-6.81987894	38.40492075	1006.066639	28.2	2073.613763	0.636938039	387.3863716	193.6926858	99.67998261	0	0	0	0	0	0	0
0:04:14	3.512027154	2557.693527	0.558819571	0.253605858	13.14606779	-5.472630961	-6.81987894	38.40492075	1006.066639	28.2	2073.613763	0.636938039	387.3863716	193.6926858	99.67998261	0	0	0	0	0	0	0
0:04:14	3.512027154	2557.693527	0.558819571	0.253605858	13.14606779	-5.472630961	-6.81987894	38.40492075	1006.066639	28.2	2073.613763	0.636938039	387.3863716	193.6926858	99.67998261	0	0	0	0	0	0	0
0:04:14	3.512027154	2557.693527	0.558819571	0.253605858	13.14606779	-5.472630961	-6.81987894	38.40492075	1006.066639	28.2	2073.613763	0.636938039	387.3863716	193.6926858	99.67998261	0	0	0	0	0	0	0
0:04:14	-169.0202021	2518.42135	1.45276362	1.035742199	12.85586671	-3.791947052	-6.004834018	38.74411943	1003.620959	28.2	2083.403895	0.374912276	389.4562862	194.7278871	99.68487109	0	0	0	0	0	0	0
0:04:14	-169.0202021	2518.42135	1.45276362	1.035742199	12.85586671	-3.791947052	-6.004834018	38.74411943	1003.620959	28.2	2083.403895	0.374912276	389.4562862	194.7278871	99.68487109	0	0	0	0	0	0	0
0:04:14	-169.0202021	2518.42135	1.45276362	1.035742199	12.85586671	-3.791947052	-6.004834018	38.74411943	1003.620959	28.2	2083.403895	0.374912276	389.4562862	194.7278871	99.68487109	0	0	0	0	0	0	0
0:04:14	-169.0202021	2518.42135	1.45276362	1.035742199	12.85586671	-3.791947052	-6.004834018	38.74411943	1003.620959	28.2	2083.403895	0.374912276	389.4562862	194.7278871	99.68487109	0	0	0	0	0	0	0
0:04:14	-169.0202021	2518.42135	1.45276362	1.035742199	12.85586671	-3.791947052	-6.004834018	38.74411943	1003.620959	28.2	2083.403895	0.374912276	389.4562862	194.7278871	99.68487109	0	0	0	0	0	0	0
0:04:14	-220.1014635	2465.742843	2.102286974	1.369428006	12.51009975	-2.491588891	-5.165267017	38.91778915	1002.368771	28.2	2090.729714	0.191955085	390.5160826	195.2579102	99.687374	0	0	0	0	0	0	0
0:04:14	-251.8671708	2450.257474	2.313229579	1.480742405	12.4070798	-2.161671113	-4.929813614	38.95423132	1002.106017	28.2	2092.548371	0.153564068	390.738466	195.3691282	99.6878992	0	0	0	0	0	0	0
0:04:15	-251.8671708	2450.257474	2.313229579	1.480742405	12.4070798	-2.161671113	-4.929813614	38.95423132	1002.106017	28.2	2092.548371	0.153564068	390.738466	195.3691282	99.6878992	0	0	0	0	0	0	0
0:04:15	-444.4697834	2405.057443	2.741405544	1.560628111	12.12148886	-1.38659161	-4.30938457	39.02536643	1001.593121	28.2	2096.792886	0.078624803	391.1725586	195.5862256	99.68892439	0	0	0	0	0	0	0
0:04:15	-471.3326268	2390.604754	2.869124436	1.679502489	12.02979109	-1.175073288	-4.121507656	39.04029315	1001.485496	28.2	2097.911709	0.062899842	391.2636469	195.6317805	99.68913951	0	0	0	0	0	0	0
0:04:15	-471.3326268	2390.604754	2.869124436	1.679502489	12.02979109	-1.175073288	-4.121507656	39.04029315	1001.485496	28.2	2097.911709	0.062899842	391.2636469	195.6317805	99.68913951	0	0	0	0	0	0	0
0:04:15	-534.3352811	2360.634403	3.042959639	1.928361593	11.8484663	-0.807846904	-3.7623649	39.06178761	1001.330518	28.2	2099.839414	0.040255899	391.394814	195.6973795	99.68944929	0	0	0	0	0	0	0
0:04:15	-589.6980599	2332.228778	3.200294169	2.16539142	11.67813843	-0.504342019	-3.436553536	39.07554407	1001.231331	28.2	2101.381705	0.025763775	391.478761	195.7393629	99.68964754	0	0	0	0	0	0	0
0:04:15	-589.6980599	2332.228778	3.200294169	2.16539142	11.67813843	-0.504342019	-3.436553536	39.07554407	1001.231331	28.2	2101.381705	0.025763775	391.478761	195.7393629	99.68964754	0	0	0	0	0	0	0
0:04:15	-583.0042383	2303.123778	3.245988268	2.097530508	11.50372859	-0.234978892	-3.116954263	39.08434821	1001.167852	28.2	2102.681611	0.016488816	391.532487	195.7662323	99.68977443	0	0	0	0	0	0	0
0:04:15	-509.6772325	2275.054098	3.302552492	1.907619525	11.3373463	-0.010146491	-2.823050728	39.08998285	1001.127225	28.2	2103.724671	0.010552842	391.5668717	195.7834286	99.68985563	0	0	0	0	0	0	0
0:04:15	-509.6772325	2275.054098	3.302552492	1.907619525	11.3373463	-0.010146491	-2.823050728	39.08998285	1001.127225	28.2	2103.724671	0.010552842	391.5668717	195.7834286	99.68985563	0	0	0	0	0	0	0
0:04:15	-605.5623888	2249.196663	3.396353595	2.056116496	11.18970163	0.166986246	-2.569312466	39.09358903	1001.101224	28.2	2104.524429	0.006753819	391.5888779	195.7944343	99.68990761	0	0	0	0	0	0	0
0:04:15	-535.5040888	2219.423224	3.380386301	2.109954558	11.01904904	0.349551197	-2.288159978	39.09589698	1001.084583	28.2	2105.214395	0.004322444	391.6029618	195.801478	99.68994087	0	0	0	0	0	0	0
0:04:15	-535.5040888	2219.423224	3.380386301	2.109954558	11.01904904	0.349551197	-2.288159978	39.09589698	1001.084583	28.2	2105.214395	0.004322444	391.6029618	195.801478	99.68994087	0	0	0	0	0	0	0
0:04:15	-612.7448969	2192.338543	3.297687232	2.231330917	10.87031139	0.478392766	-2.048822386	39.09737406	1001.073933	28.2	2105.714253	0.002766364	391.6119756	195.8059859	99.68996216	0	0	0	0	0	0	0
0:04:15	-533.078374	2167.747868	3.167959829	2.098531787	10.73027929	0.52929137	-1.833046327	39.0983194	1001.067117	28.2	2106.069522	0.001770473	391.6177444	195.808871	99.68997578	0	0	0	0	0	0	0
0:04:15	-533.078374	2167.747868	3.167959829	2.098531787	10.73027929	0.52929137	-1.833046327	39.0983194	1001.067117	28.2	2106.069522	0.001770473	391.6177444	195.808871	99.68997578	0	0	0	0	0	0	0
0:04:15	-600.9112794	2137.430515	2.50713429	1.830500344	10.59701874	0.488866477	-1.616629649	39.09892442	1001.062755	28.2	2097.956374	0.001133103	391.6214364	195.8107174	99.6899845	0	0	0	0	0	0	0
0:04:15	-600.9112794	2137.430515	2.50713429	1.830500344	10.59701874	0.488866477	-1.616629649	39.09892442	1001.062755	28.2	2097.956374	0.001133103	391.6214364	195.8107174	99.6899845	0	0	0	0	0	0	0
0:04:15	-520.3428188	2109.41777	1.943645946	1.27900022	10.481852	0.420074545	-1.409242976	39.09931163	1001.033363	28.2	2084.154319	0.180725186	391.6237993	195.8118992	99.68999008	0	0	0	0	0	0	0
0:04:15	-520.3428188	2109.41777	1.943645946	1.27900022	10.481852	0.420074545	-1.409242976	39.09931163	1001.033363	28.2	2084.154319	0.180725186	391.6237993	195.8118992	99.68999008	0	0	0	0	0	0	0
0:04:15	-493.676924	2086.931253	1.470333405	0.768240141	10.39170528	0.353247709	-1.228435504	39.09955944	1000.993273	28.2	2070.762644	0.439664119	391.6253115	195.8126555	99.68999365	0	0	0	0	0	0	0
0:04:15	-466.1819914	2070.064562	1.042013379	0.39799369	10.32781138	0.298118534	-1.077838723	39.09971804	1000.967614	28.2	2059.716652	0.705385036	391.6262794	195.8131395	99.68999594	0	0	0	0	0	0	0
0:04:15	-466.1819914	2070.064562	1.042013379	0.39799369	10.32781138	0.298118534	-1.077838723	39.09971804	1000.967614	28.2	2059.716652	0.705385036	391.6262794	195.8131395	99.68999594	0	0	0	0	0	0	0
0:04:15	-185.3375945	2059.54748	0.730168563	0.271435962	10.28431928	0.264155862	-0.944336783	39.09981955	1000.951193	28.2	2051.136698	0.955446423	391.6268988	195.8134493	99.6899974	0	0	0	0	0	0	0
0:04:15	-112.8239805	2051.950867	0.50270788	0.071559015	10.25648434	0.238099751	-0.830735541	39.09988451	1000.940684	28.2	2045.650366	1.135485711	391.6272952	195.8136475	99.68999834	0	0	0	0	0	0	0
0:04:15	-112.8239805	2051.950867	0.50270788	0.071559015	10.25648434	0.238099751	-0.830735541	39.09988451	1000.940684	28.2	2045.650366	1.135485711	391.6272952	195.8136475	99.68999834	0	0	0	0	0	0	0
0:04:15	-33.0819075	2047.188235	0.368533043	0.07771777	10.23866998	0.221903841	-0.738590746	39.09992609	1000.933958	28.2	2042.142475	1.266710855	391.627549	195.8137744	99.68999893	0	0	0	0	0	0	0
0:04:15	-23.6626208	2044.35767	0.350581148	0.038979373	10.22726879	0.212538458	-0.645938078	39.0999527	1000.929653	28.2	2039.903544	1.350694947	391.6277113	195.8138556	99.68999932	0	0	0	0	0	0	0
0:04:15	-23.6626208	2044.35767	0.350581148	0.038979373	10.22726879	0.212538458	-0.645938078	39.0999527	1000.929653	28.2	2039.903544	1.350694947	391.6277113	195.8138556	99.68999932	0	0	0	0	0	0	0
0:04:15	-1.816477312	2042.852989	0.382491935	0.093346799	10.21897202	0.208064613	-0.57040037	39.09996973	1000.926898	28.2	2038.475748	1.404444766	391.6278153	195.8139076	99.68999956	0	0	0	0	0	0	0
0:04:15	-138.8425055	2040.796273	0.335594838	-0.137658049	10.21286209	0.199841352	-0.504816237	39.09998062	1000.925135	28.2	2037.472839	1.43884465	391.6278818	195.8139409	99.68999972	0	0	0	0	0	0	0
0:04:15	-138.8425055	2040.796273	0.335594838	-0.137658049	10.21286209	0.199841352	-0.504816237	39.09998062	1000.925135	28.2	2037.472839	1.43884465	391.6278818	195.8139409	99.68999972	0	0	0	0	0	0	0
0:04:16	-106.4948835	2039.774695	0.331540696	-0.020181151	10.20895174	0.196058466	-0.439322391	39.0999876	1000.924006	28.2	2036.837777	1.460860576	391.6279243	195.8139622	99.68999982	0	0	0	0	0	0	0
0:04:16	-143.9324054	2039.120885	0.323586046	-0.216515937	10.20644911	0.193637418	-0.38320633	39.09999206	1000.923284	28.2	2036.435697	1.474950769	391.6279516	195.8139758	99.68999989	0	0	0	0	0	0	0
0:04:16	-143.9324054	2039.120885	0.323586046	-0.216515937	10.20644911	0.193637418	-0.38320633	39.09999206	1000.923284	28.2	2036.435697	1.474950769	391.6279516	195.8139758	99.68999989	0	0	0	0	0	0	0
0:04:16	-123.0689395	2038.727246	0.282655069	-0.1988902	10.20484743	0.192207948	-0.332732052	39.09999492	1000.922822	28.2	2036.183326	1.483968492	391.627969	195.8139845	99.68999993	0	0	0	0	0	0	0
0:04:16	-112.3724413	2038.734438	0.317419244	-0.113649728	10.20282236	0.192573086	-0.283908513	39.09999675	1000.922526	28.2	2036.028689	1.489739835	391.6279802	195.8139901	99.68999995	0	0	0	0	0	0	0
0:04:16	-112.3724413	2038.734438	0.317419244	-0.113649728	10.20282236	0.192573086	-0.283908513	39.09999675	1000.922526	28.2	2036.028689	1.489739835	391.6279802	195.8139901	99.68999995	0	0	0	0	0	0	0
0:04:16	-66.01848241	2038.6436	0.328068316	0.068944174	10.20072631	0.192486775	-0.240781448	39.09999792	1000.922337	28.2	2035.934161	1.493433494	391.6279873	195.8139937	99.68999997	0	0	0	0	0	0	0
0:04:16	-68.97050874	2038.166744	0.283443722	0.015244272	10.19938484	0.190351536	-0.199940127	39.09999867	1000.922215	28.2	2035.878743	1.495797436	391.6279919	195.8139959	99.68999998	0	0	0	0	0	0	0
0:04:16	-68.97050874	2038.166744	0.283443722	0.015244272	10.19938484	0.190351536	-0.199940127	39.09999867	1000.922215	28.2	2035.878743	1.495797436	391.6279919	195.8139959	99.68999998	0	0	0	0	0	0	0
0:04:16	-49.6563256	2038.183756	0.265283982	-0.022923666	10.1985263	0.190544983	-0.164201681	39.09999915	1000.922138	28.2	2035.846675	1.497310359	391.6279948	195.8139974	99.68999999	0	0	0	0	0	0	0
0:04:16	-102.5870884	2037.486764	0.271901749	-0.029071146	10.19797683	0.187068789	-0.134209076	39.09999945	1000.922088	28.2	2035.730232	1.49827863	391.6279967	195.8139983	99.68999999	0	0	0	0	0	0	0
0:04:16	-102.5870884	2037.486764	0.271901749	-0.029071146	10.19797683	0.187068789	-0.134209076	39.09999945	1000.922088	28.2	2035.730232	1.49827863	391.6279967	195.8139983	99.68999999	0	0	0	0	0	0	0
0:04:16	-20.19433656	2038.079289	0.290777119	0.053074466	10.19762517	0.189084025	-0.105853809	39.09999965	1000.922056	28.2	2035.660789	1.498898323	391.6279979	195.8139989	99.68999999	0	0	0	0	0	0	0
0:04:16	79.3754246	2038.511065	0.278777356	-0.255032342	10.19740011	0.191573776	-0.079266438	39.09999978	1000.922036	28.2	2035.366145	1.499294927	391.6279986	195.8139993	99.69	0	0	0	0	0	0	0
0:04:16	79.3754246	2038.511065	0.278777356	-0.255032342	10.19740011	0.191573776	-0.079266438	39.09999978	1000.922036	28.2	2035.366145	1.499294927	391.6279986	195.8139993	99.69	0	0	0	0	0	0	0
0:04:16	45.01519174	2038.401602	0.258417508	0.014419301	10.19725607	0.191367217	-0.05553052	39.09999986	1000.922023	28.2	2035.182813	1.499548753	391.6279991	195.8139996	99.69	0	0	0	0	0	0	0
0:04:16	6.763002716	2037.959465	0.283667205	-0.175371647	10.19716388	0.189315019	-0.035779533	39.09999991	1000.922015	28.2	2035.0688	1.499711202	391.6279994	195.8139997	99.69	0	0	0	0	0	0	0
0:04:16	6.763002716	2037.959465	0.283667205	-0.175371647	10.19716388	0.189315019	-0.035779533	39.09999991	1000.922015	28.2	2035.0688	1.499711202	391.6279994	195.8139997	99.69	0	0	0	0	0	0	0
0:04:16	38.76428174	2038.102818	0.262627011	-0.086997854	10.19630489	0.190001612	-0.014978901	39.09999994	1001.906809	28.2	2034.961592	1.499815169	391.6279996	195.8139998	99.69	0	0	0	0	0	0	0
0:04:16	-56.98745969	2036.841643	0.288241287	0.061841373	10.19511513	0.183561032	0.002053503	39.09999996	1003.324918	28.2	2034.722459	1.499881708	391.6279998	195.8139999	99.69	0	0	0	0	0	0	0
0:04:16	-56.98745969	2036.841643	0.288241287	0.061841373	10.19511513	0.183561032	0.002053503	39.09999996	1003.324918	28.2	2034.722459	1.499881708	391.6279998	195.8139999	99.69	0	0	0	0	0	0	0
0:04:16	-82.9268542	2037.127292	0.318674424	0.052498479	10.19435368	0.18491906	0.017274242	39.09999998	1004.232508	28.2	2034.462894	1.499924293	391.6279999	195.8139999	99.69	0	0	0	0	0	0	0
0:04:16	-99.86694669	2036.591547	0.287831631	-0.035720973	10.19386636	0.182188199	0.032575515	38.59599998	1004.813365	28.2	2034.303892	1.499951548	387.3547999	193.6774	99.6792	0	0	0	0	0	0	0
0:04:16	-99.86694669	2036.591547	0.287831631	-0.035720973	10.19386636	0.182188199	0.032575515	38.59599998	1004.813365	28.2	2034.303892	1.499951548	387.3547999	193.6774	99.6792	0	0	0	0	0	0	0
0:04:16	-82.43088588	2036.56183	0.300972244	0.009058577	10.19335447	0.182040447	0.04576833	38.27343999	1005.185113	28.2	2034.205931	1.499968991	384.6199519	192.309976	99.672288	0	0	0	0	0	0	0
0:04:16	-115.397807	2036.125651	0.304622236	-0.133682511	10.19306686	0.179865886	0.057771731	38.06700159	1005.423033	28.2	2034.148036	1.499980154	382.8696492	191.4348246	99.66786432	0	0	0	0	0	0	0
0:04:16	-115.397807	2036.125651	0.304622236	-0.133682511	10.19306686	0.179865886	0.057771731	38.06700159	1005.423033	28.2	2034.148036	1.499980154	382.8696492	191.4348246	99.66786432	0	0	0	0	0	0	0
0:04:16	-78.89123646	2036.343297	0.304918231	-0.154876807	10.19284279	0.180954167	0.069453908	37.93488102	1005.575301	28.2	2034.116623	1.499987299	381.7494555	190.8747278	99.66503316	0	0	0	0	0	0	0
0:04:16	-40.58031133	2036.93215	0.341867668	-0.256041156	10.19289939	0.183850667	0.079770501	37.85032385	1005.672753	28.2	2034.102439	1.499991871	381.0325315	190.5162658	99.66322123	0	0	0	0	0	0	0
0:04:16	-40.58031133	2036.93215	0.341867668	-0.256041156	10.19289939	0.183850667	0.079770501	37.85032385	1005.672753	28.2	2034.102439	1.499991871	381.0325315	190.5162658	99.66322123	0	0	0	0	0	0	0
0:04:16	-54.03639925	2036.803296	0.333515307	-0.23318634	10.19277561	0.183304427	0.089653121	37.79620727	1005.735122	28.2	2034.051681	1.499994797	380.5737002	190.2868501	99.66206158	0	0	0	0	0	0	0
0:04:16	-24.80157552	2036.724789	0.309929797	-0.223919258	10.19265639	0.182994833	0.098257997	37.76157265	1005.775038	28.2	2034.023956	1.49999667	380.2800481	190.1400241	99.66131941	0	0	0	0	0	0	0
0:04:17	-24.80157552	2036.724789	0.309929797	-0.223919258	10.19265639	0.182994833	0.098257997	37.76157265	1005.775038	28.2	2034.023956	1.49999667	380.2800481	190.1400241	99.66131941	0	0	0	0	0	0	0
0:04:17	-11.73484833	2036.983385	0.28191507	-0.135708325	10.19242009	0.184356693	0.105605118	37.7394065	1005.800584	28.2	2034.010292	1.499997869	380.0921108	190.0460554	99.66084442	0	0	0	0	0	0	0
0:04:17	6.493137066	2036.752087	0.251305645	-0.051813328	10.19162886	0.183188284	0.112107276	37.72522016	1005.816934	28.2	2033.966467	1.499998636	379.9718309	189.9859155	99.66054043	0	0	0	0	0	0	0
0:04:17	6.493137066	2036.752087	0.251305645	-0.051813328	10.19162886	0.183188284	0.112107276	37.72522016	1005.816934	28.2	2033.966467	1.499998636	379.9718309	189.9859155	99.66054043	0	0	0	0	0	0	0
0:04:17	-29.71115228	2036.225775	0.228235613	-0.18476053	10.19032247	0.180520502	0.118228656	37.7161409	1005.827398	28.2	2033.906979	1.499999127	379.8948518	189.9474259	99.66034588	0	0	0	0	0	0	0
0:04:17	-72.66977746	2035.561416	0.197950792	-0.205046739	10.18948638	0.177133121	0.12378634	37.71033018	1005.834095	28.2	2033.869226	1.499999441	379.8455851	189.9227926	99.66022136	0	0	0	0	0	0	0
0:04:17	-72.66977746	2035.561416	0.197950792	-0.205046739	10.18948638	0.177133121	0.12378634	37.71033018	1005.834095	28.2	2033.869226	1.499999441	379.8455851	189.9227926	99.66022136	0	0	0	0	0	0	0
0:04:17	66.34238243	2036.226266	0.132448507	-0.288149913	10.18895128	0.180445197	0.129103258	37.70661131	1005.83838	28.2	2033.708945	1.499999642	379.8140545	189.9070272	99.66014167	0	0	0	0	0	0	0
0:04:17	119.5194848	2036.01305	0.218967044	-0.204335944	10.18860882	0.179364926	0.133426085	37.70423124	1005.841124	28.2	2033.496045	1.499999771	379.7938749	189.8969374	99.66009067	0	0	0	0	0	0	0
0:04:17	119.5194848	2036.01305	0.218967044	-0.204335944	10.18860882	0.179364926	0.133426085	37.70423124	1005.841124	28.2	2033.496045	1.499999771	379.7938749	189.8969374	99.66009067	0	0	0	0	0	0	0
0:04:17	4.660190242	2035.563072	0.234098908	-0.214575004	10.18838965	0.177193553	0.137072694	37.70270799	1005.842879	28.2	2033.362909	1.499999854	379.7809599	189.89048	99.66005803	0	0	0	0	0	0	0
0:04:17	-46.72459825	2035.076726	0.173823301	-0.243128003	10.18904937	0.174723874	0.140846524	37.70173312	1005.844003	28.2	2033.283262	1.499999906	379.7726943	189.8863472	99.66003714	0	0	0	0	0	0	0
0:04:17	-46.72459825	2035.076726	0.173823301	-0.243128003	10.18904937	0.174723874	0.140846524	37.70173312	1005.844003	28.2	2033.283262	1.499999906	379.7726943	189.8863472	99.66003714	0	0	0	0	0	0	0
0:04:17	89.78657712	2035.985345	0.191246913	-0.121401922	10.1893116	0.179263279	0.143981776	37.70110919	1005.844722	28.2	2033.235727	1.49999994	379.7674044	189.8837022	99.66002377	0	0	0	0	0	0	0
0:04:17	-29.91343064	2035.414421	0.237118024	-0.21029723	10.18883942	0.176328499	0.146708336	37.70070988	1005.845182	28.2	2033.208906	1.499999962	379.7640188	189.8820094	99.66001521	0	0	0	0	0	0	0
0:04:17	-29.91343064	2035.414421	0.237118024	-0.21029723	10.18883942	0.176328499	0.146708336	37.70070988	1005.845182	28.2	2033.208906	1.499999962	379.7640188	189.8820094	99.66001521	0	0	0	0	0	0	0
0:04:17	26.55488439	2036.159749	0.210475536	-0.176590227	10.18853723	0.180050239	0.149533335	37.70045433	1005.845476	28.2	2033.19662	1.499999975	379.761852	189.880926	99.66000974	0	0	0	0	0	0	0
0:04:17	-17.14347399	2035.30988	0.249424343	-0.154217745	10.18834383	0.175712153	0.152061335	37.70029077	1005.845665	28.2	2032.697756	1.499999984	379.7604653	189.8802327	99.66000623	0	0	0	0	0	0	0
0:04:17	-17.14347399	2035.30988	0.249424343	-0.154217745	10.18834383	0.175712153	0.152061335	37.70029077	1005.845665	28.2	2032.697756	1.499999984	379.7604653	189.8802327	99.66000623	0	0	0	0	0	0	0
0:04:17	-16.48150335	2035.456803	0.266191579	0.097220643	10.18822005	0.176575778	0.154199254	37.70018609	1005.970346	28.2	2032.384884	1.53599999	379.7595778	189.8797889	99.66000399	0	0	0	0	0	0	0
0:04:17	-75.22924215	2034.859994	0.264322611	0.102661211	10.18814083	0.173488498	0.156287523	37.7001191	1006.050141	28.2	2032.191566	1.559039994	379.7590098	189.8795049	99.66000255	0	0	0	0	0	0	0
0:04:17	-75.22924215	2034.859994	0.264322611	0.102661211	10.18814083	0.173488498	0.156287523	37.7001191	1006.050141	28.2	2032.191566	1.559039994	379.7590098	189.8795049	99.66000255	0	0	0	0	0	0	0
0:04:17	-35.75911497	2035.072556	0.244726471	0.052023175	10.18809013	0.174632639	0.157984014	37.70007622	1006.10121	28.2	2032.073362	1.573785596	379.7586463	189.8793231	99.66000163	0	0	0	0	0	0	0
0:04:17	-125.0077136	2034.823196	0.276184941	0.055374832	10.18805768	0.173364889	0.159629769	37.70004878	1006.133895	28.2	2032.002672	1.583222781	379.7584136	189.8792068	99.66000105	0	0	0	0	0	0	0
0:04:17	-125.0077136	2034.823196	0.276184941	0.055374832	10.18805768	0.173364889	0.159629769	37.70004878	1006.133895	28.2	2032.002672	1.583222781	379.7584136	189.8792068	99.66000105	0	0	0	0	0	0	0
0:04:17	-89.63877669	2035.049005	0.231718362	-0.094880107	10.18803692	0.174553529	0.161203052	37.70003122	1006.154813	28.2	2031.96651	1.58926258	379.7582647	189.8791324	99.66000067	0	0	0	0	0	0	0
0:04:17	42.00346292	2036.088243	0.211579752	-0.154403269	10.18802363	0.179834258	0.162769953	37.70001998	1006.1682	28.2	2031.948726	1.593128051	379.7581694	189.8790847	99.66000043	0	0	0	0	0	0	0
0:04:17	42.00346292	2036.088243	0.211579752	-0.154403269	10.18802363	0.179834258	0.162769953	37.70001998	1006.1682	28.2	2031.948726	1.593128051	379.7581694	189.8790847	99.66000043	0	0	0	0	0	0	0
0:04:17	76.69405627	2036.133836	0.225611041	-0.156018092	10.18801512	0.180093925	0.16413277	37.70001279	1006.176768	28.2	2031.943465	1.595601953	379.7581084	189.8790542	99.66000027	0	0	0	0	0	0	0
0:04:17	87.61439601	2035.987015	0.192271066	-0.122851579	10.18800968	0.179340112	0.165364973	37.70000818	1006.182252	28.2	2031.947378	1.59718525	379.7580694	189.8790347	99.66000018	0	0	0	0	0	0	0
0:04:17	87.61439601	2035.987015	0.192271066	-0.122851579	10.18800968	0.179340112	0.165364973	37.70000818	1006.182252	28.2	2031.947378	1.59718525	379.7580694	189.8790347	99.66000018	0	0	0	0	0	0	0
0:04:17	97.36701345	2036.20665	0.215733483	-0.07102501	10.18800619	0.180377672	0.166513583	37.70000524	1006.185761	28.2	2031.955202	1.59819856	379.7580444	189.8790222	99.66000011	0	0	0	0	0	0	0
0:04:18	97.36701345	2036.20665	0.215733483	-0.07102501	10.18800619	0.180377672	0.166513583	37.70000524	1006.185761	28.2	2031.955202	1.59819856	379.7580444	189.8790222	99.66000011	0	0	0	0	0	0	0
0:04:18	66.72996861	2036.077656	0.221949429	-0.197056007	10.18800396	0.17976171	0.167768693	37.70000335	1006.188007	28.2	2031.968569	1.598847078	379.7580284	189.8790142	99.66000007	0	0	0	0	0	0	0
0:04:18	109.4413799	2035.83394	0.207207634	-0.002595844	10.18800254	0.178527494	0.168571963	37.70000215	1006.189444	28.2	2031.941804	1.59926213	379.7580182	189.8790091	99.66000005	0	0	0	0	0	0	0
0:04:18	109.4413799	2035.83394	0.207207634	-0.002595844	10.18800254	0.178527494	0.168571963	37.70000215	1006.189444	28.2	2031.941804	1.59926213	379.7580182	189.8790091	99.66000005	0	0	0	0	0	0	0
0:04:18	123.9818431	2035.668401	0.212612886	-0.14338134	10.18800162	0.177777596	0.169086057	37.70000137	1006.190364	28.2	2031.898595	1.599527763	379.7580116	189.8790058	99.66000003	0	0	0	0	0	0	0
0:04:18	93.11297961	2035.562457	0.226872247	-0.151244058	10.18800104	0.177297662	0.169775076	37.70000088	1006.190953	28.2	2031.877341	1.599697768	379.7580075	189.8790037	99.66000002	0	0	0	0	0	0	0
0:04:18	93.11297961	2035.562457	0.226872247	-0.151244058	10.18800104	0.177297662	0.169775076	37.70000088	1006.190953	28.2	2031.877341	1.599697768	379.7580075	189.8790037	99.66000002	0	0	0	0	0	0	0
0:04:18	70.33838695	2035.849812	0.218678238	-0.089196197	10.18800067	0.178750503	0.170576049	37.70000056	1006.19133	28.2	2031.871498	1.599806572	379.7580048	189.8790024	99.66000001	0	0	0	0	0	0	0
0:04:18	70.33838695	2035.849812	0.218678238	-0.089196197	10.18800067	0.178750503	0.170576049	37.70000056	1006.19133	28.2	2031.871498	1.599806572	379.7580048	189.8790024	99.66000001	0	0	0	0	0	0	0
0:04:18	129.2292476	2036.0254	0.242074072	-0.135565566	10.18800043	0.179600322	0.171288671	37.70000036	1006.191571	28.2	2031.874599	1.599876206	379.7580031	189.8790015	99.66000001	0	0	0	0	0	0	0
0:04:18	34.25423849	2035.969816	0.319087406	-0.171281962	10.18800027	0.179344206	0.17190475	37.70000023	1006.191726	28.2	2031.884343	1.599920772	379.758002	189.879001	99.66	0	0	0	0	0	0	0
0:04:18	34.25423849	2035.969816	0.319087406	-0.171281962	10.18800027	0.179344206	0.17190475	37.70000023	1006.191726	28.2	2031.884343	1.599920772	379.758002	189.879001	99.66	0	0	0	0	0	0	0
0:04:18	-78.81196736	2035.579402	0.22821594	-0.123300456	10.18800017	0.177380292	0.17265904	37.70000015	1006.191824	28.2	2031.89826	1.599949294	379.7580013	189.8790006	99.66	0	0	0	0	0	0	0
0:04:18	-35.03049911	2035.367897	0.219538202	-0.255032292	10.18800011	0.176243387	0.173141785	37.70000009	1006.191888	28.2	2031.911406	1.599967548	379.7580008	189.8790004	99.66	0	0	0	0	0	0	0
0:04:18	-35.03049911	2035.367897	0.219538202	-0.255032292	10.18800011	0.176243387	0.173141785	37.70000009	1006.191888	28.2	2031.911406	1.599967548	379.7580008	189.8790004	99.66	0	0	0	0	0	0	0
0:04:18	-0.398079432	2035.617934	0.251904449	-0.241060667	10.18800007	0.173915768	0.173450743	37.70000006	1006.191928	28.2	2031.92862	1.599979231	379.7580005	189.8790003	99.66	0	0	0	0	0	0	0
0:04:18	-0.398079432	2035.617934	0.251904449	-0.241060667	10.18800007	0.173915768	0.173450743	37.70000006	1006.191928	28.2	2031.92862	1.599979231	379.7580005	189.8790003	99.66	0	0	0	0	0	0	0
0:04:18	47.90506916	2035.752998	0.198898847	-0.302238827	10.18800005	0.147946091	0.172848475	37.70000004	1006.191954	28.2	2031.944677	1.599986708	379.7580003	189.8790002	99.66	0	0	0	0	0	0	0
0:04:18	-96.00127574	2034.729759	0.186015262	-0.216432849	10.18900003	0.060645498	0.167303024	37.70000002	1006.191971	28.2	2031.958273	1.599991493	379.7580002	189.8790001	99.66	0	0	0	0	0	0	0
0:04:18	-96.00127574	2034.729759	0.186015262	-0.216432849	10.18900003	0.060645498	0.167303024	37.70000002	1006.191971	28.2	2031.958273	1.599991493	379.7580002	189.8790001	99.66	0	0	0	0	0	0	0
0:04:18	-43.77465647	2035.348126	0.133929768	-0.299437023	10.19468002	-0.139266881	0.144553935	37.70000002	1005.133221	28.2	2031.975655	1.599994555	379.7580001	189.8790001	99.66	0	0	0	0	0	0	0
0:04:18	-24.15850014	2036.58168	0.021275051	-0.287759695	10.20751521	-0.467850804	0.089634519	37.90000001	1004.455622	28.2	2031.999779	1.599996516	381.5748001	190.7874	99.6646	0	0	0	0	0	0	0
0:04:18	-24.15850014	2036.58168	0.021275051	-0.287759695	10.20751521	-0.467850804	0.089634519	37.90000001	1004.455622	28.2	2031.999779	1.599996516	381.5748001	190.7874	99.6646	0	0	0	0	0	0	0
0:04:18	-32.19680009	2038.491915	-0.026303967	-0.308446205	10.22372974	-0.785824514	0.025566092	38.18800001	1004.021958	28.2	2032.026939	1.59999777	384.1909921	192.095496	99.671224	0	0	0	0	0	0	0
0:04:18	137.3241679	2042.549106	-0.078754539	-0.532005571	10.24554703	-1.111287689	-0.055957701	38.37232	1003.744413	28.2	2032.064361	1.599998573	385.8653549	192.9326775	99.67546336	0	0	0	0	0	0	0
0:04:18	137.3241679	2042.549106	-0.078754539	-0.532005571	10.24554703	-1.111287689	-0.055957701	38.37232	1003.744413	28.2	2032.064361	1.599998573	385.8653549	192.9326775	99.67546336	0	0	0	0	0	0	0
0:04:18	109.1149475	2046.494308	-0.110082905	-0.653123565	10.2727101	-1.464904121	-0.160892929	38.4902848	1003.566784	28.2	2032.120111	1.599999087	386.9369471	193.4684736	99.67817655	0	0	0	0	0	0	0
0:04:18	56.26044639	2052.509957	-0.118413059	-0.706119082	10.30777446	-1.860058638	-0.303851474	38.56578227	1003.453102	28.2	2032.212951	1.599999415	387.6227662	193.8113831	99.67991299	0	0	0	0	0	0	0
0:04:18	56.26044639	2052.509957	-0.118413059	-0.706119082	10.30777446	-1.860058638	-0.303851474	38.56578227	1003.453102	28.2	2032.212951	1.599999415	387.6227662	193.8113831	99.67991299	0	0	0	0	0	0	0
0:04:18	83.49080569	2058.401532	-0.190464358	-0.768396212	10.34565566	-2.258437528	-0.463384944	38.61410066	1003.380345	28.2	2032.326929	1.599999626	388.0616904	194.0308452	99.68102432	0	0	0	0	0	0	0
0:04:18	102.0246756	2065.824101	-0.204577189	-0.551253576	10.39141962	-2.692000018	-0.660166364	38.64502442	1003.333781	28.2	2032.484354	1.599999761	388.3426018	194.1713009	99.68173556	0	0	0	0	0	0	0
0:04:18	102.0246756	2065.824101	-0.204577189	-0.551253576	10.39141962	-2.692000018	-0.660166364	38.64502442	1003.333781	28.2	2032.484354	1.599999761	388.3426018	194.1713009	99.68173556	0	0	0	0	0	0	0
0:04:19	112.7749524	2073.748144	-0.270649401	-0.483122289	10.43682856	-3.110560011	-0.867626473	38.66481563	1003.30398	28.2	2032.667867	1.563999847	388.5223852	194.2611926	99.68219076	0	0	0	0	0	0	0
0:04:19	189.5811295	2082.398972	-0.331895617	-0.506598265	10.48945028	-3.555158407	-1.109960943	38.677482	1003.284907	28.2	2032.903955	1.540959902	388.6374465	194.3187233	99.68248209	0	0	0	0	0	0	0
0:04:19	189.5811295	2082.398972	-0.331895617	-0.506598265	10.48945028	-3.555158407	-1.109960943	38.677482	1003.284907	28.2	2032.903955	1.540959902	388.6374465	194.3187233	99.68248209	0	0	0	0	0	0	0
0:04:19	190.3348029	2091.392022	-0.314413195	-0.517782889	10.54260818	-3.975901381	-1.357215003	38.68558848	1003.272701	28.2	2033.167011	1.526214337	388.7110858	194.3555429	99.68266854	0	0	0	0	0	0	0
0:04:19	74.08007386	2099.482814	-0.322544445	-0.638701049	10.59254923	-4.354176884	-1.591937602	38.69077663	1003.264888	28.2	2033.436367	1.516777176	388.7582149	194.3791074	99.68278786	0	0	0	0	0	0	0
0:04:19	74.08007386	2099.482814	-0.322544445	-0.638701049	10.59254923	-4.354176884	-1.591937602	38.69077663	1003.264888	28.2	2033.436367	1.516777176	388.7582149	194.3791074	99.68278786	0	0	0	0	0	0	0
0:04:19	108.3261673	2110.107721	-0.374828445	-0.688608672	10.65367151	-4.786033206	-1.885560065	38.69409704	1003.259889	28.2	2033.814875	1.510737393	388.7883775	194.3941888	99.68286423	0	0	0	0	0	0	0
0:04:19	181.8463071	2119.762462	-0.478250204	-0.70222955	10.71246977	-5.167941252	-2.155238442	38.69622211	1003.256689	28.2	2034.18424	1.506871931	388.8076816	194.4038408	99.68291311	0	0	0	0	0	0	0
0:04:19	181.8463071	2119.762462	-0.478250204	-0.70222955	10.71246977	-5.167941252	-2.155238442	38.69622211	1003.256689	28.2	2034.18424	1.506871931	388.8076816	194.4038408	99.68291311	0	0	0	0	0	0	0
0:04:19	227.5593165	2129.859175	-0.612960131	-0.634026912	10.77930065	-5.548842401	-2.434872603	38.69758215	1003.254641	28.2	2034.597194	1.504398036	388.8200362	194.4100181	99.68294439	0	0	0	0	0	0	0
0:04:19	250.1376826	2142.940152	-0.793214484	-0.813657224	10.86527242	-5.943339137	-2.744318466	38.69845257	1003.25333	28.2	2035.103644	1.502814743	388.8279432	194.4139716	99.68296441	0	0	0	0	0	0	0
0:04:19	250.1376826	2142.940152	-0.793214484	-0.813657224	10.86527242	-5.943339137	-2.744318466	38.69845257	1003.25333	28.2	2035.103644	1.502814743	388.8279432	194.4139716	99.68296441	0	0	0	0	0	0	0
0:04:19	172.5540768	2156.243777	-0.95753727	-0.974420623	10.95913435	-6.320857047	-3.053003818	38.69900965	1003.252491	28.2	2035.656412	1.501801436	388.8330036	194.4165018	99.68297722	0	0	0	0	0	0	0
0:04:19	331.5281292	2170.867738	-1.104423853	-1.028549199	11.04952598	-6.64478851	-3.334522444	38.69936617	1003.251954	28.2	2036.200944	1.501152919	388.8362423	194.4181212	99.68298542	0	0	0	0	0	0	0
0:04:19	331.5281292	2170.867738	-1.104423853	-1.028549199	11.04952598	-6.64478851	-3.334522444	38.69936617	1003.251954	28.2	2036.200944	1.501152919	388.8362423	194.4181212	99.68298542	0	0	0	0	0	0	0
0:04:19	377.9816427	2189.912312	-1.285831266	-1.093831487	11.17229663	-7.006904647	-3.674254364	38.69959435	1003.251611	28.2	2036.961684	1.480737868	388.8383151	194.4191575	99.68299067	0	0	0	0	0	0	0
0:04:19	351.3124113	2207.93616	-1.37537201	-1.309452152	11.28602984	-7.314778974	-3.974922793	38.69974039	1003.251391	28.2	2037.690838	1.451672236	388.8396417	194.4198208	99.68299403	0	0	0	0	0	0	0
0:04:19	351.3124113	2207.93616	-1.37537201	-1.309452152	11.28602984	-7.314778974	-3.974922793	38.69974039	1003.251391	28.2	2037.690838	1.451672236	388.8396417	194.4198208	99.68299403	0	0	0	0	0	0	0
0:04:19	470.2351832	2226.852142	-1.576718086	-1.462649377	11.4020591	-7.594458543	-4.263270587	38.69983385	1003.25125	28.2	2038.464736	1.433070231	388.8404907	194.4202453	99.68299618	0	0	0	0	0	0	0
0:04:19	414.6016773	2249.367531	-1.692659575	-1.627935601	11.54255782	-7.892453468	-4.589573176	38.69989366	1002.96604	28.2	2039.471391	1.421164948	388.841034	194.420517	99.68299755	0	0	0	0	0	0	0
0:04:19	414.6016773	2249.367531	-1.692659575	-1.627935601	11.54255782	-7.892453468	-4.589573176	38.69989366	1002.96604	28.2	2039.471391	1.421164948	388.841034	194.420517	99.68299755	0	0	0	0	0	0	0
0:04:19	441.2541135	2271.24026	-1.821062128	-1.647478785	11.67783701	-8.156290219	-4.891086833	38.69993194	1002.783506	28.2	2040.49169	1.413545567	388.8413818	194.4206909	99.68299843	0	0	0	0	0	0	0
0:04:19	533.7775926	2294.100886	-1.983759762	-1.782026422	11.81833568	-8.39658574	-5.184975573	38.69995644	1002.666684	28.2	2041.594962	1.372669163	388.8416043	194.4208022	99.682999	0	0	0	0	0	0	0
0:04:19	533.7775926	2294.100886	-1.983759762	-1.782026422	11.81833568	-8.39658574	-5.184975573	38.69995644	1002.666684	28.2	2041.594962	1.372669163	388.8416043	194.4208022	99.682999	0	0	0	0	0	0	0
0:04:19	521.7326593	2319.407967	-2.101366248	-1.93913691	11.97385484	-8.633334874	-5.495344367	38.69997212	1002.591918	28.2	2042.916896	1.346508264	388.8417468	194.4208734	99.68299936	0	0	0	0	0	0	0
0:04:19	472.2133819	2344.526419	-2.273154399	-1.984727623	12.1294671	-8.840134319	-5.787980395	38.69998216	1002.544067	28.2	2044.298493	1.293765289	388.8418379	194.420919	99.68299959	0	0	0	0	0	0	0
0:04:19	472.2133819	2344.526419	-2.273154399	-1.984727623	12.1294671	-8.840134319	-5.787980395	38.69998216	1002.544067	28.2	2044.298493	1.293765289	388.8418379	194.420919	99.68299959	0	0	0	0	0	0	0
0:04:19	481.2818044	2368.405028	-2.283178815	-2.022185678	12.27121894	-9.005965964	-6.047427453	38.69998858	1002.513443	28.2	2045.639036	1.260009785	388.8418963	194.4209481	99.68299974	0	0	0	0	0	0	0
0:04:19	601.2301548	2398.289578	-2.268434442	-2.037878834	12.43718012	-9.150858217	-6.33699357	38.69999269	1002.493844	28.2	2047.390983	1.202406262	388.8419336	194.4209668	99.68299983	0	0	0	0	0	0	0
0:04:19	601.2301548	2398.289578	-2.268434442	-2.037878834	12.43718012	-9.150858217	-6.33699357	38.69999269	1002.493844	28.2	2047.390983	1.202406262	388.8419336	194.4209668	99.68299983	0	0	0	0	0	0	0
0:04:19	671.6279791	2428.82105	-2.207798043	-1.790762454	12.60519528	-9.261349259	-6.619475885	38.69999532	1002.4813	28.2	2049.349429	1.165540008	388.8419575	194.4209788	99.68299989	0	0	0	0	0	0	0
0:04:19	671.6279791	2428.82105	-2.207798043	-1.790762454	12.60519528	-9.261349259	-6.619475885	38.69999532	1002.4813	28.2	2049.349429	1.165540008	388.8419575	194.4209788	99.68299989	0	0	0	0	0	0	0
0:04:20	614.0616266	2456.482032	-2.168990747	-1.88060797	12.76140498	-9.332143526	-6.871424566	38.69999701	1002.473272	28.2	2051.311715	1.105945605	388.8419728	194.4209864	99.68299993	0	0	0	0	0	0	0
0:04:20	591.233601	2485.58302	-2.073234078	-1.552709101	12.92101919	-9.307211856	-7.109511722	38.69999808	1002.468134	28.2	2053.504937	1.067805187	388.8419826	194.4209913	99.68299996	0	0	0	0	0	0	0
0:04:20	591.233601	2485.58302	-2.073234078	-1.552709101	12.92101919	-9.307211856	-7.109511722	38.69999808	1002.468134	28.2	2053.504937	1.067805187	388.8419826	194.4209913	99.68299996	0	0	0	0	0	0	0
0:04:20	520.6549847	2512.426173	-1.84882981	-1.455893825	13.06461228	-9.148375588	-7.307607502	38.69999877	1002.464846	28.2	2055.69716	1.00739532	388.8419889	194.4209944	99.68299997	0	0	0	0	0	0	0
0:04:20	570.8536302	2537.329511	-1.549891078	-1.311492048	13.18255186	-8.893800376	-7.456788801	38.69999922	1002.462741	28.2	2057.758622	0.968733005	388.8419929	194.4209964	99.68299998	0	0	0	0	0	0	0
0:04:20	570.8536302	2537.329511	-1.549891078	-1.311492048	13.18255186	-8.893800376	-7.456788801	38.69999922	1002.462741	28.2	2057.758622	0.968733005	388.8419929	194.4209964	99.68299998	0	0	0	0	0	0	0
0:04:20	501.9458433	2562.544727	-1.05161029	-1.051234911	13.29127319	-8.444512241	-7.563704833	38.6999995	1002.461394	28.2	2060.314478	0.907989123	388.8419954	194.4209977	99.68299999	0	0	0	0	0	0	0
0:04:20	387.5029797	2581.595025	-0.646750586	-0.665190343	13.37093484	-8.009127834	-7.622611093	38.69999968	1002.460532	28.2	2062.651106	0.869113039	388.8419971	194.4209985	99.68299999	0	0	0	0	0	0	0
0:04:20	387.5029797	2581.595025	-0.646750586	-0.665190343	13.37093484	-8.009127834	-7.622611093	38.69999968	1002.460532	28.2	2062.651106	0.869113039	388.8419971	194.4209985	99.68299999	0	0	0	0	0	0	0
0:04:20	248.024467	2594.917376	-0.257920375	-0.376321819	13.4205583	-7.557881814	-7.6353111	38.69999979	1002.459981	28.2	2065.048588	0.824232345	388.8419981	194.4209991	99.683	0	0	0	0	0	0	0
0:04:20	78.67145889	2601.986441	0.06209096	-0.105205964	13.44067731	-7.069124361	-7.598279104	38.69999987	1002.459628	28.2	2067.655056	0.779508701	388.8419988	194.4209994	99.683	0	0	0	0	0	0	0
0:04:20	78.67145889	2601.986441	0.06209096	-0.105205964	13.44067731	-7.069124361	-7.598279104	38.69999987	1002.459628	28.2	2067.655056	0.779508701	388.8419988	194.4209994	99.683	0	0	0	0	0	0	0
0:04:20	-39.58946631	2604.075802	0.262578214	0.046868183	13.43687348	-6.594199591	-7.524178626	38.69999992	1002.459402	28.2	2070.205236	0.710885568	388.8419992	194.4209996	99.683	0	0	0	0	0	0	0
0:04:20	-103.3860184	2603.843753	0.511490057	0.125195637	13.42039903	-6.164007738	-7.432594321	38.69999995	1002.459257	28.2	2072.495151	0.634966764	388.8419995	194.4209998	99.683	0	0	0	0	0	0	0
0:04:20	-103.3860184	2603.843753	0.511490057	0.125195637	13.42039903	-6.164007738	-7.432594321	38.69999995	1002.459257	28.2	2072.495151	0.634966764	388.8419995	194.4209998	99.683	0	0	0	0	0	0	0
0:04:20	-98.3361718	2601.223842	0.614273637	0.243245208	13.39205538	-5.746964952	-7.315860365	38.69999997	1002.459165	28.2	2074.712457	0.586378729	388.8419997	194.4209998	99.683	0	0	0	0	0	0	0
0:04:20	-191.29143	2594.668739	0.850535127	0.400556933	13.33967544	-5.27465757	-7.142790634	38.69999998	1002.459105	28.2	2077.229852	0.519282386	388.8419998	194.4209999	99.683	0	0	0	0	0	0	0
0:04:20	-191.29143	2594.668739	0.850535127	0.400556933	13.33967544	-5.27465757	-7.142790634	38.69999998	1002.459105	28.2	2077.229852	0.519282386	388.8419998	194.4209999	99.683	0	0	0	0	0	0	0
0:04:20	-167.6589952	2586.885713	1.062102482	0.817076437	13.28051228	-4.838780845	-6.959546006	38.69999999	1002.459067	28.2	2079.631265	0.476340727	388.8419999	194.4209999	99.683	0	0	0	0	0	0	0
0:04:20	-167.6589952	2586.885713	1.062102482	0.817076437	13.28051228	-4.838780845	-6.959546006	38.69999999	1002.459067	28.2	2079.631265	0.476340727	388.8419999	194.4209999	99.683	0	0	0	0	0	0	0
0:04:20	-309.7098769	2574.795176	1.267105588	0.89584892	13.20008786	-4.37245974	-6.725989444	38.69999999	1003.249603	28.2	2082.12145	0.412858065	388.8419999	194.421	99.683	0	0	0	0	0	0	0
0:04:20	-286.1808812	2562.954393	1.536747576	1.092743309	13.11461623	-3.952614234	-6.494713244	38.69999999	1003.755546	28.2	2084.376608	0.372229162	388.8419999	194.421	99.683	0	0	0	0	0	0	0
0:04:20	-286.1808812	2562.954393	1.536747576	1.092743309	13.11461623	-3.952614234	-6.494713244	38.69999999	1003.755546	28.2	2084.376608	0.372229162	388.8419999	194.421	99.683	0	0	0	0	0	0	0
0:04:20	-335.956284	2547.148931	1.722598449	1.241675718	13.00663439	-3.51439311	-6.219176476	38.772	1004.079349	28.2	2086.770869	0.310226664	389.6682	194.83392	99.68516	0	0	0	0	0	0	0
0:04:20	-342.9162217	2530.873636	1.931063007	1.414752459	12.89872601	-3.12157159	-5.955472945	38.81808	1004.286584	28.2	2088.902236	0.270545065	390.196968	195.0981888	99.6865424	0	0	0	0	0	0	0
0:04:20	-342.9162217	2530.873636	1.931063007	1.414752459	12.89872601	-3.12157159	-5.955472945	38.81808	1004.286584	28.2	2088.902236	0.270545065	390.196968	195.0981888	99.6865424	0	0	0	0	0	0	0
0:04:20	-399.3285019	2513.215327	2.102440325	1.607881574	12.78522465	-2.752925818	-5.687662685	38.8475712	1004.419214	28.2	2090.901551	0.209148841	390.5353795	195.2673208	99.68742714	0	0	0	0	0	0	0
0:04:20	-398.4762812	2492.642369	2.300201808	1.809244207	12.65566377	-2.379672523	-5.391144118	38.86644557	1004.504097	28.2	2092.920873	0.169855259	390.7519629	195.3755653	99.68799337	0	0	0	0	0	0	0
0:04:20	-398.4762812	2492.642369	2.300201808	1.809244207	12.65566377	-2.379672523	-5.391144118	38.86644557	1004.504097	28.2	2092.920873	0.169855259	390.7519629	195.3755653	99.68799337	0	0	0	0	0	0	0
0:04:20	-425.31674	2471.532516	2.379129157	1.814636293	12.52558481	-2.033670415	-5.100212236	38.87852516	1004.558422	28.2	2094.767759	0.108707365	390.8905762	195.4448418	99.68835575	0	0	0	0	0	0	0
0:04:20	-462.8031136	2448.38509	2.55540266	1.740407227	12.38181428	-1.688229066	-4.787295831	38.8862561	1004.59319	28.2	2096.588685	0.069572714	390.9792888	195.4891788	99.68858768	0	0	0	0	0	0	0
0:04:20	-462.8031136	2448.38509	2.55540266	1.740407227	12.38181428	-1.688229066	-4.787295831	38.8862561	1004.59319	28.2	2096.588685	0.069572714	390.9792888	195.4891788	99.68858768	0	0	0	0	0	0	0
0:04:21	-456.9261127	2425.622058	2.727177703	1.798060625	12.23860114	-1.372986602	-4.486229332	38.89120391	1004.615442	28.2	2098.224359	0.044526537	391.0360648	195.5175544	99.68873612	0	0	0	0	0	0	0
0:04:21	-444.2420321	2404.171237	2.85307373	1.9950788	12.10362473	-1.103591425	-4.213866772	38.8943705	1004.629683	28.2	2099.61827	0.028496984	391.0724015	195.5357148	99.68883112	0	0	0	0	0	0	0
0:04:21	-444.2420321	2404.171237	2.85307373	1.9950788	12.10362473	-1.103591425	-4.213866772	38.8943705	1004.629683	28.2	2099.61827	0.028496984	391.0724015	195.5357148	99.68883112	0	0	0	0	0	0	0
0:04:21	-434.7111406	2377.478512	3.034927187	2.116690432	11.93927983	-0.814378512	-3.897514734	38.89639712	1004.638797	28.2	2101.071133	0.01823807	391.095657	195.5473375	99.68889191	0	0	0	0	0	0	0
0:04:21	-540.23645	2352.734888	3.1319934	2.139641877	11.79169909	-0.574522248	-3.61828943	38.89769416	1004.64463	28.2	2102.272445	0.011672364	391.1105405	195.554776	99.68893082	0	0	0	0	0	0	0
0:04:21	-540.23645	2352.734888	3.1319934	2.139641877	11.79169909	-0.574522248	-3.61828943	38.89769416	1004.64463	28.2	2102.272445	0.011672364	391.1105405	195.554776	99.68893082	0	0	0	0	0	0	0
0:04:21	-535.118408	2327.447728	3.231675776	2.287050801	11.64296742	-0.353574239	-3.343825235	38.89852426	1004.648363	28.2	2103.347925	0.007470313	391.1200659	195.5595366	99.68895573	0	0	0	0	0	0	0
0:04:21	-531.3885811	2300.279506	3.272472497	2.189152513	11.48221915	-0.137287513	-3.05672815	38.89905553	1004.650752	28.2	2104.349032	0.004781	391.1261622	195.5625834	99.68897167	0	0	0	0	0	0	0
0:04:21	-531.3885811	2300.279506	3.272472497	2.189152513	11.48221915	-0.137287513	-3.05672815	38.89905553	1004.650752	28.2	2104.349032	0.004781	391.1261622	195.5625834	99.68897167	0	0	0	0	0	0	0
0:04:21	-512.7983319	2272.904644	3.395342398	2.350817608	11.32498025	0.050655992	-2.783786016	38.89939554	1004.652282	28.2	2105.19846	0.00305984	391.1300638	195.5645334	99.68898187	0	0	0	0	0	0	0
0:04:21	-590.6730924	2247.908532	3.400219135	2.376323269	11.18254736	0.206339835	-2.54366305	38.89961314	1004.65326	28.2	2105.873095	0.001958298	391.1325608	195.5657814	99.68898839	0	0	0	0	0	0	0
0:04:21	-590.6730924	2247.908532	3.400219135	2.376323269	11.18254736	0.206339835	-2.54366305	38.89961314	1004.65326	28.2	2105.873095	0.001958298	391.1325608	195.5657814	99.68898839	0	0	0	0	0	0	0
0:04:21	-592.8762991	2218.4481	3.354380246	2.351526892	11.01591031	0.373857494	-2.271024352	38.89975241	1004.653887	28.2	2106.481461	0.001253311	391.1341589	195.5665801	99.68899257	0	0	0	0	0	0	0
0:04:21	-591.2364315	2192.386904	3.307603358	2.367537211	10.8699426	0.497188796	-2.037135585	38.89984154	1004.654287	28.2	2106.929335	0.000802119	391.1351817	195.5670913	99.68899525	0	0	0	0	0	0	0
0:04:21	-591.2364315	2192.386904	3.307603358	2.367537211	10.8699426	0.497188796	-2.037135585	38.89984154	1004.654287	28.2	2106.929335	0.000802119	391.1351817	195.5670913	99.68899525	0	0	0	0	0	0	0
0:04:21	-605.3697161	2167.315179	3.227426149	2.322903815	10.73164326	0.53892083	-1.824846775	38.89989859	1004.654544	28.2	2107.250014	0.000513356	391.1358363	195.5674184	99.68899696	0	0	0	0	0	0	0
0:04:21	-540.8017783	2137.777674	2.557672735	1.891658442	10.59889169	0.498229331	-1.610301936	38.8999351	1004.654708	28.2	2099.335969	0.000328548	391.1362552	195.5676278	99.68899805	0	0	0	0	0	0	0
0:04:21	-540.8017783	2137.777674	2.557672735	1.891658442	10.59889169	0.498229331	-1.610301936	38.8999351	1004.654708	28.2	2099.335969	0.000328548	391.1362552	195.5676278	99.68899805	0	0	0	0	0	0	0
0:04:21	-493.8044181	2112.883832	2.059070551	1.620061403	10.49449068	0.442066772	-1.429233239	38.89995846	1004.654813	28.2	2088.0509	0.000210271	391.1365233	195.5677618	99.68899875	0	0	0	0	0	0	0
0:04:21	-493.8044181	2112.883832	2.059070551	1.620061403	10.49449068	0.442066772	-1.429233239	38.89995846	1004.654813	28.2	2088.0509	0.000210271	391.1365233	195.5677618	99.68899875	0	0	0	0	0	0	0
0:04:21	-353.9293876	2091.244012	1.500365152	1.181639298	10.40599404	0.377762734	-1.256829273	38.89997342	1002.978	28.2	2075.173136	0.324134573	391.1366949	195.5678475	99.6889992	0	0	0	0	0	0	0
0:04:21	-154.4319681	2074.547888	1.165793698	0.772969151	10.33775618	0.32240815	-1.094930735	38.93998299	1001.90484	28.2	2063.542647	0.611446127	391.1368048	195.5679024	99.68899949	0	0	0	0	0	0	0
0:04:21	-154.4319681	2074.547888	1.165793698	0.772969151	10.33775618	0.32240815	-1.094930735	38.93998299	1001.90484	28.2	2063.542647	0.611446127	391.1368048	195.5679024	99.68899949	0	0	0	0	0	0	0
0:04:21	-155.5161396	2062.187688	0.819467966	0.401740256	10.29068396	0.278461216	-0.96711567	38.99758911	1001.218018	28.2	2055.144334	0.859325521	391.136875	195.5679376	99.68899967	0	0	0	0	0	0	0
0:04:21	-108.5166093	2053.59288	0.652819498	0.163433764	10.25875773	0.246975178	-0.859834029	39.03445703	1000.778451	28.2	2048.951334	1.017968334	391.13692	195.56796	99.68899979	0	0	0	0	0	0	0
0:04:21	-108.5166093	2053.59288	0.652819498	0.163433764	10.25875773	0.246975178	-0.859834029	39.03445703	1000.778451	28.2	2048.951334	1.017968334	391.13692	195.56796	99.68899979	0	0	0	0	0	0	0
0:04:21	-118.87999	2047.890283	0.508004479	0.200677609	10.23832495	0.225864114	-0.764733779	39.0580525	1000.497129	28.2	2044.672094	1.155499733	391.1369488	195.5679744	99.68899987	0	0	0	0	0	0	0
0:04:21	-2.227353577	2044.838421	0.481722867	-0.04768633	10.22624797	0.215233033	-0.674269618	39.0731536	1000.317082	28.2	2041.93646	1.243519829	391.1369672	195.5679836	99.68899991	0	0	0	0	0	0	0
0:04:21	-2.227353577	2044.838421	0.481722867	-0.04768633	10.22624797	0.215233033	-0.674269618	39.0731536	1000.317082	28.2	2041.93646	1.243519829	391.1369672	195.5679836	99.68899991	0	0	0	0	0	0	0
0:04:21	-27.24870629	2042.97627	0.442502635	-0.191439251	10.2175187	0.208909141	-0.594532556	39.0828183	1000.201853	28.2	2040.191414	1.299852691	391.136979	195.5679895	99.68899995	0	0	0	0	0	0	0
0:04:21	55.95426797	2041.784493	0.350601686	-0.179081121	10.21193197	0.20486185	-0.519180836	39.08900371	1000.128106	28.2	2039.075945	1.335905722	391.1369866	195.5679933	99.68899996	0	0	0	0	0	0	0
0:04:21	55.95426797	2041.784493	0.350601686	-0.179081121	10.21193197	0.20486185	-0.519180836	39.08900371	1000.128106	28.2	2039.075945	1.335905722	391.1369866	195.5679933	99.68899996	0	0	0	0	0	0	0
0:04:22	15.6916115	2040.797355	0.297745079	-0.210731917	10.20915646	0.201151584	-0.453395735	39.09296238	1000.080908	28.2	2038.362845	1.358979662	391.1369914	195.5679957	99.68899998	0	0	0	0	0	0	0
0:04:22	177.0425914	2040.985387	0.293436851	-0.195068427	10.20658013	0.203017014	-0.39833327	39.09549592	1000.050701	28.2	2037.758901	1.373746984	391.1369945	195.5679973	99.68899999	0	0	0	0	0	0	0
0:04:22	177.0425914	2040.985387	0.293436851	-0.195068427	10.20658013	0.203017014	-0.39833327	39.09549592	1000.050701	28.2	2037.758901	1.373746984	391.1369945	195.5679973	99.68899999	0	0	0	0	0	0	0
0:04:22	119.2734585	2040.076728	0.307959584	-0.220963793	10.20493129	0.199010889	-0.341533293	39.09711739	1000.031369	28.2	2037.268496	1.41919807	391.1369965	195.5679982	99.68899999	0	0	0	0	0	0	0
0:04:22	57.77345342	2039.563146	0.262254134	-0.142976828	10.20387602	0.196766969	-0.294581308	39.09815513	1000.018996	28.2	2036.958238	1.448286765	391.1369977	195.5679989	99.68899999	0	0	0	0	0	0	0
0:04:22	57.77345342	2039.563146	0.262254134	-0.142976828	10.20387602	0.196766969	-0.294581308	39.09815513	1000.018996	28.2	2036.958238	1.448286765	391.1369977	195.5679989	99.68899999	0	0	0	0	0	0	0
0:04:22	103.0359302	2039.551573	0.332002646	-0.18762517	10.20320065	0.19681086	-0.251972037	39.09881928	1000.011077	28.2	2036.763232	1.466903529	391.1369986	195.5679993	99.689	0	0	0	0	0	0	0
0:04:22	47.47463532	2039.223367	0.277641693	-0.051680109	10.20276842	0.19535895	-0.215902104	39.09924434	1000.00601	28.2	2036.641709	1.478818259	391.1369991	195.5679995	99.689	0	0	0	0	0	0	0
0:04:22	47.47463532	2039.223367	0.277641693	-0.051680109	10.20276842	0.19535895	-0.215902104	39.09924434	1000.00601	28.2	2036.641709	1.478818259	391.1369991	195.5679995	99.689	0	0	0	0	0	0	0
0:04:22	-45.75911339	2038.510835	0.247810684	-0.11155527	10.20249179	0.191789728	-0.177777346	39.09951638	1000.002766	28.2	2036.559853	1.486443686	391.1369994	195.5679997	99.689	0	0	0	0	0	0	0
0:04:22	66.90788743	2038.973614	0.246758838	-0.329955373	10.20231474	0.194105426	-0.146137502	39.09969048	1000.00069	28.2	2036.503146	1.491323959	391.1369996	195.5679998	99.689	0	0	0	0	0	0	0
0:04:22	66.90788743	2038.973614	0.246758838	-0.329955373	10.20231474	0.194105426	-0.146137502	39.09969048	1000.00069	28.2	2036.503146	1.491323959	391.1369996	195.5679998	99.689	0	0	0	0	0	0	0
0:04:22	29.04120795	2038.299713	0.231405656	-0.085371438	10.20220144	0.190787473	-0.113408001	39.09980191	999.9993618	28.2	2036.324214	1.494447334	391.1369998	195.5679999	99.689	0	0	0	0	0	0	0
0:04:22	29.04120795	2038.299713	0.231405656	-0.085371438	10.20220144	0.190787473	-0.113408001	39.09980191	999.9993618	28.2	2036.324214	1.494447334	391.1369998	195.5679999	99.689	0	0	0	0	0	0	0
0:04:22	33.56929309	2038.507776	0.21005962	-0.175797721	10.20212892	0.191863983	-0.083381121	39.09987322	999.9985115	28.2	2036.108057	1.496446294	391.1369998	195.5679999	99.689	0	0	0	0	0	0	0
0:04:22	29.08986758	2038.615057	0.285918157	-0.242830541	10.20208251	0.192472949	-0.057243917	39.09991886	999.9979674	28.2	2035.974236	1.497725628	391.1369999	195.568	99.689	0	0	0	0	0	0	0
0:04:22	-11.41480475	2038.479796	0.26654762	-0.060211546	10.20205281	0.191862687	-0.033076107	39.09994807	999.9976191	28.2	2035.896311	1.498544402	391.1369999	195.568	99.689	0	0	0	0	0	0	0
0:04:22	-31.82047504	2038.49351	0.295510477	-0.10785539	10.2020338	0.19199212	-0.011968708	39.09996677	999.6473962	28.2	2035.850919	1.499068417	391.137	195.568	99.689	0	0	0	0	0	0	0
0:04:22	-31.82047504	2038.49351	0.295510477	-0.10785539	10.2020338	0.19199212	-0.011968708	39.09996677	999.6473962	28.2	2035.850919	1.499068417	391.137	195.568	99.689	0	0	0	0	0	0	0
0:04:22	-29.63234403	2038.709166	0.305886705	-0.129227449	10.20202163	0.193034957	0.005620027	39.09997873	999.1432536	28.2	2035.826268	1.499403787	391.137	195.568	99.689	0	0	0	0	0	0	0
0:04:22	-86.78870018	2038.177506	0.239327491	-0.194025568	10.20201384	0.190302372	0.023716817	38.93998639	998.8206023	28.2	2035.818692	1.499618424	389.5366	194.7678	99.685	0	0	0	0	0	0	0
0:04:22	-86.78870018	2038.177506	0.239327491	-0.194025568	10.20201384	0.190302372	0.023716817	38.93998639	998.8206023	28.2	2035.818692	1.499618424	389.5366	194.7678	99.685	0	0	0	0	0	0	0
0:04:22	-37.07944811	2038.099044	0.205049594	-0.080656363	10.20200886	0.189953518	0.038498763	38.70959129	998.6141055	28.2	2035.816363	1.499755791	387.232024	193.615512	99.67924	0	0	0	0	0	0	0
0:04:22	29.19091321	2038.669268	0.27795174	0.084019928	10.20200567	0.192850252	0.051559208	38.56213842	998.4819475	28.2	2035.818552	1.499843706	385.7570954	192.8780477	99.6755536	0	0	0	0	0	0	0
0:04:22	29.19091321	2038.669268	0.27795174	0.084019928	10.20200567	0.192850252	0.051559208	38.56213842	998.4819475	28.2	2035.818552	1.499843706	385.7570954	192.8780477	99.6755536	0	0	0	0	0	0	0
0:04:22	0.764224453	2038.227612	0.280009114	0.051492754	10.20020363	0.190784161	0.064397893	38.46776859	998.3973664	28.2	2035.825993	1.499899972	384.813141	192.4060705	99.6731943	0	0	0	0	0	0	0
0:04:22	0.764224453	2038.227612	0.280009114	0.051492754	10.20020363	0.190784161	0.064397893	38.46776859	998.3973664	28.2	2035.825993	1.499899972	384.813141	192.4060705	99.6731943	0	0	0	0	0	0	0
0:04:22	18.67466365	2038.344551	0.285885833	-0.078364638	10.19905032	0.191461863	0.077134652	38.4073719	998.3432345	28.2	2035.835516	1.499935982	384.2090103	192.1040051	99.67168435	0	0	0	0	0	0	0
0:04:22	18.67466365	2038.344551	0.285885833	-0.078364638	10.19905032	0.191461863	0.077134652	38.4073719	998.3432345	28.2	2035.835516	1.499935982	384.2090103	192.1040051	99.67168435	0	0	0	0	0	0	0
0:04:22	61.27410474	2038.074913	0.212606933	-0.308713368	10.19831221	0.190175592	0.087406177	38.36871802	998.3085901	28.2	2035.50125	1.499959029	383.8223666	191.9106833	99.67071799	0	0	0	0	0	0	0
0:04:22	61.27410474	2038.074913	0.212606933	-0.308713368	10.19831221	0.190175592	0.087406177	38.36871802	998.3085901	28.2	2035.50125	1.499959029	383.8223666	191.9106833	99.67071799	0	0	0	0	0	0	0
0:04:23	60.99134703	2037.995544	0.246028437	-0.263096556	10.19703981	0.189752379	0.097419953	38.34397953	998.2864176	28.2	2035.0202	1.499973778	383.5749146	191.7869573	99.67009951	0	0	0	0	0	0	0
0:04:23	17.3446221	2037.172908	0.2309382	-0.192101796	10.19558548	0.185401523	0.10630877	38.3281469	998.2722273	28.2	2034.715648	1.499983218	383.4165453	191.7077727	99.66970369	0	0	0	0	0	0	0
0:04:23	17.3446221	2037.172908	0.2309382	-0.192101796	10.19558548	0.185401523	0.10630877	38.3281469	998.2722273	28.2	2034.715648	1.499983218	383.4165453	191.7077727	99.66970369	0	0	0	0	0	0	0
0:04:23	34.25583814	2037.407221	0.202760448	-0.299065149	10.19465471	0.186496974	0.114677613	38.31801402	998.2631455	28.2	2034.527055	1.49998926	383.315189	191.6570945	99.66945036	0	0	0	0	0	0	0
0:04:23	34.25583814	2037.407221	0.202760448	-0.299065149	10.19465471	0.186496974	0.114677613	38.31801402	998.2631455	28.2	2034.527055	1.49998926	383.315189	191.6570945	99.66945036	0	0	0	0	0	0	0
0:04:23	-34.96062359	2037.484822	0.302126687	-0.366841695	10.19385901	0.186798064	0.122033672	38.31152897	998.2573331	28.2	2034.414595	1.499993126	383.250321	191.6246605	99.66928823	0	0	0	0	0	0	0
0:04:23	-34.96062359	2037.484822	0.302126687	-0.366841695	10.19385901	0.186798064	0.122033672	38.31152897	998.2573331	28.2	2034.414595	1.499993126	383.250321	191.6246605	99.66928823	0	0	0	0	0	0	0
0:04:23	-3.071119096	2036.975926	0.264241079	-0.191258685	10.19354977	0.184230761	0.12890155	38.30737854	998.2536132	28.2	2034.299941	1.499995601	383.2088054	191.6039027	99.66918447	0	0	0	0	0	0	0
0:04:23	-3.071119096	2036.975926	0.264241079	-0.191258685	10.19354977	0.184230761	0.12890155	38.30737854	998.2536132	28.2	2034.299941	1.499995601	383.2088054	191.6039027	99.66918447	0	0	0	0	0	0	0
0:04:23	15.67180378	2037.019353	0.285874291	-0.274005558	10.19335185	0.184347687	0.135096992	38.30472227	998.2512324	28.2	2034.193602	1.499997184	383.1822355	191.5906177	99.66911806	0	0	0	0	0	0	0
0:04:23	7.468474418	2036.817546	0.250359546	-0.259163557	10.19302518	0.18334252	0.139942075	38.30302225	998.2497088	28.2	2034.128665	1.499998198	383.1652307	191.5821154	99.66907556	0	0	0	0	0	0	0
0:04:23	7.468474418	2036.817546	0.250359546	-0.259163557	10.19302518	0.18334252	0.139942075	38.30302225	998.2497088	28.2	2034.128665	1.499998198	383.1652307	191.5821154	99.66907556	0	0	0	0	0	0	0
0:04:23	-60.78009637	2036.019589	0.21079011	-0.261984677	10.19301612	0.179299213	0.144482928	38.30193424	998.2487336	28.2	2034.084466	1.499998847	383.1543476	191.5766738	99.66904836	0	0	0	0	0	0	0
0:04:23	-60.78009637	2036.019589	0.21079011	-0.261984677	10.19301612	0.179299213	0.144482928	38.30193424	998.2487336	28.2	2034.084466	1.499998847	383.1543476	191.5766738	99.66904836	0	0	0	0	0	0	0
0:04:23	30.83221832	2036.649617	0.22886567	-0.242350193	10.19265032	0.182511496	0.148469074	38.30123791	998.2481095	28.2	2034.041578	1.499999262	383.1473825	191.5731912	99.66903095	0	0	0	0	0	0	0
0:04:23	43.39473973	2036.622755	0.266034029	-0.239624124	10.1924162	0.182327357	0.151940207	38.30079226	998.2477101	28.2	2034.01905	1.499999528	383.1429248	191.5709624	99.66901981	0	0	0	0	0	0	0
0:04:23	43.39473973	2036.622755	0.266034029	-0.239624124	10.1924162	0.182327357	0.151940207	38.30079226	998.2477101	28.2	2034.01905	1.499999528	383.1429248	191.5709624	99.66901981	0	0	0	0	0	0	0
0:04:23	-44.70404658	2035.982363	0.235421778	-0.274519439	10.19242637	0.179169509	0.154841733	38.30050705	998.2474545	28.2	2033.538392	1.499999698	383.1400719	191.5695359	99.66901268	0	0	0	0	0	0	0
0:04:23	-10.96558981	2035.968512	0.249029938	-0.373092441	10.19083288	0.179188486	0.157258709	38.30032451	999.5554909	28.2	2033.235331	1.519999807	383.138246	191.568623	99.66900811	0	0	0	0	0	0	0
0:04:23	-10.96558981	2035.968512	0.249029938	-0.373092441	10.19083288	0.179188486	0.157258709	38.30032451	999.5554909	28.2	2033.235331	1.519999807	383.138246	191.568623	99.66900811	0	0	0	0	0	0	0
0:04:23	-20.02385748	2035.848288	0.21433916	-0.249539162	10.18981304	0.178560631	0.159165574	38.30020769	1001.439194	28.2	2033.044732	1.548799876	383.1370774	191.5680387	99.66900519	0	0	0	0	0	0	0
0:04:23	-19.41522879	2035.639184	0.207297063	-0.225225064	10.18916035	0.177478804	0.161105967	38.26013292	1002.644764	28.2	2032.929988	1.567231921	383.1363296	191.5676648	99.66900332	0	0	0	0	0	0	0
0:04:23	-19.41522879	2035.639184	0.207297063	-0.225225064	10.18916035	0.177478804	0.161105967	38.26013292	1002.644764	28.2	2032.929988	1.567231921	383.1363296	191.5676648	99.66900332	0	0	0	0	0	0	0
0:04:23	48.40657358	2035.722998	0.18967012	-0.356904041	10.18874262	0.177986434	0.162507819	38.20248507	1003.416329	28.2	2032.859913	1.579028429	383.1358509	191.5674255	99.66900213	0	0	0	0	0	0	0
0:04:23	87.68804709	2035.944399	0.178388877	-0.205618586	10.18847528	0.179111318	0.163765004	38.16559044	1003.910131	28.2	2032.819344	1.586578195	383.1355446	191.5672723	99.66900136	0	0	0	0	0	0	0
0:04:23	87.68804709	2035.944399	0.178388877	-0.205618586	10.18847528	0.179111318	0.163765004	38.16559044	1003.910131	28.2	2032.819344	1.586578195	383.1355446	191.5672723	99.66900136	0	0	0	0	0	0	0
0:04:23	63.82783014	2035.557455	0.162048881	-0.246715895	10.18830418	0.177111244	0.164929603	38.14197788	1004.226164	28.2	2032.79714	1.591410045	383.1353485	191.5671743	99.66900087	0	0	0	0	0	0	0
0:04:23	-11.45238871	2035.172451	0.185231284	-0.372738173	10.18819467	0.175271196	0.166034946	38.12686585	1004.428425	28.2	2032.78785	1.594502429	383.1352231	191.5671115	99.66900056	0	0	0	0	0	0	0
0:04:23	-11.45238871	2035.172451	0.185231284	-0.372738173	10.18819467	0.175271196	0.166034946	38.12686585	1004.428425	28.2	2032.78785	1.594502429	383.1352231	191.5671115	99.66900056	0	0	0	0	0	0	0
0:04:23	-11.45238871	2035.172451	0.185231284	-0.372738173	10.18819467	0.175271196	0.166034946	38.12686585	1004.428425	28.2	2032.78785	1.594502429	383.1352231	191.5671115	99.66900056	0	0	0	0	0	0	0
0:04:23	12.26498958	2035.046831	0.193350734	-0.295558356	10.18627974	0.174763882	0.167523114	38.11100425	1004.640718	28.2	2032.602177	1.597748195	383.1350914	191.5670457	99.66900023	0	0	0	0	0	0	0
0:04:23	12.26498958	2035.046831	0.193350734	-0.295558356	10.18627974	0.174763882	0.167523114	38.11100425	1004.640718	28.2	2032.602177	1.597748195	383.1350914	191.5670457	99.66900023	0	0	0	0	0	0	0
0:04:24	29.87295333	2034.960212	0.19114447	-0.118317348	10.18509903	0.174408884	0.168054793	38.10704272	1004.693739	28.2	2032.490753	1.598558845	383.1350585	191.5670292	99.66900015	0	0	0	0	0	0	0
0:04:24	29.87295333	2034.960212	0.19114447	-0.118317348	10.18509903	0.174408884	0.168054793	38.10704272	1004.693739	28.2	2032.490753	1.598558845	383.1350585	191.5670292	99.66900015	0	0	0	0	0	0	0
0:04:24	11.68757013	2034.733976	0.210492461	-0.135203102	10.18434338	0.173301686	0.168395067	38.10450734	1004.727673	28.2	2032.422162	1.599077661	383.1350374	191.5670187	99.66900009	0	0	0	0	0	0	0
0:04:24	47.39204489	2034.740784	0.214715175	-0.191609986	10.18385976	0.173393079	0.168972843	38.1028847	1004.749391	28.2	2032.381664	1.599409703	383.135024	191.567012	99.66900006	0	0	0	0	0	0	0
0:04:24	47.39204489	2034.740784	0.214715175	-0.191609986	10.18385976	0.173393079	0.168972843	38.1028847	1004.749391	28.2	2032.381664	1.599409703	383.135024	191.567012	99.66900006	0	0	0	0	0	0	0
0:04:24	26.55202873	2034.478342	0.218497712	-0.145630391	10.18355025	0.172011571	0.16934262	38.10184621	1004.76329	28.2	2032.331625	1.59962221	383.1350153	191.5670077	99.66900004	0	0	0	0	0	0	0
0:04:24	16.36589839	2034.394619	0.215398536	-0.24480345	10.18335216	0.171647405	0.169579277	38.10118157	1004.772186	28.2	2032.30336	1.599758214	383.1350098	191.5670049	99.66900002	0	0	0	0	0	0	0
0:04:24	16.36589839	2034.394619	0.215398536	-0.24480345	10.18335216	0.171647405	0.169579277	38.10118157	1004.772186	28.2	2032.30336	1.599758214	383.1350098	191.5670049	99.66900002	0	0	0	0	0	0	0
0:04:24	17.22997497	2034.784196	0.244415063	-0.139954208	10.18322538	0.173614339	0.169730737	38.10075621	1004.777879	28.2	2032.28931	1.599845257	383.1350063	191.5670031	99.66900002	0	0	0	0	0	0	0
0:04:24	45.00670398	2035.629526	0.28510564	-0.127770693	10.18314424	0.177873177	0.170187672	38.10048397	1004.781522	28.2	2032.287119	1.599900965	383.135004	191.567002	99.66900001	0	0	0	0	0	0	0
0:04:24	45.00670398	2035.629526	0.28510564	-0.127770693	10.18314424	0.177873177	0.170187672	38.10048397	1004.781522	28.2	2032.287119	1.599900965	383.135004	191.567002	99.66900001	0	0	0	0	0	0	0
0:04:24	15.03969055	2034.963856	0.20646761	-0.138333244	10.18309232	0.174478833	0.17048011	38.10030974	1004.783854	28.2	2032.288556	1.599936617	383.1350026	191.5670013	99.66900001	0	0	0	0	0	0	0
0:04:24	34.39384195	2034.373508	0.17893927	-0.065733276	10.18305908	0.171506453	0.17046727	38.10019823	1004.785347	28.2	2032.270796	1.599959435	383.1350016	191.5670008	99.669	0	0	0	0	0	0	0
0:04:24	34.39384195	2034.373508	0.17893927	-0.065733276	10.18305908	0.171506453	0.17046727	38.10019823	1004.785347	28.2	2032.270796	1.599959435	383.1350016	191.5670008	99.669	0	0	0	0	0	0	0
0:04:24	47.81053885	2034.143725	0.138521133	-0.038269297	10.18303781	0.17044413	0.170299053	38.10012687	1004.786302	28.2	2032.259109	1.599974038	383.1350011	191.5670005	99.669	0	0	0	0	0	0	0
0:04:24	12.70966486	2033.683664	0.120813525	-0.08105235	10.1830242	0.164564243	0.169991394	38.1000812	1004.786913	28.2	2032.25231	1.599983385	383.1350007	191.5670003	99.669	0	0	0	0	0	0	0
0:04:24	12.70966486	2033.683664	0.120813525	-0.08105235	10.1830242	0.164564243	0.169991394	38.1000812	1004.786913	28.2	2032.25231	1.599983385	383.1350007	191.5670003	99.669	0	0	0	0	0	0	0
0:04:24	-1.684014488	2033.207065	0.125200656	-0.090793504	10.18301549	0.129001116	0.168514492	38.10005197	1004.787304	28.2	2031.869078	1.599989366	383.1350004	191.5670002	99.669	0	0	0	0	0	0	0
0:04:24	-45.66748927	2033.358962	0.05516842	-0.117587842	10.18660991	-0.009399286	0.156329275	38.10003326	1004.462155	28.2	2031.32745	1.599993194	383.1350003	191.5670001	99.669	0	0	0	0	0	0	0
0:04:24	-45.66748927	2033.358962	0.05516842	-0.117587842	10.18660991	-0.009399286	0.156329275	38.10003326	1004.462155	28.2	2031.32745	1.599993194	383.1350003	191.5670001	99.669	0	0	0	0	0	0	0
0:04:24	-89.00967313	2034.182415	0.018187789	-0.242216219	10.19495034	-0.244535543	0.125730736	38.10002129	1003.993739	28.2	2030.992008	1.599995644	383.1350002	191.5670001	99.669	0	0	0	0	0	0	0
0:04:24	-89.00967313	2034.182415	0.018187789	-0.242216219	10.19495034	-0.244535543	0.125730736	38.10002129	1003.993739	28.2	2030.992008	1.599995644	383.1350002	191.5670001	99.669	0	0	0	0	0	0	0
0:04:24	31.75628919	2036.573106	0.041280185	-0.18389838	10.20588822	-0.531582748	0.075987671	38.26001362	1003.693953	28.2	2030.790125	1.599997212	384.6674001	192.3332001	99.6728	0	0	0	0	0	0	0
0:04:24	54.79542508	2039.442268	-0.006700682	-0.460774963	10.22708846	-0.888732958	-0.003967891	38.49040872	1003.50209	28.2	2030.68356	1.599998216	386.8740561	193.436528	99.678272	0	0	0	0	0	0	0
0:04:24	54.79542508	2039.442268	-0.006700682	-0.460774963	10.22708846	-0.888732958	-0.003967891	38.49040872	1003.50209	28.2	2030.68356	1.599998216	386.8740561	193.436528	99.678272	0	0	0	0	0	0	0
0:04:24	33.33175205	2043.310651	-0.090328436	-0.418335977	10.25509661	-1.264469093	-0.10605945	38.63786158	1003.379298	28.2	2030.645358	1.599998858	388.2863159	194.1426579	99.68177408	0	0	0	0	0	0	0
0:04:24	115.9034013	2047.861737	-0.172490199	-0.419335025	10.28326183	-1.61006022	-0.214598048	38.73223141	1003.30071	28.2	2030.649669	1.599999269	389.1901622	194.5945811	99.68401541	0	0	0	0	0	0	0
0:04:24	115.9034013	2047.861737	-0.172490199	-0.419335025	10.28326183	-1.61006022	-0.214598048	38.73223141	1003.30071	28.2	2030.649669	1.599999269	389.1901622	194.5945811	99.68401541	0	0	0	0	0	0	0
0:04:24	133.3136568	2054.762792	-0.238953728	-0.609374416	10.32612757	-2.035358541	-0.378582751	38.7926281	1003.250415	28.2	2030.725068	1.599999532	389.7686238	194.8838119	99.68544986	0	0	0	0	0	0	0
0:04:24	129.3498604	2061.201067	-0.254930386	-0.743119626	10.36624165	-2.418709466	-0.53841296	38.83128199	1003.218225	28.2	2030.822484	1.599999701	390.1388392	195.0689196	99.68636791	0	0	0	0	0	0	0
0:04:24	129.3498604	2061.201067	-0.254930386	-0.743119626	10.36624165	-2.418709466	-0.53841296	38.83128199	1003.218225	28.2	2030.822484	1.599999701	390.1388392	195.0689196	99.68636791	0	0	0	0	0	0	0
0:04:24	181.4663205	2072.05081	-0.209756357	-0.670013249	10.42687572	-2.993651247	-0.809539436	38.86481638	1003.190299	28.2	2031.038432	1.599999847	390.4600217	195.2295108	99.68716437	0	0	0	0	0	0	0
0:04:25	209.0854051	2079.034358	-0.258044069	-0.558408479	10.46408046	-3.351816798	-0.994185239	38.87748248	1003.179752	28.2	2031.209316	1.599999902	390.5813339	195.2901669	99.6874652	0	0	0	0	0	0	0
0:04:25	209.0854051	2079.034358	-0.258044069	-0.558408479	10.46408046	-3.351816798	-0.994185239	38.87748248	1003.179752	28.2	2031.209316	1.599999902	390.5813339	195.2901669	99.6874652	0	0	0	0	0	0	0
0:04:25	186.5993241	2081.801687	-0.258035255	-0.610726783	10.48386437	-3.534053438	-1.091548191	38.88198598	1003.176001	28.2	2031.305053	1.599999922	390.6244671	195.3117336	99.68757216	0	0	0	0	0	0	0
0:04:25	225.1200699	2095.283264	-0.303274051	-0.333684113	10.56178656	-4.15570736	-1.465848674	38.89077682	1003.168681	28.2	2031.720027	1.59999996	390.7086632	195.3538316	99.68778094	0	0	0	0	0	0	0
0:04:25	225.1200699	2095.283264	-0.303274051	-0.333684113	10.56178656	-4.15570736	-1.465848674	38.89077682	1003.168681	28.2	2031.720027	1.59999996	390.7086632	195.3538316	99.68778094	0	0	0	0	0	0	0
0:04:25	225.579456	2099.504811	-0.30561924	-0.41174729	10.58662925	-4.344365888	-1.585678939	38.89262146	1003.167145	28.2	2031.862822	1.599999968	390.7263305	195.3626653	99.68782476	0	0	0	0	0	0	0
0:04:25	214.6108118	2109.715879	-0.385796314	-0.558718266	10.64764272	-4.781794169	-1.882434521	38.89527773	1003.164932	28.2	2032.250526	1.599999979	390.7517715	195.3753858	99.68788784	0	0	0	0	0	0	0
0:04:25	214.6108118	2109.715879	-0.385796314	-0.558718266	10.64764272	-4.781794169	-1.882434521	38.89527773	1003.164932	28.2	2032.250526	1.599999979	390.7517715	195.3753858	99.68788784	0	0	0	0	0	0	0
0:04:25	251.5909996	2119.133923	-0.465949641	-0.64361969	10.70601134	-5.167148268	-2.154318093	38.89697775	1003.163517	28.2	2032.626017	1.599999987	390.7680538	195.3835269	99.68792822	0	0	0	0	0	0	0
0:04:25	218.7193197	2131.35743	-0.59216777	-0.890116602	10.78776726	-5.603534891	-2.48044358	38.89806576	1003.162611	28.2	2033.123771	1.563999992	390.7784744	195.3887372	99.68795406	0	0	0	0	0	0	0
0:04:25	218.7193197	2131.35743	-0.59216777	-0.890116602	10.78776726	-5.603534891	-2.48044358	38.89806576	1003.162611	28.2	2033.123771	1.563999992	390.7784744	195.3887372	99.68795406	0	0	0	0	0	0	0
0:04:25	217.5934446	2143.308355	-0.745187373	-0.749074625	10.86809104	-5.981302331	-2.774563891	38.89876209	1003.162031	28.2	2033.604533	1.540959995	390.7851436	195.3920718	99.6879706	0	0	0	0	0	0	0
0:04:25	283.6882846	2156.966548	-0.939839919	-0.83784776	10.95849827	-6.342833492	-3.07344089	38.89920774	1003.16166	28.2	2034.142741	1.526214397	390.7894119	195.394206	99.68798118	0	0	0	0	0	0	0
0:04:25	283.6882846	2156.966548	-0.939839919	-0.83784776	10.95849827	-6.342833492	-3.07344089	38.89920774	1003.16166	28.2	2034.142741	1.526214397	390.7894119	195.394206	99.68798118	0	0	0	0	0	0	0
0:04:25	234.8495821	2173.38011	-1.105777548	-0.925102566	11.06695889	-6.712613435	-3.39748217	38.89949295	1003.161422	28.2	2034.799394	1.516777214	390.7921436	195.3955718	99.68798796	0	0	0	0	0	0	0
0:04:25	380.9539726	2192.317991	-1.231897631	-1.042105643	11.18165369	-7.046272598	-3.715628589	38.89967549	1003.16127	28.2	2035.515492	1.510737417	390.7938919	195.396446	99.68799229	0	0	0	0	0	0	0
0:04:25	380.9539726	2192.317991	-1.231897631	-1.042105643	11.18165369	-7.046272598	-3.715628589	38.89967549	1003.16127	28.2	2035.515492	1.510737417	390.7938919	195.396446	99.68799229	0	0	0	0	0	0	0
0:04:25	359.5330624	2209.128554	-1.407854484	-1.291547611	11.29021836	-7.341614463	-4.002482297	38.89979231	1003.161173	28.2	2036.216995	1.506871947	390.7950108	195.3970054	99.68799507	0	0	0	0	0	0	0
0:04:25	476.12232	2232.123595	-1.54702687	-1.441350471	11.43129975	-7.662433256	-4.34266867	38.89986708	1003.513111	28.2	2037.185677	1.484398046	390.7957269	195.3973635	99.68799684	0	0	0	0	0	0	0
0:04:25	476.12232	2232.123595	-1.54702687	-1.441350471	11.43129975	-7.662433256	-4.34266867	38.89986708	1003.513111	28.2	2037.185677	1.484398046	390.7957269	195.3973635	99.68799684	0	0	0	0	0	0	0
0:04:25	556.5247248	2253.089221	-1.766857196	-1.436464302	11.56003184	-7.934157284	-4.641667949	38.89991493	1004.019951	28.2	2038.107353	1.454014749	390.7961852	195.3975926	99.68799798	0	0	0	0	0	0	0
0:04:25	635.0037039	2274.015781	-1.831788606	-1.515777153	11.68822038	-8.181100662	-4.925507487	38.89994556	1004.344329	28.2	2039.074066	1.43456944	390.7964786	195.3977393	99.68799871	0	0	0	0	0	0	0
0:04:25	635.0037039	2274.015781	-1.831788606	-1.515777153	11.68822038	-8.181100662	-4.925507487	38.89994556	1004.344329	28.2	2039.074066	1.43456944	390.7964786	195.3977393	99.68799871	0	0	0	0	0	0	0
0:04:25	599.2351705	2295.1329	-2.018144708	-1.707737378	11.82418104	-8.416104424	-5.208084792	38.86396516	1004.55193	28.2	2040.146242	1.386124441	390.7966663	195.3978331	99.68799917	0	0	0	0	0	0	0
0:04:25	632.1382291	2319.733456	-2.168652613	-1.707711922	11.97659587	-8.647586831	-5.511054267	38.8409377	1004.684795	28.2	2041.449235	1.355119642	390.7967864	195.3978932	99.68799947	0	0	0	0	0	0	0
0:04:25	632.1382291	2319.733456	-2.168652613	-1.707711922	11.97659587	-8.647586831	-5.511054267	38.8409377	1004.684795	28.2	2041.449235	1.355119642	390.7967864	195.3978932	99.68799947	0	0	0	0	0	0	0
0:04:25	650.4481466	2345.922252	-2.216417672	-1.83661563	12.13006135	-8.843175572	-5.798914731	38.82620013	1004.769829	28.2	2042.82091	1.335276571	390.7968633	195.3979317	99.68799966	0	0	0	0	0	0	0
0:04:25	588.9526938	2373.303321	-2.24850731	-1.729874003	12.29591927	-9.025632366	-6.094705428	38.81676808	1004.824251	28.2	2044.428103	1.322577006	390.7969125	195.3979563	99.68799978	0	0	0	0	0	0	0
0:04:25	588.9526938	2373.303321	-2.24850731	-1.729874003	12.29591927	-9.025632366	-6.094705428	38.81676808	1004.824251	28.2	2044.428103	1.322577006	390.7969125	195.3979563	99.68799978	0	0	0	0	0	0	0
0:04:25	603.7675641	2401.565126	-2.215804679	-1.779959362	12.45298833	-9.162884714	-6.367971474	38.81073157	1004.85908	28.2	2046.084626	1.278449284	390.796944	195.397972	99.68799986	0	0	0	0	0	0	0
0:04:25	563.834881	2426.16528	-2.182274994	-1.873013992	12.59303253	-9.268526217	-6.606061743	38.80686821	1004.881371	28.2	2047.67504	1.250207541	390.7969642	195.3979821	99.68799991	0	0	0	0	0	0	0
0:04:25	563.834881	2426.16528	-2.182274994	-1.873013992	12.59303253	-9.268526217	-6.606061743	38.80686821	1004.881371	28.2	2047.67504	1.250207541	390.7969642	195.3979821	99.68799991	0	0	0	0	0	0	0
0:04:25	514.3472838	2451.038379	-2.129575996	-1.869128955	12.73310082	-9.339656779	-6.833879516	38.80439565	1004.895638	28.2	2049.407466	1.212132827	390.7969771	195.3979885	99.68799994	0	0	0	0	0	0	0
0:04:26	561.0239417	2478.226523	-2.108728638	-1.775042531	12.88182453	-9.351060339	-7.06024289	38.80281322	1004.904768	28.2	2051.418098	1.171765009	390.7969853	195.3979927	99.68799996	0	0	0	0	0	0	0
0:04:26	561.0239417	2478.226523	-2.108728638	-1.775042531	12.88182453	-9.351060339	-7.06024289	38.80281322	1004.904768	28.2	2051.418098	1.171765009	390.7969853	195.3979927	99.68799996	0	0	0	0	0	0	0
0:04:26	603.7757627	2504.492375	-1.966746328	-1.52178722	13.0235277	-9.240998617	-7.25839545	38.80180046	1004.910612	28.2	2053.501623	1.125929606	390.7969906	195.3979953	99.68799998	0	0	0	0	0	0	0
0:04:26	559.5637281	2527.83732	-1.63615765	-1.103783821	13.14301773	-9.041439115	-7.414333088	38.80115229	1004.914351	28.2	2055.460359	1.080594948	390.796994	195.397997	99.68799999	0	0	0	0	0	0	0
0:04:26	559.5637281	2527.83732	-1.63615765	-1.103783821	13.14301773	-9.041439115	-7.414333088	38.80115229	1004.914351	28.2	2055.460359	1.080594948	390.796994	195.397997	99.68799999	0	0	0	0	0	0	0
0:04:26	484.201786	2553.998685	-1.213660896	-0.940461645	13.25917134	-8.623201033	-7.536533176	38.80073747	1004.916745	28.2	2057.96347	1.011580767	390.7969962	195.3979981	99.68799999	0	0	0	0	0	0	0
0:04:26	398.216103	2574.310238	-0.836422973	-0.825895453	13.34714966	-8.206728661	-7.611861233	38.80047198	1004.918277	28.2	2060.23934	0.935411691	390.7969975	195.3979988	99.68799999	0	0	0	0	0	0	0
0:04:26	398.216103	2574.310238	-0.836422973	-0.825895453	13.34714966	-8.206728661	-7.611861233	38.80047198	1004.918277	28.2	2060.23934	0.935411691	390.7969975	195.3979988	99.68799999	0	0	0	0	0	0	0
0:04:26	322.3816259	2590.335192	-0.420590703	-0.36857309	13.40613578	-7.683786343	-7.628791189	38.80030207	1004.919257	28.2	2062.995258	0.866663482	390.7969984	195.3979992	99.688	0	0	0	0	0	0	0
0:04:26	322.3816259	2590.335192	-0.420590703	-0.36857309	13.40613578	-7.683786343	-7.628791189	38.80030207	1004.919257	28.2	2062.995258	0.866663482	390.7969984	195.3979992	99.688	0	0	0	0	0	0	0
0:04:26	232.2999206	2600.258923	-0.06041805	-0.359326778	13.4360469	-7.22030326	-7.612946361	38.80019332	1004.919885	28.2	2065.440405	0.806664628	390.796999	195.3979995	99.688	0	0	0	0	0	0	0
0:04:26	146.6242692	2603.310871	0.205772448	-0.124929138	13.43471002	-6.689234086	-7.533925671	38.80012373	1004.920286	28.2	2068.281819	0.748265362	390.7969994	195.3979997	99.688	0	0	0	0	0	0	0
0:04:26	146.6242692	2603.310871	0.205772448	-0.124929138	13.43471002	-6.689234086	-7.533925671	38.80012373	1004.920286	28.2	2068.281819	0.748265362	390.7969994	195.3979997	99.688	0	0	0	0	0	0	0
0:04:26	73.62973228	2604.144717	0.444214367	0.192245352	13.42081441	-6.220989815	-7.438832429	38.80007919	1004.920543	28.2	2070.761324	0.694889832	390.7969996	195.3979998	99.688	0	0	0	0	0	0	0
0:04:26	-12.85729134	2599.078059	0.627737195	0.386837025	13.38028122	-5.696473482	-7.279412755	38.80005068	1004.920708	28.2	2073.574848	0.640729492	390.7969997	195.3979999	99.688	0	0	0	0	0	0	0
0:04:26	-12.85729134	2599.078059	0.627737195	0.386837025	13.38028122	-5.696473482	-7.279412755	38.80005068	1004.920708	28.2	2073.574848	0.640729492	390.7969997	195.3979999	99.688	0	0	0	0	0	0	0
0:04:26	-25.24334646	2594.225038	0.864711805	0.392375696	13.33293998	-5.237623028	-7.119104163	38.80003243	1004.920813	28.2	2076.005982	0.590066875	390.7969998	195.3979999	99.688	0	0	0	0	0	0	0
0:04:26	-84.61566173	2587.284024	1.072895555	0.729400446	13.27720159	-4.811598738	-6.944186664	38.80002076	1004.92088	28.2	2078.278509	0.5576428	390.7969999	195.3979999	99.688	0	0	0	0	0	0	0
0:04:26	-84.61566173	2587.284024	1.072895555	0.729400446	13.27720159	-4.811598738	-6.944186664	38.80002076	1004.92088	28.2	2078.278509	0.5576428	390.7969999	195.3979999	99.688	0	0	0	0	0	0	0
0:04:26	-230.9575835	2576.646895	1.172493155	0.809136285	13.21284902	-4.403783192	-6.746839465	38.80001329	1003.404603	28.2	2080.504646	0.464891392	390.7969999	195.398	99.688	0	0	0	0	0	0	0
0:04:26	-226.5724934	2565.050093	1.483435619	1.083047222	13.12502337	-3.968101243	-6.507697258	38.8000085	1002.434186	28.2	2082.857453	0.405530491	390.797	195.398	99.688	0	0	0	0	0	0	0
0:04:26	-226.5724934	2565.050093	1.483435619	1.083047222	13.12502337	-3.968101243	-6.507697258	38.8000085	1002.434186	28.2	2082.857453	0.405530491	390.797	195.398	99.688	0	0	0	0	0	0	0
0:04:26	-285.3284358	2551.39882	1.726438796	1.143950222	13.02945496	-3.565504796	-6.260566245	38.90800544	1001.813119	28.2	2085.07749	0.331539514	391.11524	195.55712	99.68872	0	0	0	0	0	0	0
0:04:26	-302.1334789	2533.862445	1.91020083	1.223968142	12.91545117	-3.153003069	-5.981242397	38.97712348	1001.415636	28.2	2087.341874	0.284185289	391.3189136	195.6589568	99.6891808	0	0	0	0	0	0	0
0:04:26	-302.1334789	2533.862445	1.91020083	1.223968142	12.91545117	-3.153003069	-5.981242397	38.97712348	1001.415636	28.2	2087.341874	0.284185289	391.3189136	195.6589568	99.6891808	0	0	0	0	0	0	0
0:04:26	-319.0263865	2515.769605	2.080768531	1.339299611	12.79772875	-2.769881964	-5.703435134	39.02135903	1001.161247	28.2	2089.429239	0.217878585	391.4492647	195.7241323	99.68947571	0	0	0	0	0	0	0
0:04:26	-319.0263865	2515.769605	2.080768531	1.339299611	12.79772875	-2.769881964	-5.703435134	39.02135903	1001.161247	28.2	2089.429239	0.217878585	391.4492647	195.7241323	99.68947571	0	0	0	0	0	0	0
0:04:26	-444.0781274	2493.889467	2.20381186	1.468071751	12.6664264	-2.392564457	-5.400158486	39.04966978	1000.998438	28.2	2091.511833	0.175442294	391.5326894	195.7658447	99.68966446	0	0	0	0	0	0	0
0:04:26	-488.7840815	2470.114699	2.40999959	1.610125921	12.5186729	-2.004081253	-5.069421431	39.06778866	1000.89424	28.2	2093.586613	0.112283068	391.5860812	195.7925406	99.68978525	0	0	0	0	0	0	0
0:04:26	-488.7840815	2470.114699	2.40999959	1.610125921	12.5186729	-2.004081253	-5.069421431	39.06778866	1000.89424	28.2	2093.586613	0.112283068	391.5860812	195.7925406	99.68978525	0	0	0	0	0	0	0
0:04:26	-488.0746122	2448.552007	2.639679738	1.755800589	12.37983065	-1.664052002	-4.766509716	39.07938474	1000.827554	28.2	2095.374152	0.071861164	391.620252	195.809626	99.68986256	0	0	0	0	0	0	0
0:04:27	-500.8714718	2423.302245	2.867035032	1.762192377	12.22161162	-1.324433281	-4.436766218	39.08680623	1000.784874	28.2	2097.148618	0.045991145	391.6421213	195.8205606	99.68991204	0	0	0	0	0	0	0
0:04:27	-500.8714718	2423.302245	2.867035032	1.762192377	12.22161162	-1.324433281	-4.436766218	39.08680623	1000.784874	28.2	2097.148618	0.045991145	391.6421213	195.8205606	99.68991204	0	0	0	0	0	0	0
0:04:27	-470.1726619	2399.799397	3.016022421	1.825723121	12.07299144	-1.0304373	-4.13613038	39.09155599	1000.75756	28.2	2098.665675	0.029434333	391.6561176	195.8275588	99.68994371	0	0	0	0	0	0	0
0:04:27	-508.1956236	2375.235294	3.080974349	1.930422798	11.92451452	-0.764759872	-3.845963443	39.09459583	1000.740078	28.2	2100.021392	0.018837973	391.6650753	195.8320376	99.68996397	0	0	0	0	0	0	0
0:04:27	-508.1956236	2375.235294	3.080974349	1.930422798	11.92451452	-0.764759872	-3.845963443	39.09459583	1000.740078	28.2	2100.021392	0.018837973	391.6650753	195.8320376	99.68996397	0	0	0	0	0	0	0
0:04:27	-520.2812391	2348.064708	3.220623583	2.052310591	11.76152929	-0.507846318	-3.540856603	39.09654133	1000.72889	28.2	2101.307051	0.012056303	391.6708082	195.8349041	99.68997694	0	0	0	0	0	0	0
0:04:27	-530.550073	2321.140453	3.270159093	2.121238778	11.60457875	-0.281061644	-3.252668226	39.09778645	1000.72173	28.2	2102.419353	0.007716034	391.6744772	195.8367386	99.68998524	0	0	0	0	0	0	0
0:04:27	-530.550073	2321.140453	3.270159093	2.121238778	11.60457875	-0.281061644	-3.252668226	39.09778645	1000.72173	28.2	2102.419353	0.007716034	391.6744772	195.8367386	99.68998524	0	0	0	0	0	0	0
0:04:27	-534.7960467	2297.17357	3.34894182	2.316512818	11.4618904	-0.086439452	-2.996027665	39.09858333	1000.717147	28.2	2103.331586	0.004938262	391.6768254	195.8379127	99.68999056	0	0	0	0	0	0	0
0:04:27	-513.0427499	2267.728965	3.355362765	2.455128203	11.29316985	0.107318751	-2.706057705	39.09909333	1000.714214	28.2	2104.209975	0.003160487	391.6783283	195.8386641	99.68999396	0	0	0	0	0	0	0
0:04:27	-513.0427499	2267.728965	3.355362765	2.455128203	11.29316985	0.107318751	-2.706057705	39.09909333	1000.714214	28.2	2104.209975	0.003160487	391.6783283	195.8386641	99.68999396	0	0	0	0	0	0	0
0:04:27	-566.5405199	2241.453217	3.374632169	2.40196205	11.14426871	0.268604001	-2.453956931	39.09941973	1000.712337	28.2	2104.895624	0.002022712	391.6792901	195.839145	99.68999613	0	0	0	0	0	0	0
0:04:27	-569.6053328	2215.515419	3.384884588	2.345015712	10.99681197	0.41970656	-2.210532436	39.09962863	1000.711136	28.2	2105.453119	0.001294536	391.6799057	195.8394528	99.68999752	0	0	0	0	0	0	0
0:04:27	-569.6053328	2215.515419	3.384884588	2.345015712	10.99681197	0.41970656	-2.210532436	39.09962863	1000.711136	28.2	2105.453119	0.001294536	391.6799057	195.8394528	99.68999752	0	0	0	0	0	0	0
0:04:27	-505.377373	2188.824428	3.311966137	2.391010056	10.84195966	0.522812199	-1.962340759	39.09976232	1000.710367	28.2	2105.900556	0.000828503	391.6802996	195.8396498	99.68999842	0	0	0	0	0	0	0
0:04:27	-547.4188787	2161.234714	3.127738327	2.127446436	10.69905418	0.536479807	-1.737658086	39.09984789	1000.709875	28.2	2105.781356	0.000530242	391.6805518	195.8397759	99.68999899	0	0	0	0	0	0	0
0:04:27	-547.4188787	2161.234714	3.127738327	2.127446436	10.69905418	0.536479807	-1.737658086	39.09984789	1000.709875	28.2	2105.781356	0.000530242	391.6805518	195.8397759	99.68999899	0	0	0	0	0	0	0
0:04:27	-598.8575624	2135.687377	2.65263253	1.890045719	10.58487468	0.505627077	-1.549981175	39.09990265	1000.70956	28.2	2100.197228	0.000339355	391.6807131	195.8398566	99.68999935	0	0	0	0	0	0	0
0:04:27	-598.8575624	2135.687377	2.65263253	1.890045719	10.58487468	0.505627077	-1.549981175	39.09990265	1000.70956	28.2	2100.197228	0.000339355	391.6807131	195.8398566	99.68999935	0	0	0	0	0	0	0
0:04:27	-387.2893199	2111.280001	2.128524819	1.55974926	10.48107979	0.445721329	-1.360467952	39.09993769	1000.593558	28.2	2088.522466	0.160217187	391.6808164	195.8399082	99.68999958	0	0	0	0	0	0	0
0:04:27	-359.9050847	2090.339241	1.621855884	1.066639526	10.39921107	0.380661651	-1.190539489	39.09996012	1000.426677	28.2	2075.774418	0.390539	391.6808825	195.8399412	99.68999973	0	0	0	0	0	0	0
0:04:27	-359.9050847	2090.339241	1.621855884	1.066639526	10.39921107	0.380661651	-1.190539489	39.09996012	1000.426677	28.2	2075.774418	0.390539	391.6808825	195.8399412	99.68999973	0	0	0	0	0	0	0
0:04:27	-271.2008942	2074.759794	1.275787766	0.690249297	10.33881508	0.328143456	-1.046745273	39.09997448	1000.319873	28.2	2065.438308	0.61794496	391.6809248	195.8399624	99.68999983	0	0	0	0	0	0	0
0:04:27	-152.6037723	2064.578188	1.01046417	0.54679955	10.29756165	0.293571812	-0.930156975	39.09998367	1000.251519	28.2	2058.402997	0.827484774	391.6809519	195.8399759	99.68999989	0	0	0	0	0	0	0
0:04:27	-152.6037723	2064.578188	1.01046417	0.54679955	10.29756165	0.293571812	-0.930156975	39.09998367	1000.251519	28.2	2058.402997	0.827484774	391.6809519	195.8399759	99.68999989	0	0	0	0	0	0	0
0:04:27	-24.21977428	2057.02996	0.766857069	0.454991712	10.26675946	0.26616596	-0.829700464	39.09998955	1000.207772	28.2	2052.344238	0.961590256	391.6809692	195.8399846	99.68999993	0	0	0	0	0	0	0
0:04:27	-36.17497554	2051.118295	0.581588524	0.307234696	10.24704605	0.243346214	-0.739328297	39.09999331	1000.179774	28.2	2047.690952	1.119417764	391.6809803	195.8399901	99.68999996	0	0	0	0	0	0	0
0:04:27	-36.17497554	2051.118295	0.581588524	0.307234696	10.24704605	0.243346214	-0.739328297	39.09999331	1000.179774	28.2	2047.690952	1.119417764	391.6809803	195.8399901	99.68999996	0	0	0	0	0	0	0
0:04:27	101.7470957	2048.461269	0.503776655	0.157710205	10.23622947	0.234261577	-0.65225011	39.09999572	1000.161855	28.2	2044.493009	1.220427369	391.6809874	195.8399937	99.68999997	0	0	0	0	0	0	0
0:04:27	91.97446122	2046.271132	0.476377059	0.104734531	10.22750686	0.226007409	-0.57488007	39.09999726	1000.150388	28.2	2042.451686	1.285073516	391.6809919	195.839996	99.68999998	0	0	0	0	0	0	0
0:04:27	91.97446122	2046.271132	0.476377059	0.104734531	10.22750686	0.226007409	-0.57488007	39.09999726	1000.150388	28.2	2042.451686	1.285073516	391.6809919	195.839996	99.68999998	0	0	0	0	0	0	0
0:04:27	27.17529518	2044.168244	0.433241318	0.0258301	10.22372439	0.217204742	-0.501203245	39.09999825	1000.143048	28.2	2041.150999	1.32644705	391.6809948	195.8399974	99.68999999	0	0	0	0	0	0	0
0:04:27	27.17529518	2044.168244	0.433241318	0.0258301	10.22372439	0.217204742	-0.501203245	39.09999825	1000.143048	28.2	2041.150999	1.32644705	391.6809948	195.8399974	99.68999999	0	0	0	0	0	0	0
0:04:28	104.7084289	2044.579356	0.449634444	0.057611264	10.22130361	0.220251035	-0.436290077	39.09999888	1000.138351	28.2	2040.324399	1.352926112	391.6809967	195.8399983	99.68999999	0	0	0	0	0	0	0
0:04:28	0.285514506	2043.439468	0.399166044	-0.047648791	10.21795431	0.215480662	-0.374625649	39.09999928	1000.135344	28.2	2039.803816	1.369872712	391.6809979	195.8399989	99.69	0	0	0	0	0	0	0
0:04:28	0.285514506	2043.439468	0.399166044	-0.047648791	10.21795431	0.215480662	-0.374625649	39.09999928	1000.135344	28.2	2039.803816	1.369872712	391.6809979	195.8399989	99.69	0	0	0	0	0	0	0
0:04:28	2.572849284	2042.42562	0.375626268	0.018904774	10.21761076	0.210867624	-0.320960415	39.09999954	1000.13342	28.2	2039.473442	1.380718536	391.6809986	195.8399993	99.69	0	0	0	0	0	0	0
0:04:28	2.572849284	2042.42562	0.375626268	0.018904774	10.21761076	0.210867624	-0.320960415	39.09999954	1000.13342	28.2	2039.473442	1.380718536	391.6809986	195.8399993	99.69	0	0	0	0	0	0	0
0:04:28	22.59766354	2042.218117	0.336880812	0.000699055	10.21659089	0.210155279	-0.263294666	39.09999971	1000.132189	28.2	2039.271443	1.387659863	391.6809991	195.8399996	99.69	0	0	0	0	0	0	0
0:04:28	-29.26157533	2041.928275	0.378683719	0.040887395	10.21493817	0.209019379	-0.217548586	39.09999981	1000.131401	28.2	2039.145403	1.392102312	391.6809994	195.8399997	99.69	0	0	0	0	0	0	0
0:04:28	-29.26157533	2041.928275	0.378683719	0.040887395	10.21493817	0.209019379	-0.217548586	39.09999981	1000.131401	28.2	2039.145403	1.392102312	391.6809994	195.8399997	99.69	0	0	0	0	0	0	0
0:04:28	54.31511179	2041.922096	0.32343758	-0.079632067	10.21388043	0.209172402	-0.178951095	39.09999988	1000.130897	28.2	2038.903898	1.39494548	391.6809996	195.8399998	99.69	0	0	0	0	0	0	0
0:04:28	39.99943154	2041.777421	0.300960051	-0.110444523	10.21320347	0.208350338	-0.141488701	39.09999992	1000.130574	28.2	2038.624895	1.396765107	391.6809998	195.8399999	99.69	0	0	0	0	0	0	0
0:04:28	39.99943154	2041.777421	0.300960051	-0.110444523	10.21320347	0.208350338	-0.141488701	39.09999992	1000.130574	28.2	2038.624895	1.396765107	391.6809998	195.8399999	99.69	0	0	0	0	0	0	0
0:04:28	35.24623619	2041.52223	0.294734433	-0.155204495	10.21277022	0.207064216	-0.109792769	39.09999995	1000.130367	28.2	2038.450453	1.397929669	391.6809999	195.8399999	99.69	0	0	0	0	0	0	0
0:04:28	-32.56052884	2041.069547	0.289630037	0.014869123	10.21249294	0.204721098	-0.081507372	39.09999997	1000.130235	28.2	2038.34321	1.398674988	391.6809999	195.84	99.69	0	0	0	0	0	0	0
0:04:28	-32.56052884	2041.069547	0.289630037	0.014869123	10.21249294	0.204721098	-0.081507372	39.09999997	1000.130235	28.2	2038.34321	1.398674988	391.6809999	195.84	99.69	0	0	0	0	0	0	0
0:04:28	11.12206154	2040.47355	0.316923224	0.141356239	10.21231548	0.201941503	-0.054884718	39.09999998	1000.13015	28.2	2038.011294	1.399151992	391.6809999	195.84	99.69	0	0	0	0	0	0	0
0:04:28	-28.18428061	2040.974352	0.309390863	0.002667993	10.21220191	0.204322562	-0.03144622	39.09999999	1000.130096	28.2	2037.806628	1.399457275	391.681	195.84	99.69	0	0	0	0	0	0	0
0:04:28	-28.18428061	2040.974352	0.309390863	0.002667993	10.21220191	0.204322562	-0.03144622	39.09999999	1000.130096	28.2	2037.806628	1.399457275	391.681	195.84	99.69	0	0	0	0	0	0	0
0:04:28	-10.31437959	2040.589385	0.329570152	0.005507515	10.21212922	0.20224644	-0.00936558	39.09999999	1000.130062	28.2	2037.681602	1.399652656	391.681	195.84	99.69	0	0	0	0	0	0	0
0:04:28	-73.29192294	2039.557567	0.214404898	-0.10155519	10.2120827	0.197237721	0.010086028	39.09999999	1000.843919	28.2	2037.595145	1.3997777	391.681	195.84	99.69	0	0	0	0	0	0	0
0:04:28	-73.29192294	2039.557567	0.214404898	-0.10155519	10.2120827	0.197237721	0.010086028	39.09999999	1000.843919	28.2	2037.595145	1.3997777	391.681	195.84	99.69	0	0	0	0	0	0	0
0:04:28	23.61300932	2039.781283	0.268779134	-0.048275322	10.21205293	0.198352142	0.026015058	39.1	1001.300788	28.2	2037.285253	1.399857728	391.681	195.84	99.69	0	0	0	0	0	0	0
0:04:28	13.45956596	2040.285661	0.300498646	0.009543794	10.21203387	0.200945371	0.042809637	38.776	1001.593185	28.2	2037.097882	1.435908946	388.54792	194.27364	99.68244	0	0	0	0	0	0	0
0:04:28	13.45956596	2040.285661	0.300498646	0.009543794	10.21203387	0.200945371	0.042809637	38.776	1001.593185	28.2	2037.097882	1.435908946	388.54792	194.27364	99.68244	0	0	0	0	0	0	0
0:04:28	-50.79163778	2040.011423	0.320679133	-0.041291972	10.21122168	0.199445037	0.056838168	38.56864	1001.780318	28.2	2036.982884	1.458981725	386.5427488	193.2711696	99.6776016	0	0	0	0	0	0	0
0:04:28	-106.9103682	2040.019551	0.280794645	0.023853138	10.21150188	0.199644824	0.069456427	38.4359296	1001.900084	28.2	2036.915646	1.473748304	385.2594392	192.6295885	99.67450502	0	0	0	0	0	0	0
0:04:28	-106.9103682	2040.019551	0.280794645	0.023853138	10.21150188	0.199644824	0.069456427	38.4359296	1001.900084	28.2	2036.915646	1.473748304	385.2594392	192.6295885	99.67450502	0	0	0	0	0	0	0
0:04:28	-32.31923564	2040.336072	0.276188573	-0.013613992	10.2106812	0.201172687	0.081612114	38.35099494	1001.976734	28.2	2036.880253	1.483198915	384.4381211	192.2189767	99.67252322	0	0	0	0	0	0	0
0:04:28	88.72132919	2041.134886	0.308320687	0.041567045	10.20935597	0.20507052	0.092471753	38.29663676	1002.025789	28.2	2036.863602	1.489247305	383.9124775	191.9561851	99.67125486	0	0	0	0	0	0	0
0:04:28	88.72132919	2041.134886	0.308320687	0.041567045	10.20935597	0.20507052	0.092471753	38.29663676	1002.025789	28.2	2036.863602	1.489247305	383.9124775	191.9561851	99.67125486	0	0	0	0	0	0	0
0:04:28	24.81109068	2040.527447	0.29568524	-0.048077091	10.20850782	0.201965133	0.101541922	38.26184753	1002.057185	28.2	2036.856425	1.493118275	383.5760656	191.7879984	99.67044311	0	0	0	0	0	0	0
0:04:28	24.81109068	2040.527447	0.29568524	-0.048077091	10.20850782	0.201965133	0.101541922	38.26184753	1002.057185	28.2	2036.856425	1.493118275	383.5760656	191.7879984	99.67044311	0	0	0	0	0	0	0
0:04:29	97.16809804	2040.580566	0.332398553	-0.215369338	10.206965	0.202177685	0.11078683	38.23958242	1002.077279	28.2	2036.857512	1.495595696	383.360762	191.680359	99.66992359	0	0	0	0	0	0	0
0:04:29	14.51010274	2040.085562	0.351295074	-0.222356376	10.2041776	0.199873718	0.118303571	38.22533275	1002.090138	28.2	2036.861368	1.497181246	383.2229677	191.6114698	99.6695911	0	0	0	0	0	0	0
0:04:29	14.51010274	2040.085562	0.351295074	-0.222356376	10.2041776	0.199873718	0.118303571	38.22533275	1002.090138	28.2	2036.861368	1.497181246	383.2229677	191.6114698	99.6695911	0	0	0	0	0	0	0
0:04:29	15.07462576	2039.29796	0.336228847	-0.272628081	10.20079367	0.19603918	0.125994286	38.21621296	1002.098368	28.2	2036.812875	1.498195997	383.1347793	191.5673806	99.6693783	0	0	0	0	0	0	0
0:04:29	104.9396405	2038.725014	0.295186462	-0.194401972	10.19798795	0.193025075	0.132316343	38.21037629	1002.103636	28.2	2036.04584	1.498845438	383.0783388	191.5391636	99.66924211	0	0	0	0	0	0	0
0:04:29	104.9396405	2038.725014	0.295186462	-0.194401972	10.19798795	0.193025075	0.132316343	38.21037629	1002.103636	28.2	2036.04584	1.498845438	383.0783388	191.5391636	99.66924211	0	0	0	0	0	0	0
0:04:29	80.71300991	2038.369889	0.307199336	-0.037537262	10.19603229	0.191256048	0.137642459	38.20664083	1002.107007	28.2	2035.558818	1.49926108	383.0422168	191.5211047	99.66915495	0	0	0	0	0	0	0
0:04:29	-11.61803366	2037.178049	0.298407575	-0.029383848	10.19494066	0.185283871	0.142651174	38.20425013	1002.109164	28.2	2035.241563	1.499527091	383.0190988	191.509547	99.66909917	0	0	0	0	0	0	0
0:04:29	-11.61803366	2037.178049	0.298407575	-0.029383848	10.19494066	0.185283871	0.142651174	38.20425013	1002.109164	28.2	2035.241563	1.499527091	383.0190988	191.509547	99.66909917	0	0	0	0	0	0	0
0:04:29	-22.86390154	2037.136431	0.281180848	0.043714338	10.19388202	0.185021677	0.146776751	38.20272008	1002.110545	28.2	2035.041681	1.499697339	383.0043032	191.5021501	99.66906347	0	0	0	0	0	0	0
0:04:29	-46.58601699	2036.840596	0.253435743	0.087417176	10.1934045	0.183653873	0.149937121	38.20174085	1002.111429	28.2	2034.916036	1.499806297	382.9948341	191.4974161	99.66904062	0	0	0	0	0	0	0
0:04:29	-46.58601699	2036.840596	0.253435743	0.087417176	10.1934045	0.183653873	0.149937121	38.20174085	1002.111429	28.2	2034.916036	1.499806297	382.9948341	191.4974161	99.66904062	0	0	0	0	0	0	0
0:04:29	-105.3309309	2036.402382	0.217158875	-0.137613007	10.19305888	0.181378479	0.153039757	38.20111415	1002.111995	28.2	2034.839823	1.49987603	382.9887738	191.4943863	99.669026	0	0	0	0	0	0	0
0:04:29	-33.93003576	2036.431324	0.20226168	-0.227552325	10.19223768	0.181482227	0.155745445	38.20071305	1002.112356	28.2	2034.793327	1.499920659	382.9848952	191.4924472	99.66901664	0	0	0	0	0	0	0
0:04:29	-33.93003576	2036.431324	0.20226168	-0.227552325	10.19223768	0.181482227	0.155745445	38.20071305	1002.112356	28.2	2034.793327	1.499920659	382.9848952	191.4924472	99.66901664	0	0	0	0	0	0	0
0:04:29	-11.80514288	2035.830927	0.196847475	-0.195953488	10.19071212	0.178548625	0.157837085	38.20045635	1002.112588	28.2	2034.683569	1.499949222	382.9824129	191.4912062	99.66901065	0	0	0	0	0	0	0
0:04:29	18.05898855	2035.526714	0.187742384	-0.072210232	10.18973575	0.17707112	0.159535734	38.20029207	1002.112736	28.2	2034.118404	1.499967502	382.9808243	191.490412	99.66900681	0	0	0	0	0	0	0
0:04:29	18.05898855	2035.526714	0.187742384	-0.072210232	10.18973575	0.17707112	0.159535734	38.20029207	1002.112736	28.2	2034.118404	1.499967502	382.9808243	191.490412	99.66900681	0	0	0	0	0	0	0
0:04:29	-24.51736733	2035.114377	0.175115126	0.031505451	10.18911088	0.175125517	0.16114287	38.20018692	1002.112831	28.2	2033.761379	1.499979201	382.9798075	191.4899037	99.66900436	0	0	0	0	0	0	0
0:04:29	-24.51736733	2035.114377	0.175115126	0.031505451	10.18911088	0.175125517	0.16114287	38.20018692	1002.112831	28.2	2033.761379	1.499979201	382.9798075	191.4899037	99.66900436	0	0	0	0	0	0	0
0:04:29	-56.18815509	2035.012881	0.192073681	0.051443489	10.18871096	0.174600331	0.162531437	38.20011963	1002.237452	28.2	2033.536282	1.499986689	382.9791568	191.4895783	99.66900279	0	0	0	0	0	0	0
0:04:29	8.115300743	2035.264964	0.179927156	-0.054876167	10.18845502	0.175744212	0.163780119	38.20007656	1002.317209	28.2	2033.384741	1.499991481	382.9787404	191.4893701	99.66900179	0	0	0	0	0	0	0
[truncated: 55 more rows]
