# Supplementary material for: Design and simulation-based evaluation of a novel tracheostomy high-flow therapy device interface: a preclinical study
Source: PeerJ. 2025 Dec 16;13:e20445. doi: 10.7717/peerj.20445 (PMC12716144; doi:10.7717/peerj.20445)
Supplement: Supplemental Information 2 — PEEP, positive end-expiratory pressure; nHFTI, new high-flow tracheal interface; [file peerj-13-20445-s002.csv]

Time	Flow	Lung tidal volume	p alveole	Airway pressure	Bellows position	Intrapleural pressure	Cardial pressure	Fraction of O2 inspir	Ambient pressure	Temperature Celsius	FRC actual	Shunt fraction	Partial pressure O2 air chamber	Partial pressure O2 effectiv	Oxygen sat pulm. capillaries	NA	NA	NA	NA	NA	NA	NA
0:41:39	-459.8025409	2383.391848	4.968690707	4.338611999	11.83733193	1.3143864	-1.594881623	47.99999999	1002.113369	28.6	2162.053241	2.37E-08	481.6199465	240.8099733	99.833	0	0	0	0	0	0	0
0:41:39	-459.8025409	2383.391848	4.968690707	4.338611999	11.83733193	1.3143864	-1.594881623	47.99999999	1002.113369	28.6	2162.053241	2.37E-08	481.6199465	240.8099733	99.833	0	0	0	0	0	0	0
0:41:39	-452.5566662	2362.941103	4.990042053	4.371791679	11.72045244	1.428767296	-1.337324239	48	1002.113236	28.6	2163.008154	1.51E-08	481.6199658	240.8099829	99.833	0	0	0	0	0	0	0
0:41:39	-409.4037863	2342.945226	4.930466914	4.300746675	11.60824956	1.467451069	-1.096647513	48	1002.113151	28.6	2163.864059	9.69E-09	481.6199781	240.809989	99.833	0	0	0	0	0	0	0
0:41:39	-409.4037863	2342.945226	4.930466914	4.300746675	11.60824956	1.467451069	-1.096647513	48	1002.113151	28.6	2163.864059	9.69E-09	481.6199781	240.809989	99.833	0	0	0	0	0	0	0
0:41:39	-394.8923433	2321.282865	4.785378825	4.109557872	11.49387972	1.448128684	-0.864174408	48	1002.113097	28.6	2164.659957	6.20E-09	481.619986	240.809993	99.833	0	0	0	0	0	0	0
0:41:39	-315.1802197	2301.394713	4.788082448	4.252677038	11.38600302	1.405602358	-0.659311621	48	1002.253462	28.6	2165.342173	3.97E-09	481.619991	240.8099955	99.833	0	0	0	0	0	0	0
0:41:39	-315.1802197	2301.394713	4.788082448	4.252677038	11.38600302	1.405602358	-0.659311621	48	1002.253462	28.6	2165.342173	3.97E-09	481.619991	240.8099955	99.833	0	0	0	0	0	0	0
0:41:39	-390.6848606	2283.725857	4.639252767	4.069673304	11.29308193	1.353665509	-0.490279438	48	1002.455616	28.6	2165.892831	2.54E-09	481.6199943	240.8099971	99.833	0	0	0	0	0	0	0
0:41:39	-379.7676308	2264.325668	4.500001771	3.787830915	11.19141244	1.279825926	-0.32193884	48	1002.584994	28.6	2166.413132	1.63E-09	481.6199963	240.8099982	99.833	0	0	0	0	0	0	0
0:41:39	-379.7676308	2264.325668	4.500001771	3.787830915	11.19141244	1.279825926	-0.32193884	48	1002.584994	28.6	2166.413132	1.63E-09	481.6199963	240.8099982	99.833	0	0	0	0	0	0	0
0:41:39	-407.4819237	2247.691788	4.407641133	3.676051785	11.10734396	1.211488593	-0.187200858	48	1002.667796	28.6	2166.815404	1.04E-09	481.6199976	240.8099988	99.833	0	0	0	0	0	0	0
0:41:39	-350.6331512	2232.350144	4.139290325	3.371033143	11.03098013	1.144352699	-0.073568549	48	1002.72079	28.6	2167.133659	6.66E-10	481.6199985	240.8099992	99.833	0	0	0	0	0	0	0
0:41:39	-350.6331512	2232.350144	4.139290325	3.371033143	11.03098013	1.144352699	-0.073568549	48	1002.72079	28.6	2167.133659	6.66E-10	481.6199985	240.8099992	99.833	0	0	0	0	0	0	0
0:41:39	-432.6990567	2216.683772	4.016505808	3.386501211	10.95598729	1.072265727	0.024836129	48	1002.754705	28.6	2167.381862	4.26E-10	481.619999	240.8099995	99.833	0	0	0	0	0	0	0
0:41:39	-313.9595963	2202.594134	3.881603717	3.240680775	10.88079186	1.005650066	0.114455122	48	1002.776411	28.6	2167.570271	2.73E-10	481.6199994	240.8099997	99.833	0	0	0	0	0	0	0
0:41:39	-313.9595963	2202.594134	3.881603717	3.240680775	10.88079186	1.005650066	0.114455122	48	1002.776411	28.6	2167.570271	2.73E-10	481.6199994	240.8099997	99.833	0	0	0	0	0	0	0
0:41:39	-308.7357016	2188.184726	3.731146379	3.055755696	10.81274679	0.936016042	0.189011278	48	1002.790303	28.6	2165.769454	1.75E-10	481.6199996	240.8099998	99.833	0	0	0	0	0	0	0
0:41:39	-344.4824491	2174.695105	3.630333683	2.992363646	10.74471795	0.870250267	0.254127218	48	1002.799194	28.6	2160.34933	1.12E-10	481.6199997	240.8099999	99.833	0	0	0	0	0	0	0
0:41:39	-344.4824491	2174.695105	3.630333683	2.992363646	10.74471795	0.870250267	0.254127218	48	1002.799194	28.6	2160.34933	1.12E-10	481.6199997	240.8099999	99.833	0	0	0	0	0	0	0
0:41:39	-254.7118074	2162.581027	3.515333557	3.052552733	10.68253949	0.810640171	0.30640142	48	1002.804884	28.6	2153.121011	7.15E-11	481.6199998	240.8099999	99.833	0	0	0	0	0	0	0
0:41:39	-254.7118074	2162.581027	3.515333557	3.052552733	10.68253949	0.810640171	0.30640142	48	1002.804884	28.6	2153.121011	7.15E-11	481.6199998	240.8099999	99.833	0	0	0	0	0	0	0
0:41:39	-283.0281567	2151.976297	3.492213476	2.999473749	10.62922527	0.758329709	0.346776909	48	1002.808526	28.6	2145.858047	4.58E-11	481.6199999	240.8099999	99.833	0	0	0	0	0	0	0
0:41:39	-211.6223003	2140.73999	3.270416625	2.690703199	10.57774417	0.702691014	0.381657221	48	1002.810857	28.6	2136.82431	2.93E-11	481.6199999	240.81	99.833	0	0	0	0	0	0	0
0:41:39	-211.6223003	2140.73999	3.270416625	2.690703199	10.57774417	0.702691014	0.381657221	48	1002.810857	28.6	2136.82431	2.93E-11	481.6199999	240.81	99.833	0	0	0	0	0	0	0
0:41:39	-217.4830322	2130.345514	3.02742664	2.419970048	10.53631627	0.650882249	0.408860622	48	1002.812348	28.6	2127.839479	1.87E-11	481.62	240.81	99.833	0	0	0	0	0	0	0
0:41:39	-200.3375806	2122.139209	2.83255305	2.429900831	10.50460241	0.610084639	0.429270798	48	1002.813303	28.6	2120.147946	1.20E-11	481.62	240.81	99.833	0	0	0	0	0	0	0
0:41:40	-200.3375806	2122.139209	2.83255305	2.429900831	10.50460241	0.610084639	0.429270798	48	1002.813303	28.6	2120.147946	1.20E-11	481.62	240.81	99.833	0	0	0	0	0	0	0
0:41:40	-73.04545159	2116.932654	2.572433952	2.280576532	10.48170554	0.584054169	0.444133311	48	1002.813914	28.6	2114.487526	7.68E-12	481.62	240.81	99.833	0	0	0	0	0	0	0
0:41:40	-73.04545159	2116.932654	2.572433952	2.280576532	10.48170554	0.584054169	0.444133311	48	1002.813914	28.6	2114.487526	7.68E-12	481.62	240.81	99.833	0	0	0	0	0	0	0
0:41:40	-44.29527121	2109.952199	2.383254183	2.024231184	10.45976124	0.549251735	0.460084255	48	1002.814444	28.6	2107.733893	3.93E-12	481.62	240.81	99.833	0	0	0	0	0	0	0
0:41:40	-44.29527121	2109.952199	2.383254183	2.024231184	10.45976124	0.549251735	0.460084255	48	1002.814444	28.6	2107.733893	3.93E-12	481.62	240.81	99.833	0	0	0	0	0	0	0
0:41:40	-44.29527121	2109.952199	2.383254183	2.024231184	10.45976124	0.549251735	0.460084255	48	1002.814444	28.6	2107.733893	3.93E-12	481.62	240.81	99.833	0	0	0	0	0	0	0
0:41:40	-44.29527121	2109.952199	2.383254183	2.024231184	10.45976124	0.549251735	0.460084255	48	1002.814444	28.6	2107.733893	3.93E-12	481.62	240.81	99.833	0	0	0	0	0	0	0
0:41:40	-44.29527121	2109.952199	2.383254183	2.024231184	10.45976124	0.549251735	0.460084255	48	1002.814444	28.6	2107.733893	3.93E-12	481.62	240.81	99.833	0	0	0	0	0	0	0
0:41:40	-44.29527121	2109.952199	2.383254183	2.024231184	10.45976124	0.549251735	0.460084255	48	1002.814444	28.6	2107.733893	3.93E-12	481.62	240.81	99.833	0	0	0	0	0	0	0
0:41:40	-44.29527121	2109.952199	2.383254183	2.024231184	10.45976124	0.549251735	0.460084255	48	1002.814444	28.6	2107.733893	3.93E-12	481.62	240.81	99.833	0	0	0	0	0	0	0
0:41:40	-44.29527121	2109.952199	2.383254183	2.024231184	10.45976124	0.549251735	0.460084255	48	1002.814444	28.6	2107.733893	3.93E-12	481.62	240.81	99.833	0	0	0	0	0	0	0
0:41:40	-57.71823909	2104.8264	2.301430513	1.901206693	10.439419	0.52365671	0.474071311	48	1002.814772	28.6	2102.612809	1.61E-12	481.62	240.81	99.833	0	0	0	0	0	0	0
0:41:40	-57.71823909	2104.8264	2.301430513	1.901206693	10.439419	0.52365671	0.474071311	48	1002.814772	28.6	2102.612809	1.61E-12	481.62	240.81	99.833	0	0	0	0	0	0	0
0:41:40	-57.71823909	2104.8264	2.301430513	1.901206693	10.439419	0.52365671	0.474071311	48	1002.814772	28.6	2102.612809	1.61E-12	481.62	240.81	99.833	0	0	0	0	0	0	0
0:41:40	-57.71823909	2104.8264	2.301430513	1.901206693	10.439419	0.52365671	0.474071311	48	1002.814772	28.6	2102.612809	1.61E-12	481.62	240.81	99.833	0	0	0	0	0	0	0
0:41:40	-57.71823909	2104.8264	2.301430513	1.901206693	10.439419	0.52365671	0.474071311	48	1002.814772	28.6	2102.612809	1.61E-12	481.62	240.81	99.833	0	0	0	0	0	0	0
0:41:40	-57.71823909	2104.8264	2.301430513	1.901206693	10.439419	0.52365671	0.474071311	48	1002.814772	28.6	2102.612809	1.61E-12	481.62	240.81	99.833	0	0	0	0	0	0	0
0:41:40	-57.71823909	2104.8264	2.301430513	1.901206693	10.439419	0.52365671	0.474071311	48	1002.814772	28.6	2102.612809	1.61E-12	481.62	240.81	99.833	0	0	0	0	0	0	0
0:41:40	-57.71823909	2104.8264	2.301430513	1.901206693	10.439419	0.52365671	0.474071311	48	1002.814772	28.6	2102.612809	1.61E-12	481.62	240.81	99.833	0	0	0	0	0	0	0
0:41:40	-57.71823909	2104.8264	2.301430513	1.901206693	10.439419	0.52365671	0.474071311	48	1002.814772	28.6	2102.612809	1.61E-12	481.62	240.81	99.833	0	0	0	0	0	0	0
0:41:40	-155.3431699	2099.754109	2.210472338	1.913025461	10.42382122	0.498422589	0.482885209	47.892	1003.486782	28.6	2097.857895	0.036	480.72216	240.36108	99.83192	0	0	0	0	0	0	0
0:41:40	-155.3431699	2099.754109	2.210472338	1.913025461	10.42382122	0.498422589	0.482885209	47.892	1003.486782	28.6	2097.857895	0.036	480.72216	240.36108	99.83192	0	0	0	0	0	0	0
0:41:40	-155.3431699	2099.754109	2.210472338	1.913025461	10.42382122	0.498422589	0.482885209	47.892	1003.486782	28.6	2097.857895	0.036	480.72216	240.36108	99.83192	0	0	0	0	0	0	0
0:41:40	-155.3431699	2099.754109	2.210472338	1.913025461	10.42382122	0.498422589	0.482885209	47.892	1003.486782	28.6	2097.857895	0.036	480.72216	240.36108	99.83192	0	0	0	0	0	0	0
0:41:40	-155.3431699	2099.754109	2.210472338	1.913025461	10.42382122	0.498422589	0.482885209	47.892	1003.486782	28.6	2097.857895	0.036	480.72216	240.36108	99.83192	0	0	0	0	0	0	0
0:41:40	-155.3431699	2099.754109	2.210472338	1.913025461	10.42382122	0.498422589	0.482885209	47.892	1003.486782	28.6	2097.857895	0.036	480.72216	240.36108	99.83192	0	0	0	0	0	0	0
0:41:40	-155.3431699	2099.754109	2.210472338	1.913025461	10.42382122	0.498422589	0.482885209	47.892	1003.486782	28.6	2097.857895	0.036	480.72216	240.36108	99.83192	0	0	0	0	0	0	0
0:41:40	-155.3431699	2099.754109	2.210472338	1.913025461	10.42382122	0.498422589	0.482885209	47.892	1003.486782	28.6	2097.857895	0.036	480.72216	240.36108	99.83192	0	0	0	0	0	0	0
0:41:40	-233.7318296	2096.834851	2.18249907	1.925503229	10.41448037	0.483936292	0.485314582	47.7786432	1003.762037	28.6	2095.36412	0.0737856	479.7797871	239.8898936	99.83078643	0	0	0	0	0	0	0
0:41:40	-233.7318296	2096.834851	2.18249907	1.925503229	10.41448037	0.483936292	0.485314582	47.7786432	1003.762037	28.6	2095.36412	0.0737856	479.7797871	239.8898936	99.83078643	0	0	0	0	0	0	0
0:41:40	-233.7318296	2096.834851	2.18249907	1.925503229	10.41448037	0.483936292	0.485314582	47.7786432	1003.762037	28.6	2095.36412	0.0737856	479.7797871	239.8898936	99.83078643	0	0	0	0	0	0	0
0:41:40	-233.7318296	2096.834851	2.18249907	1.925503229	10.41448037	0.483936292	0.485314582	47.7786432	1003.762037	28.6	2095.36412	0.0737856	479.7797871	239.8898936	99.83078643	0	0	0	0	0	0	0
0:41:41	-233.7318296	2096.834851	2.18249907	1.925503229	10.41448037	0.483936292	0.485314582	47.7786432	1003.762037	28.6	2095.36412	0.0737856	479.7797871	239.8898936	99.83078643	0	0	0	0	0	0	0
0:41:41	-233.7318296	2096.834851	2.18249907	1.925503229	10.41448037	0.483936292	0.485314582	47.7786432	1003.762037	28.6	2095.36412	0.0737856	479.7797871	239.8898936	99.83078643	0	0	0	0	0	0	0
0:41:41	-233.7318296	2096.834851	2.18249907	1.925503229	10.41448037	0.483936292	0.485314582	47.7786432	1003.762037	28.6	2095.36412	0.0737856	479.7797871	239.8898936	99.83078643	0	0	0	0	0	0	0
0:41:41	-233.7318296	2096.834851	2.18249907	1.925503229	10.41448037	0.483936292	0.485314582	47.7786432	1003.762037	28.6	2095.36412	0.0737856	479.7797871	239.8898936	99.83078643	0	0	0	0	0	0	0
0:41:41	27.13559139	2095.678923	2.052895619	1.798567723	10.40295036	0.477914705	0.482869653	47.73221225	1003.874782	28.6	2092.202672	0.138062582	479.3937912	239.6968956	99.83032212	0	0	0	0	0	0	0
0:41:41	27.13559139	2095.678923	2.052895619	1.798567723	10.40295036	0.477914705	0.482869653	47.73221225	1003.874782	28.6	2092.202672	0.138062582	479.3937912	239.6968956	99.83032212	0	0	0	0	0	0	0
0:41:41	27.13559139	2095.678923	2.052895619	1.798567723	10.40295036	0.477914705	0.482869653	47.73221225	1003.874782	28.6	2092.202672	0.138062582	479.3937912	239.6968956	99.83032212	0	0	0	0	0	0	0
0:41:41	27.13559139	2095.678923	2.052895619	1.798567723	10.40295036	0.477914705	0.482869653	47.73221225	1003.874782	28.6	2092.202672	0.138062582	479.3937912	239.6968956	99.83032212	0	0	0	0	0	0	0
0:41:41	27.13559139	2095.678923	2.052895619	1.798567723	10.40295036	0.477914705	0.482869653	47.73221225	1003.874782	28.6	2092.202672	0.138062582	479.3937912	239.6968956	99.83032212	0	0	0	0	0	0	0
0:41:41	27.13559139	2095.678923	2.052895619	1.798567723	10.40295036	0.477914705	0.482869653	47.73221225	1003.874782	28.6	2092.202672	0.138062582	479.3937912	239.6968956	99.83032212	0	0	0	0	0	0	0
0:41:41	27.13559139	2095.678923	2.052895619	1.798567723	10.40295036	0.477914705	0.482869653	47.73221225	1003.874782	28.6	2092.202672	0.138062582	479.3937912	239.6968956	99.83032212	0	0	0	0	0	0	0
0:41:41	27.13559139	2095.678923	2.052895619	1.798567723	10.40295036	0.477914705	0.482869653	47.73221225	1003.874782	28.6	2092.202672	0.138062582	479.3937912	239.6968956	99.83032212	0	0	0	0	0	0	0
0:41:41	27.13559139	2095.678923	2.052895619	1.798567723	10.40295036	0.477914705	0.482869653	47.73221225	1003.874782	28.6	2092.202672	0.138062582	479.3937912	239.6968956	99.83032212	0	0	0	0	0	0	0
0:41:41	-38.29406976	2092.880917	1.962013246	1.634656539	10.39471407	0.463809863	0.47619461	47.71319414	1003.920962	28.6	2089.635317	0.174630433	479.2356873	239.6178436	99.83013194	0	0	0	0	0	0	0
0:41:41	-38.29406976	2092.880917	1.962013246	1.634656539	10.39471407	0.463809863	0.47619461	47.71319414	1003.920962	28.6	2089.635317	0.174630433	479.2356873	239.6178436	99.83013194	0	0	0	0	0	0	0
0:41:41	-38.29406976	2092.880917	1.962013246	1.634656539	10.39471407	0.463809863	0.47619461	47.71319414	1003.920962	28.6	2089.635317	0.174630433	479.2356873	239.6178436	99.83013194	0	0	0	0	0	0	0
0:41:41	-38.29406976	2092.880917	1.962013246	1.634656539	10.39471407	0.463809863	0.47619461	47.71319414	1003.920962	28.6	2089.635317	0.174630433	479.2356873	239.6178436	99.83013194	0	0	0	0	0	0	0
0:41:41	-38.29406976	2092.880917	1.962013246	1.634656539	10.39471407	0.463809863	0.47619461	47.71319414	1003.920962	28.6	2089.635317	0.174630433	479.2356873	239.6178436	99.83013194	0	0	0	0	0	0	0
0:41:41	-38.29406976	2092.880917	1.962013246	1.634656539	10.39471407	0.463809863	0.47619461	47.71319414	1003.920962	28.6	2089.635317	0.174630433	479.2356873	239.6178436	99.83013194	0	0	0	0	0	0	0
0:41:41	-38.29406976	2092.880917	1.962013246	1.634656539	10.39471407	0.463809863	0.47619461	47.71319414	1003.920962	28.6	2089.635317	0.174630433	479.2356873	239.6178436	99.83013194	0	0	0	0	0	0	0
0:41:41	-38.29406976	2092.880917	1.962013246	1.634656539	10.39471407	0.463809863	0.47619461	47.71319414	1003.920962	28.6	2089.635317	0.174630433	479.2356873	239.6178436	99.83013194	0	0	0	0	0	0	0
0:41:41	-220.034347	2090.226793	1.960229425	1.712046518	10.39134048	0.45052212	0.469225312	47.88252432	1000.44589	28.6	2088.426893	0.189608626	479.1709279	239.585464	99.83005404	0	0	0	0	0	0	0
0:41:41	-220.034347	2090.226793	1.960229425	1.712046518	10.39134048	0.45052212	0.469225312	47.88252432	1000.44589	28.6	2088.426893	0.189608626	479.1709279	239.585464	99.83005404	0	0	0	0	0	0	0
0:41:41	-220.034347	2090.226793	1.960229425	1.712046518	10.39134048	0.45052212	0.469225312	47.88252432	1000.44589	28.6	2088.426893	0.189608626	479.1709279	239.585464	99.83005404	0	0	0	0	0	0	0
0:41:41	-220.034347	2090.226793	1.960229425	1.712046518	10.39134048	0.45052212	0.469225312	47.88252432	1000.44589	28.6	2088.426893	0.189608626	479.1709279	239.585464	99.83005404	0	0	0	0	0	0	0
0:41:41	-220.034347	2090.226793	1.960229425	1.712046518	10.39134048	0.45052212	0.469225312	47.88252432	1000.44589	28.6	2088.426893	0.189608626	479.1709279	239.585464	99.83005404	0	0	0	0	0	0	0
0:41:41	-220.034347	2090.226793	1.960229425	1.712046518	10.39134048	0.45052212	0.469225312	47.88252432	1000.44589	28.6	2088.426893	0.189608626	479.1709279	239.585464	99.83005404	0	0	0	0	0	0	0
0:41:41	-220.034347	2090.226793	1.960229425	1.712046518	10.39134048	0.45052212	0.469225312	47.88252432	1000.44589	28.6	2088.426893	0.189608626	479.1709279	239.585464	99.83005404	0	0	0	0	0	0	0
0:41:41	-220.034347	2090.226793	1.960229425	1.712046518	10.39134048	0.45052212	0.469225312	47.88252432	1000.44589	28.6	2088.426893	0.189608626	479.1709279	239.585464	99.83005404	0	0	0	0	0	0	0
0:41:41	-220.034347	2090.226793	1.960229425	1.712046518	10.39134048	0.45052212	0.469225312	47.88252432	1000.44589	28.6	2088.426893	0.189608626	479.1709279	239.585464	99.83005404	0	0	0	0	0	0	0
0:41:41	-80.74713092	2089.782835	1.971596373	1.547270254	10.38700666	0.44842666	0.463090688	47.95188196	999.0225005	28.6	2087.537395	0.244543693	479.1444025	239.5722012	99.83002214	0	0	0	0	0	0	0
0:41:41	-80.74713092	2089.782835	1.971596373	1.547270254	10.38700666	0.44842666	0.463090688	47.95188196	999.0225005	28.6	2087.537395	0.244543693	479.1444025	239.5722012	99.83002214	0	0	0	0	0	0	0
0:41:41	-80.74713092	2089.782835	1.971596373	1.547270254	10.38700666	0.44842666	0.463090688	47.95188196	999.0225005	28.6	2087.537395	0.244543693	479.1444025	239.5722012	99.83002214	0	0	0	0	0	0	0
0:41:42	-80.74713092	2089.782835	1.971596373	1.547270254	10.38700666	0.44842666	0.463090688	47.95188196	999.0225005	28.6	2087.537395	0.244543693	479.1444025	239.5722012	99.83002214	0	0	0	0	0	0	0
0:41:42	-80.74713092	2089.782835	1.971596373	1.547270254	10.38700666	0.44842666	0.463090688	47.95188196	999.0225005	28.6	2087.537395	0.244543693	479.1444025	239.5722012	99.83002214	0	0	0	0	0	0	0
0:41:42	-80.74713092	2089.782835	1.971596373	1.547270254	10.38700666	0.44842666	0.463090688	47.95188196	999.0225005	28.6	2087.537395	0.244543693	479.1444025	239.5722012	99.83002214	0	0	0	0	0	0	0
0:41:42	-80.74713092	2089.782835	1.971596373	1.547270254	10.38700666	0.44842666	0.463090688	47.95188196	999.0225005	28.6	2087.537395	0.244543693	479.1444025	239.5722012	99.83002214	0	0	0	0	0	0	0
0:41:42	-80.74713092	2089.782835	1.971596373	1.547270254	10.38700666	0.44842666	0.463090688	47.95188196	999.0225005	28.6	2087.537395	0.244543693	479.1444025	239.5722012	99.83002214	0	0	0	0	0	0	0
0:41:42	-72.12503923	2088.847089	1.809703474	1.472734696	10.38523153	0.44370276	0.458344346	47.98029085	998.4394802	28.6	2087.060781	0.277285097	479.1335377	239.5667688	99.83000907	0	0	0	0	0	0	0
0:41:42	-72.12503923	2088.847089	1.809703474	1.472734696	10.38523153	0.44370276	0.458344346	47.98029085	998.4394802	28.6	2087.060781	0.277285097	479.1335377	239.5667688	99.83000907	0	0	0	0	0	0	0
0:41:42	-72.12503923	2088.847089	1.809703474	1.472734696	10.38523153	0.44370276	0.458344346	47.98029085	998.4394802	28.6	2087.060781	0.277285097	479.1335377	239.5667688	99.83000907	0	0	0	0	0	0	0
0:41:42	-72.12503923	2088.847089	1.809703474	1.472734696	10.38523153	0.44370276	0.458344346	47.98029085	998.4394802	28.6	2087.060781	0.277285097	479.1335377	239.5667688	99.83000907	0	0	0	0	0	0	0
0:41:42	-72.12503923	2088.847089	1.809703474	1.472734696	10.38523153	0.44370276	0.458344346	47.98029085	998.4394802	28.6	2087.060781	0.277285097	479.1335377	239.5667688	99.83000907	0	0	0	0	0	0	0
0:41:42	-72.12503923	2088.847089	1.809703474	1.472734696	10.38523153	0.44370276	0.458344346	47.98029085	998.4394802	28.6	2087.060781	0.277285097	479.1335377	239.5667688	99.83000907	0	0	0	0	0	0	0
0:41:42	-72.12503923	2088.847089	1.809703474	1.472734696	10.38523153	0.44370276	0.458344346	47.98029085	998.4394802	28.6	2087.060781	0.277285097	479.1335377	239.5667688	99.83000907	0	0	0	0	0	0	0
0:41:42	-72.12503923	2088.847089	1.809703474	1.472734696	10.38523153	0.44370276	0.458344346	47.98029085	998.4394802	28.6	2087.060781	0.277285097	479.1335377	239.5667688	99.83000907	0	0	0	0	0	0	0
0:41:42	-161.3702369	2088.268712	1.850251343	1.695393731	10.38450443	0.410559851	0.452688244	47.99192713	998.2006751	28.6	2086.126488	0.290695976	479.1290874	239.5645437	99.83000371	0	0	0	0	0	0	0
0:41:42	-161.3702369	2088.268712	1.850251343	1.695393731	10.38450443	0.410559851	0.452688244	47.99192713	998.2006751	28.6	2086.126488	0.290695976	479.1290874	239.5645437	99.83000371	0	0	0	0	0	0	0
0:41:42	-161.3702369	2088.268712	1.850251343	1.695393731	10.38450443	0.410559851	0.452688244	47.99192713	998.2006751	28.6	2086.126488	0.290695976	479.1290874	239.5645437	99.83000371	0	0	0	0	0	0	0
0:41:42	-161.3702369	2088.268712	1.850251343	1.695393731	10.38450443	0.410559851	0.452688244	47.99192713	998.2006751	28.6	2086.126488	0.290695976	479.1290874	239.5645437	99.83000371	0	0	0	0	0	0	0
0:41:42	-161.3702369	2088.268712	1.850251343	1.695393731	10.38450443	0.410559851	0.452688244	47.99192713	998.2006751	28.6	2086.126488	0.290695976	479.1290874	239.5645437	99.83000371	0	0	0	0	0	0	0
0:41:42	-161.3702369	2088.268712	1.850251343	1.695393731	10.38450443	0.410559851	0.452688244	47.99192713	998.2006751	28.6	2086.126488	0.290695976	479.1290874	239.5645437	99.83000371	0	0	0	0	0	0	0
0:41:42	-161.3702369	2088.268712	1.850251343	1.695393731	10.38450443	0.410559851	0.452688244	47.99192713	998.2006751	28.6	2086.126488	0.290695976	479.1290874	239.5645437	99.83000371	0	0	0	0	0	0	0
0:41:42	-161.3702369	2088.268712	1.850251343	1.695393731	10.38450443	0.410559851	0.452688244	47.99192713	998.2006751	28.6	2086.126488	0.290695976	479.1290874	239.5645437	99.83000371	0	0	0	0	0	0	0
0:41:42	-161.3702369	2088.268712	1.850251343	1.695393731	10.38450443	0.410559851	0.452688244	47.99192713	998.2006751	28.6	2086.126488	0.290695976	479.1290874	239.5645437	99.83000371	0	0	0	0	0	0	0
0:41:42	-70.14359302	2092.675642	1.51549815	1.429212472	10.43016982	-0.737658685	0.207905905	47.76053335	1002.425769	28.6	2085.814923	0.296189072	478.876935	239.4384675	99.83000152	0	0	0	0	0	0	0
0:41:42	-70.14359302	2092.675642	1.51549815	1.429212472	10.43016982	-0.737658685	0.207905905	47.76053335	1002.425769	28.6	2085.814923	0.296189072	478.876935	239.4384675	99.83000152	0	0	0	0	0	0	0
0:41:42	-70.14359302	2092.675642	1.51549815	1.429212472	10.43016982	-0.737658685	0.207905905	47.76053335	1002.425769	28.6	2085.814923	0.296189072	478.876935	239.4384675	99.83000152	0	0	0	0	0	0	0
0:41:42	-70.14359302	2092.675642	1.51549815	1.429212472	10.43016982	-0.737658685	0.207905905	47.76053335	1002.425769	28.6	2085.814923	0.296189072	478.876935	239.4384675	99.83000152	0	0	0	0	0	0	0
0:41:42	-70.14359302	2092.675642	1.51549815	1.429212472	10.43016982	-0.737658685	0.207905905	47.76053335	1002.425769	28.6	2085.814923	0.296189072	478.876935	239.4384675	99.83000152	0	0	0	0	0	0	0
0:41:42	-70.14359302	2092.675642	1.51549815	1.429212472	10.43016982	-0.737658685	0.207905905	47.76053335	1002.425769	28.6	2085.814923	0.296189072	478.876935	239.4384675	99.83000152	0	0	0	0	0	0	0
0:41:42	-70.14359302	2092.675642	1.51549815	1.429212472	10.43016982	-0.737658685	0.207905905	47.76053335	1002.425769	28.6	2085.814923	0.296189072	478.876935	239.4384675	99.83000152	0	0	0	0	0	0	0
0:41:42	-70.14359302	2092.675642	1.51549815	1.429212472	10.43016982	-0.737658685	0.207905905	47.76053335	1002.425769	28.6	2085.814923	0.296189072	478.876935	239.4384675	99.83000152	0	0	0	0	0	0	0
0:41:42	41.9580371	2113.235679	1.117300042	1.190896629	10.57296556	-2.585940197	-0.572769741	47.66575446	1004.156368	28.6	2086.057389	0.298439044	478.7736534	239.3868267	99.83000062	0	0	0	0	0	0	0
0:41:42	41.9580371	2113.235679	1.117300042	1.190896629	10.57296556	-2.585940197	-0.572769741	47.66575446	1004.156368	28.6	2086.057389	0.298439044	478.7736534	239.3868267	99.83000062	0	0	0	0	0	0	0
0:41:43	41.9580371	2113.235679	1.117300042	1.190896629	10.57296556	-2.585940197	-0.572769741	47.66575446	1004.156368	28.6	2086.057389	0.298439044	478.7736534	239.3868267	99.83000062	0	0	0	0	0	0	0
0:41:43	41.9580371	2113.235679	1.117300042	1.190896629	10.57296556	-2.585940197	-0.572769741	47.66575446	1004.156368	28.6	2086.057389	0.298439044	478.7736534	239.3868267	99.83000062	0	0	0	0	0	0	0
0:41:43	41.9580371	2113.235679	1.117300042	1.190896629	10.57296556	-2.585940197	-0.572769741	47.66575446	1004.156368	28.6	2086.057389	0.298439044	478.7736534	239.3868267	99.83000062	0	0	0	0	0	0	0
0:41:43	41.9580371	2113.235679	1.117300042	1.190896629	10.57296556	-2.585940197	-0.572769741	47.66575446	1004.156368	28.6	2086.057389	0.298439044	478.7736534	239.3868267	99.83000062	0	0	0	0	0	0	0
0:41:43	41.9580371	2113.235679	1.117300042	1.190896629	10.57296556	-2.585940197	-0.572769741	47.66575446	1004.156368	28.6	2086.057389	0.298439044	478.7736534	239.3868267	99.83000062	0	0	0	0	0	0	0
0:41:43	41.9580371	2113.235679	1.117300042	1.190896629	10.57296556	-2.585940197	-0.572769741	47.66575446	1004.156368	28.6	2086.057389	0.298439044	478.7736534	239.3868267	99.83000062	0	0	0	0	0	0	0
0:41:43	41.9580371	2113.235679	1.117300042	1.190896629	10.57296556	-2.585940197	-0.572769741	47.66575446	1004.156368	28.6	2086.057389	0.298439044	478.7736534	239.3868267	99.83000062	0	0	0	0	0	0	0
0:41:43	244.1567768	2161.829652	0.089242897	0.188381659	10.91539389	-4.711050705	-1.921060886	47.62693303	1004.865221	28.6	2087.334201	0.250560632	478.7313492	239.3656746	99.83000026	0	0	0	0	0	0	0
0:41:43	244.1567768	2161.829652	0.089242897	0.188381659	10.91539389	-4.711050705	-1.921060886	47.62693303	1004.865221	28.6	2087.334201	0.250560632	478.7313492	239.3656746	99.83000026	0	0	0	0	0	0	0
0:41:43	244.1567768	2161.829652	0.089242897	0.188381659	10.91539389	-4.711050705	-1.921060886	47.62693303	1004.865221	28.6	2087.334201	0.250560632	478.7313492	239.3656746	99.83000026	0	0	0	0	0	0	0
0:41:43	244.1567768	2161.829652	0.089242897	0.188381659	10.91539389	-4.711050705	-1.921060886	47.62693303	1004.865221	28.6	2087.334201	0.250560632	478.7313492	239.3656746	99.83000026	0	0	0	0	0	0	0
0:41:43	244.1567768	2161.829652	0.089242897	0.188381659	10.91539389	-4.711050705	-1.921060886	47.62693303	1004.865221	28.6	2087.334201	0.250560632	478.7313492	239.3656746	99.83000026	0	0	0	0	0	0	0
0:41:43	244.1567768	2161.829652	0.089242897	0.188381659	10.91539389	-4.711050705	-1.921060886	47.62693303	1004.865221	28.6	2087.334201	0.250560632	478.7313492	239.3656746	99.83000026	0	0	0	0	0	0	0
0:41:43	244.1567768	2161.829652	0.089242897	0.188381659	10.91539389	-4.711050705	-1.921060886	47.62693303	1004.865221	28.6	2087.334201	0.250560632	478.7313492	239.3656746	99.83000026	0	0	0	0	0	0	0
0:41:43	244.1567768	2161.829652	0.089242897	0.188381659	10.91539389	-4.711050705	-1.921060886	47.62693303	1004.865221	28.6	2087.334201	0.250560632	478.7313492	239.3656746	99.83000026	0	0	0	0	0	0	0
0:41:43	356.859227	2244.883435	-0.825678109	-0.710093272	11.45567814	-6.618532769	-3.512573739	47.61103177	1004.620567	28.6	2090.299519	0.200709635	478.7140214	239.3570107	99.8300001	0	0	0	0	0	0	0
0:41:43	356.859227	2244.883435	-0.825678109	-0.710093272	11.45567814	-6.618532769	-3.512573739	47.61103177	1004.620567	28.6	2090.299519	0.200709635	478.7140214	239.3570107	99.8300001	0	0	0	0	0	0	0
0:41:43	356.859227	2244.883435	-0.825678109	-0.710093272	11.45567814	-6.618532769	-3.512573739	47.61103177	1004.620567	28.6	2090.299519	0.200709635	478.7140214	239.3570107	99.8300001	0	0	0	0	0	0	0
0:41:43	356.859227	2244.883435	-0.825678109	-0.710093272	11.45567814	-6.618532769	-3.512573739	47.61103177	1004.620567	28.6	2090.299519	0.200709635	478.7140214	239.3570107	99.8300001	0	0	0	0	0	0	0
0:41:43	356.859227	2244.883435	-0.825678109	-0.710093272	11.45567814	-6.618532769	-3.512573739	47.61103177	1004.620567	28.6	2090.299519	0.200709635	478.7140214	239.3570107	99.8300001	0	0	0	0	0	0	0
0:41:43	356.859227	2244.883435	-0.825678109	-0.710093272	11.45567814	-6.618532769	-3.512573739	47.61103177	1004.620567	28.6	2090.299519	0.200709635	478.7140214	239.3570107	99.8300001	0	0	0	0	0	0	0
0:41:43	356.859227	2244.883435	-0.825678109	-0.710093272	11.45567814	-6.618532769	-3.512573739	47.61103177	1004.620567	28.6	2090.299519	0.200709635	478.7140214	239.3570107	99.8300001	0	0	0	0	0	0	0
0:41:43	356.859227	2244.883435	-0.825678109	-0.710093272	11.45567814	-6.618532769	-3.512573739	47.61103177	1004.620567	28.6	2090.299519	0.200709635	478.7140214	239.3570107	99.8300001	0	0	0	0	0	0	0
0:41:43	629.0807106	2362.459223	-1.530826554	-1.328359804	12.17199617	-8.057669422	-5.115305403	47.66355861	1003.476037	28.6	2095.733573	0.082210666	478.706924	239.353462	99.83000004	0	0	0	0	0	0	0
0:41:43	629.0807106	2362.459223	-1.530826554	-1.328359804	12.17199617	-8.057669422	-5.115305403	47.66355861	1003.476037	28.6	2095.733573	0.082210666	478.706924	239.353462	99.83000004	0	0	0	0	0	0	0
0:41:43	629.0807106	2362.459223	-1.530826554	-1.328359804	12.17199617	-8.057669422	-5.115305403	47.66355861	1003.476037	28.6	2095.733573	0.082210666	478.706924	239.353462	99.83000004	0	0	0	0	0	0	0
0:41:43	629.0807106	2362.459223	-1.530826554	-1.328359804	12.17199617	-8.057669422	-5.115305403	47.66355861	1003.476037	28.6	2095.733573	0.082210666	478.706924	239.353462	99.83000004	0	0	0	0	0	0	0
0:41:43	629.0807106	2362.459223	-1.530826554	-1.328359804	12.17199617	-8.057669422	-5.115305403	47.66355861	1003.476037	28.6	2095.733573	0.082210666	478.706924	239.353462	99.83000004	0	0	0	0	0	0	0
0:41:43	629.0807106	2362.459223	-1.530826554	-1.328359804	12.17199617	-8.057669422	-5.115305403	47.66355861	1003.476037	28.6	2095.733573	0.082210666	478.706924	239.353462	99.83000004	0	0	0	0	0	0	0
0:41:43	629.0807106	2362.459223	-1.530826554	-1.328359804	12.17199617	-8.057669422	-5.115305403	47.66355861	1003.476037	28.6	2095.733573	0.082210666	478.706924	239.353462	99.83000004	0	0	0	0	0	0	0
0:41:43	629.0807106	2362.459223	-1.530826554	-1.328359804	12.17199617	-8.057669422	-5.115305403	47.66355861	1003.476037	28.6	2095.733573	0.082210666	478.706924	239.353462	99.83000004	0	0	0	0	0	0	0
0:41:43	629.0807106	2362.459223	-1.530826554	-1.328359804	12.17199617	-8.057669422	-5.115305403	47.66355861	1003.476037	28.6	2095.733573	0.082210666	478.706924	239.353462	99.83000004	0	0	0	0	0	0	0
0:41:44	565.2618878	2489.322184	-1.418888956	-1.219598576	12.89880003	-8.610218195	-6.438846693	47.68507361	1003.007238	28.6	2103.798707	0.033673489	478.7040169	239.3520084	99.83000002	0	0	0	0	0	0	0
0:41:44	565.2618878	2489.322184	-1.418888956	-1.219598576	12.89880003	-8.610218195	-6.438846693	47.68507361	1003.007238	28.6	2103.798707	0.033673489	478.7040169	239.3520084	99.83000002	0	0	0	0	0	0	0
0:41:44	565.2618878	2489.322184	-1.418888956	-1.219598576	12.89880003	-8.610218195	-6.438846693	47.68507361	1003.007238	28.6	2103.798707	0.033673489	478.7040169	239.3520084	99.83000002	0	0	0	0	0	0	0
0:41:44	565.2618878	2489.322184	-1.418888956	-1.219598576	12.89880003	-8.610218195	-6.438846693	47.68507361	1003.007238	28.6	2103.798707	0.033673489	478.7040169	239.3520084	99.83000002	0	0	0	0	0	0	0
0:41:44	565.2618878	2489.322184	-1.418888956	-1.219598576	12.89880003	-8.610218195	-6.438846693	47.68507361	1003.007238	28.6	2103.798707	0.033673489	478.7040169	239.3520084	99.83000002	0	0	0	0	0	0	0
0:41:44	565.2618878	2489.322184	-1.418888956	-1.219598576	12.89880003	-8.610218195	-6.438846693	47.68507361	1003.007238	28.6	2103.798707	0.033673489	478.7040169	239.3520084	99.83000002	0	0	0	0	0	0	0
0:41:44	565.2618878	2489.322184	-1.418888956	-1.219598576	12.89880003	-8.610218195	-6.438846693	47.68507361	1003.007238	28.6	2103.798707	0.033673489	478.7040169	239.3520084	99.83000002	0	0	0	0	0	0	0
0:41:44	565.2618878	2489.322184	-1.418888956	-1.219598576	12.89880003	-8.610218195	-6.438846693	47.68507361	1003.007238	28.6	2103.798707	0.033673489	478.7040169	239.3520084	99.83000002	0	0	0	0	0	0	0
0:41:44	211.4969269	2590.50965	0.184931883	0.020201223	13.36455489	-7.138146973	-6.991762806	47.69388615	1002.815217	28.6	2114.996846	0.013792661	478.7028261	239.3514131	99.83000001	0	0	0	0	0	0	0
0:41:44	211.4969269	2590.50965	0.184931883	0.020201223	13.36455489	-7.138146973	-6.991762806	47.69388615	1002.815217	28.6	2114.996846	0.013792661	478.7028261	239.3514131	99.83000001	0	0	0	0	0	0	0
0:41:44	211.4969269	2590.50965	0.184931883	0.020201223	13.36455489	-7.138146973	-6.991762806	47.69388615	1002.815217	28.6	2114.996846	0.013792661	478.7028261	239.3514131	99.83000001	0	0	0	0	0	0	0
0:41:44	211.4969269	2590.50965	0.184931883	0.020201223	13.36455489	-7.138146973	-6.991762806	47.69388615	1002.815217	28.6	2114.996846	0.013792661	478.7028261	239.3514131	99.83000001	0	0	0	0	0	0	0
0:41:44	211.4969269	2590.50965	0.184931883	0.020201223	13.36455489	-7.138146973	-6.991762806	47.69388615	1002.815217	28.6	2114.996846	0.013792661	478.7028261	239.3514131	99.83000001	0	0	0	0	0	0	0
0:41:44	211.4969269	2590.50965	0.184931883	0.020201223	13.36455489	-7.138146973	-6.991762806	47.69388615	1002.815217	28.6	2114.996846	0.013792661	478.7028261	239.3514131	99.83000001	0	0	0	0	0	0	0
0:41:44	211.4969269	2590.50965	0.184931883	0.020201223	13.36455489	-7.138146973	-6.991762806	47.69388615	1002.815217	28.6	2114.996846	0.013792661	478.7028261	239.3514131	99.83000001	0	0	0	0	0	0	0
0:41:44	211.4969269	2590.50965	0.184931883	0.020201223	13.36455489	-7.138146973	-6.991762806	47.69388615	1002.815217	28.6	2114.996846	0.013792661	478.7028261	239.3514131	99.83000001	0	0	0	0	0	0	0
0:41:44	211.4969269	2590.50965	0.184931883	0.020201223	13.36455489	-7.138146973	-6.991762806	47.69388615	1002.815217	28.6	2114.996846	0.013792661	478.7028261	239.3514131	99.83000001	0	0	0	0	0	0	0
0:41:44	-83.06047316	2615.797325	1.608440899	1.133509621	13.41005448	-4.8608314	-6.489323645	47.69749577	1003.079142	28.6	2128.23671	0.005649474	478.7023384	239.3511692	99.83	0	0	0	0	0	0	0
0:41:44	-83.06047316	2615.797325	1.608440899	1.133509621	13.41005448	-4.8608314	-6.489323645	47.69749577	1003.079142	28.6	2128.23671	0.005649474	478.7023384	239.3511692	99.83	0	0	0	0	0	0	0
0:41:44	-83.06047316	2615.797325	1.608440899	1.133509621	13.41005448	-4.8608314	-6.489323645	47.69749577	1003.079142	28.6	2128.23671	0.005649474	478.7023384	239.3511692	99.83	0	0	0	0	0	0	0
0:41:44	-83.06047316	2615.797325	1.608440899	1.133509621	13.41005448	-4.8608314	-6.489323645	47.69749577	1003.079142	28.6	2128.23671	0.005649474	478.7023384	239.3511692	99.83	0	0	0	0	0	0	0
0:41:44	-83.06047316	2615.797325	1.608440899	1.133509621	13.41005448	-4.8608314	-6.489323645	47.69749577	1003.079142	28.6	2128.23671	0.005649474	478.7023384	239.3511692	99.83	0	0	0	0	0	0	0
0:41:44	-83.06047316	2615.797325	1.608440899	1.133509621	13.41005448	-4.8608314	-6.489323645	47.69749577	1003.079142	28.6	2128.23671	0.005649474	478.7023384	239.3511692	99.83	0	0	0	0	0	0	0
0:41:44	-83.06047316	2615.797325	1.608440899	1.133509621	13.41005448	-4.8608314	-6.489323645	47.69749577	1003.079142	28.6	2128.23671	0.005649474	478.7023384	239.3511692	99.83	0	0	0	0	0	0	0
0:41:44	-83.06047316	2615.797325	1.608440899	1.133509621	13.41005448	-4.8608314	-6.489323645	47.69749577	1003.079142	28.6	2128.23671	0.005649474	478.7023384	239.3511692	99.83	0	0	0	0	0	0	0
0:41:44	-150.3517138	2591.528599	2.798750192	2.277291941	13.18082232	-2.738546941	-5.393233365	47.58089427	1003.25913	28.6	2140.153422	0.002314025	477.9340282	238.9667189	99.8288192	0	0	0	0	0	0	0
0:41:44	-150.3517138	2591.528599	2.798750192	2.277291941	13.18082232	-2.738546941	-5.393233365	47.58089427	1003.25913	28.6	2140.153422	0.002314025	477.9340282	238.9667189	99.8288192	0	0	0	0	0	0	0
0:41:44	-150.3517138	2591.528599	2.798750192	2.277291941	13.18082232	-2.738546941	-5.393233365	47.58089427	1003.25913	28.6	2140.153422	0.002314025	477.9340282	238.9667189	99.8288192	0	0	0	0	0	0	0
0:41:44	-150.3517138	2591.528599	2.798750192	2.277291941	13.18082232	-2.738546941	-5.393233365	47.58089427	1003.25913	28.6	2140.153422	0.002314025	477.9340282	238.9667189	99.8288192	0	0	0	0	0	0	0
0:41:45	-150.3517138	2591.528599	2.798750192	2.277291941	13.18082232	-2.738546941	-5.393233365	47.58089427	1003.25913	28.6	2140.153422	0.002314025	477.9340282	238.9667189	99.8288192	0	0	0	0	0	0	0
0:41:45	-280.5617212	2519.977186	3.807838479	3.245897179	12.69820402	-0.792080027	-3.820613986	47.53313429	1003.332853	28.6	2151.173066	0.000947824	477.6193283	238.8092481	99.82833554	0	0	0	0	0	0	0
0:41:45	-280.5617212	2519.977186	3.807838479	3.245897179	12.69820402	-0.792080027	-3.820613986	47.53313429	1003.332853	28.6	2151.173066	0.000947824	477.6193283	238.8092481	99.82833554	0	0	0	0	0	0	0
0:41:45	-280.5617212	2519.977186	3.807838479	3.245897179	12.69820402	-0.792080027	-3.820613986	47.53313429	1003.332853	28.6	2151.173066	0.000947824	477.6193283	238.8092481	99.82833554	0	0	0	0	0	0	0
0:41:45	-280.5617212	2519.977186	3.807838479	3.245897179	12.69820402	-0.792080027	-3.820613986	47.53313429	1003.332853	28.6	2151.173066	0.000947824	477.6193283	238.8092481	99.82833554	0	0	0	0	0	0	0
0:41:45	-280.5617212	2519.977186	3.807838479	3.245897179	12.69820402	-0.792080027	-3.820613986	47.53313429	1003.332853	28.6	2151.173066	0.000947824	477.6193283	238.8092481	99.82833554	0	0	0	0	0	0	0
0:41:45	-280.5617212	2519.977186	3.807838479	3.245897179	12.69820402	-0.792080027	-3.820613986	47.53313429	1003.332853	28.6	2151.173066	0.000947824	477.6193283	238.8092481	99.82833554	0	0	0	0	0	0	0
0:41:45	-280.5617212	2519.977186	3.807838479	3.245897179	12.69820402	-0.792080027	-3.820613986	47.53313429	1003.332853	28.6	2151.173066	0.000947824	477.6193283	238.8092481	99.82833554	0	0	0	0	0	0	0
0:41:45	-280.5617212	2519.977186	3.807838479	3.245897179	12.69820402	-0.792080027	-3.820613986	47.53313429	1003.332853	28.6	2151.173066	0.000947824	477.6193283	238.8092481	99.82833554	0	0	0	0	0	0	0
0:41:45	-280.5617212	2519.977186	3.807838479	3.245897179	12.69820402	-0.792080027	-3.820613986	47.53313429	1003.332853	28.6	2151.173066	0.000947824	477.6193283	238.8092481	99.82833554	0	0	0	0	0	0	0
0:41:45	-381.8719114	2431.807553	4.655589841	4.071125884	12.13843077	0.616292021	-2.298811489	47.51357181	1003.36305	28.6	2159.362772	0.000388229	477.4904273	238.744748	99.82813744	0	0	0	0	0	0	0
0:41:45	-381.8719114	2431.807553	4.655589841	4.071125884	12.13843077	0.616292021	-2.298811489	47.51357181	1003.36305	28.6	2159.362772	0.000388229	477.4904273	238.744748	99.82813744	0	0	0	0	0	0	0
0:41:45	-381.8719114	2431.807553	4.655589841	4.071125884	12.13843077	0.616292021	-2.298811489	47.51357181	1003.36305	28.6	2159.362772	0.000388229	477.4904273	238.744748	99.82813744	0	0	0	0	0	0	0
0:41:45	-381.8719114	2431.807553	4.655589841	4.071125884	12.13843077	0.616292021	-2.298811489	47.51357181	1003.36305	28.6	2159.362772	0.000388229	477.4904273	238.744748	99.82813744	0	0	0	0	0	0	0
0:41:45	-381.8719114	2431.807553	4.655589841	4.071125884	12.13843077	0.616292021	-2.298811489	47.51357181	1003.36305	28.6	2159.362772	0.000388229	477.4904273	238.744748	99.82813744	0	0	0	0	0	0	0
0:41:45	-381.8719114	2431.807553	4.655589841	4.071125884	12.13843077	0.616292021	-2.298811489	47.51357181	1003.36305	28.6	2159.362772	0.000388229	477.4904273	238.744748	99.82813744	0	0	0	0	0	0	0
0:41:45	-381.8719114	2431.807553	4.655589841	4.071125884	12.13843077	0.616292021	-2.298811489	47.51357181	1003.36305	28.6	2159.362772	0.000388229	477.4904273	238.744748	99.82813744	0	0	0	0	0	0	0
0:41:45	-381.8719114	2431.807553	4.655589841	4.071125884	12.13843077	0.616292021	-2.298811489	47.51357181	1003.36305	28.6	2159.362772	0.000388229	477.4904273	238.744748	99.82813744	0	0	0	0	0	0	0
0:41:45	-407.5534517	2330.78247	4.563460799	3.934485162	11.56892204	1.021857212	-1.021849186	47.50555901	1001.921854	28.6	2164.933984	0.000159019	477.4376294	238.7183288	99.8280563	0	0	0	0	0	0	0
0:41:45	-407.5534517	2330.78247	4.563460799	3.934485162	11.56892204	1.021857212	-1.021849186	47.50555901	1001.921854	28.6	2164.933984	0.000159019	477.4376294	238.7183288	99.8280563	0	0	0	0	0	0	0
0:41:45	-407.5534517	2330.78247	4.563460799	3.934485162	11.56892204	1.021857212	-1.021849186	47.50555901	1001.921854	28.6	2164.933984	0.000159019	477.4376294	238.7183288	99.8280563	0	0	0	0	0	0	0
0:41:45	-407.5534517	2330.78247	4.563460799	3.934485162	11.56892204	1.021857212	-1.021849186	47.50555901	1001.921854	28.6	2164.933984	0.000159019	477.4376294	238.7183288	99.8280563	0	0	0	0	0	0	0
0:41:45	-407.5534517	2330.78247	4.563460799	3.934485162	11.56892204	1.021857212	-1.021849186	47.50555901	1001.921854	28.6	2164.933984	0.000159019	477.4376294	238.7183288	99.8280563	0	0	0	0	0	0	0
0:41:45	-407.5534517	2330.78247	4.563460799	3.934485162	11.56892204	1.021857212	-1.021849186	47.50555901	1001.921854	28.6	2164.933984	0.000159019	477.4376294	238.7183288	99.8280563	0	0	0	0	0	0	0
0:41:45	-407.5534517	2330.78247	4.563460799	3.934485162	11.56892204	1.021857212	-1.021849186	47.50555901	1001.921854	28.6	2164.933984	0.000159019	477.4376294	238.7183288	99.8280563	0	0	0	0	0	0	0
0:41:45	-407.5534517	2330.78247	4.563460799	3.934485162	11.56892204	1.021857212	-1.021849186	47.50555901	1001.921854	28.6	2164.933984	0.000159019	477.4376294	238.7183288	99.8280563	0	0	0	0	0	0	0
0:41:45	-260.671761	2238.036797	4.068227143	3.751715522	11.07424007	0.930875914	-0.203063027	47.56131697	1001.33154	28.6	2167.468297	6.51E-05	477.4160034	238.7075075	99.82802306	0	0	0	0	0	0	0
0:41:45	-260.671761	2238.036797	4.068227143	3.751715522	11.07424007	0.930875914	-0.203063027	47.56131697	1001.33154	28.6	2167.468297	6.51E-05	477.4160034	238.7075075	99.82802306	0	0	0	0	0	0	0
0:41:45	-260.671761	2238.036797	4.068227143	3.751715522	11.07424007	0.930875914	-0.203063027	47.56131697	1001.33154	28.6	2167.468297	6.51E-05	477.4160034	238.7075075	99.82802306	0	0	0	0	0	0	0
0:41:45	-260.671761	2238.036797	4.068227143	3.751715522	11.07424007	0.930875914	-0.203063027	47.56131697	1001.33154	28.6	2167.468297	6.51E-05	477.4160034	238.7075075	99.82802306	0	0	0	0	0	0	0
0:41:45	-260.671761	2238.036797	4.068227143	3.751715522	11.07424007	0.930875914	-0.203063027	47.56131697	1001.33154	28.6	2167.468297	6.51E-05	477.4160034	238.7075075	99.82802306	0	0	0	0	0	0	0
0:41:45	-260.671761	2238.036797	4.068227143	3.751715522	11.07424007	0.930875914	-0.203063027	47.56131697	1001.33154	28.6	2167.468297	6.51E-05	477.4160034	238.7075075	99.82802306	0	0	0	0	0	0	0
0:41:45	-260.671761	2238.036797	4.068227143	3.751715522	11.07424007	0.930875914	-0.203063027	47.56131697	1001.33154	28.6	2167.468297	6.51E-05	477.4160034	238.7075075	99.82802306	0	0	0	0	0	0	0
0:41:46	-260.671761	2238.036797	4.068227143	3.751715522	11.07424007	0.930875914	-0.203063027	47.56131697	1001.33154	28.6	2167.468297	6.51E-05	477.4160034	238.7075075	99.82802306	0	0	0	0	0	0	0
0:41:46	-260.671761	2238.036797	4.068227143	3.751715522	11.07424007	0.930875914	-0.203063027	47.56131697	1001.33154	28.6	2167.468297	6.51E-05	477.4160034	238.7075075	99.82802306	0	0	0	0	0	0	0
0:41:46	-318.1098493	2167.694319	3.348534638	3.029675478	10.72603593	0.732037174	0.213362984	47.58415543	1001.089748	28.6	2138.789461	2.67E-05	477.4071454	238.7030751	99.82800944	0	0	0	0	0	0	0
0:41:46	-318.1098493	2167.694319	3.348534638	3.029675478	10.72603593	0.732037174	0.213362984	47.58415543	1001.089748	28.6	2138.789461	2.67E-05	477.4071454	238.7030751	99.82800944	0	0	0	0	0	0	0
0:41:46	-318.1098493	2167.694319	3.348534638	3.029675478	10.72603593	0.732037174	0.213362984	47.58415543	1001.089748	28.6	2138.789461	2.67E-05	477.4071454	238.7030751	99.82800944	0	0	0	0	0	0	0
0:41:46	-318.1098493	2167.694319	3.348534638	3.029675478	10.72603593	0.732037174	0.213362984	47.58415543	1001.089748	28.6	2138.789461	2.67E-05	477.4071454	238.7030751	99.82800944	0	0	0	0	0	0	0
0:41:46	-318.1098493	2167.694319	3.348534638	3.029675478	10.72603593	0.732037174	0.213362984	47.58415543	1001.089748	28.6	2138.789461	2.67E-05	477.4071454	238.7030751	99.82800944	0	0	0	0	0	0	0
0:41:46	-318.1098493	2167.694319	3.348534638	3.029675478	10.72603593	0.732037174	0.213362984	47.58415543	1001.089748	28.6	2138.789461	2.67E-05	477.4071454	238.7030751	99.82800944	0	0	0	0	0	0	0
0:41:46	-318.1098493	2167.694319	3.348534638	3.029675478	10.72603593	0.732037174	0.213362984	47.58415543	1001.089748	28.6	2138.789461	2.67E-05	477.4071454	238.7030751	99.82800944	0	0	0	0	0	0	0
0:41:46	-318.1098493	2167.694319	3.348534638	3.029675478	10.72603593	0.732037174	0.213362984	47.58415543	1001.089748	28.6	2138.789461	2.67E-05	477.4071454	238.7030751	99.82800944	0	0	0	0	0	0	0
0:41:46	-132.3980615	2131.150426	2.857215788	2.524695876	10.56070272	0.611970427	0.394299078	47.59351006	1000.990709	28.6	2117.805328	1.09E-05	477.4035172	238.7012595	99.82800387	0	0	0	0	0	0	0
0:41:46	-132.3980615	2131.150426	2.857215788	2.524695876	10.56070272	0.611970427	0.394299078	47.59351006	1000.990709	28.6	2117.805328	1.09E-05	477.4035172	238.7012595	99.82800387	0	0	0	0	0	0	0
0:41:46	-132.3980615	2131.150426	2.857215788	2.524695876	10.56070272	0.611970427	0.394299078	47.59351006	1000.990709	28.6	2117.805328	1.09E-05	477.4035172	238.7012595	99.82800387	0	0	0	0	0	0	0
0:41:46	-132.3980615	2131.150426	2.857215788	2.524695876	10.56070272	0.611970427	0.394299078	47.59351006	1000.990709	28.6	2117.805328	1.09E-05	477.4035172	238.7012595	99.82800387	0	0	0	0	0	0	0
0:41:46	-132.3980615	2131.150426	2.857215788	2.524695876	10.56070272	0.611970427	0.394299078	47.59351006	1000.990709	28.6	2117.805328	1.09E-05	477.4035172	238.7012595	99.82800387	0	0	0	0	0	0	0
0:41:46	-132.3980615	2131.150426	2.857215788	2.524695876	10.56070272	0.611970427	0.394299078	47.59351006	1000.990709	28.6	2117.805328	1.09E-05	477.4035172	238.7012595	99.82800387	0	0	0	0	0	0	0
0:41:46	-132.3980615	2131.150426	2.857215788	2.524695876	10.56070272	0.611970427	0.394299078	47.59351006	1000.990709	28.6	2117.805328	1.09E-05	477.4035172	238.7012595	99.82800387	0	0	0	0	0	0	0
0:41:46	-132.3980615	2131.150426	2.857215788	2.524695876	10.56070272	0.611970427	0.394299078	47.59351006	1000.990709	28.6	2117.805328	1.09E-05	477.4035172	238.7012595	99.82800387	0	0	0	0	0	0	0
0:41:46	-100.0220156	2113.724725	2.529329987	2.118712231	10.48217423	0.550475887	0.469436103	47.27334172	998.5419018	28.6	2107.256803	4.48E-06	473.294431	236.6467159	99.82332158	0	0	0	0	0	0	0
0:41:46	-100.0220156	2113.724725	2.529329987	2.118712231	10.48217423	0.550475887	0.469436103	47.27334172	998.5419018	28.6	2107.256803	4.48E-06	473.294431	236.6467159	99.82332158	0	0	0	0	0	0	0
0:41:46	-100.0220156	2113.724725	2.529329987	2.118712231	10.48217423	0.550475887	0.469436103	47.27334172	998.5419018	28.6	2107.256803	4.48E-06	473.294431	236.6467159	99.82332158	0	0	0	0	0	0	0
0:41:46	-100.0220156	2113.724725	2.529329987	2.118712231	10.48217423	0.550475887	0.469436103	47.27334172	998.5419018	28.6	2107.256803	4.48E-06	473.294431	236.6467159	99.82332158	0	0	0	0	0	0	0
0:41:46	-100.0220156	2113.724725	2.529329987	2.118712231	10.48217423	0.550475887	0.469436103	47.27334172	998.5419018	28.6	2107.256803	4.48E-06	473.294431	236.6467159	99.82332158	0	0	0	0	0	0	0
0:41:46	-100.0220156	2113.724725	2.529329987	2.118712231	10.48217423	0.550475887	0.469436103	47.27334172	998.5419018	28.6	2107.256803	4.48E-06	473.294431	236.6467159	99.82332158	0	0	0	0	0	0	0
0:41:46	-100.0220156	2113.724725	2.529329987	2.118712231	10.48217423	0.550475887	0.469436103	47.27334172	998.5419018	28.6	2107.256803	4.48E-06	473.294431	236.6467159	99.82332158	0	0	0	0	0	0	0
0:41:46	-100.0220156	2113.724725	2.529329987	2.118712231	10.48217423	0.550475887	0.469436103	47.27334172	998.5419018	28.6	2107.256803	4.48E-06	473.294431	236.6467159	99.82332158	0	0	0	0	0	0	0
0:41:46	-100.0220156	2113.724725	2.529329987	2.118712231	10.48217423	0.550475887	0.469436103	47.27334172	998.5419018	28.6	2107.256803	4.48E-06	473.294431	236.6467159	99.82332158	0	0	0	0	0	0	0
0:41:46	-60.74797598	2105.879767	2.410867963	1.90302773	10.44369537	0.521697323	0.496567428	46.93484077	997.5388702	28.6	2101.627596	1.83E-06	468.9824853	234.4907428	99.81840852	0	0	0	0	0	0	0
0:41:46	-60.74797598	2105.879767	2.410867963	1.90302773	10.44369537	0.521697323	0.496567428	46.93484077	997.5388702	28.6	2101.627596	1.83E-06	468.9824853	234.4907428	99.81840852	0	0	0	0	0	0	0
0:41:46	-60.74797598	2105.879767	2.410867963	1.90302773	10.44369537	0.521697323	0.496567428	46.93484077	997.5388702	28.6	2101.627596	1.83E-06	468.9824853	234.4907428	99.81840852	0	0	0	0	0	0	0
0:41:46	-60.74797598	2105.879767	2.410867963	1.90302773	10.44369537	0.521697323	0.496567428	46.93484077	997.5388702	28.6	2101.627596	1.83E-06	468.9824853	234.4907428	99.81840852	0	0	0	0	0	0	0
0:41:46	-60.74797598	2105.879767	2.410867963	1.90302773	10.44369537	0.521697323	0.496567428	46.93484077	997.5388702	28.6	2101.627596	1.83E-06	468.9824853	234.4907428	99.81840852	0	0	0	0	0	0	0
0:41:47	-60.74797598	2105.879767	2.410867963	1.90302773	10.44369537	0.521697323	0.496567428	46.93484077	997.5388702	28.6	2101.627596	1.83E-06	468.9824853	234.4907428	99.81840852	0	0	0	0	0	0	0
0:41:47	-60.74797598	2105.879767	2.410867963	1.90302773	10.44369537	0.521697323	0.496567428	46.93484077	997.5388702	28.6	2101.627596	1.83E-06	468.9824853	234.4907428	99.81840852	0	0	0	0	0	0	0
0:41:47	-60.74797598	2105.879767	2.410867963	1.90302773	10.44369537	0.521697323	0.496567428	46.93484077	997.5388702	28.6	2101.627596	1.83E-06	468.9824853	234.4907428	99.81840852	0	0	0	0	0	0	0
0:41:47	-76.61557736	2099.841049	2.158459517	1.943688158	10.42262082	0.495629624	0.500498018	46.79619078	997.1280284	28.6	2097.285583	0.059040751	467.2163124	233.6076563	99.81639613	0	0	0	0	0	0	0
0:41:47	-76.61557736	2099.841049	2.158459517	1.943688158	10.42262082	0.495629624	0.500498018	46.79619078	997.1280284	28.6	2097.285583	0.059040751	467.2163124	233.6076563	99.81639613	0	0	0	0	0	0	0
0:41:47	-76.61557736	2099.841049	2.158459517	1.943688158	10.42262082	0.495629624	0.500498018	46.79619078	997.1280284	28.6	2097.285583	0.059040751	467.2163124	233.6076563	99.81639613	0	0	0	0	0	0	0
0:41:47	-76.61557736	2099.841049	2.158459517	1.943688158	10.42262082	0.495629624	0.500498018	46.79619078	997.1280284	28.6	2097.285583	0.059040751	467.2163124	233.6076563	99.81639613	0	0	0	0	0	0	0
0:41:47	-76.61557736	2099.841049	2.158459517	1.943688158	10.42262082	0.495629624	0.500498018	46.79619078	997.1280284	28.6	2097.285583	0.059040751	467.2163124	233.6076563	99.81639613	0	0	0	0	0	0	0
0:41:47	-76.61557736	2099.841049	2.158459517	1.943688158	10.42262082	0.495629624	0.500498018	46.79619078	997.1280284	28.6	2097.285583	0.059040751	467.2163124	233.6076563	99.81639613	0	0	0	0	0	0	0
0:41:47	-76.61557736	2099.841049	2.158459517	1.943688158	10.42262082	0.495629624	0.500498018	46.79619078	997.1280284	28.6	2097.285583	0.059040751	467.2163124	233.6076563	99.81639613	0	0	0	0	0	0	0
0:41:47	-76.61557736	2099.841049	2.158459517	1.943688158	10.42262082	0.495629624	0.500498018	46.79619078	997.1280284	28.6	2097.285583	0.059040751	467.2163124	233.6076563	99.81639613	0	0	0	0	0	0	0
0:41:47	-76.61557736	2099.841049	2.158459517	1.943688158	10.42262082	0.495629624	0.500498018	46.79619078	997.1280284	28.6	2097.285583	0.059040751	467.2163124	233.6076563	99.81639613	0	0	0	0	0	0	0
0:41:47	-56.09734049	2096.287401	2.029213818	1.84695067	10.40759669	0.479745894	0.495511188	46.73939974	996.9597476	28.6	2094.118353	0.083223092	466.492888	233.245944	99.81557185	0	0	0	0	0	0	0
0:41:47	-56.09734049	2096.287401	2.029213818	1.84695067	10.40759669	0.479745894	0.495511188	46.73939974	996.9597476	28.6	2094.118353	0.083223092	466.492888	233.245944	99.81557185	0	0	0	0	0	0	0
0:41:47	-56.09734049	2096.287401	2.029213818	1.84695067	10.40759669	0.479745894	0.495511188	46.73939974	996.9597476	28.6	2094.118353	0.083223092	466.492888	233.245944	99.81557185	0	0	0	0	0	0	0
0:41:47	-56.09734049	2096.287401	2.029213818	1.84695067	10.40759669	0.479745894	0.495511188	46.73939974	996.9597476	28.6	2094.118353	0.083223092	466.492888	233.245944	99.81557185	0	0	0	0	0	0	0
0:41:47	-56.09734049	2096.287401	2.029213818	1.84695067	10.40759669	0.479745894	0.495511188	46.73939974	996.9597476	28.6	2094.118353	0.083223092	466.492888	233.245944	99.81557185	0	0	0	0	0	0	0
0:41:47	-56.09734049	2096.287401	2.029213818	1.84695067	10.40759669	0.479745894	0.495511188	46.73939974	996.9597476	28.6	2094.118353	0.083223092	466.492888	233.245944	99.81557185	0	0	0	0	0	0	0
0:41:47	-56.09734049	2096.287401	2.029213818	1.84695067	10.40759669	0.479745894	0.495511188	46.73939974	996.9597476	28.6	2094.118353	0.083223092	466.492888	233.245944	99.81557185	0	0	0	0	0	0	0
0:41:47	-56.09734049	2096.287401	2.029213818	1.84695067	10.40759669	0.479745894	0.495511188	46.73939974	996.9597476	28.6	2094.118353	0.083223092	466.492888	233.245944	99.81557185	0	0	0	0	0	0	0
0:41:47	-63.24347546	2091.634599	1.94269878	1.669496594	10.3936652	0.457187118	0.483636583	46.56973813	1000.752626	28.6	2089.731237	0.200968178	466.1965733	233.0977867	99.81523423	0	0	0	0	0	0	0
0:41:47	-63.24347546	2091.634599	1.94269878	1.669496594	10.3936652	0.457187118	0.483636583	46.56973813	1000.752626	28.6	2089.731237	0.200968178	466.1965733	233.0977867	99.81523423	0	0	0	0	0	0	0
0:41:47	-63.24347546	2091.634599	1.94269878	1.669496594	10.3936652	0.457187118	0.483636583	46.56973813	1000.752626	28.6	2089.731237	0.200968178	466.1965733	233.0977867	99.81523423	0	0	0	0	0	0	0
0:41:47	-63.24347546	2091.634599	1.94269878	1.669496594	10.3936652	0.457187118	0.483636583	46.56973813	1000.752626	28.6	2089.731237	0.200968178	466.1965733	233.0977867	99.81523423	0	0	0	0	0	0	0
0:41:47	-63.24347546	2091.634599	1.94269878	1.669496594	10.3936652	0.457187118	0.483636583	46.56973813	1000.752626	28.6	2089.731237	0.200968178	466.1965733	233.0977867	99.81523423	0	0	0	0	0	0	0
0:41:47	-63.24347546	2091.634599	1.94269878	1.669496594	10.3936652	0.457187118	0.483636583	46.56973813	1000.752626	28.6	2089.731237	0.200968178	466.1965733	233.0977867	99.81523423	0	0	0	0	0	0	0
0:41:47	-63.24347546	2091.634599	1.94269878	1.669496594	10.3936652	0.457187118	0.483636583	46.56973813	1000.752626	28.6	2089.731237	0.200968178	466.1965733	233.0977867	99.81523423	0	0	0	0	0	0	0
0:41:47	-63.24347546	2091.634599	1.94269878	1.669496594	10.3936652	0.457187118	0.483636583	46.56973813	1000.752626	28.6	2089.731237	0.200968178	466.1965733	233.0977867	99.81523423	0	0	0	0	0	0	0
0:41:47	101.5556693	2090.648153	1.86608622	1.373326605	10.38500687	0.452588644	0.471785544	46.46952474	1002.306189	28.6	2087.549334	0.259436566	466.0752028	233.0371014	99.81509594	0	0	0	0	0	0	0
0:41:47	101.5556693	2090.648153	1.86608622	1.373326605	10.38500687	0.452588644	0.471785544	46.46952474	1002.306189	28.6	2087.549334	0.259436566	466.0752028	233.0371014	99.81509594	0	0	0	0	0	0	0
0:41:47	101.5556693	2090.648153	1.86608622	1.373326605	10.38500687	0.452588644	0.471785544	46.46952474	1002.306189	28.6	2087.549334	0.259436566	466.0752028	233.0371014	99.81509594	0	0	0	0	0	0	0
0:41:47	101.5556693	2090.648153	1.86608622	1.373326605	10.38500687	0.452588644	0.471785544	46.46952474	1002.306189	28.6	2087.549334	0.259436566	466.0752028	233.0371014	99.81509594	0	0	0	0	0	0	0
0:41:48	101.5556693	2090.648153	1.86608622	1.373326605	10.38500687	0.452588644	0.471785544	46.46952474	1002.306189	28.6	2087.549334	0.259436566	466.0752028	233.0371014	99.81509594	0	0	0	0	0	0	0
0:41:48	101.5556693	2090.648153	1.86608622	1.373326605	10.38500687	0.452588644	0.471785544	46.46952474	1002.306189	28.6	2087.549334	0.259436566	466.0752028	233.0371014	99.81509594	0	0	0	0	0	0	0
0:41:48	101.5556693	2090.648153	1.86608622	1.373326605	10.38500687	0.452588644	0.471785544	46.46952474	1002.306189	28.6	2087.549334	0.259436566	466.0752028	233.0371014	99.81509594	0	0	0	0	0	0	0
0:41:48	101.5556693	2090.648153	1.86608622	1.373326605	10.38500687	0.452588644	0.471785544	46.46952474	1002.306189	28.6	2087.549334	0.259436566	466.0752028	233.0371014	99.81509594	0	0	0	0	0	0	0
0:41:48	101.5556693	2090.648153	1.86608622	1.373326605	10.38500687	0.452588644	0.471785544	46.46952474	1002.306189	28.6	2087.549334	0.259436566	466.0752028	233.0371014	99.81509594	0	0	0	0	0	0	0
0:41:48	83.97578292	2089.692754	1.812812916	1.465813777	10.38146041	0.447713108	0.462856159	46.42847733	1002.942529	28.6	2086.47009	0.283385217	466.0254895	233.0122447	99.8150393	0	0	0	0	0	0	0
0:41:48	83.97578292	2089.692754	1.812812916	1.465813777	10.38146041	0.447713108	0.462856159	46.42847733	1002.942529	28.6	2086.47009	0.283385217	466.0254895	233.0122447	99.8150393	0	0	0	0	0	0	0
0:41:48	83.97578292	2089.692754	1.812812916	1.465813777	10.38146041	0.447713108	0.462856159	46.42847733	1002.942529	28.6	2086.47009	0.283385217	466.0254895	233.0122447	99.8150393	0	0	0	0	0	0	0
0:41:48	83.97578292	2089.692754	1.812812916	1.465813777	10.38146041	0.447713108	0.462856159	46.42847733	1002.942529	28.6	2086.47009	0.283385217	466.0254895	233.0122447	99.8150393	0	0	0	0	0	0	0
0:41:48	83.97578292	2089.692754	1.812812916	1.465813777	10.38146041	0.447713108	0.462856159	46.42847733	1002.942529	28.6	2086.47009	0.283385217	466.0254895	233.0122447	99.8150393	0	0	0	0	0	0	0
0:41:48	83.97578292	2089.692754	1.812812916	1.465813777	10.38146041	0.447713108	0.462856159	46.42847733	1002.942529	28.6	2086.47009	0.283385217	466.0254895	233.0122447	99.8150393	0	0	0	0	0	0	0
0:41:48	83.97578292	2089.692754	1.812812916	1.465813777	10.38146041	0.447713108	0.462856159	46.42847733	1002.942529	28.6	2086.47009	0.283385217	466.0254895	233.0122447	99.8150393	0	0	0	0	0	0	0
0:41:48	83.97578292	2089.692754	1.812812916	1.465813777	10.38146041	0.447713108	0.462856159	46.42847733	1002.942529	28.6	2086.47009	0.283385217	466.0254895	233.0122447	99.8150393	0	0	0	0	0	0	0
0:41:48	138.1918455	2089.616018	1.85057297	1.436072523	10.38000779	0.417164089	0.454798683	46.41166432	1003.203173	28.6	2085.788055	0.293194585	466.0051269	233.0020634	99.8150161	0	0	0	0	0	0	0
0:41:48	138.1918455	2089.616018	1.85057297	1.436072523	10.38000779	0.417164089	0.454798683	46.41166432	1003.203173	28.6	2085.788055	0.293194585	466.0051269	233.0020634	99.8150161	0	0	0	0	0	0	0
0:41:48	138.1918455	2089.616018	1.85057297	1.436072523	10.38000779	0.417164089	0.454798683	46.41166432	1003.203173	28.6	2085.788055	0.293194585	466.0051269	233.0020634	99.8150161	0	0	0	0	0	0	0
0:41:48	138.1918455	2089.616018	1.85057297	1.436072523	10.38000779	0.417164089	0.454798683	46.41166432	1003.203173	28.6	2085.788055	0.293194585	466.0051269	233.0020634	99.8150161	0	0	0	0	0	0	0
0:41:48	138.1918455	2089.616018	1.85057297	1.436072523	10.38000779	0.417164089	0.454798683	46.41166432	1003.203173	28.6	2085.788055	0.293194585	466.0051269	233.0020634	99.8150161	0	0	0	0	0	0	0
0:41:48	138.1918455	2089.616018	1.85057297	1.436072523	10.38000779	0.417164089	0.454798683	46.41166432	1003.203173	28.6	2085.788055	0.293194585	466.0051269	233.0020634	99.8150161	0	0	0	0	0	0	0
0:41:48	138.1918455	2089.616018	1.85057297	1.436072523	10.38000779	0.417164089	0.454798683	46.41166432	1003.203173	28.6	2085.788055	0.293194585	466.0051269	233.0020634	99.8150161	0	0	0	0	0	0	0
0:41:48	138.1918455	2089.616018	1.85057297	1.436072523	10.38000779	0.417164089	0.454798683	46.41166432	1003.203173	28.6	2085.788055	0.293194585	466.0051269	233.0020634	99.8150161	0	0	0	0	0	0	0
0:41:48	138.1918455	2089.616018	1.85057297	1.436072523	10.38000779	0.417164089	0.454798683	46.41166432	1003.203173	28.6	2085.788055	0.293194585	466.0051269	233.0020634	99.8150161	0	0	0	0	0	0	0
0:41:48	194.0990295	2092.707951	1.485375489	1.304210506	10.41982399	-0.606603189	0.25197354	46.8180577	1004.474793	28.6	2084.814347	0.297212502	470.8451512	235.4220756	99.82091059	0	0	0	0	0	0	0
0:41:48	194.0990295	2092.707951	1.485375489	1.304210506	10.41982399	-0.606603189	0.25197354	46.8180577	1004.474793	28.6	2084.814347	0.297212502	470.8451512	235.4220756	99.82091059	0	0	0	0	0	0	0
0:41:48	194.0990295	2092.707951	1.485375489	1.304210506	10.41982399	-0.606603189	0.25197354	46.8180577	1004.474793	28.6	2084.814347	0.297212502	470.8451512	235.4220756	99.82091059	0	0	0	0	0	0	0
0:41:48	194.0990295	2092.707951	1.485375489	1.304210506	10.41982399	-0.606603189	0.25197354	46.8180577	1004.474793	28.6	2084.814347	0.297212502	470.8451512	235.4220756	99.82091059	0	0	0	0	0	0	0
0:41:48	194.0990295	2092.707951	1.485375489	1.304210506	10.41982399	-0.606603189	0.25197354	46.8180577	1004.474793	28.6	2084.814347	0.297212502	470.8451512	235.4220756	99.82091059	0	0	0	0	0	0	0
0:41:48	194.0990295	2092.707951	1.485375489	1.304210506	10.41982399	-0.606603189	0.25197354	46.8180577	1004.474793	28.6	2084.814347	0.297212502	470.8451512	235.4220756	99.82091059	0	0	0	0	0	0	0
0:41:48	194.0990295	2092.707951	1.485375489	1.304210506	10.41982399	-0.606603189	0.25197354	46.8180577	1004.474793	28.6	2084.814347	0.297212502	470.8451512	235.4220756	99.82091059	0	0	0	0	0	0	0
0:41:48	194.0990295	2092.707951	1.485375489	1.304210506	10.41982399	-0.606603189	0.25197354	46.8180577	1004.474793	28.6	2084.814347	0.297212502	470.8451512	235.4220756	99.82091059	0	0	0	0	0	0	0
0:41:48	101.8846889	2113.421898	1.0307266	0.794302223	10.56863031	-2.531274266	-0.553538838	46.98451644	1004.995648	28.6	2084.836581	0.298858241	472.8276251	236.4133126	99.82332498	0	0	0	0	0	0	0
0:41:48	101.8846889	2113.421898	1.0307266	0.794302223	10.56863031	-2.531274266	-0.553538838	46.98451644	1004.995648	28.6	2084.836581	0.298858241	472.8276251	236.4133126	99.82332498	0	0	0	0	0	0	0
0:41:48	101.8846889	2113.421898	1.0307266	0.794302223	10.56863031	-2.531274266	-0.553538838	46.98451644	1004.995648	28.6	2084.836581	0.298858241	472.8276251	236.4133126	99.82332498	0	0	0	0	0	0	0
0:41:49	101.8846889	2113.421898	1.0307266	0.794302223	10.56863031	-2.531274266	-0.553538838	46.98451644	1004.995648	28.6	2084.836581	0.298858241	472.8276251	236.4133126	99.82332498	0	0	0	0	0	0	0
0:41:49	101.8846889	2113.421898	1.0307266	0.794302223	10.56863031	-2.531274266	-0.553538838	46.98451644	1004.995648	28.6	2084.836581	0.298858241	472.8276251	236.4133126	99.82332498	0	0	0	0	0	0	0
0:41:49	101.8846889	2113.421898	1.0307266	0.794302223	10.56863031	-2.531274266	-0.553538838	46.98451644	1004.995648	28.6	2084.836581	0.298858241	472.8276251	236.4133126	99.82332498	0	0	0	0	0	0	0
0:41:49	101.8846889	2113.421898	1.0307266	0.794302223	10.56863031	-2.531274266	-0.553538838	46.98451644	1004.995648	28.6	2084.836581	0.298858241	472.8276251	236.4133126	99.82332498	0	0	0	0	0	0	0
0:41:49	101.8846889	2113.421898	1.0307266	0.794302223	10.56863031	-2.531274266	-0.553538838	46.98451644	1004.995648	28.6	2084.836581	0.298858241	472.8276251	236.4133126	99.82332498	0	0	0	0	0	0	0
0:41:49	184.8343174	2154.595466	0.228344015	-0.126445809	10.86360217	-4.508339539	-1.762007908	47.05269793	1005.20899	28.6	2085.796651	0.299532335	473.6396464	236.8193232	99.82431391	0	0	0	0	0	0	0
0:41:49	184.8343174	2154.595466	0.228344015	-0.126445809	10.86360217	-4.508339539	-1.762007908	47.05269793	1005.20899	28.6	2085.796651	0.299532335	473.6396464	236.8193232	99.82431391	0	0	0	0	0	0	0
0:41:49	184.8343174	2154.595466	0.228344015	-0.126445809	10.86360217	-4.508339539	-1.762007908	47.05269793	1005.20899	28.6	2085.796651	0.299532335	473.6396464	236.8193232	99.82431391	0	0	0	0	0	0	0
0:41:49	184.8343174	2154.595466	0.228344015	-0.126445809	10.86360217	-4.508339539	-1.762007908	47.05269793	1005.20899	28.6	2085.796651	0.299532335	473.6396464	236.8193232	99.82431391	0	0	0	0	0	0	0
0:41:49	184.8343174	2154.595466	0.228344015	-0.126445809	10.86360217	-4.508339539	-1.762007908	47.05269793	1005.20899	28.6	2085.796651	0.299532335	473.6396464	236.8193232	99.82431391	0	0	0	0	0	0	0
0:41:49	184.8343174	2154.595466	0.228344015	-0.126445809	10.86360217	-4.508339539	-1.762007908	47.05269793	1005.20899	28.6	2085.796651	0.299532335	473.6396464	236.8193232	99.82431391	0	0	0	0	0	0	0
0:41:49	184.8343174	2154.595466	0.228344015	-0.126445809	10.86360217	-4.508339539	-1.762007908	47.05269793	1005.20899	28.6	2085.796651	0.299532335	473.6396464	236.8193232	99.82431391	0	0	0	0	0	0	0
0:41:49	184.8343174	2154.595466	0.228344015	-0.126445809	10.86360217	-4.508339539	-1.762007908	47.05269793	1005.20899	28.6	2085.796651	0.299532335	473.6396464	236.8193232	99.82431391	0	0	0	0	0	0	0
0:41:49	255.3292404	2229.66001	-0.644987091	-0.769865804	11.36150745	-6.394974275	-3.284595239	47.08062507	1005.296375	28.6	2088.371607	0.240768445	473.9722504	236.9856252	99.82471898	0	0	0	0	0	0	0
0:41:49	255.3292404	2229.66001	-0.644987091	-0.769865804	11.36150745	-6.394974275	-3.284595239	47.08062507	1005.296375	28.6	2088.371607	0.240768445	473.9722504	236.9856252	99.82471898	0	0	0	0	0	0	0
0:41:49	255.3292404	2229.66001	-0.644987091	-0.769865804	11.36150745	-6.394974275	-3.284595239	47.08062507	1005.296375	28.6	2088.371607	0.240768445	473.9722504	236.9856252	99.82471898	0	0	0	0	0	0	0
0:41:49	255.3292404	2229.66001	-0.644987091	-0.769865804	11.36150745	-6.394974275	-3.284595239	47.08062507	1005.296375	28.6	2088.371607	0.240768445	473.9722504	236.9856252	99.82471898	0	0	0	0	0	0	0
0:41:49	255.3292404	2229.66001	-0.644987091	-0.769865804	11.36150745	-6.394974275	-3.284595239	47.08062507	1005.296375	28.6	2088.371607	0.240768445	473.9722504	236.9856252	99.82471898	0	0	0	0	0	0	0
0:41:49	255.3292404	2229.66001	-0.644987091	-0.769865804	11.36150745	-6.394974275	-3.284595239	47.08062507	1005.296375	28.6	2088.371607	0.240768445	473.9722504	236.9856252	99.82471898	0	0	0	0	0	0	0
0:41:49	255.3292404	2229.66001	-0.644987091	-0.769865804	11.36150745	-6.394974275	-3.284595239	47.08062507	1005.296375	28.6	2088.371607	0.240768445	473.9722504	236.9856252	99.82471898	0	0	0	0	0	0	0
0:41:49	255.3292404	2229.66001	-0.644987091	-0.769865804	11.36150745	-6.394974275	-3.284595239	47.08062507	1005.296375	28.6	2088.371607	0.240768445	473.9722504	236.9856252	99.82471898	0	0	0	0	0	0	0
0:41:49	255.3292404	2229.66001	-0.644987091	-0.769865804	11.36150745	-6.394974275	-3.284595239	47.08062507	1005.296375	28.6	2088.371607	0.240768445	473.9722504	236.9856252	99.82471898	0	0	0	0	0	0	0
0:41:49	382.4661529	2334.628292	-1.391546713	-1.224780233	12.01484945	-7.865515863	-4.82280861	47.09206403	1004.99623	28.6	2093.029849	0.137658755	474.108485	237.0537425	99.82488489	0	0	0	0	0	0	0
0:41:49	382.4661529	2334.628292	-1.391546713	-1.224780233	12.01484945	-7.865515863	-4.82280861	47.09206403	1004.99623	28.6	2093.029849	0.137658755	474.108485	237.0537425	99.82488489	0	0	0	0	0	0	0
0:41:49	382.4661529	2334.628292	-1.391546713	-1.224780233	12.01484945	-7.865515863	-4.82280861	47.09206403	1004.99623	28.6	2093.029849	0.137658755	474.108485	237.0537425	99.82488489	0	0	0	0	0	0	0
0:41:49	382.4661529	2334.628292	-1.391546713	-1.224780233	12.01484945	-7.865515863	-4.82280861	47.09206403	1004.99623	28.6	2093.029849	0.137658755	474.108485	237.0537425	99.82488489	0	0	0	0	0	0	0
0:41:49	382.4661529	2334.628292	-1.391546713	-1.224780233	12.01484945	-7.865515863	-4.82280861	47.09206403	1004.99623	28.6	2093.029849	0.137658755	474.108485	237.0537425	99.82488489	0	0	0	0	0	0	0
0:41:49	382.4661529	2334.628292	-1.391546713	-1.224780233	12.01484945	-7.865515863	-4.82280861	47.09206403	1004.99623	28.6	2093.029849	0.137658755	474.108485	237.0537425	99.82488489	0	0	0	0	0	0	0
0:41:49	382.4661529	2334.628292	-1.391546713	-1.224780233	12.01484945	-7.865515863	-4.82280861	47.09206403	1004.99623	28.6	2093.029849	0.137658755	474.108485	237.0537425	99.82488489	0	0	0	0	0	0	0
0:41:49	382.4661529	2334.628292	-1.391546713	-1.224780233	12.01484945	-7.865515863	-4.82280861	47.09206403	1004.99623	28.6	2093.029849	0.137658755	474.108485	237.0537425	99.82488489	0	0	0	0	0	0	0
0:41:49	403.2304946	2477.27982	-1.416519933	-1.343884383	12.83328074	-8.534704098	-6.321401607	47.09674943	1004.873291	28.6	2101.909096	0.056385026	474.1642866	237.0816433	99.82495285	0	0	0	0	0	0	0
0:41:50	403.2304946	2477.27982	-1.416519933	-1.343884383	12.83328074	-8.534704098	-6.321401607	47.09674943	1004.873291	28.6	2101.909096	0.056385026	474.1642866	237.0816433	99.82495285	0	0	0	0	0	0	0
0:41:50	403.2304946	2477.27982	-1.416519933	-1.343884383	12.83328074	-8.534704098	-6.321401607	47.09674943	1004.873291	28.6	2101.909096	0.056385026	474.1642866	237.0816433	99.82495285	0	0	0	0	0	0	0
0:41:50	403.2304946	2477.27982	-1.416519933	-1.343884383	12.83328074	-8.534704098	-6.321401607	47.09674943	1004.873291	28.6	2101.909096	0.056385026	474.1642866	237.0816433	99.82495285	0	0	0	0	0	0	0
0:41:50	403.2304946	2477.27982	-1.416519933	-1.343884383	12.83328074	-8.534704098	-6.321401607	47.09674943	1004.873291	28.6	2101.909096	0.056385026	474.1642866	237.0816433	99.82495285	0	0	0	0	0	0	0
0:41:50	403.2304946	2477.27982	-1.416519933	-1.343884383	12.83328074	-8.534704098	-6.321401607	47.09674943	1004.873291	28.6	2101.909096	0.056385026	474.1642866	237.0816433	99.82495285	0	0	0	0	0	0	0
0:41:50	403.2304946	2477.27982	-1.416519933	-1.343884383	12.83328074	-8.534704098	-6.321401607	47.09674943	1004.873291	28.6	2101.909096	0.056385026	474.1642866	237.0816433	99.82495285	0	0	0	0	0	0	0
0:41:50	403.2304946	2477.27982	-1.416519933	-1.343884383	12.83328074	-8.534704098	-6.321401607	47.09674943	1004.873291	28.6	2101.909096	0.056385026	474.1642866	237.0816433	99.82495285	0	0	0	0	0	0	0
0:41:50	288.5695466	2585.054208	0.180262235	-0.000930243	13.33343819	-7.110017998	-6.946609298	47.09866857	1004.822935	28.6	2113.442347	0.023095307	474.187143	237.0930715	99.82498069	0	0	0	0	0	0	0
0:41:50	288.5695466	2585.054208	0.180262235	-0.000930243	13.33343819	-7.110017998	-6.946609298	47.09866857	1004.822935	28.6	2113.442347	0.023095307	474.187143	237.0930715	99.82498069	0	0	0	0	0	0	0
0:41:50	288.5695466	2585.054208	0.180262235	-0.000930243	13.33343819	-7.110017998	-6.946609298	47.09866857	1004.822935	28.6	2113.442347	0.023095307	474.187143	237.0930715	99.82498069	0	0	0	0	0	0	0
0:41:50	288.5695466	2585.054208	0.180262235	-0.000930243	13.33343819	-7.110017998	-6.946609298	47.09866857	1004.822935	28.6	2113.442347	0.023095307	474.187143	237.0930715	99.82498069	0	0	0	0	0	0	0
0:41:50	288.5695466	2585.054208	0.180262235	-0.000930243	13.33343819	-7.110017998	-6.946609298	47.09866857	1004.822935	28.6	2113.442347	0.023095307	474.187143	237.0930715	99.82498069	0	0	0	0	0	0	0
0:41:50	288.5695466	2585.054208	0.180262235	-0.000930243	13.33343819	-7.110017998	-6.946609298	47.09866857	1004.822935	28.6	2113.442347	0.023095307	474.187143	237.0930715	99.82498069	0	0	0	0	0	0	0
0:41:50	288.5695466	2585.054208	0.180262235	-0.000930243	13.33343819	-7.110017998	-6.946609298	47.09866857	1004.822935	28.6	2113.442347	0.023095307	474.187143	237.0930715	99.82498069	0	0	0	0	0	0	0
0:41:50	288.5695466	2585.054208	0.180262235	-0.000930243	13.33343819	-7.110017998	-6.946609298	47.09866857	1004.822935	28.6	2113.442347	0.023095307	474.187143	237.0930715	99.82498069	0	0	0	0	0	0	0
0:41:50	288.5695466	2585.054208	0.180262235	-0.000930243	13.33343819	-7.110017998	-6.946609298	47.09866857	1004.822935	28.6	2113.442347	0.023095307	474.187143	237.0930715	99.82498069	0	0	0	0	0	0	0
0:41:50	-10.04855532	2615.369668	1.504440212	1.061466972	13.41137148	-4.958386572	-6.539254368	47.09945464	1005.259869	28.6	2126.24871	0.009459838	474.196505	237.0977525	99.82499209	0	0	0	0	0	0	0
0:41:50	-10.04855532	2615.369668	1.504440212	1.061466972	13.41137148	-4.958386572	-6.539254368	47.09945464	1005.259869	28.6	2126.24871	0.009459838	474.196505	237.0977525	99.82499209	0	0	0	0	0	0	0
0:41:50	-10.04855532	2615.369668	1.504440212	1.061466972	13.41137148	-4.958386572	-6.539254368	47.09945464	1005.259869	28.6	2126.24871	0.009459838	474.196505	237.0977525	99.82499209	0	0	0	0	0	0	0
0:41:50	-10.04855532	2615.369668	1.504440212	1.061466972	13.41137148	-4.958386572	-6.539254368	47.09945464	1005.259869	28.6	2126.24871	0.009459838	474.196505	237.0977525	99.82499209	0	0	0	0	0	0	0
0:41:50	-10.04855532	2615.369668	1.504440212	1.061466972	13.41137148	-4.958386572	-6.539254368	47.09945464	1005.259869	28.6	2126.24871	0.009459838	474.196505	237.0977525	99.82499209	0	0	0	0	0	0	0
0:41:50	-10.04855532	2615.369668	1.504440212	1.061466972	13.41137148	-4.958386572	-6.539254368	47.09945464	1005.259869	28.6	2126.24871	0.009459838	474.196505	237.0977525	99.82499209	0	0	0	0	0	0	0
0:41:50	-10.04855532	2615.369668	1.504440212	1.061466972	13.41137148	-4.958386572	-6.539254368	47.09945464	1005.259869	28.6	2126.24871	0.009459838	474.196505	237.0977525	99.82499209	0	0	0	0	0	0	0
0:41:50	-10.04855532	2615.369668	1.504440212	1.061466972	13.41137148	-4.958386572	-6.539254368	47.09945464	1005.259869	28.6	2126.24871	0.009459838	474.196505	237.0977525	99.82499209	0	0	0	0	0	0	0
0:41:50	-207.3867571	2590.780928	2.795972311	2.250650472	13.17725776	-2.78135194	-5.416276989	47.27689662	1005.731676	28.6	2138.569092	0.003874749	476.31161	238.155305	99.82735836	0	0	0	0	0	0	0
0:41:50	-207.3867571	2590.780928	2.795972311	2.250650472	13.17725776	-2.78135194	-5.416276989	47.27689662	1005.731676	28.6	2138.569092	0.003874749	476.31161	238.155305	99.82735836	0	0	0	0	0	0	0
0:41:50	-207.3867571	2590.780928	2.795972311	2.250650472	13.17725776	-2.78135194	-5.416276989	47.27689662	1005.731676	28.6	2138.569092	0.003874749	476.31161	238.155305	99.82735836	0	0	0	0	0	0	0
0:41:50	-207.3867571	2590.780928	2.795972311	2.250650472	13.17725776	-2.78135194	-5.416276989	47.27689662	1005.731676	28.6	2138.569092	0.003874749	476.31161	238.155305	99.82735836	0	0	0	0	0	0	0
0:41:50	-207.3867571	2590.780928	2.795972311	2.250650472	13.17725776	-2.78135194	-5.416276989	47.27689662	1005.731676	28.6	2138.569092	0.003874749	476.31161	238.155305	99.82735836	0	0	0	0	0	0	0
0:41:50	-207.3867571	2590.780928	2.795972311	2.250650472	13.17725776	-2.78135194	-5.416276989	47.27689662	1005.731676	28.6	2138.569092	0.003874749	476.31161	238.155305	99.82735836	0	0	0	0	0	0	0
0:41:50	-207.3867571	2590.780928	2.795972311	2.250650472	13.17725776	-2.78135194	-5.416276989	47.27689662	1005.731676	28.6	2138.569092	0.003874749	476.31161	238.155305	99.82735836	0	0	0	0	0	0	0
0:41:50	-207.3867571	2590.780928	2.795972311	2.250650472	13.17725776	-2.78135194	-5.416276989	47.27689662	1005.731676	28.6	2138.569092	0.003874749	476.31161	238.155305	99.82735836	0	0	0	0	0	0	0
0:41:50	-207.3867571	2590.780928	2.795972311	2.250650472	13.17725776	-2.78135194	-5.416276989	47.27689662	1005.731676	28.6	2138.569092	0.003874749	476.31161	238.155305	99.82735836	0	0	0	0	0	0	0
0:41:51	-453.4258829	2528.753204	3.807703858	3.003444033	12.75496158	-0.937515355	-3.985276655	47.34957686	1005.924928	28.6	2149.025999	0.001587097	477.1779571	238.5884785	99.82832758	0	0	0	0	0	0	0
0:41:51	-453.4258829	2528.753204	3.807703858	3.003444033	12.75496158	-0.937515355	-3.985276655	47.34957686	1005.924928	28.6	2149.025999	0.001587097	477.1779571	238.5884785	99.82832758	0	0	0	0	0	0	0
0:41:51	-453.4258829	2528.753204	3.807703858	3.003444033	12.75496158	-0.937515355	-3.985276655	47.34957686	1005.924928	28.6	2149.025999	0.001587097	477.1779571	238.5884785	99.82832758	0	0	0	0	0	0	0
0:41:51	-453.4258829	2528.753204	3.807703858	3.003444033	12.75496158	-0.937515355	-3.985276655	47.34957686	1005.924928	28.6	2149.025999	0.001587097	477.1779571	238.5884785	99.82832758	0	0	0	0	0	0	0
0:41:51	-453.4258829	2528.753204	3.807703858	3.003444033	12.75496158	-0.937515355	-3.985276655	47.34957686	1005.924928	28.6	2149.025999	0.001587097	477.1779571	238.5884785	99.82832758	0	0	0	0	0	0	0
0:41:51	-453.4258829	2528.753204	3.807703858	3.003444033	12.75496158	-0.937515355	-3.985276655	47.34957686	1005.924928	28.6	2149.025999	0.001587097	477.1779571	238.5884785	99.82832758	0	0	0	0	0	0	0
0:41:51	-453.4258829	2528.753204	3.807703858	3.003444033	12.75496158	-0.937515355	-3.985276655	47.34957686	1005.924928	28.6	2149.025999	0.001587097	477.1779571	238.5884785	99.82832758	0	0	0	0	0	0	0
0:41:51	-453.4258829	2528.753204	3.807703858	3.003444033	12.75496158	-0.937515355	-3.985276655	47.34957686	1005.924928	28.6	2149.025999	0.001587097	477.1779571	238.5884785	99.82832758	0	0	0	0	0	0	0
0:41:51	-432.9563664	2441.34514	4.5975939	3.924551476	12.19536346	0.507832111	-2.447087718	47.37934668	1006.004084	28.6	2157.443057	0.000650075	477.5328128	238.7659064	99.82872458	0	0	0	0	0	0	0
0:41:51	-432.9563664	2441.34514	4.5975939	3.924551476	12.19536346	0.507832111	-2.447087718	47.37934668	1006.004084	28.6	2157.443057	0.000650075	477.5328128	238.7659064	99.82872458	0	0	0	0	0	0	0
0:41:51	-432.9563664	2441.34514	4.5975939	3.924551476	12.19536346	0.507832111	-2.447087718	47.37934668	1006.004084	28.6	2157.443057	0.000650075	477.5328128	238.7659064	99.82872458	0	0	0	0	0	0	0
0:41:51	-432.9563664	2441.34514	4.5975939	3.924551476	12.19536346	0.507832111	-2.447087718	47.37934668	1006.004084	28.6	2157.443057	0.000650075	477.5328128	238.7659064	99.82872458	0	0	0	0	0	0	0
0:41:51	-432.9563664	2441.34514	4.5975939	3.924551476	12.19536346	0.507832111	-2.447087718	47.37934668	1006.004084	28.6	2157.443057	0.000650075	477.5328128	238.7659064	99.82872458	0	0	0	0	0	0	0
0:41:51	-432.9563664	2441.34514	4.5975939	3.924551476	12.19536346	0.507832111	-2.447087718	47.37934668	1006.004084	28.6	2157.443057	0.000650075	477.5328128	238.7659064	99.82872458	0	0	0	0	0	0	0
0:41:51	-432.9563664	2441.34514	4.5975939	3.924551476	12.19536346	0.507832111	-2.447087718	47.37934668	1006.004084	28.6	2157.443057	0.000650075	477.5328128	238.7659064	99.82872458	0	0	0	0	0	0	0
0:41:51	-432.9563664	2441.34514	4.5975939	3.924551476	12.19536346	0.507832111	-2.447087718	47.37934668	1006.004084	28.6	2157.443057	0.000650075	477.5328128	238.7659064	99.82872458	0	0	0	0	0	0	0
0:41:51	-374.8085677	2339.659558	4.600398462	3.983397085	11.61193127	1.002144033	-1.119650329	47.3915404	1005.073682	28.6	2163.282574	0.000266271	477.6781617	238.8385809	99.82888719	0	0	0	0	0	0	0
0:41:51	-374.8085677	2339.659558	4.600398462	3.983397085	11.61193127	1.002144033	-1.119650329	47.3915404	1005.073682	28.6	2163.282574	0.000266271	477.6781617	238.8385809	99.82888719	0	0	0	0	0	0	0
0:41:51	-374.8085677	2339.659558	4.600398462	3.983397085	11.61193127	1.002144033	-1.119650329	47.3915404	1005.073682	28.6	2163.282574	0.000266271	477.6781617	238.8385809	99.82888719	0	0	0	0	0	0	0
0:41:51	-374.8085677	2339.659558	4.600398462	3.983397085	11.61193127	1.002144033	-1.119650329	47.3915404	1005.073682	28.6	2163.282574	0.000266271	477.6781617	238.8385809	99.82888719	0	0	0	0	0	0	0
0:41:51	-374.8085677	2339.659558	4.600398462	3.983397085	11.61193127	1.002144033	-1.119650329	47.3915404	1005.073682	28.6	2163.282574	0.000266271	477.6781617	238.8385809	99.82888719	0	0	0	0	0	0	0
0:41:51	-374.8085677	2339.659558	4.600398462	3.983397085	11.61193127	1.002144033	-1.119650329	47.3915404	1005.073682	28.6	2163.282574	0.000266271	477.6781617	238.8385809	99.82888719	0	0	0	0	0	0	0
0:41:51	-374.8085677	2339.659558	4.600398462	3.983397085	11.61193127	1.002144033	-1.119650329	47.3915404	1005.073682	28.6	2163.282574	0.000266271	477.6781617	238.8385809	99.82888719	0	0	0	0	0	0	0
0:41:51	-374.8085677	2339.659558	4.600398462	3.983397085	11.61193127	1.002144033	-1.119650329	47.3915404	1005.073682	28.6	2163.282574	0.000266271	477.6781617	238.8385809	99.82888719	0	0	0	0	0	0	0
0:41:51	-374.8085677	2339.659558	4.600398462	3.983397085	11.61193127	1.002144033	-1.119650329	47.3915404	1005.073682	28.6	2163.282574	0.000266271	477.6781617	238.8385809	99.82888719	0	0	0	0	0	0	0
0:41:51	-366.3175813	2244.869224	4.12217121	3.629143446	11.10782785	0.938906996	-0.256487175	47.45557495	1004.490555	28.6	2166.512217	0.000109065	477.7376966	238.8683483	99.82895379	0	0	0	0	0	0	0
0:41:51	-366.3175813	2244.869224	4.12217121	3.629143446	11.10782785	0.938906996	-0.256487175	47.45557495	1004.490555	28.6	2166.512217	0.000109065	477.7376966	238.8683483	99.82895379	0	0	0	0	0	0	0
0:41:51	-366.3175813	2244.869224	4.12217121	3.629143446	11.10782785	0.938906996	-0.256487175	47.45557495	1004.490555	28.6	2166.512217	0.000109065	477.7376966	238.8683483	99.82895379	0	0	0	0	0	0	0
0:41:51	-366.3175813	2244.869224	4.12217121	3.629143446	11.10782785	0.938906996	-0.256487175	47.45557495	1004.490555	28.6	2166.512217	0.000109065	477.7376966	238.8683483	99.82895379	0	0	0	0	0	0	0
0:41:51	-366.3175813	2244.869224	4.12217121	3.629143446	11.10782785	0.938906996	-0.256487175	47.45557495	1004.490555	28.6	2166.512217	0.000109065	477.7376966	238.8683483	99.82895379	0	0	0	0	0	0	0
0:41:51	-366.3175813	2244.869224	4.12217121	3.629143446	11.10782785	0.938906996	-0.256487175	47.45557495	1004.490555	28.6	2166.512217	0.000109065	477.7376966	238.8683483	99.82895379	0	0	0	0	0	0	0
0:41:51	-366.3175813	2244.869224	4.12217121	3.629143446	11.10782785	0.938906996	-0.256487175	47.45557495	1004.490555	28.6	2166.512217	0.000109065	477.7376966	238.8683483	99.82895379	0	0	0	0	0	0	0
0:41:52	-366.3175813	2244.869224	4.12217121	3.629143446	11.10782785	0.938906996	-0.256487175	47.45557495	1004.490555	28.6	2166.512217	0.000109065	477.7376966	238.8683483	99.82895379	0	0	0	0	0	0	0
0:41:52	-392.3877357	2174.667605	3.571295728	3.150745155	10.75221269	0.756163505	0.185910853	47.4818035	1004.251706	28.6	2142.572575	4.47E-05	477.7620821	238.8805411	99.82898107	0	0	0	0	0	0	0
0:41:52	-392.3877357	2174.667605	3.571295728	3.150745155	10.75221269	0.756163505	0.185910853	47.4818035	1004.251706	28.6	2142.572575	4.47E-05	477.7620821	238.8805411	99.82898107	0	0	0	0	0	0	0
0:41:52	-392.3877357	2174.667605	3.571295728	3.150745155	10.75221269	0.756163505	0.185910853	47.4818035	1004.251706	28.6	2142.572575	4.47E-05	477.7620821	238.8805411	99.82898107	0	0	0	0	0	0	0
0:41:52	-392.3877357	2174.667605	3.571295728	3.150745155	10.75221269	0.756163505	0.185910853	47.4818035	1004.251706	28.6	2142.572575	4.47E-05	477.7620821	238.8805411	99.82898107	0	0	0	0	0	0	0
0:41:52	-392.3877357	2174.667605	3.571295728	3.150745155	10.75221269	0.756163505	0.185910853	47.4818035	1004.251706	28.6	2142.572575	4.47E-05	477.7620821	238.8805411	99.82898107	0	0	0	0	0	0	0
0:41:52	-392.3877357	2174.667605	3.571295728	3.150745155	10.75221269	0.756163505	0.185910853	47.4818035	1004.251706	28.6	2142.572575	4.47E-05	477.7620821	238.8805411	99.82898107	0	0	0	0	0	0	0
0:41:52	-392.3877357	2174.667605	3.571295728	3.150745155	10.75221269	0.756163505	0.185910853	47.4818035	1004.251706	28.6	2142.572575	4.47E-05	477.7620821	238.8805411	99.82898107	0	0	0	0	0	0	0
0:41:52	-392.3877357	2174.667605	3.571295728	3.150745155	10.75221269	0.756163505	0.185910853	47.4818035	1004.251706	28.6	2142.572575	4.47E-05	477.7620821	238.8805411	99.82898107	0	0	0	0	0	0	0
0:41:52	-392.3877357	2174.667605	3.571295728	3.150745155	10.75221269	0.756163505	0.185910853	47.4818035	1004.251706	28.6	2142.572575	4.47E-05	477.7620821	238.8805411	99.82898107	0	0	0	0	0	0	0
0:41:52	-247.8227029	2134.128259	2.83104113	2.455326016	10.57142472	0.622430172	0.382824285	47.49254671	1004.153873	28.6	2119.627453	1.83E-05	477.7720704	238.8855352	99.82899225	0	0	0	0	0	0	0
0:41:52	-247.8227029	2134.128259	2.83104113	2.455326016	10.57142472	0.622430172	0.382824285	47.49254671	1004.153873	28.6	2119.627453	1.83E-05	477.7720704	238.8855352	99.82899225	0	0	0	0	0	0	0
0:41:52	-247.8227029	2134.128259	2.83104113	2.455326016	10.57142472	0.622430172	0.382824285	47.49254671	1004.153873	28.6	2119.627453	1.83E-05	477.7720704	238.8855352	99.82899225	0	0	0	0	0	0	0
0:41:52	-247.8227029	2134.128259	2.83104113	2.455326016	10.57142472	0.622430172	0.382824285	47.49254671	1004.153873	28.6	2119.627453	1.83E-05	477.7720704	238.8855352	99.82899225	0	0	0	0	0	0	0
0:41:52	-247.8227029	2134.128259	2.83104113	2.455326016	10.57142472	0.622430172	0.382824285	47.49254671	1004.153873	28.6	2119.627453	1.83E-05	477.7720704	238.8855352	99.82899225	0	0	0	0	0	0	0
0:41:52	-247.8227029	2134.128259	2.83104113	2.455326016	10.57142472	0.622430172	0.382824285	47.49254671	1004.153873	28.6	2119.627453	1.83E-05	477.7720704	238.8855352	99.82899225	0	0	0	0	0	0	0
0:41:52	-247.8227029	2134.128259	2.83104113	2.455326016	10.57142472	0.622430172	0.382824285	47.49254671	1004.153873	28.6	2119.627453	1.83E-05	477.7720704	238.8855352	99.82899225	0	0	0	0	0	0	0
0:41:52	-247.8227029	2134.128259	2.83104113	2.455326016	10.57142472	0.622430172	0.382824285	47.49254671	1004.153873	28.6	2119.627453	1.83E-05	477.7720704	238.8855352	99.82899225	0	0	0	0	0	0	0
0:41:52	-232.5684271	2117.209029	2.603167247	2.461898336	10.49262196	0.566139398	0.465944027	47.49694713	1004.528262	28.6	2109.007648	7.49E-06	477.7761617	238.8875808	99.82899682	0	0	0	0	0	0	0
0:41:52	-232.5684271	2117.209029	2.603167247	2.461898336	10.49262196	0.566139398	0.465944027	47.49694713	1004.528262	28.6	2109.007648	7.49E-06	477.7761617	238.8875808	99.82899682	0	0	0	0	0	0	0
0:41:52	-232.5684271	2117.209029	2.603167247	2.461898336	10.49262196	0.566139398	0.465944027	47.49694713	1004.528262	28.6	2109.007648	7.49E-06	477.7761617	238.8875808	99.82899682	0	0	0	0	0	0	0
0:41:52	-232.5684271	2117.209029	2.603167247	2.461898336	10.49262196	0.566139398	0.465944027	47.49694713	1004.528262	28.6	2109.007648	7.49E-06	477.7761617	238.8875808	99.82899682	0	0	0	0	0	0	0
0:41:52	-232.5684271	2117.209029	2.603167247	2.461898336	10.49262196	0.566139398	0.465944027	47.49694713	1004.528262	28.6	2109.007648	7.49E-06	477.7761617	238.8875808	99.82899682	0	0	0	0	0	0	0
0:41:52	-232.5684271	2117.209029	2.603167247	2.461898336	10.49262196	0.566139398	0.465944027	47.49694713	1004.528262	28.6	2109.007648	7.49E-06	477.7761617	238.8875808	99.82899682	0	0	0	0	0	0	0
0:41:52	-232.5684271	2117.209029	2.603167247	2.461898336	10.49262196	0.566139398	0.465944027	47.49694713	1004.528262	28.6	2109.007648	7.49E-06	477.7761617	238.8875808	99.82899682	0	0	0	0	0	0	0
0:41:52	-232.5684271	2117.209029	2.603167247	2.461898336	10.49262196	0.566139398	0.465944027	47.49694713	1004.528262	28.6	2109.007648	7.49E-06	477.7761617	238.8875808	99.82899682	0	0	0	0	0	0	0
0:41:52	-97.87417015	2107.70813	2.352116504	2.114844758	10.45287876	0.530037898	0.497889074	47.55778955	1004.681611	28.6	2103.444565	3.07E-06	478.4402662	239.2196331	99.8295891	0	0	0	0	0	0	0
0:41:52	-97.87417015	2107.70813	2.352116504	2.114844758	10.45287876	0.530037898	0.497889074	47.55778955	1004.681611	28.6	2103.444565	3.07E-06	478.4402662	239.2196331	99.8295891	0	0	0	0	0	0	0
0:41:52	-97.87417015	2107.70813	2.352116504	2.114844758	10.45287876	0.530037898	0.497889074	47.55778955	1004.681611	28.6	2103.444565	3.07E-06	478.4402662	239.2196331	99.8295891	0	0	0	0	0	0	0
0:41:52	-97.87417015	2107.70813	2.352116504	2.114844758	10.45287876	0.530037898	0.497889074	47.55778955	1004.681611	28.6	2103.444565	3.07E-06	478.4402662	239.2196331	99.8295891	0	0	0	0	0	0	0
0:41:52	-97.87417015	2107.70813	2.352116504	2.114844758	10.45287876	0.530037898	0.497889074	47.55778955	1004.681611	28.6	2103.444565	3.07E-06	478.4402662	239.2196331	99.8295891	0	0	0	0	0	0	0
0:41:52	-97.87417015	2107.70813	2.352116504	2.114844758	10.45287876	0.530037898	0.497889074	47.55778955	1004.681611	28.6	2103.444565	3.07E-06	478.4402662	239.2196331	99.8295891	0	0	0	0	0	0	0
0:41:53	-97.87417015	2107.70813	2.352116504	2.114844758	10.45287876	0.530037898	0.497889074	47.55778955	1004.681611	28.6	2103.444565	3.07E-06	478.4402662	239.2196331	99.8295891	0	0	0	0	0	0	0
0:41:53	-97.87417015	2107.70813	2.352116504	2.114844758	10.45287876	0.530037898	0.497889074	47.55778955	1004.681611	28.6	2103.444565	3.07E-06	478.4402662	239.2196331	99.8295891	0	0	0	0	0	0	0
0:41:53	17.11509991	2101.556815	2.17790852	1.732693213	10.42638234	0.504077923	0.505562565	47.5827106	1004.744423	28.6	2098.05261	0.020001257	478.7122834	239.3556417	99.8298317	0	0	0	0	0	0	0
0:41:53	17.11509991	2101.556815	2.17790852	1.732693213	10.42638234	0.504077923	0.505562565	47.5827106	1004.744423	28.6	2098.05261	0.020001257	478.7122834	239.3556417	99.8298317	0	0	0	0	0	0	0
0:41:53	17.11509991	2101.556815	2.17790852	1.732693213	10.42638234	0.504077923	0.505562565	47.5827106	1004.744423	28.6	2098.05261	0.020001257	478.7122834	239.3556417	99.8298317	0	0	0	0	0	0	0
0:41:53	17.11509991	2101.556815	2.17790852	1.732693213	10.42638234	0.504077923	0.505562565	47.5827106	1004.744423	28.6	2098.05261	0.020001257	478.7122834	239.3556417	99.8298317	0	0	0	0	0	0	0
0:41:53	17.11509991	2101.556815	2.17790852	1.732693213	10.42638234	0.504077923	0.505562565	47.5827106	1004.744423	28.6	2098.05261	0.020001257	478.7122834	239.3556417	99.8298317	0	0	0	0	0	0	0
0:41:53	17.11509991	2101.556815	2.17790852	1.732693213	10.42638234	0.504077923	0.505562565	47.5827106	1004.744423	28.6	2098.05261	0.020001257	478.7122834	239.3556417	99.8298317	0	0	0	0	0	0	0
0:41:53	17.11509991	2101.556815	2.17790852	1.732693213	10.42638234	0.504077923	0.505562565	47.5827106	1004.744423	28.6	2098.05261	0.020001257	478.7122834	239.3556417	99.8298317	0	0	0	0	0	0	0
0:41:53	17.11509991	2101.556815	2.17790852	1.732693213	10.42638234	0.504077923	0.505562565	47.5827106	1004.744423	28.6	2098.05261	0.020001257	478.7122834	239.3556417	99.8298317	0	0	0	0	0	0	0
0:41:53	17.11509991	2101.556815	2.17790852	1.732693213	10.42638234	0.504077923	0.505562565	47.5827106	1004.744423	28.6	2098.05261	0.020001257	478.7122834	239.3556417	99.8298317	0	0	0	0	0	0	0
0:41:53	18.48251772	2097.904606	2.06866493	1.51162634	10.41552941	0.487703917	0.500409626	47.59291826	1004.770151	28.6	2095.043202	0.067232515	478.8237017	239.4113508	99.82993106	0	0	0	0	0	0	0
0:41:53	18.48251772	2097.904606	2.06866493	1.51162634	10.41552941	0.487703917	0.500409626	47.59291826	1004.770151	28.6	2095.043202	0.067232515	478.8237017	239.4113508	99.82993106	0	0	0	0	0	0	0
0:41:53	18.48251772	2097.904606	2.06866493	1.51162634	10.41552941	0.487703917	0.500409626	47.59291826	1004.770151	28.6	2095.043202	0.067232515	478.8237017	239.4113508	99.82993106	0	0	0	0	0	0	0
0:41:53	18.48251772	2097.904606	2.06866493	1.51162634	10.41552941	0.487703917	0.500409626	47.59291826	1004.770151	28.6	2095.043202	0.067232515	478.8237017	239.4113508	99.82993106	0	0	0	0	0	0	0
0:41:53	18.48251772	2097.904606	2.06866493	1.51162634	10.41552941	0.487703917	0.500409626	47.59291826	1004.770151	28.6	2095.043202	0.067232515	478.8237017	239.4113508	99.82993106	0	0	0	0	0	0	0
0:41:53	18.48251772	2097.904606	2.06866493	1.51162634	10.41552941	0.487703917	0.500409626	47.59291826	1004.770151	28.6	2095.043202	0.067232515	478.8237017	239.4113508	99.82993106	0	0	0	0	0	0	0
0:41:53	18.48251772	2097.904606	2.06866493	1.51162634	10.41552941	0.487703917	0.500409626	47.59291826	1004.770151	28.6	2095.043202	0.067232515	478.8237017	239.4113508	99.82993106	0	0	0	0	0	0	0
0:41:53	18.48251772	2097.904606	2.06866493	1.51162634	10.41552941	0.487703917	0.500409626	47.59291826	1004.770151	28.6	2095.043202	0.067232515	478.8237017	239.4113508	99.82993106	0	0	0	0	0	0	0
0:41:53	-6.797160741	2093.403605	1.961589155	1.603834149	10.39691444	0.465830724	0.490494183	47.70509932	1001.333343	28.6	2091.341366	0.122578438	478.8693386	239.4341693	99.82997176	0	0	0	0	0	0	0
0:41:53	-6.797160741	2093.403605	1.961589155	1.603834149	10.39691444	0.465830724	0.490494183	47.70509932	1001.333343	28.6	2091.341366	0.122578438	478.8693386	239.4341693	99.82997176	0	0	0	0	0	0	0
0:41:53	-6.797160741	2093.403605	1.961589155	1.603834149	10.39691444	0.465830724	0.490494183	47.70509932	1001.333343	28.6	2091.341366	0.122578438	478.8693386	239.4341693	99.82997176	0	0	0	0	0	0	0
0:41:53	-6.797160741	2093.403605	1.961589155	1.603834149	10.39691444	0.465830724	0.490494183	47.70509932	1001.333343	28.6	2091.341366	0.122578438	478.8693386	239.4341693	99.82997176	0	0	0	0	0	0	0
0:41:53	-6.797160741	2093.403605	1.961589155	1.603834149	10.39691444	0.465830724	0.490494183	47.70509932	1001.333343	28.6	2091.341366	0.122578438	478.8693386	239.4341693	99.82997176	0	0	0	0	0	0	0
0:41:53	-6.797160741	2093.403605	1.961589155	1.603834149	10.39691444	0.465830724	0.490494183	47.70509932	1001.333343	28.6	2091.341366	0.122578438	478.8693386	239.4341693	99.82997176	0	0	0	0	0	0	0
0:41:53	-6.797160741	2093.403605	1.961589155	1.603834149	10.39691444	0.465830724	0.490494183	47.70509932	1001.333343	28.6	2091.341366	0.122578438	478.8693386	239.4341693	99.82997176	0	0	0	0	0	0	0
0:41:53	-6.797160741	2093.403605	1.961589155	1.603834149	10.39691444	0.465830724	0.490494183	47.70509932	1001.333343	28.6	2091.341366	0.122578438	478.8693386	239.4341693	99.82997176	0	0	0	0	0	0	0
0:41:53	65.50822696	2090.972537	1.900847718	1.492605667	10.38633776	0.453905065	0.477448817	47.82016868	999.9256271	28.6	2088.129633	0.227328128	478.8880315	239.4435157	99.82998843	0	0	0	0	0	0	0
0:41:53	65.50822696	2090.972537	1.900847718	1.492605667	10.38633776	0.453905065	0.477448817	47.82016868	999.9256271	28.6	2088.129633	0.227328128	478.8880315	239.4435157	99.82998843	0	0	0	0	0	0	0
0:41:53	65.50822696	2090.972537	1.900847718	1.492605667	10.38633776	0.453905065	0.477448817	47.82016868	999.9256271	28.6	2088.129633	0.227328128	478.8880315	239.4435157	99.82998843	0	0	0	0	0	0	0
0:41:53	65.50822696	2090.972537	1.900847718	1.492605667	10.38633776	0.453905065	0.477448817	47.82016868	999.9256271	28.6	2088.129633	0.227328128	478.8880315	239.4435157	99.82998843	0	0	0	0	0	0	0
0:41:53	65.50822696	2090.972537	1.900847718	1.492605667	10.38633776	0.453905065	0.477448817	47.82016868	999.9256271	28.6	2088.129633	0.227328128	478.8880315	239.4435157	99.82998843	0	0	0	0	0	0	0
0:41:54	65.50822696	2090.972537	1.900847718	1.492605667	10.38633776	0.453905065	0.477448817	47.82016868	999.9256271	28.6	2088.129633	0.227328128	478.8880315	239.4435157	99.82998843	0	0	0	0	0	0	0
0:41:54	65.50822696	2090.972537	1.900847718	1.492605667	10.38633776	0.453905065	0.477448817	47.82016868	999.9256271	28.6	2088.129633	0.227328128	478.8880315	239.4435157	99.82998843	0	0	0	0	0	0	0
0:41:54	65.50822696	2090.972537	1.900847718	1.492605667	10.38633776	0.453905065	0.477448817	47.82016868	999.9256271	28.6	2088.129633	0.227328128	478.8880315	239.4435157	99.82998843	0	0	0	0	0	0	0
0:41:54	65.50822696	2090.972537	1.900847718	1.492605667	10.38633776	0.453905065	0.477448817	47.82016868	999.9256271	28.6	2088.129633	0.227328128	478.8880315	239.4435157	99.82998843	0	0	0	0	0	0	0
0:41:54	42.19564816	2089.251158	1.826480025	1.640672081	10.38200555	0.445597915	0.465708636	47.86730109	999.3490264	28.6	2086.812586	0.270233601	478.8956881	239.4473441	99.82999526	0	0	0	0	0	0	0
0:41:54	42.19564816	2089.251158	1.826480025	1.640672081	10.38200555	0.445597915	0.465708636	47.86730109	999.3490264	28.6	2086.812586	0.270233601	478.8956881	239.4473441	99.82999526	0	0	0	0	0	0	0
0:41:54	42.19564816	2089.251158	1.826480025	1.640672081	10.38200555	0.445597915	0.465708636	47.86730109	999.3490264	28.6	2086.812586	0.270233601	478.8956881	239.4473441	99.82999526	0	0	0	0	0	0	0
0:41:54	42.19564816	2089.251158	1.826480025	1.640672081	10.38200555	0.445597915	0.465708636	47.86730109	999.3490264	28.6	2086.812586	0.270233601	478.8956881	239.4473441	99.82999526	0	0	0	0	0	0	0
0:41:54	42.19564816	2089.251158	1.826480025	1.640672081	10.38200555	0.445597915	0.465708636	47.86730109	999.3490264	28.6	2086.812586	0.270233601	478.8956881	239.4473441	99.82999526	0	0	0	0	0	0	0
0:41:54	42.19564816	2089.251158	1.826480025	1.640672081	10.38200555	0.445597915	0.465708636	47.86730109	999.3490264	28.6	2086.812586	0.270233601	478.8956881	239.4473441	99.82999526	0	0	0	0	0	0	0
0:41:54	42.19564816	2089.251158	1.826480025	1.640672081	10.38200555	0.445597915	0.465708636	47.86730109	999.3490264	28.6	2086.812586	0.270233601	478.8956881	239.4473441	99.82999526	0	0	0	0	0	0	0
0:41:54	42.19564816	2089.251158	1.826480025	1.640672081	10.38200555	0.445597915	0.465708636	47.86730109	999.3490264	28.6	2086.812586	0.270233601	478.8956881	239.4473441	99.82999526	0	0	0	0	0	0	0
0:41:54	67.77167669	2088.728637	1.820691018	1.741824085	10.37727907	0.439452906	0.456624657	47.88660653	999.1128508	28.6	2085.460662	0.287807683	478.8988242	239.4489121	99.82999806	0	0	0	0	0	0	0
0:41:54	67.77167669	2088.728637	1.820691018	1.741824085	10.37727907	0.439452906	0.456624657	47.88660653	999.1128508	28.6	2085.460662	0.287807683	478.8988242	239.4489121	99.82999806	0	0	0	0	0	0	0
0:41:54	67.77167669	2088.728637	1.820691018	1.741824085	10.37727907	0.439452906	0.456624657	47.88660653	999.1128508	28.6	2085.460662	0.287807683	478.8988242	239.4489121	99.82999806	0	0	0	0	0	0	0
0:41:54	67.77167669	2088.728637	1.820691018	1.741824085	10.37727907	0.439452906	0.456624657	47.88660653	999.1128508	28.6	2085.460662	0.287807683	478.8988242	239.4489121	99.82999806	0	0	0	0	0	0	0
0:41:54	67.77167669	2088.728637	1.820691018	1.741824085	10.37727907	0.439452906	0.456624657	47.88660653	999.1128508	28.6	2085.460662	0.287807683	478.8988242	239.4489121	99.82999806	0	0	0	0	0	0	0
0:41:54	67.77167669	2088.728637	1.820691018	1.741824085	10.37727907	0.439452906	0.456624657	47.88660653	999.1128508	28.6	2085.460662	0.287807683	478.8988242	239.4489121	99.82999806	0	0	0	0	0	0	0
0:41:54	67.77167669	2088.728637	1.820691018	1.741824085	10.37727907	0.439452906	0.456624657	47.88660653	999.1128508	28.6	2085.460662	0.287807683	478.8988242	239.4489121	99.82999806	0	0	0	0	0	0	0
0:41:54	67.77167669	2088.728637	1.820691018	1.741824085	10.37727907	0.439452906	0.456624657	47.88660653	999.1128508	28.6	2085.460662	0.287807683	478.8988242	239.4489121	99.82999806	0	0	0	0	0	0	0
0:41:54	99.51826277	2091.465263	1.505817441	1.399132745	10.41101031	-0.49982729	0.28227666	47.59931403	1002.463459	28.6	2084.218657	0.295006027	477.5758416	238.787716	99.82822801	0	0	0	0	0	0	0
0:41:54	99.51826277	2091.465263	1.505817441	1.399132745	10.41101031	-0.49982729	0.28227666	47.59931403	1002.463459	28.6	2084.218657	0.295006027	477.5758416	238.787716	99.82822801	0	0	0	0	0	0	0
0:41:54	99.51826277	2091.465263	1.505817441	1.399132745	10.41101031	-0.49982729	0.28227666	47.59931403	1002.463459	28.6	2084.218657	0.295006027	477.5758416	238.787716	99.82822801	0	0	0	0	0	0	0
0:41:54	99.51826277	2091.465263	1.505817441	1.399132745	10.41101031	-0.49982729	0.28227666	47.59931403	1002.463459	28.6	2084.218657	0.295006027	477.5758416	238.787716	99.82822801	0	0	0	0	0	0	0
0:41:54	99.51826277	2091.465263	1.505817441	1.399132745	10.41101031	-0.49982729	0.28227666	47.59931403	1002.463459	28.6	2084.218657	0.295006027	477.5758416	238.787716	99.82822801	0	0	0	0	0	0	0
0:41:54	99.51826277	2091.465263	1.505817441	1.399132745	10.41101031	-0.49982729	0.28227666	47.59931403	1002.463459	28.6	2084.218657	0.295006027	477.5758416	238.787716	99.82822801	0	0	0	0	0	0	0
0:41:54	99.51826277	2091.465263	1.505817441	1.399132745	10.41101031	-0.49982729	0.28227666	47.59931403	1002.463459	28.6	2084.218657	0.295006027	477.5758416	238.787716	99.82822801	0	0	0	0	0	0	0
0:41:54	99.51826277	2091.465263	1.505817441	1.399132745	10.41101031	-0.49982729	0.28227666	47.59931403	1002.463459	28.6	2084.218657	0.295006027	477.5758416	238.787716	99.82822801	0	0	0	0	0	0	0
0:41:54	99.51826277	2091.465263	1.505817441	1.399132745	10.41101031	-0.49982729	0.28227666	47.59931403	1002.463459	28.6	2084.218657	0.295006027	477.5758416	238.787716	99.82822801	0	0	0	0	0	0	0
0:41:54	114.4891572	2110.588794	1.075174824	1.102497572	10.55304902	-2.386222058	-0.47947868	47.48163903	1003.835868	28.6	2084.094413	0.297954469	477.0339479	238.5168901	99.82750299	0	0	0	0	0	0	0
0:41:54	114.4891572	2110.588794	1.075174824	1.102497572	10.55304902	-2.386222058	-0.47947868	47.48163903	1003.835868	28.6	2084.094413	0.297954469	477.0339479	238.5168901	99.82750299	0	0	0	0	0	0	0
0:41:54	114.4891572	2110.588794	1.075174824	1.102497572	10.55304902	-2.386222058	-0.47947868	47.48163903	1003.835868	28.6	2084.094413	0.297954469	477.0339479	238.5168901	99.82750299	0	0	0	0	0	0	0
0:41:55	114.4891572	2110.588794	1.075174824	1.102497572	10.55304902	-2.386222058	-0.47947868	47.48163903	1003.835868	28.6	2084.094413	0.297954469	477.0339479	238.5168901	99.82750299	0	0	0	0	0	0	0
0:41:55	114.4891572	2110.588794	1.075174824	1.102497572	10.55304902	-2.386222058	-0.47947868	47.48163903	1003.835868	28.6	2084.094413	0.297954469	477.0339479	238.5168901	99.82750299	0	0	0	0	0	0	0
0:41:55	114.4891572	2110.588794	1.075174824	1.102497572	10.55304902	-2.386222058	-0.47947868	47.48163903	1003.835868	28.6	2084.094413	0.297954469	477.0339479	238.5168901	99.82750299	0	0	0	0	0	0	0
0:41:55	114.4891572	2110.588794	1.075174824	1.102497572	10.55304902	-2.386222058	-0.47947868	47.48163903	1003.835868	28.6	2084.094413	0.297954469	477.0339479	238.5168901	99.82750299	0	0	0	0	0	0	0
0:41:55	114.4891572	2110.588794	1.075174824	1.102497572	10.55304902	-2.386222058	-0.47947868	47.48163903	1003.835868	28.6	2084.094413	0.297954469	477.0339479	238.5168901	99.82750299	0	0	0	0	0	0	0
0:41:55	143.1581044	2148.485805	0.271034808	0.269495006	10.82813528	-4.342498955	-1.641956067	47.43343935	1004.398007	28.6	2084.9207	0.29916215	476.8119883	238.4059598	99.82720603	0	0	0	0	0	0	0
0:41:55	143.1581044	2148.485805	0.271034808	0.269495006	10.82813528	-4.342498955	-1.641956067	47.43343935	1004.398007	28.6	2084.9207	0.29916215	476.8119883	238.4059598	99.82720603	0	0	0	0	0	0	0
0:41:55	143.1581044	2148.485805	0.271034808	0.269495006	10.82813528	-4.342498955	-1.641956067	47.43343935	1004.398007	28.6	2084.9207	0.29916215	476.8119883	238.4059598	99.82720603	0	0	0	0	0	0	0
0:41:55	143.1581044	2148.485805	0.271034808	0.269495006	10.82813528	-4.342498955	-1.641956067	47.43343935	1004.398007	28.6	2084.9207	0.29916215	476.8119883	238.4059598	99.82720603	0	0	0	0	0	0	0
0:41:55	143.1581044	2148.485805	0.271034808	0.269495006	10.82813528	-4.342498955	-1.641956067	47.43343935	1004.398007	28.6	2084.9207	0.29916215	476.8119883	238.4059598	99.82720603	0	0	0	0	0	0	0
0:41:55	143.1581044	2148.485805	0.271034808	0.269495006	10.82813528	-4.342498955	-1.641956067	47.43343935	1004.398007	28.6	2084.9207	0.29916215	476.8119883	238.4059598	99.82720603	0	0	0	0	0	0	0
0:41:55	143.1581044	2148.485805	0.271034808	0.269495006	10.82813528	-4.342498955	-1.641956067	47.43343935	1004.398007	28.6	2084.9207	0.29916215	476.8119883	238.4059598	99.82720603	0	0	0	0	0	0	0
0:41:55	143.1581044	2148.485805	0.271034808	0.269495006	10.82813528	-4.342498955	-1.641956067	47.43343935	1004.398007	28.6	2084.9207	0.29916215	476.8119883	238.4059598	99.82720603	0	0	0	0	0	0	0
0:41:55	284.493582	2222.683245	-0.643532943	-0.712357246	11.31563461	-6.252180372	-3.157863605	47.41369676	1004.628259	28.6	2087.367757	0.250856817	476.7210736	238.3605227	99.82708439	0	0	0	0	0	0	0
0:41:55	284.493582	2222.683245	-0.643532943	-0.712357246	11.31563461	-6.252180372	-3.157863605	47.41369676	1004.628259	28.6	2087.367757	0.250856817	476.7210736	238.3605227	99.82708439	0	0	0	0	0	0	0
0:41:55	284.493582	2222.683245	-0.643532943	-0.712357246	11.31563461	-6.252180372	-3.157863605	47.41369676	1004.628259	28.6	2087.367757	0.250856817	476.7210736	238.3605227	99.82708439	0	0	0	0	0	0	0
0:41:55	284.493582	2222.683245	-0.643532943	-0.712357246	11.31563461	-6.252180372	-3.157863605	47.41369676	1004.628259	28.6	2087.367757	0.250856817	476.7210736	238.3605227	99.82708439	0	0	0	0	0	0	0
0:41:55	284.493582	2222.683245	-0.643532943	-0.712357246	11.31563461	-6.252180372	-3.157863605	47.41369676	1004.628259	28.6	2087.367757	0.250856817	476.7210736	238.3605227	99.82708439	0	0	0	0	0	0	0
0:41:55	284.493582	2222.683245	-0.643532943	-0.712357246	11.31563461	-6.252180372	-3.157863605	47.41369676	1004.628259	28.6	2087.367757	0.250856817	476.7210736	238.3605227	99.82708439	0	0	0	0	0	0	0
0:41:55	284.493582	2222.683245	-0.643532943	-0.712357246	11.31563461	-6.252180372	-3.157863605	47.41369676	1004.628259	28.6	2087.367757	0.250856817	476.7210736	238.3605227	99.82708439	0	0	0	0	0	0	0
0:41:55	284.493582	2222.683245	-0.643532943	-0.712357246	11.31563461	-6.252180372	-3.157863605	47.41369676	1004.628259	28.6	2087.367757	0.250856817	476.7210736	238.3605227	99.82708439	0	0	0	0	0	0	0
0:41:55	284.493582	2222.683245	-0.643532943	-0.712357246	11.31563461	-6.252180372	-3.157863605	47.41369676	1004.628259	28.6	2087.367757	0.250856817	476.7210736	238.3605227	99.82708439	0	0	0	0	0	0	0
0:41:55	414.0911264	2338.427931	-1.384123893	-1.257106328	12.03654154	-7.84587868	-4.838672133	47.46465019	1003.557711	28.6	2092.56687	0.125790952	476.6838349	238.3419117	99.82703457	0	0	0	0	0	0	0
0:41:55	414.0911264	2338.427931	-1.384123893	-1.257106328	12.03654154	-7.84587868	-4.838672133	47.46465019	1003.557711	28.6	2092.56687	0.125790952	476.6838349	238.3419117	99.82703457	0	0	0	0	0	0	0
0:41:55	414.0911264	2338.427931	-1.384123893	-1.257106328	12.03654154	-7.84587868	-4.838672133	47.46465019	1003.557711	28.6	2092.56687	0.125790952	476.6838349	238.3419117	99.82703457	0	0	0	0	0	0	0
0:41:55	414.0911264	2338.427931	-1.384123893	-1.257106328	12.03654154	-7.84587868	-4.838672133	47.46465019	1003.557711	28.6	2092.56687	0.125790952	476.6838349	238.3419117	99.82703457	0	0	0	0	0	0	0
0:41:55	414.0911264	2338.427931	-1.384123893	-1.257106328	12.03654154	-7.84587868	-4.838672133	47.46465019	1003.557711	28.6	2092.56687	0.125790952	476.6838349	238.3419117	99.82703457	0	0	0	0	0	0	0
0:41:55	414.0911264	2338.427931	-1.384123893	-1.257106328	12.03654154	-7.84587868	-4.838672133	47.46465019	1003.557711	28.6	2092.56687	0.125790952	476.6838349	238.3419117	99.82703457	0	0	0	0	0	0	0
0:41:55	414.0911264	2338.427931	-1.384123893	-1.257106328	12.03654154	-7.84587868	-4.838672133	47.46465019	1003.557711	28.6	2092.56687	0.125790952	476.6838349	238.3419117	99.82703457	0	0	0	0	0	0	0
0:41:55	414.0911264	2338.427931	-1.384123893	-1.257106328	12.03654154	-7.84587868	-4.838672133	47.46465019	1003.557711	28.6	2092.56687	0.125790952	476.6838349	238.3419117	99.82703457	0	0	0	0	0	0	0
0:41:55	358.8000838	2469.914287	-1.503293947	-1.360422752	12.80195781	-8.625371107	-6.282094506	47.48552072	1003.119214	28.6	2100.67079	0.051523974	476.668582	238.3342886	99.82701416	0	0	0	0	0	0	0
0:41:55	358.8000838	2469.914287	-1.503293947	-1.360422752	12.80195781	-8.625371107	-6.282094506	47.48552072	1003.119214	28.6	2100.67079	0.051523974	476.668582	238.3342886	99.82701416	0	0	0	0	0	0	0
0:41:56	358.8000838	2469.914287	-1.503293947	-1.360422752	12.80195781	-8.625371107	-6.282094506	47.48552072	1003.119214	28.6	2100.67079	0.051523974	476.668582	238.3342886	99.82701416	0	0	0	0	0	0	0
0:41:56	358.8000838	2469.914287	-1.503293947	-1.360422752	12.80195781	-8.625371107	-6.282094506	47.48552072	1003.119214	28.6	2100.67079	0.051523974	476.668582	238.3342886	99.82701416	0	0	0	0	0	0	0
0:41:56	358.8000838	2469.914287	-1.503293947	-1.360422752	12.80195781	-8.625371107	-6.282094506	47.48552072	1003.119214	28.6	2100.67079	0.051523974	476.668582	238.3342886	99.82701416	0	0	0	0	0	0	0
0:41:56	358.8000838	2469.914287	-1.503293947	-1.360422752	12.80195781	-8.625371107	-6.282094506	47.48552072	1003.119214	28.6	2100.67079	0.051523974	476.668582	238.3342886	99.82701416	0	0	0	0	0	0	0
0:41:56	358.8000838	2469.914287	-1.503293947	-1.360422752	12.80195781	-8.625371107	-6.282094506	47.48552072	1003.119214	28.6	2100.67079	0.051523974	476.668582	238.3342886	99.82701416	0	0	0	0	0	0	0
0:41:56	358.8000838	2469.914287	-1.503293947	-1.360422752	12.80195781	-8.625371107	-6.282094506	47.48552072	1003.119214	28.6	2100.67079	0.051523974	476.668582	238.3342886	99.82701416	0	0	0	0	0	0	0
0:41:56	358.8000838	2469.914287	-1.503293947	-1.360422752	12.80195781	-8.625371107	-6.282094506	47.48552072	1003.119214	28.6	2100.67079	0.051523974	476.668582	238.3342886	99.82701416	0	0	0	0	0	0	0
0:41:56	164.7614119	2581.932813	0.128420399	-0.139109159	13.32623872	-7.269660806	-6.958489909	47.49406929	1002.939606	28.6	2111.916386	0.02110422	476.6623344	238.3311662	99.8270058	0	0	0	0	0	0	0
0:41:56	164.7614119	2581.932813	0.128420399	-0.139109159	13.32623872	-7.269660806	-6.958489909	47.49406929	1002.939606	28.6	2111.916386	0.02110422	476.6623344	238.3311662	99.8270058	0	0	0	0	0	0	0
0:41:56	164.7614119	2581.932813	0.128420399	-0.139109159	13.32623872	-7.269660806	-6.958489909	47.49406929	1002.939606	28.6	2111.916386	0.02110422	476.6623344	238.3311662	99.8270058	0	0	0	0	0	0	0
0:41:56	164.7614119	2581.932813	0.128420399	-0.139109159	13.32623872	-7.269660806	-6.958489909	47.49406929	1002.939606	28.6	2111.916386	0.02110422	476.6623344	238.3311662	99.8270058	0	0	0	0	0	0	0
0:41:56	164.7614119	2581.932813	0.128420399	-0.139109159	13.32623872	-7.269660806	-6.958489909	47.49406929	1002.939606	28.6	2111.916386	0.02110422	476.6623344	238.3311662	99.8270058	0	0	0	0	0	0	0
0:41:56	164.7614119	2581.932813	0.128420399	-0.139109159	13.32623872	-7.269660806	-6.958489909	47.49406929	1002.939606	28.6	2111.916386	0.02110422	476.6623344	238.3311662	99.8270058	0	0	0	0	0	0	0
0:41:56	164.7614119	2581.932813	0.128420399	-0.139109159	13.32623872	-7.269660806	-6.958489909	47.49406929	1002.939606	28.6	2111.916386	0.02110422	476.6623344	238.3311662	99.8270058	0	0	0	0	0	0	0
0:41:56	164.7614119	2581.932813	0.128420399	-0.139109159	13.32623872	-7.269660806	-6.958489909	47.49406929	1002.939606	28.6	2111.916386	0.02110422	476.6623344	238.3311662	99.8270058	0	0	0	0	0	0	0
0:41:56	-31.00610648	2619.682648	1.480216996	1.273478488	13.44454098	-5.258864266	-6.679867867	47.49757078	1002.866039	28.6	2123.989331	0.008644288	476.6597754	238.3298873	99.82700238	0	0	0	0	0	0	0
0:41:56	-31.00610648	2619.682648	1.480216996	1.273478488	13.44454098	-5.258864266	-6.679867867	47.49757078	1002.866039	28.6	2123.989331	0.008644288	476.6597754	238.3298873	99.82700238	0	0	0	0	0	0	0
0:41:56	-31.00610648	2619.682648	1.480216996	1.273478488	13.44454098	-5.258864266	-6.679867867	47.49757078	1002.866039	28.6	2123.989331	0.008644288	476.6597754	238.3298873	99.82700238	0	0	0	0	0	0	0
0:41:56	-31.00610648	2619.682648	1.480216996	1.273478488	13.44454098	-5.258864266	-6.679867867	47.49757078	1002.866039	28.6	2123.989331	0.008644288	476.6597754	238.3298873	99.82700238	0	0	0	0	0	0	0
0:41:56	-31.00610648	2619.682648	1.480216996	1.273478488	13.44454098	-5.258864266	-6.679867867	47.49757078	1002.866039	28.6	2123.989331	0.008644288	476.6597754	238.3298873	99.82700238	0	0	0	0	0	0	0
0:41:56	-31.00610648	2619.682648	1.480216996	1.273478488	13.44454098	-5.258864266	-6.679867867	47.49757078	1002.866039	28.6	2123.989331	0.008644288	476.6597754	238.3298873	99.82700238	0	0	0	0	0	0	0
0:41:56	-31.00610648	2619.682648	1.480216996	1.273478488	13.44454098	-5.258864266	-6.679867867	47.49757078	1002.866039	28.6	2123.989331	0.008644288	476.6597754	238.3298873	99.82700238	0	0	0	0	0	0	0
0:41:56	-31.00610648	2619.682648	1.480216996	1.273478488	13.44454098	-5.258864266	-6.679867867	47.49757078	1002.866039	28.6	2123.989331	0.008644288	476.6597754	238.3298873	99.82700238	0	0	0	0	0	0	0
0:41:56	-194.37809	2596.555144	2.733429681	2.420360789	13.21834959	-2.983650003	-5.542552278	47.67612499	999.3100367	28.6	2136.871228	0.003540701	476.7667704	238.3830898	99.82759137	0	0	0	0	0	0	0
0:41:56	-194.37809	2596.555144	2.733429681	2.420360789	13.21834959	-2.983650003	-5.542552278	47.67612499	999.3100367	28.6	2136.871228	0.003540701	476.7667704	238.3830898	99.82759137	0	0	0	0	0	0	0
0:41:56	-194.37809	2596.555144	2.733429681	2.420360789	13.21834959	-2.983650003	-5.542552278	47.67612499	999.3100367	28.6	2136.871228	0.003540701	476.7667704	238.3830898	99.82759137	0	0	0	0	0	0	0
0:41:56	-194.37809	2596.555144	2.733429681	2.420360789	13.21834959	-2.983650003	-5.542552278	47.67612499	999.3100367	28.6	2136.871228	0.003540701	476.7667704	238.3830898	99.82759137	0	0	0	0	0	0	0
0:41:56	-194.37809	2596.555144	2.733429681	2.420360789	13.21834959	-2.983650003	-5.542552278	47.67612499	999.3100367	28.6	2136.871228	0.003540701	476.7667704	238.3830898	99.82759137	0	0	0	0	0	0	0
0:41:56	-194.37809	2596.555144	2.733429681	2.420360789	13.21834959	-2.983650003	-5.542552278	47.67612499	999.3100367	28.6	2136.871228	0.003540701	476.7667704	238.3830898	99.82759137	0	0	0	0	0	0	0
0:41:56	-194.37809	2596.555144	2.733429681	2.420360789	13.21834959	-2.983650003	-5.542552278	47.67612499	999.3100367	28.6	2136.871228	0.003540701	476.7667704	238.3830898	99.82759137	0	0	0	0	0	0	0
0:41:56	-194.37809	2596.555144	2.733429681	2.420360789	13.21834959	-2.983650003	-5.542552278	47.67612499	999.3100367	28.6	2136.871228	0.003540701	476.7667704	238.3830898	99.82759137	0	0	0	0	0	0	0
0:41:56	-271.9672561	2530.843329	3.770857598	3.412514179	12.76512719	-1.021811841	-4.033714213	47.7492608	997.8534982	28.6	2148.041278	0.001450271	476.8105956	238.4048816	99.82783263	0	0	0	0	0	0	0
0:41:57	-271.9672561	2530.843329	3.770857598	3.412514179	12.76512719	-1.021811841	-4.033714213	47.7492608	997.8534982	28.6	2148.041278	0.001450271	476.8105956	238.4048816	99.82783263	0	0	0	0	0	0	0
0:41:57	-271.9672561	2530.843329	3.770857598	3.412514179	12.76512719	-1.021811841	-4.033714213	47.7492608	997.8534982	28.6	2148.041278	0.001450271	476.8105956	238.4048816	99.82783263	0	0	0	0	0	0	0
0:41:57	-271.9672561	2530.843329	3.770857598	3.412514179	12.76512719	-1.021811841	-4.033714213	47.7492608	997.8534982	28.6	2148.041278	0.001450271	476.8105956	238.4048816	99.82783263	0	0	0	0	0	0	0
0:41:57	-271.9672561	2530.843329	3.770857598	3.412514179	12.76512719	-1.021811841	-4.033714213	47.7492608	997.8534982	28.6	2148.041278	0.001450271	476.8105956	238.4048816	99.82783263	0	0	0	0	0	0	0
0:41:57	-271.9672561	2530.843329	3.770857598	3.412514179	12.76512719	-1.021811841	-4.033714213	47.7492608	997.8534982	28.6	2148.041278	0.001450271	476.8105956	238.4048816	99.82783263	0	0	0	0	0	0	0
0:41:57	-271.9672561	2530.843329	3.770857598	3.412514179	12.76512719	-1.021811841	-4.033714213	47.7492608	997.8534982	28.6	2148.041278	0.001450271	476.8105956	238.4048816	99.82783263	0	0	0	0	0	0	0
0:41:57	-271.9672561	2530.843329	3.770857598	3.412514179	12.76512719	-1.021811841	-4.033714213	47.7492608	997.8534982	28.6	2148.041278	0.001450271	476.8105956	238.4048816	99.82783263	0	0	0	0	0	0	0
0:41:57	-271.9672561	2530.843329	3.770857598	3.412514179	12.76512719	-1.021811841	-4.033714213	47.7492608	997.8534982	28.6	2148.041278	0.001450271	476.8105956	238.4048816	99.82783263	0	0	0	0	0	0	0
0:41:57	-367.8049337	2439.908849	4.548826472	4.037130608	12.1898537	0.46182747	-2.467815742	47.77921722	997.2569001	28.6	2156.724574	0.000594031	476.8285463	238.4138075	99.82793144	0	0	0	0	0	0	0
0:41:57	-367.8049337	2439.908849	4.548826472	4.037130608	12.1898537	0.46182747	-2.467815742	47.77921722	997.2569001	28.6	2156.724574	0.000594031	476.8285463	238.4138075	99.82793144	0	0	0	0	0	0	0
0:41:57	-367.8049337	2439.908849	4.548826472	4.037130608	12.1898537	0.46182747	-2.467815742	47.77921722	997.2569001	28.6	2156.724574	0.000594031	476.8285463	238.4138075	99.82793144	0	0	0	0	0	0	0
0:41:57	-367.8049337	2439.908849	4.548826472	4.037130608	12.1898537	0.46182747	-2.467815742	47.77921722	997.2569001	28.6	2156.724574	0.000594031	476.8285463	238.4138075	99.82793144	0	0	0	0	0	0	0
0:41:57	-367.8049337	2439.908849	4.548826472	4.037130608	12.1898537	0.46182747	-2.467815742	47.77921722	997.2569001	28.6	2156.724574	0.000594031	476.8285463	238.4138075	99.82793144	0	0	0	0	0	0	0
0:41:57	-367.8049337	2439.908849	4.548826472	4.037130608	12.1898537	0.46182747	-2.467815742	47.77921722	997.2569001	28.6	2156.724574	0.000594031	476.8285463	238.4138075	99.82793144	0	0	0	0	0	0	0
0:41:57	-367.8049337	2439.908849	4.548826472	4.037130608	12.1898537	0.46182747	-2.467815742	47.77921722	997.2569001	28.6	2156.724574	0.000594031	476.8285463	238.4138075	99.82793144	0	0	0	0	0	0	0
0:41:57	-367.8049337	2439.908849	4.548826472	4.037130608	12.1898537	0.46182747	-2.467815742	47.77921722	997.2569001	28.6	2156.724574	0.000594031	476.8285463	238.4138075	99.82793144	0	0	0	0	0	0	0
0:41:57	-425.7542176	2340.439941	4.576228123	4.122938297	11.62631607	0.990244532	-1.168354928	47.79148737	998.9864135	28.6	2162.519379	0.000243315	476.835899	238.4174636	99.82797192	0	0	0	0	0	0	0
0:41:57	-425.7542176	2340.439941	4.576228123	4.122938297	11.62631607	0.990244532	-1.168354928	47.79148737	998.9864135	28.6	2162.519379	0.000243315	476.835899	238.4174636	99.82797192	0	0	0	0	0	0	0
0:41:57	-425.7542176	2340.439941	4.576228123	4.122938297	11.62631607	0.990244532	-1.168354928	47.79148737	998.9864135	28.6	2162.519379	0.000243315	476.835899	238.4174636	99.82797192	0	0	0	0	0	0	0
0:41:57	-425.7542176	2340.439941	4.576228123	4.122938297	11.62631607	0.990244532	-1.168354928	47.79148737	998.9864135	28.6	2162.519379	0.000243315	476.835899	238.4174636	99.82797192	0	0	0	0	0	0	0
0:41:57	-425.7542176	2340.439941	4.576228123	4.122938297	11.62631607	0.990244532	-1.168354928	47.79148737	998.9864135	28.6	2162.519379	0.000243315	476.835899	238.4174636	99.82797192	0	0	0	0	0	0	0
0:41:57	-425.7542176	2340.439941	4.576228123	4.122938297	11.62631607	0.990244532	-1.168354928	47.79148737	998.9864135	28.6	2162.519379	0.000243315	476.835899	238.4174636	99.82797192	0	0	0	0	0	0	0
0:41:57	-425.7542176	2340.439941	4.576228123	4.122938297	11.62631607	0.990244532	-1.168354928	47.79148737	998.9864135	28.6	2162.519379	0.000243315	476.835899	238.4174636	99.82797192	0	0	0	0	0	0	0
0:41:57	-425.7542176	2340.439941	4.576228123	4.122938297	11.62631607	0.990244532	-1.168354928	47.79148737	998.9864135	28.6	2162.519379	0.000243315	476.835899	238.4174636	99.82797192	0	0	0	0	0	0	0
0:41:57	-425.7542176	2340.439941	4.576228123	4.122938297	11.62631607	0.990244532	-1.168354928	47.79148737	998.9864135	28.6	2162.519379	0.000243315	476.835899	238.4174636	99.82797192	0	0	0	0	0	0	0
0:41:57	-323.1691595	2250.745915	4.171613439	3.584854726	11.14037586	0.96173856	-0.310809378	47.61939323	1000.958105	28.6	2165.790357	9.97E-05	476.8389106	238.4189611	99.8279885	0	0	0	0	0	0	0
0:41:57	-323.1691595	2250.745915	4.171613439	3.584854726	11.14037586	0.96173856	-0.310809378	47.61939323	1000.958105	28.6	2165.790357	9.97E-05	476.8389106	238.4189611	99.8279885	0	0	0	0	0	0	0
0:41:57	-323.1691595	2250.745915	4.171613439	3.584854726	11.14037586	0.96173856	-0.310809378	47.61939323	1000.958105	28.6	2165.790357	9.97E-05	476.8389106	238.4189611	99.8279885	0	0	0	0	0	0	0
0:41:57	-323.1691595	2250.745915	4.171613439	3.584854726	11.14037586	0.96173856	-0.310809378	47.61939323	1000.958105	28.6	2165.790357	9.97E-05	476.8389106	238.4189611	99.8279885	0	0	0	0	0	0	0
0:41:57	-323.1691595	2250.745915	4.171613439	3.584854726	11.14037586	0.96173856	-0.310809378	47.61939323	1000.958105	28.6	2165.790357	9.97E-05	476.8389106	238.4189611	99.8279885	0	0	0	0	0	0	0
0:41:57	-323.1691595	2250.745915	4.171613439	3.584854726	11.14037586	0.96173856	-0.310809378	47.61939323	1000.958105	28.6	2165.790357	9.97E-05	476.8389106	238.4189611	99.8279885	0	0	0	0	0	0	0
0:41:57	-323.1691595	2250.745915	4.171613439	3.584854726	11.14037586	0.96173856	-0.310809378	47.61939323	1000.958105	28.6	2165.790357	9.97E-05	476.8389106	238.4189611	99.8279885	0	0	0	0	0	0	0
0:41:58	-323.1691595	2250.745915	4.171613439	3.584854726	11.14037586	0.96173856	-0.310809378	47.61939323	1000.958105	28.6	2165.790357	9.97E-05	476.8389106	238.4189611	99.8279885	0	0	0	0	0	0	0
0:41:58	-116.8904461	2179.000935	3.568641665	3.111353296	10.76775235	0.775083314	0.154446079	47.54890347	1001.76571	28.6	2143.601397	4.08E-05	476.8401442	238.4195745	99.82799529	0	0	0	0	0	0	0
0:41:58	-116.8904461	2179.000935	3.568641665	3.111353296	10.76775235	0.775083314	0.154446079	47.54890347	1001.76571	28.6	2143.601397	4.08E-05	476.8401442	238.4195745	99.82799529	0	0	0	0	0	0	0
0:41:58	-116.8904461	2179.000935	3.568641665	3.111353296	10.76775235	0.775083314	0.154446079	47.54890347	1001.76571	28.6	2143.601397	4.08E-05	476.8401442	238.4195745	99.82799529	0	0	0	0	0	0	0
0:41:58	-116.8904461	2179.000935	3.568641665	3.111353296	10.76775235	0.775083314	0.154446079	47.54890347	1001.76571	28.6	2143.601397	4.08E-05	476.8401442	238.4195745	99.82799529	0	0	0	0	0	0	0
0:41:58	-116.8904461	2179.000935	3.568641665	3.111353296	10.76775235	0.775083314	0.154446079	47.54890347	1001.76571	28.6	2143.601397	4.08E-05	476.8401442	238.4195745	99.82799529	0	0	0	0	0	0	0
0:41:58	-116.8904461	2179.000935	3.568641665	3.111353296	10.76775235	0.775083314	0.154446079	47.54890347	1001.76571	28.6	2143.601397	4.08E-05	476.8401442	238.4195745	99.82799529	0	0	0	0	0	0	0
0:41:58	-116.8904461	2179.000935	3.568641665	3.111353296	10.76775235	0.775083314	0.154446079	47.54890347	1001.76571	28.6	2143.601397	4.08E-05	476.8401442	238.4195745	99.82799529	0	0	0	0	0	0	0
0:41:58	-116.8904461	2179.000935	3.568641665	3.111353296	10.76775235	0.775083314	0.154446079	47.54890347	1001.76571	28.6	2143.601397	4.08E-05	476.8401442	238.4195745	99.82799529	0	0	0	0	0	0	0
0:41:58	41.63769246	2136.055949	2.853155626	2.55340551	10.57247616	0.630731726	0.364032314	47.52003086	1002.096505	28.6	2119.045257	1.67E-05	476.8406495	238.4198257	99.82799807	0	0	0	0	0	0	0
0:41:58	41.63769246	2136.055949	2.853155626	2.55340551	10.57247616	0.630731726	0.364032314	47.52003086	1002.096505	28.6	2119.045257	1.67E-05	476.8406495	238.4198257	99.82799807	0	0	0	0	0	0	0
0:41:58	41.63769246	2136.055949	2.853155626	2.55340551	10.57247616	0.630731726	0.364032314	47.52003086	1002.096505	28.6	2119.045257	1.67E-05	476.8406495	238.4198257	99.82799807	0	0	0	0	0	0	0
0:41:58	41.63769246	2136.055949	2.853155626	2.55340551	10.57247616	0.630731726	0.364032314	47.52003086	1002.096505	28.6	2119.045257	1.67E-05	476.8406495	238.4198257	99.82799807	0	0	0	0	0	0	0
0:41:58	41.63769246	2136.055949	2.853155626	2.55340551	10.57247616	0.630731726	0.364032314	47.52003086	1002.096505	28.6	2119.045257	1.67E-05	476.8406495	238.4198257	99.82799807	0	0	0	0	0	0	0
0:41:58	41.63769246	2136.055949	2.853155626	2.55340551	10.57247616	0.630731726	0.364032314	47.52003086	1002.096505	28.6	2119.045257	1.67E-05	476.8406495	238.4198257	99.82799807	0	0	0	0	0	0	0
0:41:58	41.63769246	2136.055949	2.853155626	2.55340551	10.57247616	0.630731726	0.364032314	47.52003086	1002.096505	28.6	2119.045257	1.67E-05	476.8406495	238.4198257	99.82799807	0	0	0	0	0	0	0
0:41:58	41.63769246	2136.055949	2.853155626	2.55340551	10.57247616	0.630731726	0.364032314	47.52003086	1002.096505	28.6	2119.045257	1.67E-05	476.8406495	238.4198257	99.82799807	0	0	0	0	0	0	0
0:41:58	41.63769246	2136.055949	2.853155626	2.55340551	10.57247616	0.630731726	0.364032314	47.52003086	1002.096505	28.6	2119.045257	1.67E-05	476.8406495	238.4198257	99.82799807	0	0	0	0	0	0	0
0:41:58	-15.55561397	2116.863014	2.536394944	2.126383697	10.48953904	0.563656515	0.452470836	47.50820464	1004.435962	28.6	2107.841489	6.85E-06	476.8408564	238.4199286	99.82799921	0	0	0	0	0	0	0
0:41:58	-15.55561397	2116.863014	2.536394944	2.126383697	10.48953904	0.563656515	0.452470836	47.50820464	1004.435962	28.6	2107.841489	6.85E-06	476.8408564	238.4199286	99.82799921	0	0	0	0	0	0	0
0:41:58	-15.55561397	2116.863014	2.536394944	2.126383697	10.48953904	0.563656515	0.452470836	47.50820464	1004.435962	28.6	2107.841489	6.85E-06	476.8408564	238.4199286	99.82799921	0	0	0	0	0	0	0
0:41:58	-15.55561397	2116.863014	2.536394944	2.126383697	10.48953904	0.563656515	0.452470836	47.50820464	1004.435962	28.6	2107.841489	6.85E-06	476.8408564	238.4199286	99.82799921	0	0	0	0	0	0	0
0:41:58	-15.55561397	2116.863014	2.536394944	2.126383697	10.48953904	0.563656515	0.452470836	47.50820464	1004.435962	28.6	2107.841489	6.85E-06	476.8408564	238.4199286	99.82799921	0	0	0	0	0	0	0
0:41:58	-15.55561397	2116.863014	2.536394944	2.126383697	10.48953904	0.563656515	0.452470836	47.50820464	1004.435962	28.6	2107.841489	6.85E-06	476.8408564	238.4199286	99.82799921	0	0	0	0	0	0	0
0:41:58	-15.55561397	2116.863014	2.536394944	2.126383697	10.48953904	0.563656515	0.452470836	47.50820464	1004.435962	28.6	2107.841489	6.85E-06	476.8408564	238.4199286	99.82799921	0	0	0	0	0	0	0
0:41:58	-15.55561397	2116.863014	2.536394944	2.126383697	10.48953904	0.563656515	0.452470836	47.50820464	1004.435962	28.6	2107.841489	6.85E-06	476.8408564	238.4199286	99.82799921	0	0	0	0	0	0	0
0:41:58	-7.872214682	2107.907841	2.366084969	2.137387562	10.44886399	0.531019308	0.488797654	47.20816062	1005.394204	28.6	2103.279024	2.81E-06	474.4976436	237.2486172	99.82504768	0	0	0	0	0	0	0
0:41:58	-7.872214682	2107.907841	2.366084969	2.137387562	10.44886399	0.531019308	0.488797654	47.20816062	1005.394204	28.6	2103.279024	2.81E-06	474.4976436	237.2486172	99.82504768	0	0	0	0	0	0	0
0:41:58	-7.872214682	2107.907841	2.366084969	2.137387562	10.44886399	0.531019308	0.488797654	47.20816062	1005.394204	28.6	2103.279024	2.81E-06	474.4976436	237.2486172	99.82504768	0	0	0	0	0	0	0
0:41:58	-7.872214682	2107.907841	2.366084969	2.137387562	10.44886399	0.531019308	0.488797654	47.20816062	1005.394204	28.6	2103.279024	2.81E-06	474.4976436	237.2486172	99.82504768	0	0	0	0	0	0	0
0:41:58	-7.872214682	2107.907841	2.366084969	2.137387562	10.44886399	0.531019308	0.488797654	47.20816062	1005.394204	28.6	2103.279024	2.81E-06	474.4976436	237.2486172	99.82504768	0	0	0	0	0	0	0
0:41:58	-7.872214682	2107.907841	2.366084969	2.137387562	10.44886399	0.531019308	0.488797654	47.20816062	1005.394204	28.6	2103.279024	2.81E-06	474.4976436	237.2486172	99.82504768	0	0	0	0	0	0	0
0:41:59	-7.872214682	2107.907841	2.366084969	2.137387562	10.44886399	0.531019308	0.488797654	47.20816062	1005.394204	28.6	2103.279024	2.81E-06	474.4976436	237.2486172	99.82504768	0	0	0	0	0	0	0
0:41:59	-7.872214682	2107.907841	2.366084969	2.137387562	10.44886399	0.531019308	0.488797654	47.20816062	1005.394204	28.6	2103.279024	2.81E-06	474.4976436	237.2486172	99.82504768	0	0	0	0	0	0	0
0:41:59	-57.14899353	2101.507586	2.186020403	1.695366745	10.42588989	0.503894309	0.498065919	47.08526259	1005.786699	28.6	2098.081191	0.059041149	473.5378636	236.768848	99.82383873	0	0	0	0	0	0	0
0:41:59	-57.14899353	2101.507586	2.186020403	1.695366745	10.42588989	0.503894309	0.498065919	47.08526259	1005.786699	28.6	2098.081191	0.059041149	473.5378636	236.768848	99.82383873	0	0	0	0	0	0	0
0:41:59	-57.14899353	2101.507586	2.186020403	1.695366745	10.42588989	0.503894309	0.498065919	47.08526259	1005.786699	28.6	2098.081191	0.059041149	473.5378636	236.768848	99.82383873	0	0	0	0	0	0	0
0:41:59	-57.14899353	2101.507586	2.186020403	1.695366745	10.42588989	0.503894309	0.498065919	47.08526259	1005.786699	28.6	2098.081191	0.059041149	473.5378636	236.768848	99.82383873	0	0	0	0	0	0	0
0:41:59	-57.14899353	2101.507586	2.186020403	1.695366745	10.42588989	0.503894309	0.498065919	47.08526259	1005.786699	28.6	2098.081191	0.059041149	473.5378636	236.768848	99.82383873	0	0	0	0	0	0	0
0:41:59	-57.14899353	2101.507586	2.186020403	1.695366745	10.42588989	0.503894309	0.498065919	47.08526259	1005.786699	28.6	2098.081191	0.059041149	473.5378636	236.768848	99.82383873	0	0	0	0	0	0	0
0:41:59	-57.14899353	2101.507586	2.186020403	1.695366745	10.42588989	0.503894309	0.498065919	47.08526259	1005.786699	28.6	2098.081191	0.059041149	473.5378636	236.768848	99.82383873	0	0	0	0	0	0	0
0:41:59	-57.14899353	2101.507586	2.186020403	1.695366745	10.42588989	0.503894309	0.498065919	47.08526259	1005.786699	28.6	2098.081191	0.059041149	473.5378636	236.768848	99.82383873	0	0	0	0	0	0	0
0:41:59	-57.14899353	2101.507586	2.186020403	1.695366745	10.42588989	0.503894309	0.498065919	47.08526259	1005.786699	28.6	2098.081191	0.059041149	473.5378636	236.768848	99.82383873	0	0	0	0	0	0	0
0:41:59	-23.36649975	2097.770691	2.044768357	1.850942219	10.4123757	0.486974309	0.495105401	47.03492356	1005.947466	28.6	2093.860982	0.142263255	473.1447377	236.5723345	99.82334354	0	0	0	0	0	0	0
0:41:59	-23.36649975	2097.770691	2.044768357	1.850942219	10.4123757	0.486974309	0.495105401	47.03492356	1005.947466	28.6	2093.860982	0.142263255	473.1447377	236.5723345	99.82334354	0	0	0	0	0	0	0
0:41:59	-23.36649975	2097.770691	2.044768357	1.850942219	10.4123757	0.486974309	0.495105401	47.03492356	1005.947466	28.6	2093.860982	0.142263255	473.1447377	236.5723345	99.82334354	0	0	0	0	0	0	0
0:41:59	-23.36649975	2097.770691	2.044768357	1.850942219	10.4123757	0.486974309	0.495105401	47.03492356	1005.947466	28.6	2093.860982	0.142263255	473.1447377	236.5723345	99.82334354	0	0	0	0	0	0	0
0:41:59	-23.36649975	2097.770691	2.044768357	1.850942219	10.4123757	0.486974309	0.495105401	47.03492356	1005.947466	28.6	2093.860982	0.142263255	473.1447377	236.5723345	99.82334354	0	0	0	0	0	0	0
0:41:59	-23.36649975	2097.770691	2.044768357	1.850942219	10.4123757	0.486974309	0.495105401	47.03492356	1005.947466	28.6	2093.860982	0.142263255	473.1447377	236.5723345	99.82334354	0	0	0	0	0	0	0
0:41:59	-23.36649975	2097.770691	2.044768357	1.850942219	10.4123757	0.486974309	0.495105401	47.03492356	1005.947466	28.6	2093.860982	0.142263255	473.1447377	236.5723345	99.82334354	0	0	0	0	0	0	0
0:41:59	-23.36649975	2097.770691	2.044768357	1.850942219	10.4123757	0.486974309	0.495105401	47.03492356	1005.947466	28.6	2093.860982	0.142263255	473.1447377	236.5723345	99.82334354	0	0	0	0	0	0	0
0:41:59	-37.5456127	2093.696507	1.939641119	1.571785933	10.39949629	0.467378277	0.486319972	47.15830469	1000.908127	28.6	2090.296426	0.176351029	472.9837134	236.4918426	99.82314072	0	0	0	0	0	0	0
0:41:59	-37.5456127	2093.696507	1.939641119	1.571785933	10.39949629	0.467378277	0.486319972	47.15830469	1000.908127	28.6	2090.296426	0.176351029	472.9837134	236.4918426	99.82314072	0	0	0	0	0	0	0
0:41:59	-37.5456127	2093.696507	1.939641119	1.571785933	10.39949629	0.467378277	0.486319972	47.15830469	1000.908127	28.6	2090.296426	0.176351029	472.9837134	236.4918426	99.82314072	0	0	0	0	0	0	0
0:41:59	-37.5456127	2093.696507	1.939641119	1.571785933	10.39949629	0.467378277	0.486319972	47.15830469	1000.908127	28.6	2090.296426	0.176351029	472.9837134	236.4918426	99.82314072	0	0	0	0	0	0	0
0:41:59	-37.5456127	2093.696507	1.939641119	1.571785933	10.39949629	0.467378277	0.486319972	47.15830469	1000.908127	28.6	2090.296426	0.176351029	472.9837134	236.4918426	99.82314072	0	0	0	0	0	0	0
0:41:59	-37.5456127	2093.696507	1.939641119	1.571785933	10.39949629	0.467378277	0.486319972	47.15830469	1000.908127	28.6	2090.296426	0.176351029	472.9837134	236.4918426	99.82314072	0	0	0	0	0	0	0
0:41:59	-37.5456127	2093.696507	1.939641119	1.571785933	10.39949629	0.467378277	0.486319972	47.15830469	1000.908127	28.6	2090.296426	0.176351029	472.9837134	236.4918426	99.82314072	0	0	0	0	0	0	0
0:41:59	-37.5456127	2093.696507	1.939641119	1.571785933	10.39949629	0.467378277	0.486319972	47.15830469	1000.908127	28.6	2090.296426	0.176351029	472.9837134	236.4918426	99.82314072	0	0	0	0	0	0	0
0:41:59	26.16281304	2091.807721	1.935774602	1.615046718	10.39329928	0.458202942	0.476427061	47.3010016	998.8440135	28.6	2087.928479	0.249353382	472.9177578	236.4588731	99.82305764	0	0	0	0	0	0	0
0:41:59	26.16281304	2091.807721	1.935774602	1.615046718	10.39329928	0.458202942	0.476427061	47.3010016	998.8440135	28.6	2087.928479	0.249353382	472.9177578	236.4588731	99.82305764	0	0	0	0	0	0	0
0:41:59	26.16281304	2091.807721	1.935774602	1.615046718	10.39329928	0.458202942	0.476427061	47.3010016	998.8440135	28.6	2087.928479	0.249353382	472.9177578	236.4588731	99.82305764	0	0	0	0	0	0	0
0:41:59	26.16281304	2091.807721	1.935774602	1.615046718	10.39329928	0.458202942	0.476427061	47.3010016	998.8440135	28.6	2087.928479	0.249353382	472.9177578	236.4588731	99.82305764	0	0	0	0	0	0	0
0:41:59	26.16281304	2091.807721	1.935774602	1.615046718	10.39329928	0.458202942	0.476427061	47.3010016	998.8440135	28.6	2087.928479	0.249353382	472.9177578	236.4588731	99.82305764	0	0	0	0	0	0	0
0:41:59	26.16281304	2091.807721	1.935774602	1.615046718	10.39329928	0.458202942	0.476427061	47.3010016	998.8440135	28.6	2087.928479	0.249353382	472.9177578	236.4588731	99.82305764	0	0	0	0	0	0	0
0:42:00	26.16281304	2091.807721	1.935774602	1.615046718	10.39329928	0.458202942	0.476427061	47.3010016	998.8440135	28.6	2087.928479	0.249353382	472.9177578	236.4588731	99.82305764	0	0	0	0	0	0	0
0:42:00	26.16281304	2091.807721	1.935774602	1.615046718	10.39329928	0.458202942	0.476427061	47.3010016	998.8440135	28.6	2087.928479	0.249353382	472.9177578	236.4588731	99.82305764	0	0	0	0	0	0	0
0:42:00	26.16281304	2091.807721	1.935774602	1.615046718	10.39329928	0.458202942	0.476427061	47.3010016	998.8440135	28.6	2087.928479	0.249353382	472.9177578	236.4588731	99.82305764	0	0	0	0	0	0	0
0:42:00	56.96916022	2090.357412	1.834194077	1.707878336	10.38241698	0.451124725	0.466470924	47.35945026	997.9985527	28.6	2086.73533	0.279255145	472.8907424	236.4453688	99.82302361	0	0	0	0	0	0	0
0:42:00	56.96916022	2090.357412	1.834194077	1.707878336	10.38241698	0.451124725	0.466470924	47.35945026	997.9985527	28.6	2086.73533	0.279255145	472.8907424	236.4453688	99.82302361	0	0	0	0	0	0	0
0:42:00	56.96916022	2090.357412	1.834194077	1.707878336	10.38241698	0.451124725	0.466470924	47.35945026	997.9985527	28.6	2086.73533	0.279255145	472.8907424	236.4453688	99.82302361	0	0	0	0	0	0	0
0:42:00	56.96916022	2090.357412	1.834194077	1.707878336	10.38241698	0.451124725	0.466470924	47.35945026	997.9985527	28.6	2086.73533	0.279255145	472.8907424	236.4453688	99.82302361	0	0	0	0	0	0	0
0:42:00	56.96916022	2090.357412	1.834194077	1.707878336	10.38241698	0.451124725	0.466470924	47.35945026	997.9985527	28.6	2086.73533	0.279255145	472.8907424	236.4453688	99.82302361	0	0	0	0	0	0	0
0:42:00	56.96916022	2090.357412	1.834194077	1.707878336	10.38241698	0.451124725	0.466470924	47.35945026	997.9985527	28.6	2086.73533	0.279255145	472.8907424	236.4453688	99.82302361	0	0	0	0	0	0	0
0:42:00	56.96916022	2090.357412	1.834194077	1.707878336	10.38241698	0.451124725	0.466470924	47.35945026	997.9985527	28.6	2086.73533	0.279255145	472.8907424	236.4453688	99.82302361	0	0	0	0	0	0	0
0:42:00	56.96916022	2090.357412	1.834194077	1.707878336	10.38241698	0.451124725	0.466470924	47.35945026	997.9985527	28.6	2086.73533	0.279255145	472.8907424	236.4453688	99.82302361	0	0	0	0	0	0	0
0:42:00	152.1255632	2089.061578	1.804269894	1.742868566	10.3774476	0.440947087	0.45736729	47.38339082	997.652252	28.6	2085.625676	0.291502907	472.8796769	236.4398375	99.82300967	0	0	0	0	0	0	0
0:42:00	152.1255632	2089.061578	1.804269894	1.742868566	10.3774476	0.440947087	0.45736729	47.38339082	997.652252	28.6	2085.625676	0.291502907	472.8796769	236.4398375	99.82300967	0	0	0	0	0	0	0
0:42:00	152.1255632	2089.061578	1.804269894	1.742868566	10.3774476	0.440947087	0.45736729	47.38339082	997.652252	28.6	2085.625676	0.291502907	472.8796769	236.4398375	99.82300967	0	0	0	0	0	0	0
0:42:00	115.4772805	2089.11257	1.625852732	1.566235882	10.39044646	-0.005793864	0.386635066	47.32937013	1000.096561	28.6	2085.206113	0.294561861	472.9503132	236.475056	99.82320619	0	0	0	0	0	0	0
0:42:00	115.4772805	2089.11257	1.625852732	1.566235882	10.39044646	-0.005793864	0.386635066	47.32937013	1000.096561	28.6	2085.206113	0.294561861	472.9503132	236.475056	99.82320619	0	0	0	0	0	0	0
0:42:00	135.6044244	2089.624856	1.557882186	1.477988706	10.39775717	-0.204635091	0.350708053	47.2834961	1000.965649	28.6	2085.05969	0.295649489	473.0080506	236.5038448	99.82336495	0	0	0	0	0	0	0
0:42:00	135.6044244	2089.624856	1.557882186	1.477988706	10.39775717	-0.204635091	0.350708053	47.2834961	1000.965649	28.6	2085.05969	0.295649489	473.0080506	236.5038448	99.82336495	0	0	0	0	0	0	0
0:42:00	67.1792316	2091.857908	1.494724599	1.301312772	10.42316459	-0.744566458	0.217053154	47.21743751	1002.217135	28.6	2084.874522	0.297215673	473.0911924	236.5453007	99.82359357	0	0	0	0	0	0	0
0:42:00	38.26714822	2095.660901	1.403823743	1.261520174	10.45370534	-1.260282533	0.059594018	47.17516	1003.018087	28.6	2084.786614	0.298218031	473.1444031	236.5718324	99.82373988	0	0	0	0	0	0	0
0:42:00	38.26714822	2095.660901	1.403823743	1.261520174	10.45370534	-1.260282533	0.059594018	47.17516	1003.018087	28.6	2084.786614	0.298218031	473.1444031	236.5718324	99.82373988	0	0	0	0	0	0	0
0:42:00	58.93825486	2099.801817	1.270727196	1.136052911	10.48793142	-1.738980821	-0.109939828	47.1481024	1003.530695	28.6	2084.765153	0.29885954	473.178458	236.5888128	99.82383353	0	0	0	0	0	0	0
0:42:00	154.7563231	2105.779363	1.161065405	1.018353863	10.52767611	-2.220947726	-0.30936149	47.13078554	1003.858765	28.6	2084.804338	0.299270105	473.2002531	236.5996802	99.82389346	0	0	0	0	0	0	0
0:42:00	154.7563231	2105.779363	1.161065405	1.018353863	10.52767611	-2.220947726	-0.30936149	47.13078554	1003.858765	28.6	2084.804338	0.299270105	473.2002531	236.5996802	99.82389346	0	0	0	0	0	0	0
0:42:00	170.0487268	2112.547832	1.139041859	1.175826472	10.56623271	-2.676246544	-0.519911354	47.11970274	1004.06873	28.6	2084.889416	0.299532867	473.214202	236.6066353	99.82393181	0	0	0	0	0	0	0
0:42:00	207.3613051	2118.109573	0.90950679	1.022448942	10.60162893	-3.082797788	-0.721063266	47.11260976	1004.203107	28.6	2084.994906	0.299701035	473.2231293	236.6110866	99.82395636	0	0	0	0	0	0	0
0:42:00	207.3613051	2118.109573	0.90950679	1.022448942	10.60162893	-3.082797788	-0.721063266	47.11260976	1004.203107	28.6	2084.994906	0.299701035	473.2231293	236.6110866	99.82395636	0	0	0	0	0	0	0
0:42:00	144.6779953	2124.267166	0.830684346	0.832687323	10.64268252	-3.485550585	-0.94000049	47.10807024	1004.289108	28.6	2085.1345	0.299808662	473.2288427	236.6139354	99.82397207	0	0	0	0	0	0	0
0:42:00	176.989197	2130.480187	0.578437981	0.400319887	10.69795681	-3.922432374	-1.199480314	47.10516496	1004.344149	28.6	2085.32808	0.299877544	473.2324994	236.6157587	99.82398212	0	0	0	0	0	0	0
0:42:00	176.989197	2130.480187	0.578437981	0.400319887	10.69795681	-3.922432374	-1.199480314	47.10516496	1004.344149	28.6	2085.32808	0.299877544	473.2324994	236.6157587	99.82398212	0	0	0	0	0	0	0
0:42:00	183.0619661	2137.789279	0.375960308	0.099284728	10.75717236	-4.322036719	-1.454707401	47.10330557	1004.379376	28.6	2085.540571	0.299921628	473.2348396	236.6169255	99.82398856	0	0	0	0	0	0	0
0:42:00	175.3334183	2146.684699	0.209374597	-0.023257774	10.82391031	-4.7051035	-1.719252737	47.10211557	1004.40192	28.6	2085.792286	0.299949842	473.2363373	236.6176724	99.82399268	0	0	0	0	0	0	0
0:42:01	175.3334183	2146.684699	0.209374597	-0.023257774	10.82391031	-4.7051035	-1.719252737	47.10211557	1004.40192	28.6	2085.792286	0.299949842	473.2363373	236.6176724	99.82399268	0	0	0	0	0	0	0
0:42:01	264.2270277	2158.796407	-0.063240258	-0.321324976	10.9057026	-5.10626624	-2.018241751	47.10135396	1004.416349	28.6	2086.126263	0.299967899	473.2372959	236.6181503	99.82399531	0	0	0	0	0	0	0
0:42:01	222.3307377	2171.072461	-0.197873765	-0.622007984	10.99188966	-5.492810394	-2.315594721	47.10086654	1004.425583	28.6	2086.501808	0.299979455	473.2379094	236.6184562	99.823997	0	0	0	0	0	0	0
0:42:01	222.3307377	2171.072461	-0.197873765	-0.622007984	10.99188966	-5.492810394	-2.315594721	47.10086654	1004.425583	28.6	2086.501808	0.299979455	473.2379094	236.6184562	99.823997	0	0	0	0	0	0	0
0:42:01	313.1714721	2186.592135	-0.36995921	-0.70452511	11.09172938	-5.887278652	-2.640100621	47.10055458	1004.431493	28.6	2086.978757	0.299986851	473.238302	236.618652	99.82399808	0	0	0	0	0	0	0
0:42:01	313.5096622	2202.070406	-0.623693894	-0.93137607	11.19634681	-6.257618337	-2.956064398	47.10035493	1004.435276	28.6	2087.501005	0.263991585	473.2385533	236.6187773	99.82399877	0	0	0	0	0	0	0
0:42:01	313.5096622	2202.070406	-0.623693894	-0.93137607	11.19634681	-6.257618337	-2.956064398	47.10035493	1004.435276	28.6	2087.501005	0.263991585	473.2385533	236.6187773	99.82399877	0	0	0	0	0	0	0
0:42:01	452.3364238	2217.73074	-0.809204092	-0.975800685	11.29502196	-6.580595736	-3.245681215	47.10022716	1004.437696	28.6	2088.027683	0.240954614	473.2387141	236.6188574	99.82399921	0	0	0	0	0	0	0
0:42:01	440.8368312	2236.889514	-1.022570619	-1.086672438	11.42137405	-6.938461271	-3.587875977	47.10014538	1004.439246	28.6	2088.762117	0.226210953	473.238817	236.6189088	99.8239995	0	0	0	0	0	0	0
0:42:01	440.8368312	2236.889514	-1.022570619	-1.086672438	11.42137405	-6.938461271	-3.587875977	47.10014538	1004.439246	28.6	2088.762117	0.226210953	473.238817	236.6189088	99.8239995	0	0	0	0	0	0	0
0:42:01	433.519332	2255.410089	-1.165765196	-1.131030361	11.53831939	-7.244495213	-3.893000625	47.10009304	1004.440237	28.6	2089.478555	0.21677501	473.2388829	236.6189416	99.82399968	0	0	0	0	0	0	0
0:42:01	493.5909325	2275.405817	-1.239969726	-1.091459431	11.66072441	-7.531836937	-4.1972004	47.10005955	1003.906072	28.6	2090.284515	0.190736006	473.2389251	236.6189626	99.82399979	0	0	0	0	0	0	0
0:42:01	493.5909325	2275.405817	-1.239969726	-1.091459431	11.66072441	-7.531836937	-4.1972004	47.10005955	1003.906072	28.6	2090.284515	0.190736006	473.2389251	236.6189626	99.82399979	0	0	0	0	0	0	0
0:42:01	498.4545968	2297.488963	-1.434820624	-1.169854036	11.79966362	-7.823095639	-4.520128256	47.10003811	1003.136366	28.6	2091.25773	0.158071044	473.238952	236.6189761	99.82399987	0	0	0	0	0	0	0
0:42:01	498.4545968	2297.488963	-1.434820624	-1.169854036	11.79966362	-7.823095639	-4.520128256	47.10003811	1003.136366	28.6	2091.25773	0.158071044	473.238952	236.6189761	99.82399987	0	0	0	0	0	0	0
0:42:01	608.9143884	2341.60541	-1.809350528	-1.368777013	12.07207182	-8.311405574	-5.109186934	47.14881561	1002.328483	28.6	2093.317003	0.1237859	473.2389804	236.6189902	99.82399995	0	0	0	0	0	0	0
0:42:01	608.9143884	2341.60541	-1.809350528	-1.368777013	12.07207182	-8.311405574	-5.109186934	47.14881561	1002.328483	28.6	2093.317003	0.1237859	473.2389804	236.6189902	99.82399995	0	0	0	0	0	0	0
0:42:01	632.3935686	2368.961823	-1.863744338	-1.466417288	12.23568596	-8.541299567	-5.429279638	47.16724199	1002.126709	28.6	2094.684722	0.095222976	473.2389874	236.6189937	99.82399997	0	0	0	0	0	0	0
0:42:01	632.3935686	2368.961823	-1.863744338	-1.466417288	12.23568596	-8.541299567	-5.429279638	47.16724199	1002.126709	28.6	2094.684722	0.095222976	473.2389874	236.6189937	99.82399997	0	0	0	0	0	0	0
0:42:01	618.3136439	2393.705246	-1.873516376	-1.492267065	12.38191902	-8.726271723	-5.706138968	47.17903487	1001.997574	28.6	2095.970782	0.060942705	473.238992	236.618996	99.82399998	0	0	0	0	0	0	0
0:42:01	556.5339721	2417.608638	-1.854170481	-1.627890921	12.52094817	-8.882293903	-5.96332894	47.18658232	1001.914927	28.6	2097.30318	0.039003331	473.2389948	236.6189974	99.82399999	0	0	0	0	0	0	0
0:42:01	556.5339721	2417.608638	-1.854170481	-1.627890921	12.52094817	-8.882293903	-5.96332894	47.18658232	1001.914927	28.6	2097.30318	0.039003331	473.2389948	236.6189974	99.82399999	0	0	0	0	0	0	0
0:42:01	563.5127021	2442.490968	-1.897869108	-1.76965019	12.65984683	-9.008268098	-6.212450521	47.19141268	1001.862033	28.6	2098.757716	0.024962132	473.2389967	236.6189984	99.82399999	0	0	0	0	0	0	0
0:42:01	669.5042894	2469.57106	-1.893836229	-1.842056121	12.81082197	-9.107851583	-6.470128334	47.19450412	1001.828181	28.6	2100.491138	0.015975764	473.2389979	236.6189989	99.82399999	0	0	0	0	0	0	0
0:42:01	669.5042894	2469.57106	-1.893836229	-1.842056121	12.81082197	-9.107851583	-6.470128334	47.19450412	1001.828181	28.6	2100.491138	0.015975764	473.2389979	236.6189989	99.82399999	0	0	0	0	0	0	0
0:42:01	641.9991052	2495.067758	-1.901455187	-1.677715918	12.95744606	-9.171425013	-6.706922134	47.19648264	1001.806516	28.6	2102.282568	0.010224489	473.2389986	236.6189993	99.824	0	0	0	0	0	0	0
0:42:01	704.8724673	2523.074925	-1.791771319	-1.700778187	13.10976548	-9.140232008	-6.936030165	47.19774889	1001.79265	28.6	2104.334284	0.006543673	473.2389991	236.6189996	99.824	0	0	0	0	0	0	0
0:42:01	704.8724673	2523.074925	-1.791771319	-1.700778187	13.10976548	-9.140232008	-6.936030165	47.19774889	1001.79265	28.6	2104.334284	0.006543673	473.2389991	236.6189996	99.824	0	0	0	0	0	0	0
0:42:01	682.4784991	2549.231152	-1.475813644	-1.55981804	13.24632991	-8.977308485	-7.128899306	47.19855929	1001.783776	28.6	2106.409262	0.004187951	473.2389994	236.6189997	99.824	0	0	0	0	0	0	0
0:42:01	542.6240394	2572.707497	-1.154640732	-1.341363546	13.35757114	-8.725277431	-7.275295556	47.19907794	1001.778097	28.6	2108.375727	0.002680288	473.2389996	236.6189998	99.824	0	0	0	0	0	0	0
0:42:01	542.6240394	2572.707497	-1.154640732	-1.341363546	13.35757114	-8.725277431	-7.275295556	47.19907794	1001.778097	28.6	2108.375727	0.002680288	473.2389996	236.6189998	99.824	0	0	0	0	0	0	0
0:42:01	489.6659852	2596.786798	-0.657890069	-0.954592669	13.46020553	-8.278577556	-7.381149156	47.19940988	1001.774462	28.6	2110.831666	0.001715385	473.2389998	236.6189999	99.824	0	0	0	0	0	0	0
0:42:02	489.6659852	2596.786798	-0.657890069	-0.954592669	13.46020553	-8.278577556	-7.381149156	47.19940988	1001.774462	28.6	2110.831666	0.001715385	473.2389998	236.6189999	99.824	0	0	0	0	0	0	0
0:42:02	464.3010705	2615.886191	-0.242049644	-0.542539308	13.53545154	-7.841089636	-7.43989546	47.19962233	1001.772136	28.6	2113.082386	0.001097846	473.2389999	236.6189999	99.824	0	0	0	0	0	0	0
0:42:02	285.3372851	2631.815482	0.293208228	0.008174843	13.58880899	-7.304737367	-7.438933094	47.19975829	1001.770647	28.6	2115.769807	0.000702622	473.2389999	236.619	99.824	0	0	0	0	0	0	0
0:42:02	285.3372851	2631.815482	0.293208228	0.008174843	13.58880899	-7.304737367	-7.438933094	47.19975829	1001.770647	28.6	2115.769807	0.000702622	473.2389999	236.619	99.824	0	0	0	0	0	0	0
0:42:02	275.7591825	2642.688789	0.684893266	0.553551899	13.62099775	-6.821631915	-7.40543718	47.1998453	1001.769694	28.6	2118.180356	0.000449678	473.2389999	236.619	99.824	0	0	0	0	0	0	0
0:42:02	275.7591825	2642.688789	0.684893266	0.553551899	13.62099775	-6.821631915	-7.40543718	47.1998453	1001.769694	28.6	2118.180356	0.000449678	473.2389999	236.619	99.824	0	0	0	0	0	0	0
0:42:02	199.5755168	2648.707785	1.04353169	0.937793216	13.63091856	-6.269444425	-7.307519795	47.19990099	1001.769084	28.6	2120.967948	0.000287794	473.239	236.619	99.824	0	0	0	0	0	0	0
0:42:02	105.2958108	2652.033302	1.350260282	1.298107658	13.62814788	-5.781044432	-7.193692669	47.19993664	1001.768694	28.6	2123.433367	0.000184188	473.239	236.619	99.824	0	0	0	0	0	0	0
0:42:02	105.2958108	2652.033302	1.350260282	1.298107658	13.62814788	-5.781044432	-7.193692669	47.19993664	1001.768694	28.6	2123.433367	0.000184188	473.239	236.619	99.824	0	0	0	0	0	0	0
0:42:02	81.37183888	2651.804073	1.65140658	1.409828901	13.60425464	-5.232148437	-7.014803308	47.19995945	1001.768444	28.6	2126.227315	0.00011788	473.239	236.619	99.824	0	0	0	0	0	0	0
0:42:02	-4.698503117	2649.670447	1.967060211	1.755770497	13.57148297	-4.740174999	-6.826434117	47.19997405	1001.768284	28.6	2128.757961	7.54E-05	473.239	236.619	99.824	0	0	0	0	0	0	0
0:42:02	-4.698503117	2649.670447	1.967060211	1.755770497	13.57148297	-4.740174999	-6.826434117	47.19997405	1001.768284	28.6	2128.757961	7.54E-05	473.239	236.619	99.824	0	0	0	0	0	0	0
0:42:02	-51.72856199	2643.750126	2.094358535	1.858373118	13.5255491	-4.222312	-6.586437835	47.19998339	1001.892382	28.6	2131.466815	4.83E-05	473.239	236.619	99.824	0	0	0	0	0	0	0
0:42:02	-56.01443968	2637.802121	2.320629463	2.006198795	13.47795142	-3.77287968	-6.357640214	47.19998937	1001.971804	28.6	2133.829682	3.09E-05	473.239	236.619	99.824	0	0	0	0	0	0	0
0:42:02	-56.01443968	2637.802121	2.320629463	2.006198795	13.47795142	-3.77287968	-6.357640214	47.19998937	1001.971804	28.6	2133.829682	3.09E-05	473.239	236.619	99.824	0	0	0	0	0	0	0
0:42:02	2.050918607	2631.200597	2.590802856	2.009407229	13.42044891	-3.340562995	-6.111049737	47.3199932	1002.022635	28.6	2136.133996	1.98E-05	474.4408	237.22	99.8252	0	0	0	0	0	0	0
0:42:02	-168.7154921	2621.112022	2.803753828	2.258580627	13.3490473	-2.899480317	-5.828911832	47.49279565	1002.055166	28.6	2138.528798	1.27E-05	476.171392	238.08544	99.826928	0	0	0	0	0	0	0
0:42:02	-168.7154921	2621.112022	2.803753828	2.258580627	13.3490473	-2.899480317	-5.828911832	47.49279565	1002.055166	28.6	2138.528798	1.27E-05	476.171392	238.08544	99.826928	0	0	0	0	0	0	0
0:42:02	-275.4933549	2610.444334	3.03312245	2.418051601	13.27211027	-2.478027403	-5.541103572	47.60338921	1002.075986	28.6	2140.803391	8.10E-06	477.2789709	238.6393216	99.82803392	0	0	0	0	0	0	0
0:42:02	-356.7531472	2599.238054	3.221318368	2.611713025	13.19911058	-2.113857538	-5.274506286	47.6741691	1002.089311	28.6	2142.80453	5.18E-06	477.9878214	238.9938058	99.82874171	0	0	0	0	0	0	0
0:42:02	-356.7531472	2599.238054	3.221318368	2.611713025	13.19911058	-2.113857538	-5.274506286	47.6741691	1002.089311	28.6	2142.80453	5.18E-06	477.9878214	238.9938058	99.82874171	0	0	0	0	0	0	0
0:42:02	-292.1177742	2585.634795	3.429003755	3.037736336	13.10175077	-1.696228824	-4.944444023	47.71946822	1002.097839	28.6	2145.080899	3.32E-06	478.4414857	239.2206757	99.82919469	0	0	0	0	0	0	0
0:42:02	-238.6350155	2572.636588	3.634362403	3.136551255	13.01112049	-1.339146447	-4.648684175	47.74845966	1002.103297	28.6	2147.038295	2.12E-06	478.7318308	239.3658725	99.8294846	0	0	0	0	0	0	0
0:42:02	-238.6350155	2572.636588	3.634362403	3.136551255	13.01112049	-1.339146447	-4.648684175	47.74845966	1002.103297	28.6	2147.038295	2.12E-06	478.7318308	239.3658725	99.8294846	0	0	0	0	0	0	0
0:42:02	-373.5719699	2554.845177	3.842231938	3.346192803	12.89863711	-0.957573726	-4.298397872	47.76701418	1002.10679	28.6	2149.196149	1.36E-06	478.9176517	239.4587984	99.82967015	0	0	0	0	0	0	0
0:42:02	-252.8565807	2539.982593	3.99534844	3.462003394	12.79732775	-0.629207185	-3.989894638	47.77888908	1002.109026	28.6	2151.028535	8.70E-07	479.0365771	239.518271	99.82978889	0	0	0	0	0	0	0
0:42:02	-252.8565807	2539.982593	3.99534844	3.462003394	12.79732775	-0.629207185	-3.989894638	47.77888908	1002.109026	28.6	2151.028535	8.70E-07	479.0365771	239.518271	99.82978889	0	0	0	0	0	0	0
0:42:02	-162.5078917	2525.28374	4.119903002	3.527162172	12.69780976	-0.331732598	-3.695292568	47.78648901	1002.110456	28.6	2152.703143	5.57E-07	479.1126893	239.5563334	99.82986489	0	0	0	0	0	0	0
0:42:02	-162.5078917	2525.28374	4.119903002	3.527162172	12.69780976	-0.331732598	-3.695292568	47.78648901	1002.110456	28.6	2152.703143	5.57E-07	479.1126893	239.5563334	99.82986489	0	0	0	0	0	0	0
0:42:02	-241.7890107	2506.427033	4.215977921	3.70606379	12.58323825	-0.022188863	-3.363147244	47.79135297	1002.111372	28.6	2154.479091	3.56E-07	479.1614012	239.5806934	99.82991353	0	0	0	0	0	0	0
0:42:02	-407.5094068	2484.739261	4.39482587	3.577920826	12.45179248	0.294479128	-2.997254236	47.7944659	1002.111958	28.6	2156.321138	2.28E-07	479.1925768	239.5962838	99.82994466	0	0	0	0	0	0	0
0:42:02	-407.5094068	2484.739261	4.39482587	3.577920826	12.45179248	0.294479128	-2.997254236	47.7944659	1002.111958	28.6	2156.321138	2.28E-07	479.1925768	239.5962838	99.82994466	0	0	0	0	0	0	0
0:42:03	-467.1788604	2465.831807	4.650608557	3.738549328	12.33478719	0.555386642	-2.684322711	47.79645817	1002.112333	28.6	2157.846489	1.46E-07	479.2125291	239.6062616	99.82996458	0	0	0	0	0	0	0
0:42:03	-467.1788604	2465.831807	4.650608557	3.738549328	12.33478719	0.555386642	-2.684322711	47.79645817	1002.112333	28.6	2157.846489	1.46E-07	479.2125291	239.6062616	99.82996458	0	0	0	0	0	0	0
0:42:03	-401.8207506	2445.112677	4.786069476	3.97875157	12.2002638	0.825407451	-2.338606535	47.79773323	1002.112573	28.6	2159.428153	9.34E-08	479.2252986	239.6126474	99.82997733	0	0	0	0	0	0	0
0:42:03	-439.5635604	2426.405873	4.901244465	4.077361005	12.08204883	1.043580768	-2.043348182	47.79854927	1002.112727	28.6	2160.733778	5.98E-08	479.2334711	239.6167344	99.82998549	0	0	0	0	0	0	0
0:42:03	-439.5635604	2426.405873	4.901244465	4.077361005	12.08204883	1.043580768	-2.043348182	47.79854927	1002.112727	28.6	2160.733778	5.98E-08	479.2334711	239.6167344	99.82998549	0	0	0	0	0	0	0
0:42:03	-355.0529187	2407.597319	4.987196457	4.167951043	11.97067125	1.232371692	-1.771302837	47.79907153	1002.112825	28.6	2161.881058	3.83E-08	479.2387015	239.61935	99.82999072	0	0	0	0	0	0	0
0:42:03	-351.5618279	2386.430244	5.064445733	4.354168668	11.8432296	1.411477883	-1.477633816	47.79940578	1002.112888	28.6	2163.034957	2.45E-08	479.242049	239.621024	99.82999406	0	0	0	0	0	0	0
0:42:03	-351.5618279	2386.430244	5.064445733	4.354168668	11.8432296	1.411477883	-1.477633816	47.79940578	1002.112888	28.6	2163.034957	2.45E-08	479.242049	239.621024	99.82999406	0	0	0	0	0	0	0
0:42:03	-313.9193299	2366.664996	5.065525269	4.436707947	11.72842694	1.499905845	-1.217205642	47.7996197	1002.112928	28.6	2164.020732	1.57E-08	479.2441913	239.6220954	99.8299962	0	0	0	0	0	0	0
0:42:03	-409.7695311	2345.885998	5.010976172	4.224093086	11.61951324	1.515779741	-0.979251611	47.79975661	1002.112954	28.6	2164.895029	1.00E-08	479.2455625	239.622781	99.82999757	0	0	0	0	0	0	0
0:42:03	-409.7695311	2345.885998	5.010976172	4.224093086	11.61951324	1.515779741	-0.979251611	47.79975661	1002.112954	28.6	2164.895029	1.00E-08	479.2455625	239.622781	99.82999757	0	0	0	0	0	0	0
0:42:03	-465.4359399	2324.543918	4.94158475	4.088019575	11.50928848	1.485779034	-0.750761031	47.79984423	1002.112971	28.6	2165.713938	6.42E-09	479.24644	239.6232199	99.82999844	0	0	0	0	0	0	0
0:42:03	-459.7890815	2304.746268	4.82185424	4.138132528	11.40646463	1.435898582	-0.55168706	47.79990031	1003.028101	28.6	2166.415121	4.11E-09	479.2470016	239.6235007	99.829999	0	0	0	0	0	0	0
0:42:03	-459.7890815	2304.746268	4.82185424	4.138132528	11.40646463	1.435898582	-0.55168706	47.79990031	1003.028101	28.6	2166.415121	4.11E-09	479.2470016	239.6235007	99.829999	0	0	0	0	0	0	0
0:42:03	-398.0041722	2284.956771	4.643026714	3.923244818	11.30257736	1.368335092	-0.368439718	47.7999362	1003.613785	28.6	2167.046437	2.63E-09	479.247361	239.6236805	99.82999936	0	0	0	0	0	0	0
0:42:03	-398.0041722	2284.956771	4.643026714	3.923244818	11.30257736	1.368335092	-0.368439718	47.7999362	1003.613785	28.6	2167.046437	2.63E-09	479.247361	239.6236805	99.82999936	0	0	0	0	0	0	0
0:42:03	-399.0661502	2266.544934	4.524217097	3.932076684	11.20768951	1.296294459	-0.21376142	47.76395917	1003.988622	28.6	2167.56576	1.68E-09	479.247591	239.6237955	99.82999959	0	0	0	0	0	0	0
0:42:03	-367.9752961	2249.197958	4.419338942	3.836969077	11.11516129	1.222588454	-0.074887309	47.74093387	1004.228518	28.6	2168.010006	1.08E-09	479.2477383	239.6238691	99.82999974	0	0	0	0	0	0	0
0:42:03	-367.9752961	2249.197958	4.419338942	3.836969077	11.11516129	1.222588454	-0.074887309	47.74093387	1004.228518	28.6	2168.010006	1.08E-09	479.2477383	239.6238691	99.82999974	0	0	0	0	0	0	0
0:42:03	-262.7034695	2232.491253	4.261536923	3.77610021	11.03146322	1.14733661	0.040232122	47.72619767	1004.382052	28.6	2168.356804	6.89E-10	479.2478325	239.6239162	99.82999983	0	0	0	0	0	0	0
0:42:03	-211.1028205	2216.710122	4.127343631	3.682384134	10.94849646	1.073695431	0.140908558	47.71676651	1004.480313	28.6	2168.627235	4.41E-10	479.2478928	239.6239464	99.82999989	0	0	0	0	0	0	0
0:42:03	-211.1028205	2216.710122	4.127343631	3.682384134	10.94849646	1.073695431	0.140908558	47.71676651	1004.480313	28.6	2168.627235	4.41E-10	479.2478928	239.6239464	99.82999989	0	0	0	0	0	0	0
0:42:03	-156.1436451	2201.639838	3.969019924	3.649725846	10.87519774	1.001565076	0.222861477	47.71073057	1004.5432	28.6	2168.81643	2.82E-10	479.2479314	239.6239657	99.82999993	0	0	0	0	0	0	0
0:42:03	-245.7763329	2188.692816	3.832972751	3.528224541	10.81160655	0.938961648	0.286951346	47.70686756	1004.583448	28.6	2167.325675	1.81E-10	479.2479561	239.623978	99.82999996	0	0	0	0	0	0	0
0:42:03	-245.7763329	2188.692816	3.832972751	3.528224541	10.81160655	0.938961648	0.286951346	47.70686756	1004.583448	28.6	2167.325675	1.81E-10	479.2479561	239.623978	99.82999996	0	0	0	0	0	0	0
0:42:03	-242.210773	2176.632042	3.844742561	3.560223706	10.74494819	0.880255455	0.345048861	47.70439524	1004.609207	28.6	2162.647952	1.16E-10	479.2479719	239.6239859	99.82999997	0	0	0	0	0	0	0
0:42:03	-351.1241347	2165.612147	3.680635239	3.241943172	10.68916684	0.826043491	0.389711271	47.70281295	1004.625692	28.6	2156.662329	7.40E-11	479.247982	239.623991	99.82999998	0	0	0	0	0	0	0
0:42:03	-351.1241347	2165.612147	3.680635239	3.241943172	10.68916684	0.826043491	0.389711271	47.70281295	1004.625692	28.6	2156.662329	7.40E-11	479.247982	239.623991	99.82999998	0	0	0	0	0	0	0
0:42:03	-303.2505662	2153.248814	3.562326553	3.05656363	10.63042678	0.764827834	0.427495214	47.70180029	1004.636243	28.6	2147.520931	4.74E-11	479.2479885	239.6239942	99.82999999	0	0	0	0	0	0	0
0:42:03	-234.3302424	2143.995041	3.382128994	2.965400723	10.58435314	0.718809814	0.455316937	47.70115219	1004.642996	28.6	2140.329196	3.03E-11	479.2479926	239.6239963	99.82999999	0	0	0	0	0	0	0
0:42:03	-234.3302424	2143.995041	3.382128994	2.965400723	10.58435314	0.718809814	0.455316937	47.70115219	1004.642996	28.6	2140.329196	3.03E-11	479.2479926	239.6239963	99.82999999	0	0	0	0	0	0	0
0:42:03	-177.7924751	2134.521906	3.093362556	2.934456463	10.54802601	0.671678281	0.476162839	47.7007374	1004.647317	28.6	2131.769365	1.94E-11	479.2479953	239.6239976	99.83	0	0	0	0	0	0	0
0:42:04	-93.92102408	2127.65054	2.966792036	2.813972136	10.51893665	0.6373541	0.491824217	47.70047194	1004.650083	28.6	2124.568714	1.24E-11	479.247997	239.6239985	99.83	0	0	0	0	0	0	0
0:42:04	-93.92102408	2127.65054	2.966792036	2.813972136	10.51893665	0.6373541	0.491824217	47.70047194	1004.650083	28.6	2124.568714	1.24E-11	479.247997	239.6239985	99.83	0	0	0	0	0	0	0
0:42:04	37.77594459	2122.835706	2.863906903	2.736942167	10.49591945	0.613546624	0.503247499	47.70030204	1004.651853	28.6	2119.471097	7.95E-12	479.2479981	239.623999	99.83	0	0	0	0	0	0	0
0:42:04	-151.7069155	2117.537652	2.738900418	2.650922987	10.47858845	0.587149839	0.511278399	47.7001933	1004.652986	28.6	2115.257902	5.08E-12	479.2479988	239.6239994	99.83	0	0	0	0	0	0	0
0:42:04	-151.7069155	2117.537652	2.738900418	2.650922987	10.47858845	0.587149839	0.511278399	47.7001933	1004.652986	28.6	2115.257902	5.08E-12	479.2479988	239.6239994	99.83	0	0	0	0	0	0	0
0:42:04	-112.6782259	2113.371937	2.618136267	2.458670712	10.46685661	0.566455897	0.516778176	47.70012372	1004.653711	28.6	2111.792497	3.25E-12	479.2479992	239.6239996	99.83	0	0	0	0	0	0	0
0:42:04	83.13185543	2111.97084	2.521167211	2.280629255	10.45934823	0.559411774	0.520458032	47.70007918	1004.654175	28.6	2109.312758	2.08E-12	479.2479995	239.6239997	99.83	0	0	0	0	0	0	0
0:42:04	83.13185543	2111.97084	2.521167211	2.280629255	10.45934823	0.559411774	0.520458032	47.70007918	1004.654175	28.6	2109.312758	2.08E-12	479.2479995	239.6239997	99.83	0	0	0	0	0	0	0
0:42:04	-107.8939725	2108.922537	2.535107015	2.285602724	10.45454287	0.544223535	0.523173141	47.70005067	1004.654472	28.6	2107.112405	1.33E-12	479.2479997	239.6239998	99.83	0	0	0	0	0	0	0
0:42:04	-52.40770242	2107.983304	2.43966849	2.197185743	10.45146743	0.539423063	0.52491081	47.70003243	1004.654662	28.6	2105.387219	8.53E-13	479.2479998	239.6239999	99.83	0	0	0	0	0	0	0
0:42:04	-52.40770242	2107.983304	2.43966849	2.197185743	10.45146743	0.539423063	0.52491081	47.70003243	1004.654662	28.6	2105.387219	8.53E-13	479.2479998	239.6239999	99.83	0	0	0	0	0	0	0
0:42:04	0.001950453	2107.995115	2.461027833	2.250518876	10.44949916	0.53951076	0.526382918	47.70002076	1004.654784	28.6	2104.29278	5.46E-13	479.2479999	239.6239999	99.83	0	0	0	0	0	0	0
0:42:04	24.38800829	2106.809513	2.378057813	2.09265208	10.44643946	0.533526886	0.527325068	47.70001328	1004.702742	28.6	2103.598139	3.49E-13	479.2479999	239.624	99.83	0	0	0	0	0	0	0
0:42:04	24.38800829	2106.809513	2.378057813	2.09265208	10.44643946	0.533526886	0.527325068	47.70001328	1004.702742	28.6	2103.598139	3.49E-13	479.2479999	239.624	99.83	0	0	0	0	0	0	0
0:42:04	-88.37683469	2105.959129	2.403677001	1.963937331	10.44448126	0.529137207	0.527928043	47.7000085	1004.733435	28.6	2103.157809	2.24E-13	479.2479999	239.624	99.83	0	0	0	0	0	0	0
0:42:04	-86.7846942	2105.861282	2.39351328	2.027959892	10.443228	0.528687813	0.528313948	47.91600544	1004.753078	28.6	2102.885038	1.43E-13	481.46776	240.73388	99.83252	0	0	0	0	0	0	0
0:42:04	-86.7846942	2105.861282	2.39351328	2.027959892	10.443228	0.528687813	0.528313948	47.91600544	1004.753078	28.6	2102.885038	1.43E-13	481.46776	240.73388	99.83252	0	0	0	0	0	0	0
0:42:04	-86.7846942	2105.861282	2.39351328	2.027959892	10.443228	0.528687813	0.528313948	47.91600544	1004.753078	28.6	2102.885038	1.43E-13	481.46776	240.73388	99.83252	0	0	0	0	0	0	0
0:42:04	-79.25717875	2105.29085	2.39679104	1.708463572	10.44191259	0.526603328	0.528718993	48.14271583	1004.773696	28.6	2102.610462	5.86E-14	483.7976201	241.89881	99.83516499	0	0	0	0	0	0	0
0:42:04	-79.25717875	2105.29085	2.39679104	1.708463572	10.44191259	0.526603328	0.528718993	48.14271583	1004.773696	28.6	2102.610462	5.86E-14	483.7976201	241.89881	99.83516499	0	0	0	0	0	0	0
0:42:04	-64.5915944	2104.983544	2.337386265	1.777696686	10.44078406	0.52482613	0.528460156	48.19933813	1004.778845	28.6	2102.548656	3.75E-14	484.3795169	242.1897584	99.83582559	0	0	0	0	0	0	0
0:42:04	-49.37666041	2104.331908	2.30496721	1.890605879	10.4382618	0.521448723	0.5280945	48.2355764	1004.782141	28.6	2102.35914	2.40E-14	484.7519308	242.3759654	99.83624838	0	0	0	0	0	0	0
0:42:04	-49.37666041	2104.331908	2.30496721	1.890605879	10.4382618	0.521448723	0.5280945	48.2355764	1004.782141	28.6	2102.35914	2.40E-14	484.7519308	242.3759654	99.83624838	0	0	0	0	0	0	0
0:42:04	-39.00438267	2103.801941	2.248979014	1.917107763	10.43484755	0.518727183	0.52750048	48.2587689	1004.78425	28.6	2101.902169	1.54E-14	484.9902757	242.4951379	99.83651896	0	0	0	0	0	0	0
0:42:04	-91.48120491	2102.692322	2.189826569	1.924868968	10.43102243	0.513145397	0.526200307	48.27361209	1004.7856	28.6	2100.918548	9.84E-15	485.1428164	242.5714082	99.83669214	0	0	0	0	0	0	0
0:42:04	-91.48120491	2102.692322	2.189826569	1.924868968	10.43102243	0.513145397	0.526200307	48.27361209	1004.7856	28.6	2100.918548	9.84E-15	485.1428164	242.5714082	99.83669214	0	0	0	0	0	0	0
0:42:04	-70.45621114	2101.680526	2.210529004	1.90235614	10.42777436	0.508013054	0.524848196	48.28311174	1004.786464	28.6	2100.014431	6.29E-15	485.2404425	242.6202213	99.83680297	0	0	0	0	0	0	0
0:42:04	-39.49729513	2100.736817	2.208618563	1.961227929	10.42389559	0.503168355	0.523262846	48.28919151	1004.787017	28.6	2099.269116	4.03E-15	485.3029232	242.6514616	99.8368739	0	0	0	0	0	0	0
0:42:04	-39.49729513	2100.736817	2.208618563	1.961227929	10.42389559	0.503168355	0.523262846	48.28919151	1004.787017	28.6	2099.269116	4.03E-15	485.3029232	242.6514616	99.8368739	0	0	0	0	0	0	0
0:42:04	-81.64418888	2099.247603	2.13991588	2.008065875	10.41997318	0.495747747	0.521168221	48.29308257	1004.787371	28.6	2098.222034	2.58E-15	485.3429109	242.6714554	99.8369193	0	0	0	0	0	0	0
0:42:04	137.2766791	2100.019706	2.154146163	1.82748216	10.41746283	0.499558558	0.519107662	48.29557284	1004.787597	28.6	2097.098262	1.65E-15	485.368503	242.6842515	99.83694835	0	0	0	0	0	0	0
0:42:04	137.2766791	2100.019706	2.154146163	1.82748216	10.41746283	0.499558558	0.519107662	48.29557284	1004.787597	28.6	2097.098262	1.65E-15	485.368503	242.6842515	99.83694835	0	0	0	0	0	0	0
0:42:05	119.7204746	2098.950652	2.130053545	1.830868582	10.41405621	0.494237477	0.517068903	48.29716662	1004.787742	28.6	2096.383448	0.036	485.3848819	242.6924409	99.83696694	0	0	0	0	0	0	0
0:42:05	69.42278377	2097.764977	2.038034268	1.768955893	10.41187598	0.488351985	0.514684098	48.29818664	1004.787835	28.6	2095.859366	0.05904	485.3953644	242.6976822	99.83697884	0	0	0	0	0	0	0
0:42:05	69.42278377	2097.764977	2.038034268	1.768955893	10.41187598	0.488351985	0.514684098	48.29818664	1004.787835	28.6	2095.859366	0.05904	485.3953644	242.6976822	99.83697884	0	0	0	0	0	0	0
0:42:05	-40.32805839	2096.690505	2.054821932	1.711171771	10.41048062	0.483105271	0.512077823	48.29883945	1004.787894	28.6	2094.803915	0.0737856	485.4020732	242.7010366	99.83698646	0	0	0	0	0	0	0
0:42:05	-44.09515737	2096.036963	2.033286036	1.610069934	10.4077876	0.479787373	0.509329807	48.29925725	1004.787932	28.6	2094.132985	0.083222784	485.4063669	242.7031834	99.83699133	0	0	0	0	0	0	0
0:42:05	-44.09515737	2096.036963	2.033286036	1.610069934	10.4077876	0.479787373	0.509329807	48.29925725	1004.787932	28.6	2094.132985	0.083222784	485.4063669	242.7031834	99.83699133	0	0	0	0	0	0	0
0:42:05	-74.20130072	2095.217097	1.979343063	1.627644758	10.40606406	0.475663919	0.506491076	48.29952464	1004.787957	28.6	2093.706591	0.089262582	485.4091148	242.7045574	99.83699445	0	0	0	0	0	0	0
0:42:05	-6.769152459	2094.889062	1.99069956	1.574932645	10.404961	0.474024908	0.503954289	48.29969577	1004.787972	28.6	2093.391138	0.093128052	485.4108735	242.7054367	99.83699645	0	0	0	0	0	0	0
0:42:05	-6.769152459	2094.889062	1.99069956	1.574932645	10.404961	0.474024908	0.503954289	48.29969577	1004.787972	28.6	2093.391138	0.093128052	485.4108735	242.7054367	99.83699645	0	0	0	0	0	0	0
0:42:05	16.28874243	2095.27304	2.072887719	1.760836893	10.40425504	0.475975941	0.501610745	48.29980529	1004.787982	28.6	2093.192408	0.095601953	485.411999	242.7059995	99.83699773	0	0	0	0	0	0	0
0:42:05	15.68247515	2095.006465	2.01508814	1.660175611	10.40380323	0.474544602	0.499230877	48.29987539	1004.787989	28.6	2093.069581	0.09718525	485.4127194	242.7063597	99.83699855	0	0	0	0	0	0	0
0:42:05	15.68247515	2095.006465	2.01508814	1.660175611	10.40380323	0.474544602	0.499230877	48.29987539	1004.787989	28.6	2093.069581	0.09718525	485.4127194	242.7063597	99.83699855	0	0	0	0	0	0	0
0:42:05	-118.2607759	2093.944298	1.99553641	1.705512391	10.40251406	0.469068546	0.496787761	48.29992025	1004.085993	28.6	2092.464092	0.11819856	485.4131804	242.7065902	99.83699907	0	0	0	0	0	0	0
0:42:05	-120.3000166	2093.813111	2.028543302	1.77112793	10.400889	0.468443869	0.494864167	48.29994896	1003.075115	28.6	2092.081419	0.147647078	485.4134755	242.7067377	99.8369994	0	0	0	0	0	0	0
0:42:05	-120.3000166	2093.813111	2.028543302	1.77112793	10.400889	0.468443869	0.494864167	48.29994896	1003.075115	28.6	2092.081419	0.147647078	485.4134755	242.7067377	99.8369994	0	0	0	0	0	0	0
0:42:05	-49.28893061	2093.964631	2.016467713	1.822321875	10.39984896	0.469284076	0.492713067	48.31996733	1002.428154	28.6	2091.843228	0.16649413	485.4136643	242.7068321	99.83699962	0	0	0	0	0	0	0
0:42:05	-29.05275559	2093.851044	1.935379337	1.854966	10.39918333	0.468701809	0.490816363	48.34877909	1002.014098	28.6	2091.693106	0.178556243	485.4137851	242.7068926	99.83699976	0	0	0	0	0	0	0
0:42:05	-29.05275559	2093.851044	1.935379337	1.854966	10.39918333	0.468701809	0.490816363	48.34877909	1002.014098	28.6	2091.693106	0.178556243	485.4137851	242.7068926	99.83699976	0	0	0	0	0	0	0
0:42:05	3.004956422	2093.601108	2.021122775	1.90809824	10.39875733	0.467449158	0.488882472	48.36721862	1001.749103	28.6	2091.078868	0.186275996	485.4138625	242.7069312	99.83699984	0	0	0	0	0	0	0
0:42:05	-35.54654789	2093.454869	2.020998576	1.900702874	10.39848469	0.466807461	0.487284782	48.37901992	1001.579506	28.6	2090.695475	0.191216637	485.413912	242.706956	99.8369999	0	0	0	0	0	0	0
0:42:05	-35.54654789	2093.454869	2.020998576	1.900702874	10.39848469	0.466807461	0.487284782	48.37901992	1001.579506	28.6	2090.695475	0.191216637	485.413912	242.706956	99.8369999	0	0	0	0	0	0	0
0:42:05	-26.42909857	2093.006947	2.002876235	1.874807678	10.3945197	0.464653847	0.48248483	48.3945002	1001.357038	28.6	2090.217285	0.197697494	485.4139769	242.7069885	99.83699997	0	0	0	0	0	0	0
0:42:05	30.72993692	2093.247806	1.93144079	1.888676914	10.39397261	0.465898462	0.480870291	48.39648013	1001.328584	28.6	2090.046423	0.198526396	485.4139852	242.7069926	99.83699998	0	0	0	0	0	0	0
0:42:05	30.72993692	2093.247806	1.93144079	1.888676914	10.39397261	0.465898462	0.480870291	48.39648013	1001.328584	28.6	2090.046423	0.198526396	485.4139852	242.7069926	99.83699998	0	0	0	0	0	0	0
0:42:05	160.3807996	2092.955916	1.902162106	1.687033225	10.39362247	0.464495016	0.479276986	48.39774728	1001.310374	28.6	2089.23963	0.199056894	485.4139906	242.7069953	99.83699999	0	0	0	0	0	0	0
0:42:05	136.0645518	2093.042426	1.905823748	1.791301264	10.39275838	0.46495681	0.477737271	48.39855826	1001.298719	28.6	2088.735724	0.199396412	485.413994	242.706997	99.83699999	0	0	0	0	0	0	0
0:42:05	136.0645518	2093.042426	1.905823748	1.791301264	10.39275838	0.46495681	0.477737271	48.39855826	1001.298719	28.6	2088.735724	0.199396412	485.413994	242.706997	99.83699999	0	0	0	0	0	0	0
0:42:05	133.2959931	2092.737153	1.899047199	1.520912809	10.39140536	0.463412358	0.476551854	48.39907729	1001.29126	28.6	2088.418623	0.199613704	485.4139961	242.7069981	99.837	0	0	0	0	0	0	0
0:42:05	113.2665956	2092.541778	1.954470207	1.475184198	10.39053943	0.462423909	0.474913186	48.39940946	1001.286487	28.6	2088.223359	0.19975277	485.4139975	242.7069988	99.837	0	0	0	0	0	0	0
0:42:05	113.2665956	2092.541778	1.954470207	1.475184198	10.39053943	0.462423909	0.474913186	48.39940946	1001.286487	28.6	2088.223359	0.19975277	485.4139975	242.7069988	99.837	0	0	0	0	0	0	0
0:42:06	37.90358118	2091.807738	1.933260933	1.568757887	10.38998524	0.458711302	0.473504439	48.39962206	1001.283431	28.6	2088.10223	0.199841773	485.4139984	242.7069992	99.837	0	0	0	0	0	0	0
0:42:06	-45.27462804	2091.038832	1.879646997	1.692805047	10.38963055	0.454815233	0.472042841	48.39975812	1001.281476	28.6	2088.029027	0.199898735	485.413999	242.7069995	99.837	0	0	0	0	0	0	0
0:42:06	-45.27462804	2091.038832	1.879646997	1.692805047	10.38963055	0.454815233	0.472042841	48.39975812	1001.281476	28.6	2088.029027	0.199898735	485.413999	242.7069995	99.837	0	0	0	0	0	0	0
0:42:06	5.940998053	2091.496493	1.889174078	1.68059523	10.38940355	0.457001749	0.470587418	48.39984519	1001.280225	28.6	2087.986377	0.19993519	485.4139994	242.7069997	99.837	0	0	0	0	0	0	0
0:42:06	-64.62524125	2090.889835	1.85143141	1.498820947	10.38825827	0.45404112	0.469095948	48.39990092	1001.279424	28.6	2087.966921	0.199958522	485.4139996	242.7069998	99.837	0	0	0	0	0	0	0
0:42:06	-64.62524125	2090.889835	1.85143141	1.498820947	10.38825827	0.45404112	0.469095948	48.39990092	1001.279424	28.6	2087.966921	0.199958522	485.4139996	242.7069998	99.837	0	0	0	0	0	0	0
0:42:06	-41.3601544	2090.897895	1.890796102	1.583885406	10.3867253	0.454106317	0.467981407	48.39993659	1001.278911	28.6	2087.95759	0.199973454	485.4139997	242.7069999	99.837	0	0	0	0	0	0	0
0:42:06	-41.80837881	2090.566133	1.892509505	1.52860666	10.38474419	0.448828043	0.4663481	48.39995942	1001.278583	28.6	2087.957337	0.199983011	485.4139998	242.7069999	99.837	0	0	0	0	0	0	0
0:42:06	-41.80837881	2090.566133	1.892509505	1.52860666	10.38474419	0.448828043	0.4663481	48.39995942	1001.278583	28.6	2087.957337	0.199983011	485.4139998	242.7069999	99.837	0	0	0	0	0	0	0
0:42:06	-53.07556244	2090.325965	1.928486084	1.639588262	10.38267628	0.420929947	0.463982784	48.39997403	1001.278373	28.6	2087.960016	0.199989127	485.4139999	242.7069999	99.837	0	0	0	0	0	0	0
0:42:06	-65.81791996	2089.590777	1.839831093	1.500136488	10.38235282	0.334635166	0.457108982	48.39998338	1001.278239	28.6	2086.98997	0.199993041	485.4139999	242.707	99.837	0	0	0	0	0	0	0
0:42:06	-65.81791996	2089.590777	1.839831093	1.500136488	10.38235282	0.334635166	0.457108982	48.39998338	1001.278239	28.6	2086.98997	0.199993041	485.4139999	242.707	99.837	0	0	0	0	0	0	0
0:42:06	-20.94266878	2090.402018	1.8408919	1.658007352	10.3847458	0.179286506	0.439749748	48.39998936	1003.175353	28.6	2086.376301	0.235995546	485.414	242.707	99.837	0	0	0	0	0	0	0
0:42:06	-103.015588	2090.017691	1.789810816	1.585204705	10.39331731	-0.089976636	0.398959839	48.39999319	1004.389506	28.6	2085.993073	0.25903715	485.414	242.707	99.837	0	0	0	0	0	0	0
0:42:06	-103.015588	2090.017691	1.789810816	1.585204705	10.39331731	-0.089976636	0.398959839	48.39999319	1004.389506	28.6	2085.993073	0.25903715	485.414	242.707	99.837	0	0	0	0	0	0	0
0:42:06	-117.6524163	2089.602202	1.618638922	1.360771011	10.40464308	-0.408185047	0.338534297	48.18399564	1005.166564	28.6	2085.756046	0.273783776	484.00568	242.00284	99.83556	0	0	0	0	0	0	0
0:42:06	1.620293548	2092.21081	1.41860891	1.236213447	10.42413157	-0.78479843	0.24386195	48.04575721	1005.663881	28.6	2085.62143	0.283221616	483.1043552	241.5521776	99.8346384	0	0	0	0	0	0	0
0:42:06	1.620293548	2092.21081	1.41860891	1.236213447	10.42413157	-0.78479843	0.24386195	48.04575721	1005.663881	28.6	2085.62143	0.283221616	483.1043552	241.5521776	99.8346384	0	0	0	0	0	0	0
0:42:06	61.55930787	2095.186038	1.350349703	1.155056606	10.44588421	-1.171470995	0.129431648	47.95728462	1005.982164	28.6	2085.554995	0.289261835	482.5275073	241.2637537	99.83404858	0	0	0	0	0	0	0
0:42:06	95.91167704	2097.938544	1.22946381	1.048836228	10.47004589	-1.532781437	0.007276255	47.90066215	1006.185865	28.6	2085.533197	0.293127574	482.1583247	241.0791623	99.83367109	0	0	0	0	0	0	0
0:42:06	95.91167704	2097.938544	1.22946381	1.048836228	10.47004589	-1.532781437	0.007276255	47.90066215	1006.185865	28.6	2085.533197	0.293127574	482.1583247	241.0791623	99.83367109	0	0	0	0	0	0	0
0:42:06	104.2759933	2102.527868	1.121176838	0.839735186	10.50386937	-1.97366012	-0.170143197	47.86442378	1006.316233	28.6	2085.569846	0.295601647	481.9220478	240.9610239	99.8334295	0	0	0	0	0	0	0
0:42:06	143.9415957	2107.322156	1.043553176	0.792830519	10.5372364	-2.372182477	-0.344491646	47.84123122	1006.399669	28.6	2085.629941	0.297185054	481.7708306	240.8854153	99.83327488	0	0	0	0	0	0	0
0:42:06	143.9415957	2107.322156	1.043553176	0.792830519	10.5372364	-2.372182477	-0.344491646	47.84123122	1006.399669	28.6	2085.629941	0.297185054	481.7708306	240.8854153	99.83327488	0	0	0	0	0	0	0
0:42:06	128.4897413	2112.6065	1.028754033	0.731531532	10.57315129	-2.777756785	-0.539514653	47.82638798	1006.453068	28.6	2085.723843	0.298198435	481.6740516	240.8370258	99.83317592	0	0	0	0	0	0	0
0:42:06	125.1122744	2118.567	0.912122581	0.723580181	10.61433683	-3.215964342	-0.771089378	47.81688831	1006.487244	28.6	2085.865179	0.298846998	481.612113	240.8060565	99.83311259	0	0	0	0	0	0	0
0:42:06	125.1122744	2118.567	0.912122581	0.723580181	10.61433683	-3.215964342	-0.771089378	47.81688831	1006.487244	28.6	2085.865179	0.298846998	481.612113	240.8060565	99.83311259	0	0	0	0	0	0	0
0:42:06	151.8635756	2125.14196	0.751158452	0.586611316	10.66089557	-3.640897179	-1.014537202	47.81080852	1006.509116	28.6	2086.033915	0.299262079	481.5724723	240.7862362	99.83307206	0	0	0	0	0	0	0
0:42:06	116.3596084	2131.111974	0.519901409	0.346551242	10.70977316	-4.021614195	-1.245023809	47.80691745	1006.523114	28.6	2086.207585	0.29952773	481.5471023	240.7735511	99.83304612	0	0	0	0	0	0	0
0:42:06	116.3596084	2131.111974	0.519901409	0.346551242	10.70977316	-4.021614195	-1.245023809	47.80691745	1006.523114	28.6	2086.207585	0.29952773	481.5471023	240.7735511	99.83304612	0	0	0	0	0	0	0
0:42:06	139.0469894	2140.533064	0.292816902	0.052552795	10.78097483	-4.459553085	-1.539695238	47.80442717	1006.532073	28.6	2086.472495	0.299697748	481.5308655	240.7654327	99.83302951	0	0	0	0	0	0	0
0:42:07	205.9810332	2150.305361	0.057762817	-0.144566211	10.84958389	-4.835993974	-1.807684952	47.80283339	1006.537807	28.6	2086.736797	0.299806558	481.5204739	240.7602369	99.83301889	0	0	0	0	0	0	0
0:42:07	205.9810332	2150.305361	0.057762817	-0.144566211	10.84958389	-4.835993974	-1.807684952	47.80283339	1006.537807	28.6	2086.736797	0.299806558	481.5204739	240.7602369	99.83301889	0	0	0	0	0	0	0
0:42:07	183.9499812	2160.230751	-0.070871797	-0.518042375	10.92129369	-5.194436143	-2.073038369	47.80181337	1006.541476	28.6	2087.03063	0.299876197	481.5138233	240.7569116	99.83301209	0	0	0	0	0	0	0
0:42:07	221.642828	2171.993881	-0.24635795	-0.66546712	11.00102796	-5.549279132	-2.349024556	47.80116056	1006.543825	28.6	2087.378843	0.263920766	481.5095669	240.7547835	99.83300774	0	0	0	0	0	0	0
0:42:07	221.642828	2171.993881	-0.24635795	-0.66546712	11.00102796	-5.549279132	-2.349024556	47.80116056	1006.543825	28.6	2087.378843	0.263920766	481.5095669	240.7547835	99.83300774	0	0	0	0	0	0	0
0:42:07	242.7555299	2186.314844	-0.440029088	-0.851418957	11.09757789	-5.927818644	-2.660415716	47.80074276	1006.545328	28.6	2087.8339	0.24090929	481.5068428	240.7534214	99.83300495	0	0	0	0	0	0	0
0:42:07	346.0664591	2202.03734	-0.676698616	-0.979588132	11.19828985	-6.282683932	-2.968346058	47.80047536	1006.54629	28.6	2088.338816	0.226181946	481.5050994	240.7525497	99.83300317	0	0	0	0	0	0	0
0:42:07	346.0664591	2202.03734	-0.676698616	-0.979588132	11.19828985	-6.282683932	-2.968346058	47.80047536	1006.54629	28.6	2088.338816	0.226181946	481.5050994	240.7525497	99.83300317	0	0	0	0	0	0	0
0:42:07	306.5996539	2219.997818	-0.808407114	-0.943416405	11.31354551	-6.647157717	-3.301421477	47.80030423	1006.546906	28.6	2088.970042	0.216756445	481.5039836	240.7519918	99.83300203	0	0	0	0	0	0	0
0:42:07	425.2500585	2238.776963	-0.984100553	-1.084266499	11.43162912	-6.978900939	-3.623029745	47.80019471	1006.5473	28.6	2089.650707	0.210724125	481.5032695	240.7516348	99.8330013	0	0	0	0	0	0	0
0:42:07	425.2500585	2238.776963	-0.984100553	-1.084266499	11.43162912	-6.978900939	-3.623029745	47.80019471	1006.5473	28.6	2089.650707	0.210724125	481.5032695	240.7516348	99.8330013	0	0	0	0	0	0	0
0:42:07	488.4606374	2256.615656	-1.134504354	-0.991210559	11.54232264	-7.270336601	-3.914979037	47.80012461	1006.547552	28.6	2090.331892	0.20686344	481.5028125	240.7514062	99.83300083	0	0	0	0	0	0	0
0:42:07	472.8742879	2278.01694	-1.307802787	-0.959134758	11.68100649	-7.593175424	-4.256146584	47.80007975	1004.903233	28.6	2091.259491	0.168392602	481.50252	240.75126	99.83300053	0	0	0	0	0	0	0
0:42:07	472.8742879	2278.01694	-1.307802787	-0.959134758	11.68100649	-7.593175424	-4.256146584	47.80007975	1004.903233	28.6	2091.259491	0.168392602	481.50252	240.75126	99.83300053	0	0	0	0	0	0	0
0:42:07	397.8425843	2297.826042	-1.504793783	-1.140806245	11.80904415	-7.869032272	-4.558213814	47.80005104	1003.850869	28.6	2092.154234	0.143771265	481.5023328	240.7511664	99.83300034	0	0	0	0	0	0	0
0:42:07	628.3536139	2320.846427	-1.653988021	-1.430435997	11.94382826	-8.115580654	-4.856976841	47.84003267	1003.177356	28.6	2093.14671	0.12801361	481.502213	240.7511065	99.83300022	0	0	0	0	0	0	0
0:42:07	628.3536139	2320.846427	-1.653988021	-1.430435997	11.94382826	-8.115580654	-4.856976841	47.84003267	1003.177356	28.6	2093.14671	0.12801361	481.502213	240.7511065	99.83300022	0	0	0	0	0	0	0
0:42:07	555.7291129	2345.147833	-1.794272334	-1.496719038	12.09665009	-8.362651618	-5.170465178	47.89762091	1002.746308	28.6	2094.331334	0.11792871	481.5021363	240.7510682	99.83300014	0	0	0	0	0	0	0
0:42:07	566.7045123	2370.771653	-1.864294294	-1.493340184	12.24897605	-8.576297036	-5.469377714	47.93447738	1002.470437	28.6	2095.596774	0.091474375	481.5020872	240.7510436	99.83300009	0	0	0	0	0	0	0
0:42:07	566.7045123	2370.771653	-1.864294294	-1.493340184	12.24897605	-8.576297036	-5.469377714	47.93447738	1002.470437	28.6	2095.596774	0.091474375	481.5020872	240.7510436	99.83300006	0	0	0	0	0	0	0
0:42:07	519.8010079	2394.020378	-1.865708348	-1.619937718	12.38778467	-8.752870103	-5.732521737	47.95806552	1002.29388	28.6	2096.815335	0.0585436	481.5020558	240.7510279	99.83300006	0	0	0	0	0	0	0
0:42:07	519.8010079	2394.020378	-1.865708348	-1.619937718	12.38778467	-8.752870103	-5.732521737	47.95806552	1002.29388	28.6	2096.815335	0.0585436	481.5020558	240.7510279	99.83300006	0	0	0	0	0	0	0
0:42:07	548.172405	2422.945162	-1.873253343	-1.672960139	12.55150219	-8.917476866	-6.030333912	47.97316193	1002.180883	28.6	2098.443295	0.037467904	481.5020357	240.7510179	99.83300004	0	0	0	0	0	0	0
0:42:07	597.7598592	2448.371824	-1.854002139	-1.642774489	12.6940814	-9.041545194	-6.284933703	47.98282364	1002.108565	28.6	2099.960669	0.023979458	481.5020229	240.7510114	99.83300002	0	0	0	0	0	0	0
0:42:07	597.7598592	2448.371824	-1.854002139	-1.642774489	12.6940814	-9.041545194	-6.284933703	47.98282364	1002.108565	28.6	2099.960669	0.023979458	481.5020229	240.7510114	99.83300002	0	0	0	0	0	0	0
0:42:07	546.5749499	2477.080247	-1.815121369	-1.586815673	12.8586121	-9.135388924	-6.55979757	47.98900713	1002.062282	28.6	2101.899588	0.015346853	481.5020146	240.7510073	99.83300001	0	0	0	0	0	0	0
0:42:07	614.2794879	2506.317278	-1.783597676	-1.670082031	13.02347174	-9.162968912	-6.817350445	47.99296456	1002.03266	28.6	2104.000976	0.009821986	481.5020094	240.7510047	99.83300001	0	0	0	0	0	0	0
0:42:07	614.2794879	2506.317278	-1.783597676	-1.670082031	13.02347174	-9.162968912	-6.817350445	47.99296456	1002.03266	28.6	2104.000976	0.009821986	481.5020094	240.7510047	99.83300001	0	0	0	0	0	0	0
0:42:07	586.3729523	2534.193938	-1.604422513	-1.5768125	13.17282192	-9.062140103	-7.036184285	47.99549732	1002.013703	28.6	2106.110585	0.006286071	481.502006	240.751003	99.83300001	0	0	0	0	0	0	0
0:42:07	563.8985295	2558.64148	-1.321190408	-1.3156	13.29588603	-8.868009666	-7.205917942	47.99711828	1002.00157	28.6	2108.062374	0.004023086	481.5020038	240.7510019	99.833	0	0	0	0	0	0	0
0:42:07	563.8985295	2558.64148	-1.321190408	-1.3156	13.29588603	-8.868009666	-7.205917942	47.99711828	1002.00157	28.6	2108.062374	0.004023086	481.5020038	240.7510019	99.833	0	0	0	0	0	0	0
0:42:07	548.0970989	2585.592707	-0.819481861	-0.837384	13.40980706	-8.453006186	-7.338027483	47.9981557	1001.993805	28.6	2110.51024	0.002574775	481.5020025	240.7510012	99.833	0	0	0	0	0	0	0
0:42:07	422.7957433	2605.857013	-0.381308391	-0.57712576	13.49607652	-8.041363959	-7.420217589	47.99881965	1001.988835	28.6	2112.725033	0.001647856	481.5020016	240.7510008	99.833	0	0	0	0	0	0	0
0:42:08	422.7957433	2605.857013	-0.381308391	-0.57712576	13.49607652	-8.041363959	-7.420217589	47.99881965	1001.988835	28.6	2112.725033	0.001647856	481.5020016	240.7510008	99.833	0	0	0	0	0	0	0
0:42:08	402.7387957	2622.219608	-0.04111737	-0.218520486	13.55956897	-7.613752934	-7.457739257	47.99924458	1001.985654	28.6	2114.905941	0.001054628	481.502001	240.7510005	99.833	0	0	0	0	0	0	0
0:42:08	402.7387957	2622.219608	-0.04111737	-0.218520486	13.55956897	-7.613752934	-7.457739257	47.99924458	1001.985654	28.6	2114.905941	0.001054628	481.502001	240.7510005	99.833	0	0	0	0	0	0	0
0:42:08	286.4462292	2635.069829	0.385044883	0.161346889	13.60232414	-7.163161878	-7.452713125	47.99951653	1001.983619	28.6	2117.158042	0.000674962	481.5020006	240.7510003	99.833	0	0	0	0	0	0	0
0:42:08	146.9437067	2643.802051	0.842508725	0.569342009	13.62620745	-6.659943602	-7.3950564	47.99969058	1001.982316	28.6	2119.672987	0.000431976	481.5020004	240.7510002	99.833	0	0	0	0	0	0	0
0:42:08	146.9437067	2643.802051	0.842508725	0.569342009	13.62620745	-6.659943602	-7.3950564	47.99969058	1001.982316	28.6	2119.672987	0.000431976	481.5020004	240.7510002	99.833	0	0	0	0	0	0	0
0:42:08	196.4941723	2649.328632	1.126165584	0.961578886	13.62901277	-6.105923905	-7.281316096	47.99980197	1001.981482	28.6	2122.435232	0.000276464	481.5020003	240.7510001	99.833	0	0	0	0	0	0	0
0:42:08	90.91647027	2651.209245	1.442385974	1.066210487	13.61908817	-5.605271299	-7.147842301	47.99987326	1001.980949	28.6	2124.962828	0.000176937	481.5020002	240.7510001	99.833	0	0	0	0	0	0	0
0:42:08	90.91647027	2651.209245	1.442385974	1.066210487	13.61908817	-5.605271299	-7.147842301	47.99987326	1001.980949	28.6	2124.962828	0.000176937	481.5020002	240.7510001	99.833	0	0	0	0	0	0	0
0:42:08	38.09274097	2650.376477	1.638727023	1.334694712	13.59761643	-5.124133632	-6.987619073	47.99991889	1001.980607	28.6	2127.41441	0.00011324	481.5020001	240.7510001	99.833	0	0	0	0	0	0	0
0:42:08	38.09274097	2650.376477	1.638727023	1.334694712	13.59761643	-5.124133632	-6.987619073	47.99991889	1001.980607	28.6	2127.41441	0.00011324	481.5020001	240.7510001	99.833	0	0	0	0	0	0	0
0:42:08	-55.17540578	2646.472625	1.903545295	1.707684615	13.55855452	-4.622685524	-6.781476207	47.99994809	1001.980389	28.6	2130.005382	7.25E-05	481.5020001	240.751	99.833	0	0	0	0	0	0	0
0:42:08	-73.3317397	2640.86424	2.138508989	1.818358154	13.50791489	-4.094558735	-6.527304772	47.99996678	1001.775409	28.6	2132.741885	4.64E-05	481.502	240.751	99.833	0	0	0	0	0	0	0
0:42:08	-73.3317397	2640.86424	2.138508989	1.818358154	13.50791489	-4.094558735	-6.527304772	47.99996678	1001.775409	28.6	2132.741885	4.64E-05	481.502	240.751	99.833	0	0	0	0	0	0	0
0:42:08	-63.63843341	2634.110594	2.356485753	1.962429218	13.45326553	-3.630477591	-6.278515054	47.99997874	1001.644222	28.6	2135.193846	2.97E-05	481.502	240.751	99.833	0	0	0	0	0	0	0
0:42:08	-184.5144374	2626.2283	2.583830882	2.3017947	13.39184994	-3.196185658	-6.020209635	48.14398639	1001.560262	28.6	2137.525822	1.90E-05	482.96828	241.48396	99.83444	0	0	0	0	0	0	0
0:42:08	-184.5144374	2626.2283	2.583830882	2.3017947	13.39184994	-3.196185658	-6.020209635	48.14398639	1001.560262	28.6	2137.525822	1.90E-05	482.96828	241.48396	99.83444	0	0	0	0	0	0	0
0:42:08	-176.7892799	2616.175232	2.801571764	2.528148608	13.31730396	-2.744478821	-5.726454166	48.23615129	1001.506528	28.6	2139.939086	1.22E-05	483.9066992	241.9530544	99.8353616	0	0	0	0	0	0	0
0:42:08	-179.6246592	2605.309148	3.021525929	2.627215109	13.23767453	-2.324306446	-5.432810666	48.29513683	1001.472138	28.6	2142.196415	7.78E-06	484.5072875	242.2532748	99.83595142	0	0	0	0	0	0	0
0:42:08	-179.6246592	2605.309148	3.021525929	2.627215109	13.23767453	-2.324306446	-5.432810666	48.29513683	1001.472138	28.6	2142.196415	7.78E-06	484.5072875	242.2532748	99.83595142	0	0	0	0	0	0	0
0:42:08	-194.4752619	2594.390815	3.285976595	2.84165767	13.1606317	-1.957436125	-5.158918826	48.33288757	1001.450128	28.6	2144.193986	4.98E-06	484.891664	242.4454159	99.83632891	0	0	0	0	0	0	0
0:42:08	-297.3712476	2579.488562	3.551945021	2.846180909	13.06128429	-1.54915912	-4.826028049	48.35704804	1001.436042	28.6	2146.434551	3.19E-06	485.137665	242.5683862	99.8365705	0	0	0	0	0	0	0
0:42:08	-297.3712476	2579.488562	3.551945021	2.846180909	13.06128429	-1.54915912	-4.826028049	48.35704804	1001.436042	28.6	2146.434551	3.19E-06	485.137665	242.5683862	99.8365705	0	0	0	0	0	0	0
0:42:08	-243.2578785	2567.016079	3.735244813	2.995555782	12.96862195	-1.191581837	-4.525017951	48.37251075	1001.427027	28.6	2148.376152	2.04E-06	485.2951056	242.6470871	99.83672512	0	0	0	0	0	0	0
0:42:08	-265.7658822	2552.078331	3.85691668	3.1095557	12.87211804	-0.858932376	-4.220491489	48.38240688	1001.421257	28.6	2150.240018	1.31E-06	485.3958676	242.6974558	99.83682408	0	0	0	0	0	0	0
0:42:08	-265.7658822	2552.078331	3.85691668	3.1095557	12.87211804	-0.858932376	-4.220491489	48.38240688	1001.421257	28.6	2150.240018	1.31E-06	485.3958676	242.6974558	99.83682408	0	0	0	0	0	0	0
0:42:08	-318.5920846	2534.708212	4.105866675	3.434155648	12.76359555	-0.52667672	-3.892714553	48.3887404	1001.417565	28.6	2152.136171	8.36E-07	485.4603552	242.7296917	99.83688741	0	0	0	0	0	0	0
0:42:08	-274.8450142	2518.878016	4.313554672	3.582459615	12.65530115	-0.209113101	-3.572537314	48.39279386	1001.415201	28.6	2153.90591	5.35E-07	485.5016274	242.7503227	99.83692794	0	0	0	0	0	0	0
0:42:08	-274.8450142	2518.878016	4.313554672	3.582459615	12.65530115	-0.209113101	-3.572537314	48.39279386	1001.415201	28.6	2153.90591	5.35E-07	485.5016274	242.7503227	99.83692794	0	0	0	0	0	0	0
0:42:08	-319.5704091	2502.71793	4.35471499	3.695654153	12.55783274	0.058247615	-3.284943881	48.39538807	1001.413689	28.6	2155.438342	3.42E-07	485.5280415	242.7635265	99.83695388	0	0	0	0	0	0	0
0:42:08	-259.3161018	2483.532555	4.490257594	3.768098658	12.43717295	0.351838474	-2.947564084	48.39704836	1001.412721	28.6	2157.125459	2.19E-07	485.5449466	242.771977	99.83697049	0	0	0	0	0	0	0
0:42:08	-259.3161018	2483.532555	4.490257594	3.768098658	12.43717295	0.351838474	-2.947564084	48.39704836	1001.412721	28.6	2157.125459	2.19E-07	485.5449466	242.771977	99.83697049	0	0	0	0	0	0	0
0:42:09	-336.4788252	2465.787075	4.65064486	3.768663141	12.32723069	0.595896623	-2.652521014	48.39811095	1001.412101	28.6	2158.551894	1.40E-07	485.5557658	242.7773853	99.83698111	0	0	0	0	0	0	0
0:42:09	-288.0464881	2448.730208	4.73941271	3.86982441	12.22134764	0.814573839	-2.374293449	48.39879101	1001.411705	28.6	2159.842252	8.97E-08	485.5626901	242.7808466	99.83698791	0	0	0	0	0	0	0
0:42:09	-288.0464881	2448.730208	4.73941271	3.86982441	12.22134764	0.814573839	-2.374293449	48.39879101	1001.411705	28.6	2159.842252	8.97E-08	485.5626901	242.7808466	99.83698791	0	0	0	0	0	0	0
0:42:09	-326.7949124	2431.394053	4.909104135	3.989327623	12.11122249	1.017287257	-2.099387807	48.39922625	1001.411451	28.6	2161.059881	5.74E-08	485.5671217	242.7830618	99.83699226	0	0	0	0	0	0	0
0:42:09	-326.7949124	2431.394053	4.909104135	3.989327623	12.11122249	1.017287257	-2.099387807	48.39922625	1001.411451	28.6	2161.059881	5.74E-08	485.5671217	242.7830618	99.83699226	0	0	0	0	0	0	0
0:42:09	-260.1895839	2411.451674	5.015226646	4.056649679	11.98950239	1.218823844	-1.807168197	48.3995048	1001.411289	28.6	2162.280764	3.67E-08	485.5699579	242.7844796	99.83699505	0	0	0	0	0	0	0
0:42:09	-354.2222937	2388.105031	5.071745054	4.319575794	11.85528153	1.39888726	-1.500427646	48.39968307	1001.411185	28.6	2163.480649	2.35E-08	485.571773	242.7853869	99.83699683	0	0	0	0	0	0	0
0:42:09	-354.2222937	2388.105031	5.071745054	4.319575794	11.85528153	1.39888726	-1.500427646	48.39968307	1001.411185	28.6	2163.480649	2.35E-08	485.571773	242.7853869	99.83699683	0	0	0	0	0	0	0
0:42:09	-454.662068	2366.64398	5.079476834	4.395568508	11.73354018	1.486407847	-1.231793693	48.39979717	1001.411118	28.6	2164.493735	1.51E-08	485.5729347	242.7859676	99.83699797	0	0	0	0	0	0	0
0:42:09	-505.1701635	2345.658027	4.987705174	4.271043845	11.61918572	1.506061022	-0.988747964	48.39987019	1001.411076	28.6	2165.382951	9.63E-09	485.5736782	242.7863393	99.8369987	0	0	0	0	0	0	0
0:42:09	-505.1701635	2345.658027	4.987705174	4.271043845	11.61918572	1.506061022	-0.988747964	48.39987019	1001.411076	28.6	2165.382951	9.63E-09	485.5736782	242.7863393	99.8369987	0	0	0	0	0	0	0
0:42:09	-550.1807046	2322.931897	4.903211311	4.154708061	11.50367886	1.472159054	-0.757598697	48.39991692	1001.411048	28.6	2166.203168	6.17E-09	485.5741541	242.7865771	99.83699917	0	0	0	0	0	0	0
0:42:09	-595.737491	2302.618014	4.786295239	4.217453159	11.39667447	1.421621795	-0.557343166	48.39994683	1003.260351	28.6	2166.899988	3.95E-09	485.5744586	242.7867294	99.83699947	0	0	0	0	0	0	0
0:42:09	-595.737491	2302.618014	4.786295239	4.217453159	11.39667447	1.421621795	-0.557343166	48.39994683	1003.260351	28.6	2166.899988	3.95E-09	485.5744586	242.7867294	99.83699947	0	0	0	0	0	0	0
0:42:09	-426.0452342	2282.577369	4.616988953	3.809130022	11.28783166	1.354157949	-0.374059626	48.39996597	1004.443905	28.6	2167.517872	2.53E-09	485.5746535	242.7868268	99.83699966	0	0	0	0	0	0	0
0:42:09	-326.8067099	2263.405916	4.42123293	3.721763214	11.19057226	1.279261087	-0.219878161	48.32797822	1005.201379	28.6	2168.020078	1.62E-09	485.5747782	242.7868891	99.83699978	0	0	0	0	0	0	0
0:42:09	-326.8067099	2263.405916	4.42123293	3.721763214	11.19057226	1.279261087	-0.219878161	48.32797822	1005.201379	28.6	2168.020078	1.62E-09	485.5747782	242.7868891	99.83699978	0	0	0	0	0	0	0
0:42:09	-338.1560943	2246.656266	4.305069075	3.848768457	11.10620625	1.208807096	-0.095682023	48.28190606	1005.686163	28.6	2168.40789	1.03E-09	485.5748581	242.7869291	99.83699986	0	0	0	0	0	0	0
0:42:09	-338.1560943	2246.656266	4.305069075	3.848768457	11.10620625	1.208807096	-0.095682023	48.28190606	1005.686163	28.6	2168.40789	1.03E-09	485.5748581	242.7869291	99.83699986	0	0	0	0	0	0	0
0:42:09	-423.9148204	2229.028131	4.224084208	3.820291812	11.015172	1.129276541	0.023123505	48.25241988	1005.996424	28.6	2168.74305	6.62E-10	485.5749092	242.7869546	99.83699991	0	0	0	0	0	0	0
0:42:09	-391.507445	2211.766044	4.024053893	3.63738676	10.93019008	1.048416986	0.125439043	48.23354872	1006.194991	28.6	2168.993112	4.24E-10	485.5749419	242.7869709	99.83699994	0	0	0	0	0	0	0
0:42:09	-391.507445	2211.766044	4.024053893	3.63738676	10.93019008	1.048416986	0.125439043	48.23354872	1006.194991	28.6	2168.993112	4.24E-10	485.5749419	242.7869709	99.83699994	0	0	0	0	0	0	0
0:42:09	-304.4133248	2197.966988	3.922434492	3.511167526	10.85444165	0.982986871	0.208280988	48.22147118	1006.322074	28.6	2169.163392	2.71E-10	485.5749628	242.7869814	99.83699996	0	0	0	0	0	0	0
0:42:09	-207.9339279	2184.009432	3.792358075	3.320467217	10.78272266	0.915351598	0.278499832	48.21374156	1006.403408	28.6	2165.539771	1.74E-10	485.5749762	242.7869881	99.83699998	0	0	0	0	0	0	0
0:42:09	-138.6783138	2171.326757	3.683149168	3.344979019	10.7190225	0.853505022	0.334239893	48.2087946	1006.455461	28.6	2159.229053	1.11E-10	485.5749848	242.7869924	99.83699999	0	0	0	0	0	0	0
0:42:09	-138.6783138	2171.326757	3.683149168	3.344979019	10.7190225	0.853505022	0.334239893	48.2087946	1006.455461	28.6	2159.229053	1.11E-10	485.5749848	242.7869924	99.83699999	0	0	0	0	0	0	0
0:42:09	-191.6826009	2160.035924	3.629135467	3.241586572	10.6658944	0.797963214	0.376833531	48.20562854	1006.488775	28.6	2152.293394	7.11E-11	485.5749902	242.7869951	99.83699999	0	0	0	0	0	0	0
0:42:09	-191.6826009	2160.035924	3.629135467	3.241586572	10.6658944	0.797963214	0.376833531	48.20562854	1006.488775	28.6	2152.293394	7.11E-11	485.5749902	242.7869951	99.83699999	0	0	0	0	0	0	0
0:42:09	-99.99030455	2149.472632	3.496166699	3.129615406	10.61145242	0.745736457	0.41349346	48.20360227	1006.510096	28.6	2143.946852	4.55E-11	485.5749938	242.7869969	99.83699999	0	0	0	0	0	0	0
0:42:09	-132.8296349	2138.854324	3.218266687	3.06711386	10.56636955	0.693191333	0.442195814	48.20230545	1006.523741	28.6	2135.317825	2.91E-11	485.574996	242.786998	99.837	0	0	0	0	0	0	0
0:42:09	-74.82836634	2130.475087	3.05925068	2.63343287	10.53167651	0.651602453	0.463205321	48.20147549	1006.532475	28.6	2128.092328	1.86E-11	485.5749974	242.7869987	99.837	0	0	0	0	0	0	0
0:42:10	-74.82836634	2130.475087	3.05925068	2.63343287	10.53167651	0.651602453	0.463205321	48.20147549	1006.532475	28.6	2128.092328	1.86E-11	485.5749974	242.7869987	99.837	0	0	0	0	0	0	0
0:42:10	-84.25251446	2123.822536	2.866760435	2.653277037	10.50587297	0.61846557	0.478291406	48.20094431	1006.538064	28.6	2122.21317	1.19E-11	485.5749984	242.7869992	99.837	0	0	0	0	0	0	0
0:42:10	-30.68920925	2118.800703	2.777766679	2.569897304	10.4859187	0.593377965	0.4899065	48.20060436	1006.541641	28.6	2117.530069	7.63E-12	485.574999	242.7869995	99.837	0	0	0	0	0	0	0
0:42:10	-30.68920925	2118.800703	2.777766679	2.569897304	10.4859187	0.593377965	0.4899065	48.20060436	1006.541641	28.6	2117.530069	7.63E-12	485.574999	242.7869995	99.837	0	0	0	0	0	0	0
0:42:10	3.923106077	2115.43381	2.613210674	2.461574274	10.47154797	0.576641897	0.49842016	48.20038679	1006.54393	28.6	2114.094244	4.88E-12	485.5749993	242.7869997	99.837	0	0	0	0	0	0	0
0:42:10	17.50686789	2112.452798	2.562894832	2.474687536	10.4623507	0.561690814	0.504428902	48.20024755	1006.545395	28.6	2110.790076	3.13E-12	485.5749996	242.7869998	99.837	0	0	0	0	0	0	0
0:42:10	17.50686789	2112.452798	2.562894832	2.474687536	10.4623507	0.561690814	0.504428902	48.20024755	1006.545395	28.6	2110.790076	3.13E-12	485.5749996	242.7869998	99.837	0	0	0	0	0	0	0
0:42:10	33.03651545	2110.336151	2.521572692	2.373320023	10.45646445	0.551282121	0.508954497	48.20015843	1006.546333	28.6	2108.679409	2.00E-12	485.5749997	242.7869999	99.837	0	0	0	0	0	0	0
0:42:10	59.96156989	2109.946257	2.527046523	2.125444815	10.45169725	0.549260558	0.512410878	48.20010139	1006.546933	28.6	2107.333582	1.28E-12	485.5749998	242.7869999	99.837	0	0	0	0	0	0	0
0:42:10	59.96156989	2109.946257	2.527046523	2.125444815	10.45169725	0.549260558	0.512410878	48.20010139	1006.546933	28.6	2107.333582	1.28E-12	485.5749998	242.7869999	99.837	0	0	0	0	0	0	0
0:42:10	-10.70551527	2108.490204	2.498629775	2.145164681	10.44784624	0.541806757	0.514982962	48.20006489	1006.547317	28.6	2106.416492	8.20E-13	485.5749999	242.7869999	99.837	0	0	0	0	0	0	0
0:42:10	47.74003023	2107.669211	2.449523056	2.290505396	10.44538159	0.537676324	0.517149096	48.20004153	1006.168963	28.6	2105.133635	5.24E-13	485.5749999	242.787	99.837	0	0	0	0	0	0	0
0:42:10	47.74003023	2107.669211	2.449523056	2.290505396	10.44538159	0.537676324	0.517149096	48.20004153	1006.168963	28.6	2105.133635	5.24E-13	485.5749999	242.787	99.837	0	0	0	0	0	0	0
0:42:10	152.7517393	2108.176135	2.374694756	1.931243453	10.44380422	0.540352848	0.518735421	48.20002658	1005.623936	28.6	2104.317486	3.36E-13	485.575	242.787	99.837	0	0	0	0	0	0	0
0:42:10	152.7517393	2108.176135	2.374694756	1.931243453	10.44380422	0.540352848	0.518735421	48.20002658	1005.623936	28.6	2104.317486	3.36E-13	485.575	242.787	99.837	0	0	0	0	0	0	0
0:42:10	140.4163932	2107.815126	2.392004644	2.14443581	10.4427947	0.538625822	0.52027067	48.50001701	1005.275119	28.6	2103.803951	2.15E-13	488.4358	244.2174	99.8396	0	0	0	0	0	0	0
0:42:10	96.51781164	2107.295721	2.337882972	1.997078919	10.44214861	0.536000526	0.521453229	48.93201089	1005.051876	28.6	2103.479129	1.37E-13	492.555352	246.277176	99.843344	0	0	0	0	0	0	0
0:42:10	96.51781164	2107.295721	2.337882972	1.997078919	10.44214861	0.536000526	0.521453229	48.93201089	1005.051876	28.6	2103.479129	1.37E-13	492.555352	246.277176	99.843344	0	0	0	0	0	0	0
0:42:10	70.37871945	2106.588181	2.403245102	2.040210508	10.44109511	0.532520337	0.522370066	49.20848697	1004.909001	28.6	2103.179962	8.80E-14	495.1918653	247.5954326	99.84574016	0	0	0	0	0	0	0
0:42:10	2.549220446	2105.918876	2.410196865	2.214174725	10.43962087	0.529053016	0.522956842	49.38543166	1004.817561	28.6	2102.991616	5.63E-14	496.8792338	248.4391169	99.8472737	0	0	0	0	0	0	0
0:42:10	1.631501085	2105.795601	2.402045994	2.041751824	10.43867736	0.52847393	0.523332379	49.49867626	1004.759039	28.6	2102.875554	3.60E-14	497.9591496	248.9790748	99.84825517	0	0	0	0	0	0	0
0:42:10	1.631501085	2105.795601	2.402045994	2.041751824	10.43867736	0.52847393	0.523332379	49.49867626	1004.759039	28.6	2102.875554	3.60E-14	497.9591496	248.9790748	99.84825517	0	0	0	0	0	0	0
0:42:10	1.305200868	2105.661281	2.408836795	2.041401459	10.43734189	0.527779144	0.523465903	49.53894101	1004.738231	28.6	2102.836243	2.88E-14	498.3431197	249.1710598	99.84860414	0	0	0	0	0	0	0
0:42:10	99.50892856	2105.20446	2.324135549	1.967776934	10.43541881	0.525578652	0.523458178	49.59692225	1004.708268	28.6	2102.310876	1.85E-14	498.8960366	249.4475183	99.84910665	0	0	0	0	0	0	0
0:42:10	99.50892856	2105.20446	2.324135549	1.967776934	10.43541881	0.525578652	0.523458178	49.59692225	1004.708268	28.6	2102.310876	1.85E-14	498.8960366	249.4475183	99.84910665	0	0	0	0	0	0	0
0:42:10	0.491434276	2104.596214	2.348646751	2.030417238	10.43418804	0.522490337	0.523293234	49.63403024	1004.689091	28.6	2101.65988	1.18E-14	499.2499034	249.6244517	99.84942825	0	0	0	0	0	0	0
0:42:10	-16.32896206	2104.156297	2.273373921	1.997387032	10.43320034	0.520433816	0.52298767	49.65777935	1004.676819	28.6	2101.246764	7.56E-15	499.4763782	249.7376891	99.84963408	0	0	0	0	0	0	0
0:42:10	-16.32896206	2104.156297	2.273373921	1.997387032	10.43320034	0.520433816	0.52298767	49.65777935	1004.676819	28.6	2101.246764	7.56E-15	499.4763782	249.7376891	99.84963408	0	0	0	0	0	0	0
0:42:10	26.40978428	2102.97407	2.189519309	1.957967701	10.43256822	0.514477642	0.522432109	49.67297879	1004.668964	28.6	2100.480769	4.84E-15	499.621322	249.810161	99.84976581	0	0	0	0	0	0	0
0:42:10	-28.52349806	2102.304525	2.140372358	1.941899328	10.43056366	0.511105691	0.52171655	49.68270642	1004.663937	28.6	2099.981732	3.10E-15	499.7140861	249.8565431	99.84985012	0	0	0	0	0	0	0
0:42:10	-28.52349806	2102.304525	2.140372358	1.941899328	10.43056366	0.511105691	0.52171655	49.68270642	1004.663937	28.6	2099.981732	3.10E-15	499.7140861	249.8565431	99.84985012	0	0	0	0	0	0	0
0:42:10	73.92940124	2101.957656	2.183478309	2.05049557	10.42828074	0.509347642	0.520538592	49.68893211	1004.66072	28.6	2099.463748	1.98E-15	499.7734551	249.8862276	99.84990408	0	0	0	0	0	0	0
0:42:11	154.0042168	2101.6621	2.173866118	2.074397165	10.42501968	0.507782491	0.519424699	49.69291655	1004.658661	28.6	2098.679399	1.27E-15	499.8114513	249.9052256	99.84993861	0	0	0	0	0	0	0
0:42:11	154.0042168	2101.6621	2.173866118	2.074397165	10.42501968	0.507782491	0.519424699	49.69291655	1004.658661	28.6	2098.679399	1.27E-15	499.8114513	249.9052256	99.84993861	0	0	0	0	0	0	0
0:42:11	137.3584187	2100.689624	2.168314315	1.970614186	10.42069259	0.502900794	0.517631807	49.69546659	1004.657343	28.6	2097.899415	8.12E-16	499.8357688	249.9173844	99.84996071	0	0	0	0	0	0	0
0:42:11	137.3584187	2100.689624	2.168314315	1.970614186	10.42069259	0.502900794	0.517631807	49.69546659	1004.657343	28.6	2097.899415	8.12E-16	499.8357688	249.9173844	99.84996071	0	0	0	0	0	0	0
0:42:11	122.726628	2099.962599	2.110881162	1.931633079	10.41692326	0.499376508	0.515964357	49.69709862	1004.656499	28.6	2097.363466	5.19E-16	499.851332	249.925166	99.84997485	0	0	0	0	0	0	0
0:42:11	175.7781619	2098.899304	2.074883944	1.87004517	10.41371089	0.494200965	0.513977188	49.69814312	1004.65596	28.6	2096.264578	3.32E-16	499.8612925	249.9301463	99.84998391	0	0	0	0	0	0	0
0:42:11	175.7781619	2098.899304	2.074883944	1.87004517	10.41371089	0.494200965	0.513977188	49.69814312	1004.65596	28.6	2096.264578	3.32E-16	499.8612925	249.9301463	99.84998391	0	0	0	0	0	0	0
0:42:11	139.2686236	2097.804274	2.088605724	1.803348909	10.41165497	0.488648618	0.5116254	49.69881159	1004.655614	28.6	2095.31137	0.036	499.8676672	249.9333336	99.8499897	0	0	0	0	0	0	0
0:42:11	118.2305991	2097.796136	2.113147663	1.797143302	10.41033918	0.488455115	0.508680256	49.69923942	1004.655393	28.6	2094.206717	0.05904	499.871747	249.9353735	99.84999341	0	0	0	0	0	0	0
0:42:11	118.2305991	2097.796136	2.113147663	1.797143302	10.41033918	0.488455115	0.508680256	49.69923942	1004.655393	28.6	2094.206717	0.05904	499.871747	249.9353735	99.84999341	0	0	0	0	0	0	0
0:42:11	25.40206344	2096.739967	2.023414505	1.665091713	10.40849707	0.483291274	0.506075364	49.69951323	1004.655252	28.6	2093.271339	0.0737856	499.8743581	249.936679	99.84999578	0	0	0	0	0	0	0
0:42:11	-39.1145994	2095.141179	2.028025283	1.598898696	10.40651813	0.475306415	0.503688233	49.69968847	1004.655161	28.6	2092.516617	0.083222784	499.8760292	249.9375146	99.8499973	0	0	0	0	0	0	0
0:42:11	-39.1145994	2095.141179	2.028025283	1.598898696	10.40651813	0.475306415	0.503688233	49.69968847	1004.655161	28.6	2092.516617	0.083222784	499.8760292	249.9375146	99.8499973	0	0	0	0	0	0	0
0:42:11	-33.93558362	2095.359594	2.049936181	1.725735166	10.4042516	0.476396106	0.501280469	49.69980062	1003.739983	28.6	2091.912555	0.125262582	499.8770987	249.9380493	99.84999827	0	0	0	0	0	0	0
0:42:11	-34.18457351	2094.35458	1.969479156	1.578070506	10.40200103	0.471253508	0.4986195	49.6998724	1003.154269	28.6	2091.531355	0.152168052	499.8777832	249.9383916	99.84999889	0	0	0	0	0	0	0
0:42:11	-34.18457351	2094.35458	1.969479156	1.578070506	10.40200103	0.471253508	0.4986195	49.6998724	1003.154269	28.6	2091.531355	0.152168052	499.8777832	249.9383916	99.84999889	0	0	0	0	0	0	0
0:42:11	-108.432807	2092.998371	1.97050666	1.671245124	10.39956066	0.464562245	0.49603648	49.73591833	1002.779412	28.6	2090.801267	0.169387553	499.8782212	249.9386106	99.84999929	0	0	0	0	0	0	0
0:42:11	-41.14011651	2092.866998	1.927764262	1.498276879	10.39719882	0.463799837	0.493303347	49.75898773	1002.539504	28.6	2089.951171	0.180408034	499.8785016	249.9387508	99.84999955	0	0	0	0	0	0	0
0:42:11	-41.14011651	2092.866998	1.927764262	1.498276879	10.39719882	0.463799837	0.493303347	49.75898773	1002.539504	28.6	2089.951171	0.180408034	499.8785016	249.9387508	99.84999955	0	0	0	0	0	0	0
0:42:11	-36.86083457	2092.547399	1.951049128	1.693297203	10.39568724	0.462231896	0.490474142	49.77375215	1002.385962	28.6	2089.412349	0.187461142	499.878681	249.9388405	99.84999971	0	0	0	0	0	0	0
0:42:11	-36.86083457	2092.547399	1.951049128	1.693297203	10.39568724	0.462231896	0.490474142	49.77375215	1002.385962	28.6	2089.412349	0.187461142	499.878681	249.9388405	99.84999971	0	0	0	0	0	0	0
0:42:11	-36.86083457	2092.547399	1.951049128	1.693297203	10.39568724	0.462231896	0.490474142	49.77375215	1002.385962	28.6	2089.412349	0.187461142	499.878681	249.9388405	99.84999971	0	0	0	0	0	0	0
0:42:11	37.31706296	2092.159744	1.943576923	1.558433734	10.3899391	0.460114184	0.485013409	49.78924888	1002.224805	28.6	2088.863087	0.194864084	499.8788693	249.9389347	99.84999988	0	0	0	0	0	0	0
0:42:11	37.31706296	2092.159744	1.943576923	1.558433734	10.3899391	0.460114184	0.485013409	49.78924888	1002.224805	28.6	2088.863087	0.194864084	499.8788693	249.9389347	99.84999988	0	0	0	0	0	0	0
0:42:11	-79.2359997	2090.331396	1.932329231	1.63131759	10.38600102	0.450993078	0.482088582	49.79311928	1002.184555	28.6	2088.138976	0.196713014	499.8789164	249.9389582	99.84999992	0	0	0	0	0	0	0
0:42:11	-55.97271981	2090.135934	1.944690708	1.464323258	10.38348065	0.45015557	0.479336692	49.79559634	1002.158796	28.6	2087.330864	0.233896329	499.8789465	249.9389732	99.84999995	0	0	0	0	0	0	0
0:42:11	-55.97271981	2090.135934	1.944690708	1.464323258	10.38348065	0.45015557	0.479336692	49.79559634	1002.158796	28.6	2087.330864	0.233896329	499.8789465	249.9389732	99.84999995	0	0	0	0	0	0	0
0:42:11	11.53373932	2090.202037	1.878042053	1.461246885	10.38186762	0.450659565	0.476495483	49.79718166	1002.142309	28.6	2086.820433	0.25769365	499.8789657	249.9389829	99.84999997	0	0	0	0	0	0	0
0:42:11	-19.47784683	2089.158584	1.846386914	1.468438006	10.38083528	0.445342121	0.473597109	49.79819626	1002.131758	28.6	2086.484437	0.272923936	499.8789781	249.938989	99.84999998	0	0	0	0	0	0	0
0:42:11	-19.47784683	2089.158584	1.846386914	1.468438006	10.38083528	0.445342121	0.473597109	49.79819626	1002.131758	28.6	2086.484437	0.272923936	499.8789781	249.938989	99.84999998	0	0	0	0	0	0	0
0:42:11	-126.637742	2088.748814	1.970447625	1.418080324	10.37837458	0.443178958	0.47102215	49.79884561	1002.125005	28.6	2086.27624	0.282671319	499.878986	249.938993	99.84999999	0	0	0	0	0	0	0
0:42:11	-63.38603486	2088.165441	1.90344648	1.282051407	10.37679973	0.440194533	0.468654176	49.79926119	1002.120683	28.6	2086.147314	0.288909644	499.878991	249.9389955	99.84999999	0	0	0	0	0	0	0
0:42:12	-63.38603486	2088.165441	1.90344648	1.282051407	10.37679973	0.440194533	0.468654176	49.79926119	1002.120683	28.6	2086.147314	0.288909644	499.878991	249.9389955	99.84999999	0	0	0	0	0	0	0
0:42:12	-35.84634231	2087.920242	1.846885747	1.381232901	10.37579183	0.439004501	0.466418673	49.79952716	1002.117917	28.6	2086.023521	0.292902172	499.8789943	249.9389971	99.84999999	0	0	0	0	0	0	0
0:42:12	0.38726092	2087.868355	1.870446878	1.334789056	10.37514677	0.438762881	0.46426795	49.79969738	1002.116147	28.6	2085.912053	0.29545739	499.8789963	249.9389982	99.85	0	0	0	0	0	0	0
0:42:12	0.38726092	2087.868355	1.870446878	1.334789056	10.37514677	0.438762881	0.46426795	49.79969738	1002.116147	28.6	2085.912053	0.29545739	499.8789963	249.9389982	99.85	0	0	0	0	0	0	0
0:42:12	-25.00595301	2087.253147	1.866006002	1.282944996	10.37473393	0.435808244	0.461811488	49.79980633	1002.115014	28.6	2085.590314	0.29709273	499.8789976	249.9389988	99.85	0	0	0	0	0	0	0
0:42:12	-93.55648993	2087.432934	1.873563841	1.271884798	10.37446972	0.436717276	0.459879353	49.79987605	1002.114289	28.6	2085.389601	0.298139347	499.8789985	249.9389992	99.85	0	0	0	0	0	0	0
0:42:12	-93.55648993	2087.432934	1.873563841	1.271884798	10.37446972	0.436717276	0.459879353	49.79987605	1002.114289	28.6	2085.389601	0.298139347	499.8789985	249.9389992	99.85	0	0	0	0	0	0	0
0:42:12	-93.71183355	2087.157198	1.827760858	1.31060627	10.37430062	0.435299057	0.458122786	49.79992067	1002.113825	28.6	2085.265025	0.298809182	499.878999	249.9389995	99.85	0	0	0	0	0	0	0
0:42:12	24.74394653	2087.219407	1.844566949	1.435988013	10.3741924	0.432071396	0.456078583	49.79994923	1002.113528	28.6	2085.056776	0.299237877	499.8789994	249.9389997	99.85	0	0	0	0	0	0	0
0:42:12	24.74394653	2087.219407	1.844566949	1.435988013	10.3741924	0.432071396	0.456078583	49.79994923	1002.113528	28.6	2085.056776	0.299237877	499.8789994	249.9389997	99.85	0	0	0	0	0	0	0
0:42:12	7.805885777	2087.46962	1.813962848	1.470432328	10.37412313	0.406765694	0.453450293	49.79996751	1002.113338	28.6	2084.821576	0.299512241	499.8789996	249.9389998	99.85	0	0	0	0	0	0	0
0:42:12	98.99850862	2087.916896	1.751770278	1.584345863	10.37409851	0.353012555	0.448360234	49.79997401	1002.11327	28.6	2084.740061	0.299609793	499.8789997	249.9389998	99.85	0	0	0	0	0	0	0
0:42:12	98.99850862	2087.916896	1.751770278	1.584345863	10.37409851	0.353012555	0.448360234	49.79997401	1002.11327	28.6	2084.740061	0.299609793	499.8789997	249.9389998	99.85	0	0	0	0	0	0	0
0:42:12	79.1988069	2087.246717	1.702016222	1.72127669	10.37507881	0.264010044	0.439088188	49.7999792	1002.340816	28.6	2084.675049	0.299687834	499.8789997	249.9389999	99.85	0	0	0	0	0	0	0
0:42:12	79.1988069	2087.246717	1.702016222	1.72127669	10.37507881	0.264010044	0.439088188	49.7999792	1002.340816	28.6	2084.675049	0.299687834	499.8789997	249.9389999	99.85	0	0	0	0	0	0	0
0:42:12	39.29184552	2086.954174	1.662212978	1.552421352	10.37866304	0.113608035	0.41827055	49.79998336	1002.522853	28.6	2084.626239	0.299750267	499.8789998	249.9389999	99.85	0	0	0	0	0	0	0
0:42:12	87.08287641	2087.854139	1.618970382	1.512737082	10.38733044	-0.091113572	0.38101644	49.61998669	1002.668482	28.6	2084.328391	0.319800214	498.1101998	249.0545999	99.8484	0	0	0	0	0	0	0
0:42:12	87.08287641	2087.854139	1.618970382	1.512737082	10.38733044	-0.091113572	0.38101644	49.61998669	1002.668482	28.6	2084.328391	0.319800214	498.1101998	249.0545999	99.8484	0	0	0	0	0	0	0
0:42:12	60.03270113	2089.176911	1.584376306	1.435189665	10.39986435	-0.344490858	0.324413152	49.47598935	1002.784986	28.6	2084.098113	0.335840171	496.6951599	248.3470799	99.84712	0	0	0	0	0	0	0
0:42:12	39.86716091	2090.610529	1.480101045	1.231951732	10.41669148	-0.659792686	0.239330522	49.36079148	1002.878189	28.6	2083.93029	0.328672137	495.5631279	247.7810639	99.846096	0	0	0	0	0	0	0
0:42:12	39.86716091	2090.610529	1.480101045	1.231951732	10.41669148	-0.659792686	0.239330522	49.36079148	1002.878189	28.6	2083.93029	0.328672137	495.5631279	247.7810639	99.846096	0	0	0	0	0	0	0
0:42:12	39.86716091	2090.610529	1.480101045	1.231951732	10.41669148	-0.659792686	0.239330522	49.36079148	1002.878189	28.6	2083.93029	0.328672137	495.5631279	247.7810639	99.846096	0	0	0	0	0	0	0
0:42:12	124.151583	2096.396778	1.389704669	1.193449109	10.46020255	-1.325187319	0.018211534	49.19490655	1003.012401	28.6	2083.736146	0.318350168	493.9330019	246.9660009	99.84462144	0	0	0	0	0	0	0
0:42:12	124.151583	2096.396778	1.389704669	1.193449109	10.46020255	-1.325187319	0.018211534	49.19490655	1003.012401	28.6	2083.736146	0.318350168	493.9330019	246.9660009	99.84462144	0	0	0	0	0	0	0
0:42:12	118.0516664	2099.926623	1.259163735	1.179759287	10.48816204	-1.695549855	-0.127030773	49.13592524	1003.060121	28.6	2083.706317	0.314680134	493.3534015	246.6762007	99.84409715	0	0	0	0	0	0	0
0:42:12	177.1219331	2104.956698	1.219930988	1.11920743	10.51872963	-2.079239884	-0.294824618	49.08874019	1003.098297	28.6	2083.719853	0.311744107	492.8897212	246.4443606	99.84367772	0	0	0	0	0	0	0
0:42:12	177.1219331	2104.956698	1.219930988	1.11920743	10.51872963	-2.079239884	-0.294824618	49.08874019	1003.098297	28.6	2083.719853	0.311744107	492.8897212	246.4443606	99.84367772	0	0	0	0	0	0	0
0:42:12	186.6877465	2109.302559	1.14494479	1.024965944	10.5487837	-2.443191907	-0.461859695	49.05099215	1003.128837	28.6	2083.755483	0.309395286	492.5187769	246.2588885	99.84334218	0	0	0	0	0	0	0
0:42:12	171.0345972	2114.584247	0.975155832	0.903772755	10.58982696	-2.860553526	-0.676687756	49.02079372	1003.15327	28.6	2083.850786	0.307516229	492.2220216	246.1105108	99.84307374	0	0	0	0	0	0	0
0:42:12	171.0345972	2114.584247	0.975155832	0.903772755	10.58982696	-2.860553526	-0.676687756	49.02079372	1003.15327	28.6	2083.850786	0.307516229	492.2220216	246.1105108	99.84307374	0	0	0	0	0	0	0
0:42:12	156.5882778	2120.170597	0.849524666	0.761018204	10.63206157	-3.244042821	-0.885150205	48.99663498	1003.172816	28.6	2083.960629	0.306012983	491.9846172	245.9918086	99.84285899	0	0	0	0	0	0	0
0:42:12	199.7188222	2126.460678	0.671419733	0.601214563	10.67944926	-3.617834257	-1.101520164	48.97730798	1003.188453	28.6	2084.099903	0.304810386	491.7946938	245.8968469	99.84268719	0	0	0	0	0	0	0
0:42:13	119.2820578	2134.555342	0.474135786	0.381971651	10.73935941	-4.012667405	-1.351416131	48.96184639	1003.200962	28.6	2084.302923	0.303848309	491.642755	245.8208775	99.84254976	0	0	0	0	0	0	0
0:42:13	119.2820578	2134.555342	0.474135786	0.381971651	10.73935941	-4.012667405	-1.351416131	48.96184639	1003.200962	28.6	2084.302923	0.303848309	491.642755	245.8208775	99.84254976	0	0	0	0	0	0	0
0:42:13	216.1432462	2144.084674	0.305908629	0.11497732	10.80328752	-4.388933924	-1.603732905	48.94947711	1003.21097	28.6	2084.537938	0.303078647	491.521204	245.760102	99.8424398	0	0	0	0	0	0	0
0:42:13	352.406597	2155.988939	0.115326903	-0.052818144	10.88123002	-4.781947139	-1.885586324	48.93958169	1003.218976	28.6	2084.85315	0.302462918	491.4239632	245.7114816	99.84235184	0	0	0	0	0	0	0
0:42:13	352.406597	2155.988939	0.115326903	-0.052818144	10.88123002	-4.781947139	-1.885586324	48.93958169	1003.218976	28.6	2084.85315	0.302462918	491.4239632	245.7114816	99.84235184	0	0	0	0	0	0	0
0:42:13	352.406597	2155.988939	0.115326903	-0.052818144	10.88123002	-4.781947139	-1.885586324	48.93958169	1003.218976	28.6	2084.85315	0.302462918	491.4239632	245.7114816	99.84235184	0	0	0	0	0	0	0
0:42:13	352.406597	2155.988939	0.115326903	-0.052818144	10.88123002	-4.781947139	-1.885586324	48.93958169	1003.218976	28.6	2084.85315	0.302462918	491.4239632	245.7114816	99.84235184	0	0	0	0	0	0	0
0:42:13	352.406597	2155.988939	0.115326903	-0.052818144	10.88123002	-4.781947139	-1.885586324	48.93958169	1003.218976	28.6	2084.85315	0.302462918	491.4239632	245.7114816	99.84235184	0	0	0	0	0	0	0
0:42:13	352.406597	2155.988939	0.115326903	-0.052818144	10.88123002	-4.781947139	-1.885586324	48.93958169	1003.218976	28.6	2084.85315	0.302462918	491.4239632	245.7114816	99.84235184	0	0	0	0	0	0	0
0:42:13	352.406597	2155.988939	0.115326903	-0.052818144	10.88123002	-4.781947139	-1.885586324	48.93958169	1003.218976	28.6	2084.85315	0.302462918	491.4239632	245.7114816	99.84235184	0	0	0	0	0	0	0
0:42:13	352.406597	2155.988939	0.115326903	-0.052818144	10.88123002	-4.781947139	-1.885586324	48.93958169	1003.218976	28.6	2084.85315	0.302462918	491.4239632	245.7114816	99.84235184	0	0	0	0	0	0	0
0:42:13	352.406597	2155.988939	0.115326903	-0.052818144	10.88123002	-4.781947139	-1.885586324	48.93958169	1003.218976	28.6	2084.85315	0.302462918	491.4239632	245.7114816	99.84235184	0	0	0	0	0	0	0
0:42:13	421.6974221	2180.162201	-0.211030782	-0.392243612	11.04154721	-5.499806169	-2.429095247	48.92533228	1003.230504	28.6	2085.568136	0.301576267	491.2839365	245.6414682	99.84222518	0	0	0	0	0	0	0
0:42:13	421.6974221	2180.162201	-0.211030782	-0.392243612	11.04154721	-5.499806169	-2.429095247	48.92533228	1003.230504	28.6	2085.568136	0.301576267	491.2839365	245.6414682	99.84222518	0	0	0	0	0	0	0
0:42:13	421.6974221	2180.162201	-0.211030782	-0.392243612	11.04154721	-5.499806169	-2.429095247	48.92533228	1003.230504	28.6	2085.568136	0.301576267	491.2839365	245.6414682	99.84222518	0	0	0	0	0	0	0
0:42:13	421.6974221	2180.162201	-0.211030782	-0.392243612	11.04154721	-5.499806169	-2.429095247	48.92533228	1003.230504	28.6	2085.568136	0.301576267	491.2839365	245.6414682	99.84222518	0	0	0	0	0	0	0
0:42:13	421.6974221	2180.162201	-0.211030782	-0.392243612	11.04154721	-5.499806169	-2.429095247	48.92533228	1003.230504	28.6	2085.568136	0.301576267	491.2839365	245.6414682	99.84222518	0	0	0	0	0	0	0
0:42:13	421.6974221	2180.162201	-0.211030782	-0.392243612	11.04154721	-5.499806169	-2.429095247	48.92533228	1003.230504	28.6	2085.568136	0.301576267	491.2839365	245.6414682	99.84222518	0	0	0	0	0	0	0
0:42:13	421.6974221	2180.162201	-0.211030782	-0.392243612	11.04154721	-5.499806169	-2.429095247	48.92533228	1003.230504	28.6	2085.568136	0.301576267	491.2839365	245.6414682	99.84222518	0	0	0	0	0	0	0
0:42:13	421.6974221	2180.162201	-0.211030782	-0.392243612	11.04154721	-5.499806169	-2.429095247	48.92533228	1003.230504	28.6	2085.568136	0.301576267	491.2839365	245.6414682	99.84222518	0	0	0	0	0	0	0
0:42:13	424.8697101	2248.315089	-0.8588597	-0.960515912	11.47531022	-6.633915948	-3.539100958	48.91621266	1003.333643	28.6	2088.363287	0.229008811	491.1943193	245.5966597	99.84214412	0	0	0	0	0	0	0
0:42:13	424.8697101	2248.315089	-0.8588597	-0.960515912	11.47531022	-6.633915948	-3.539100958	48.91621266	1003.333643	28.6	2088.363287	0.229008811	491.1943193	245.5966597	99.84214412	0	0	0	0	0	0	0
0:42:13	424.8697101	2248.315089	-0.8588597	-0.960515912	11.47531022	-6.633915948	-3.539100958	48.91621266	1003.333643	28.6	2088.363287	0.229008811	491.1943193	245.5966597	99.84214412	0	0	0	0	0	0	0
0:42:13	424.8697101	2248.315089	-0.8588597	-0.960515912	11.47531022	-6.633915948	-3.539100958	48.91621266	1003.333643	28.6	2088.363287	0.229008811	491.1943193	245.5966597	99.84214412	0	0	0	0	0	0	0
0:42:13	424.8697101	2248.315089	-0.8588597	-0.960515912	11.47531022	-6.633915948	-3.539100958	48.91621266	1003.333643	28.6	2088.363287	0.229008811	491.1943193	245.5966597	99.84214412	0	0	0	0	0	0	0
0:42:13	424.8697101	2248.315089	-0.8588597	-0.960515912	11.47531022	-6.633915948	-3.539100958	48.91621266	1003.333643	28.6	2088.363287	0.229008811	491.1943193	245.5966597	99.84214412	0	0	0	0	0	0	0
0:42:13	424.8697101	2248.315089	-0.8588597	-0.960515912	11.47531022	-6.633915948	-3.539100958	48.91621266	1003.333643	28.6	2088.363287	0.229008811	491.1943193	245.5966597	99.84214412	0	0	0	0	0	0	0
0:42:13	424.8697101	2248.315089	-0.8588597	-0.960515912	11.47531022	-6.633915948	-3.539100958	48.91621266	1003.333643	28.6	2088.363287	0.229008811	491.1943193	245.5966597	99.84214412	0	0	0	0	0	0	0
0:42:13	515.1976545	2344.171497	-1.239070208	-1.168490183	12.05007854	-7.593946207	-4.761704613	48.9103761	1003.399651	28.6	2093.354624	0.146565639	491.1369644	245.5679822	99.84209223	0	0	0	0	0	0	0
0:42:13	515.1976545	2344.171497	-1.239070208	-1.168490183	12.05007854	-7.593946207	-4.761704613	48.9103761	1003.399651	28.6	2093.354624	0.146565639	491.1369644	245.5679822	99.84209223	0	0	0	0	0	0	0
0:42:13	515.1976545	2344.171497	-1.239070208	-1.168490183	12.05007854	-7.593946207	-4.761704613	48.9103761	1003.399651	28.6	2093.354624	0.146565639	491.1369644	245.5679822	99.84209223	0	0	0	0	0	0	0
0:42:13	515.1976545	2344.171497	-1.239070208	-1.168490183	12.05007854	-7.593946207	-4.761704613	48.9103761	1003.399651	28.6	2093.354624	0.146565639	491.1369644	245.5679822	99.84209223	0	0	0	0	0	0	0
0:42:14	515.1976545	2344.171497	-1.239070208	-1.168490183	12.05007854	-7.593946207	-4.761704613	48.9103761	1003.399651	28.6	2093.354624	0.146565639	491.1369644	245.5679822	99.84209223	0	0	0	0	0	0	0
0:42:14	515.1976545	2344.171497	-1.239070208	-1.168490183	12.05007854	-7.593946207	-4.761704613	48.9103761	1003.399651	28.6	2093.354624	0.146565639	491.1369644	245.5679822	99.84209223	0	0	0	0	0	0	0
0:42:14	515.1976545	2344.171497	-1.239070208	-1.168490183	12.05007854	-7.593946207	-4.761704613	48.9103761	1003.399651	28.6	2093.354624	0.146565639	491.1369644	245.5679822	99.84209223	0	0	0	0	0	0	0
0:42:14	515.1976545	2344.171497	-1.239070208	-1.168490183	12.05007854	-7.593946207	-4.761704613	48.9103761	1003.399651	28.6	2093.354624	0.146565639	491.1369644	245.5679822	99.84209223	0	0	0	0	0	0	0
0:42:14	515.1976545	2344.171497	-1.239070208	-1.168490183	12.05007854	-7.593946207	-4.761704613	48.9103761	1003.399651	28.6	2093.354624	0.146565639	491.1369644	245.5679822	99.84209223	0	0	0	0	0	0	0
0:42:14	427.2869389	2451.648998	-0.649844933	-0.551193717	12.62749026	-7.490005572	-5.771730952	48.90664071	1003.441897	28.6	2101.032039	0.093802009	491.1002572	245.5496286	99.84205903	0	0	0	0	0	0	0
0:42:14	427.2869389	2451.648998	-0.649844933	-0.551193717	12.62749026	-7.490005572	-5.771730952	48.90664071	1003.441897	28.6	2101.032039	0.093802009	491.1002572	245.5496286	99.84205903	0	0	0	0	0	0	0
0:42:14	427.2869389	2451.648998	-0.649844933	-0.551193717	12.62749026	-7.490005572	-5.771730952	48.90664071	1003.441897	28.6	2101.032039	0.093802009	491.1002572	245.5496286	99.84205903	0	0	0	0	0	0	0
0:42:14	427.2869389	2451.648998	-0.649844933	-0.551193717	12.62749026	-7.490005572	-5.771730952	48.90664071	1003.441897	28.6	2101.032039	0.093802009	491.1002572	245.5496286	99.84205903	0	0	0	0	0	0	0
0:42:14	427.2869389	2451.648998	-0.649844933	-0.551193717	12.62749026	-7.490005572	-5.771730952	48.90664071	1003.441897	28.6	2101.032039	0.093802009	491.1002572	245.5496286	99.84205903	0	0	0	0	0	0	0
0:42:14	427.2869389	2451.648998	-0.649844933	-0.551193717	12.62749026	-7.490005572	-5.771730952	48.90664071	1003.441897	28.6	2101.032039	0.093802009	491.1002572	245.5496286	99.84205903	0	0	0	0	0	0	0
0:42:14	427.2869389	2451.648998	-0.649844933	-0.551193717	12.62749026	-7.490005572	-5.771730952	48.90664071	1003.441897	28.6	2101.032039	0.093802009	491.1002572	245.5496286	99.84205903	0	0	0	0	0	0	0
0:42:14	427.2869389	2451.648998	-0.649844933	-0.551193717	12.62749026	-7.490005572	-5.771730952	48.90664071	1003.441897	28.6	2101.032039	0.093802009	491.1002572	245.5496286	99.84205903	0	0	0	0	0	0	0
0:42:14	151.7714809	2523.898759	0.274819243	0.075916021	12.97975377	-6.495203566	-6.18154781	48.90425005	1003.468934	28.6	2110.574545	0.060033286	491.0767646	245.5378823	99.84203778	0	0	0	0	0	0	0
0:42:14	151.7714809	2523.898759	0.274819243	0.075916021	12.97975377	-6.495203566	-6.18154781	48.90425005	1003.468934	28.6	2110.574545	0.060033286	491.0767646	245.5378823	99.84203778	0	0	0	0	0	0	0
0:42:14	151.7714809	2523.898759	0.274819243	0.075916021	12.97975377	-6.495203566	-6.18154781	48.90425005	1003.468934	28.6	2110.574545	0.060033286	491.0767646	245.5378823	99.84203778	0	0	0	0	0	0	0
0:42:14	151.7714809	2523.898759	0.274819243	0.075916021	12.97975377	-6.495203566	-6.18154781	48.90425005	1003.468934	28.6	2110.574545	0.060033286	491.0767646	245.5378823	99.84203778	0	0	0	0	0	0	0
0:42:14	151.7714809	2523.898759	0.274819243	0.075916021	12.97975377	-6.495203566	-6.18154781	48.90425005	1003.468934	28.6	2110.574545	0.060033286	491.0767646	245.5378823	99.84203778	0	0	0	0	0	0	0
0:42:14	151.7714809	2523.898759	0.274819243	0.075916021	12.97975377	-6.495203566	-6.18154781	48.90425005	1003.468934	28.6	2110.574545	0.060033286	491.0767646	245.5378823	99.84203778	0	0	0	0	0	0	0
0:42:14	151.7714809	2523.898759	0.274819243	0.075916021	12.97975377	-6.495203566	-6.18154781	48.90425005	1003.468934	28.6	2110.574545	0.060033286	491.0767646	245.5378823	99.84203778	0	0	0	0	0	0	0
0:42:14	151.7714809	2523.898759	0.274819243	0.075916021	12.97975377	-6.495203566	-6.18154781	48.90425005	1003.468934	28.6	2110.574545	0.060033286	491.0767646	245.5378823	99.84203778	0	0	0	0	0	0	0
0:42:14	-113.2929322	2553.638446	1.334204315	1.231826253	13.08020241	-4.984130282	-5.922470598	48.83072003	1002.856598	28.6	2121.359549	0.038421303	490.1872893	245.0933247	99.84130418	0	0	0	0	0	0	0
0:42:14	-113.2929322	2553.638446	1.334204315	1.231826253	13.08020241	-4.984130282	-5.922470598	48.83072003	1002.856598	28.6	2121.359549	0.038421303	490.1872893	245.0933247	99.84130418	0	0	0	0	0	0	0
0:42:14	-113.2929322	2553.638446	1.334204315	1.231826253	13.08020241	-4.984130282	-5.922470598	48.83072003	1002.856598	28.6	2121.359549	0.038421303	490.1872893	245.0933247	99.84130418	0	0	0	0	0	0	0
0:42:14	-113.2929322	2553.638446	1.334204315	1.231826253	13.08020241	-4.984130282	-5.922470598	48.83072003	1002.856598	28.6	2121.359549	0.038421303	490.1872893	245.0933247	99.84130418	0	0	0	0	0	0	0
0:42:14	-113.2929322	2553.638446	1.334204315	1.231826253	13.08020241	-4.984130282	-5.922470598	48.83072003	1002.856598	28.6	2121.359549	0.038421303	490.1872893	245.0933247	99.84130418	0	0	0	0	0	0	0
0:42:14	-113.2929322	2553.638446	1.334204315	1.231826253	13.08020241	-4.984130282	-5.922470598	48.83072003	1002.856598	28.6	2121.359549	0.038421303	490.1872893	245.0933247	99.84130418	0	0	0	0	0	0	0
0:42:14	-113.2929322	2553.638446	1.334204315	1.231826253	13.08020241	-4.984130282	-5.922470598	48.83072003	1002.856598	28.6	2121.359549	0.038421303	490.1872893	245.0933247	99.84130418	0	0	0	0	0	0	0
0:42:14	-113.2929322	2553.638446	1.334204315	1.231826253	13.08020241	-4.984130282	-5.922470598	48.83072003	1002.856598	28.6	2121.359549	0.038421303	490.1872893	245.0933247	99.84130418	0	0	0	0	0	0	0
0:42:14	-236.5297966	2543.340765	2.380010762	2.127168802	12.94528954	-3.287243381	-5.113621183	48.78366082	1002.464703	28.6	2132.311151	0.024589634	489.6180252	244.8088078	99.84083467	0	0	0	0	0	0	0
0:42:14	-236.5297966	2543.340765	2.380010762	2.127168802	12.94528954	-3.287243381	-5.113621183	48.78366082	1002.464703	28.6	2132.311151	0.024589634	489.6180252	244.8088078	99.84083467	0	0	0	0	0	0	0
0:42:14	-236.5297966	2543.340765	2.380010762	2.127168802	12.94528954	-3.287243381	-5.113621183	48.78366082	1002.464703	28.6	2132.311151	0.024589634	489.6180252	244.8088078	99.84083467	0	0	0	0	0	0	0
0:42:15	-236.5297966	2543.340765	2.380010762	2.127168802	12.94528954	-3.287243381	-5.113621183	48.78366082	1002.464703	28.6	2132.311151	0.024589634	489.6180252	244.8088078	99.84083467	0	0	0	0	0	0	0
0:42:15	-236.5297966	2543.340765	2.380010762	2.127168802	12.94528954	-3.287243381	-5.113621183	48.78366082	1002.464703	28.6	2132.311151	0.024589634	489.6180252	244.8088078	99.84083467	0	0	0	0	0	0	0
0:42:15	-236.5297966	2543.340765	2.380010762	2.127168802	12.94528954	-3.287243381	-5.113621183	48.78366082	1002.464703	28.6	2132.311151	0.024589634	489.6180252	244.8088078	99.84083467	0	0	0	0	0	0	0
0:42:15	-236.5297966	2543.340765	2.380010762	2.127168802	12.94528954	-3.287243381	-5.113621183	48.78366082	1002.464703	28.6	2132.311151	0.024589634	489.6180252	244.8088078	99.84083467	0	0	0	0	0	0	0
0:42:15	-236.5297966	2543.340765	2.380010762	2.127168802	12.94528954	-3.287243381	-5.113621183	48.78366082	1002.464703	28.6	2132.311151	0.024589634	489.6180252	244.8088078	99.84083467	0	0	0	0	0	0	0
0:42:15	-236.5297966	2543.340765	2.380010762	2.127168802	12.94528954	-3.287243381	-5.113621183	48.78366082	1002.464703	28.6	2132.311151	0.024589634	489.6180252	244.8088078	99.84083467	0	0	0	0	0	0	0
0:42:15	-287.6934698	2498.31641	3.363406888	3.185468033	12.61770531	-1.670955764	-3.948317557	48.75354293	1002.21389	28.6	2142.432937	0.015737366	489.2536961	244.626717	99.84053419	0	0	0	0	0	0	0
0:42:15	-287.6934698	2498.31641	3.363406888	3.185468033	12.61770531	-1.670955764	-3.948317557	48.75354293	1002.21389	28.6	2142.432937	0.015737366	489.2536961	244.626717	99.84053419	0	0	0	0	0	0	0
0:42:15	-287.6934698	2498.31641	3.363406888	3.185468033	12.61770531	-1.670955764	-3.948317557	48.75354293	1002.21389	28.6	2142.432937	0.015737366	489.2536961	244.626717	99.84053419	0	0	0	0	0	0	0
0:42:15	-287.6934698	2498.31641	3.363406888	3.185468033	12.61770531	-1.670955764	-3.948317557	48.75354293	1002.21389	28.6	2142.432937	0.015737366	489.2536961	244.626717	99.84053419	0	0	0	0	0	0	0
0:42:15	-287.6934698	2498.31641	3.363406888	3.185468033	12.61770531	-1.670955764	-3.948317557	48.75354293	1002.21389	28.6	2142.432937	0.015737366	489.2536961	244.626717	99.84053419	0	0	0	0	0	0	0
0:42:15	-287.6934698	2498.31641	3.363406888	3.185468033	12.61770531	-1.670955764	-3.948317557	48.75354293	1002.21389	28.6	2142.432937	0.015737366	489.2536961	244.626717	99.84053419	0	0	0	0	0	0	0
0:42:15	-287.6934698	2498.31641	3.363406888	3.185468033	12.61770531	-1.670955764	-3.948317557	48.75354293	1002.21389	28.6	2142.432937	0.015737366	489.2536961	244.626717	99.84053419	0	0	0	0	0	0	0
0:42:15	-287.6934698	2498.31641	3.363406888	3.185468033	12.61770531	-1.670955764	-3.948317557	48.75354293	1002.21389	28.6	2142.432937	0.015737366	489.2536961	244.626717	99.84053419	0	0	0	0	0	0	0
0:42:15	-383.1362607	2428.398222	3.924700408	3.587979541	12.1812514	-0.522251689	-2.702443236	48.73426747	1002.053369	28.6	2150.7624	0.010071914	489.0205255	244.5101789	99.84034188	0	0	0	0	0	0	0
0:42:15	-383.1362607	2428.398222	3.924700408	3.587979541	12.1812514	-0.522251689	-2.702443236	48.73426747	1002.053369	28.6	2150.7624	0.010071914	489.0205255	244.5101789	99.84034188	0	0	0	0	0	0	0
0:42:15	-383.1362607	2428.398222	3.924700408	3.587979541	12.1812514	-0.522251689	-2.702443236	48.73426747	1002.053369	28.6	2150.7624	0.010071914	489.0205255	244.5101789	99.84034188	0	0	0	0	0	0	0
0:42:15	-383.1362607	2428.398222	3.924700408	3.587979541	12.1812514	-0.522251689	-2.702443236	48.73426747	1002.053369	28.6	2150.7624	0.010071914	489.0205255	244.5101789	99.84034188	0	0	0	0	0	0	0
0:42:15	-383.1362607	2428.398222	3.924700408	3.587979541	12.1812514	-0.522251689	-2.702443236	48.73426747	1002.053369	28.6	2150.7624	0.010071914	489.0205255	244.5101789	99.84034188	0	0	0	0	0	0	0
0:42:15	-383.1362607	2428.398222	3.924700408	3.587979541	12.1812514	-0.522251689	-2.702443236	48.73426747	1002.053369	28.6	2150.7624	0.010071914	489.0205255	244.5101789	99.84034188	0	0	0	0	0	0	0
0:42:15	-383.1362607	2428.398222	3.924700408	3.587979541	12.1812514	-0.522251689	-2.702443236	48.73426747	1002.053369	28.6	2150.7624	0.010071914	489.0205255	244.5101789	99.84034188	0	0	0	0	0	0	0
0:42:15	-383.1362607	2428.398222	3.924700408	3.587979541	12.1812514	-0.522251689	-2.702443236	48.73426747	1002.053369	28.6	2150.7624	0.010071914	489.0205255	244.5101789	99.84034188	0	0	0	0	0	0	0
0:42:15	-240.5659268	2353.534862	3.944968261	3.657906906	11.74328089	0.062398919	-1.664763671	48.64993118	1003.370836	28.6	2156.892536	0.006446025	488.8712963	244.4355945	99.8402188	0	0	0	0	0	0	0
0:42:15	-240.5659268	2353.534862	3.944968261	3.657906906	11.74328089	0.062398919	-1.664763671	48.64993118	1003.370836	28.6	2156.892536	0.006446025	488.8712963	244.4355945	99.8402188	0	0	0	0	0	0	0
0:42:15	-240.5659268	2353.534862	3.944968261	3.657906906	11.74328089	0.062398919	-1.664763671	48.64993118	1003.370836	28.6	2156.892536	0.006446025	488.8712963	244.4355945	99.8402188	0	0	0	0	0	0	0
0:42:15	-240.5659268	2353.534862	3.944968261	3.657906906	11.74328089	0.062398919	-1.664763671	48.64993118	1003.370836	28.6	2156.892536	0.006446025	488.8712963	244.4355945	99.8402188	0	0	0	0	0	0	0
0:42:15	-240.5659268	2353.534862	3.944968261	3.657906906	11.74328089	0.062398919	-1.664763671	48.64993118	1003.370836	28.6	2156.892536	0.006446025	488.8712963	244.4355945	99.8402188	0	0	0	0	0	0	0
0:42:15	-240.5659268	2353.534862	3.944968261	3.657906906	11.74328089	0.062398919	-1.664763671	48.64993118	1003.370836	28.6	2156.892536	0.006446025	488.8712963	244.4355945	99.8402188	0	0	0	0	0	0	0
0:42:15	-240.5659268	2353.534862	3.944968261	3.657906906	11.74328089	0.062398919	-1.664763671	48.64993118	1003.370836	28.6	2156.892536	0.006446025	488.8712963	244.4355945	99.8402188	0	0	0	0	0	0	0
0:42:15	-240.5659268	2353.534862	3.944968261	3.657906906	11.74328089	0.062398919	-1.664763671	48.64993118	1003.370836	28.6	2156.892536	0.006446025	488.8712963	244.4355945	99.8402188	0	0	0	0	0	0	0
0:42:15	-240.5659268	2353.534862	3.944968261	3.657906906	11.74328089	0.062398919	-1.664763671	48.64993118	1003.370836	28.6	2156.892536	0.006446025	488.8712963	244.4355945	99.8402188	0	0	0	0	0	0	0
0:42:15	-181.9297932	2281.293032	3.828579687	3.37774042	11.34041977	0.314975308	-0.89692875	48.59595596	1004.214015	28.6	2155.441943	0.004125456	488.7757897	244.3878605	99.84014004	0	0	0	0	0	0	0
0:42:16	-181.9297932	2281.293032	3.828579687	3.37774042	11.34041977	0.314975308	-0.89692875	48.59595596	1004.214015	28.6	2155.441943	0.004125456	488.7757897	244.3878605	99.84014004	0	0	0	0	0	0	0
0:42:16	-181.9297932	2281.293032	3.828579687	3.37774042	11.34041977	0.314975308	-0.89692875	48.59595596	1004.214015	28.6	2155.441943	0.004125456	488.7757897	244.3878605	99.84014004	0	0	0	0	0	0	0
0:42:16	-181.9297932	2281.293032	3.828579687	3.37774042	11.34041977	0.314975308	-0.89692875	48.59595596	1004.214015	28.6	2155.441943	0.004125456	488.7757897	244.3878605	99.84014004	0	0	0	0	0	0	0
0:42:16	-181.9297932	2281.293032	3.828579687	3.37774042	11.34041977	0.314975308	-0.89692875	48.59595596	1004.214015	28.6	2155.441943	0.004125456	488.7757897	244.3878605	99.84014004	0	0	0	0	0	0	0
0:42:16	-181.9297932	2281.293032	3.828579687	3.37774042	11.34041977	0.314975308	-0.89692875	48.59595596	1004.214015	28.6	2155.441943	0.004125456	488.7757897	244.3878605	99.84014004	0	0	0	0	0	0	0
0:42:16	-181.9297932	2281.293032	3.828579687	3.37774042	11.34041977	0.314975308	-0.89692875	48.59595596	1004.214015	28.6	2155.441943	0.004125456	488.7757897	244.3878605	99.84014004	0	0	0	0	0	0	0
0:42:16	-99.80514764	2221.01522	3.422491	2.978593869	11.02346865	0.406464197	-0.3821144	48.56141181	1004.75365	28.6	2139.750523	0.002640292	488.7146654	244.3573107	99.84008962	0	0	0	0	0	0	0
0:42:16	-99.80514764	2221.01522	3.422491	2.978593869	11.02346865	0.406464197	-0.3821144	48.56141181	1004.75365	28.6	2139.750523	0.002640292	488.7146654	244.3573107	99.84008962	0	0	0	0	0	0	0
0:42:16	-99.80514764	2221.01522	3.422491	2.978593869	11.02346865	0.406464197	-0.3821144	48.56141181	1004.75365	28.6	2139.750523	0.002640292	488.7146654	244.3573107	99.84008962	0	0	0	0	0	0	0
0:42:16	-99.80514764	2221.01522	3.422491	2.978593869	11.02346865	0.406464197	-0.3821144	48.56141181	1004.75365	28.6	2139.750523	0.002640292	488.7146654	244.3573107	99.84008962	0	0	0	0	0	0	0
0:42:16	-99.80514764	2221.01522	3.422491	2.978593869	11.02346865	0.406464197	-0.3821144	48.56141181	1004.75365	28.6	2139.750523	0.002640292	488.7146654	244.3573107	99.84008962	0	0	0	0	0	0	0
0:42:16	-99.80514764	2221.01522	3.422491	2.978593869	11.02346865	0.406464197	-0.3821144	48.56141181	1004.75365	28.6	2139.750523	0.002640292	488.7146654	244.3573107	99.84008962	0	0	0	0	0	0	0
0:42:16	-99.80514764	2221.01522	3.422491	2.978593869	11.02346865	0.406464197	-0.3821144	48.56141181	1004.75365	28.6	2139.750523	0.002640292	488.7146654	244.3573107	99.84008962	0	0	0	0	0	0	0
0:42:16	-99.80514764	2221.01522	3.422491	2.978593869	11.02346865	0.406464197	-0.3821144	48.56141181	1004.75365	28.6	2139.750523	0.002640292	488.7146654	244.3573107	99.84008962	0	0	0	0	0	0	0
0:42:16	-99.80514764	2221.01522	3.422491	2.978593869	11.02346865	0.406464197	-0.3821144	48.56141181	1004.75365	28.6	2139.750523	0.002640292	488.7146654	244.3573107	99.84008962	0	0	0	0	0	0	0
0:42:16	-52.78169449	2180.194741	3.07743424	2.787260076	10.81457994	0.453737086	-0.051593216	48.53930356	1005.099016	28.6	2126.774655	0.001689787	488.6755458	244.3377588	99.84005736	0	0	0	0	0	0	0
0:42:16	-52.78169449	2180.194741	3.07743424	2.787260076	10.81457994	0.453737086	-0.051593216	48.53930356	1005.099016	28.6	2126.774655	0.001689787	488.6755458	244.3377588	99.84005736	0	0	0	0	0	0	0
0:42:16	-52.78169449	2180.194741	3.07743424	2.787260076	10.81457994	0.453737086	-0.051593216	48.53930356	1005.099016	28.6	2126.774655	0.001689787	488.6755458	244.3377588	99.84005736	0	0	0	0	0	0	0
0:42:16	-52.78169449	2180.194741	3.07743424	2.787260076	10.81457994	0.453737086	-0.051593216	48.53930356	1005.099016	28.6	2126.774655	0.001689787	488.6755458	244.3377588	99.84005736	0	0	0	0	0	0	0
0:42:16	-52.78169449	2180.194741	3.07743424	2.787260076	10.81457994	0.453737086	-0.051593216	48.53930356	1005.099016	28.6	2126.774655	0.001689787	488.6755458	244.3377588	99.84005736	0	0	0	0	0	0	0
0:42:16	-52.78169449	2180.194741	3.07743424	2.787260076	10.81457994	0.453737086	-0.051593216	48.53930356	1005.099016	28.6	2126.774655	0.001689787	488.6755458	244.3377588	99.84005736	0	0	0	0	0	0	0
0:42:16	-52.78169449	2180.194741	3.07743424	2.787260076	10.81457994	0.453737086	-0.051593216	48.53930356	1005.099016	28.6	2126.774655	0.001689787	488.6755458	244.3377588	99.84005736	0	0	0	0	0	0	0
0:42:16	-52.78169449	2180.194741	3.07743424	2.787260076	10.81457994	0.453737086	-0.051593216	48.53930356	1005.099016	28.6	2126.774655	0.001689787	488.6755458	244.3377588	99.84005736	0	0	0	0	0	0	0
0:42:16	-57.71584447	2152.759874	2.846197914	2.249166449	10.67665116	0.477431735	0.157780342	48.59715428	1002.37957	28.6	2117.074099	0.001081464	487.6857093	243.8428457	99.83895671	0	0	0	0	0	0	0
0:42:16	-57.71584447	2152.759874	2.846197914	2.249166449	10.67665116	0.477431735	0.157780342	48.59715428	1002.37957	28.6	2117.074099	0.001081464	487.6857093	243.8428457	99.83895671	0	0	0	0	0	0	0
0:42:16	-57.71584447	2152.759874	2.846197914	2.249166449	10.67665116	0.477431735	0.157780342	48.59715428	1002.37957	28.6	2117.074099	0.001081464	487.6857093	243.8428457	99.83895671	0	0	0	0	0	0	0
0:42:16	-57.71584447	2152.759874	2.846197914	2.249166449	10.67665116	0.477431735	0.157780342	48.59715428	1002.37957	28.6	2117.074099	0.001081464	487.6857093	243.8428457	99.83895671	0	0	0	0	0	0	0
0:42:16	-57.71584447	2152.759874	2.846197914	2.249166449	10.67665116	0.477431735	0.157780342	48.59715428	1002.37957	28.6	2117.074099	0.001081464	487.6857093	243.8428457	99.83895671	0	0	0	0	0	0	0
0:42:16	-57.71584447	2152.759874	2.846197914	2.249166449	10.67665116	0.477431735	0.157780342	48.59715428	1002.37957	28.6	2117.074099	0.001081464	487.6857093	243.8428457	99.83895671	0	0	0	0	0	0	0
0:42:16	-57.71584447	2152.759874	2.846197914	2.249166449	10.67665116	0.477431735	0.157780342	48.59715428	1002.37957	28.6	2117.074099	0.001081464	487.6857093	243.8428457	99.83895671	0	0	0	0	0	0	0
0:42:16	-57.71584447	2152.759874	2.846197914	2.249166449	10.67665116	0.477431735	0.157780342	48.59715428	1002.37957	28.6	2117.074099	0.001081464	487.6857093	243.8428457	99.83895671	0	0	0	0	0	0	0
0:42:17	-53.85626046	2134.0624	2.589326665	2.045986527	10.58677674	0.486796311	0.288339419	48.63417874	1000.639125	28.6	2110.102103	0.000692137	487.052214	243.5261012	99.83825229	0	0	0	0	0	0	0
0:42:17	-53.85626046	2134.0624	2.589326665	2.045986527	10.58677674	0.486796311	0.288339419	48.63417874	1000.639125	28.6	2110.102103	0.000692137	487.052214	243.5261012	99.83825229	0	0	0	0	0	0	0
0:42:17	-53.85626046	2134.0624	2.589326665	2.045986527	10.58677674	0.486796311	0.288339419	48.63417874	1000.639125	28.6	2110.102103	0.000692137	487.052214	243.5261012	99.83825229	0	0	0	0	0	0	0
0:42:17	-53.85626046	2134.0624	2.589326665	2.045986527	10.58677674	0.486796311	0.288339419	48.63417874	1000.639125	28.6	2110.102103	0.000692137	487.052214	243.5261012	99.83825229	0	0	0	0	0	0	0
0:42:17	-53.85626046	2134.0624	2.589326665	2.045986527	10.58677674	0.486796311	0.288339419	48.63417874	1000.639125	28.6	2110.102103	0.000692137	487.052214	243.5261012	99.83825229	0	0	0	0	0	0	0
0:42:17	-53.85626046	2134.0624	2.589326665	2.045986527	10.58677674	0.486796311	0.288339419	48.63417874	1000.639125	28.6	2110.102103	0.000692137	487.052214	243.5261012	99.83825229	0	0	0	0	0	0	0
0:42:17	-53.85626046	2134.0624	2.589326665	2.045986527	10.58677674	0.486796311	0.288339419	48.63417874	1000.639125	28.6	2110.102103	0.000692137	487.052214	243.5261012	99.83825229	0	0	0	0	0	0	0
0:42:17	-53.85626046	2134.0624	2.589326665	2.045986527	10.58677674	0.486796311	0.288339419	48.63417874	1000.639125	28.6	2110.102103	0.000692137	487.052214	243.5261012	99.83825229	0	0	0	0	0	0	0
0:42:17	24.0474333	2120.458216	2.390209065	1.998231377	10.52241712	0.484709639	0.367937228	48.65787439	999.5252399	28.6	2103.709146	0.036442967	486.6467769	243.3233848	99.83780147	0	0	0	0	0	0	0
0:42:17	24.0474333	2120.458216	2.390209065	1.998231377	10.52241712	0.484709639	0.367937228	48.65787439	999.5252399	28.6	2103.709146	0.036442967	486.6467769	243.3233848	99.83780147	0	0	0	0	0	0	0
0:42:17	24.0474333	2120.458216	2.390209065	1.998231377	10.52241712	0.484709639	0.367937228	48.65787439	999.5252399	28.6	2103.709146	0.036442967	486.6467769	243.3233848	99.83780147	0	0	0	0	0	0	0
0:42:17	24.0474333	2120.458216	2.390209065	1.998231377	10.52241712	0.484709639	0.367937228	48.65787439	999.5252399	28.6	2103.709146	0.036442967	486.6467769	243.3233848	99.83780147	0	0	0	0	0	0	0
0:42:17	24.0474333	2120.458216	2.390209065	1.998231377	10.52241712	0.484709639	0.367937228	48.65787439	999.5252399	28.6	2103.709146	0.036442967	486.6467769	243.3233848	99.83780147	0	0	0	0	0	0	0
0:42:17	24.0474333	2120.458216	2.390209065	1.998231377	10.52241712	0.484709639	0.367937228	48.65787439	999.5252399	28.6	2103.709146	0.036442967	486.6467769	243.3233848	99.83780147	0	0	0	0	0	0	0
0:42:17	24.0474333	2120.458216	2.390209065	1.998231377	10.52241712	0.484709639	0.367937228	48.65787439	999.5252399	28.6	2103.709146	0.036442967	486.6467769	243.3233848	99.83780147	0	0	0	0	0	0	0
0:42:17	24.0474333	2120.458216	2.390209065	1.998231377	10.52241712	0.484709639	0.367937228	48.65787439	999.5252399	28.6	2103.709146	0.036442967	486.6467769	243.3233848	99.83780147	0	0	0	0	0	0	0
0:42:17	67.94027731	2110.369378	2.239773802	1.802948082	10.47582695	0.476534169	0.411879826	48.67303961	1001.800714	28.6	2098.215934	0.095323499	486.3872972	243.1936463	99.83751294	0	0	0	0	0	0	0
0:42:17	67.94027731	2110.369378	2.239773802	1.802948082	10.47582695	0.476534169	0.411879826	48.67303961	1001.800714	28.6	2098.215934	0.095323499	486.3872972	243.1936463	99.83751294	0	0	0	0	0	0	0
0:42:17	67.94027731	2110.369378	2.239773802	1.802948082	10.47582695	0.476534169	0.411879826	48.67303961	1001.800714	28.6	2098.215934	0.095323499	486.3872972	243.1936463	99.83751294	0	0	0	0	0	0	0
0:42:17	67.94027731	2110.369378	2.239773802	1.802948082	10.47582695	0.476534169	0.411879826	48.67303961	1001.800714	28.6	2098.215934	0.095323499	486.3872972	243.1936463	99.83751294	0	0	0	0	0	0	0
0:42:17	67.94027731	2110.369378	2.239773802	1.802948082	10.47582695	0.476534169	0.411879826	48.67303961	1001.800714	28.6	2098.215934	0.095323499	486.3872972	243.1936463	99.83751294	0	0	0	0	0	0	0
0:42:17	67.94027731	2110.369378	2.239773802	1.802948082	10.47582695	0.476534169	0.411879826	48.67303961	1001.800714	28.6	2098.215934	0.095323499	486.3872972	243.1936463	99.83751294	0	0	0	0	0	0	0
0:42:17	67.94027731	2110.369378	2.239773802	1.802948082	10.47582695	0.476534169	0.411879826	48.67303961	1001.800714	28.6	2098.215934	0.095323499	486.3872972	243.1936463	99.83751294	0	0	0	0	0	0	0
0:42:17	67.94027731	2110.369378	2.239773802	1.802948082	10.47582695	0.476534169	0.411879826	48.67303961	1001.800714	28.6	2098.215934	0.095323499	486.3872972	243.1936463	99.83751294	0	0	0	0	0	0	0
0:42:17	67.94027731	2110.369378	2.239773802	1.802948082	10.47582695	0.476534169	0.411879826	48.67303961	1001.800714	28.6	2098.215934	0.095323499	486.3872972	243.1936463	99.83751294	0	0	0	0	0	0	0
0:42:17	106.6048175	2102.418802	2.073535233	1.952486772	10.43916925	0.463781868	0.433683089	48.53874535	1003.257017	28.6	2093.628917	0.169007039	486.2212302	243.1106136	99.83732828	0	0	0	0	0	0	0
0:42:17	106.6048175	2102.418802	2.073535233	1.952486772	10.43916925	0.463781868	0.433683089	48.53874535	1003.257017	28.6	2093.628917	0.169007039	486.2212302	243.1106136	99.83732828	0	0	0	0	0	0	0
0:42:17	106.6048175	2102.418802	2.073535233	1.952486772	10.43916925	0.463781868	0.433683089	48.53874535	1003.257017	28.6	2093.628917	0.169007039	486.2212302	243.1106136	99.83732828	0	0	0	0	0	0	0
0:42:17	106.6048175	2102.418802	2.073535233	1.952486772	10.43916925	0.463781868	0.433683089	48.53874535	1003.257017	28.6	2093.628917	0.169007039	486.2212302	243.1106136	99.83732828	0	0	0	0	0	0	0
0:42:17	106.6048175	2102.418802	2.073535233	1.952486772	10.43916925	0.463781868	0.433683089	48.53874535	1003.257017	28.6	2093.628917	0.169007039	486.2212302	243.1106136	99.83732828	0	0	0	0	0	0	0
0:42:17	106.6048175	2102.418802	2.073535233	1.952486772	10.43916925	0.463781868	0.433683089	48.53874535	1003.257017	28.6	2093.628917	0.169007039	486.2212302	243.1106136	99.83732828	0	0	0	0	0	0	0
0:42:17	106.6048175	2102.418802	2.073535233	1.952486772	10.43916925	0.463781868	0.433683089	48.53874535	1003.257017	28.6	2093.628917	0.169007039	486.2212302	243.1106136	99.83732828	0	0	0	0	0	0	0
0:42:18	106.6048175	2102.418802	2.073535233	1.952486772	10.43916925	0.463781868	0.433683089	48.53874535	1003.257017	28.6	2093.628917	0.169007039	486.2212302	243.1106136	99.83732828	0	0	0	0	0	0	0
0:42:18	101.0572032	2097.219713	2.050982549	2.002391534	10.41570832	0.454980396	0.443157177	48.45279702	1004.189051	28.6	2090.701467	0.216164505	486.1149474	243.0574727	99.8372101	0	0	0	0	0	0	0
0:42:18	101.0572032	2097.219713	2.050982549	2.002391534	10.41570832	0.454980396	0.443157177	48.45279702	1004.189051	28.6	2090.701467	0.216164505	486.1149474	243.0574727	99.8372101	0	0	0	0	0	0	0
0:42:18	101.0572032	2097.219713	2.050982549	2.002391534	10.41570832	0.454980396	0.443157177	48.45279702	1004.189051	28.6	2090.701467	0.216164505	486.1149474	243.0574727	99.8372101	0	0	0	0	0	0	0
0:42:18	101.0572032	2097.219713	2.050982549	2.002391534	10.41570832	0.454980396	0.443157177	48.45279702	1004.189051	28.6	2090.701467	0.216164505	486.1149474	243.0574727	99.8372101	0	0	0	0	0	0	0
0:42:18	101.0572032	2097.219713	2.050982549	2.002391534	10.41570832	0.454980396	0.443157177	48.45279702	1004.189051	28.6	2090.701467	0.216164505	486.1149474	243.0574727	99.8372101	0	0	0	0	0	0	0
0:42:18	101.0572032	2097.219713	2.050982549	2.002391534	10.41570832	0.454980396	0.443157177	48.45279702	1004.189051	28.6	2090.701467	0.216164505	486.1149474	243.0574727	99.8372101	0	0	0	0	0	0	0
0:42:18	101.0572032	2097.219713	2.050982549	2.002391534	10.41570832	0.454980396	0.443157177	48.45279702	1004.189051	28.6	2090.701467	0.216164505	486.1149474	243.0574727	99.8372101	0	0	0	0	0	0	0
0:42:18	133.03085	2094.338016	2.007708832	2.015930582	10.40069333	0.451547453	0.446500593	48.3977901	1004.785552	28.6	2088.608899	0.246345283	486.0469263	243.0234625	99.83713446	0	0	0	0	0	0	0
0:42:18	133.03085	2094.338016	2.007708832	2.015930582	10.40069333	0.451547453	0.446500593	48.3977901	1004.785552	28.6	2088.608899	0.246345283	486.0469263	243.0234625	99.83713446	0	0	0	0	0	0	0
0:42:18	133.03085	2094.338016	2.007708832	2.015930582	10.40069333	0.451547453	0.446500593	48.3977901	1004.785552	28.6	2088.608899	0.246345283	486.0469263	243.0234625	99.83713446	0	0	0	0	0	0	0
0:42:18	133.03085	2094.338016	2.007708832	2.015930582	10.40069333	0.451547453	0.446500593	48.3977901	1004.785552	28.6	2088.608899	0.246345283	486.0469263	243.0234625	99.83713446	0	0	0	0	0	0	0
0:42:18	133.03085	2094.338016	2.007708832	2.015930582	10.40069333	0.451547453	0.446500593	48.3977901	1004.785552	28.6	2088.608899	0.246345283	486.0469263	243.0234625	99.83713446	0	0	0	0	0	0	0
0:42:18	133.03085	2094.338016	2.007708832	2.015930582	10.40069333	0.451547453	0.446500593	48.3977901	1004.785552	28.6	2088.608899	0.246345283	486.0469263	243.0234625	99.83713446	0	0	0	0	0	0	0
0:42:18	133.03085	2094.338016	2.007708832	2.015930582	10.40069333	0.451547453	0.446500593	48.3977901	1004.785552	28.6	2088.608899	0.246345283	486.0469263	243.0234625	99.83713446	0	0	0	0	0	0	0
0:42:18	168.508784	2092.909771	1.841173652	1.682235572	10.39728373	0.14899037	0.41132038	48.36258566	1004.328874	28.6	2087.305935	0.265660981	486.0033928	243.001696	99.83708606	0	0	0	0	0	0	0
0:42:18	168.508784	2092.909771	1.841173652	1.682235572	10.39728373	0.14899037	0.41132038	48.36258566	1004.328874	28.6	2087.305935	0.265660981	486.0033928	243.001696	99.83708606	0	0	0	0	0	0	0
0:42:18	168.508784	2092.909771	1.841173652	1.682235572	10.39728373	0.14899037	0.41132038	48.36258566	1004.328874	28.6	2087.305935	0.265660981	486.0033928	243.001696	99.83708606	0	0	0	0	0	0	0
0:42:18	168.508784	2092.909771	1.841173652	1.682235572	10.39728373	0.14899037	0.41132038	48.36258566	1004.328874	28.6	2087.305935	0.265660981	486.0033928	243.001696	99.83708606	0	0	0	0	0	0	0
0:42:18	168.508784	2092.909771	1.841173652	1.682235572	10.39728373	0.14899037	0.41132038	48.36258566	1004.328874	28.6	2087.305935	0.265660981	486.0033928	243.001696	99.83708606	0	0	0	0	0	0	0
0:42:18	168.508784	2092.909771	1.841173652	1.682235572	10.39728373	0.14899037	0.41132038	48.36258566	1004.328874	28.6	2087.305935	0.265660981	486.0033928	243.001696	99.83708606	0	0	0	0	0	0	0
0:42:18	168.508784	2092.909771	1.841173652	1.682235572	10.39728373	0.14899037	0.41132038	48.36258566	1004.328874	28.6	2087.305935	0.265660981	486.0033928	243.001696	99.83708606	0	0	0	0	0	0	0
0:42:18	168.508784	2092.909771	1.841173652	1.682235572	10.39728373	0.14899037	0.41132038	48.36258566	1004.328874	28.6	2087.305935	0.265660981	486.0033928	243.001696	99.83708606	0	0	0	0	0	0	0
0:42:18	128.4941418	2099.580453	1.523311137	1.554910766	10.45874159	-0.896126163	0.086645043	48.44805482	1004.036599	28.6	2086.601399	0.278023028	486.8233314	243.4114855	99.83777508	0	0	0	0	0	0	0
0:42:18	128.4941418	2099.580453	1.523311137	1.554910766	10.45874159	-0.896126163	0.086645043	48.44805482	1004.036599	28.6	2086.601399	0.278023028	486.8233314	243.4114855	99.83777508	0	0	0	0	0	0	0
0:42:18	128.4941418	2099.580453	1.523311137	1.554910766	10.45874159	-0.896126163	0.086645043	48.44805482	1004.036599	28.6	2086.601399	0.278023028	486.8233314	243.4114855	99.83777508	0	0	0	0	0	0	0
0:42:18	128.4941418	2099.580453	1.523311137	1.554910766	10.45874159	-0.896126163	0.086645043	48.44805482	1004.036599	28.6	2086.601399	0.278023028	486.8233314	243.4114855	99.83777508	0	0	0	0	0	0	0
0:42:18	128.4941418	2099.580453	1.523311137	1.554910766	10.45874159	-0.896126163	0.086645043	48.44805482	1004.036599	28.6	2086.601399	0.278023028	486.8233314	243.4114855	99.83777508	0	0	0	0	0	0	0
0:42:18	128.4941418	2099.580453	1.523311137	1.554910766	10.45874159	-0.896126163	0.086645043	48.44805482	1004.036599	28.6	2086.601399	0.278023028	486.8233314	243.4114855	99.83777508	0	0	0	0	0	0	0
0:42:19	128.4941418	2099.580453	1.523311137	1.554910766	10.45874159	-0.896126163	0.086645043	48.44805482	1004.036599	28.6	2086.601399	0.278023028	486.8233314	243.4114855	99.83777508	0	0	0	0	0	0	0
0:42:19	128.4941418	2099.580453	1.523311137	1.554910766	10.45874159	-0.896126163	0.086645043	48.44805482	1004.036599	28.6	2086.601399	0.278023028	486.8233314	243.4114855	99.83777508	0	0	0	0	0	0	0
0:42:19	128.4941418	2099.580453	1.523311137	1.554910766	10.45874159	-0.896126163	0.086645043	48.44805482	1004.036599	28.6	2086.601399	0.278023028	486.8233314	243.4114855	99.83777508	0	0	0	0	0	0	0
0:42:19	164.1509707	2116.95281	1.029879128	0.89006289	10.59339461	-2.321840744	-0.585107173	48.50275509	1003.849543	28.6	2086.517935	0.285934738	487.3480921	243.6737507	99.83821605	0	0	0	0	0	0	0
0:42:19	164.1509707	2116.95281	1.029879128	0.89006289	10.59339461	-2.321840744	-0.585107173	48.50275509	1003.849543	28.6	2086.517935	0.285934738	487.3480921	243.6737507	99.83821605	0	0	0	0	0	0	0
0:42:19	164.1509707	2116.95281	1.029879128	0.89006289	10.59339461	-2.321840744	-0.585107173	48.50275509	1003.849543	28.6	2086.517935	0.285934738	487.3480921	243.6737507	99.83821605	0	0	0	0	0	0	0
0:42:19	164.1509707	2116.95281	1.029879128	0.89006289	10.59339461	-2.321840744	-0.585107173	48.50275509	1003.849543	28.6	2086.517935	0.285934738	487.3480921	243.6737507	99.83821605	0	0	0	0	0	0	0
0:42:19	164.1509707	2116.95281	1.029879128	0.89006289	10.59339461	-2.321840744	-0.585107173	48.50275509	1003.849543	28.6	2086.517935	0.285934738	487.3480921	243.6737507	99.83821605	0	0	0	0	0	0	0
0:42:19	164.1509707	2116.95281	1.029879128	0.89006289	10.59339461	-2.321840744	-0.585107173	48.50275509	1003.849543	28.6	2086.517935	0.285934738	487.3480921	243.6737507	99.83821605	0	0	0	0	0	0	0
0:42:19	164.1509707	2116.95281	1.029879128	0.89006289	10.59339461	-2.321840744	-0.585107173	48.50275509	1003.849543	28.6	2086.517935	0.285934738	487.3480921	243.6737507	99.83821605	0	0	0	0	0	0	0
0:42:19	164.1509707	2116.95281	1.029879128	0.89006289	10.59339461	-2.321840744	-0.585107173	48.50275509	1003.849543	28.6	2086.517935	0.285934738	487.3480921	243.6737507	99.83821605	0	0	0	0	0	0	0
0:42:19	194.2195013	2157.939958	0.326122642	0.17072025	10.87921255	-3.973458076	-1.63942859	48.53776326	1003.729828	28.6	2087.418638	0.254998232	487.6839389	243.8416004	99.83849827	0	0	0	0	0	0	0
0:42:19	194.2195013	2157.939958	0.326122642	0.17072025	10.87921255	-3.973458076	-1.63942859	48.53776326	1003.729828	28.6	2087.418638	0.254998232	487.6839389	243.8416004	99.83849827	0	0	0	0	0	0	0
0:42:19	194.2195013	2157.939958	0.326122642	0.17072025	10.87921255	-3.973458076	-1.63942859	48.53776326	1003.729828	28.6	2087.418638	0.254998232	487.6839389	243.8416004	99.83849827	0	0	0	0	0	0	0
0:42:19	194.2195013	2157.939958	0.326122642	0.17072025	10.87921255	-3.973458076	-1.63942859	48.53776326	1003.729828	28.6	2087.418638	0.254998232	487.6839389	243.8416004	99.83849827	0	0	0	0	0	0	0
0:42:19	194.2195013	2157.939958	0.326122642	0.17072025	10.87921255	-3.973458076	-1.63942859	48.53776326	1003.729828	28.6	2087.418638	0.254998232	487.6839389	243.8416004	99.83849827	0	0	0	0	0	0	0
0:42:19	194.2195013	2157.939958	0.326122642	0.17072025	10.87921255	-3.973458076	-1.63942859	48.53776326	1003.729828	28.6	2087.418638	0.254998232	487.6839389	243.8416004	99.83849827	0	0	0	0	0	0	0
0:42:19	194.2195013	2157.939958	0.326122642	0.17072025	10.87921255	-3.973458076	-1.63942859	48.53776326	1003.729828	28.6	2087.418638	0.254998232	487.6839389	243.8416004	99.83849827	0	0	0	0	0	0	0
0:42:19	194.2195013	2157.939958	0.326122642	0.17072025	10.87921255	-3.973458076	-1.63942859	48.53776326	1003.729828	28.6	2087.418638	0.254998232	487.6839389	243.8416004	99.83849827	0	0	0	0	0	0	0
0:42:19	383.4175608	2231.663133	-0.468201509	-0.52693904	11.35413603	-5.620573169	-2.986234298	48.60016848	1002.13725	28.6	2090.067569	0.199198869	487.8988809	243.9490243	99.83867889	0	0	0	0	0	0	0
0:42:19	383.4175608	2231.663133	-0.468201509	-0.52693904	11.35413603	-5.620573169	-2.986234298	48.60016848	1002.13725	28.6	2090.067569	0.199198869	487.8988809	243.9490243	99.83867889	0	0	0	0	0	0	0
0:42:19	383.4175608	2231.663133	-0.468201509	-0.52693904	11.35413603	-5.620573169	-2.986234298	48.60016848	1002.13725	28.6	2090.067569	0.199198869	487.8988809	243.9490243	99.83867889	0	0	0	0	0	0	0
0:42:19	383.4175608	2231.663133	-0.468201509	-0.52693904	11.35413603	-5.620573169	-2.986234298	48.60016848	1002.13725	28.6	2090.067569	0.199198869	487.8988809	243.9490243	99.83867889	0	0	0	0	0	0	0
0:42:19	383.4175608	2231.663133	-0.468201509	-0.52693904	11.35413603	-5.620573169	-2.986234298	48.60016848	1002.13725	28.6	2090.067569	0.199198869	487.8988809	243.9490243	99.83867889	0	0	0	0	0	0	0
0:42:19	383.4175608	2231.663133	-0.468201509	-0.52693904	11.35413603	-5.620573169	-2.986234298	48.60016848	1002.13725	28.6	2090.067569	0.199198869	487.8988809	243.9490243	99.83867889	0	0	0	0	0	0	0
0:42:19	383.4175608	2231.663133	-0.468201509	-0.52693904	11.35413603	-5.620573169	-2.986234298	48.60016848	1002.13725	28.6	2090.067569	0.199198869	487.8988809	243.9490243	99.83867889	0	0	0	0	0	0	0
0:42:19	383.4175608	2231.663133	-0.468201509	-0.52693904	11.35413603	-5.620573169	-2.986234298	48.60016848	1002.13725	28.6	2090.067569	0.199198869	487.8988809	243.9490243	99.83867889	0	0	0	0	0	0	0
0:42:19	385.2766389	2330.047125	-0.979768966	-0.836040986	11.95380706	-6.938566828	-4.369229951	48.67210783	1001.118	28.6	2094.856404	0.127487276	488.0364438	244.0177755	99.83879449	0	0	0	0	0	0	0
0:42:19	385.2766389	2330.047125	-0.979768966	-0.836040986	11.95380706	-6.938566828	-4.369229951	48.67210783	1001.118	28.6	2094.856404	0.127487276	488.0364438	244.0177755	99.83879449	0	0	0	0	0	0	0
0:42:19	385.2766389	2330.047125	-0.979768966	-0.836040986	11.95380706	-6.938566828	-4.369229951	48.67210783	1001.118	28.6	2094.856404	0.127487276	488.0364438	244.0177755	99.83879449	0	0	0	0	0	0	0
0:42:19	385.2766389	2330.047125	-0.979768966	-0.836040986	11.95380706	-6.938566828	-4.369229951	48.67210783	1001.118	28.6	2094.856404	0.127487276	488.0364438	244.0177755	99.83879449	0	0	0	0	0	0	0
0:42:19	385.2766389	2330.047125	-0.979768966	-0.836040986	11.95380706	-6.938566828	-4.369229951	48.67210783	1001.118	28.6	2094.856404	0.127487276	488.0364438	244.0177755	99.83879449	0	0	0	0	0	0	0
0:42:20	385.2766389	2330.047125	-0.979768966	-0.836040986	11.95380706	-6.938566828	-4.369229951	48.67210783	1001.118	28.6	2094.856404	0.127487276	488.0364438	244.0177755	99.83879449	0	0	0	0	0	0	0
0:42:20	385.2766389	2330.047125	-0.979768966	-0.836040986	11.95380706	-6.938566828	-4.369229951	48.67210783	1001.118	28.6	2094.856404	0.127487276	488.0364438	244.0177755	99.83879449	0	0	0	0	0	0	0
0:42:20	385.2766389	2330.047125	-0.979768966	-0.836040986	11.95380706	-6.938566828	-4.369229951	48.67210783	1001.118	28.6	2094.856404	0.127487276	488.0364438	244.0177755	99.83879449	0	0	0	0	0	0	0
0:42:20	457.0338889	2439.79852	-0.645572138	-0.558066231	12.55587652	-7.21556277	-5.518947168	48.71814901	1000.46568	28.6	2102.049819	0.081591857	488.124484	244.0617763	99.83886847	0	0	0	0	0	0	0
0:42:20	457.0338889	2439.79852	-0.645572138	-0.558066231	12.55587652	-7.21556277	-5.518947168	48.71814901	1000.46568	28.6	2102.049819	0.081591857	488.124484	244.0617763	99.83886847	0	0	0	0	0	0	0
0:42:20	457.0338889	2439.79852	-0.645572138	-0.558066231	12.55587652	-7.21556277	-5.518947168	48.71814901	1000.46568	28.6	2102.049819	0.081591857	488.124484	244.0617763	99.83886847	0	0	0	0	0	0	0
0:42:20	457.0338889	2439.79852	-0.645572138	-0.558066231	12.55587652	-7.21556277	-5.518947168	48.71814901	1000.46568	28.6	2102.049819	0.081591857	488.124484	244.0617763	99.83886847	0	0	0	0	0	0	0
0:42:20	457.0338889	2439.79852	-0.645572138	-0.558066231	12.55587652	-7.21556277	-5.518947168	48.71814901	1000.46568	28.6	2102.049819	0.081591857	488.124484	244.0617763	99.83886847	0	0	0	0	0	0	0
0:42:20	457.0338889	2439.79852	-0.645572138	-0.558066231	12.55587652	-7.21556277	-5.518947168	48.71814901	1000.46568	28.6	2102.049819	0.081591857	488.124484	244.0617763	99.83886847	0	0	0	0	0	0	0
0:42:20	457.0338889	2439.79852	-0.645572138	-0.558066231	12.55587652	-7.21556277	-5.518947168	48.71814901	1000.46568	28.6	2102.049819	0.081591857	488.124484	244.0617763	99.83886847	0	0	0	0	0	0	0
0:42:20	457.0338889	2439.79852	-0.645572138	-0.558066231	12.55587652	-7.21556277	-5.518947168	48.71814901	1000.46568	28.6	2102.049819	0.081591857	488.124484	244.0617763	99.83886847	0	0	0	0	0	0	0
0:42:20	457.0338889	2439.79852	-0.645572138	-0.558066231	12.55587652	-7.21556277	-5.518947168	48.71814901	1000.46568	28.6	2102.049819	0.081591857	488.124484	244.0617763	99.83886847	0	0	0	0	0	0	0
0:42:20	140.1140889	2517.743053	0.276793832	0.157757612	12.93752097	-6.312320173	-6.015966188	48.74761537	1000.048195	28.6	2111.933564	0.052218788	488.1808298	244.0899369	99.83891582	0	0	0	0	0	0	0
0:42:20	140.1140889	2517.743053	0.276793832	0.157757612	12.93752097	-6.312320173	-6.015966188	48.74761537	1000.048195	28.6	2111.933564	0.052218788	488.1808298	244.0899369	99.83891582	0	0	0	0	0	0	0
0:42:20	140.1140889	2517.743053	0.276793832	0.157757612	12.93752097	-6.312320173	-6.015966188	48.74761537	1000.048195	28.6	2111.933564	0.052218788	488.1808298	244.0899369	99.83891582	0	0	0	0	0	0	0
0:42:20	140.1140889	2517.743053	0.276793832	0.157757612	12.93752097	-6.312320173	-6.015966188	48.74761537	1000.048195	28.6	2111.933564	0.052218788	488.1808298	244.0899369	99.83891582	0	0	0	0	0	0	0
0:42:20	140.1140889	2517.743053	0.276793832	0.157757612	12.93752097	-6.312320173	-6.015966188	48.74761537	1000.048195	28.6	2111.933564	0.052218788	488.1808298	244.0899369	99.83891582	0	0	0	0	0	0	0
0:42:20	140.1140889	2517.743053	0.276793832	0.157757612	12.93752097	-6.312320173	-6.015966188	48.74761537	1000.048195	28.6	2111.933564	0.052218788	488.1808298	244.0899369	99.83891582	0	0	0	0	0	0	0
0:42:20	140.1140889	2517.743053	0.276793832	0.157757612	12.93752097	-6.312320173	-6.015966188	48.74761537	1000.048195	28.6	2111.933564	0.052218788	488.1808298	244.0899369	99.83891582	0	0	0	0	0	0	0
0:42:20	140.1140889	2517.743053	0.276793832	0.157757612	12.93752097	-6.312320173	-6.015966188	48.74761537	1000.048195	28.6	2111.933564	0.052218788	488.1808298	244.0899369	99.83891582	0	0	0	0	0	0	0
0:42:20	-1.938023103	2552.343874	1.313468052	0.908644872	13.06717342	-4.909644911	-5.84785836	48.58647383	1001.249085	28.6	2122.676561	0.033420024	486.9252111	243.4621196	99.83786613	0	0	0	0	0	0	0
0:42:20	-1.938023103	2552.343874	1.313468052	0.908644872	13.06717342	-4.909644911	-5.84785836	48.58647383	1001.249085	28.6	2122.676561	0.033420024	486.9252111	243.4621196	99.83786613	0	0	0	0	0	0	0
0:42:20	-1.938023103	2552.343874	1.313468052	0.908644872	13.06717342	-4.909644911	-5.84785836	48.58647383	1001.249085	28.6	2122.676561	0.033420024	486.9252111	243.4621196	99.83786613	0	0	0	0	0	0	0
0:42:20	-54.10401848	2548.657699	1.901974442	1.409715897	13.00373874	-4.000915928	-5.434286688	48.52917907	1001.676068	28.6	2128.764449	0.02673602	486.4787688	243.2388957	99.8374929	0	0	0	0	0	0	0
0:42:20	-54.10401848	2548.657699	1.901974442	1.409715897	13.00373874	-4.000915928	-5.434286688	48.52917907	1001.676068	28.6	2128.764449	0.02673602	486.4787688	243.2388957	99.8374929	0	0	0	0	0	0	0
0:42:20	-54.10401848	2548.657699	1.901974442	1.409715897	13.00373874	-4.000915928	-5.434286688	48.52917907	1001.676068	28.6	2128.764449	0.02673602	486.4787688	243.2388957	99.8374929	0	0	0	0	0	0	0
0:42:20	-208.4344148	2539.071759	2.405979553	1.856372718	12.91439099	-3.177332743	-4.994829351	48.48334325	1002.017654	28.6	2134.213759	0.021388816	486.1216151	243.0603165	99.83719432	0	0	0	0	0	0	0
0:42:20	-224.7259318	2528.055007	2.830783643	2.259298174	12.81991279	-2.456666194	-4.57646348	48.4466746	1002.290923	28.6	2138.908207	0.017111053	485.8358921	242.9174532	99.83695546	0	0	0	0	0	0	0
0:42:20	-292.1391455	2516.420606	3.160426914	2.58163854	12.72993023	-1.849732955	-4.202170784	48.41733968	1002.509539	28.6	2142.853966	0.013688842	485.6073136	242.8031626	99.83676437	0	0	0	0	0	0	0
0:42:20	-292.1391455	2516.420606	3.160426914	2.58163854	12.72993023	-1.849732955	-4.202170784	48.41733968	1002.509539	28.6	2142.853966	0.013688842	485.6073136	242.8031626	99.83676437	0	0	0	0	0	0	0
0:42:20	-292.1391455	2516.420606	3.160426914	2.58163854	12.72993023	-1.849732955	-4.202170784	48.41733968	1002.509539	28.6	2142.853966	0.013688842	485.6073136	242.8031626	99.83676437	0	0	0	0	0	0	0
0:42:21	-292.1391455	2516.420606	3.160426914	2.58163854	12.72993023	-1.849732955	-4.202170784	48.41733968	1002.509539	28.6	2142.853966	0.013688842	485.6073136	242.8031626	99.83676437	0	0	0	0	0	0	0
0:42:21	-292.1391455	2516.420606	3.160426914	2.58163854	12.72993023	-1.849732955	-4.202170784	48.41733968	1002.509539	28.6	2142.853966	0.013688842	485.6073136	242.8031626	99.83676437	0	0	0	0	0	0	0
0:42:21	-292.1391455	2516.420606	3.160426914	2.58163854	12.72993023	-1.849732955	-4.202170784	48.41733968	1002.509539	28.6	2142.853966	0.013688842	485.6073136	242.8031626	99.83676437	0	0	0	0	0	0	0
0:42:21	-292.1391455	2516.420606	3.160426914	2.58163854	12.72993023	-1.849732955	-4.202170784	48.41733968	1002.509539	28.6	2142.853966	0.013688842	485.6073136	242.8031626	99.83676437	0	0	0	0	0	0	0
0:42:21	-292.1391455	2516.420606	3.160426914	2.58163854	12.72993023	-1.849732955	-4.202170784	48.41733968	1002.509539	28.6	2142.853966	0.013688842	485.6073136	242.8031626	99.83676437	0	0	0	0	0	0	0
0:42:21	-236.5667731	2493.301068	3.810553225	3.183208665	12.55071535	-0.864269091	-3.530629302	48.3750974	1002.824345	28.6	2149.145978	0.008760859	485.2781607	242.6385841	99.83648919	0	0	0	0	0	0	0
0:42:21	-236.5667731	2493.301068	3.810553225	3.183208665	12.55071535	-0.864269091	-3.530629302	48.3750974	1002.824345	28.6	2149.145978	0.008760859	485.2781607	242.6385841	99.83648919	0	0	0	0	0	0	0
0:42:21	-236.5667731	2493.301068	3.810553225	3.183208665	12.55071535	-0.864269091	-3.530629302	48.3750974	1002.824345	28.6	2149.145978	0.008760859	485.2781607	242.6385841	99.83648919	0	0	0	0	0	0	0
0:42:21	-236.5667731	2493.301068	3.810553225	3.183208665	12.55071535	-0.864269091	-3.530629302	48.3750974	1002.824345	28.6	2149.145978	0.008760859	485.2781607	242.6385841	99.83648919	0	0	0	0	0	0	0
0:42:21	-236.5667731	2493.301068	3.810553225	3.183208665	12.55071535	-0.864269091	-3.530629302	48.3750974	1002.824345	28.6	2149.145978	0.008760859	485.2781607	242.6385841	99.83648919	0	0	0	0	0	0	0
0:42:21	-236.5667731	2493.301068	3.810553225	3.183208665	12.55071535	-0.864269091	-3.530629302	48.3750974	1002.824345	28.6	2149.145978	0.008760859	485.2781607	242.6385841	99.83648919	0	0	0	0	0	0	0
0:42:21	-236.5667731	2493.301068	3.810553225	3.183208665	12.55071535	-0.864269091	-3.530629302	48.3750974	1002.824345	28.6	2149.145978	0.008760859	485.2781607	242.6385841	99.83648919	0	0	0	0	0	0	0
0:42:21	-236.5667731	2493.301068	3.810553225	3.183208665	12.55071535	-0.864269091	-3.530629302	48.3750974	1002.824345	28.6	2149.145978	0.008760859	485.2781607	242.6385841	99.83648919	0	0	0	0	0	0	0
0:42:21	-371.2844148	2431.517803	4.234354064	3.540733546	12.16913782	0.025587781	-2.484282753	48.34806233	1003.025821	28.6	2155.572626	0.00560695	485.0675029	242.5332538	99.83631308	0	0	0	0	0	0	0
0:42:21	-371.2844148	2431.517803	4.234354064	3.540733546	12.16913782	0.025587781	-2.484282753	48.34806233	1003.025821	28.6	2155.572626	0.00560695	485.0675029	242.5332538	99.83631308	0	0	0	0	0	0	0
0:42:21	-371.2844148	2431.517803	4.234354064	3.540733546	12.16913782	0.025587781	-2.484282753	48.34806233	1003.025821	28.6	2155.572626	0.00560695	485.0675029	242.5332538	99.83631308	0	0	0	0	0	0	0
0:42:21	-371.2844148	2431.517803	4.234354064	3.540733546	12.16913782	0.025587781	-2.484282753	48.34806233	1003.025821	28.6	2155.572626	0.00560695	485.0675029	242.5332538	99.83631308	0	0	0	0	0	0	0
0:42:21	-371.2844148	2431.517803	4.234354064	3.540733546	12.16913782	0.025587781	-2.484282753	48.34806233	1003.025821	28.6	2155.572626	0.00560695	485.0675029	242.5332538	99.83631308	0	0	0	0	0	0	0
0:42:21	-371.2844148	2431.517803	4.234354064	3.540733546	12.16913782	0.025587781	-2.484282753	48.34806233	1003.025821	28.6	2155.572626	0.00560695	485.0675029	242.5332538	99.83631308	0	0	0	0	0	0	0
0:42:21	-371.2844148	2431.517803	4.234354064	3.540733546	12.16913782	0.025587781	-2.484282753	48.34806233	1003.025821	28.6	2155.572626	0.00560695	485.0675029	242.5332538	99.83631308	0	0	0	0	0	0	0
0:42:21	-371.2844148	2431.517803	4.234354064	3.540733546	12.16913782	0.025587781	-2.484282753	48.34806233	1003.025821	28.6	2155.572626	0.00560695	485.0675029	242.5332538	99.83631308	0	0	0	0	0	0	0
0:42:21	-371.2844148	2431.517803	4.234354064	3.540733546	12.16913782	0.025587781	-2.484282753	48.34806233	1003.025821	28.6	2155.572626	0.00560695	485.0675029	242.5332538	99.83631308	0	0	0	0	0	0	0
0:42:21	-314.9694655	2359.544754	4.259426601	3.412669469	11.75360821	0.43297618	-1.534260962	48.29475989	1003.660205	28.636	2160.642161	0.003588448	484.9326818	242.4658424	99.83620037	0	0	0	0	0	0	0
0:42:21	-314.9694655	2359.544754	4.259426601	3.412669469	11.75360821	0.43297618	-1.534260962	48.29475989	1003.660205	28.636	2160.642161	0.003588448	484.9326818	242.4658424	99.83620037	0	0	0	0	0	0	0
0:42:21	-314.9694655	2359.544754	4.259426601	3.412669469	11.75360821	0.43297618	-1.534260962	48.29475989	1003.660205	28.636	2160.642161	0.003588448	484.9326818	242.4658424	99.83620037	0	0	0	0	0	0	0
0:42:21	-314.9694655	2359.544754	4.259426601	3.412669469	11.75360821	0.43297618	-1.534260962	48.29475989	1003.660205	28.636	2160.642161	0.003588448	484.9326818	242.4658424	99.83620037	0	0	0	0	0	0	0
0:42:21	-314.9694655	2359.544754	4.259426601	3.412669469	11.75360821	0.43297618	-1.534260962	48.29475989	1003.660205	28.636	2160.642161	0.003588448	484.9326818	242.4658424	99.83620037	0	0	0	0	0	0	0
0:42:21	-314.9694655	2359.544754	4.259426601	3.412669469	11.75360821	0.43297618	-1.534260962	48.29475989	1003.660205	28.636	2160.642161	0.003588448	484.9326818	242.4658424	99.83620037	0	0	0	0	0	0	0
0:42:21	-314.9694655	2359.544754	4.259426601	3.412669469	11.75360821	0.43297618	-1.534260962	48.29475989	1003.660205	28.636	2160.642161	0.003588448	484.9326818	242.4658424	99.83620037	0	0	0	0	0	0	0
0:42:21	-314.9694655	2359.544754	4.259426601	3.412669469	11.75360821	0.43297618	-1.534260962	48.29475989	1003.660205	28.636	2160.642161	0.003588448	484.9326818	242.4658424	99.83620037	0	0	0	0	0	0	0
0:42:21	-279.6055779	2286.831283	4.023433025	3.30770846	11.35934925	0.560464755	-0.811527016	48.26064633	1004.066211	28.65904	2159.533623	0.002296607	484.8463964	242.4226992	99.83612824	0	0	0	0	0	0	0
0:42:21	-279.6055779	2286.831283	4.023433025	3.30770846	11.35934925	0.560464755	-0.811527016	48.26064633	1004.066211	28.65904	2159.533623	0.002296607	484.8463964	242.4226992	99.83612824	0	0	0	0	0	0	0
0:42:22	-279.6055779	2286.831283	4.023433025	3.30770846	11.35934925	0.560464755	-0.811527016	48.26064633	1004.066211	28.65904	2159.533623	0.002296607	484.8463964	242.4226992	99.83612824	0	0	0	0	0	0	0
0:42:22	-279.6055779	2286.831283	4.023433025	3.30770846	11.35934925	0.560464755	-0.811527016	48.26064633	1004.066211	28.65904	2159.533623	0.002296607	484.8463964	242.4226992	99.83612824	0	0	0	0	0	0	0
0:42:22	-279.6055779	2286.831283	4.023433025	3.30770846	11.35934925	0.560464755	-0.811527016	48.26064633	1004.066211	28.65904	2159.533623	0.002296607	484.8463964	242.4226992	99.83612824	0	0	0	0	0	0	0
0:42:22	-279.6055779	2286.831283	4.023433025	3.30770846	11.35934925	0.560464755	-0.811527016	48.26064633	1004.066211	28.65904	2159.533623	0.002296607	484.8463964	242.4226992	99.83612824	0	0	0	0	0	0	0
0:42:22	-279.6055779	2286.831283	4.023433025	3.30770846	11.35934925	0.560464755	-0.811527016	48.26064633	1004.066211	28.65904	2159.533623	0.002296607	484.8463964	242.4226992	99.83612824	0	0	0	0	0	0	0
0:42:22	-279.6055779	2286.831283	4.023433025	3.30770846	11.35934925	0.560464755	-0.811527016	48.26064633	1004.066211	28.65904	2159.533623	0.002296607	484.8463964	242.4226992	99.83612824	0	0	0	0	0	0	0
0:42:22	-279.6055779	2286.831283	4.023433025	3.30770846	11.35934925	0.560464755	-0.811527016	48.26064633	1004.066211	28.65904	2159.533623	0.002296607	484.8463964	242.4226992	99.83612824	0	0	0	0	0	0	0
0:42:22	-256.2658499	2223.951221	3.473757136	2.942933415	11.03654352	0.560497443	-0.32225729	48.23881365	1004.326055	28.6737856	2142.311479	0.001469828	484.7911737	242.3950875	99.83608207	0	0	0	0	0	0	0
0:42:22	-256.2658499	2223.951221	3.473757136	2.942933415	11.03654352	0.560497443	-0.32225729	48.23881365	1004.326055	28.6737856	2142.311479	0.001469828	484.7911737	242.3950875	99.83608207	0	0	0	0	0	0	0
0:42:22	-256.2658499	2223.951221	3.473757136	2.942933415	11.03654352	0.560497443	-0.32225729	48.23881365	1004.326055	28.6737856	2142.311479	0.001469828	484.7911737	242.3950875	99.83608207	0	0	0	0	0	0	0
0:42:22	-256.2658499	2223.951221	3.473757136	2.942933415	11.03654352	0.560497443	-0.32225729	48.23881365	1004.326055	28.6737856	2142.311479	0.001469828	484.7911737	242.3950875	99.83608207	0	0	0	0	0	0	0
0:42:22	-256.2658499	2223.951221	3.473757136	2.942933415	11.03654352	0.560497443	-0.32225729	48.23881365	1004.326055	28.6737856	2142.311479	0.001469828	484.7911737	242.3950875	99.83608207	0	0	0	0	0	0	0
0:42:22	-256.2658499	2223.951221	3.473757136	2.942933415	11.03654352	0.560497443	-0.32225729	48.23881365	1004.326055	28.6737856	2142.311479	0.001469828	484.7911737	242.3950875	99.83608207	0	0	0	0	0	0	0
0:42:22	-256.2658499	2223.951221	3.473757136	2.942933415	11.03654352	0.560497443	-0.32225729	48.23881365	1004.326055	28.6737856	2142.311479	0.001469828	484.7911737	242.3950875	99.83608207	0	0	0	0	0	0	0
0:42:22	-256.2658499	2223.951221	3.473757136	2.942933415	11.03654352	0.560497443	-0.32225729	48.23881365	1004.326055	28.6737856	2142.311479	0.001469828	484.7911737	242.3950875	99.83608207	0	0	0	0	0	0	0
0:42:22	-226.4025039	2181.576981	3.112764567	2.627197385	10.82394785	0.549918364	-0.009884666	48.22484074	1004.492355	28.68322278	2128.909826	0.00094069	484.7558312	242.377416	99.83605253	0	0	0	0	0	0	0
0:42:22	-226.4025039	2181.576981	3.112764567	2.627197385	10.82394785	0.549918364	-0.009884666	48.22484074	1004.492355	28.68322278	2128.909826	0.00094069	484.7558312	242.377416	99.83605253	0	0	0	0	0	0	0
0:42:22	-226.4025039	2181.576981	3.112764567	2.627197385	10.82394785	0.549918364	-0.009884666	48.22484074	1004.492355	28.68322278	2128.909826	0.00094069	484.7558312	242.377416	99.83605253	0	0	0	0	0	0	0
0:42:22	-226.4025039	2181.576981	3.112764567	2.627197385	10.82394785	0.549918364	-0.009884666	48.22484074	1004.492355	28.68322278	2128.909826	0.00094069	484.7558312	242.377416	99.83605253	0	0	0	0	0	0	0
0:42:22	-226.4025039	2181.576981	3.112764567	2.627197385	10.82394785	0.549918364	-0.009884666	48.22484074	1004.492355	28.68322278	2128.909826	0.00094069	484.7558312	242.377416	99.83605253	0	0	0	0	0	0	0
0:42:22	-226.4025039	2181.576981	3.112764567	2.627197385	10.82394785	0.549918364	-0.009884666	48.22484074	1004.492355	28.68322278	2128.909826	0.00094069	484.7558312	242.377416	99.83605253	0	0	0	0	0	0	0
0:42:22	-226.4025039	2181.576981	3.112764567	2.627197385	10.82394785	0.549918364	-0.009884666	48.22484074	1004.492355	28.68322278	2128.909826	0.00094069	484.7558312	242.377416	99.83605253	0	0	0	0	0	0	0
0:42:22	-226.4025039	2181.576981	3.112764567	2.627197385	10.82394785	0.549918364	-0.009884666	48.22484074	1004.492355	28.68322278	2128.909826	0.00094069	484.7558312	242.377416	99.83605253	0	0	0	0	0	0	0
0:42:22	-78.0588825	2154.781548	2.884889323	2.498246327	10.68528663	0.544547753	0.187713814	48.21589807	1004.346067	28.68926258	2119.536609	0.000602042	484.6414119	242.3203862	99.83603362	0	0	0	0	0	0	0
0:42:22	-78.0588825	2154.781548	2.884889323	2.498246327	10.68528663	0.544547753	0.187713814	48.21589807	1004.346067	28.68926258	2119.536609	0.000602042	484.6414119	242.3203862	99.83603362	0	0	0	0	0	0	0
0:42:22	-78.0588825	2154.781548	2.884889323	2.498246327	10.68528663	0.544547753	0.187713814	48.21589807	1004.346067	28.68926258	2119.536609	0.000602042	484.6414119	242.3203862	99.83603362	0	0	0	0	0	0	0
0:42:22	-78.0588825	2154.781548	2.884889323	2.498246327	10.68528663	0.544547753	0.187713814	48.21589807	1004.346067	28.68926258	2119.536609	0.000602042	484.6414119	242.3203862	99.83603362	0	0	0	0	0	0	0
0:42:22	-78.0588825	2154.781548	2.884889323	2.498246327	10.68528663	0.544547753	0.187713814	48.21589807	1004.346067	28.68926258	2119.536609	0.000602042	484.6414119	242.3203862	99.83603362	0	0	0	0	0	0	0
0:42:22	-78.0588825	2154.781548	2.884889323	2.498246327	10.68528663	0.544547753	0.187713814	48.21589807	1004.346067	28.68926258	2119.536609	0.000602042	484.6414119	242.3203862	99.83603362	0	0	0	0	0	0	0
0:42:22	-78.0588825	2154.781548	2.884889323	2.498246327	10.68528663	0.544547753	0.187713814	48.21589807	1004.346067	28.68926258	2119.536609	0.000602042	484.6414119	242.3203862	99.83603362	0	0	0	0	0	0	0
0:42:22	-78.0588825	2154.781548	2.884889323	2.498246327	10.68528663	0.544547753	0.187713814	48.21589807	1004.346067	28.68926258	2119.536609	0.000602042	484.6414119	242.3203862	99.83603362	0	0	0	0	0	0	0
0:42:22	-78.0588825	2154.781548	2.884889323	2.498246327	10.68528663	0.544547753	0.187713814	48.21589807	1004.346067	28.68926258	2119.536609	0.000602042	484.6414119	242.3203862	99.83603362	0	0	0	0	0	0	0
0:42:23	-73.1959248	2135.877751	2.663529167	2.241877649	10.59230344	0.532470562	0.310736841	48.21017477	1004.252443	28.69312805	2112.21447	0.000385307	484.5681836	242.2838872	99.83602151	0	0	0	0	0	0	0
0:42:23	-73.1959248	2135.877751	2.663529167	2.241877649	10.59230344	0.532470562	0.310736841	48.21017477	1004.252443	28.69312805	2112.21447	0.000385307	484.5681836	242.2838872	99.83602151	0	0	0	0	0	0	0
0:42:23	-73.1959248	2135.877751	2.663529167	2.241877649	10.59230344	0.532470562	0.310736841	48.21017477	1004.252443	28.69312805	2112.21447	0.000385307	484.5681836	242.2838872	99.83602151	0	0	0	0	0	0	0
0:42:23	-73.1959248	2135.877751	2.663529167	2.241877649	10.59230344	0.532470562	0.310736841	48.21017477	1004.252443	28.69312805	2112.21447	0.000385307	484.5681836	242.2838872	99.83602151	0	0	0	0	0	0	0
0:42:23	-73.1959248	2135.877751	2.663529167	2.241877649	10.59230344	0.532470562	0.310736841	48.21017477	1004.252443	28.69312805	2112.21447	0.000385307	484.5681836	242.2838872	99.83602151	0	0	0	0	0	0	0
0:42:23	-73.1959248	2135.877751	2.663529167	2.241877649	10.59230344	0.532470562	0.310736841	48.21017477	1004.252443	28.69312805	2112.21447	0.000385307	484.5681836	242.2838872	99.83602151	0	0	0	0	0	0	0
0:42:23	-73.1959248	2135.877751	2.663529167	2.241877649	10.59230344	0.532470562	0.310736841	48.21017477	1004.252443	28.69312805	2112.21447	0.000385307	484.5681836	242.2838872	99.83602151	0	0	0	0	0	0	0
0:42:23	-73.1959248	2135.877751	2.663529167	2.241877649	10.59230344	0.532470562	0.310736841	48.21017477	1004.252443	28.69312805	2112.21447	0.000385307	484.5681836	242.2838872	99.83602151	0	0	0	0	0	0	0
0:42:23	-200.0971519	2120.95228	2.481698667	2.205841695	10.5259542	0.51066116	0.383711578	48.20651185	1004.192524	28.69560195	2105.545781	0.036246596	484.5213175	242.2605278	99.83601377	0	0	0	0	0	0	0
0:42:23	-200.0971519	2120.95228	2.481698667	2.205841695	10.5259542	0.51066116	0.383711578	48.20651185	1004.192524	28.69560195	2105.545781	0.036246596	484.5213175	242.2605278	99.83601377	0	0	0	0	0	0	0
0:42:23	-200.0971519	2120.95228	2.481698667	2.205841695	10.5259542	0.51066116	0.383711578	48.20651185	1004.192524	28.69560195	2105.545781	0.036246596	484.5213175	242.2605278	99.83601377	0	0	0	0	0	0	0
0:42:23	-200.0971519	2120.95228	2.481698667	2.205841695	10.5259542	0.51066116	0.383711578	48.20651185	1004.192524	28.69560195	2105.545781	0.036246596	484.5213175	242.2605278	99.83601377	0	0	0	0	0	0	0
0:42:23	-200.0971519	2120.95228	2.481698667	2.205841695	10.5259542	0.51066116	0.383711578	48.20651185	1004.192524	28.69560195	2105.545781	0.036246596	484.5213175	242.2605278	99.83601377	0	0	0	0	0	0	0
0:42:23	-200.0971519	2120.95228	2.481698667	2.205841695	10.5259542	0.51066116	0.383711578	48.20651185	1004.192524	28.69560195	2105.545781	0.036246596	484.5213175	242.2605278	99.83601377	0	0	0	0	0	0	0
0:42:23	-200.0971519	2120.95228	2.481698667	2.205841695	10.5259542	0.51066116	0.383711578	48.20651185	1004.192524	28.69560195	2105.545781	0.036246596	484.5213175	242.2605278	99.83601377	0	0	0	0	0	0	0
0:42:23	-200.0971519	2120.95228	2.481698667	2.205841695	10.5259542	0.51066116	0.383711578	48.20651185	1004.192524	28.69560195	2105.545781	0.036246596	484.5213175	242.2605278	99.83601377	0	0	0	0	0	0	0
0:42:23	-200.0971519	2120.95228	2.481698667	2.205841695	10.5259542	0.51066116	0.383711578	48.20651185	1004.192524	28.69560195	2105.545781	0.036246596	484.5213175	242.2605278	99.83601377	0	0	0	0	0	0	0
0:42:23	-136.0963372	2111.73582	2.342327147	2.018258685	10.48169069	0.498223142	0.42501541	48.20416758	1003.732975	28.67718525	2101.01906	0.059197822	484.4913232	242.2455778	99.83600881	0	0	0	0	0	0	0
0:42:23	-136.0963372	2111.73582	2.342327147	2.018258685	10.48169069	0.498223142	0.42501541	48.20416758	1003.732975	28.67718525	2101.01906	0.059197822	484.4913232	242.2455778	99.83600881	0	0	0	0	0	0	0
0:42:23	-136.0963372	2111.73582	2.342327147	2.018258685	10.48169069	0.498223142	0.42501541	48.20416758	1003.732975	28.67718525	2101.01906	0.059197822	484.4913232	242.2455778	99.83600881	0	0	0	0	0	0	0
0:42:23	-136.0963372	2111.73582	2.342327147	2.018258685	10.48169069	0.498223142	0.42501541	48.20416758	1003.732975	28.67718525	2101.01906	0.059197822	484.4913232	242.2455778	99.83600881	0	0	0	0	0	0	0
0:42:23	-136.0963372	2111.73582	2.342327147	2.018258685	10.48169069	0.498223142	0.42501541	48.20416758	1003.732975	28.67718525	2101.01906	0.059197822	484.4913232	242.2455778	99.83600881	0	0	0	0	0	0	0
0:42:23	-136.0963372	2111.73582	2.342327147	2.018258685	10.48169069	0.498223142	0.42501541	48.20416758	1003.732975	28.67718525	2101.01906	0.059197822	484.4913232	242.2455778	99.83600881	0	0	0	0	0	0	0
0:42:23	-136.0963372	2111.73582	2.342327147	2.018258685	10.48169069	0.498223142	0.42501541	48.20416758	1003.732975	28.67718525	2101.01906	0.059197822	484.4913232	242.2455778	99.83600881	0	0	0	0	0	0	0
0:42:23	-136.0963372	2111.73582	2.342327147	2.018258685	10.48169069	0.498223142	0.42501541	48.20416758	1003.732975	28.67718525	2101.01906	0.059197822	484.4913232	242.2455778	99.83600881	0	0	0	0	0	0	0
0:42:23	-80.54805581	2105.000964	2.181489374	1.971325558	10.45156204	0.486102811	0.447329862	48.23866725	1003.101904	28.64939856	2097.345318	0.109886606	484.4721269	242.2360098	99.83600564	0	0	0	0	0	0	0
0:42:23	-80.54805581	2105.000964	2.181489374	1.971325558	10.45156204	0.486102811	0.447329862	48.23866725	1003.101904	28.64939856	2097.345318	0.109886606	484.4721269	242.2360098	99.83600564	0	0	0	0	0	0	0
0:42:23	-80.54805581	2105.000964	2.181489374	1.971325558	10.45156204	0.486102811	0.447329862	48.23866725	1003.101904	28.64939856	2097.345318	0.109886606	484.4721269	242.2360098	99.83600564	0	0	0	0	0	0	0
0:42:23	-80.54805581	2105.000964	2.181489374	1.971325558	10.45156204	0.486102811	0.447329862	48.23866725	1003.101904	28.64939856	2097.345318	0.109886606	484.4721269	242.2360098	99.83600564	0	0	0	0	0	0	0
0:42:23	-80.54805581	2105.000964	2.181489374	1.971325558	10.45156204	0.486102811	0.447329862	48.23866725	1003.101904	28.64939856	2097.345318	0.109886606	484.4721269	242.2360098	99.83600564	0	0	0	0	0	0	0
0:42:23	-80.54805581	2105.000964	2.181489374	1.971325558	10.45156204	0.486102811	0.447329862	48.23866725	1003.101904	28.64939856	2097.345318	0.109886606	484.4721269	242.2360098	99.83600564	0	0	0	0	0	0	0
0:42:23	-80.54805581	2105.000964	2.181489374	1.971325558	10.45156204	0.486102811	0.447329862	48.23866725	1003.101904	28.64939856	2097.345318	0.109886606	484.4721269	242.2360098	99.83600564	0	0	0	0	0	0	0
0:42:23	-80.54805581	2105.000964	2.181489374	1.971325558	10.45156204	0.486102811	0.447329862	48.23866725	1003.101904	28.64939856	2097.345318	0.109886606	484.4721269	242.2360098	99.83600564	0	0	0	0	0	0	0
0:42:24	-89.15903572	2099.802897	2.065073199	1.771808357	10.42903971	0.473945799	0.457451112	48.26074704	1002.698019	28.63161508	2093.627364	0.162327428	484.4598412	242.2298863	99.83600361	0	0	0	0	0	0	0
0:42:24	-89.15903572	2099.802897	2.065073199	1.771808357	10.42903971	0.473945799	0.457451112	48.26074704	1002.698019	28.63161508	2093.627364	0.162327428	484.4598412	242.2298863	99.83600361	0	0	0	0	0	0	0
0:42:24	-89.15903572	2099.802897	2.065073199	1.771808357	10.42903971	0.473945799	0.457451112	48.26074704	1002.698019	28.63161508	2093.627364	0.162327428	484.4598412	242.2298863	99.83600361	0	0	0	0	0	0	0
0:42:24	-89.15903572	2099.802897	2.065073199	1.771808357	10.42903971	0.473945799	0.457451112	48.26074704	1002.698019	28.63161508	2093.627364	0.162327428	484.4598412	242.2298863	99.83600361	0	0	0	0	0	0	0
0:42:24	-89.15903572	2099.802897	2.065073199	1.771808357	10.42903971	0.473945799	0.457451112	48.26074704	1002.698019	28.63161508	2093.627364	0.162327428	484.4598412	242.2298863	99.83600361	0	0	0	0	0	0	0
0:42:24	-89.15903572	2099.802897	2.065073199	1.771808357	10.42903971	0.473945799	0.457451112	48.26074704	1002.698019	28.63161508	2093.627364	0.162327428	484.4598412	242.2298863	99.83600361	0	0	0	0	0	0	0
0:42:24	-89.15903572	2099.802897	2.065073199	1.771808357	10.42903971	0.473945799	0.457451112	48.26074704	1002.698019	28.63161508	2093.627364	0.162327428	484.4598412	242.2298863	99.83600361	0	0	0	0	0	0	0
0:42:24	-89.15903572	2099.802897	2.065073199	1.771808357	10.42903971	0.473945799	0.457451112	48.26074704	1002.698019	28.63161508	2093.627364	0.162327428	484.4598412	242.2298863	99.83600361	0	0	0	0	0	0	0
0:42:24	-89.15903572	2099.802897	2.065073199	1.771808357	10.42903971	0.473945799	0.457451112	48.26074704	1002.698019	28.63161508	2093.627364	0.162327428	484.4598412	242.2298863	99.83600361	0	0	0	0	0	0	0
0:42:24	-172.8144629	2095.339654	1.967766848	1.731157349	10.41282541	0.460445311	0.459808712	48.27487811	1002.439532	28.62023365	2091.154833	0.211889554	484.4519784	242.2259672	99.83600231	0	0	0	0	0	0	0
0:42:24	-172.8144629	2095.339654	1.967766848	1.731157349	10.41282541	0.460445311	0.459808712	48.27487811	1002.439532	28.62023365	2091.154833	0.211889554	484.4519784	242.2259672	99.83600231	0	0	0	0	0	0	0
0:42:24	-172.8144629	2095.339654	1.967766848	1.731157349	10.41282541	0.460445311	0.459808712	48.27487811	1002.439532	28.62023365	2091.154833	0.211889554	484.4519784	242.2259672	99.83600231	0	0	0	0	0	0	0
0:42:24	-172.8144629	2095.339654	1.967766848	1.731157349	10.41282541	0.460445311	0.459808712	48.27487811	1002.439532	28.62023365	2091.154833	0.211889554	484.4519784	242.2259672	99.83600231	0	0	0	0	0	0	0
0:42:24	-172.8144629	2095.339654	1.967766848	1.731157349	10.41282541	0.460445311	0.459808712	48.27487811	1002.439532	28.62023365	2091.154833	0.211889554	484.4519784	242.2259672	99.83600231	0	0	0	0	0	0	0
0:42:24	-172.8144629	2095.339654	1.967766848	1.731157349	10.41282541	0.460445311	0.459808712	48.27487811	1002.439532	28.62023365	2091.154833	0.211889554	484.4519784	242.2259672	99.83600231	0	0	0	0	0	0	0
0:42:24	-172.8144629	2095.339654	1.967766848	1.731157349	10.41282541	0.460445311	0.459808712	48.27487811	1002.439532	28.62023365	2091.154833	0.211889554	484.4519784	242.2259672	99.83600231	0	0	0	0	0	0	0
0:42:24	-172.8144629	2095.339654	1.967766848	1.731157349	10.41282541	0.460445311	0.459808712	48.27487811	1002.439532	28.62023365	2091.154833	0.211889554	484.4519784	242.2259672	99.83600231	0	0	0	0	0	0	0
0:42:24	-128.3786162	2092.386819	1.767250782	1.632020703	10.40604826	0.207884999	0.432717575	48.28392199	1003.74254	28.61294954	2088.628173	0.243609314	484.4469462	242.223459	99.83600148	0	0	0	0	0	0	0
0:42:24	-128.3786162	2092.386819	1.767250782	1.632020703	10.40604826	0.207884999	0.432717575	48.28392199	1003.74254	28.61294954	2088.628173	0.243609314	484.4469462	242.223459	99.83600148	0	0	0	0	0	0	0
0:42:24	-128.3786162	2092.386819	1.767250782	1.632020703	10.40604826	0.207884999	0.432717575	48.28392199	1003.74254	28.61294954	2088.628173	0.243609314	484.4469462	242.223459	99.83600148	0	0	0	0	0	0	0
0:42:24	-128.3786162	2092.386819	1.767250782	1.632020703	10.40604826	0.207884999	0.432717575	48.28392199	1003.74254	28.61294954	2088.628173	0.243609314	484.4469462	242.223459	99.83600148	0	0	0	0	0	0	0
0:42:24	-128.3786162	2092.386819	1.767250782	1.632020703	10.40604826	0.207884999	0.432717575	48.28392199	1003.74254	28.61294954	2088.628173	0.243609314	484.4469462	242.223459	99.83600148	0	0	0	0	0	0	0
0:42:24	-128.3786162	2092.386819	1.767250782	1.632020703	10.40604826	0.207884999	0.432717575	48.28392199	1003.74254	28.61294954	2088.628173	0.243609314	484.4469462	242.223459	99.83600148	0	0	0	0	0	0	0
0:42:24	-128.3786162	2092.386819	1.767250782	1.632020703	10.40604826	0.207884999	0.432717575	48.28392199	1003.74254	28.61294954	2088.628173	0.243609314	484.4469462	242.223459	99.83600148	0	0	0	0	0	0	0
0:42:24	-128.3786162	2092.386819	1.767250782	1.632020703	10.40604826	0.207884999	0.432717575	48.28392199	1003.74254	28.61294954	2088.628173	0.243609314	484.4469462	242.223459	99.83600148	0	0	0	0	0	0	0
0:42:24	-128.3786162	2092.386819	1.767250782	1.632020703	10.40604826	0.207884999	0.432717575	48.28392199	1003.74254	28.61294954	2088.628173	0.243609314	484.4469462	242.223459	99.83600148	0	0	0	0	0	0	0
0:42:24	-29.66335439	2097.621364	1.419080501	1.25029325	10.45727089	-0.7999136	0.130819248	48.25371007	1004.576466	28.6082877	2087.122071	0.263909961	484.7036455	242.3518138	99.83600095	0	0	0	0	0	0	0
0:42:24	-29.66335439	2097.621364	1.419080501	1.25029325	10.45727089	-0.7999136	0.130819248	48.25371007	1004.576466	28.6082877	2087.122071	0.263909961	484.7036455	242.3518138	99.83600095	0	0	0	0	0	0	0
0:42:24	-29.66335439	2097.621364	1.419080501	1.25029325	10.45727089	-0.7999136	0.130819248	48.25371007	1004.576466	28.6082877	2087.122071	0.263909961	484.7036455	242.3518138	99.83600095	0	0	0	0	0	0	0
0:42:24	-29.66335439	2097.621364	1.419080501	1.25029325	10.45727089	-0.7999136	0.130819248	48.25371007	1004.576466	28.6082877	2087.122071	0.263909961	484.7036455	242.3518138	99.83600095	0	0	0	0	0	0	0
0:42:24	-29.66335439	2097.621364	1.419080501	1.25029325	10.45727089	-0.7999136	0.130819248	48.25371007	1004.576466	28.6082877	2087.122071	0.263909961	484.7036455	242.3518138	99.83600095	0	0	0	0	0	0	0
0:42:24	-29.66335439	2097.621364	1.419080501	1.25029325	10.45727089	-0.7999136	0.130819248	48.25371007	1004.576466	28.6082877	2087.122071	0.263909961	484.7036455	242.3518138	99.83600095	0	0	0	0	0	0	0
0:42:25	-29.66335439	2097.621364	1.419080501	1.25029325	10.45727089	-0.7999136	0.130819248	48.25371007	1004.576466	28.6082877	2087.122071	0.263909961	484.7036455	242.3518138	99.83600095	0	0	0	0	0	0	0
0:42:25	-29.66335439	2097.621364	1.419080501	1.25029325	10.45727089	-0.7999136	0.130819248	48.25371007	1004.576466	28.6082877	2087.122071	0.263909961	484.7036455	242.3518138	99.83600095	0	0	0	0	0	0	0
0:42:25	-31.62102681	2113.412753	1.03689152	0.79546768	10.57945337	-2.203744704	-0.513235681	48.23437445	1005.110178	28.60530413	2086.498565	0.276902375	484.8679331	242.4339608	99.83600061	0	0	0	0	0	0	0
0:42:25	-31.62102681	2113.412753	1.03689152	0.79546768	10.57945337	-2.203744704	-0.513235681	48.23437445	1005.110178	28.60530413	2086.498565	0.276902375	484.8679331	242.4339608	99.83600061	0	0	0	0	0	0	0
0:42:25	-31.62102681	2113.412753	1.03689152	0.79546768	10.57945337	-2.203744704	-0.513235681	48.23437445	1005.110178	28.60530413	2086.498565	0.276902375	484.8679331	242.4339608	99.83600061	0	0	0	0	0	0	0
0:42:25	-31.62102681	2113.412753	1.03689152	0.79546768	10.57945337	-2.203744704	-0.513235681	48.23437445	1005.110178	28.60530413	2086.498565	0.276902375	484.8679331	242.4339608	99.83600061	0	0	0	0	0	0	0
0:42:25	-31.62102681	2113.412753	1.03689152	0.79546768	10.57945337	-2.203744704	-0.513235681	48.23437445	1005.110178	28.60530413	2086.498565	0.276902375	484.8679331	242.4339608	99.83600061	0	0	0	0	0	0	0
0:42:25	-31.62102681	2113.412753	1.03689152	0.79546768	10.57945337	-2.203744704	-0.513235681	48.23437445	1005.110178	28.60530413	2086.498565	0.276902375	484.8679331	242.4339608	99.83600061	0	0	0	0	0	0	0
0:42:25	-31.62102681	2113.412753	1.03689152	0.79546768	10.57945337	-2.203744704	-0.513235681	48.23437445	1005.110178	28.60530413	2086.498565	0.276902375	484.8679331	242.4339608	99.83600061	0	0	0	0	0	0	0
0:42:25	-31.62102681	2113.412753	1.03689152	0.79546768	10.57945337	-2.203744704	-0.513235681	48.23437445	1005.110178	28.60530413	2086.498565	0.276902375	484.8679331	242.4339608	99.83600061	0	0	0	0	0	0	0
0:42:25	111.4136228	2152.942242	0.354690573	0.202659315	10.85021016	-3.849596611	-1.548430836	48.22199965	1005.451754	28.60339464	2086.998322	0.26521752	484.9730772	242.4865349	99.83600039	0	0	0	0	0	0	0
0:42:25	111.4136228	2152.942242	0.354690573	0.202659315	10.85021016	-3.849596611	-1.548430836	48.22199965	1005.451754	28.60339464	2086.998322	0.26521752	484.9730772	242.4865349	99.83600039	0	0	0	0	0	0	0
0:42:25	111.4136228	2152.942242	0.354690573	0.202659315	10.85021016	-3.849596611	-1.548430836	48.22199965	1005.451754	28.60339464	2086.998322	0.26521752	484.9730772	242.4865349	99.83600039	0	0	0	0	0	0	0
0:42:25	111.4136228	2152.942242	0.354690573	0.202659315	10.85021016	-3.849596611	-1.548430836	48.22199965	1005.451754	28.60339464	2086.998322	0.26521752	484.9730772	242.4865349	99.83600039	0	0	0	0	0	0	0
0:42:25	111.4136228	2152.942242	0.354690573	0.202659315	10.85021016	-3.849596611	-1.548430836	48.22199965	1005.451754	28.60339464	2086.998322	0.26521752	484.9730772	242.4865349	99.83600039	0	0	0	0	0	0	0
0:42:25	111.4136228	2152.942242	0.354690573	0.202659315	10.85021016	-3.849596611	-1.548430836	48.22199965	1005.451754	28.60339464	2086.998322	0.26521752	484.9730772	242.4865349	99.83600039	0	0	0	0	0	0	0
0:42:25	111.4136228	2152.942242	0.354690573	0.202659315	10.85021016	-3.849596611	-1.548430836	48.22199965	1005.451754	28.60339464	2086.998322	0.26521752	484.9730772	242.4865349	99.83600039	0	0	0	0	0	0	0
0:42:25	111.4136228	2152.942242	0.354690573	0.202659315	10.85021016	-3.849596611	-1.548430836	48.22199965	1005.451754	28.60339464	2086.998322	0.26521752	484.9730772	242.4865349	99.83600039	0	0	0	0	0	0	0
0:42:25	111.4136228	2152.942242	0.354690573	0.202659315	10.85021016	-3.849596611	-1.548430836	48.22199965	1005.451754	28.60339464	2086.998322	0.26521752	484.9730772	242.4865349	99.83600039	0	0	0	0	0	0	0
0:42:25	208.0721586	2222.327475	-0.393358033	-0.469858038	11.3006545	-5.504981831	-2.872235735	48.21407977	1005.417643	28.60217257	2089.224246	0.241739213	485.0403694	242.5201823	99.83600025	0	0	0	0	0	0	0
0:42:25	208.0721586	2222.327475	-0.393358033	-0.469858038	11.3006545	-5.504981831	-2.872235735	48.21407977	1005.417643	28.60217257	2089.224246	0.241739213	485.0403694	242.5201823	99.83600025	0	0	0	0	0	0	0
0:42:25	208.0721586	2222.327475	-0.393358033	-0.469858038	11.3006545	-5.504981831	-2.872235735	48.21407977	1005.417643	28.60217257	2089.224246	0.241739213	485.0403694	242.5201823	99.83600025	0	0	0	0	0	0	0
0:42:25	208.0721586	2222.327475	-0.393358033	-0.469858038	11.3006545	-5.504981831	-2.872235735	48.21407977	1005.417643	28.60217257	2089.224246	0.241739213	485.0403694	242.5201823	99.83600025	0	0	0	0	0	0	0
0:42:25	208.0721586	2222.327475	-0.393358033	-0.469858038	11.3006545	-5.504981831	-2.872235735	48.21407977	1005.417643	28.60217257	2089.224246	0.241739213	485.0403694	242.5201823	99.83600025	0	0	0	0	0	0	0
0:42:25	208.0721586	2222.327475	-0.393358033	-0.469858038	11.3006545	-5.504981831	-2.872235735	48.21407977	1005.417643	28.60217257	2089.224246	0.241739213	485.0403694	242.5201823	99.83600025	0	0	0	0	0	0	0
0:42:25	208.0721586	2222.327475	-0.393358033	-0.469858038	11.3006545	-5.504981831	-2.872235735	48.21407977	1005.417643	28.60217257	2089.224246	0.241739213	485.0403694	242.5201823	99.83600025	0	0	0	0	0	0	0
0:42:25	208.0721586	2222.327475	-0.393358033	-0.469858038	11.3006545	-5.504981831	-2.872235735	48.21407977	1005.417643	28.60217257	2089.224246	0.241739213	485.0403694	242.5201823	99.83600025	0	0	0	0	0	0	0
0:42:25	406.3711015	2317.357824	-0.952749141	-0.863629144	11.87705888	-6.847428372	-4.23559087	48.20901105	1005.395811	28.60139045	2093.468957	0.154713096	485.0834364	242.5417167	99.83600016	0	0	0	0	0	0	0
0:42:25	406.3711015	2317.357824	-0.952749141	-0.863629144	11.87705888	-6.847428372	-4.23559087	48.20901105	1005.395811	28.60139045	2093.468957	0.154713096	485.0834364	242.5417167	99.83600016	0	0	0	0	0	0	0
0:42:25	406.3711015	2317.357824	-0.952749141	-0.863629144	11.87705888	-6.847428372	-4.23559087	48.20901105	1005.395811	28.60139045	2093.468957	0.154713096	485.0834364	242.5417167	99.83600016	0	0	0	0	0	0	0
0:42:25	406.3711015	2317.357824	-0.952749141	-0.863629144	11.87705888	-6.847428372	-4.23559087	48.20901105	1005.395811	28.60139045	2093.468957	0.154713096	485.0834364	242.5417167	99.83600016	0	0	0	0	0	0	0
0:42:25	406.3711015	2317.357824	-0.952749141	-0.863629144	11.87705888	-6.847428372	-4.23559087	48.20901105	1005.395811	28.60139045	2093.468957	0.154713096	485.0834364	242.5417167	99.83600016	0	0	0	0	0	0	0
0:42:26	406.3711015	2317.357824	-0.952749141	-0.863629144	11.87705888	-6.847428372	-4.23559087	48.20901105	1005.395811	28.60139045	2093.468957	0.154713096	485.0834364	242.5417167	99.83600016	0	0	0	0	0	0	0
0:42:26	406.3711015	2317.357824	-0.952749141	-0.863629144	11.87705888	-6.847428372	-4.23559087	48.20901105	1005.395811	28.60139045	2093.468957	0.154713096	485.0834364	242.5417167	99.83600016	0	0	0	0	0	0	0
0:42:26	406.3711015	2317.357824	-0.952749141	-0.863629144	11.87705888	-6.847428372	-4.23559087	48.20901105	1005.395811	28.60139045	2093.468957	0.154713096	485.0834364	242.5417167	99.83600016	0	0	0	0	0	0	0
0:42:26	475.935705	2427.076287	-0.71839945	-0.712802652	12.49195768	-7.276634158	-5.432738157	48.20576708	1005.381839	28.60088989	2100.337253	0.099016382	485.1109993	242.5554987	99.8360001	0	0	0	0	0	0	0
0:42:26	475.935705	2427.076287	-0.71839945	-0.712802652	12.49195768	-7.276634158	-5.432738157	48.20576708	1005.381839	28.60088989	2100.337253	0.099016382	485.1109993	242.5554987	99.8360001	0	0	0	0	0	0	0
0:42:26	475.935705	2427.076287	-0.71839945	-0.712802652	12.49195768	-7.276634158	-5.432738157	48.20576708	1005.381839	28.60088989	2100.337253	0.099016382	485.1109993	242.5554987	99.8360001	0	0	0	0	0	0	0
0:42:26	475.935705	2427.076287	-0.71839945	-0.712802652	12.49195768	-7.276634158	-5.432738157	48.20576708	1005.381839	28.60088989	2100.337253	0.099016382	485.1109993	242.5554987	99.8360001	0	0	0	0	0	0	0
0:42:26	475.935705	2427.076287	-0.71839945	-0.712802652	12.49195768	-7.276634158	-5.432738157	48.20576708	1005.381839	28.60088989	2100.337253	0.099016382	485.1109993	242.5554987	99.8360001	0	0	0	0	0	0	0
0:42:26	475.935705	2427.076287	-0.71839945	-0.712802652	12.49195768	-7.276634158	-5.432738157	48.20576708	1005.381839	28.60088989	2100.337253	0.099016382	485.1109993	242.5554987	99.8360001	0	0	0	0	0	0	0
0:42:26	475.935705	2427.076287	-0.71839945	-0.712802652	12.49195768	-7.276634158	-5.432738157	48.20576708	1005.381839	28.60088989	2100.337253	0.099016382	485.1109993	242.5554987	99.8360001	0	0	0	0	0	0	0
0:42:26	475.935705	2427.076287	-0.71839945	-0.712802652	12.49195768	-7.276634158	-5.432738157	48.20576708	1005.381839	28.60088989	2100.337253	0.099016382	485.1109993	242.5554987	99.8360001	0	0	0	0	0	0	0
0:42:26	475.935705	2427.076287	-0.71839945	-0.712802652	12.49195768	-7.276634158	-5.432738157	48.20576708	1005.381839	28.60088989	2100.337253	0.099016382	485.1109993	242.5554987	99.8360001	0	0	0	0	0	0	0
0:42:26	346.2432512	2510.339304	0.226184352	0.443086302	12.89969292	-6.424725861	-5.994912421	48.20369093	1005.372897	28.60056953	2110.103922	0.063370484	485.1286396	242.5643192	99.83600007	0	0	0	0	0	0	0
0:42:26	346.2432512	2510.339304	0.226184352	0.443086302	12.89969292	-6.424725861	-5.994912421	48.20369093	1005.372897	28.60056953	2110.103922	0.063370484	485.1286396	242.5643192	99.83600007	0	0	0	0	0	0	0
0:42:26	346.2432512	2510.339304	0.226184352	0.443086302	12.89969292	-6.424725861	-5.994912421	48.20369093	1005.372897	28.60056953	2110.103922	0.063370484	485.1286396	242.5643192	99.83600007	0	0	0	0	0	0	0
0:42:26	346.2432512	2510.339304	0.226184352	0.443086302	12.89969292	-6.424725861	-5.994912421	48.20369093	1005.372897	28.60056953	2110.103922	0.063370484	485.1286396	242.5643192	99.83600007	0	0	0	0	0	0	0
0:42:26	346.2432512	2510.339304	0.226184352	0.443086302	12.89969292	-6.424725861	-5.994912421	48.20369093	1005.372897	28.60056953	2110.103922	0.063370484	485.1286396	242.5643192	99.83600007	0	0	0	0	0	0	0
0:42:26	346.2432512	2510.339304	0.226184352	0.443086302	12.89969292	-6.424725861	-5.994912421	48.20369093	1005.372897	28.60056953	2110.103922	0.063370484	485.1286396	242.5643192	99.83600007	0	0	0	0	0	0	0
0:42:26	346.2432512	2510.339304	0.226184352	0.443086302	12.89969292	-6.424725861	-5.994912421	48.20369093	1005.372897	28.60056953	2110.103922	0.063370484	485.1286396	242.5643192	99.83600007	0	0	0	0	0	0	0
0:42:26	346.2432512	2510.339304	0.226184352	0.443086302	12.89969292	-6.424725861	-5.994912421	48.20369093	1005.372897	28.60056953	2110.103922	0.063370484	485.1286396	242.5643192	99.83600007	0	0	0	0	0	0	0
0:42:26	199.5838808	2549.061634	1.179797985	1.017975234	13.05036347	-5.040624551	-5.879983949	48.26236219	1005.162334	28.6003645	2120.82203	0.04055711	485.7583293	242.8791643	99.83660004	0	0	0	0	0	0	0
0:42:26	199.5838808	2549.061634	1.179797985	1.017975234	13.05036347	-5.040624551	-5.879983949	48.26236219	1005.162334	28.6003645	2120.82203	0.04055711	485.7583293	242.8791643	99.83660004	0	0	0	0	0	0	0
0:42:26	199.5838808	2549.061634	1.179797985	1.017975234	13.05036347	-5.040624551	-5.879983949	48.26236219	1005.162334	28.6003645	2120.82203	0.04055711	485.7583293	242.8791643	99.83660004	0	0	0	0	0	0	0
0:42:26	199.5838808	2549.061634	1.179797985	1.017975234	13.05036347	-5.040624551	-5.879983949	48.26236219	1005.162334	28.6003645	2120.82203	0.04055711	485.7583293	242.8791643	99.83660004	0	0	0	0	0	0	0
0:42:26	199.5838808	2549.061634	1.179797985	1.017975234	13.05036347	-5.040624551	-5.879983949	48.26236219	1005.162334	28.6003645	2120.82203	0.04055711	485.7583293	242.8791643	99.83660004	0	0	0	0	0	0	0
0:42:26	199.5838808	2549.061634	1.179797985	1.017975234	13.05036347	-5.040624551	-5.879983949	48.26236219	1005.162334	28.6003645	2120.82203	0.04055711	485.7583293	242.8791643	99.83660004	0	0	0	0	0	0	0
0:42:26	199.5838808	2549.061634	1.179797985	1.017975234	13.05036347	-5.040624551	-5.879983949	48.26236219	1005.162334	28.6003645	2120.82203	0.04055711	485.7583293	242.8791643	99.83660004	0	0	0	0	0	0	0
0:42:26	199.5838808	2549.061634	1.179797985	1.017975234	13.05036347	-5.040624551	-5.879983949	48.26236219	1005.162334	28.6003645	2120.82203	0.04055711	485.7583293	242.8791643	99.83660004	0	0	0	0	0	0	0
0:42:26	38.03856368	2546.176366	2.17555071	1.880544149	12.95907262	-3.433039713	-5.199549727	48.3479118	1005.027574	28.60023328	2131.662379	0.02595655	486.6560508	243.3280251	99.83746403	0	0	0	0	0	0	0
0:42:26	38.03856368	2546.176366	2.17555071	1.880544149	12.95907262	-3.433039713	-5.199549727	48.3479118	1005.027574	28.60023328	2131.662379	0.02595655	486.6560508	243.3280251	99.83746403	0	0	0	0	0	0	0
0:42:26	38.03856368	2546.176366	2.17555071	1.880544149	12.95907262	-3.433039713	-5.199549727	48.3479118	1005.027574	28.60023328	2131.662379	0.02595655	486.6560508	243.3280251	99.83746403	0	0	0	0	0	0	0
0:42:26	38.03856368	2546.176366	2.17555071	1.880544149	12.95907262	-3.433039713	-5.199549727	48.3479118	1005.027574	28.60023328	2131.662379	0.02595655	486.6560508	243.3280251	99.83746403	0	0	0	0	0	0	0
0:42:27	38.03856368	2546.176366	2.17555071	1.880544149	12.95907262	-3.433039713	-5.199549727	48.3479118	1005.027574	28.60023328	2131.662379	0.02595655	486.6560508	243.3280251	99.83746403	0	0	0	0	0	0	0
0:42:27	38.03856368	2546.176366	2.17555071	1.880544149	12.95907262	-3.433039713	-5.199549727	48.3479118	1005.027574	28.60023328	2131.662379	0.02595655	486.6560508	243.3280251	99.83746403	0	0	0	0	0	0	0
0:42:27	38.03856368	2546.176366	2.17555071	1.880544149	12.95907262	-3.433039713	-5.199549727	48.3479118	1005.027574	28.60023328	2131.662379	0.02595655	486.6560508	243.3280251	99.83746403	0	0	0	0	0	0	0
0:42:27	38.03856368	2546.176366	2.17555071	1.880544149	12.95907262	-3.433039713	-5.199549727	48.3479118	1005.027574	28.60023328	2131.662379	0.02595655	486.6560508	243.3280251	99.83746403	0	0	0	0	0	0	0
0:42:27	38.03856368	2546.176366	2.17555071	1.880544149	12.95907262	-3.433039713	-5.199549727	48.3479118	1005.027574	28.60023328	2131.662379	0.02595655	486.6560508	243.3280251	99.83746403	0	0	0	0	0	0	0
0:42:27	-101.0407592	2507.283154	3.139592455	2.633748256	12.66948648	-1.856385416	-4.131951826	48.40266355	1004.941327	28.6001493	2141.753883	0.016612192	487.2305925	243.6152961	99.83801698	0	0	0	0	0	0	0
0:42:27	-101.0407592	2507.283154	3.139592455	2.633748256	12.66948648	-1.856385416	-4.131951826	48.40266355	1004.941327	28.6001493	2141.753883	0.016612192	487.2305925	243.6152961	99.83801698	0	0	0	0	0	0	0
0:42:27	-101.0407592	2507.283154	3.139592455	2.633748256	12.66948648	-1.856385416	-4.131951826	48.40266355	1004.941327	28.6001493	2141.753883	0.016612192	487.2305925	243.6152961	99.83801698	0	0	0	0	0	0	0
0:42:27	-101.0407592	2507.283154	3.139592455	2.633748256	12.66948648	-1.856385416	-4.131951826	48.40266355	1004.941327	28.6001493	2141.753883	0.016612192	487.2305925	243.6152961	99.83801698	0	0	0	0	0	0	0
0:42:27	-101.0407592	2507.283154	3.139592455	2.633748256	12.66948648	-1.856385416	-4.131951826	48.40266355	1004.941327	28.6001493	2141.753883	0.016612192	487.2305925	243.6152961	99.83801698	0	0	0	0	0	0	0
0:42:27	-101.0407592	2507.283154	3.139592455	2.633748256	12.66948648	-1.856385416	-4.131951826	48.40266355	1004.941327	28.6001493	2141.753883	0.016612192	487.2305925	243.6152961	99.83801698	0	0	0	0	0	0	0
0:42:27	-101.0407592	2507.283154	3.139592455	2.633748256	12.66948648	-1.856385416	-4.131951826	48.40266355	1004.941327	28.6001493	2141.753883	0.016612192	487.2305925	243.6152961	99.83801698	0	0	0	0	0	0	0
0:42:27	-258.7812059	2440.957059	3.808019171	3.308158884	12.24699134	-0.606686666	-2.920849168	48.43770467	1004.886129	28.60009555	2150.209325	0.010631803	487.5982992	243.7991495	99.83837087	0	0	0	0	0	0	0
0:42:27	-258.7812059	2440.957059	3.808019171	3.308158884	12.24699134	-0.606686666	-2.920849168	48.43770467	1004.886129	28.60009555	2150.209325	0.010631803	487.5982992	243.7991495	99.83837087	0	0	0	0	0	0	0
0:42:27	-258.7812059	2440.957059	3.808019171	3.308158884	12.24699134	-0.606686666	-2.920849168	48.43770467	1004.886129	28.60009555	2150.209325	0.010631803	487.5982992	243.7991495	99.83837087	0	0	0	0	0	0	0
0:42:27	-258.7812059	2440.957059	3.808019171	3.308158884	12.24699134	-0.606686666	-2.920849168	48.43770467	1004.886129	28.60009555	2150.209325	0.010631803	487.5982992	243.7991495	99.83837087	0	0	0	0	0	0	0
0:42:27	-258.7812059	2440.957059	3.808019171	3.308158884	12.24699134	-0.606686666	-2.920849168	48.43770467	1004.886129	28.60009555	2150.209325	0.010631803	487.5982992	243.7991495	99.83837087	0	0	0	0	0	0	0
0:42:27	-258.7812059	2440.957059	3.808019171	3.308158884	12.24699134	-0.606686666	-2.920849168	48.43770467	1004.886129	28.60009555	2150.209325	0.010631803	487.5982992	243.7991495	99.83837087	0	0	0	0	0	0	0
0:42:27	-258.7812059	2440.957059	3.808019171	3.308158884	12.24699134	-0.606686666	-2.920849168	48.43770467	1004.886129	28.60009555	2150.209325	0.010631803	487.5982992	243.7991495	99.83837087	0	0	0	0	0	0	0
0:42:27	-258.7812059	2440.957059	3.808019171	3.308158884	12.24699134	-0.606686666	-2.920849168	48.43770467	1004.886129	28.60009555	2150.209325	0.010631803	487.5982992	243.7991495	99.83837087	0	0	0	0	0	0	0
0:42:27	-258.7812059	2440.957059	3.808019171	3.308158884	12.24699134	-0.606686666	-2.920849168	48.43770467	1004.886129	28.60009555	2150.209325	0.010631803	487.5982992	243.7991495	99.83837087	0	0	0	0	0	0	0
0:42:27	-215.1814518	2362.417318	3.857612269	3.309621686	11.79039446	0.012600534	-1.843703468	48.60413099	1002.371843	28.60006115	2156.569248	0.006804354	487.8336315	243.9168157	99.83859735	0	0	0	0	0	0	0
0:42:27	-215.1814518	2362.417318	3.857612269	3.309621686	11.79039446	0.012600534	-1.843703468	48.60413099	1002.371843	28.60006115	2156.569248	0.006804354	487.8336315	243.9168157	99.83859735	0	0	0	0	0	0	0
0:42:27	-215.1814518	2362.417318	3.857612269	3.309621686	11.79039446	0.012600534	-1.843703468	48.60413099	1002.371843	28.60006115	2156.569248	0.006804354	487.8336315	243.9168157	99.83859735	0	0	0	0	0	0	0
0:42:27	-215.1814518	2362.417318	3.857612269	3.309621686	11.79039446	0.012600534	-1.843703468	48.60413099	1002.371843	28.60006115	2156.569248	0.006804354	487.8336315	243.9168157	99.83859735	0	0	0	0	0	0	0
0:42:27	-215.1814518	2362.417318	3.857612269	3.309621686	11.79039446	0.012600534	-1.843703468	48.60413099	1002.371843	28.60006115	2156.569248	0.006804354	487.8336315	243.9168157	99.83859735	0	0	0	0	0	0	0
0:42:27	-215.1814518	2362.417318	3.857612269	3.309621686	11.79039446	0.012600534	-1.843703468	48.60413099	1002.371843	28.60006115	2156.569248	0.006804354	487.8336315	243.9168157	99.83859735	0	0	0	0	0	0	0
0:42:27	-215.1814518	2362.417318	3.857612269	3.309621686	11.79039446	0.012600534	-1.843703468	48.60413099	1002.371843	28.60006115	2156.569248	0.006804354	487.8336315	243.9168157	99.83859735	0	0	0	0	0	0	0
0:42:27	-215.1814518	2362.417318	3.857612269	3.309621686	11.79039446	0.012600534	-1.843703468	48.60413099	1002.371843	28.60006115	2156.569248	0.006804354	487.8336315	243.9168157	99.83859735	0	0	0	0	0	0	0
0:42:27	-174.3206891	2284.215243	3.689231852	3.260077879	11.35825245	0.269104341	-1.028650219	48.71064383	1000.762699	28.60003914	2152.021879	0.004354787	487.9842441	243.992122	99.83874231	0	0	0	0	0	0	0
0:42:27	-174.3206891	2284.215243	3.689231852	3.260077879	11.35825245	0.269104341	-1.028650219	48.71064383	1000.762699	28.60003914	2152.021879	0.004354787	487.9842441	243.992122	99.83874231	0	0	0	0	0	0	0
0:42:27	-174.3206891	2284.215243	3.689231852	3.260077879	11.35825245	0.269104341	-1.028650219	48.71064383	1000.762699	28.60003914	2152.021879	0.004354787	487.9842441	243.992122	99.83874231	0	0	0	0	0	0	0
0:42:28	-174.3206891	2284.215243	3.689231852	3.260077879	11.35825245	0.269104341	-1.028650219	48.71064383	1000.762699	28.60003914	2152.021879	0.004354787	487.9842441	243.992122	99.83874231	0	0	0	0	0	0	0
0:42:28	-174.3206891	2284.215243	3.689231852	3.260077879	11.35825245	0.269104341	-1.028650219	48.71064383	1000.762699	28.60003914	2152.021879	0.004354787	487.9842441	243.992122	99.83874231	0	0	0	0	0	0	0
0:42:28	-174.3206891	2284.215243	3.689231852	3.260077879	11.35825245	0.269104341	-1.028650219	48.71064383	1000.762699	28.60003914	2152.021879	0.004354787	487.9842441	243.992122	99.83874231	0	0	0	0	0	0	0
0:42:28	-174.3206891	2284.215243	3.689231852	3.260077879	11.35825245	0.269104341	-1.028650219	48.71064383	1000.762699	28.60003914	2152.021879	0.004354787	487.9842441	243.992122	99.83874231	0	0	0	0	0	0	0
0:42:28	-174.3206891	2284.215243	3.689231852	3.260077879	11.35825245	0.269104341	-1.028650219	48.71064383	1000.762699	28.60003914	2152.021879	0.004354787	487.9842441	243.992122	99.83874231	0	0	0	0	0	0	0
0:42:28	-174.3206891	2284.215243	3.689231852	3.260077879	11.35825245	0.269104341	-1.028650219	48.71064383	1000.762699	28.60003914	2152.021879	0.004354787	487.9842441	243.992122	99.83874231	0	0	0	0	0	0	0
0:42:28	-105.4363611	2220.968236	3.222308386	2.857489842	11.02884157	0.367266779	-0.48153614	48.77881205	999.7328476	28.60002505	2136.009882	0.002787063	488.0806363	244.0403181	99.83883508	0	0	0	0	0	0	0
0:42:28	-105.4363611	2220.968236	3.222308386	2.857489842	11.02884157	0.367266779	-0.48153614	48.77881205	999.7328476	28.60002505	2136.009882	0.002787063	488.0806363	244.0403181	99.83883508	0	0	0	0	0	0	0
0:42:28	-105.4363611	2220.968236	3.222308386	2.857489842	11.02884157	0.367266779	-0.48153614	48.77881205	999.7328476	28.60002505	2136.009882	0.002787063	488.0806363	244.0403181	99.83883508	0	0	0	0	0	0	0
0:42:28	-105.4363611	2220.968236	3.222308386	2.857489842	11.02884157	0.367266779	-0.48153614	48.77881205	999.7328476	28.60002505	2136.009882	0.002787063	488.0806363	244.0403181	99.83883508	0	0	0	0	0	0	0
0:42:28	-105.4363611	2220.968236	3.222308386	2.857489842	11.02884157	0.367266779	-0.48153614	48.77881205	999.7328476	28.60002505	2136.009882	0.002787063	488.0806363	244.0403181	99.83883508	0	0	0	0	0	0	0
0:42:28	-105.4363611	2220.968236	3.222308386	2.857489842	11.02884157	0.367266779	-0.48153614	48.77881205	999.7328476	28.60002505	2136.009882	0.002787063	488.0806363	244.0403181	99.83883508	0	0	0	0	0	0	0
0:42:28	-105.4363611	2220.968236	3.222308386	2.857489842	11.02884157	0.367266779	-0.48153614	48.77881205	999.7328476	28.60002505	2136.009882	0.002787063	488.0806363	244.0403181	99.83883508	0	0	0	0	0	0	0
0:42:28	-105.4363611	2220.968236	3.222308386	2.857489842	11.02884157	0.367266779	-0.48153614	48.77881205	999.7328476	28.60002505	2136.009882	0.002787063	488.0806363	244.0403181	99.83883508	0	0	0	0	0	0	0
0:42:28	-152.6890711	2178.206351	2.909117367	2.481113499	10.81217861	0.418730738	-0.12710313	48.82243971	999.0737425	28.60001603	2122.986965	0.001783721	488.1423272	244.0711636	99.83889445	0	0	0	0	0	0	0
0:42:28	-152.6890711	2178.206351	2.909117367	2.481113499	10.81217861	0.418730738	-0.12710313	48.82243971	999.0737425	28.60001603	2122.986965	0.001783721	488.1423272	244.0711636	99.83889445	0	0	0	0	0	0	0
0:42:28	-152.6890711	2178.206351	2.909117367	2.481113499	10.81217861	0.418730738	-0.12710313	48.82243971	999.0737425	28.60001603	2122.986965	0.001783721	488.1423272	244.0711636	99.83889445	0	0	0	0	0	0	0
0:42:28	-152.6890711	2178.206351	2.909117367	2.481113499	10.81217861	0.418730738	-0.12710313	48.82243971	999.0737425	28.60001603	2122.986965	0.001783721	488.1423272	244.0711636	99.83889445	0	0	0	0	0	0	0
0:42:28	-152.6890711	2178.206351	2.909117367	2.481113499	10.81217861	0.418730738	-0.12710313	48.82243971	999.0737425	28.60001603	2122.986965	0.001783721	488.1423272	244.0711636	99.83889445	0	0	0	0	0	0	0
0:42:28	-152.6890711	2178.206351	2.909117367	2.481113499	10.81217861	0.418730738	-0.12710313	48.82243971	999.0737425	28.60001603	2122.986965	0.001783721	488.1423272	244.0711636	99.83889445	0	0	0	0	0	0	0
0:42:28	-152.6890711	2178.206351	2.909117367	2.481113499	10.81217861	0.418730738	-0.12710313	48.82243971	999.0737425	28.60001603	2122.986965	0.001783721	488.1423272	244.0711636	99.83889445	0	0	0	0	0	0	0
0:42:28	-152.6890711	2178.206351	2.909117367	2.481113499	10.81217861	0.418730738	-0.12710313	48.82243971	999.0737425	28.60001603	2122.986965	0.001783721	488.1423272	244.0711636	99.83889445	0	0	0	0	0	0	0
0:42:28	31.43603451	2150.453225	2.686635115	2.221752639	10.66991431	0.449747672	0.099893997	48.67036142	1000.577555	28.60001026	2113.030857	0.037141581	487.3991694	243.6995847	99.83821245	0	0	0	0	0	0	0
0:42:28	31.43603451	2150.453225	2.686635115	2.221752639	10.66991431	0.449747672	0.099893997	48.67036142	1000.577555	28.60001026	2113.030857	0.037141581	487.3991694	243.6995847	99.83821245	0	0	0	0	0	0	0
0:42:28	31.43603451	2150.453225	2.686635115	2.221752639	10.66991431	0.449747672	0.099893997	48.67036142	1000.577555	28.60001026	2113.030857	0.037141581	487.3991694	243.6995847	99.83821245	0	0	0	0	0	0	0
0:42:28	31.43603451	2150.453225	2.686635115	2.221752639	10.66991431	0.449747672	0.099893997	48.67036142	1000.577555	28.60001026	2113.030857	0.037141581	487.3991694	243.6995847	99.83821245	0	0	0	0	0	0	0
0:42:28	31.43603451	2150.453225	2.686635115	2.221752639	10.66991431	0.449747672	0.099893997	48.67036142	1000.577555	28.60001026	2113.030857	0.037141581	487.3991694	243.6995847	99.83821245	0	0	0	0	0	0	0
0:42:28	31.43603451	2150.453225	2.686635115	2.221752639	10.66991431	0.449747672	0.099893997	48.67036142	1000.577555	28.60001026	2113.030857	0.037141581	487.3991694	243.6995847	99.83821245	0	0	0	0	0	0	0
0:42:28	31.43603451	2150.453225	2.686635115	2.221752639	10.66991431	0.449747672	0.099893997	48.67036142	1000.577555	28.60001026	2113.030857	0.037141581	487.3991694	243.6995847	99.83821245	0	0	0	0	0	0	0
0:42:28	31.43603451	2150.453225	2.686635115	2.221752639	10.66991431	0.449747672	0.099893997	48.67036142	1000.577555	28.60001026	2113.030857	0.037141581	487.3991694	243.6995847	99.83821245	0	0	0	0	0	0	0
0:42:28	31.43603451	2150.453225	2.686635115	2.221752639	10.66991431	0.449747672	0.099893997	48.67036142	1000.577555	28.60001026	2113.030857	0.037141581	487.3991694	243.6995847	99.83821245	0	0	0	0	0	0	0
0:42:28	12.23902209	2131.728584	2.479046473	2.028441689	10.57642516	0.46471851	0.243732158	48.57303131	1001.539995	28.60000657	2106.354309	0.059770612	486.9235484	243.4617742	99.83777597	0	0	0	0	0	0	0
0:42:29	12.23902209	2131.728584	2.479046473	2.028441689	10.57642516	0.46471851	0.243732158	48.57303131	1001.539995	28.60000657	2106.354309	0.059770612	486.9235484	243.4617742	99.83777597	0	0	0	0	0	0	0
0:42:29	12.23902209	2131.728584	2.479046473	2.028441689	10.57642516	0.46471851	0.243732158	48.57303131	1001.539995	28.60000657	2106.354309	0.059770612	486.9235484	243.4617742	99.83777597	0	0	0	0	0	0	0
0:42:29	12.23902209	2131.728584	2.479046473	2.028441689	10.57642516	0.46471851	0.243732158	48.57303131	1001.539995	28.60000657	2106.354309	0.059770612	486.9235484	243.4617742	99.83777597	0	0	0	0	0	0	0
0:42:29	12.23902209	2131.728584	2.479046473	2.028441689	10.57642516	0.46471851	0.243732158	48.57303131	1001.539995	28.60000657	2106.354309	0.059770612	486.9235484	243.4617742	99.83777597	0	0	0	0	0	0	0
0:42:29	12.23902209	2131.728584	2.479046473	2.028441689	10.57642516	0.46471851	0.243732158	48.57303131	1001.539995	28.60000657	2106.354309	0.059770612	486.9235484	243.4617742	99.83777597	0	0	0	0	0	0	0
0:42:29	12.23902209	2131.728584	2.479046473	2.028441689	10.57642516	0.46471851	0.243732158	48.57303131	1001.539995	28.60000657	2106.354309	0.059770612	486.9235484	243.4617742	99.83777597	0	0	0	0	0	0	0
0:42:29	12.23902209	2131.728584	2.479046473	2.028441689	10.57642516	0.46471851	0.243732158	48.57303131	1001.539995	28.60000657	2106.354309	0.059770612	486.9235484	243.4617742	99.83777597	0	0	0	0	0	0	0
0:42:29	94.00469414	2119.259374	2.310509743	1.913882681	10.5147921	0.471979847	0.332908581	48.51074004	1002.155957	28.6000042	2101.283558	0.074253192	486.619151	243.3095755	99.83749662	0	0	0	0	0	0	0
0:42:29	94.00469414	2119.259374	2.310509743	1.913882681	10.5147921	0.471979847	0.332908581	48.51074004	1002.155957	28.6000042	2101.283558	0.074253192	486.619151	243.3095755	99.83749662	0	0	0	0	0	0	0
0:42:29	94.00469414	2119.259374	2.310509743	1.913882681	10.5147921	0.471979847	0.332908581	48.51074004	1002.155957	28.6000042	2101.283558	0.074253192	486.619151	243.3095755	99.83749662	0	0	0	0	0	0	0
0:42:29	94.00469414	2119.259374	2.310509743	1.913882681	10.5147921	0.471979847	0.332908581	48.51074004	1002.155957	28.6000042	2101.283558	0.074253192	486.619151	243.3095755	99.83749662	0	0	0	0	0	0	0
0:42:29	94.00469414	2119.259374	2.310509743	1.913882681	10.5147921	0.471979847	0.332908581	48.51074004	1002.155957	28.6000042	2101.283558	0.074253192	486.619151	243.3095755	99.83749662	0	0	0	0	0	0	0
0:42:29	94.00469414	2119.259374	2.310509743	1.913882681	10.5147921	0.471979847	0.332908581	48.51074004	1002.155957	28.6000042	2101.283558	0.074253192	486.619151	243.3095755	99.83749662	0	0	0	0	0	0	0
0:42:29	94.00469414	2119.259374	2.310509743	1.913882681	10.5147921	0.471979847	0.332908581	48.51074004	1002.155957	28.6000042	2101.283558	0.074253192	486.619151	243.3095755	99.83749662	0	0	0	0	0	0	0
0:42:29	94.00469414	2119.259374	2.310509743	1.913882681	10.5147921	0.471979847	0.332908581	48.51074004	1002.155957	28.6000042	2101.283558	0.074253192	486.619151	243.3095755	99.83749662	0	0	0	0	0	0	0
0:42:29	-7.666075753	2108.994119	2.179646236	1.995924916	10.47094694	0.465187102	0.386381492	48.47087362	1002.550172	28.60000269	2096.879677	0.119522043	486.4243366	243.2121683	99.83731784	0	0	0	0	0	0	0
0:42:29	-7.666075753	2108.994119	2.179646236	1.995924916	10.47094694	0.465187102	0.386381492	48.47087362	1002.550172	28.60000269	2096.879677	0.119522043	486.4243366	243.2121683	99.83731784	0	0	0	0	0	0	0
0:42:29	-7.666075753	2108.994119	2.179646236	1.995924916	10.47094694	0.465187102	0.386381492	48.47087362	1002.550172	28.60000269	2096.879677	0.119522043	486.4243366	243.2121683	99.83731784	0	0	0	0	0	0	0
0:42:29	-7.666075753	2108.994119	2.179646236	1.995924916	10.47094694	0.465187102	0.386381492	48.47087362	1002.550172	28.60000269	2096.879677	0.119522043	486.4243366	243.2121683	99.83731784	0	0	0	0	0	0	0
0:42:29	-7.666075753	2108.994119	2.179646236	1.995924916	10.47094694	0.465187102	0.386381492	48.47087362	1002.550172	28.60000269	2096.879677	0.119522043	486.4243366	243.2121683	99.83731784	0	0	0	0	0	0	0
0:42:29	-7.666075753	2108.994119	2.179646236	1.995924916	10.47094694	0.465187102	0.386381492	48.47087362	1002.550172	28.60000269	2096.879677	0.119522043	486.4243366	243.2121683	99.83731784	0	0	0	0	0	0	0
0:42:29	-7.666075753	2108.994119	2.179646236	1.995924916	10.47094694	0.465187102	0.386381492	48.47087362	1002.550172	28.60000269	2096.879677	0.119522043	486.4243366	243.2121683	99.83731784	0	0	0	0	0	0	0
0:42:29	-7.666075753	2108.994119	2.179646236	1.995924916	10.47094694	0.465187102	0.386381492	48.47087362	1002.550172	28.60000269	2096.879677	0.119522043	486.4243366	243.2121683	99.83731784	0	0	0	0	0	0	0
0:42:29	-7.666075753	2108.994119	2.179646236	1.995924916	10.47094694	0.465187102	0.386381492	48.47087362	1002.550172	28.60000269	2096.879677	0.119522043	486.4243366	243.2121683	99.83731784	0	0	0	0	0	0	0
0:42:29	-17.71868848	2102.886716	2.063893591	1.879231946	10.44144604	0.463159745	0.417204155	48.48135912	1002.39279	28.60000172	2093.314673	0.184494107	486.2996554	243.1498277	99.83720341	0	0	0	0	0	0	0
0:42:29	-17.71868848	2102.886716	2.063893591	1.879231946	10.44144604	0.463159745	0.417204155	48.48135912	1002.39279	28.60000172	2093.314673	0.184494107	486.2996554	243.1498277	99.83720341	0	0	0	0	0	0	0
0:42:29	-17.71868848	2102.886716	2.063893591	1.879231946	10.44144604	0.463159745	0.417204155	48.48135912	1002.39279	28.60000172	2093.314673	0.184494107	486.2996554	243.1498277	99.83720341	0	0	0	0	0	0	0
0:42:29	-17.71868848	2102.886716	2.063893591	1.879231946	10.44144604	0.463159745	0.417204155	48.48135912	1002.39279	28.60000172	2093.314673	0.184494107	486.2996554	243.1498277	99.83720341	0	0	0	0	0	0	0
0:42:29	-17.71868848	2102.886716	2.063893591	1.879231946	10.44144604	0.463159745	0.417204155	48.48135912	1002.39279	28.60000172	2093.314673	0.184494107	486.2996554	243.1498277	99.83720341	0	0	0	0	0	0	0
0:42:29	-17.71868848	2102.886716	2.063893591	1.879231946	10.44144604	0.463159745	0.417204155	48.48135912	1002.39279	28.60000172	2093.314673	0.184494107	486.2996554	243.1498277	99.83720341	0	0	0	0	0	0	0
0:42:29	-17.71868848	2102.886716	2.063893591	1.879231946	10.44144604	0.463159745	0.417204155	48.48135912	1002.39279	28.60000172	2093.314673	0.184494107	486.2996554	243.1498277	99.83720341	0	0	0	0	0	0	0
0:42:29	-17.71868848	2102.886716	2.063893591	1.879231946	10.44144604	0.463159745	0.417204155	48.48135912	1002.39279	28.60000172	2093.314673	0.184494107	486.2996554	243.1498277	99.83720341	0	0	0	0	0	0	0
0:42:30	20.80051937	2098.734698	1.970091898	1.699308446	10.42256547	0.460542237	0.434570659	48.48806984	1002.292066	28.6000011	2091.076831	0.226076229	486.2198595	243.1099297	99.83713019	0	0	0	0	0	0	0
0:42:30	20.80051937	2098.734698	1.970091898	1.699308446	10.42256547	0.460542237	0.434570659	48.48806984	1002.292066	28.6000011	2091.076831	0.226076229	486.2198595	243.1099297	99.83713019	0	0	0	0	0	0	0
0:42:30	20.80051937	2098.734698	1.970091898	1.699308446	10.42256547	0.460542237	0.434570659	48.48806984	1002.292066	28.6000011	2091.076831	0.226076229	486.2198595	243.1099297	99.83713019	0	0	0	0	0	0	0
0:42:30	20.80051937	2098.734698	1.970091898	1.699308446	10.42256547	0.460542237	0.434570659	48.48806984	1002.292066	28.6000011	2091.076831	0.226076229	486.2198595	243.1099297	99.83713019	0	0	0	0	0	0	0
0:42:30	20.80051937	2098.734698	1.970091898	1.699308446	10.42256547	0.460542237	0.434570659	48.48806984	1002.292066	28.6000011	2091.076831	0.226076229	486.2198595	243.1099297	99.83713019	0	0	0	0	0	0	0
0:42:30	20.80051937	2098.734698	1.970091898	1.699308446	10.42256547	0.460542237	0.434570659	48.48806984	1002.292066	28.6000011	2091.076831	0.226076229	486.2198595	243.1099297	99.83713019	0	0	0	0	0	0	0
0:42:30	20.80051937	2098.734698	1.970091898	1.699308446	10.42256547	0.460542237	0.434570659	48.48806984	1002.292066	28.6000011	2091.076831	0.226076229	486.2198595	243.1099297	99.83713019	0	0	0	0	0	0	0
0:42:30	20.80051937	2098.734698	1.970091898	1.699308446	10.42256547	0.460542237	0.434570659	48.48806984	1002.292066	28.6000011	2091.076831	0.226076229	486.2198595	243.1099297	99.83713019	0	0	0	0	0	0	0
0:42:30	31.3260124	2095.988767	1.973378815	1.694077405	10.4104819	0.458587032	0.444085222	48.4923647	1002.227602	28.60000071	2089.677212	0.252688786	486.1687901	243.084395	99.83708332	0	0	0	0	0	0	0
0:42:30	31.3260124	2095.988767	1.973378815	1.694077405	10.4104819	0.458587032	0.444085222	48.4923647	1002.227602	28.60000071	2089.677212	0.252688786	486.1687901	243.084395	99.83708332	0	0	0	0	0	0	0
0:42:30	31.3260124	2095.988767	1.973378815	1.694077405	10.4104819	0.458587032	0.444085222	48.4923647	1002.227602	28.60000071	2089.677212	0.252688786	486.1687901	243.084395	99.83708332	0	0	0	0	0	0	0
0:42:30	31.3260124	2095.988767	1.973378815	1.694077405	10.4104819	0.458587032	0.444085222	48.4923647	1002.227602	28.60000071	2089.677212	0.252688786	486.1687901	243.084395	99.83708332	0	0	0	0	0	0	0
0:42:30	31.3260124	2095.988767	1.973378815	1.694077405	10.4104819	0.458587032	0.444085222	48.4923647	1002.227602	28.60000071	2089.677212	0.252688786	486.1687901	243.084395	99.83708332	0	0	0	0	0	0	0
0:42:30	31.3260124	2095.988767	1.973378815	1.694077405	10.4104819	0.458587032	0.444085222	48.4923647	1002.227602	28.60000071	2089.677212	0.252688786	486.1687901	243.084395	99.83708332	0	0	0	0	0	0	0
0:42:30	31.3260124	2095.988767	1.973378815	1.694077405	10.4104819	0.458587032	0.444085222	48.4923647	1002.227602	28.60000071	2089.677212	0.252688786	486.1687901	243.084395	99.83708332	0	0	0	0	0	0	0
0:42:30	31.3260124	2095.988767	1.973378815	1.694077405	10.4104819	0.458587032	0.444085222	48.4923647	1002.227602	28.60000071	2089.677212	0.252688786	486.1687901	243.084395	99.83708332	0	0	0	0	0	0	0
0:42:30	31.3260124	2095.988767	1.973378815	1.694077405	10.4104819	0.458587032	0.444085222	48.4923647	1002.227602	28.60000071	2089.677212	0.252688786	486.1687901	243.084395	99.83708332	0	0	0	0	0	0	0
0:42:30	44.48012793	2094.019811	1.881242441	1.544089539	10.40518842	0.2561757	0.429974542	48.4951134	1002.596025	28.60000045	2088.423336	0.269720823	486.1361056	243.0680528	99.83705332	0	0	0	0	0	0	0
0:42:30	44.48012793	2094.019811	1.881242441	1.544089539	10.40518842	0.2561757	0.429974542	48.4951134	1002.596025	28.60000045	2088.423336	0.269720823	486.1361056	243.0680528	99.83705332	0	0	0	0	0	0	0
0:42:30	44.48012793	2094.019811	1.881242441	1.544089539	10.40518842	0.2561757	0.429974542	48.4951134	1002.596025	28.60000045	2088.423336	0.269720823	486.1361056	243.0680528	99.83705332	0	0	0	0	0	0	0
0:42:30	44.48012793	2094.019811	1.881242441	1.544089539	10.40518842	0.2561757	0.429974542	48.4951134	1002.596025	28.60000045	2088.423336	0.269720823	486.1361056	243.0680528	99.83705332	0	0	0	0	0	0	0
0:42:30	44.48012793	2094.019811	1.881242441	1.544089539	10.40518842	0.2561757	0.429974542	48.4951134	1002.596025	28.60000045	2088.423336	0.269720823	486.1361056	243.0680528	99.83705332	0	0	0	0	0	0	0
0:42:30	44.48012793	2094.019811	1.881242441	1.544089539	10.40518842	0.2561757	0.429974542	48.4951134	1002.596025	28.60000045	2088.423336	0.269720823	486.1361056	243.0680528	99.83705332	0	0	0	0	0	0	0
0:42:30	44.48012793	2094.019811	1.881242441	1.544089539	10.40518842	0.2561757	0.429974542	48.4951134	1002.596025	28.60000045	2088.423336	0.269720823	486.1361056	243.0680528	99.83705332	0	0	0	0	0	0	0
0:42:30	44.48012793	2094.019811	1.881242441	1.544089539	10.40518842	0.2561757	0.429974542	48.4951134	1002.596025	28.60000045	2088.423336	0.269720823	486.1361056	243.0680528	99.83705332	0	0	0	0	0	0	0
0:42:30	59.78456188	2097.319479	1.580035163	1.212337305	10.44400059	-0.618487552	0.199623707	48.53287258	1002.831816	28.60000029	2087.695855	0.280621327	486.7045076	243.3520738	99.83775413	0	0	0	0	0	0	0
0:42:30	59.78456188	2097.319479	1.580035163	1.212337305	10.44400059	-0.618487552	0.199623707	48.53287258	1002.831816	28.60000029	2087.695855	0.280621327	486.7045076	243.3520738	99.83775413	0	0	0	0	0	0	0
0:42:30	59.78456188	2097.319479	1.580035163	1.212337305	10.44400059	-0.618487552	0.199623707	48.53287258	1002.831816	28.60000029	2087.695855	0.280621327	486.7045076	243.3520738	99.83775413	0	0	0	0	0	0	0
0:42:30	59.78456188	2097.319479	1.580035163	1.212337305	10.44400059	-0.618487552	0.199623707	48.53287258	1002.831816	28.60000029	2087.695855	0.280621327	486.7045076	243.3520738	99.83775413	0	0	0	0	0	0	0
0:42:30	130.7182495	2105.946383	1.35522813	1.099469844	10.50920047	-1.395990041	-0.145301035	48.54629806	1002.915653	28.60000023	2087.617884	0.284497062	486.9066061	243.453059	99.8380033	0	0	0	0	0	0	0
0:42:30	130.7182495	2105.946383	1.35522813	1.099469844	10.50920047	-1.395990041	-0.145301035	48.54629806	1002.915653	28.60000023	2087.617884	0.284497062	486.9066061	243.453059	99.8380033	0	0	0	0	0	0	0
0:42:30	130.7182495	2105.946383	1.35522813	1.099469844	10.50920047	-1.395990041	-0.145301035	48.54629806	1002.915653	28.60000023	2087.617884	0.284497062	486.9066061	243.453059	99.8380033	0	0	0	0	0	0	0
0:42:31	130.7182495	2105.946383	1.35522813	1.099469844	10.50920047	-1.395990041	-0.145301035	48.54629806	1002.915653	28.60000023	2087.617884	0.284497062	486.9066061	243.453059	99.8380033	0	0	0	0	0	0	0
0:42:31	216.6819597	2130.631365	0.765346003	0.4055007	10.6924083	-2.930633627	-0.961032662	48.56563076	1003.036378	28.60000015	2087.859766	0.254078119	487.1976279	243.5984778	99.83836211	0	0	0	0	0	0	0
0:42:31	216.6819597	2130.631365	0.765346003	0.4055007	10.6924083	-2.930633627	-0.961032662	48.56563076	1003.036378	28.60000015	2087.859766	0.254078119	487.1976279	243.5984778	99.83836211	0	0	0	0	0	0	0
0:42:31	216.6819597	2130.631365	0.765346003	0.4055007	10.6924083	-2.930633627	-0.961032662	48.56563076	1003.036378	28.60000015	2087.859766	0.254078119	487.1976279	243.5984778	99.83836211	0	0	0	0	0	0	0
0:42:31	216.6819597	2130.631365	0.765346003	0.4055007	10.6924083	-2.930633627	-0.961032662	48.56563076	1003.036378	28.60000015	2087.859766	0.254078119	487.1976279	243.5984778	99.83836211	0	0	0	0	0	0	0
0:42:31	216.6819597	2130.631365	0.765346003	0.4055007	10.6924083	-2.930633627	-0.961032662	48.56563076	1003.036378	28.60000015	2087.859766	0.254078119	487.1976279	243.5984778	99.83836211	0	0	0	0	0	0	0
0:42:31	216.6819597	2130.631365	0.765346003	0.4055007	10.6924083	-2.930633627	-0.961032662	48.56563076	1003.036378	28.60000015	2087.859766	0.254078119	487.1976279	243.5984778	99.83836211	0	0	0	0	0	0	0
0:42:31	216.6819597	2130.631365	0.765346003	0.4055007	10.6924083	-2.930633627	-0.961032662	48.56563076	1003.036378	28.60000015	2087.859766	0.254078119	487.1976279	243.5984778	99.83836211	0	0	0	0	0	0	0
0:42:31	216.6819597	2130.631365	0.765346003	0.4055007	10.6924083	-2.930633627	-0.961032662	48.56563076	1003.036378	28.60000015	2087.859766	0.254078119	487.1976279	243.5984778	99.83836211	0	0	0	0	0	0	0
0:42:31	216.6819597	2130.631365	0.765346003	0.4055007	10.6924083	-2.930633627	-0.961032662	48.56563076	1003.036378	28.60000015	2087.859766	0.254078119	487.1976279	243.5984778	99.83836211	0	0	0	0	0	0	0
0:42:31	321.8393742	2164.671474	0.172741442	-0.083559552	10.92594131	-4.311085521	-1.832860904	48.57800369	1003.113642	28.60000009	2088.59821	0.234609996	487.3838819	243.6915458	99.83859175	0	0	0	0	0	0	0
0:42:31	321.8393742	2164.671474	0.172741442	-0.083559552	10.92594131	-4.311085521	-1.832860904	48.57800369	1003.113642	28.60000009	2088.59821	0.234609996	487.3838819	243.6915458	99.83859175	0	0	0	0	0	0	0
0:42:31	321.8393742	2164.671474	0.172741442	-0.083559552	10.92594131	-4.311085521	-1.832860904	48.57800369	1003.113642	28.60000009	2088.59821	0.234609996	487.3838819	243.6915458	99.83859175	0	0	0	0	0	0	0
0:42:31	321.8393742	2164.671474	0.172741442	-0.083559552	10.92594131	-4.311085521	-1.832860904	48.57800369	1003.113642	28.60000009	2088.59821	0.234609996	487.3838819	243.6915458	99.83859175	0	0	0	0	0	0	0
0:42:31	321.8393742	2164.671474	0.172741442	-0.083559552	10.92594131	-4.311085521	-1.832860904	48.57800369	1003.113642	28.60000009	2088.59821	0.234609996	487.3838819	243.6915458	99.83859175	0	0	0	0	0	0	0
0:42:31	321.8393742	2164.671474	0.172741442	-0.083559552	10.92594131	-4.311085521	-1.832860904	48.57800369	1003.113642	28.60000009	2088.59821	0.234609996	487.3838819	243.6915458	99.83859175	0	0	0	0	0	0	0
0:42:31	321.8393742	2164.671474	0.172741442	-0.083559552	10.92594131	-4.311085521	-1.832860904	48.57800369	1003.113642	28.60000009	2088.59821	0.234609996	487.3838819	243.6915458	99.83859175	0	0	0	0	0	0	0
0:42:31	321.8393742	2164.671474	0.172741442	-0.083559552	10.92594131	-4.311085521	-1.832860904	48.57800369	1003.113642	28.60000009	2088.59821	0.234609996	487.3838819	243.6915458	99.83859175	0	0	0	0	0	0	0
0:42:31	281.8285595	2222.875943	-0.521405477	-0.735478113	11.30968244	-5.724574733	-2.957830978	48.58592236	1003.844571	28.63600006	2090.627494	0.186150398	487.5030844	243.7511093	99.83873872	0	0	0	0	0	0	0
0:42:31	281.8285595	2222.875943	-0.521405477	-0.735478113	11.30968244	-5.724574733	-2.957830978	48.58592236	1003.844571	28.63600006	2090.627494	0.186150398	487.5030844	243.7511093	99.83873872	0	0	0	0	0	0	0
0:42:31	281.8285595	2222.875943	-0.521405477	-0.735478113	11.30968244	-5.724574733	-2.957830978	48.58592236	1003.844571	28.63600006	2090.627494	0.186150398	487.5030844	243.7511093	99.83873872	0	0	0	0	0	0	0
0:42:31	281.8285595	2222.875943	-0.521405477	-0.735478113	11.30968244	-5.724574733	-2.957830978	48.58592236	1003.844571	28.63600006	2090.627494	0.186150398	487.5030844	243.7511093	99.83873872	0	0	0	0	0	0	0
0:42:31	281.8285595	2222.875943	-0.521405477	-0.735478113	11.30968244	-5.724574733	-2.957830978	48.58592236	1003.844571	28.63600006	2090.627494	0.186150398	487.5030844	243.7511093	99.83873872	0	0	0	0	0	0	0
0:42:31	281.8285595	2222.875943	-0.521405477	-0.735478113	11.30968244	-5.724574733	-2.957830978	48.58592236	1003.844571	28.63600006	2090.627494	0.186150398	487.5030844	243.7511093	99.83873872	0	0	0	0	0	0	0
0:42:31	281.8285595	2222.875943	-0.521405477	-0.735478113	11.30968244	-5.724574733	-2.957830978	48.58592236	1003.844571	28.63600006	2090.627494	0.186150398	487.5030844	243.7511093	99.83873872	0	0	0	0	0	0	0
0:42:31	281.8285595	2222.875943	-0.521405477	-0.735478113	11.30968244	-5.724574733	-2.957830978	48.58592236	1003.844571	28.63600006	2090.627494	0.186150398	487.5030844	243.7511093	99.83873872	0	0	0	0	0	0	0
0:42:31	393.8633581	2317.944684	-0.994859505	-0.969505992	11.88547676	-6.986847829	-4.286771826	48.55499031	1004.312365	28.65904004	2095.103236	0.119136255	487.579374	243.78923	99.83883278	0	0	0	0	0	0	0
0:42:31	393.8633581	2317.944684	-0.994859505	-0.969505992	11.88547676	-6.986847829	-4.286771826	48.55499031	1004.312365	28.65904004	2095.103236	0.119136255	487.579374	243.78923	99.83883278	0	0	0	0	0	0	0
0:42:31	393.8633581	2317.944684	-0.994859505	-0.969505992	11.88547676	-6.986847829	-4.286771826	48.55499031	1004.312365	28.65904004	2095.103236	0.119136255	487.579374	243.78923	99.83883278	0	0	0	0	0	0	0
0:42:31	393.8633581	2317.944684	-0.994859505	-0.969505992	11.88547676	-6.986847829	-4.286771826	48.55499031	1004.312365	28.65904004	2095.103236	0.119136255	487.579374	243.78923	99.83883278	0	0	0	0	0	0	0
0:42:31	393.8633581	2317.944684	-0.994859505	-0.969505992	11.88547676	-6.986847829	-4.286771826	48.55499031	1004.312365	28.65904004	2095.103236	0.119136255	487.579374	243.78923	99.83883278	0	0	0	0	0	0	0
0:42:31	393.8633581	2317.944684	-0.994859505	-0.969505992	11.88547676	-6.986847829	-4.286771826	48.55499031	1004.312365	28.65904004	2095.103236	0.119136255	487.579374	243.78923	99.83883278	0	0	0	0	0	0	0
0:42:32	393.8633581	2317.944684	-0.994859505	-0.969505992	11.88547676	-6.986847829	-4.286771826	48.55499031	1004.312365	28.65904004	2095.103236	0.119136255	487.579374	243.78923	99.83883278	0	0	0	0	0	0	0
0:42:32	393.8633581	2317.944684	-0.994859505	-0.969505992	11.88547676	-6.986847829	-4.286771826	48.55499031	1004.312365	28.65904004	2095.103236	0.119136255	487.579374	243.78923	99.83883278	0	0	0	0	0	0	0
0:42:32	464.8175492	2425.344358	-0.782710083	-0.881123835	12.48986513	-7.448222611	-5.454173969	48.5351938	1004.611754	28.67378562	2101.751311	0.076247203	487.6281994	243.8136272	99.83889298	0	0	0	0	0	0	0
0:42:32	464.8175492	2425.344358	-0.782710083	-0.881123835	12.48986513	-7.448222611	-5.454173969	48.5351938	1004.611754	28.67378562	2101.751311	0.076247203	487.6281994	243.8136272	99.83889298	0	0	0	0	0	0	0
0:42:32	464.8175492	2425.344358	-0.782710083	-0.881123835	12.48986513	-7.448222611	-5.454173969	48.5351938	1004.611754	28.67378562	2101.751311	0.076247203	487.6281994	243.8136272	99.83889298	0	0	0	0	0	0	0
0:42:32	464.8175492	2425.344358	-0.782710083	-0.881123835	12.48986513	-7.448222611	-5.454173969	48.5351938	1004.611754	28.67378562	2101.751311	0.076247203	487.6281994	243.8136272	99.83889298	0	0	0	0	0	0	0
0:42:32	464.8175492	2425.344358	-0.782710083	-0.881123835	12.48986513	-7.448222611	-5.454173969	48.5351938	1004.611754	28.67378562	2101.751311	0.076247203	487.6281994	243.8136272	99.83889298	0	0	0	0	0	0	0
0:42:32	464.8175492	2425.344358	-0.782710083	-0.881123835	12.48986513	-7.448222611	-5.454173969	48.5351938	1004.611754	28.67378562	2101.751311	0.076247203	487.6281994	243.8136272	99.83889298	0	0	0	0	0	0	0
0:42:32	464.8175492	2425.344358	-0.782710083	-0.881123835	12.48986513	-7.448222611	-5.454173969	48.5351938	1004.611754	28.67378562	2101.751311	0.076247203	487.6281994	243.8136272	99.83889298	0	0	0	0	0	0	0
0:42:32	464.8175492	2425.344358	-0.782710083	-0.881123835	12.48986513	-7.448222611	-5.454173969	48.5351938	1004.611754	28.67378562	2101.751311	0.076247203	487.6281994	243.8136272	99.83889298	0	0	0	0	0	0	0
0:42:32	464.8175492	2425.344358	-0.782710083	-0.881123835	12.48986513	-7.448222611	-5.454173969	48.5351938	1004.611754	28.67378562	2101.751311	0.076247203	487.6281994	243.8136272	99.83889298	0	0	0	0	0	0	0
0:42:32	301.5927115	2510.051149	0.082465547	0.097360745	12.90863368	-6.668222471	-6.05691134	48.52252403	1004.803362	28.6832228	2111.055279	0.04879821	487.6594476	243.8292414	99.83893151	0	0	0	0	0	0	0
0:42:32	301.5927115	2510.051149	0.082465547	0.097360745	12.90863368	-6.668222471	-6.05691134	48.52252403	1004.803362	28.6832228	2111.055279	0.04879821	487.6594476	243.8292414	99.83893151	0	0	0	0	0	0	0
0:42:32	301.5927115	2510.051149	0.082465547	0.097360745	12.90863368	-6.668222471	-6.05691134	48.52252403	1004.803362	28.6832228	2111.055279	0.04879821	487.6594476	243.8292414	99.83893151	0	0	0	0	0	0	0
0:42:32	301.5927115	2510.051149	0.082465547	0.097360745	12.90863368	-6.668222471	-6.05691134	48.52252403	1004.803362	28.6832228	2111.055279	0.04879821	487.6594476	243.8292414	99.83893151	0	0	0	0	0	0	0
0:42:32	301.5927115	2510.051149	0.082465547	0.097360745	12.90863368	-6.668222471	-6.05691134	48.52252403	1004.803362	28.6832228	2111.055279	0.04879821	487.6594476	243.8292414	99.83893151	0	0	0	0	0	0	0
0:42:32	301.5927115	2510.051149	0.082465547	0.097360745	12.90863368	-6.668222471	-6.05691134	48.52252403	1004.803362	28.6832228	2111.055279	0.04879821	487.6594476	243.8292414	99.83893151	0	0	0	0	0	0	0
0:42:32	301.5927115	2510.051149	0.082465547	0.097360745	12.90863368	-6.668222471	-6.05691134	48.52252403	1004.803362	28.6832228	2111.055279	0.04879821	487.6594476	243.8292414	99.83893151	0	0	0	0	0	0	0
0:42:32	301.5927115	2510.051149	0.082465547	0.097360745	12.90863368	-6.668222471	-6.05691134	48.52252403	1004.803362	28.6832228	2111.055279	0.04879821	487.6594476	243.8292414	99.83893151	0	0	0	0	0	0	0
0:42:32	23.86041534	2548.398295	1.08017795	0.796710877	13.05708556	-5.198982381	-5.916983258	48.49441538	1004.749952	28.68926259	2122.150099	0.031230854	487.4332465	243.7162345	99.83875616	0	0	0	0	0	0	0
0:42:32	23.86041534	2548.398295	1.08017795	0.796710877	13.05708556	-5.198982381	-5.916983258	48.49441538	1004.749952	28.68926259	2122.150099	0.031230854	487.4332465	243.7162345	99.83875616	0	0	0	0	0	0	0
0:42:32	23.86041534	2548.398295	1.08017795	0.796710877	13.05708556	-5.198982381	-5.916983258	48.49441538	1004.749952	28.68926259	2122.150099	0.031230854	487.4332465	243.7162345	99.83875616	0	0	0	0	0	0	0
0:42:32	23.86041534	2548.398295	1.08017795	0.796710877	13.05708556	-5.198982381	-5.916983258	48.49441538	1004.749952	28.68926259	2122.150099	0.031230854	487.4332465	243.7162345	99.83875616	0	0	0	0	0	0	0
0:42:32	23.86041534	2548.398295	1.08017795	0.796710877	13.05708556	-5.198982381	-5.916983258	48.49441538	1004.749952	28.68926259	2122.150099	0.031230854	487.4332465	243.7162345	99.83875616	0	0	0	0	0	0	0
0:42:32	23.86041534	2548.398295	1.08017795	0.796710877	13.05708556	-5.198982381	-5.916983258	48.49441538	1004.749952	28.68926259	2122.150099	0.031230854	487.4332465	243.7162345	99.83875616	0	0	0	0	0	0	0
0:42:32	23.86041534	2548.398295	1.08017795	0.796710877	13.05708556	-5.198982381	-5.916983258	48.49441538	1004.749952	28.68926259	2122.150099	0.031230854	487.4332465	243.7162345	99.83875616	0	0	0	0	0	0	0
0:42:32	23.86041534	2548.398295	1.08017795	0.796710877	13.05708556	-5.198982381	-5.916983258	48.49441538	1004.749952	28.68926259	2122.150099	0.031230854	487.4332465	243.7162345	99.83875616	0	0	0	0	0	0	0
0:42:32	-108.0359342	2549.231509	2.208313888	1.812054961	12.98313476	-3.578988724	-5.268949285	48.46042584	1004.715769	28.69312806	2132.954423	0.019987747	487.0915177	243.5455101	99.83848395	0	0	0	0	0	0	0
0:42:32	-108.0359342	2549.231509	2.208313888	1.812054961	12.98313476	-3.578988724	-5.268949285	48.46042584	1004.715769	28.69312806	2132.954423	0.019987747	487.0915177	243.5455101	99.83848395	0	0	0	0	0	0	0
0:42:32	-108.0359342	2549.231509	2.208313888	1.812054961	12.98313476	-3.578988724	-5.268949285	48.46042584	1004.715769	28.69312806	2132.954423	0.019987747	487.0915177	243.5455101	99.83848395	0	0	0	0	0	0	0
0:42:32	-108.0359342	2549.231509	2.208313888	1.812054961	12.98313476	-3.578988724	-5.268949285	48.46042584	1004.715769	28.69312806	2132.954423	0.019987747	487.0915177	243.5455101	99.83848395	0	0	0	0	0	0	0
0:42:32	-108.0359342	2549.231509	2.208313888	1.812054961	12.98313476	-3.578988724	-5.268949285	48.46042584	1004.715769	28.69312806	2132.954423	0.019987747	487.0915177	243.5455101	99.83848395	0	0	0	0	0	0	0
0:42:33	-108.0359342	2549.231509	2.208313888	1.812054961	12.98313476	-3.578988724	-5.268949285	48.46042584	1004.715769	28.69312806	2132.954423	0.019987747	487.0915177	243.5455101	99.83848395	0	0	0	0	0	0	0
0:42:33	-108.0359342	2549.231509	2.208313888	1.812054961	12.98313476	-3.578988724	-5.268949285	48.46042584	1004.715769	28.69312806	2132.954423	0.019987747	487.0915177	243.5455101	99.83848395	0	0	0	0	0	0	0
0:42:33	-108.0359342	2549.231509	2.208313888	1.812054961	12.98313476	-3.578988724	-5.268949285	48.46042584	1004.715769	28.69312806	2132.954423	0.019987747	487.0915177	243.5455101	99.83848395	0	0	0	0	0	0	0
0:42:33	-160.6428379	2510.113766	3.138760888	2.589915175	12.68668624	-1.945392783	-4.172567542	48.43867254	1004.693892	28.69560196	2143.310551	0.012792158	486.8728113	243.4362464	99.83830973	0	0	0	0	0	0	0
0:42:33	-160.6428379	2510.113766	3.138760888	2.589915175	12.68668624	-1.945392783	-4.172567542	48.43867254	1004.693892	28.69560196	2143.310551	0.012792158	486.8728113	243.4362464	99.83830973	0	0	0	0	0	0	0
0:42:33	-160.6428379	2510.113766	3.138760888	2.589915175	12.68668624	-1.945392783	-4.172567542	48.43867254	1004.693892	28.69560196	2143.310551	0.012792158	486.8728113	243.4362464	99.83830973	0	0	0	0	0	0	0
0:42:33	-160.6428379	2510.113766	3.138760888	2.589915175	12.68668624	-1.945392783	-4.172567542	48.43867254	1004.693892	28.69560196	2143.310551	0.012792158	486.8728113	243.4362464	99.83830973	0	0	0	0	0	0	0
0:42:33	-160.6428379	2510.113766	3.138760888	2.589915175	12.68668624	-1.945392783	-4.172567542	48.43867254	1004.693892	28.69560196	2143.310551	0.012792158	486.8728113	243.4362464	99.83830973	0	0	0	0	0	0	0
0:42:33	-160.6428379	2510.113766	3.138760888	2.589915175	12.68668624	-1.945392783	-4.172567542	48.43867254	1004.693892	28.69560196	2143.310551	0.012792158	486.8728113	243.4362464	99.83830973	0	0	0	0	0	0	0
0:42:33	-160.6428379	2510.113766	3.138760888	2.589915175	12.68668624	-1.945392783	-4.172567542	48.43867254	1004.693892	28.69560196	2143.310551	0.012792158	486.8728113	243.4362464	99.83830973	0	0	0	0	0	0	0
0:42:33	-160.6428379	2510.113766	3.138760888	2.589915175	12.68668624	-1.945392783	-4.172567542	48.43867254	1004.693892	28.69560196	2143.310551	0.012792158	486.8728113	243.4362464	99.83830973	0	0	0	0	0	0	0
0:42:33	-234.2634562	2448.05689	3.897366968	3.206825712	12.2803192	-0.637451381	-2.978043227	48.42475043	1004.679891	28.69718525	2151.815833	0.008186981	486.7328393	243.3663177	99.83819822	0	0	0	0	0	0	0
0:42:33	-234.2634562	2448.05689	3.897366968	3.206825712	12.2803192	-0.637451381	-2.978043227	48.42475043	1004.679891	28.69718525	2151.815833	0.008186981	486.7328393	243.3663177	99.83819822	0	0	0	0	0	0	0
0:42:33	-234.2634562	2448.05689	3.897366968	3.206825712	12.2803192	-0.637451381	-2.978043227	48.42475043	1004.679891	28.69718525	2151.815833	0.008186981	486.7328393	243.3663177	99.83819822	0	0	0	0	0	0	0
0:42:33	-234.2634562	2448.05689	3.897366968	3.206825712	12.2803192	-0.637451381	-2.978043227	48.42475043	1004.679891	28.69718525	2151.815833	0.008186981	486.7328393	243.3663177	99.83819822	0	0	0	0	0	0	0
0:42:33	-234.2634562	2448.05689	3.897366968	3.206825712	12.2803192	-0.637451381	-2.978043227	48.42475043	1004.679891	28.69718525	2151.815833	0.008186981	486.7328393	243.3663177	99.83819822	0	0	0	0	0	0	0
0:42:33	-234.2634562	2448.05689	3.897366968	3.206825712	12.2803192	-0.637451381	-2.978043227	48.42475043	1004.679891	28.69718525	2151.815833	0.008186981	486.7328393	243.3663177	99.83819822	0	0	0	0	0	0	0
0:42:33	-234.2634562	2448.05689	3.897366968	3.206825712	12.2803192	-0.637451381	-2.978043227	48.42475043	1004.679891	28.69718525	2151.815833	0.008186981	486.7328393	243.3663177	99.83819822	0	0	0	0	0	0	0
0:42:33	-234.2634562	2448.05689	3.897366968	3.206825712	12.2803192	-0.637451381	-2.978043227	48.42475043	1004.679891	28.69718525	2151.815833	0.008186981	486.7328393	243.3663177	99.83819822	0	0	0	0	0	0	0
0:42:33	-276.633612	2370.82377	3.98875486	3.327208456	11.82984429	0.012191116	-1.886067665	48.48784027	1003.20249	28.66219856	2158.318733	0.005239668	486.6432571	243.3215633	99.83812686	0	0	0	0	0	0	0
0:42:33	-276.633612	2370.82377	3.98875486	3.327208456	11.82984429	0.012191116	-1.886067665	48.48784027	1003.20249	28.66219856	2158.318733	0.005239668	486.6432571	243.3215633	99.83812686	0	0	0	0	0	0	0
0:42:33	-276.633612	2370.82377	3.98875486	3.327208456	11.82984429	0.012191116	-1.886067665	48.48784027	1003.20249	28.66219856	2158.318733	0.005239668	486.6432571	243.3215633	99.83812686	0	0	0	0	0	0	0
0:42:33	-276.633612	2370.82377	3.98875486	3.327208456	11.82984429	0.012191116	-1.886067665	48.48784027	1003.20249	28.66219856	2158.318733	0.005239668	486.6432571	243.3215633	99.83812686	0	0	0	0	0	0	0
0:42:33	-276.633612	2370.82377	3.98875486	3.327208456	11.82984429	0.012191116	-1.886067665	48.48784027	1003.20249	28.66219856	2158.318733	0.005239668	486.6432571	243.3215633	99.83812686	0	0	0	0	0	0	0
0:42:33	-276.633612	2370.82377	3.98875486	3.327208456	11.82984429	0.012191116	-1.886067665	48.48784027	1003.20249	28.66219856	2158.318733	0.005239668	486.6432571	243.3215633	99.83812686	0	0	0	0	0	0	0
0:42:33	-276.633612	2370.82377	3.98875486	3.327208456	11.82984429	0.012191116	-1.886067665	48.48784027	1003.20249	28.66219856	2158.318733	0.005239668	486.6432571	243.3215633	99.83812686	0	0	0	0	0	0	0
0:42:33	-276.633612	2370.82377	3.98875486	3.327208456	11.82984429	0.012191116	-1.886067665	48.48784027	1003.20249	28.66219856	2158.318733	0.005239668	486.6432571	243.3215633	99.83812686	0	0	0	0	0	0	0
0:42:33	-276.633612	2370.82377	3.98875486	3.327208456	11.82984429	0.012191116	-1.886067665	48.48784027	1003.20249	28.66219856	2158.318733	0.005239668	486.6432571	243.3215633	99.83812686	0	0	0	0	0	0	0
0:42:33	-224.0795517	2295.113853	3.81904311	3.184413412	11.41202034	0.296522314	-1.059883306	48.52821777	1002.256954	28.63980708	2159.110629	0.003353387	486.5859246	243.2929205	99.83808119	0	0	0	0	0	0	0
0:42:33	-224.0795517	2295.113853	3.81904311	3.184413412	11.41202034	0.296522314	-1.059883306	48.52821777	1002.256954	28.63980708	2159.110629	0.003353387	486.5859246	243.2929205	99.83808119	0	0	0	0	0	0	0
0:42:33	-224.0795517	2295.113853	3.81904311	3.184413412	11.41202034	0.296522314	-1.059883306	48.52821777	1002.256954	28.63980708	2159.110629	0.003353387	486.5859246	243.2929205	99.83808119	0	0	0	0	0	0	0
0:42:34	-224.0795517	2295.113853	3.81904311	3.184413412	11.41202034	0.296522314	-1.059883306	48.52821777	1002.256954	28.63980708	2159.110629	0.003353387	486.5859246	243.2929205	99.83808119	0	0	0	0	0	0	0
0:42:34	-224.0795517	2295.113853	3.81904311	3.184413412	11.41202034	0.296522314	-1.059883306	48.52821777	1002.256954	28.63980708	2159.110629	0.003353387	486.5859246	243.2929205	99.83808119	0	0	0	0	0	0	0
0:42:34	-224.0795517	2295.113853	3.81904311	3.184413412	11.41202034	0.296522314	-1.059883306	48.52821777	1002.256954	28.63980708	2159.110629	0.003353387	486.5859246	243.2929205	99.83808119	0	0	0	0	0	0	0
0:42:34	-224.0795517	2295.113853	3.81904311	3.184413412	11.41202034	0.296522314	-1.059883306	48.52821777	1002.256954	28.63980708	2159.110629	0.003353387	486.5859246	243.2929205	99.83808119	0	0	0	0	0	0	0
0:42:34	-138.5788331	2228.885306	3.337307591	2.726824583	11.07025302	0.389534281	-0.495765316	48.55405938	1001.65181	28.62547653	2140.910723	0.002146168	486.5492317	243.2745891	99.83805196	0	0	0	0	0	0	0
0:42:34	-138.5788331	2228.885306	3.337307591	2.726824583	11.07025302	0.389534281	-0.495765316	48.55405938	1001.65181	28.62547653	2140.910723	0.002146168	486.5492317	243.2745891	99.83805196	0	0	0	0	0	0	0
0:42:34	-138.5788331	2228.885306	3.337307591	2.726824583	11.07025302	0.389534281	-0.495765316	48.55405938	1001.65181	28.62547653	2140.910723	0.002146168	486.5492317	243.2745891	99.83805196	0	0	0	0	0	0	0
0:42:34	-138.5788331	2228.885306	3.337307591	2.726824583	11.07025302	0.389534281	-0.495765316	48.55405938	1001.65181	28.62547653	2140.910723	0.002146168	486.5492317	243.2745891	99.83805196	0	0	0	0	0	0	0
0:42:34	-138.5788331	2228.885306	3.337307591	2.726824583	11.07025302	0.389534281	-0.495765316	48.55405938	1001.65181	28.62547653	2140.910723	0.002146168	486.5492317	243.2745891	99.83805196	0	0	0	0	0	0	0
0:42:34	-138.5788331	2228.885306	3.337307591	2.726824583	11.07025302	0.389534281	-0.495765316	48.55405938	1001.65181	28.62547653	2140.910723	0.002146168	486.5492317	243.2745891	99.83805196	0	0	0	0	0	0	0
0:42:34	-138.5788331	2228.885306	3.337307591	2.726824583	11.07025302	0.389534281	-0.495765316	48.55405938	1001.65181	28.62547653	2140.910723	0.002146168	486.5492317	243.2745891	99.83805196	0	0	0	0	0	0	0
0:42:34	-138.5788331	2228.885306	3.337307591	2.726824583	11.07025302	0.389534281	-0.495765316	48.55405938	1001.65181	28.62547653	2140.910723	0.002146168	486.5492317	243.2745891	99.83805196	0	0	0	0	0	0	0
0:42:34	-138.5788331	2228.885306	3.337307591	2.726824583	11.07025302	0.389534281	-0.495765316	48.55405938	1001.65181	28.62547653	2140.910723	0.002146168	486.5492317	243.2745891	99.83805196	0	0	0	0	0	0	0
0:42:34	-69.54697317	2184.397036	2.934716858	2.433967733	10.84372193	0.43870194	-0.130089802	48.570598	1001.264519	28.61630498	2127.218822	0.001373547	486.5257483	243.2628571	99.83803326	0	0	0	0	0	0	0
0:42:34	-69.54697317	2184.397036	2.934716858	2.433967733	10.84372193	0.43870194	-0.130089802	48.570598	1001.264519	28.61630498	2127.218822	0.001373547	486.5257483	243.2628571	99.83803326	0	0	0	0	0	0	0
0:42:34	-69.54697317	2184.397036	2.934716858	2.433967733	10.84372193	0.43870194	-0.130089802	48.570598	1001.264519	28.61630498	2127.218822	0.001373547	486.5257483	243.2628571	99.83803326	0	0	0	0	0	0	0
0:42:34	-69.54697317	2184.397036	2.934716858	2.433967733	10.84372193	0.43870194	-0.130089802	48.570598	1001.264519	28.61630498	2127.218822	0.001373547	486.5257483	243.2628571	99.83803326	0	0	0	0	0	0	0
0:42:34	-69.54697317	2184.397036	2.934716858	2.433967733	10.84372193	0.43870194	-0.130089802	48.570598	1001.264519	28.61630498	2127.218822	0.001373547	486.5257483	243.2628571	99.83803326	0	0	0	0	0	0	0
0:42:34	-69.54697317	2184.397036	2.934716858	2.433967733	10.84372193	0.43870194	-0.130089802	48.570598	1001.264519	28.61630498	2127.218822	0.001373547	486.5257483	243.2628571	99.83803326	0	0	0	0	0	0	0
0:42:34	-69.54697317	2184.397036	2.934716858	2.433967733	10.84372193	0.43870194	-0.130089802	48.570598	1001.264519	28.61630498	2127.218822	0.001373547	486.5257483	243.2628571	99.83803326	0	0	0	0	0	0	0
0:42:34	-69.54697317	2184.397036	2.934716858	2.433967733	10.84372193	0.43870194	-0.130089802	48.570598	1001.264519	28.61630498	2127.218822	0.001373547	486.5257483	243.2628571	99.83803326	0	0	0	0	0	0	0
0:42:34	-81.38018283	2154.534263	2.767778789	2.182499349	10.69550204	0.463049242	0.104302527	48.22118272	1002.990532	28.61043519	2117.119966	0.00087907	484.0735189	242.0367485	99.83550128	0	0	0	0	0	0	0
0:42:34	-81.38018283	2154.534263	2.767778789	2.182499349	10.69550204	0.463049242	0.104302527	48.22118272	1002.990532	28.61043519	2117.119966	0.00087907	484.0735189	242.0367485	99.83550128	0	0	0	0	0	0	0
0:42:34	-81.38018283	2154.534263	2.767778789	2.182499349	10.69550204	0.463049242	0.104302527	48.22118272	1002.990532	28.61043519	2117.119966	0.00087907	484.0735189	242.0367485	99.83550128	0	0	0	0	0	0	0
0:42:34	-81.38018283	2154.534263	2.767778789	2.182499349	10.69550204	0.463049242	0.104302527	48.22118272	1002.990532	28.61043519	2117.119966	0.00087907	484.0735189	242.0367485	99.83550128	0	0	0	0	0	0	0
0:42:34	-81.38018283	2154.534263	2.767778789	2.182499349	10.69550204	0.463049242	0.104302527	48.22118272	1002.990532	28.61043519	2117.119966	0.00087907	484.0735189	242.0367485	99.83550128	0	0	0	0	0	0	0
0:42:34	-81.38018283	2154.534263	2.767778789	2.182499349	10.69550204	0.463049242	0.104302527	48.22118272	1002.990532	28.61043519	2117.119966	0.00087907	484.0735189	242.0367485	99.83550128	0	0	0	0	0	0	0
0:42:34	-81.38018283	2154.534263	2.767778789	2.182499349	10.69550204	0.463049242	0.104302527	48.22118272	1002.990532	28.61043519	2117.119966	0.00087907	484.0735189	242.0367485	99.83550128	0	0	0	0	0	0	0
0:42:34	-81.38018283	2154.534263	2.767778789	2.182499349	10.69550204	0.463049242	0.104302527	48.22118272	1002.990532	28.61043519	2117.119966	0.00087907	484.0735189	242.0367485	99.83550128	0	0	0	0	0	0	0
0:42:34	-90.72167701	2134.566368	2.523378425	2.122239584	10.5938013	0.474431515	0.252313617	47.99755694	1004.09518	28.60667852	2110.219698	0.000562605	482.5040921	241.252039	99.83388082	0	0	0	0	0	0	0
0:42:34	-90.72167701	2134.566368	2.523378425	2.122239584	10.5938013	0.474431515	0.252313617	47.99755694	1004.09518	28.60667852	2110.219698	0.000562605	482.5040921	241.252039	99.83388082	0	0	0	0	0	0	0
0:42:35	-90.72167701	2134.566368	2.523378425	2.122239584	10.5938013	0.474431515	0.252313617	47.99755694	1004.09518	28.60667852	2110.219698	0.000562605	482.5040921	241.252039	99.83388082	0	0	0	0	0	0	0
0:42:35	-90.72167701	2134.566368	2.523378425	2.122239584	10.5938013	0.474431515	0.252313617	47.99755694	1004.09518	28.60667852	2110.219698	0.000562605	482.5040921	241.252039	99.83388082	0	0	0	0	0	0	0
0:42:35	-90.72167701	2134.566368	2.523378425	2.122239584	10.5938013	0.474431515	0.252313617	47.99755694	1004.09518	28.60667852	2110.219698	0.000562605	482.5040921	241.252039	99.83388082	0	0	0	0	0	0	0
0:42:35	-90.72167701	2134.566368	2.523378425	2.122239584	10.5938013	0.474431515	0.252313617	47.99755694	1004.09518	28.60667852	2110.219698	0.000562605	482.5040921	241.252039	99.83388082	0	0	0	0	0	0	0
0:42:35	-90.72167701	2134.566368	2.523378425	2.122239584	10.5938013	0.474431515	0.252313617	47.99755694	1004.09518	28.60667852	2110.219698	0.000562605	482.5040921	241.252039	99.83388082	0	0	0	0	0	0	0
0:42:35	-90.72167701	2134.566368	2.523378425	2.122239584	10.5938013	0.474431515	0.252313617	47.99755694	1004.09518	28.60667852	2110.219698	0.000562605	482.5040921	241.252039	99.83388082	0	0	0	0	0	0	0
0:42:35	-4.890033286	2120.977996	2.397442192	2.019513334	10.52691283	0.477756169	0.342360715	47.85443644	1004.802155	28.60427425	2104.243727	0.036360067	481.4996589	240.749825	99.83284373	0	0	0	0	0	0	0
0:42:35	-4.890033286	2120.977996	2.397442192	2.019513334	10.52691283	0.477756169	0.342360715	47.85443644	1004.802155	28.60427425	2104.243727	0.036360067	481.4996589	240.749825	99.83284373	0	0	0	0	0	0	0
0:42:35	-4.890033286	2120.977996	2.397442192	2.019513334	10.52691283	0.477756169	0.342360715	47.85443644	1004.802155	28.60427425	2104.243727	0.036360067	481.4996589	240.749825	99.83284373	0	0	0	0	0	0	0
0:42:35	-4.890033286	2120.977996	2.397442192	2.019513334	10.52691283	0.477756169	0.342360715	47.85443644	1004.802155	28.60427425	2104.243727	0.036360067	481.4996589	240.749825	99.83284373	0	0	0	0	0	0	0
0:42:35	-4.890033286	2120.977996	2.397442192	2.019513334	10.52691283	0.477756169	0.342360715	47.85443644	1004.802155	28.60427425	2104.243727	0.036360067	481.4996589	240.749825	99.83284373	0	0	0	0	0	0	0
0:42:35	-4.890033286	2120.977996	2.397442192	2.019513334	10.52691283	0.477756169	0.342360715	47.85443644	1004.802155	28.60427425	2104.243727	0.036360067	481.4996589	240.749825	99.83284373	0	0	0	0	0	0	0
0:42:35	-4.890033286	2120.977996	2.397442192	2.019513334	10.52691283	0.477756169	0.342360715	47.85443644	1004.802155	28.60427425	2104.243727	0.036360067	481.4996589	240.749825	99.83284373	0	0	0	0	0	0	0
0:42:35	-4.890033286	2120.977996	2.397442192	2.019513334	10.52691283	0.477756169	0.342360715	47.85443644	1004.802155	28.60427425	2104.243727	0.036360067	481.4996589	240.749825	99.83284373	0	0	0	0	0	0	0
0:42:35	-21.9578613	2110.901277	2.191883003	1.871528533	10.47870421	0.473083948	0.394950858	47.76283932	1005.25462	28.60273552	2098.864865	0.095270443	480.8568217	240.428408	99.83217998	0	0	0	0	0	0	0
0:42:35	-21.9578613	2110.901277	2.191883003	1.871528533	10.47870421	0.473083948	0.394950858	47.76283932	1005.25462	28.60273552	2098.864865	0.095270443	480.8568217	240.428408	99.83217998	0	0	0	0	0	0	0
0:42:35	-21.9578613	2110.901277	2.191883003	1.871528533	10.47870421	0.473083948	0.394950858	47.76283932	1005.25462	28.60273552	2098.864865	0.095270443	480.8568217	240.428408	99.83217998	0	0	0	0	0	0	0
0:42:35	-21.9578613	2110.901277	2.191883003	1.871528533	10.47870421	0.473083948	0.394950858	47.76283932	1005.25462	28.60273552	2098.864865	0.095270443	480.8568217	240.428408	99.83217998	0	0	0	0	0	0	0
0:42:35	-21.9578613	2110.901277	2.191883003	1.871528533	10.47870421	0.473083948	0.394950858	47.76283932	1005.25462	28.60273552	2098.864865	0.095270443	480.8568217	240.428408	99.83217998	0	0	0	0	0	0	0
0:42:35	-21.9578613	2110.901277	2.191883003	1.871528533	10.47870421	0.473083948	0.394950858	47.76283932	1005.25462	28.60273552	2098.864865	0.095270443	480.8568217	240.428408	99.83217998	0	0	0	0	0	0	0
0:42:35	-21.9578613	2110.901277	2.191883003	1.871528533	10.47870421	0.473083948	0.394950858	47.76283932	1005.25462	28.60273552	2098.864865	0.095270443	480.8568217	240.428408	99.83217998	0	0	0	0	0	0	0
0:42:35	-21.9578613	2110.901277	2.191883003	1.871528533	10.47870421	0.473083948	0.394950858	47.76283932	1005.25462	28.60273552	2098.864865	0.095270443	480.8568217	240.428408	99.83217998	0	0	0	0	0	0	0
0:42:35	12.57676877	2103.687817	2.102645122	1.840778261	10.4464107	0.466253727	0.424128549	47.77621717	1004.581196	28.60175073	2095.044634	0.132973084	480.4454059	240.2227011	99.83175519	0	0	0	0	0	0	0
0:42:35	12.57676877	2103.687817	2.102645122	1.840778261	10.4464107	0.466253727	0.424128549	47.77621717	1004.581196	28.60175073	2095.044634	0.132973084	480.4454059	240.2227011	99.83175519	0	0	0	0	0	0	0
0:42:35	12.57676877	2103.687817	2.102645122	1.840778261	10.4464107	0.466253727	0.424128549	47.77621717	1004.581196	28.60175073	2095.044634	0.132973084	480.4454059	240.2227011	99.83175519	0	0	0	0	0	0	0
0:42:35	12.57676877	2103.687817	2.102645122	1.840778261	10.4464107	0.466253727	0.424128549	47.77621717	1004.581196	28.60175073	2095.044634	0.132973084	480.4454059	240.2227011	99.83175519	0	0	0	0	0	0	0
0:42:35	12.57676877	2103.687817	2.102645122	1.840778261	10.4464107	0.466253727	0.424128549	47.77621717	1004.581196	28.60175073	2095.044634	0.132973084	480.4454059	240.2227011	99.83175519	0	0	0	0	0	0	0
0:42:35	12.57676877	2103.687817	2.102645122	1.840778261	10.4464107	0.466253727	0.424128549	47.77621717	1004.581196	28.60175073	2095.044634	0.132973084	480.4454059	240.2227011	99.83175519	0	0	0	0	0	0	0
0:42:35	12.57676877	2103.687817	2.102645122	1.840778261	10.4464107	0.466253727	0.424128549	47.77621717	1004.581196	28.60175073	2095.044634	0.132973084	480.4454059	240.2227011	99.83175519	0	0	0	0	0	0	0
0:42:35	12.57676877	2103.687817	2.102645122	1.840778261	10.4464107	0.466253727	0.424128549	47.77621717	1004.581196	28.60175073	2095.044634	0.132973084	480.4454059	240.2227011	99.83175519	0	0	0	0	0	0	0
0:42:35	12.57676877	2103.687817	2.102645122	1.840778261	10.4464107	0.466253727	0.424128549	47.77621717	1004.581196	28.60175073	2095.044634	0.132973084	480.4454059	240.2227011	99.83175519	0	0	0	0	0	0	0
0:42:36	18.56177201	2098.865883	1.946532878	1.665538087	10.42574285	0.460722385	0.439002271	47.78477899	1004.150206	28.60112047	2091.883926	0.157102773	480.1820998	240.0910487	99.83148332	0	0	0	0	0	0	0
0:42:36	18.56177201	2098.865883	1.946532878	1.665538087	10.42574285	0.460722385	0.439002271	47.78477899	1004.150206	28.60112047	2091.883926	0.157102773	480.1820998	240.0910487	99.83148332	0	0	0	0	0	0	0
0:42:36	18.56177201	2098.865883	1.946532878	1.665538087	10.42574285	0.460722385	0.439002271	47.78477899	1004.150206	28.60112047	2091.883926	0.157102773	480.1820998	240.0910487	99.83148332	0	0	0	0	0	0	0
0:42:36	18.56177201	2098.865883	1.946532878	1.665538087	10.42574285	0.460722385	0.439002271	47.78477899	1004.150206	28.60112047	2091.883926	0.157102773	480.1820998	240.0910487	99.83148332	0	0	0	0	0	0	0
0:42:36	18.56177201	2098.865883	1.946532878	1.665538087	10.42574285	0.460722385	0.439002271	47.78477899	1004.150206	28.60112047	2091.883926	0.157102773	480.1820998	240.0910487	99.83148332	0	0	0	0	0	0	0
0:42:36	18.56177201	2098.865883	1.946532878	1.665538087	10.42574285	0.460722385	0.439002271	47.78477899	1004.150206	28.60112047	2091.883926	0.157102773	480.1820998	240.0910487	99.83148332	0	0	0	0	0	0	0
0:42:36	18.56177201	2098.865883	1.946532878	1.665538087	10.42574285	0.460722385	0.439002271	47.78477899	1004.150206	28.60112047	2091.883926	0.157102773	480.1820998	240.0910487	99.83148332	0	0	0	0	0	0	0
0:42:36	18.56177201	2098.865883	1.946532878	1.665538087	10.42574285	0.460722385	0.439002271	47.78477899	1004.150206	28.60112047	2091.883926	0.157102773	480.1820998	240.0910487	99.83148332	0	0	0	0	0	0	0
0:42:36	-7.223985913	2095.545285	1.923821042	1.562544376	10.41071542	0.455942327	0.446561454	47.79025855	1003.874372	28.6007171	2089.895352	0.208545775	480.0135839	240.0067912	99.83130933	0	0	0	0	0	0	0
0:42:36	-7.223985913	2095.545285	1.923821042	1.562544376	10.41071542	0.455942327	0.446561454	47.79025855	1003.874372	28.6007171	2089.895352	0.208545775	480.0135839	240.0067912	99.83130933	0	0	0	0	0	0	0
0:42:36	-7.223985913	2095.545285	1.923821042	1.562544376	10.41071542	0.455942327	0.446561454	47.79025855	1003.874372	28.6007171	2089.895352	0.208545775	480.0135839	240.0067912	99.83130933	0	0	0	0	0	0	0
0:42:36	-7.223985913	2095.545285	1.923821042	1.562544376	10.41071542	0.455942327	0.446561454	47.79025855	1003.874372	28.6007171	2089.895352	0.208545775	480.0135839	240.0067912	99.83130933	0	0	0	0	0	0	0
0:42:36	-7.223985913	2095.545285	1.923821042	1.562544376	10.41071542	0.455942327	0.446561454	47.79025855	1003.874372	28.6007171	2089.895352	0.208545775	480.0135839	240.0067912	99.83130933	0	0	0	0	0	0	0
0:42:36	-7.223985913	2095.545285	1.923821042	1.562544376	10.41071542	0.455942327	0.446561454	47.79025855	1003.874372	28.6007171	2089.895352	0.208545775	480.0135839	240.0067912	99.83130933	0	0	0	0	0	0	0
0:42:36	-7.223985913	2095.545285	1.923821042	1.562544376	10.41071542	0.455942327	0.446561454	47.79025855	1003.874372	28.6007171	2089.895352	0.208545775	480.0135839	240.0067912	99.83130933	0	0	0	0	0	0	0
0:42:36	-7.223985913	2095.545285	1.923821042	1.562544376	10.41071542	0.455942327	0.446561454	47.79025855	1003.874372	28.6007171	2089.895352	0.208545775	480.0135839	240.0067912	99.83130933	0	0	0	0	0	0	0
0:42:36	-33.32555098	2093.227143	1.927845467	1.478308401	10.40109787	0.358563089	0.44271933	47.79376547	1003.697838	28.60045894	2088.273986	0.241469296	479.9057337	239.9528664	99.83119797	0	0	0	0	0	0	0
0:42:36	-33.32555098	2093.227143	1.927845467	1.478308401	10.40109787	0.358563089	0.44271933	47.79376547	1003.697838	28.60045894	2088.273986	0.241469296	479.9057337	239.9528664	99.83119797	0	0	0	0	0	0	0
0:42:36	-33.32555098	2093.227143	1.927845467	1.478308401	10.40109787	0.358563089	0.44271933	47.79376547	1003.697838	28.60045894	2088.273986	0.241469296	479.9057337	239.9528664	99.83119797	0	0	0	0	0	0	0
0:42:36	-33.32555098	2093.227143	1.927845467	1.478308401	10.40109787	0.358563089	0.44271933	47.79376547	1003.697838	28.60045894	2088.273986	0.241469296	479.9057337	239.9528664	99.83119797	0	0	0	0	0	0	0
0:42:36	-33.32555098	2093.227143	1.927845467	1.478308401	10.40109787	0.358563089	0.44271933	47.79376547	1003.697838	28.60045894	2088.273986	0.241469296	479.9057337	239.9528664	99.83119797	0	0	0	0	0	0	0
0:42:36	-33.32555098	2093.227143	1.927845467	1.478308401	10.40109787	0.358563089	0.44271933	47.79376547	1003.697838	28.60045894	2088.273986	0.241469296	479.9057337	239.9528664	99.83119797	0	0	0	0	0	0	0
0:42:36	-33.32555098	2093.227143	1.927845467	1.478308401	10.40109787	0.358563089	0.44271933	47.79376547	1003.697838	28.60045894	2088.273986	0.241469296	479.9057337	239.9528664	99.83119797	0	0	0	0	0	0	0
0:42:36	-33.32555098	2093.227143	1.927845467	1.478308401	10.40109787	0.358563089	0.44271933	47.79376547	1003.697838	28.60045894	2088.273986	0.241469296	479.9057337	239.9528664	99.83119797	0	0	0	0	0	0	0
0:42:36	-33.32555098	2093.227143	1.927845467	1.478308401	10.40109787	0.358563089	0.44271933	47.79376547	1003.697838	28.60045894	2088.273986	0.241469296	479.9057337	239.9528664	99.83119797	0	0	0	0	0	0	0
0:42:36	66.24376737	2097.377291	1.592421099	1.261837376	10.44058264	-0.550199623	0.206140371	47.9400099	1003.837576	28.60029372	2087.317831	0.262540349	481.3685095	240.6840745	99.8325667	0	0	0	0	0	0	0
0:42:36	66.24376737	2097.377291	1.592421099	1.261837376	10.44058264	-0.550199623	0.206140371	47.9400099	1003.837576	28.60029372	2087.317831	0.262540349	481.3685095	240.6840745	99.8325667	0	0	0	0	0	0	0
0:42:36	66.24376737	2097.377291	1.592421099	1.261837376	10.44058264	-0.550199623	0.206140371	47.9400099	1003.837576	28.60029372	2087.317831	0.262540349	481.3685095	240.6840745	99.8325667	0	0	0	0	0	0	0
0:42:36	66.24376737	2097.377291	1.592421099	1.261837376	10.44058264	-0.550199623	0.206140371	47.9400099	1003.837576	28.60029372	2087.317831	0.262540349	481.3685095	240.6840745	99.8325667	0	0	0	0	0	0	0
0:42:36	66.24376737	2097.377291	1.592421099	1.261837376	10.44058264	-0.550199623	0.206140371	47.9400099	1003.837576	28.60029372	2087.317831	0.262540349	481.3685095	240.6840745	99.8325667	0	0	0	0	0	0	0
0:42:36	66.24376737	2097.377291	1.592421099	1.261837376	10.44058264	-0.550199623	0.206140371	47.9400099	1003.837576	28.60029372	2087.317831	0.262540349	481.3685095	240.6840745	99.8325667	0	0	0	0	0	0	0
0:42:36	66.24376737	2097.377291	1.592421099	1.261837376	10.44058264	-0.550199623	0.206140371	47.9400099	1003.837576	28.60029372	2087.317831	0.262540349	481.3685095	240.6840745	99.8325667	0	0	0	0	0	0	0
0:42:36	66.24376737	2097.377291	1.592421099	1.261837376	10.44058264	-0.550199623	0.206140371	47.9400099	1003.837576	28.60029372	2087.317831	0.262540349	481.3685095	240.6840745	99.8325667	0	0	0	0	0	0	0
0:42:37	125.9943711	2112.337346	1.113109503	1.004215921	10.55953289	-1.995967759	-0.431230162	48.03360634	1003.927009	28.60018798	2087.032772	0.276025824	482.3046861	241.1520477	99.83344269	0	0	0	0	0	0	0
0:42:37	125.9943711	2112.337346	1.113109503	1.004215921	10.55953289	-1.995967759	-0.431230162	48.03360634	1003.927009	28.60018798	2087.032772	0.276025824	482.3046861	241.1520477	99.83344269	0	0	0	0	0	0	0
0:42:37	125.9943711	2112.337346	1.113109503	1.004215921	10.55953289	-1.995967759	-0.431230162	48.03360634	1003.927009	28.60018798	2087.032772	0.276025824	482.3046861	241.1520477	99.83344269	0	0	0	0	0	0	0
0:42:37	125.9943711	2112.337346	1.113109503	1.004215921	10.55953289	-1.995967759	-0.431230162	48.03360634	1003.927009	28.60018798	2087.032772	0.276025824	482.3046861	241.1520477	99.83344269	0	0	0	0	0	0	0
0:42:37	125.9943711	2112.337346	1.113109503	1.004215921	10.55953289	-1.995967759	-0.431230162	48.03360634	1003.927009	28.60018798	2087.032772	0.276025824	482.3046861	241.1520477	99.83344269	0	0	0	0	0	0	0
0:42:37	125.9943711	2112.337346	1.113109503	1.004215921	10.55953289	-1.995967759	-0.431230162	48.03360634	1003.927009	28.60018798	2087.032772	0.276025824	482.3046861	241.1520477	99.83344269	0	0	0	0	0	0	0
0:42:37	125.9943711	2112.337346	1.113109503	1.004215921	10.55953289	-1.995967759	-0.431230162	48.03360634	1003.927009	28.60018798	2087.032772	0.276025824	482.3046861	241.1520477	99.83344269	0	0	0	0	0	0	0
0:42:37	125.9943711	2112.337346	1.113109503	1.004215921	10.55953289	-1.995967759	-0.431230162	48.03360634	1003.927009	28.60018798	2087.032772	0.276025824	482.3046861	241.1520477	99.83344269	0	0	0	0	0	0	0
0:42:37	246.6567575	2148.998342	0.504350082	0.449138189	10.81566105	-3.649459366	-1.433587304	48.09350806	1003.984246	28.60012031	2087.652094	0.248656527	482.9038391	241.4515505	99.83400332	0	0	0	0	0	0	0
0:42:37	246.6567575	2148.998342	0.504350082	0.449138189	10.81566105	-3.649459366	-1.433587304	48.09350806	1003.984246	28.60012031	2087.652094	0.248656527	482.9038391	241.4515505	99.83400332	0	0	0	0	0	0	0
0:42:37	246.6567575	2148.998342	0.504350082	0.449138189	10.81566105	-3.649459366	-1.433587304	48.09350806	1003.984246	28.60012031	2087.652094	0.248656527	482.9038391	241.4515505	99.83400332	0	0	0	0	0	0	0
0:42:37	246.6567575	2148.998342	0.504350082	0.449138189	10.81566105	-3.649459366	-1.433587304	48.09350806	1003.984246	28.60012031	2087.652094	0.248656527	482.9038391	241.4515505	99.83400332	0	0	0	0	0	0	0
0:42:37	246.6567575	2148.998342	0.504350082	0.449138189	10.81566105	-3.649459366	-1.433587304	48.09350806	1003.984246	28.60012031	2087.652094	0.248656527	482.9038391	241.4515505	99.83400332	0	0	0	0	0	0	0
0:42:37	246.6567575	2148.998342	0.504350082	0.449138189	10.81566105	-3.649459366	-1.433587304	48.09350806	1003.984246	28.60012031	2087.652094	0.248656527	482.9038391	241.4515505	99.83400332	0	0	0	0	0	0	0
0:42:37	246.6567575	2148.998342	0.504350082	0.449138189	10.81566105	-3.649459366	-1.433587304	48.09350806	1003.984246	28.60012031	2087.652094	0.248656527	482.9038391	241.4515505	99.83400332	0	0	0	0	0	0	0
0:42:37	246.6567575	2148.998342	0.504350082	0.449138189	10.81566105	-3.649459366	-1.433587304	48.09350806	1003.984246	28.60012031	2087.652094	0.248656527	482.9038391	241.4515505	99.83400332	0	0	0	0	0	0	0
0:42:37	246.6567575	2148.998342	0.504350082	0.449138189	10.81566105	-3.649459366	-1.433587304	48.09350806	1003.984246	28.60012031	2087.652094	0.248656527	482.9038391	241.4515505	99.83400332	0	0	0	0	0	0	0
0:42:37	329.9970048	2209.311899	-0.323215947	-0.394551559	11.21854307	-5.274853994	-2.668055874	48.13184516	1004.273597	28.600077	2089.58602	0.195140177	483.287297	241.6432323	99.83436212	0	0	0	0	0	0	0
0:42:37	329.9970048	2209.311899	-0.323215947	-0.394551559	11.21854307	-5.274853994	-2.668055874	48.13184516	1004.273597	28.600077	2089.58602	0.195140177	483.287297	241.6432323	99.83436212	0	0	0	0	0	0	0
0:42:37	329.9970048	2209.311899	-0.323215947	-0.394551559	11.21854307	-5.274853994	-2.668055874	48.13184516	1004.273597	28.600077	2089.58602	0.195140177	483.287297	241.6432323	99.83436212	0	0	0	0	0	0	0
0:42:37	329.9970048	2209.311899	-0.323215947	-0.394551559	11.21854307	-5.274853994	-2.668055874	48.13184516	1004.273597	28.600077	2089.58602	0.195140177	483.287297	241.6432323	99.83436212	0	0	0	0	0	0	0
0:42:37	329.9970048	2209.311899	-0.323215947	-0.394551559	11.21854307	-5.274853994	-2.668055874	48.13184516	1004.273597	28.600077	2089.58602	0.195140177	483.287297	241.6432323	99.83436212	0	0	0	0	0	0	0
0:42:37	329.9970048	2209.311899	-0.323215947	-0.394551559	11.21854307	-5.274853994	-2.668055874	48.13184516	1004.273597	28.600077	2089.58602	0.195140177	483.287297	241.6432323	99.83436212	0	0	0	0	0	0	0
0:42:37	329.9970048	2209.311899	-0.323215947	-0.394551559	11.21854307	-5.274853994	-2.668055874	48.13184516	1004.273597	28.600077	2089.58602	0.195140177	483.287297	241.6432323	99.83436212	0	0	0	0	0	0	0
0:42:37	329.9970048	2209.311899	-0.323215947	-0.394551559	11.21854307	-5.274853994	-2.668055874	48.13184516	1004.273597	28.600077	2089.58602	0.195140177	483.287297	241.6432323	99.83436212	0	0	0	0	0	0	0
0:42:37	407.5730831	2304.948735	-0.895178206	-0.861232998	11.80518757	-6.690386556	-4.06855576	48.1203809	1004.458782	28.60004928	2093.864093	0.124889714	483.5327101	241.7659087	99.83459176	0	0	0	0	0	0	0
0:42:37	407.5730831	2304.948735	-0.895178206	-0.861232998	11.80518757	-6.690386556	-4.06855576	48.1203809	1004.458782	28.60004928	2093.864093	0.124889714	483.5327101	241.7659087	99.83459176	0	0	0	0	0	0	0
0:42:37	407.5730831	2304.948735	-0.895178206	-0.861232998	11.80518757	-6.690386556	-4.06855576	48.1203809	1004.458782	28.60004928	2093.864093	0.124889714	483.5327101	241.7659087	99.83459176	0	0	0	0	0	0	0
0:42:37	407.5730831	2304.948735	-0.895178206	-0.861232998	11.80518757	-6.690386556	-4.06855576	48.1203809	1004.458782	28.60004928	2093.864093	0.124889714	483.5327101	241.7659087	99.83459176	0	0	0	0	0	0	0
0:42:37	407.5730831	2304.948735	-0.895178206	-0.861232998	11.80518757	-6.690386556	-4.06855576	48.1203809	1004.458782	28.60004928	2093.864093	0.124889714	483.5327101	241.7659087	99.83459176	0	0	0	0	0	0	0
0:42:37	407.5730831	2304.948735	-0.895178206	-0.861232998	11.80518757	-6.690386556	-4.06855576	48.1203809	1004.458782	28.60004928	2093.864093	0.124889714	483.5327101	241.7659087	99.83459176	0	0	0	0	0	0	0
0:42:37	407.5730831	2304.948735	-0.895178206	-0.861232998	11.80518757	-6.690386556	-4.06855576	48.1203809	1004.458782	28.60004928	2093.864093	0.124889714	483.5327101	241.7659087	99.83459176	0	0	0	0	0	0	0
0:42:38	407.5730831	2304.948735	-0.895178206	-0.861232998	11.80518757	-6.690386556	-4.06855576	48.1203809	1004.458782	28.60004928	2093.864093	0.124889714	483.5327101	241.7659087	99.83459176	0	0	0	0	0	0	0
0:42:38	407.5730831	2304.948735	-0.895178206	-0.861232998	11.80518757	-6.690386556	-4.06855576	48.1203809	1004.458782	28.60004928	2093.864093	0.124889714	483.5327101	241.7659087	99.83459176	0	0	0	0	0	0	0
0:42:38	371.5086932	2416.06291	-0.756474052	-0.830349118	12.43668004	-7.263047396	-5.317035686	48.11304378	1004.577301	28.60003154	2100.640899	0.079929417	483.6897745	241.8444216	99.83473873	0	0	0	0	0	0	0
0:42:38	371.5086932	2416.06291	-0.756474052	-0.830349118	12.43668004	-7.263047396	-5.317035686	48.11304378	1004.577301	28.60003154	2100.640899	0.079929417	483.6897745	241.8444216	99.83473873	0	0	0	0	0	0	0
0:42:38	371.5086932	2416.06291	-0.756474052	-0.830349118	12.43668004	-7.263047396	-5.317035686	48.11304378	1004.577301	28.60003154	2100.640899	0.079929417	483.6897745	241.8444216	99.83473873	0	0	0	0	0	0	0
0:42:38	371.5086932	2416.06291	-0.756474052	-0.830349118	12.43668004	-7.263047396	-5.317035686	48.11304378	1004.577301	28.60003154	2100.640899	0.079929417	483.6897745	241.8444216	99.83473873	0	0	0	0	0	0	0
0:42:38	371.5086932	2416.06291	-0.756474052	-0.830349118	12.43668004	-7.263047396	-5.317035686	48.11304378	1004.577301	28.60003154	2100.640899	0.079929417	483.6897745	241.8444216	99.83473873	0	0	0	0	0	0	0
0:42:38	371.5086932	2416.06291	-0.756474052	-0.830349118	12.43668004	-7.263047396	-5.317035686	48.11304378	1004.577301	28.60003154	2100.640899	0.079929417	483.6897745	241.8444216	99.83473873	0	0	0	0	0	0	0
0:42:38	371.5086932	2416.06291	-0.756474052	-0.830349118	12.43668004	-7.263047396	-5.317035686	48.11304378	1004.577301	28.60003154	2100.640899	0.079929417	483.6897745	241.8444216	99.83473873	0	0	0	0	0	0	0
0:42:38	371.5086932	2416.06291	-0.756474052	-0.830349118	12.43668004	-7.263047396	-5.317035686	48.11304378	1004.577301	28.60003154	2100.640899	0.079929417	483.6897745	241.8444216	99.83473873	0	0	0	0	0	0	0
0:42:38	190.8505236	2503.354543	0.103216607	-0.111143436	12.87247523	-6.553630333	-5.971662839	48.10834802	1004.653152	28.60002018	2110.023616	0.051154827	483.7902957	241.8946698	99.83483278	0	0	0	0	0	0	0
0:42:38	190.8505236	2503.354543	0.103216607	-0.111143436	12.87247523	-6.553630333	-5.971662839	48.10834802	1004.653152	28.60002018	2110.023616	0.051154827	483.7902957	241.8946698	99.83483278	0	0	0	0	0	0	0
0:42:38	190.8505236	2503.354543	0.103216607	-0.111143436	12.87247523	-6.553630333	-5.971662839	48.10834802	1004.653152	28.60002018	2110.023616	0.051154827	483.7902957	241.8946698	99.83483278	0	0	0	0	0	0	0
0:42:38	190.8505236	2503.354543	0.103216607	-0.111143436	12.87247523	-6.553630333	-5.971662839	48.10834802	1004.653152	28.60002018	2110.023616	0.051154827	483.7902957	241.8946698	99.83483278	0	0	0	0	0	0	0
0:42:38	190.8505236	2503.354543	0.103216607	-0.111143436	12.87247523	-6.553630333	-5.971662839	48.10834802	1004.653152	28.60002018	2110.023616	0.051154827	483.7902957	241.8946698	99.83483278	0	0	0	0	0	0	0
0:42:38	190.8505236	2503.354543	0.103216607	-0.111143436	12.87247523	-6.553630333	-5.971662839	48.10834802	1004.653152	28.60002018	2110.023616	0.051154827	483.7902957	241.8946698	99.83483278	0	0	0	0	0	0	0
0:42:38	190.8505236	2503.354543	0.103216607	-0.111143436	12.87247523	-6.553630333	-5.971662839	48.10834802	1004.653152	28.60002018	2110.023616	0.051154827	483.7902957	241.8946698	99.83483278	0	0	0	0	0	0	0
0:42:38	190.8505236	2503.354543	0.103216607	-0.111143436	12.87247523	-6.553630333	-5.971662839	48.10834802	1004.653152	28.60002018	2110.023616	0.051154827	483.7902957	241.8946698	99.83483278	0	0	0	0	0	0	0
0:42:38	54.05853512	2548.580907	1.064698628	0.695588201	13.05998415	-5.261803413	-5.964704217	48.10534273	1002.728178	28.60001292	2120.378954	0.032739089	483.8546292	241.9268287	99.83489298	0	0	0	0	0	0	0
0:42:38	54.05853512	2548.580907	1.064698628	0.695588201	13.05998415	-5.261803413	-5.964704217	48.10534273	1002.728178	28.60001292	2120.378954	0.032739089	483.8546292	241.9268287	99.83489298	0	0	0	0	0	0	0
0:42:38	54.05853512	2548.580907	1.064698628	0.695588201	13.05998415	-5.261803413	-5.964704217	48.10534273	1002.728178	28.60001292	2120.378954	0.032739089	483.8546292	241.9268287	99.83489298	0	0	0	0	0	0	0
0:42:38	54.05853512	2548.580907	1.064698628	0.695588201	13.05998415	-5.261803413	-5.964704217	48.10534273	1002.728178	28.60001292	2120.378954	0.032739089	483.8546292	241.9268287	99.83489298	0	0	0	0	0	0	0
0:42:38	54.05853512	2548.580907	1.064698628	0.695588201	13.05998415	-5.261803413	-5.964704217	48.10534273	1002.728178	28.60001292	2120.378954	0.032739089	483.8546292	241.9268287	99.83489298	0	0	0	0	0	0	0
0:42:38	54.05853512	2548.580907	1.064698628	0.695588201	13.05998415	-5.261803413	-5.964704217	48.10534273	1002.728178	28.60001292	2120.378954	0.032739089	483.8546292	241.9268287	99.83489298	0	0	0	0	0	0	0
0:42:38	54.05853512	2548.580907	1.064698628	0.695588201	13.05998415	-5.261803413	-5.964704217	48.10534273	1002.728178	28.60001292	2120.378954	0.032739089	483.8546292	241.9268287	99.83489298	0	0	0	0	0	0	0
0:42:38	54.05853512	2548.580907	1.064698628	0.695588201	13.05998415	-5.261803413	-5.964704217	48.10534273	1002.728178	28.60001292	2120.378954	0.032739089	483.8546292	241.9268287	99.83489298	0	0	0	0	0	0	0
0:42:38	54.05853512	2548.580907	1.064698628	0.695588201	13.05998415	-5.261803413	-5.964704217	48.10534273	1002.728178	28.60001292	2120.378954	0.032739089	483.8546292	241.9268287	99.83489298	0	0	0	0	0	0	0
0:42:38	-17.72549752	2552.336261	2.176607122	1.701536449	13.00090985	-3.653234185	-5.338850699	48.17541935	1001.496194	28.60000827	2131.285411	0.020953017	483.4656027	241.7324903	99.83457151	0	0	0	0	0	0	0
0:42:38	-17.72549752	2552.336261	2.176607122	1.701536449	13.00090985	-3.653234185	-5.338850699	48.17541935	1001.496194	28.60000827	2131.285411	0.020953017	483.4656027	241.7324903	99.83457151	0	0	0	0	0	0	0
0:42:38	-17.72549752	2552.336261	2.176607122	1.701536449	13.00090985	-3.653234185	-5.338850699	48.17541935	1001.496194	28.60000827	2131.285411	0.020953017	483.4656027	241.7324903	99.83457151	0	0	0	0	0	0	0
0:42:38	-17.72549752	2552.336261	2.176607122	1.701536449	13.00090985	-3.653234185	-5.338850699	48.17541935	1001.496194	28.60000827	2131.285411	0.020953017	483.4656027	241.7324903	99.83457151	0	0	0	0	0	0	0
0:42:38	-17.72549752	2552.336261	2.176607122	1.701536449	13.00090985	-3.653234185	-5.338850699	48.17541935	1001.496194	28.60000827	2131.285411	0.020953017	483.4656027	241.7324903	99.83457151	0	0	0	0	0	0	0
0:42:39	-17.72549752	2552.336261	2.176607122	1.701536449	13.00090985	-3.653234185	-5.338850699	48.17541935	1001.496194	28.60000827	2131.285411	0.020953017	483.4656027	241.7324903	99.83457151	0	0	0	0	0	0	0
0:42:39	-17.72549752	2552.336261	2.176607122	1.701536449	13.00090985	-3.653234185	-5.338850699	48.17541935	1001.496194	28.60000827	2131.285411	0.020953017	483.4656027	241.7324903	99.83457151	0	0	0	0	0	0	0
0:42:39	-17.72549752	2552.336261	2.176607122	1.701536449	13.00090985	-3.653234185	-5.338850699	48.17541935	1001.496194	28.60000827	2131.285411	0.020953017	483.4656027	241.7324903	99.83457151	0	0	0	0	0	0	0
0:42:39	-245.6840384	2515.671127	3.151668558	2.757343327	12.72694231	-2.021549878	-4.258264447	48.22026838	1000.707724	28.60000529	2141.784143	0.013409931	483.2166257	241.6081138	99.83436577	0	0	0	0	0	0	0
0:42:39	-245.6840384	2515.671127	3.151668558	2.757343327	12.72694231	-2.021549878	-4.258264447	48.22026838	1000.707724	28.60000529	2141.784143	0.013409931	483.2166257	241.6081138	99.83436577	0	0	0	0	0	0	0
0:42:39	-245.6840384	2515.671127	3.151668558	2.757343327	12.72694231	-2.021549878	-4.258264447	48.22026838	1000.707724	28.60000529	2141.784143	0.013409931	483.2166257	241.6081138	99.83436577	0	0	0	0	0	0	0
0:42:39	-245.6840384	2515.671127	3.151668558	2.757343327	12.72694231	-2.021549878	-4.258264447	48.22026838	1000.707724	28.60000529	2141.784143	0.013409931	483.2166257	241.6081138	99.83436577	0	0	0	0	0	0	0
0:42:39	-245.6840384	2515.671127	3.151668558	2.757343327	12.72694231	-2.021549878	-4.258264447	48.22026838	1000.707724	28.60000529	2141.784143	0.013409931	483.2166257	241.6081138	99.83436577	0	0	0	0	0	0	0
0:42:39	-245.6840384	2515.671127	3.151668558	2.757343327	12.72694231	-2.021549878	-4.258264447	48.22026838	1000.707724	28.60000529	2141.784143	0.013409931	483.2166257	241.6081138	99.83436577	0	0	0	0	0	0	0
0:42:39	-245.6840384	2515.671127	3.151668558	2.757343327	12.72694231	-2.021549878	-4.258264447	48.22026838	1000.707724	28.60000529	2141.784143	0.013409931	483.2166257	241.6081138	99.83436577	0	0	0	0	0	0	0
0:42:39	-245.6840384	2515.671127	3.151668558	2.757343327	12.72694231	-2.021549878	-4.258264447	48.22026838	1000.707724	28.60000529	2141.784143	0.013409931	483.2166257	241.6081138	99.83436577	0	0	0	0	0	0	0
0:42:39	-245.6840384	2515.671127	3.151668558	2.757343327	12.72694231	-2.021549878	-4.258264447	48.22026838	1000.707724	28.60000529	2141.784143	0.013409931	483.2166257	241.6081138	99.83436577	0	0	0	0	0	0	0
0:42:39	-235.0246646	2455.339201	3.881547877	3.341459729	12.32140308	-0.667391922	-3.025849246	48.24897176	1000.203103	28.60000339	2150.651171	0.008582356	483.0572805	241.5285128	99.83423409	0	0	0	0	0	0	0
0:42:39	-235.0246646	2455.339201	3.881547877	3.341459729	12.32140308	-0.667391922	-3.025849246	48.24897176	1000.203103	28.60000339	2150.651171	0.008582356	483.0572805	241.5285128	99.83423409	0	0	0	0	0	0	0
0:42:39	-235.0246646	2455.339201	3.881547877	3.341459729	12.32140308	-0.667391922	-3.025849246	48.24897176	1000.203103	28.60000339	2150.651171	0.008582356	483.0572805	241.5285128	99.83423409	0	0	0	0	0	0	0
0:42:39	-235.0246646	2455.339201	3.881547877	3.341459729	12.32140308	-0.667391922	-3.025849246	48.24897176	1000.203103	28.60000339	2150.651171	0.008582356	483.0572805	241.5285128	99.83423409	0	0	0	0	0	0	0
0:42:39	-235.0246646	2455.339201	3.881547877	3.341459729	12.32140308	-0.667391922	-3.025849246	48.24897176	1000.203103	28.60000339	2150.651171	0.008582356	483.0572805	241.5285128	99.83423409	0	0	0	0	0	0	0
0:42:39	-235.0246646	2455.339201	3.881547877	3.341459729	12.32140308	-0.667391922	-3.025849246	48.24897176	1000.203103	28.60000339	2150.651171	0.008582356	483.0572805	241.5285128	99.83423409	0	0	0	0	0	0	0
0:42:39	-235.0246646	2455.339201	3.881547877	3.341459729	12.32140308	-0.667391922	-3.025849246	48.24897176	1000.203103	28.60000339	2150.651171	0.008582356	483.0572805	241.5285128	99.83423409	0	0	0	0	0	0	0
0:42:39	-235.0246646	2455.339201	3.881547877	3.341459729	12.32140308	-0.667391922	-3.025849246	48.24897176	1000.203103	28.60000339	2150.651171	0.008582356	483.0572805	241.5285128	99.83423409	0	0	0	0	0	0	0
0:42:39	-226.4341453	2380.824409	4.087510641	3.504774227	11.88369797	0.01978917	-1.921983518	48.22734193	1001.047626	28.60000217	2157.42339	0.005492708	482.9552995	241.4775682	99.83414982	0	0	0	0	0	0	0
0:42:39	-226.4341453	2380.824409	4.087510641	3.504774227	11.88369797	0.01978917	-1.921983518	48.22734193	1001.047626	28.60000217	2157.42339	0.005492708	482.9552995	241.4775682	99.83414982	0	0	0	0	0	0	0
0:42:39	-226.4341453	2380.824409	4.087510641	3.504774227	11.88369797	0.01978917	-1.921983518	48.22734193	1001.047626	28.60000217	2157.42339	0.005492708	482.9552995	241.4775682	99.83414982	0	0	0	0	0	0	0
0:42:39	-226.4341453	2380.824409	4.087510641	3.504774227	11.88369797	0.01978917	-1.921983518	48.22734193	1001.047626	28.60000217	2157.42339	0.005492708	482.9552995	241.4775682	99.83414982	0	0	0	0	0	0	0
0:42:39	-226.4341453	2380.824409	4.087510641	3.504774227	11.88369797	0.01978917	-1.921983518	48.22734193	1001.047626	28.60000217	2157.42339	0.005492708	482.9552995	241.4775682	99.83414982	0	0	0	0	0	0	0
0:42:39	-226.4341453	2380.824409	4.087510641	3.504774227	11.88369797	0.01978917	-1.921983518	48.22734193	1001.047626	28.60000217	2157.42339	0.005492708	482.9552995	241.4775682	99.83414982	0	0	0	0	0	0	0
0:42:39	-226.4341453	2380.824409	4.087510641	3.504774227	11.88369797	0.01978917	-1.921983518	48.22734193	1001.047626	28.60000217	2157.42339	0.005492708	482.9552995	241.4775682	99.83414982	0	0	0	0	0	0	0
0:42:39	-226.4341453	2380.824409	4.087510641	3.504774227	11.88369797	0.01978917	-1.921983518	48.22734193	1001.047626	28.60000217	2157.42339	0.005492708	482.9552995	241.4775682	99.83414982	0	0	0	0	0	0	0
0:42:39	-214.250853	2304.098022	4.004046811	3.435455505	11.4580067	0.314385069	-1.070989451	48.18149883	1001.588121	28.60000139	2160.943929	0.003515333	482.8900317	241.4449637	99.83409588	0	0	0	0	0	0	0
0:42:39	-214.250853	2304.098022	4.004046811	3.435455505	11.4580067	0.314385069	-1.070989451	48.18149883	1001.588121	28.60000139	2160.943929	0.003515333	482.8900317	241.4449637	99.83409588	0	0	0	0	0	0	0
0:42:39	-214.250853	2304.098022	4.004046811	3.435455505	11.4580067	0.314385069	-1.070989451	48.18149883	1001.588121	28.60000139	2160.943929	0.003515333	482.8900317	241.4449637	99.83409588	0	0	0	0	0	0	0
0:42:39	-214.250853	2304.098022	4.004046811	3.435455505	11.4580067	0.314385069	-1.070989451	48.18149883	1001.588121	28.60000139	2160.943929	0.003515333	482.8900317	241.4449637	99.83409588	0	0	0	0	0	0	0
0:42:40	-214.250853	2304.098022	4.004046811	3.435455505	11.4580067	0.314385069	-1.070989451	48.18149883	1001.588121	28.60000139	2160.943929	0.003515333	482.8900317	241.4449637	99.83409588	0	0	0	0	0	0	0
0:42:40	-214.250853	2304.098022	4.004046811	3.435455505	11.4580067	0.314385069	-1.070989451	48.18149883	1001.588121	28.60000139	2160.943929	0.003515333	482.8900317	241.4449637	99.83409588	0	0	0	0	0	0	0
0:42:40	-214.250853	2304.098022	4.004046811	3.435455505	11.4580067	0.314385069	-1.070989451	48.18149883	1001.588121	28.60000139	2160.943929	0.003515333	482.8900317	241.4449637	99.83409588	0	0	0	0	0	0	0
0:42:40	-214.250853	2304.098022	4.004046811	3.435455505	11.4580067	0.314385069	-1.070989451	48.18149883	1001.588121	28.60000139	2160.943929	0.003515333	482.8900317	241.4449637	99.83409588	0	0	0	0	0	0	0
0:42:40	-154.8713059	2238.986294	3.582069959	3.125451523	11.10980429	0.422766444	-0.490633249	48.15215925	1001.934037	28.60000089	2147.367675	0.002249813	482.8482603	241.4240967	99.83406137	0	0	0	0	0	0	0
0:42:40	-154.8713059	2238.986294	3.582069959	3.125451523	11.10980429	0.422766444	-0.490633249	48.15215925	1001.934037	28.60000089	2147.367675	0.002249813	482.8482603	241.4240967	99.83406137	0	0	0	0	0	0	0
0:42:40	-154.8713059	2238.986294	3.582069959	3.125451523	11.10980429	0.422766444	-0.490633249	48.15215925	1001.934037	28.60000089	2147.367675	0.002249813	482.8482603	241.4240967	99.83406137	0	0	0	0	0	0	0
0:42:40	-154.8713059	2238.986294	3.582069959	3.125451523	11.10980429	0.422766444	-0.490633249	48.15215925	1001.934037	28.60000089	2147.367675	0.002249813	482.8482603	241.4240967	99.83406137	0	0	0	0	0	0	0
0:42:40	-154.8713059	2238.986294	3.582069959	3.125451523	11.10980429	0.422766444	-0.490633249	48.15215925	1001.934037	28.60000089	2147.367675	0.002249813	482.8482603	241.4240967	99.83406137	0	0	0	0	0	0	0
0:42:40	-154.8713059	2238.986294	3.582069959	3.125451523	11.10980429	0.422766444	-0.490633249	48.15215925	1001.934037	28.60000089	2147.367675	0.002249813	482.8482603	241.4240967	99.83406137	0	0	0	0	0	0	0
0:42:40	-154.8713059	2238.986294	3.582069959	3.125451523	11.10980429	0.422766444	-0.490633249	48.15215925	1001.934037	28.60000089	2147.367675	0.002249813	482.8482603	241.4240967	99.83406137	0	0	0	0	0	0	0
0:42:40	-154.8713059	2238.986294	3.582069959	3.125451523	11.10980429	0.422766444	-0.490633249	48.15215925	1001.934037	28.60000089	2147.367675	0.002249813	482.8482603	241.4240967	99.83406137	0	0	0	0	0	0	0
0:42:40	-154.8713059	2238.986294	3.582069959	3.125451523	11.10980429	0.422766444	-0.490633249	48.15215925	1001.934037	28.60000089	2147.367675	0.002249813	482.8482603	241.4240967	99.83406137	0	0	0	0	0	0	0
0:42:40	-41.74083579	2192.414308	3.173764774	2.826288975	10.87343474	0.467770524	-0.116205279	48.13338192	1002.155424	28.60000057	2132.482672	0.00143988	482.8215266	241.4107419	99.83403927	0	0	0	0	0	0	0
0:42:40	-41.74083579	2192.414308	3.173764774	2.826288975	10.87343474	0.467770524	-0.116205279	48.13338192	1002.155424	28.60000057	2132.482672	0.00143988	482.8215266	241.4107419	99.83403927	0	0	0	0	0	0	0
0:42:40	-41.74083579	2192.414308	3.173764774	2.826288975	10.87343474	0.467770524	-0.116205279	48.13338192	1002.155424	28.60000057	2132.482672	0.00143988	482.8215266	241.4107419	99.83403927	0	0	0	0	0	0	0
0:42:40	-41.74083579	2192.414308	3.173764774	2.826288975	10.87343474	0.467770524	-0.116205279	48.13338192	1002.155424	28.60000057	2132.482672	0.00143988	482.8215266	241.4107419	99.83403927	0	0	0	0	0	0	0
0:42:40	-41.74083579	2192.414308	3.173764774	2.826288975	10.87343474	0.467770524	-0.116205279	48.13338192	1002.155424	28.60000057	2132.482672	0.00143988	482.8215266	241.4107419	99.83403927	0	0	0	0	0	0	0
0:42:40	-41.74083579	2192.414308	3.173764774	2.826288975	10.87343474	0.467770524	-0.116205279	48.13338192	1002.155424	28.60000057	2132.482672	0.00143988	482.8215266	241.4107419	99.83403927	0	0	0	0	0	0	0
0:42:40	-41.74083579	2192.414308	3.173764774	2.826288975	10.87343474	0.467770524	-0.116205279	48.13338192	1002.155424	28.60000057	2132.482672	0.00143988	482.8215266	241.4107419	99.83403927	0	0	0	0	0	0	0
0:42:40	-41.74083579	2192.414308	3.173764774	2.826288975	10.87343474	0.467770524	-0.116205279	48.13338192	1002.155424	28.60000057	2132.482672	0.00143988	482.8215266	241.4107419	99.83403927	0	0	0	0	0	0	0
0:42:40	-98.01181491	2161.620277	2.920769455	2.543224944	10.71955824	0.491693135	0.121988621	47.86936443	1002.092271	28.60000036	2121.15599	0.000921523	480.025217	240.0125948	99.83114514	0	0	0	0	0	0	0
0:42:40	-98.01181491	2161.620277	2.920769455	2.543224944	10.71955824	0.491693135	0.121988621	47.86936443	1002.092271	28.60000036	2121.15599	0.000921523	480.025217	240.0125948	99.83114514	0	0	0	0	0	0	0
0:42:40	-98.01181491	2161.620277	2.920769455	2.543224944	10.71955824	0.491693135	0.121988621	47.86936443	1002.092271	28.60000036	2121.15599	0.000921523	480.025217	240.0125948	99.83114514	0	0	0	0	0	0	0
0:42:40	-98.01181491	2161.620277	2.920769455	2.543224944	10.71955824	0.491693135	0.121988621	47.86936443	1002.092271	28.60000036	2121.15599	0.000921523	480.025217	240.0125948	99.83114514	0	0	0	0	0	0	0
0:42:40	-98.01181491	2161.620277	2.920769455	2.543224944	10.71955824	0.491693135	0.121988621	47.86936443	1002.092271	28.60000036	2121.15599	0.000921523	480.025217	240.0125948	99.83114514	0	0	0	0	0	0	0
0:42:40	-98.01181491	2161.620277	2.920769455	2.543224944	10.71955824	0.491693135	0.121988621	47.86936443	1002.092271	28.60000036	2121.15599	0.000921523	480.025217	240.0125948	99.83114514	0	0	0	0	0	0	0
0:42:40	-98.01181491	2161.620277	2.920769455	2.543224944	10.71955824	0.491693135	0.121988621	47.86936443	1002.092271	28.60000036	2121.15599	0.000921523	480.025217	240.0125948	99.83114514	0	0	0	0	0	0	0
0:42:40	-98.01181491	2161.620277	2.920769455	2.543224944	10.71955824	0.491693135	0.121988621	47.86936443	1002.092271	28.60000036	2121.15599	0.000921523	480.025217	240.0125948	99.83114514	0	0	0	0	0	0	0
0:42:40	-107.3786415	2140.740257	2.701132451	2.166103964	10.61603727	0.501003607	0.271552718	47.70039324	1002.051854	28.60000023	2113.946994	0.000589775	478.2355789	239.1177807	99.82929289	0	0	0	0	0	0	0
0:42:40	-107.3786415	2140.740257	2.701132451	2.166103964	10.61603727	0.501003607	0.271552718	47.70039324	1002.051854	28.60000023	2113.946994	0.000589775	478.2355789	239.1177807	99.82929289	0	0	0	0	0	0	0
0:42:40	-107.3786415	2140.740257	2.701132451	2.166103964	10.61603727	0.501003607	0.271552718	47.70039324	1002.051854	28.60000023	2113.946994	0.000589775	478.2355789	239.1177807	99.82929289	0	0	0	0	0	0	0
0:42:41	-107.3786415	2140.740257	2.701132451	2.166103964	10.61603727	0.501003607	0.271552718	47.70039324	1002.051854	28.60000023	2113.946994	0.000589775	478.2355789	239.1177807	99.82929289	0	0	0	0	0	0	0
0:42:41	-107.3786415	2140.740257	2.701132451	2.166103964	10.61603727	0.501003607	0.271552718	47.70039324	1002.051854	28.60000023	2113.946994	0.000589775	478.2355789	239.1177807	99.82929289	0	0	0	0	0	0	0
0:42:41	-107.3786415	2140.740257	2.701132451	2.166103964	10.61603727	0.501003607	0.271552718	47.70039324	1002.051854	28.60000023	2113.946994	0.000589775	478.2355789	239.1177807	99.82929289	0	0	0	0	0	0	0
0:42:41	-107.3786415	2140.740257	2.701132451	2.166103964	10.61603727	0.501003607	0.271552718	47.70039324	1002.051854	28.60000023	2113.946994	0.000589775	478.2355789	239.1177807	99.82929289	0	0	0	0	0	0	0
0:42:41	-107.3786415	2140.740257	2.701132451	2.166103964	10.61603727	0.501003607	0.271552718	47.70039324	1002.051854	28.60000023	2113.946994	0.000589775	478.2355789	239.1177807	99.82929289	0	0	0	0	0	0	0
0:42:41	-107.3786415	2140.740257	2.701132451	2.166103964	10.61603727	0.501003607	0.271552718	47.70039324	1002.051854	28.60000023	2113.946994	0.000589775	478.2355789	239.1177807	99.82929289	0	0	0	0	0	0	0
0:42:41	-113.1743706	2125.446805	2.553964769	2.203146537	10.54194385	0.497242308	0.361873739	47.59225167	1002.025986	28.60000015	2108.138796	0.000377456	477.0902105	238.5450996	99.82810745	0	0	0	0	0	0	0
0:42:41	-113.1743706	2125.446805	2.553964769	2.203146537	10.54194385	0.497242308	0.361873739	47.59225167	1002.025986	28.60000015	2108.138796	0.000377456	477.0902105	238.5450996	99.82810745	0	0	0	0	0	0	0
0:42:41	-113.1743706	2125.446805	2.553964769	2.203146537	10.54194385	0.497242308	0.361873739	47.59225167	1002.025986	28.60000015	2108.138796	0.000377456	477.0902105	238.5450996	99.82810745	0	0	0	0	0	0	0
0:42:41	-113.1743706	2125.446805	2.553964769	2.203146537	10.54194385	0.497242308	0.361873739	47.59225167	1002.025986	28.60000015	2108.138796	0.000377456	477.0902105	238.5450996	99.82810745	0	0	0	0	0	0	0
0:42:41	-113.1743706	2125.446805	2.553964769	2.203146537	10.54194385	0.497242308	0.361873739	47.59225167	1002.025986	28.60000015	2108.138796	0.000377456	477.0902105	238.5450996	99.82810745	0	0	0	0	0	0	0
0:42:41	-113.1743706	2125.446805	2.553964769	2.203146537	10.54194385	0.497242308	0.361873739	47.59225167	1002.025986	28.60000015	2108.138796	0.000377456	477.0902105	238.5450996	99.82810745	0	0	0	0	0	0	0
0:42:41	-113.1743706	2125.446805	2.553964769	2.203146537	10.54194385	0.497242308	0.361873739	47.59225167	1002.025986	28.60000015	2108.138796	0.000377456	477.0902105	238.5450996	99.82810745	0	0	0	0	0	0	0
0:42:41	-113.1743706	2125.446805	2.553964769	2.203146537	10.54194385	0.497242308	0.361873739	47.59225167	1002.025986	28.60000015	2108.138796	0.000377456	477.0902105	238.5450996	99.82810745	0	0	0	0	0	0	0
0:42:41	-71.09571718	2114.757275	2.340417452	1.906613784	10.49092407	0.490435077	0.413199193	47.52304107	1002.009431	28.6000001	2102.116549	0.072241572	476.3571747	238.1785838	99.82734877	0	0	0	0	0	0	0
0:42:41	-71.09571718	2114.757275	2.340417452	1.906613784	10.49092407	0.490435077	0.413199193	47.52304107	1002.009431	28.6000001	2102.116549	0.072241572	476.3571747	238.1785838	99.82734877	0	0	0	0	0	0	0
0:42:41	-71.09571718	2114.757275	2.340417452	1.906613784	10.49092407	0.490435077	0.413199193	47.52304107	1002.009431	28.6000001	2102.116549	0.072241572	476.3571747	238.1785838	99.82734877	0	0	0	0	0	0	0
0:42:41	-71.09571718	2114.757275	2.340417452	1.906613784	10.49092407	0.490435077	0.413199193	47.52304107	1002.009431	28.6000001	2102.116549	0.072241572	476.3571747	238.1785838	99.82734877	0	0	0	0	0	0	0
0:42:41	-71.09571718	2114.757275	2.340417452	1.906613784	10.49092407	0.490435077	0.413199193	47.52304107	1002.009431	28.6000001	2102.116549	0.072241572	476.3571747	238.1785838	99.82734877	0	0	0	0	0	0	0
0:42:41	-126.8227737	2109.89062	2.304533962	1.841891027	10.47133925	0.482748062	0.428959355	47.47843286	1002.117345	28.60000008	2099.55244	0.097793257	476.0965398	238.048267	99.82707901	0	0	0	0	0	0	0
0:42:41	-126.8227737	2109.89062	2.304533962	1.841891027	10.47133925	0.482748062	0.428959355	47.47843286	1002.117345	28.60000008	2099.55244	0.097793257	476.0965398	238.048267	99.82707901	0	0	0	0	0	0	0
0:42:41	-126.8227737	2109.89062	2.304533962	1.841891027	10.47133925	0.482748062	0.428959355	47.47843286	1002.117345	28.60000008	2099.55244	0.097793257	476.0965398	238.048267	99.82707901	0	0	0	0	0	0	0
0:42:41	-126.8227737	2109.89062	2.304533962	1.841891027	10.47133925	0.482748062	0.428959355	47.47843286	1002.117345	28.60000008	2099.55244	0.097793257	476.0965398	238.048267	99.82707901	0	0	0	0	0	0	0
0:42:41	-86.98501519	2103.868717	2.152941735	1.748610257	10.44313712	0.47647876	0.448573987	47.41419703	1002.272741	28.60000005	2095.885401	0.134587685	475.7212255	237.8606109	99.82669057	0	0	0	0	0	0	0
0:42:41	-86.98501519	2103.868717	2.152941735	1.748610257	10.44313712	0.47647876	0.448573987	47.41419703	1002.272741	28.60000005	2095.885401	0.134587685	475.7212255	237.8606109	99.82669057	0	0	0	0	0	0	0
0:42:41	-86.98501519	2103.868717	2.152941735	1.748610257	10.44313712	0.47647876	0.448573987	47.41419703	1002.272741	28.60000005	2095.885401	0.134587685	475.7212255	237.8606109	99.82669057	0	0	0	0	0	0	0
0:42:41	-86.98501519	2103.868717	2.152941735	1.748610257	10.44313712	0.47647876	0.448573987	47.41419703	1002.272741	28.60000005	2095.885401	0.134587685	475.7212255	237.8606109	99.82669057	0	0	0	0	0	0	0
0:42:41	-86.98501519	2103.868717	2.152941735	1.748610257	10.44313712	0.47647876	0.448573987	47.41419703	1002.272741	28.60000005	2095.885401	0.134587685	475.7212255	237.8606109	99.82669057	0	0	0	0	0	0	0
[truncated: 58 more rows]
