# Supplementary material for: Design and simulation-based evaluation of a novel tracheostomy high-flow therapy device interface: a preclinical study
Source: PeerJ. 2025 Dec 16;13:e20445. doi: 10.7717/peerj.20445 (PMC12716144; doi:10.7717/peerj.20445)
Supplement: Supplemental Information 3 — PEEP, positive end-expiratory pressure; nHFTI, new high-flow tracheal interface; [file peerj-13-20445-s003.csv]

Time	Flow	Lung tidal volume	p alveole	Airway pressure	Bellows position	Intrapleural pressure	Cardial pressure	Fraction of O2 inspir	Ambient pressure	Temperature Celsius	FRC actual	Shunt fraction	Partial pressure O2 air chamber	Partial pressure O2 effectiv	Oxygen sat pulm. capillaries	NA	NA	NA	NA	NA	NA	NA
2:02:42	-156.3950259	3047.202067	11.37497679	10.86810175	15.13504116	4.966079405	3.995903777	50.92809801	1002.396034	28.5	2941.177295	9.88131291682493E-324	510.6739648	255.3364824	99.85901785	0	0	0	0	0	0	0
2:02:42	-156.3950259	3047.202067	11.37497679	10.86810175	15.13504116	4.966079405	3.995903777	50.92809801	1002.396034	28.5	2941.177295	9.88131291682493E-324	510.6739648	255.3364824	99.85901785	0	0	0	0	0	0	0
2:02:42	-156.3950259	3047.202067	11.37497679	10.86810175	15.13504116	4.966079405	3.995903777	50.92809801	1002.396034	28.5	2941.177295	9.88131291682493E-324	510.6739648	255.3364824	99.85901785	0	0	0	0	0	0	0
2:02:42	160.9808427	3015.661146	11.24269212	10.79753209	14.95753307	4.939768655	4.376822734	50.91438618	1002.704434	28.5	2943.412015	9.88131291682493E-324	510.672518	255.335759	99.85900914	0	0	0	0	0	0	0
2:02:42	160.9808427	3015.661146	11.24269212	10.79753209	14.95753307	4.939768655	4.376822734	50.91438618	1002.704434	28.5	2943.412015	9.88131291682493E-324	510.672518	255.335759	99.85900914	0	0	0	0	0	0	0
2:02:42	160.9808427	3015.661146	11.24269212	10.79753209	14.95753307	4.939768655	4.376822734	50.91438618	1002.704434	28.5	2943.412015	9.88131291682493E-324	510.672518	255.335759	99.85900914	0	0	0	0	0	0	0
2:02:42	160.9808427	3015.661146	11.24269212	10.79753209	14.95753307	4.939768655	4.376822734	50.91438618	1002.704434	28.5	2943.412015	9.88131291682493E-324	510.672518	255.335759	99.85900914	0	0	0	0	0	0	0
2:02:42	160.9808427	3015.661146	11.24269212	10.79753209	14.95753307	4.939768655	4.376822734	50.91438618	1002.704434	28.5	2943.412015	9.88131291682493E-324	510.672518	255.335759	99.85900914	0	0	0	0	0	0	0
2:02:42	160.9808427	3015.661146	11.24269212	10.79753209	14.95753307	4.939768655	4.376822734	50.91438618	1002.704434	28.5	2943.412015	9.88131291682493E-324	510.672518	255.335759	99.85900914	0	0	0	0	0	0	0
2:02:42	160.9808427	3015.661146	11.24269212	10.79753209	14.95753307	4.939768655	4.376822734	50.91438618	1002.704434	28.5	2943.412015	9.88131291682493E-324	510.672518	255.335759	99.85900914	0	0	0	0	0	0	0
2:02:42	160.9808427	3015.661146	11.24269212	10.79753209	14.95753307	4.939768655	4.376822734	50.91438618	1002.704434	28.5	2943.412015	9.88131291682493E-324	510.672518	255.335759	99.85900914	0	0	0	0	0	0	0
2:02:42	160.9808427	3015.661146	11.24269212	10.79753209	14.95753307	4.939768655	4.376822734	50.91438618	1002.704434	28.5	2943.412015	9.88131291682493E-324	510.672518	255.335759	99.85900914	0	0	0	0	0	0	0
2:02:42	-83.91205653	2986.765771	11.07735436	11.18995243	14.81984893	4.862633552	4.58215724	50.90736573	1003.65631	28.5	2944.834672	9.88131291682493E-324	510.6717772	255.3353886	99.85900468	0	0	0	0	0	0	0
2:02:42	-83.91205653	2986.765771	11.07735436	11.18995243	14.81984893	4.862633552	4.58215724	50.90736573	1003.65631	28.5	2944.834672	9.88131291682493E-324	510.6717772	255.3353886	99.85900468	0	0	0	0	0	0	0
2:02:42	-83.91205653	2986.765771	11.07735436	11.18995243	14.81984893	4.862633552	4.58215724	50.90736573	1003.65631	28.5	2944.834672	9.88131291682493E-324	510.6717772	255.3353886	99.85900468	0	0	0	0	0	0	0
2:02:42	-83.91205653	2986.765771	11.07735436	11.18995243	14.81984893	4.862633552	4.58215724	50.90736573	1003.65631	28.5	2944.834672	9.88131291682493E-324	510.6717772	255.3353886	99.85900468	0	0	0	0	0	0	0
2:02:42	-83.91205653	2986.765771	11.07735436	11.18995243	14.81984893	4.862633552	4.58215724	50.90736573	1003.65631	28.5	2944.834672	9.88131291682493E-324	510.6717772	255.3353886	99.85900468	0	0	0	0	0	0	0
2:02:42	-83.91205653	2986.765771	11.07735436	11.18995243	14.81984893	4.862633552	4.58215724	50.90736573	1003.65631	28.5	2944.834672	9.88131291682493E-324	510.6717772	255.3353886	99.85900468	0	0	0	0	0	0	0
2:02:43	-83.91205653	2986.765771	11.07735436	11.18995243	14.81984893	4.862633552	4.58215724	50.90736573	1003.65631	28.5	2944.834672	9.88131291682493E-324	510.6717772	255.3353886	99.85900468	0	0	0	0	0	0	0
2:02:43	-83.91205653	2986.765771	11.07735436	11.18995243	14.81984893	4.862633552	4.58215724	50.90736573	1003.65631	28.5	2944.834672	9.88131291682493E-324	510.6717772	255.3353886	99.85900468	0	0	0	0	0	0	0
2:02:43	-172.4235649	2966.229163	10.90699743	10.84425565	14.72311465	4.794316378	4.678360507	51.14777125	1004.143671	28.5	2943.952392	9.88131291682493E-324	513.8780459	256.938767	99.8619304	0	0	0	0	0	0	0
2:02:43	-172.4235649	2966.229163	10.90699743	10.84425565	14.72311465	4.794316378	4.678360507	51.14777125	1004.143671	28.5	2943.952392	9.88131291682493E-324	513.8780459	256.938767	99.8619304	0	0	0	0	0	0	0
2:02:43	-172.4235649	2966.229163	10.90699743	10.84425565	14.72311465	4.794316378	4.678360507	51.14777125	1004.143671	28.5	2943.952392	9.88131291682493E-324	513.8780459	256.938767	99.8619304	0	0	0	0	0	0	0
2:02:43	-172.4235649	2966.229163	10.90699743	10.84425565	14.72311465	4.794316378	4.678360507	51.14777125	1004.143671	28.5	2943.952392	9.88131291682493E-324	513.8780459	256.938767	99.8619304	0	0	0	0	0	0	0
2:02:43	-172.4235649	2966.229163	10.90699743	10.84425565	14.72311465	4.794316378	4.678360507	51.14777125	1004.143671	28.5	2943.952392	9.88131291682493E-324	513.8780459	256.938767	99.8619304	0	0	0	0	0	0	0
2:02:43	-172.4235649	2966.229163	10.90699743	10.84425565	14.72311465	4.794316378	4.678360507	51.14777125	1004.143671	28.5	2943.952392	9.88131291682493E-324	513.8780459	256.938767	99.8619304	0	0	0	0	0	0	0
2:02:43	-172.4235649	2966.229163	10.90699743	10.84425565	14.72311465	4.794316378	4.678360507	51.14777125	1004.143671	28.5	2943.952392	9.88131291682493E-324	513.8780459	256.938767	99.8619304	0	0	0	0	0	0	0
2:02:43	-172.4235649	2966.229163	10.90699743	10.84425565	14.72311465	4.794316378	4.678360507	51.14777125	1004.143671	28.5	2943.952392	9.88131291682493E-324	513.8780459	256.938767	99.8619304	0	0	0	0	0	0	0
2:02:43	-74.64696925	2950.198131	10.77583069	10.53793089	14.6455947	4.731825986	4.711152579	51.27085888	1004.393199	28.5	2937.692681	9.88131291682493E-324	515.5196555	257.7596967	99.86342836	0	0	0	0	0	0	0
2:02:43	-74.64696925	2950.198131	10.77583069	10.53793089	14.6455947	4.731825986	4.711152579	51.27085888	1004.393199	28.5	2937.692681	9.88131291682493E-324	515.5196555	257.7596967	99.86342836	0	0	0	0	0	0	0
2:02:43	-74.64696925	2950.198131	10.77583069	10.53793089	14.6455947	4.731825986	4.711152579	51.27085888	1004.393199	28.5	2937.692681	9.88131291682493E-324	515.5196555	257.7596967	99.86342836	0	0	0	0	0	0	0
2:02:43	-74.64696925	2950.198131	10.77583069	10.53793089	14.6455947	4.731825986	4.711152579	51.27085888	1004.393199	28.5	2937.692681	9.88131291682493E-324	515.5196555	257.7596967	99.86342836	0	0	0	0	0	0	0
2:02:43	-74.64696925	2950.198131	10.77583069	10.53793089	14.6455947	4.731825986	4.711152579	51.27085888	1004.393199	28.5	2937.692681	9.88131291682493E-324	515.5196555	257.7596967	99.86342836	0	0	0	0	0	0	0
2:02:43	-74.64696925	2950.198131	10.77583069	10.53793089	14.6455947	4.731825986	4.711152579	51.27085888	1004.393199	28.5	2937.692681	9.88131291682493E-324	515.5196555	257.7596967	99.86342836	0	0	0	0	0	0	0
2:02:43	-74.64696925	2950.198131	10.77583069	10.53793089	14.6455947	4.731825986	4.711152579	51.27085888	1004.393199	28.5	2937.692681	9.88131291682493E-324	515.5196555	257.7596967	99.86342836	0	0	0	0	0	0	0
2:02:43	-74.64696925	2950.198131	10.77583069	10.53793089	14.6455947	4.731825986	4.711152579	51.27085888	1004.393199	28.5	2937.692681	9.88131291682493E-324	515.5196555	257.7596967	99.86342836	0	0	0	0	0	0	0
2:02:43	-74.64696925	2950.198131	10.77583069	10.53793089	14.6455947	4.731825986	4.711152579	51.27085888	1004.393199	28.5	2937.692681	9.88131291682493E-324	515.5196555	257.7596967	99.86342836	0	0	0	0	0	0	0
2:02:43	6.517671744	2936.447979	10.62654531	10.05486862	14.57325649	4.672254905	4.704486121	51.33387975	1004.520958	28.5	2928.756644	9.88131291682493E-324	516.3601596	258.1800127	99.86419532	0	0	0	0	0	0	0
2:02:43	6.517671744	2936.447979	10.62654531	10.05486862	14.57325649	4.672254905	4.704486121	51.33387975	1004.520958	28.5	2928.756644	9.88131291682493E-324	516.3601596	258.1800127	99.86419532	0	0	0	0	0	0	0
2:02:43	6.517671744	2936.447979	10.62654531	10.05486862	14.57325649	4.672254905	4.704486121	51.33387975	1004.520958	28.5	2928.756644	9.88131291682493E-324	516.3601596	258.1800127	99.86419532	0	0	0	0	0	0	0
2:02:43	6.517671744	2936.447979	10.62654531	10.05486862	14.57325649	4.672254905	4.704486121	51.33387975	1004.520958	28.5	2928.756644	9.88131291682493E-324	516.3601596	258.1800127	99.86419532	0	0	0	0	0	0	0
2:02:43	6.517671744	2936.447979	10.62654531	10.05486862	14.57325649	4.672254905	4.704486121	51.33387975	1004.520958	28.5	2928.756644	9.88131291682493E-324	516.3601596	258.1800127	99.86419532	0	0	0	0	0	0	0
2:02:43	6.517671744	2936.447979	10.62654531	10.05486862	14.57325649	4.672254905	4.704486121	51.33387975	1004.520958	28.5	2928.756644	9.88131291682493E-324	516.3601596	258.1800127	99.86419532	0	0	0	0	0	0	0
2:02:43	6.517671744	2936.447979	10.62654531	10.05486862	14.57325649	4.672254905	4.704486121	51.33387975	1004.520958	28.5	2928.756644	9.88131291682493E-324	516.3601596	258.1800127	99.86419532	0	0	0	0	0	0	0
2:02:43	6.517671744	2936.447979	10.62654531	10.05486862	14.57325649	4.672254905	4.704486121	51.33387975	1004.520958	28.5	2928.756644	9.88131291682493E-324	516.3601596	258.1800127	99.86419532	0	0	0	0	0	0	0
2:02:43	132.2112479	2923.127333	10.2306072	9.872788731	14.51048332	4.610298511	4.676560894	51.36614643	1002.829571	28.5	2916.357658	9.88131291682493E-324	516.7904977	258.3952145	99.864588	0	0	0	0	0	0	0
2:02:43	132.2112479	2923.127333	10.2306072	9.872788731	14.51048332	4.610298511	4.676560894	51.36614643	1002.829571	28.5	2916.357658	9.88131291682493E-324	516.7904977	258.3952145	99.864588	0	0	0	0	0	0	0
2:02:43	132.2112479	2923.127333	10.2306072	9.872788731	14.51048332	4.610298511	4.676560894	51.36614643	1002.829571	28.5	2916.357658	9.88131291682493E-324	516.7904977	258.3952145	99.864588	0	0	0	0	0	0	0
2:02:43	132.2112479	2923.127333	10.2306072	9.872788731	14.51048332	4.610298511	4.676560894	51.36614643	1002.829571	28.5	2916.357658	9.88131291682493E-324	516.7904977	258.3952145	99.864588	0	0	0	0	0	0	0
2:02:43	132.2112479	2923.127333	10.2306072	9.872788731	14.51048332	4.610298511	4.676560894	51.36614643	1002.829571	28.5	2916.357658	9.88131291682493E-324	516.7904977	258.3952145	99.864588	0	0	0	0	0	0	0
2:02:44	132.2112479	2923.127333	10.2306072	9.872788731	14.51048332	4.610298511	4.676560894	51.36614643	1002.829571	28.5	2916.357658	9.88131291682493E-324	516.7904977	258.3952145	99.864588	0	0	0	0	0	0	0
2:02:44	132.2112479	2923.127333	10.2306072	9.872788731	14.51048332	4.610298511	4.676560894	51.36614643	1002.829571	28.5	2916.357658	9.88131291682493E-324	516.7904977	258.3952145	99.864588	0	0	0	0	0	0	0
2:02:44	132.2112479	2923.127333	10.2306072	9.872788731	14.51048332	4.610298511	4.676560894	51.36614643	1002.829571	28.5	2916.357658	9.88131291682493E-324	516.7904977	258.3952145	99.864588	0	0	0	0	0	0	0
2:02:44	48.72471094	2912.040203	10.18493489	10.01482783	14.45636746	4.557248838	4.638303178	51.48026697	1001.96358	28.5	2906.388833	9.88131291682493E-324	517.0108308	258.5053978	99.86478906	0	0	0	0	0	0	0
2:02:44	48.72471094	2912.040203	10.18493489	10.01482783	14.45636746	4.557248838	4.638303178	51.48026697	1001.96358	28.5	2906.388833	9.88131291682493E-324	517.0108308	258.5053978	99.86478906	0	0	0	0	0	0	0
2:02:44	48.72471094	2912.040203	10.18493489	10.01482783	14.45636746	4.557248838	4.638303178	51.48026697	1001.96358	28.5	2906.388833	9.88131291682493E-324	517.0108308	258.5053978	99.86478906	0	0	0	0	0	0	0
2:02:44	48.72471094	2912.040203	10.18493489	10.01482783	14.45636746	4.557248838	4.638303178	51.48026697	1001.96358	28.5	2906.388833	9.88131291682493E-324	517.0108308	258.5053978	99.86478906	0	0	0	0	0	0	0
2:02:44	48.72471094	2912.040203	10.18493489	10.01482783	14.45636746	4.557248838	4.638303178	51.48026697	1001.96358	28.5	2906.388833	9.88131291682493E-324	517.0108308	258.5053978	99.86478906	0	0	0	0	0	0	0
2:02:44	48.72471094	2912.040203	10.18493489	10.01482783	14.45636746	4.557248838	4.638303178	51.48026697	1001.96358	28.5	2906.388833	9.88131291682493E-324	517.0108308	258.5053978	99.86478906	0	0	0	0	0	0	0
2:02:44	48.72471094	2912.040203	10.18493489	10.01482783	14.45636746	4.557248838	4.638303178	51.48026697	1001.96358	28.5	2906.388833	9.88131291682493E-324	517.0108308	258.5053978	99.86478906	0	0	0	0	0	0	0
2:02:44	48.72471094	2912.040203	10.18493489	10.01482783	14.45636746	4.557248838	4.638303178	51.48026697	1001.96358	28.5	2906.388833	9.88131291682493E-324	517.0108308	258.5053978	99.86478906	0	0	0	0	0	0	0
2:02:44	48.72471094	2912.040203	10.18493489	10.01482783	14.45636746	4.557248838	4.638303178	51.48026697	1001.96358	28.5	2906.388833	9.88131291682493E-324	517.0108308	258.5053978	99.86478906	0	0	0	0	0	0	0
2:02:44	195.862764	2902.528472	10.20374266	10.21055985	14.40590014	4.510943405	4.592771227	51.53869669	1001.520193	28.5	2895.700498	9.88131291682493E-324	517.1236414	258.5618117	99.864892	0	0	0	0	0	0	0
2:02:44	195.862764	2902.528472	10.20374266	10.21055985	14.40590014	4.510943405	4.592771227	51.53869669	1001.520193	28.5	2895.700498	9.88131291682493E-324	517.1236414	258.5618117	99.864892	0	0	0	0	0	0	0
2:02:44	195.862764	2902.528472	10.20374266	10.21055985	14.40590014	4.510943405	4.592771227	51.53869669	1001.520193	28.5	2895.700498	9.88131291682493E-324	517.1236414	258.5618117	99.864892	0	0	0	0	0	0	0
2:02:44	195.862764	2902.528472	10.20374266	10.21055985	14.40590014	4.510943405	4.592771227	51.53869669	1001.520193	28.5	2895.700498	9.88131291682493E-324	517.1236414	258.5618117	99.864892	0	0	0	0	0	0	0
2:02:44	195.862764	2902.528472	10.20374266	10.21055985	14.40590014	4.510943405	4.592771227	51.53869669	1001.520193	28.5	2895.700498	9.88131291682493E-324	517.1236414	258.5618117	99.864892	0	0	0	0	0	0	0
2:02:44	195.862764	2902.528472	10.20374266	10.21055985	14.40590014	4.510943405	4.592771227	51.53869669	1001.520193	28.5	2895.700498	9.88131291682493E-324	517.1236414	258.5618117	99.864892	0	0	0	0	0	0	0
2:02:44	195.862764	2902.528472	10.20374266	10.21055985	14.40590014	4.510943405	4.592771227	51.53869669	1001.520193	28.5	2895.700498	9.88131291682493E-324	517.1236414	258.5618117	99.864892	0	0	0	0	0	0	0
2:02:44	195.862764	2902.528472	10.20374266	10.21055985	14.40590014	4.510943405	4.592771227	51.53869669	1001.520193	28.5	2895.700498	9.88131291682493E-324	517.1236414	258.5618117	99.864892	0	0	0	0	0	0	0
2:02:44	159.8883752	2893.572122	10.13885224	9.981214643	14.36346887	4.405035023	4.545906868	51.56861271	1001.293179	28.5	2886.827719	9.88131291682493E-324	517.1814004	258.5906956	99.8649447	0	0	0	0	0	0	0
2:02:44	159.8883752	2893.572122	10.13885224	9.981214643	14.36346887	4.405035023	4.545906868	51.56861271	1001.293179	28.5	2886.827719	9.88131291682493E-324	517.1814004	258.5906956	99.8649447	0	0	0	0	0	0	0
2:02:44	159.8883752	2893.572122	10.13885224	9.981214643	14.36346887	4.405035023	4.545906868	51.56861271	1001.293179	28.5	2886.827719	9.88131291682493E-324	517.1814004	258.5906956	99.8649447	0	0	0	0	0	0	0
2:02:44	159.8883752	2893.572122	10.13885224	9.981214643	14.36346887	4.405035023	4.545906868	51.56861271	1001.293179	28.5	2886.827719	9.88131291682493E-324	517.1814004	258.5906956	99.8649447	0	0	0	0	0	0	0
2:02:44	159.8883752	2893.572122	10.13885224	9.981214643	14.36346887	4.405035023	4.545906868	51.56861271	1001.293179	28.5	2886.827719	9.88131291682493E-324	517.1814004	258.5906956	99.8649447	0	0	0	0	0	0	0
2:02:44	159.8883752	2893.572122	10.13885224	9.981214643	14.36346887	4.405035023	4.545906868	51.56861271	1001.293179	28.5	2886.827719	9.88131291682493E-324	517.1814004	258.5906956	99.8649447	0	0	0	0	0	0	0
2:02:44	159.8883752	2893.572122	10.13885224	9.981214643	14.36346887	4.405035023	4.545906868	51.56861271	1001.293179	28.5	2886.827719	9.88131291682493E-324	517.1814004	258.5906956	99.8649447	0	0	0	0	0	0	0
2:02:44	159.8883752	2893.572122	10.13885224	9.981214643	14.36346887	4.405035023	4.545906868	51.56861271	1001.293179	28.5	2886.827719	9.88131291682493E-324	517.1814004	258.5906956	99.8649447	0	0	0	0	0	0	0
2:02:44	218.5429441	2887.377046	9.456700348	9.187829897	14.37017606	3.384041932	4.293192317	51.50392971	1002.3135	28.5	2879.862384	9.88131291682493E-324	516.509773	258.2548841	99.86437169	0	0	0	0	0	0	0
2:02:44	218.5429441	2887.377046	9.456700348	9.187829897	14.37017606	3.384041932	4.293192317	51.50392971	1002.3135	28.5	2879.862384	9.88131291682493E-324	516.509773	258.2548841	99.86437169	0	0	0	0	0	0	0
2:02:44	218.5429441	2887.377046	9.456700348	9.187829897	14.37017606	3.384041932	4.293192317	51.50392971	1002.3135	28.5	2879.862384	9.88131291682493E-324	516.509773	258.2548841	99.86437169	0	0	0	0	0	0	0
2:02:44	218.5429441	2887.377046	9.456700348	9.187829897	14.37017606	3.384041932	4.293192317	51.50392971	1002.3135	28.5	2879.862384	9.88131291682493E-324	516.509773	258.2548841	99.86437169	0	0	0	0	0	0	0
2:02:45	218.5429441	2887.377046	9.456700348	9.187829897	14.37017606	3.384041932	4.293192317	51.50392971	1002.3135	28.5	2879.862384	9.88131291682493E-324	516.509773	258.2548841	99.86437169	0	0	0	0	0	0	0
2:02:45	218.5429441	2887.377046	9.456700348	9.187829897	14.37017606	3.384041932	4.293192317	51.50392971	1002.3135	28.5	2879.862384	9.88131291682493E-324	516.509773	258.2548841	99.86437169	0	0	0	0	0	0	0
2:02:45	218.5429441	2887.377046	9.456700348	9.187829897	14.37017606	3.384041932	4.293192317	51.50392971	1002.3135	28.5	2879.862384	9.88131291682493E-324	516.509773	258.2548841	99.86437169	0	0	0	0	0	0	0
2:02:45	218.5429441	2887.377046	9.456700348	9.187829897	14.37017606	3.384041932	4.293192317	51.50392971	1002.3135	28.5	2879.862384	9.88131291682493E-324	516.509773	258.2548841	99.86437169	0	0	0	0	0	0	0
2:02:45	218.5429441	2887.377046	9.456700348	9.187829897	14.37017606	3.384041932	4.293192317	51.50392971	1002.3135	28.5	2879.862384	9.88131291682493E-324	516.509773	258.2548841	99.86437169	0	0	0	0	0	0	0
2:02:45	410.8694114	2898.540536	8.464758578	8.395888907	14.51473814	1.632821469	3.518674466	51.35561201	1002.835904	28.5	2876.558317	9.88131291682493E-324	515.1561718	257.5780847	99.8632143	0	0	0	0	0	0	0
2:02:45	410.8694114	2898.540536	8.464758578	8.395888907	14.51473814	1.632821469	3.518674466	51.35561201	1002.835904	28.5	2876.558317	9.88131291682493E-324	515.1561718	257.5780847	99.8632143	0	0	0	0	0	0	0
2:02:45	410.8694114	2898.540536	8.464758578	8.395888907	14.51473814	1.632821469	3.518674466	51.35561201	1002.835904	28.5	2876.558317	9.88131291682493E-324	515.1561718	257.5780847	99.8632143	0	0	0	0	0	0	0
2:02:45	410.8694114	2898.540536	8.464758578	8.395888907	14.51473814	1.632821469	3.518674466	51.35561201	1002.835904	28.5	2876.558317	9.88131291682493E-324	515.1561718	257.5780847	99.8632143	0	0	0	0	0	0	0
2:02:45	410.8694114	2898.540536	8.464758578	8.395888907	14.51473814	1.632821469	3.518674466	51.35561201	1002.835904	28.5	2876.558317	9.88131291682493E-324	515.1561718	257.5780847	99.8632143	0	0	0	0	0	0	0
2:02:45	410.8694114	2898.540536	8.464758578	8.395888907	14.51473814	1.632821469	3.518674466	51.35561201	1002.835904	28.5	2876.558317	9.88131291682493E-324	515.1561718	257.5780847	99.8632143	0	0	0	0	0	0	0
2:02:45	410.8694114	2898.540536	8.464758578	8.395888907	14.51473814	1.632821469	3.518674466	51.35561201	1002.835904	28.5	2876.558317	9.88131291682493E-324	515.1561718	257.5780847	99.8632143	0	0	0	0	0	0	0
2:02:45	410.8694114	2898.540536	8.464758578	8.395888907	14.51473814	1.632821469	3.518674466	51.35561201	1002.835904	28.5	2876.558317	9.88131291682493E-324	515.1561718	257.5780847	99.8632143	0	0	0	0	0	0	0
2:02:45	282.2503226	2929.39517	7.105868392	6.975343121	14.78612193	-0.349595408	2.297833327	51.27967335	1003.103375	28.5	2875.67329	9.88131291682493E-324	514.4631279	257.2315634	99.86262172	0	0	0	0	0	0	0
2:02:45	282.2503226	2929.39517	7.105868392	6.975343121	14.78612193	-0.349595408	2.297833327	51.27967335	1003.103375	28.5	2875.67329	9.88131291682493E-324	514.4631279	257.2315634	99.86262172	0	0	0	0	0	0	0
2:02:45	282.2503226	2929.39517	7.105868392	6.975343121	14.78612193	-0.349595408	2.297833327	51.27967335	1003.103375	28.5	2875.67329	9.88131291682493E-324	514.4631279	257.2315634	99.86262172	0	0	0	0	0	0	0
2:02:45	282.2503226	2929.39517	7.105868392	6.975343121	14.78612193	-0.349595408	2.297833327	51.27967335	1003.103375	28.5	2875.67329	9.88131291682493E-324	514.4631279	257.2315634	99.86262172	0	0	0	0	0	0	0
2:02:45	282.2503226	2929.39517	7.105868392	6.975343121	14.78612193	-0.349595408	2.297833327	51.27967335	1003.103375	28.5	2875.67329	9.88131291682493E-324	514.4631279	257.2315634	99.86262172	0	0	0	0	0	0	0
2:02:45	282.2503226	2929.39517	7.105868392	6.975343121	14.78612193	-0.349595408	2.297833327	51.27967335	1003.103375	28.5	2875.67329	9.88131291682493E-324	514.4631279	257.2315634	99.86262172	0	0	0	0	0	0	0
2:02:45	282.2503226	2929.39517	7.105868392	6.975343121	14.78612193	-0.349595408	2.297833327	51.27967335	1003.103375	28.5	2875.67329	9.88131291682493E-324	514.4631279	257.2315634	99.86262172	0	0	0	0	0	0	0
2:02:45	282.2503226	2929.39517	7.105868392	6.975343121	14.78612193	-0.349595408	2.297833327	51.27967335	1003.103375	28.5	2875.67329	9.88131291682493E-324	514.4631279	257.2315634	99.86262172	0	0	0	0	0	0	0
2:02:45	329.3478132	2982.558255	5.968068617	6.005063678	15.16639043	-2.291704849	0.776250663	51.24079275	1003.24032	28.5	2876.812101	9.88131291682493E-324	514.1082895	257.0541444	99.86231832	0	0	0	0	0	0	0
2:02:45	329.3478132	2982.558255	5.968068617	6.005063678	15.16639043	-2.291704849	0.776250663	51.24079275	1003.24032	28.5	2876.812101	9.88131291682493E-324	514.1082895	257.0541444	99.86231832	0	0	0	0	0	0	0
2:02:45	329.3478132	2982.558255	5.968068617	6.005063678	15.16639043	-2.291704849	0.776250663	51.24079275	1003.24032	28.5	2876.812101	9.88131291682493E-324	514.1082895	257.0541444	99.86231832	0	0	0	0	0	0	0
2:02:45	329.3478132	2982.558255	5.968068617	6.005063678	15.16639043	-2.291704849	0.776250663	51.24079275	1003.24032	28.5	2876.812101	9.88131291682493E-324	514.1082895	257.0541444	99.86231832	0	0	0	0	0	0	0
2:02:45	329.3478132	2982.558255	5.968068617	6.005063678	15.16639043	-2.291704849	0.776250663	51.24079275	1003.24032	28.5	2876.812101	9.88131291682493E-324	514.1082895	257.0541444	99.86231832	0	0	0	0	0	0	0
2:02:45	329.3478132	2982.558255	5.968068617	6.005063678	15.16639043	-2.291704849	0.776250663	51.24079275	1003.24032	28.5	2876.812101	9.88131291682493E-324	514.1082895	257.0541444	99.86231832	0	0	0	0	0	0	0
2:02:45	329.3478132	2982.558255	5.968068617	6.005063678	15.16639043	-2.291704849	0.776250663	51.24079275	1003.24032	28.5	2876.812101	9.88131291682493E-324	514.1082895	257.0541444	99.86231832	0	0	0	0	0	0	0
2:02:45	329.3478132	2982.558255	5.968068617	6.005063678	15.16639043	-2.291704849	0.776250663	51.24079275	1003.24032	28.5	2876.812101	9.88131291682493E-324	514.1082895	257.0541444	99.86231832	0	0	0	0	0	0	0
2:02:45	329.3478132	2982.558255	5.968068617	6.005063678	15.16639043	-2.291704849	0.776250663	51.24079275	1003.24032	28.5	2876.812101	9.88131291682493E-324	514.1082895	257.0541444	99.86231832	0	0	0	0	0	0	0
2:02:45	267.1559283	3048.978339	5.068707132	5.102872603	15.6124159	-3.914864883	-0.78966366	51.17208589	1003.588108	28.5	2879.700267	9.88131291682493E-324	513.9266122	256.963306	99.86216298	0	0	0	0	0	0	0
2:02:45	267.1559283	3048.978339	5.068707132	5.102872603	15.6124159	-3.914864883	-0.78966366	51.17208589	1003.588108	28.5	2879.700267	9.88131291682493E-324	513.9266122	256.963306	99.86216298	0	0	0	0	0	0	0
2:02:46	267.1559283	3048.978339	5.068707132	5.102872603	15.6124159	-3.914864883	-0.78966366	51.17208589	1003.588108	28.5	2879.700267	9.88131291682493E-324	513.9266122	256.963306	99.86216298	0	0	0	0	0	0	0
2:02:46	267.1559283	3048.978339	5.068707132	5.102872603	15.6124159	-3.914864883	-0.78966366	51.17208589	1003.588108	28.5	2879.700267	9.88131291682493E-324	513.9266122	256.963306	99.86216298	0	0	0	0	0	0	0
2:02:46	267.1559283	3048.978339	5.068707132	5.102872603	15.6124159	-3.914864883	-0.78966366	51.17208589	1003.588108	28.5	2879.700267	9.88131291682493E-324	513.9266122	256.963306	99.86216298	0	0	0	0	0	0	0
2:02:46	267.1559283	3048.978339	5.068707132	5.102872603	15.6124159	-3.914864883	-0.78966366	51.17208589	1003.588108	28.5	2879.700267	9.88131291682493E-324	513.9266122	256.963306	99.86216298	0	0	0	0	0	0	0
2:02:46	267.1559283	3048.978339	5.068707132	5.102872603	15.6124159	-3.914864883	-0.78966366	51.17208589	1003.588108	28.5	2879.700267	9.88131291682493E-324	513.9266122	256.963306	99.86216298	0	0	0	0	0	0	0
2:02:46	267.1559283	3048.978339	5.068707132	5.102872603	15.6124159	-3.914864883	-0.78966366	51.17208589	1003.588108	28.5	2879.700267	9.88131291682493E-324	513.9266122	256.963306	99.86216298	0	0	0	0	0	0	0
2:02:46	303.5388993	3130.419085	4.662634051	4.926038773	16.11152494	-4.82124282	-2.278915794	51.13690798	1003.766175	28.5	2884.777681	9.88131291682493E-324	513.8335935	256.9167966	99.86208345	0	0	0	0	0	0	0
2:02:46	303.5388993	3130.419085	4.662634051	4.926038773	16.11152494	-4.82124282	-2.278915794	51.13690798	1003.766175	28.5	2884.777681	9.88131291682493E-324	513.8335935	256.9167966	99.86208345	0	0	0	0	0	0	0
2:02:46	303.5388993	3130.419085	4.662634051	4.926038773	16.11152494	-4.82124282	-2.278915794	51.13690798	1003.766175	28.5	2884.777681	9.88131291682493E-324	513.8335935	256.9167966	99.86208345	0	0	0	0	0	0	0
2:02:46	303.5388993	3130.419085	4.662634051	4.926038773	16.11152494	-4.82124282	-2.278915794	51.13690798	1003.766175	28.5	2884.777681	9.88131291682493E-324	513.8335935	256.9167966	99.86208345	0	0	0	0	0	0	0
2:02:46	303.5388993	3130.419085	4.662634051	4.926038773	16.11152494	-4.82124282	-2.278915794	51.13690798	1003.766175	28.5	2884.777681	9.88131291682493E-324	513.8335935	256.9167966	99.86208345	0	0	0	0	0	0	0
2:02:46	303.5388993	3130.419085	4.662634051	4.926038773	16.11152494	-4.82124282	-2.278915794	51.13690798	1003.766175	28.5	2884.777681	9.88131291682493E-324	513.8335935	256.9167966	99.86208345	0	0	0	0	0	0	0
2:02:46	303.5388993	3130.419085	4.662634051	4.926038773	16.11152494	-4.82124282	-2.278915794	51.13690798	1003.766175	28.5	2884.777681	9.88131291682493E-324	513.8335935	256.9167966	99.86208345	0	0	0	0	0	0	0
2:02:46	303.5388993	3130.419085	4.662634051	4.926038773	16.11152494	-4.82124282	-2.278915794	51.13690798	1003.766175	28.5	2884.777681	9.88131291682493E-324	513.8335935	256.9167966	99.86208345	0	0	0	0	0	0	0
2:02:46	303.5388993	3130.419085	4.662634051	4.926038773	16.11152494	-4.82124282	-2.278915794	51.13690798	1003.766175	28.5	2884.777681	9.88131291682493E-324	513.8335935	256.9167966	99.86208345	0	0	0	0	0	0	0
2:02:46	142.3764924	3212.974132	5.970900634	5.839651852	16.49224477	-3.761764324	-3.083332887	51.11889688	1003.857346	28.5	2892.380997	9.88131291682493E-324	513.7859679	256.8929839	99.86204272	0	0	0	0	0	0	0
2:02:46	142.3764924	3212.974132	5.970900634	5.839651852	16.49224477	-3.761764324	-3.083332887	51.11889688	1003.857346	28.5	2892.380997	9.88131291682493E-324	513.7859679	256.8929839	99.86204272	0	0	0	0	0	0	0
2:02:46	142.3764924	3212.974132	5.970900634	5.839651852	16.49224477	-3.761764324	-3.083332887	51.11889688	1003.857346	28.5	2892.380997	9.88131291682493E-324	513.7859679	256.8929839	99.86204272	0	0	0	0	0	0	0
2:02:46	142.3764924	3212.974132	5.970900634	5.839651852	16.49224477	-3.761764324	-3.083332887	51.11889688	1003.857346	28.5	2892.380997	9.88131291682493E-324	513.7859679	256.8929839	99.86204272	0	0	0	0	0	0	0
2:02:46	142.3764924	3212.974132	5.970900634	5.839651852	16.49224477	-3.761764324	-3.083332887	51.11889688	1003.857346	28.5	2892.380997	9.88131291682493E-324	513.7859679	256.8929839	99.86204272	0	0	0	0	0	0	0
2:02:46	142.3764924	3212.974132	5.970900634	5.839651852	16.49224477	-3.761764324	-3.083332887	51.11889688	1003.857346	28.5	2892.380997	9.88131291682493E-324	513.7859679	256.8929839	99.86204272	0	0	0	0	0	0	0
2:02:46	142.3764924	3212.974132	5.970900634	5.839651852	16.49224477	-3.761764324	-3.083332887	51.11889688	1003.857346	28.5	2892.380997	9.88131291682493E-324	513.7859679	256.8929839	99.86204272	0	0	0	0	0	0	0
2:02:46	142.3764924	3212.974132	5.970900634	5.839651852	16.49224477	-3.761764324	-3.083332887	51.11889688	1003.857346	28.5	2892.380997	9.88131291682493E-324	513.7859679	256.8929839	99.86204272	0	0	0	0	0	0	0
2:02:46	1.312428134	3263.345843	7.664821125	7.441189748	16.65326932	-1.821687334	-2.918370438	51.1096752	1003.904025	28.5	2901.485326	9.88131291682493E-324	513.7615835	256.8807917	99.86202187	0	0	0	0	0	0	0
2:02:46	1.312428134	3263.345843	7.664821125	7.441189748	16.65326932	-1.821687334	-2.918370438	51.1096752	1003.904025	28.5	2901.485326	9.88131291682493E-324	513.7615835	256.8807917	99.86202187	0	0	0	0	0	0	0
2:02:46	1.312428134	3263.345843	7.664821125	7.441189748	16.65326932	-1.821687334	-2.918370438	51.1096752	1003.904025	28.5	2901.485326	9.88131291682493E-324	513.7615835	256.8807917	99.86202187	0	0	0	0	0	0	0
2:02:46	1.312428134	3263.345843	7.664821125	7.441189748	16.65326932	-1.821687334	-2.918370438	51.1096752	1003.904025	28.5	2901.485326	9.88131291682493E-324	513.7615835	256.8807917	99.86202187	0	0	0	0	0	0	0
2:02:46	261.293914	3279.48702	8.67696552	8.433361439	16.64849237	-0.316519894	-2.31595708	51.10619213	1003.335936	28.5	2908.133369	9.88131291682493E-324	513.5392535	256.7696267	99.861654	0	0	0	0	0	0	0
2:02:46	261.293914	3279.48702	8.67696552	8.433361439	16.64849237	-0.316519894	-2.31595708	51.10619213	1003.335936	28.5	2908.133369	9.88131291682493E-324	513.5392535	256.7696267	99.861654	0	0	0	0	0	0	0
2:02:46	261.293914	3279.48702	8.67696552	8.433361439	16.64849237	-0.316519894	-2.31595708	51.10619213	1003.335936	28.5	2908.133369	9.88131291682493E-324	513.5392535	256.7696267	99.861654	0	0	0	0	0	0	0
2:02:46	261.293914	3279.48702	8.67696552	8.433361439	16.64849237	-0.316519894	-2.31595708	51.10619213	1003.335936	28.5	2908.133369	9.88131291682493E-324	513.5392535	256.7696267	99.861654	0	0	0	0	0	0	0
2:02:46	198.009388	3278.307522	10.02598235	9.613833057	16.53954009	1.579349814	-1.240450025	51.10317037	1002.843087	28.5	2916.677485	9.88131291682493E-324	513.3463698	256.6731849	99.86133485	0	0	0	0	0	0	0
2:02:47	198.009388	3278.307522	10.02598235	9.613833057	16.53954009	1.579349814	-1.240450025	51.10317037	1002.843087	28.5	2916.677485	9.88131291682493E-324	513.3463698	256.6731849	99.86133485	0	0	0	0	0	0	0
2:02:47	198.009388	3278.307522	10.02598235	9.613833057	16.53954009	1.579349814	-1.240450025	51.10317037	1002.843087	28.5	2916.677485	9.88131291682493E-324	513.3463698	256.6731849	99.86133485	0	0	0	0	0	0	0
2:02:47	198.009388	3278.307522	10.02598235	9.613833057	16.53954009	1.579349814	-1.240450025	51.10317037	1002.843087	28.5	2916.677485	9.88131291682493E-324	513.3463698	256.6731849	99.86133485	0	0	0	0	0	0	0
2:02:47	198.009388	3278.307522	10.02598235	9.613833057	16.53954009	1.579349814	-1.240450025	51.10317037	1002.843087	28.5	2916.677485	9.88131291682493E-324	513.3463698	256.6731849	99.86133485	0	0	0	0	0	0	0
2:02:47	198.009388	3278.307522	10.02598235	9.613833057	16.53954009	1.579349814	-1.240450025	51.10317037	1002.843087	28.5	2916.677485	9.88131291682493E-324	513.3463698	256.6731849	99.86133485	0	0	0	0	0	0	0
2:02:47	198.009388	3278.307522	10.02598235	9.613833057	16.53954009	1.579349814	-1.240450025	51.10317037	1002.843087	28.5	2916.677485	9.88131291682493E-324	513.3463698	256.6731849	99.86133485	0	0	0	0	0	0	0
2:02:47	198.009388	3278.307522	10.02598235	9.613833057	16.53954009	1.579349814	-1.240450025	51.10317037	1002.843087	28.5	2916.677485	9.88131291682493E-324	513.3463698	256.6731849	99.86133485	0	0	0	0	0	0	0
2:02:47	198.009388	3278.307522	10.02598235	9.613833057	16.53954009	1.579349814	-1.240450025	51.10317037	1002.843087	28.5	2916.677485	9.88131291682493E-324	513.3463698	256.6731849	99.86133485	0	0	0	0	0	0	0
2:02:47	150.6588866	3265.672171	10.99260696	10.35074652	16.39521253	2.948219105	-0.265142413	51.10162323	1002.590749	28.5	2923.000944	9.88131291682493E-324	513.2476133	256.6238067	99.86117144	0	0	0	0	0	0	0
2:02:47	150.6588866	3265.672171	10.99260696	10.35074652	16.39521253	2.948219105	-0.265142413	51.10162323	1002.590749	28.5	2923.000944	9.88131291682493E-324	513.2476133	256.6238067	99.86117144	0	0	0	0	0	0	0
2:02:47	150.6588866	3265.672171	10.99260696	10.35074652	16.39521253	2.948219105	-0.265142413	51.10162323	1002.590749	28.5	2923.000944	9.88131291682493E-324	513.2476133	256.6238067	99.86117144	0	0	0	0	0	0	0
2:02:47	150.6588866	3265.672171	10.99260696	10.35074652	16.39521253	2.948219105	-0.265142413	51.10162323	1002.590749	28.5	2923.000944	9.88131291682493E-324	513.2476133	256.6238067	99.86117144	0	0	0	0	0	0	0
2:02:47	150.6588866	3265.672171	10.99260696	10.35074652	16.39521253	2.948219105	-0.265142413	51.10162323	1002.590749	28.5	2923.000944	9.88131291682493E-324	513.2476133	256.6238067	99.86117144	0	0	0	0	0	0	0
2:02:47	150.6588866	3265.672171	10.99260696	10.35074652	16.39521253	2.948219105	-0.265142413	51.10162323	1002.590749	28.5	2923.000944	9.88131291682493E-324	513.2476133	256.6238067	99.86117144	0	0	0	0	0	0	0
2:02:47	150.6588866	3265.672171	10.99260696	10.35074652	16.39521253	2.948219105	-0.265142413	51.10162323	1002.590749	28.5	2923.000944	9.88131291682493E-324	513.2476133	256.6238067	99.86117144	0	0	0	0	0	0	0
2:02:47	150.6588866	3265.672171	10.99260696	10.35074652	16.39521253	2.948219105	-0.265142413	51.10162323	1002.590749	28.5	2923.000944	9.88131291682493E-324	513.2476133	256.6238067	99.86117144	0	0	0	0	0	0	0
2:02:47	53.14698196	3222.140024	11.88254276	11.21739822	16.08400481	4.328264182	1.161727085	51.10083109	1002.461551	28.5	2930.073059	9.88131291682493E-324	513.19705	256.598525	99.86108778	0	0	0	0	0	0	0
2:02:47	53.14698196	3222.140024	11.88254276	11.21739822	16.08400481	4.328264182	1.161727085	51.10083109	1002.461551	28.5	2930.073059	9.88131291682493E-324	513.19705	256.598525	99.86108778	0	0	0	0	0	0	0
2:02:47	53.14698196	3222.140024	11.88254276	11.21739822	16.08400481	4.328264182	1.161727085	51.10083109	1002.461551	28.5	2930.073059	9.88131291682493E-324	513.19705	256.598525	99.86108778	0	0	0	0	0	0	0
2:02:47	53.14698196	3222.140024	11.88254276	11.21739822	16.08400481	4.328264182	1.161727085	51.10083109	1002.461551	28.5	2930.073059	9.88131291682493E-324	513.19705	256.598525	99.86108778	0	0	0	0	0	0	0
2:02:47	53.14698196	3222.140024	11.88254276	11.21739822	16.08400481	4.328264182	1.161727085	51.10083109	1002.461551	28.5	2930.073059	9.88131291682493E-324	513.19705	256.598525	99.86108778	0	0	0	0	0	0	0
2:02:47	53.14698196	3222.140024	11.88254276	11.21739822	16.08400481	4.328264182	1.161727085	51.10083109	1002.461551	28.5	2930.073059	9.88131291682493E-324	513.19705	256.598525	99.86108778	0	0	0	0	0	0	0
2:02:47	53.14698196	3222.140024	11.88254276	11.21739822	16.08400481	4.328264182	1.161727085	51.10083109	1002.461551	28.5	2930.073059	9.88131291682493E-324	513.19705	256.598525	99.86108778	0	0	0	0	0	0	0
2:02:47	53.14698196	3222.140024	11.88254276	11.21739822	16.08400481	4.328264182	1.161727085	51.10083109	1002.461551	28.5	2930.073059	9.88131291682493E-324	513.19705	256.598525	99.86108778	0	0	0	0	0	0	0
2:02:47	239.2256548	3168.982364	12.0276539	11.48977189	15.76097046	4.932111261	2.444156267	51.10042552	1002.395402	28.5	2936.002102	9.88131291682493E-324	513.1711616	256.5855808	99.86104494	0	0	0	0	0	0	0
2:02:47	239.2256548	3168.982364	12.0276539	11.48977189	15.76097046	4.932111261	2.444156267	51.10042552	1002.395402	28.5	2936.002102	9.88131291682493E-324	513.1711616	256.5855808	99.86104494	0	0	0	0	0	0	0
2:02:47	239.2256548	3168.982364	12.0276539	11.48977189	15.76097046	4.932111261	2.444156267	51.10042552	1002.395402	28.5	2936.002102	9.88131291682493E-324	513.1711616	256.5855808	99.86104494	0	0	0	0	0	0	0
2:02:47	239.2256548	3168.982364	12.0276539	11.48977189	15.76097046	4.932111261	2.444156267	51.10042552	1002.395402	28.5	2936.002102	9.88131291682493E-324	513.1711616	256.5855808	99.86104494	0	0	0	0	0	0	0
2:02:47	239.2256548	3168.982364	12.0276539	11.48977189	15.76097046	4.932111261	2.444156267	51.10042552	1002.395402	28.5	2936.002102	9.88131291682493E-324	513.1711616	256.5855808	99.86104494	0	0	0	0	0	0	0
2:02:47	239.2256548	3168.982364	12.0276539	11.48977189	15.76097046	4.932111261	2.444156267	51.10042552	1002.395402	28.5	2936.002102	9.88131291682493E-324	513.1711616	256.5855808	99.86104494	0	0	0	0	0	0	0
2:02:47	239.2256548	3168.982364	12.0276539	11.48977189	15.76097046	4.932111261	2.444156267	51.10042552	1002.395402	28.5	2936.002102	9.88131291682493E-324	513.1711616	256.5855808	99.86104494	0	0	0	0	0	0	0
2:02:47	239.2256548	3168.982364	12.0276539	11.48977189	15.76097046	4.932111261	2.444156267	51.10042552	1002.395402	28.5	2936.002102	9.88131291682493E-324	513.1711616	256.5855808	99.86104494	0	0	0	0	0	0	0
2:02:48	239.2256548	3168.982364	12.0276539	11.48977189	15.76097046	4.932111261	2.444156267	51.10042552	1002.395402	28.5	2936.002102	9.88131291682493E-324	513.1711616	256.5855808	99.86104494	0	0	0	0	0	0	0
2:02:48	-0.074184761	3112.026786	11.81364679	11.37214721	15.46045688	5.092688966	3.431880009	51.10021787	1003.046686	28.5	2940.87198	9.88131291682493E-324	513.1579067	256.5789534	99.86102301	0	0	0	0	0	0	0
2:02:48	-0.074184761	3112.026786	11.81364679	11.37214721	15.46045688	5.092688966	3.431880009	51.10021787	1003.046686	28.5	2940.87198	9.88131291682493E-324	513.1579067	256.5789534	99.86102301	0	0	0	0	0	0	0
2:02:48	-0.074184761	3112.026786	11.81364679	11.37214721	15.46045688	5.092688966	3.431880009	51.10021787	1003.046686	28.5	2940.87198	9.88131291682493E-324	513.1579067	256.5789534	99.86102301	0	0	0	0	0	0	0
2:02:48	-0.074184761	3112.026786	11.81364679	11.37214721	15.46045688	5.092688966	3.431880009	51.10021787	1003.046686	28.5	2940.87198	9.88131291682493E-324	513.1579067	256.5789534	99.86102301	0	0	0	0	0	0	0
2:02:48	-0.074184761	3112.026786	11.81364679	11.37214721	15.46045688	5.092688966	3.431880009	51.10021787	1003.046686	28.5	2940.87198	9.88131291682493E-324	513.1579067	256.5789534	99.86102301	0	0	0	0	0	0	0
2:02:48	-0.074184761	3112.026786	11.81364679	11.37214721	15.46045688	5.092688966	3.431880009	51.10021787	1003.046686	28.5	2940.87198	9.88131291682493E-324	513.1579067	256.5789534	99.86102301	0	0	0	0	0	0	0
2:02:48	-0.074184761	3112.026786	11.81364679	11.37214721	15.46045688	5.092688966	3.431880009	51.10021787	1003.046686	28.5	2940.87198	9.88131291682493E-324	513.1579067	256.5789534	99.86102301	0	0	0	0	0	0	0
2:02:48	-0.074184761	3112.026786	11.81364679	11.37214721	15.46045688	5.092688966	3.431880009	51.10021787	1003.046686	28.5	2940.87198	9.88131291682493E-324	513.1579067	256.5789534	99.86102301	0	0	0	0	0	0	0
2:02:48	197.3436494	3069.076059	11.58528316	11.13631537	15.23733792	5.10567275	4.075090565	51.10011155	1003.380143	28.5	2944.479958	9.88131291682493E-324	513.1511203	256.5755601	99.86101178	0	0	0	0	0	0	0
2:02:48	197.3436494	3069.076059	11.58528316	11.13631537	15.23733792	5.10567275	4.075090565	51.10011155	1003.380143	28.5	2944.479958	9.88131291682493E-324	513.1511203	256.5755601	99.86101178	0	0	0	0	0	0	0
2:02:48	197.3436494	3069.076059	11.58528316	11.13631537	15.23733792	5.10567275	4.075090565	51.10011155	1003.380143	28.5	2944.479958	9.88131291682493E-324	513.1511203	256.5755601	99.86101178	0	0	0	0	0	0	0
2:02:48	197.3436494	3069.076059	11.58528316	11.13631537	15.23733792	5.10567275	4.075090565	51.10011155	1003.380143	28.5	2944.479958	9.88131291682493E-324	513.1511203	256.5755601	99.86101178	0	0	0	0	0	0	0
2:02:48	197.3436494	3069.076059	11.58528316	11.13631537	15.23733792	5.10567275	4.075090565	51.10011155	1003.380143	28.5	2944.479958	9.88131291682493E-324	513.1511203	256.5755601	99.86101178	0	0	0	0	0	0	0
2:02:48	197.3436494	3069.076059	11.58528316	11.13631537	15.23733792	5.10567275	4.075090565	51.10011155	1003.380143	28.5	2944.479958	9.88131291682493E-324	513.1511203	256.5755601	99.86101178	0	0	0	0	0	0	0
2:02:48	197.3436494	3069.076059	11.58528316	11.13631537	15.23733792	5.10567275	4.075090565	51.10011155	1003.380143	28.5	2944.479958	9.88131291682493E-324	513.1511203	256.5755601	99.86101178	0	0	0	0	0	0	0
2:02:48	197.3436494	3069.076059	11.58528316	11.13631537	15.23733792	5.10567275	4.075090565	51.10011155	1003.380143	28.5	2944.479958	9.88131291682493E-324	513.1511203	256.5755601	99.86101178	0	0	0	0	0	0	0
2:02:48	197.3436494	3069.076059	11.58528316	11.13631537	15.23733792	5.10567275	4.075090565	51.10011155	1003.380143	28.5	2944.479958	9.88131291682493E-324	513.1511203	256.5755601	99.86101178	0	0	0	0	0	0	0
2:02:48	-140.3164675	3037.01595	11.50803298	11.11865747	15.07952502	5.062080448	4.462358369	51.10005711	1003.550873	28.5	2947.078498	9.88131291682493E-324	513.1476456	256.5738228	99.86100603	0	0	0	0	0	0	0
2:02:48	-140.3164675	3037.01595	11.50803298	11.11865747	15.07952502	5.062080448	4.462358369	51.10005711	1003.550873	28.5	2947.078498	9.88131291682493E-324	513.1476456	256.5738228	99.86100603	0	0	0	0	0	0	0
2:02:48	-140.3164675	3037.01595	11.50803298	11.11865747	15.07952502	5.062080448	4.462358369	51.10005711	1003.550873	28.5	2947.078498	9.88131291682493E-324	513.1476456	256.5738228	99.86100603	0	0	0	0	0	0	0
2:02:48	-140.3164675	3037.01595	11.50803298	11.11865747	15.07952502	5.062080448	4.462358369	51.10005711	1003.550873	28.5	2947.078498	9.88131291682493E-324	513.1476456	256.5738228	99.86100603	0	0	0	0	0	0	0
2:02:48	-140.3164675	3037.01595	11.50803298	11.11865747	15.07952502	5.062080448	4.462358369	51.10005711	1003.550873	28.5	2947.078498	9.88131291682493E-324	513.1476456	256.5738228	99.86100603	0	0	0	0	0	0	0
2:02:48	-140.3164675	3037.01595	11.50803298	11.11865747	15.07952502	5.062080448	4.462358369	51.10005711	1003.550873	28.5	2947.078498	9.88131291682493E-324	513.1476456	256.5738228	99.86100603	0	0	0	0	0	0	0
2:02:48	-140.3164675	3037.01595	11.50803298	11.11865747	15.07952502	5.062080448	4.462358369	51.10005711	1003.550873	28.5	2947.078498	9.88131291682493E-324	513.1476456	256.5738228	99.86100603	0	0	0	0	0	0	0
2:02:48	-140.3164675	3037.01595	11.50803298	11.11865747	15.07952502	5.062080448	4.462358369	51.10005711	1003.550873	28.5	2947.078498	9.88131291682493E-324	513.1476456	256.5738228	99.86100603	0	0	0	0	0	0	0
2:02:48	-239.8534794	3009.876926	11.33116888	10.71759262	14.93564481	4.986049189	4.678855485	51.10002924	1004.104087	28.5	2948.957255	9.88131291682493E-324	513.1458665	256.5729333	99.86100309	0	0	0	0	0	0	0
2:02:48	-239.8534794	3009.876926	11.33116888	10.71759262	14.93564481	4.986049189	4.678855485	51.10002924	1004.104087	28.5	2948.957255	9.88131291682493E-324	513.1458665	256.5729333	99.86100309	0	0	0	0	0	0	0
2:02:48	-239.8534794	3009.876926	11.33116888	10.71759262	14.93564481	4.986049189	4.678855485	51.10002924	1004.104087	28.5	2948.957255	9.88131291682493E-324	513.1458665	256.5729333	99.86100309	0	0	0	0	0	0	0
2:02:48	-239.8534794	3009.876926	11.33116888	10.71759262	14.93564481	4.986049189	4.678855485	51.10002924	1004.104087	28.5	2948.957255	9.88131291682493E-324	513.1458665	256.5729333	99.86100309	0	0	0	0	0	0	0
2:02:48	-239.8534794	3009.876926	11.33116888	10.71759262	14.93564481	4.986049189	4.678855485	51.10002924	1004.104087	28.5	2948.957255	9.88131291682493E-324	513.1458665	256.5729333	99.86100309	0	0	0	0	0	0	0
2:02:48	-239.8534794	3009.876926	11.33116888	10.71759262	14.93564481	4.986049189	4.678855485	51.10002924	1004.104087	28.5	2948.957255	9.88131291682493E-324	513.1458665	256.5729333	99.86100309	0	0	0	0	0	0	0
2:02:49	-239.8534794	3009.876926	11.33116888	10.71759262	14.93564481	4.986049189	4.678855485	51.10002924	1004.104087	28.5	2948.957255	9.88131291682493E-324	513.1458665	256.5729333	99.86100309	0	0	0	0	0	0	0
2:02:49	-239.8534794	3009.876926	11.33116888	10.71759262	14.93564481	4.986049189	4.678855485	51.10002924	1004.104087	28.5	2948.957255	9.88131291682493E-324	513.1458665	256.5729333	99.86100309	0	0	0	0	0	0	0
2:02:49	-167.1300614	2985.67153	11.07683847	10.63983142	14.81286614	4.895537185	4.777286008	51.00241497	1005.058085	28.5	2950.172971	9.88131291682493E-324	513.0893237	256.5446618	99.86100158	0	0	0	0	0	0	0
2:02:49	-167.1300614	2985.67153	11.07683847	10.63983142	14.81286614	4.895537185	4.777286008	51.00241497	1005.058085	28.5	2950.172971	9.88131291682493E-324	513.0893237	256.5446618	99.86100158	0	0	0	0	0	0	0
2:02:49	-167.1300614	2985.67153	11.07683847	10.63983142	14.81286614	4.895537185	4.777286008	51.00241497	1005.058085	28.5	2950.172971	9.88131291682493E-324	513.0893237	256.5446618	99.86100158	0	0	0	0	0	0	0
2:02:49	-167.1300614	2985.67153	11.07683847	10.63983142	14.81286614	4.895537185	4.777286008	51.00241497	1005.058085	28.5	2950.172971	9.88131291682493E-324	513.0893237	256.5446618	99.86100158	0	0	0	0	0	0	0
2:02:49	-167.1300614	2985.67153	11.07683847	10.63983142	14.81286614	4.895537185	4.777286008	51.00241497	1005.058085	28.5	2950.172971	9.88131291682493E-324	513.0893237	256.5446618	99.86100158	0	0	0	0	0	0	0
2:02:49	-167.1300614	2985.67153	11.07683847	10.63983142	14.81286614	4.895537185	4.777286008	51.00241497	1005.058085	28.5	2950.172971	9.88131291682493E-324	513.0893237	256.5446618	99.86100158	0	0	0	0	0	0	0
2:02:49	-167.1300614	2985.67153	11.07683847	10.63983142	14.81286614	4.895537185	4.777286008	51.00241497	1005.058085	28.5	2950.172971	9.88131291682493E-324	513.0893237	256.5446618	99.86100158	0	0	0	0	0	0	0
2:02:49	-167.1300614	2985.67153	11.07683847	10.63983142	14.81286614	4.895537185	4.777286008	51.00241497	1005.058085	28.5	2950.172971	9.88131291682493E-324	513.0893237	256.5446618	99.86100158	0	0	0	0	0	0	0
2:02:49	-167.1300614	2985.67153	11.07683847	10.63983142	14.81286614	4.895537185	4.777286008	51.00241497	1005.058085	28.5	2950.172971	9.88131291682493E-324	513.0893237	256.5446618	99.86100158	0	0	0	0	0	0	0
2:02:49	-21.08120745	2965.460152	10.8154453	10.56518569	14.72117946	4.810171039	4.801618436	50.95243647	1005.546531	28.5	2945.588689	9.88131291682493E-324	513.0603737	256.5301869	99.86100081	0	0	0	0	0	0	0
2:02:49	-21.08120745	2965.460152	10.8154453	10.56518569	14.72117946	4.810171039	4.801618436	50.95243647	1005.546531	28.5	2945.588689	9.88131291682493E-324	513.0603737	256.5301869	99.86100081	0	0	0	0	0	0	0
2:02:49	-21.08120745	2965.460152	10.8154453	10.56518569	14.72117946	4.810171039	4.801618436	50.95243647	1005.546531	28.5	2945.588689	9.88131291682493E-324	513.0603737	256.5301869	99.86100081	0	0	0	0	0	0	0
2:02:49	-21.08120745	2965.460152	10.8154453	10.56518569	14.72117946	4.810171039	4.801618436	50.95243647	1005.546531	28.5	2945.588689	9.88131291682493E-324	513.0603737	256.5301869	99.86100081	0	0	0	0	0	0	0
2:02:49	-21.08120745	2965.460152	10.8154453	10.56518569	14.72117946	4.810171039	4.801618436	50.95243647	1005.546531	28.5	2945.588689	9.88131291682493E-324	513.0603737	256.5301869	99.86100081	0	0	0	0	0	0	0
2:02:49	-21.08120745	2965.460152	10.8154453	10.56518569	14.72117946	4.810171039	4.801618436	50.95243647	1005.546531	28.5	2945.588689	9.88131291682493E-324	513.0603737	256.5301869	99.86100081	0	0	0	0	0	0	0
2:02:49	-21.08120745	2965.460152	10.8154453	10.56518569	14.72117946	4.810171039	4.801618436	50.95243647	1005.546531	28.5	2945.588689	9.88131291682493E-324	513.0603737	256.5301869	99.86100081	0	0	0	0	0	0	0
2:02:49	-21.08120745	2965.460152	10.8154453	10.56518569	14.72117946	4.810171039	4.801618436	50.95243647	1005.546531	28.5	2945.588689	9.88131291682493E-324	513.0603737	256.5301869	99.86100081	0	0	0	0	0	0	0
2:02:49	75.06851778	2952.114022	10.52697199	10.45027907	14.64935589	4.751599572	4.790292639	50.92684747	1005.796616	28.5	2938.042785	9.88131291682493E-324	513.0455513	256.5227757	99.86100041	0	0	0	0	0	0	0
2:02:49	75.06851778	2952.114022	10.52697199	10.45027907	14.64935589	4.751599572	4.790292639	50.92684747	1005.796616	28.5	2938.042785	9.88131291682493E-324	513.0455513	256.5227757	99.86100041	0	0	0	0	0	0	0
2:02:49	75.06851778	2952.114022	10.52697199	10.45027907	14.64935589	4.751599572	4.790292639	50.92684747	1005.796616	28.5	2938.042785	9.88131291682493E-324	513.0455513	256.5227757	99.86100041	0	0	0	0	0	0	0
2:02:49	75.06851778	2952.114022	10.52697199	10.45027907	14.64935589	4.751599572	4.790292639	50.92684747	1005.796616	28.5	2938.042785	9.88131291682493E-324	513.0455513	256.5227757	99.86100041	0	0	0	0	0	0	0
2:02:49	75.06851778	2952.114022	10.52697199	10.45027907	14.64935589	4.751599572	4.790292639	50.92684747	1005.796616	28.5	2938.042785	9.88131291682493E-324	513.0455513	256.5227757	99.86100041	0	0	0	0	0	0	0
2:02:49	75.06851778	2952.114022	10.52697199	10.45027907	14.64935589	4.751599572	4.790292639	50.92684747	1005.796616	28.5	2938.042785	9.88131291682493E-324	513.0455513	256.5227757	99.86100041	0	0	0	0	0	0	0
2:02:49	75.06851778	2952.114022	10.52697199	10.45027907	14.64935589	4.751599572	4.790292639	50.92684747	1005.796616	28.5	2938.042785	9.88131291682493E-324	513.0455513	256.5227757	99.86100041	0	0	0	0	0	0	0
2:02:49	75.06851778	2952.114022	10.52697199	10.45027907	14.64935589	4.751599572	4.790292639	50.92684747	1005.796616	28.5	2938.042785	9.88131291682493E-324	513.0455513	256.5227757	99.86100041	0	0	0	0	0	0	0
2:02:49	19.58144111	2936.293531	10.33886566	10.18213489	14.57986221	4.676626981	4.756021831	50.9137459	1003.417803	28.5	2928.578874	9.88131291682493E-324	513.0379623	256.5189811	99.86100021	0	0	0	0	0	0	0
2:02:49	19.58144111	2936.293531	10.33886566	10.18213489	14.57986221	4.676626981	4.756021831	50.9137459	1003.417803	28.5	2928.578874	9.88131291682493E-324	513.0379623	256.5189811	99.86100021	0	0	0	0	0	0	0
2:02:49	19.58144111	2936.293531	10.33886566	10.18213489	14.57986221	4.676626981	4.756021831	50.9137459	1003.417803	28.5	2928.578874	9.88131291682493E-324	513.0379623	256.5189811	99.86100021	0	0	0	0	0	0	0
2:02:49	19.58144111	2936.293531	10.33886566	10.18213489	14.57986221	4.676626981	4.756021831	50.9137459	1003.417803	28.5	2928.578874	9.88131291682493E-324	513.0379623	256.5189811	99.86100021	0	0	0	0	0	0	0
2:02:49	19.58144111	2936.293531	10.33886566	10.18213489	14.57986221	4.676626981	4.756021831	50.9137459	1003.417803	28.5	2928.578874	9.88131291682493E-324	513.0379623	256.5189811	99.86100021	0	0	0	0	0	0	0
2:02:49	19.58144111	2936.293531	10.33886566	10.18213489	14.57986221	4.676626981	4.756021831	50.9137459	1003.417803	28.5	2928.578874	9.88131291682493E-324	513.0379623	256.5189811	99.86100021	0	0	0	0	0	0	0
2:02:50	19.58144111	2936.293531	10.33886566	10.18213489	14.57986221	4.676626981	4.756021831	50.9137459	1003.417803	28.5	2928.578874	9.88131291682493E-324	513.0379623	256.5189811	99.86100021	0	0	0	0	0	0	0
2:02:50	19.58144111	2936.293531	10.33886566	10.18213489	14.57986221	4.676626981	4.756021831	50.9137459	1003.417803	28.5	2928.578874	9.88131291682493E-324	513.0379623	256.5189811	99.86100021	0	0	0	0	0	0	0
2:02:50	19.58144111	2936.293531	10.33886566	10.18213489	14.57986221	4.676626981	4.756021831	50.9137459	1003.417803	28.5	2928.578874	9.88131291682493E-324	513.0379623	256.5189811	99.86100021	0	0	0	0	0	0	0
2:02:50	77.46357785	2923.053152	10.25569122	10.02102906	14.51178545	4.612625014	4.706731178	51.0534379	1002.199851	28.5	2917.345615	9.88131291682493E-324	513.0340767	256.5170383	99.86100011	0	0	0	0	0	0	0
2:02:50	77.46357785	2923.053152	10.25569122	10.02102906	14.51178545	4.612625014	4.706731178	51.0534379	1002.199851	28.5	2917.345615	9.88131291682493E-324	513.0340767	256.5170383	99.86100011	0	0	0	0	0	0	0
2:02:50	77.46357785	2923.053152	10.25569122	10.02102906	14.51178545	4.612625014	4.706731178	51.0534379	1002.199851	28.5	2917.345615	9.88131291682493E-324	513.0340767	256.5170383	99.86100011	0	0	0	0	0	0	0
2:02:50	77.46357785	2923.053152	10.25569122	10.02102906	14.51178545	4.612625014	4.706731178	51.0534379	1002.199851	28.5	2917.345615	9.88131291682493E-324	513.0340767	256.5170383	99.86100011	0	0	0	0	0	0	0
2:02:50	77.46357785	2923.053152	10.25569122	10.02102906	14.51178545	4.612625014	4.706731178	51.0534379	1002.199851	28.5	2917.345615	9.88131291682493E-324	513.0340767	256.5170383	99.86100011	0	0	0	0	0	0	0
2:02:50	77.46357785	2923.053152	10.25569122	10.02102906	14.51178545	4.612625014	4.706731178	51.0534379	1002.199851	28.5	2917.345615	9.88131291682493E-324	513.0340767	256.5170383	99.86100011	0	0	0	0	0	0	0
2:02:50	77.46357785	2923.053152	10.25569122	10.02102906	14.51178545	4.612625014	4.706731178	51.0534379	1002.199851	28.5	2917.345615	9.88131291682493E-324	513.0340767	256.5170383	99.86100011	0	0	0	0	0	0	0
2:02:50	77.46357785	2923.053152	10.25569122	10.02102906	14.51178545	4.612625014	4.706731178	51.0534379	1002.199851	28.5	2917.345615	9.88131291682493E-324	513.0340767	256.5170383	99.86100011	0	0	0	0	0	0	0
2:02:50	-69.96620014	2911.651222	10.2650579	10.06947088	14.45607415	4.556728007	4.656438363	51.12496021	1001.57626	28.5	2907.874411	9.88131291682493E-324	513.0320873	256.5160436	99.86100006	0	0	0	0	0	0	0
2:02:50	-69.96620014	2911.651222	10.2650579	10.06947088	14.45607415	4.556728007	4.656438363	51.12496021	1001.57626	28.5	2907.874411	9.88131291682493E-324	513.0320873	256.5160436	99.86100006	0	0	0	0	0	0	0
2:02:50	-69.96620014	2911.651222	10.2650579	10.06947088	14.45607415	4.556728007	4.656438363	51.12496021	1001.57626	28.5	2907.874411	9.88131291682493E-324	513.0320873	256.5160436	99.86100006	0	0	0	0	0	0	0
2:02:50	-69.96620014	2911.651222	10.2650579	10.06947088	14.45607415	4.556728007	4.656438363	51.12496021	1001.57626	28.5	2907.874411	9.88131291682493E-324	513.0320873	256.5160436	99.86100006	0	0	0	0	0	0	0
2:02:50	-69.96620014	2911.651222	10.2650579	10.06947088	14.45607415	4.556728007	4.656438363	51.12496021	1001.57626	28.5	2907.874411	9.88131291682493E-324	513.0320873	256.5160436	99.86100006	0	0	0	0	0	0	0
2:02:50	-69.96620014	2911.651222	10.2650579	10.06947088	14.45607415	4.556728007	4.656438363	51.12496021	1001.57626	28.5	2907.874411	9.88131291682493E-324	513.0320873	256.5160436	99.86100006	0	0	0	0	0	0	0
2:02:50	-69.96620014	2911.651222	10.2650579	10.06947088	14.45607415	4.556728007	4.656438363	51.12496021	1001.57626	28.5	2907.874411	9.88131291682493E-324	513.0320873	256.5160436	99.86100006	0	0	0	0	0	0	0
2:02:50	-69.96620014	2911.651222	10.2650579	10.06947088	14.45607415	4.556728007	4.656438363	51.12496021	1001.57626	28.5	2907.874411	9.88131291682493E-324	513.0320873	256.5160436	99.86100006	0	0	0	0	0	0	0
2:02:50	441.8266655	2904.107634	10.10083765	9.53053709	14.40574997	4.48922074	4.602504442	51.16157963	1001.256981	28.5	2896.640218	9.88131291682493E-324	513.0310687	256.5155343	99.86100003	0	0	0	0	0	0	0
2:02:50	441.8266655	2904.107634	10.10083765	9.53053709	14.40574997	4.48922074	4.602504442	51.16157963	1001.256981	28.5	2896.640218	9.88131291682493E-324	513.0310687	256.5155343	99.86100003	0	0	0	0	0	0	0
2:02:50	441.8266655	2904.107634	10.10083765	9.53053709	14.40574997	4.48922074	4.602504442	51.16157963	1001.256981	28.5	2896.640218	9.88131291682493E-324	513.0310687	256.5155343	99.86100003	0	0	0	0	0	0	0
2:02:50	441.8266655	2904.107634	10.10083765	9.53053709	14.40574997	4.48922074	4.602504442	51.16157963	1001.256981	28.5	2896.640218	9.88131291682493E-324	513.0310687	256.5155343	99.86100003	0	0	0	0	0	0	0
2:02:50	441.8266655	2904.107634	10.10083765	9.53053709	14.40574997	4.48922074	4.602504442	51.16157963	1001.256981	28.5	2896.640218	9.88131291682493E-324	513.0310687	256.5155343	99.86100003	0	0	0	0	0	0	0
2:02:50	441.8266655	2904.107634	10.10083765	9.53053709	14.40574997	4.48922074	4.602504442	51.16157963	1001.256981	28.5	2896.640218	9.88131291682493E-324	513.0310687	256.5155343	99.86100003	0	0	0	0	0	0	0
2:02:50	441.8266655	2904.107634	10.10083765	9.53053709	14.40574997	4.48922074	4.602504442	51.16157963	1001.256981	28.5	2896.640218	9.88131291682493E-324	513.0310687	256.5155343	99.86100003	0	0	0	0	0	0	0
2:02:50	441.8266655	2904.107634	10.10083765	9.53053709	14.40574997	4.48922074	4.602504442	51.16157963	1001.256981	28.5	2896.640218	9.88131291682493E-324	513.0310687	256.5155343	99.86100003	0	0	0	0	0	0	0
2:02:50	441.8266655	2904.107634	10.10083765	9.53053709	14.40574997	4.48922074	4.602504442	51.16157963	1001.256981	28.5	2896.640218	9.88131291682493E-324	513.0310687	256.5155343	99.86100003	0	0	0	0	0	0	0
2:02:50	-51.78801125	2893.478132	9.434516875	8.99358699	14.40546398	3.430641019	4.339866274	51.08032877	1004.181574	28.5	2888.178784	9.88131291682493E-324	512.7435472	256.3716736	99.86080001	0	0	0	0	0	0	0
2:02:50	-51.78801125	2893.478132	9.434516875	8.99358699	14.40546398	3.430641019	4.339866274	51.08032877	1004.181574	28.5	2888.178784	9.88131291682493E-324	512.7435472	256.3716736	99.86080001	0	0	0	0	0	0	0
2:02:50	-51.78801125	2893.478132	9.434516875	8.99358699	14.40546398	3.430641019	4.339866274	51.08032877	1004.181574	28.5	2888.178784	9.88131291682493E-324	512.7435472	256.3716736	99.86080001	0	0	0	0	0	0	0
2:02:51	-51.78801125	2893.478132	9.434516875	8.99358699	14.40546398	3.430641019	4.339866274	51.08032877	1004.181574	28.5	2888.178784	9.88131291682493E-324	512.7435472	256.3716736	99.86080001	0	0	0	0	0	0	0
2:02:51	-51.78801125	2893.478132	9.434516875	8.99358699	14.40546398	3.430641019	4.339866274	51.08032877	1004.181574	28.5	2888.178784	9.88131291682493E-324	512.7435472	256.3716736	99.86080001	0	0	0	0	0	0	0
2:02:51	-51.78801125	2893.478132	9.434516875	8.99358699	14.40546398	3.430641019	4.339866274	51.08032877	1004.181574	28.5	2888.178784	9.88131291682493E-324	512.7435472	256.3716736	99.86080001	0	0	0	0	0	0	0
2:02:51	-51.78801125	2893.478132	9.434516875	8.99358699	14.40546398	3.430641019	4.339866274	51.08032877	1004.181574	28.5	2888.178784	9.88131291682493E-324	512.7435472	256.3716736	99.86080001	0	0	0	0	0	0	0
2:02:51	-51.78801125	2893.478132	9.434516875	8.99358699	14.40546398	3.430641019	4.339866274	51.08032877	1004.181574	28.5	2888.178784	9.88131291682493E-324	512.7435472	256.3716736	99.86080001	0	0	0	0	0	0	0
2:02:51	149.8952102	2900.0661	8.44658464	8.006508539	14.51712556	1.825832202	3.662083532	50.89472833	1005.678966	28.5	2883.067617	9.88131291682493E-324	512.1830561	256.0912329	99.86040961	0	0	0	0	0	0	0
2:02:51	149.8952102	2900.0661	8.44658464	8.006508539	14.51712556	1.825832202	3.662083532	50.89472833	1005.678966	28.5	2883.067617	9.88131291682493E-324	512.1830561	256.0912329	99.86040961	0	0	0	0	0	0	0
2:02:51	149.8952102	2900.0661	8.44658464	8.006508539	14.51712556	1.825832202	3.662083532	50.89472833	1005.678966	28.5	2883.067617	9.88131291682493E-324	512.1830561	256.0912329	99.86040961	0	0	0	0	0	0	0
2:02:51	149.8952102	2900.0661	8.44658464	8.006508539	14.51712556	1.825832202	3.662083532	50.89472833	1005.678966	28.5	2883.067617	9.88131291682493E-324	512.1830561	256.0912329	99.86040961	0	0	0	0	0	0	0
2:02:51	149.8952102	2900.0661	8.44658464	8.006508539	14.51712556	1.825832202	3.662083532	50.89472833	1005.678966	28.5	2883.067617	9.88131291682493E-324	512.1830561	256.0912329	99.86040961	0	0	0	0	0	0	0
2:02:51	149.8952102	2900.0661	8.44658464	8.006508539	14.51712556	1.825832202	3.662083532	50.89472833	1005.678966	28.5	2883.067617	9.88131291682493E-324	512.1830561	256.0912329	99.86040961	0	0	0	0	0	0	0
2:02:51	149.8952102	2900.0661	8.44658464	8.006508539	14.51712556	1.825832202	3.662083532	50.89472833	1005.678966	28.5	2883.067617	9.88131291682493E-324	512.1830561	256.0912329	99.86040961	0	0	0	0	0	0	0
2:02:51	149.8952102	2900.0661	8.44658464	8.006508539	14.51712556	1.825832202	3.662083532	50.89472833	1005.678966	28.5	2883.067617	9.88131291682493E-324	512.1830561	256.0912329	99.86040961	0	0	0	0	0	0	0
2:02:51	340.1530356	2933.017435	7.443595336	7.331900372	14.78108829	-0.147333913	2.448370769	50.7997009	1006.445631	28.5	2881.224444	9.88131291682493E-324	511.8960847	255.9476472	99.86020972	0	0	0	0	0	0	0
2:02:51	340.1530356	2933.017435	7.443595336	7.331900372	14.78108829	-0.147333913	2.448370769	50.7997009	1006.445631	28.5	2881.224444	9.88131291682493E-324	511.8960847	255.9476472	99.86020972	0	0	0	0	0	0	0
2:02:51	340.1530356	2933.017435	7.443595336	7.331900372	14.78108829	-0.147333913	2.448370769	50.7997009	1006.445631	28.5	2881.224444	9.88131291682493E-324	511.8960847	255.9476472	99.86020972	0	0	0	0	0	0	0
2:02:51	340.1530356	2933.017435	7.443595336	7.331900372	14.78108829	-0.147333913	2.448370769	50.7997009	1006.445631	28.5	2881.224444	9.88131291682493E-324	511.8960847	255.9476472	99.86020972	0	0	0	0	0	0	0
2:02:51	340.1530356	2933.017435	7.443595336	7.331900372	14.78108829	-0.147333913	2.448370769	50.7997009	1006.445631	28.5	2881.224444	9.88131291682493E-324	511.8960847	255.9476472	99.86020972	0	0	0	0	0	0	0
2:02:51	340.1530356	2933.017435	7.443595336	7.331900372	14.78108829	-0.147333913	2.448370769	50.7997009	1006.445631	28.5	2881.224444	9.88131291682493E-324	511.8960847	255.9476472	99.86020972	0	0	0	0	0	0	0
2:02:51	340.1530356	2933.017435	7.443595336	7.331900372	14.78108829	-0.147333913	2.448370769	50.7997009	1006.445631	28.5	2881.224444	9.88131291682493E-324	511.8960847	255.9476472	99.86020972	0	0	0	0	0	0	0
2:02:51	340.1530356	2933.017435	7.443595336	7.331900372	14.78108829	-0.147333913	2.448370769	50.7997009	1006.445631	28.5	2881.224444	9.88131291682493E-324	511.8960847	255.9476472	99.86020972	0	0	0	0	0	0	0
2:02:51	497.5922822	2981.387559	6.215168812	6.05151699	15.1348372	-2.027842963	1.017597834	50.75104686	1006.838163	28.5	2881.631115	9.88131291682493E-324	511.7491554	255.8741314	99.86010738	0	0	0	0	0	0	0
2:02:51	497.5922822	2981.387559	6.215168812	6.05151699	15.1348372	-2.027842963	1.017597834	50.75104686	1006.838163	28.5	2881.631115	9.88131291682493E-324	511.7491554	255.8741314	99.86010738	0	0	0	0	0	0	0
2:02:51	497.5922822	2981.387559	6.215168812	6.05151699	15.1348372	-2.027842963	1.017597834	50.75104686	1006.838163	28.5	2881.631115	9.88131291682493E-324	511.7491554	255.8741314	99.86010738	0	0	0	0	0	0	0
2:02:51	497.5922822	2981.387559	6.215168812	6.05151699	15.1348372	-2.027842963	1.017597834	50.75104686	1006.838163	28.5	2881.631115	9.88131291682493E-324	511.7491554	255.8741314	99.86010738	0	0	0	0	0	0	0
2:02:51	497.5922822	2981.387559	6.215168812	6.05151699	15.1348372	-2.027842963	1.017597834	50.75104686	1006.838163	28.5	2881.631115	9.88131291682493E-324	511.7491554	255.8741314	99.86010738	0	0	0	0	0	0	0
2:02:51	497.5922822	2981.387559	6.215168812	6.05151699	15.1348372	-2.027842963	1.017597834	50.75104686	1006.838163	28.5	2881.631115	9.88131291682493E-324	511.7491554	255.8741314	99.86010738	0	0	0	0	0	0	0
2:02:51	497.5922822	2981.387559	6.215168812	6.05151699	15.1348372	-2.027842963	1.017597834	50.75104686	1006.838163	28.5	2881.631115	9.88131291682493E-324	511.7491554	255.8741314	99.86010738	0	0	0	0	0	0	0
2:02:51	497.5922822	2981.387559	6.215168812	6.05151699	15.1348372	-2.027842963	1.017597834	50.75104686	1006.838163	28.5	2881.631115	9.88131291682493E-324	511.7491554	255.8741314	99.86010738	0	0	0	0	0	0	0
2:02:51	497.5922822	2981.387559	6.215168812	6.05151699	15.1348372	-2.027842963	1.017597834	50.75104686	1006.838163	28.5	2881.631115	9.88131291682493E-324	511.7491554	255.8741314	99.86010738	0	0	0	0	0	0	0
2:02:51	655.8615845	3050.580206	5.256366432	4.985920699	15.59442865	-3.712495597	-0.590493909	50.76213599	1006.457931	28.5	2884.294267	9.88131291682493E-324	511.6739276	255.8364913	99.86005498	0	0	0	0	0	0	0
2:02:51	655.8615845	3050.580206	5.256366432	4.985920699	15.59442865	-3.712495597	-0.590493909	50.76213599	1006.457931	28.5	2884.294267	9.88131291682493E-324	511.6739276	255.8364913	99.86005498	0	0	0	0	0	0	0
2:02:51	655.8615845	3050.580206	5.256366432	4.985920699	15.59442865	-3.712495597	-0.590493909	50.76213599	1006.457931	28.5	2884.294267	9.88131291682493E-324	511.6739276	255.8364913	99.86005498	0	0	0	0	0	0	0
2:02:52	655.8615845	3050.580206	5.256366432	4.985920699	15.59442865	-3.712495597	-0.590493909	50.76213599	1006.457931	28.5	2884.294267	9.88131291682493E-324	511.6739276	255.8364913	99.86005498	0	0	0	0	0	0	0
2:02:52	655.8615845	3050.580206	5.256366432	4.985920699	15.59442865	-3.712495597	-0.590493909	50.76213599	1006.457931	28.5	2884.294267	9.88131291682493E-324	511.6739276	255.8364913	99.86005498	0	0	0	0	0	0	0
2:02:52	655.8615845	3050.580206	5.256366432	4.985920699	15.59442865	-3.712495597	-0.590493909	50.76213599	1006.457931	28.5	2884.294267	9.88131291682493E-324	511.6739276	255.8364913	99.86005498	0	0	0	0	0	0	0
2:02:52	655.8615845	3050.580206	5.256366432	4.985920699	15.59442865	-3.712495597	-0.590493909	50.76213599	1006.457931	28.5	2884.294267	9.88131291682493E-324	511.6739276	255.8364913	99.86005498	0	0	0	0	0	0	0
2:02:52	655.8615845	3050.580206	5.256366432	4.985920699	15.59442865	-3.712495597	-0.590493909	50.76213599	1006.457931	28.5	2884.294267	9.88131291682493E-324	511.6739276	255.8364913	99.86005498	0	0	0	0	0	0	0
2:02:52	373.7809713	3132.89741	4.699235613	4.496999398	16.11305947	-4.709477746	-2.161724882	50.78061363	1006.263253	28.5	2889.501409	9.88131291682493E-324	511.6354109	255.8172195	99.86002815	0	0	0	0	0	0	0
2:02:52	373.7809713	3132.89741	4.699235613	4.496999398	16.11305947	-4.709477746	-2.161724882	50.78061363	1006.263253	28.5	2889.501409	9.88131291682493E-324	511.6354109	255.8172195	99.86002815	0	0	0	0	0	0	0
2:02:52	373.7809713	3132.89741	4.699235613	4.496999398	16.11305947	-4.709477746	-2.161724882	50.78061363	1006.263253	28.5	2889.501409	9.88131291682493E-324	511.6354109	255.8172195	99.86002815	0	0	0	0	0	0	0
2:02:52	373.7809713	3132.89741	4.699235613	4.496999398	16.11305947	-4.709477746	-2.161724882	50.78061363	1006.263253	28.5	2889.501409	9.88131291682493E-324	511.6354109	255.8172195	99.86002815	0	0	0	0	0	0	0
2:02:52	373.7809713	3132.89741	4.699235613	4.496999398	16.11305947	-4.709477746	-2.161724882	50.78061363	1006.263253	28.5	2889.501409	9.88131291682493E-324	511.6354109	255.8172195	99.86002815	0	0	0	0	0	0	0
2:02:52	373.7809713	3132.89741	4.699235613	4.496999398	16.11305947	-4.709477746	-2.161724882	50.78061363	1006.263253	28.5	2889.501409	9.88131291682493E-324	511.6354109	255.8172195	99.86002815	0	0	0	0	0	0	0
2:02:52	373.7809713	3132.89741	4.699235613	4.496999398	16.11305947	-4.709477746	-2.161724882	50.78061363	1006.263253	28.5	2889.501409	9.88131291682493E-324	511.6354109	255.8172195	99.86002815	0	0	0	0	0	0	0
2:02:52	373.7809713	3132.89741	4.699235613	4.496999398	16.11305947	-4.709477746	-2.161724882	50.78061363	1006.263253	28.5	2889.501409	9.88131291682493E-324	511.6354109	255.8172195	99.86002815	0	0	0	0	0	0	0
2:02:52	373.7809713	3132.89741	4.699235613	4.496999398	16.11305947	-4.709477746	-2.161724882	50.78061363	1006.263253	28.5	2889.501409	9.88131291682493E-324	511.6354109	255.8172195	99.86002815	0	0	0	0	0	0	0
2:02:52	163.1075373	3210.167626	5.803088634	5.687767692	16.48676645	-3.918564606	-3.053955139	50.79007418	1006.163577	28.5	2896.423729	9.88131291682493E-324	511.6156904	255.8073524	99.86001441	0	0	0	0	0	0	0
2:02:52	163.1075373	3210.167626	5.803088634	5.687767692	16.48676645	-3.918564606	-3.053955139	50.79007418	1006.163577	28.5	2896.423729	9.88131291682493E-324	511.6156904	255.8073524	99.86001441	0	0	0	0	0	0	0
2:02:52	163.1075373	3210.167626	5.803088634	5.687767692	16.48676645	-3.918564606	-3.053955139	50.79007418	1006.163577	28.5	2896.423729	9.88131291682493E-324	511.6156904	255.8073524	99.86001441	0	0	0	0	0	0	0
2:02:52	163.1075373	3210.167626	5.803088634	5.687767692	16.48676645	-3.918564606	-3.053955139	50.79007418	1006.163577	28.5	2896.423729	9.88131291682493E-324	511.6156904	255.8073524	99.86001441	0	0	0	0	0	0	0
2:02:52	163.1075373	3210.167626	5.803088634	5.687767692	16.48676645	-3.918564606	-3.053955139	50.79007418	1006.163577	28.5	2896.423729	9.88131291682493E-324	511.6156904	255.8073524	99.86001441	0	0	0	0	0	0	0
2:02:52	163.1075373	3210.167626	5.803088634	5.687767692	16.48676645	-3.918564606	-3.053955139	50.79007418	1006.163577	28.5	2896.423729	9.88131291682493E-324	511.6156904	255.8073524	99.86001441	0	0	0	0	0	0	0
2:02:52	163.1075373	3210.167626	5.803088634	5.687767692	16.48676645	-3.918564606	-3.053955139	50.79007418	1006.163577	28.5	2896.423729	9.88131291682493E-324	511.6156904	255.8073524	99.86001441	0	0	0	0	0	0	0
2:02:52	163.1075373	3210.167626	5.803088634	5.687767692	16.48676645	-3.918564606	-3.053955139	50.79007418	1006.163577	28.5	2896.423729	9.88131291682493E-324	511.6156904	255.8073524	99.86001441	0	0	0	0	0	0	0
2:02:52	-187.5776129	3256.716128	7.169813381	7.010889058	16.64779242	-2.121385078	-3.008857031	50.79491798	1006.112544	28.5	2905.027429	9.88131291682493E-324	511.6055935	255.8023004	99.86000738	0	0	0	0	0	0	0
2:02:52	-187.5776129	3256.716128	7.169813381	7.010889058	16.64779242	-2.121385078	-3.008857031	50.79491798	1006.112544	28.5	2905.027429	9.88131291682493E-324	511.6055935	255.8023004	99.86000738	0	0	0	0	0	0	0
2:02:52	-187.5776129	3256.716128	7.169813381	7.010889058	16.64779242	-2.121385078	-3.008857031	50.79491798	1006.112544	28.5	2905.027429	9.88131291682493E-324	511.6055935	255.8023004	99.86000738	0	0	0	0	0	0	0
2:02:52	-187.5776129	3256.716128	7.169813381	7.010889058	16.64779242	-2.121385078	-3.008857031	50.79491798	1006.112544	28.5	2905.027429	9.88131291682493E-324	511.6055935	255.8023004	99.86000738	0	0	0	0	0	0	0
2:02:52	-187.5776129	3256.716128	7.169813381	7.010889058	16.64779242	-2.121385078	-3.008857031	50.79491798	1006.112544	28.5	2905.027429	9.88131291682493E-324	511.6055935	255.8023004	99.86000738	0	0	0	0	0	0	0
2:02:52	-187.5776129	3256.716128	7.169813381	7.010889058	16.64779242	-2.121385078	-3.008857031	50.79491798	1006.112544	28.5	2905.027429	9.88131291682493E-324	511.6055935	255.8023004	99.86000738	0	0	0	0	0	0	0
2:02:52	-187.5776129	3256.716128	7.169813381	7.010889058	16.64779242	-2.121385078	-3.008857031	50.79491798	1006.112544	28.5	2905.027429	9.88131291682493E-324	511.6055935	255.8023004	99.86000738	0	0	0	0	0	0	0
2:02:52	-187.5776129	3256.716128	7.169813381	7.010889058	16.64779242	-2.121385078	-3.008857031	50.79491798	1006.112544	28.5	2905.027429	9.88131291682493E-324	511.6055935	255.8023004	99.86000738	0	0	0	0	0	0	0
2:02:52	-427.5894258	3271.253394	8.780400451	8.350911198	16.61074172	0.06555484	-2.1146068	50.94379801	1005.466166	28.5	2914.583444	9.88131291682493E-324	512.6784159	256.3389538	99.86097978	0	0	0	0	0	0	0
2:02:52	-427.5894258	3271.253394	8.780400451	8.350911198	16.61074172	0.06555484	-2.1146068	50.94379801	1005.466166	28.5	2914.583444	9.88131291682493E-324	512.6784159	256.3389538	99.86097978	0	0	0	0	0	0	0
2:02:53	-427.5894258	3271.253394	8.780400451	8.350911198	16.61074172	0.06555484	-2.1146068	50.94379801	1005.466166	28.5	2914.583444	9.88131291682493E-324	512.6784159	256.3389538	99.86097978	0	0	0	0	0	0	0
2:02:53	-427.5894258	3271.253394	8.780400451	8.350911198	16.61074172	0.06555484	-2.1146068	50.94379801	1005.466166	28.5	2914.583444	9.88131291682493E-324	512.6784159	256.3389538	99.86097978	0	0	0	0	0	0	0
2:02:53	-427.5894258	3271.253394	8.780400451	8.350911198	16.61074172	0.06555484	-2.1146068	50.94379801	1005.466166	28.5	2914.583444	9.88131291682493E-324	512.6784159	256.3389538	99.86097978	0	0	0	0	0	0	0
2:02:53	-427.5894258	3271.253394	8.780400451	8.350911198	16.61074172	0.06555484	-2.1146068	50.94379801	1005.466166	28.5	2914.583444	9.88131291682493E-324	512.6784159	256.3389538	99.86097978	0	0	0	0	0	0	0
2:02:53	-427.5894258	3271.253394	8.780400451	8.350911198	16.61074172	0.06555484	-2.1146068	50.94379801	1005.466166	28.5	2914.583444	9.88131291682493E-324	512.6784159	256.3389538	99.86097978	0	0	0	0	0	0	0
2:02:53	-427.5894258	3271.253394	8.780400451	8.350911198	16.61074172	0.06555484	-2.1146068	50.94379801	1005.466166	28.5	2914.583444	9.88131291682493E-324	512.6784159	256.3389538	99.86097978	0	0	0	0	0	0	0
2:02:53	-427.5894258	3271.253394	8.780400451	8.350911198	16.61074172	0.06555484	-2.1146068	50.94379801	1005.466166	28.5	2914.583444	9.88131291682493E-324	512.6784159	256.3389538	99.86097978	0	0	0	0	0	0	0
2:02:53	-246.185842	3253.217178	10.21198103	9.406002533	16.39224376	2.129052078	-0.730678682	51.02002458	1005.135221	28.5	2923.762267	9.88131291682493E-324	513.2277009	256.6137204	99.86147765	0	0	0	0	0	0	0
2:02:53	-246.185842	3253.217178	10.21198103	9.406002533	16.39224376	2.129052078	-0.730678682	51.02002458	1005.135221	28.5	2923.762267	9.88131291682493E-324	513.2277009	256.6137204	99.86147765	0	0	0	0	0	0	0
2:02:53	-246.185842	3253.217178	10.21198103	9.406002533	16.39224376	2.129052078	-0.730678682	51.02002458	1005.135221	28.5	2923.762267	9.88131291682493E-324	513.2277009	256.6137204	99.86147765	0	0	0	0	0	0	0
2:02:53	-246.185842	3253.217178	10.21198103	9.406002533	16.39224376	2.129052078	-0.730678682	51.02002458	1005.135221	28.5	2923.762267	9.88131291682493E-324	513.2277009	256.6137204	99.86147765	0	0	0	0	0	0	0
2:02:53	-246.185842	3253.217178	10.21198103	9.406002533	16.39224376	2.129052078	-0.730678682	51.02002458	1005.135221	28.5	2923.762267	9.88131291682493E-324	513.2277009	256.6137204	99.86147765	0	0	0	0	0	0	0
2:02:53	-246.185842	3253.217178	10.21198103	9.406002533	16.39224376	2.129052078	-0.730678682	51.02002458	1005.135221	28.5	2923.762267	9.88131291682493E-324	513.2277009	256.6137204	99.86147765	0	0	0	0	0	0	0
2:02:53	-246.185842	3253.217178	10.21198103	9.406002533	16.39224376	2.129052078	-0.730678682	51.02002458	1005.135221	28.5	2923.762267	9.88131291682493E-324	513.2277009	256.6137204	99.86147765	0	0	0	0	0	0	0
2:02:53	-246.185842	3253.217178	10.21198103	9.406002533	16.39224376	2.129052078	-0.730678682	51.02002458	1005.135221	28.5	2923.762267	9.88131291682493E-324	513.2277009	256.6137204	99.86147765	0	0	0	0	0	0	0
2:02:53	-332.5802391	3208.045331	11.38345429	10.7500733	16.05498081	3.817922664	0.836060515	51.05905258	1004.965777	28.5	2931.797625	9.88131291682493E-324	513.5089349	256.7544008	99.86173255	0	0	0	0	0	0	0
2:02:53	-332.5802391	3208.045331	11.38345429	10.7500733	16.05498081	3.817922664	0.836060515	51.05905258	1004.965777	28.5	2931.797625	9.88131291682493E-324	513.5089349	256.7544008	99.86173255	0	0	0	0	0	0	0
2:02:53	-332.5802391	3208.045331	11.38345429	10.7500733	16.05498081	3.817922664	0.836060515	51.05905258	1004.965777	28.5	2931.797625	9.88131291682493E-324	513.5089349	256.7544008	99.86173255	0	0	0	0	0	0	0
2:02:53	-332.5802391	3208.045331	11.38345429	10.7500733	16.05498081	3.817922664	0.836060515	51.05905258	1004.965777	28.5	2931.797625	9.88131291682493E-324	513.5089349	256.7544008	99.86173255	0	0	0	0	0	0	0
2:02:53	-332.5802391	3208.045331	11.38345429	10.7500733	16.05498081	3.817922664	0.836060515	51.05905258	1004.965777	28.5	2931.797625	9.88131291682493E-324	513.5089349	256.7544008	99.86173255	0	0	0	0	0	0	0
2:02:53	-332.5802391	3208.045331	11.38345429	10.7500733	16.05498081	3.817922664	0.836060515	51.05905258	1004.965777	28.5	2931.797625	9.88131291682493E-324	513.5089349	256.7544008	99.86173255	0	0	0	0	0	0	0
2:02:53	-332.5802391	3208.045331	11.38345429	10.7500733	16.05498081	3.817922664	0.836060515	51.05905258	1004.965777	28.5	2931.797625	9.88131291682493E-324	513.5089349	256.7544008	99.86173255	0	0	0	0	0	0	0
2:02:53	-332.5802391	3208.045331	11.38345429	10.7500733	16.05498081	3.817922664	0.836060515	51.05905258	1004.965777	28.5	2931.797625	9.88131291682493E-324	513.5089349	256.7544008	99.86173255	0	0	0	0	0	0	0
2:02:53	-683.2687144	3149.344305	11.7444806	11.30973353	15.70969417	4.608576404	2.211206984	51.07903492	1004.879022	28.5	2938.035496	9.88131291682493E-324	513.6529267	256.8264292	99.86186307	0	0	0	0	0	0	0
2:02:53	-683.2687144	3149.344305	11.7444806	11.30973353	15.70969417	4.608576404	2.211206984	51.07903492	1004.879022	28.5	2938.035496	9.88131291682493E-324	513.6529267	256.8264292	99.86186307	0	0	0	0	0	0	0
2:02:53	-683.2687144	3149.344305	11.7444806	11.30973353	15.70969417	4.608576404	2.211206984	51.07903492	1004.879022	28.5	2938.035496	9.88131291682493E-324	513.6529267	256.8264292	99.86186307	0	0	0	0	0	0	0
2:02:53	-683.2687144	3149.344305	11.7444806	11.30973353	15.70969417	4.608576404	2.211206984	51.07903492	1004.879022	28.5	2938.035496	9.88131291682493E-324	513.6529267	256.8264292	99.86186307	0	0	0	0	0	0	0
2:02:53	-683.2687144	3149.344305	11.7444806	11.30973353	15.70969417	4.608576404	2.211206984	51.07903492	1004.879022	28.5	2938.035496	9.88131291682493E-324	513.6529267	256.8264292	99.86186307	0	0	0	0	0	0	0
2:02:53	-683.2687144	3149.344305	11.7444806	11.30973353	15.70969417	4.608576404	2.211206984	51.07903492	1004.879022	28.5	2938.035496	9.88131291682493E-324	513.6529267	256.8264292	99.86186307	0	0	0	0	0	0	0
2:02:53	-683.2687144	3149.344305	11.7444806	11.30973353	15.70969417	4.608576404	2.211206984	51.07903492	1004.879022	28.5	2938.035496	9.88131291682493E-324	513.6529267	256.8264292	99.86186307	0	0	0	0	0	0	0
2:02:53	-683.2687144	3149.344305	11.7444806	11.30973353	15.70969417	4.608576404	2.211206984	51.07903492	1004.879022	28.5	2938.035496	9.88131291682493E-324	513.6529267	256.8264292	99.86186307	0	0	0	0	0	0	0
2:02:54	-551.6060058	3092.575804	11.60088606	11.24864757	15.39440342	4.879911119	3.255281976	51.08926588	1004.427123	28.5	2942.793406	9.88131291682493E-324	513.7266504	256.8633078	99.86192989	0	0	0	0	0	0	0
2:02:54	-551.6060058	3092.575804	11.60088606	11.24864757	15.39440342	4.879911119	3.255281976	51.08926588	1004.427123	28.5	2942.793406	9.88131291682493E-324	513.7266504	256.8633078	99.86192989	0	0	0	0	0	0	0
2:02:54	-551.6060058	3092.575804	11.60088606	11.24864757	15.39440342	4.879911119	3.255281976	51.08926588	1004.427123	28.5	2942.793406	9.88131291682493E-324	513.7266504	256.8633078	99.86192989	0	0	0	0	0	0	0
2:02:54	-551.6060058	3092.575804	11.60088606	11.24864757	15.39440342	4.879911119	3.255281976	51.08926588	1004.427123	28.5	2942.793406	9.88131291682493E-324	513.7266504	256.8633078	99.86192989	0	0	0	0	0	0	0
2:02:54	-551.6060058	3092.575804	11.60088606	11.24864757	15.39440342	4.879911119	3.255281976	51.08926588	1004.427123	28.5	2942.793406	9.88131291682493E-324	513.7266504	256.8633078	99.86192989	0	0	0	0	0	0	0
2:02:54	-551.6060058	3092.575804	11.60088606	11.24864757	15.39440342	4.879911119	3.255281976	51.08926588	1004.427123	28.5	2942.793406	9.88131291682493E-324	513.7266504	256.8633078	99.86192989	0	0	0	0	0	0	0
2:02:54	-551.6060058	3092.575804	11.60088606	11.24864757	15.39440342	4.879911119	3.255281976	51.08926588	1004.427123	28.5	2942.793406	9.88131291682493E-324	513.7266504	256.8633078	99.86192989	0	0	0	0	0	0	0
2:02:54	-551.6060058	3092.575804	11.60088606	11.24864757	15.39440342	4.879911119	3.255281976	51.08926588	1004.427123	28.5	2942.793406	9.88131291682493E-324	513.7266504	256.8633078	99.86192989	0	0	0	0	0	0	0
2:02:54	-551.6060058	3092.575804	11.60088606	11.24864757	15.39440342	4.879911119	3.255281976	51.08926588	1004.427123	28.5	2942.793406	9.88131291682493E-324	513.7266504	256.8633078	99.86192989	0	0	0	0	0	0	0
2:02:54	-585.054195	3050.603492	11.51772567	11.25068355	15.16918255	4.954354493	3.925704372	51.09450413	1004.195751	28.5	2946.052808	9.88131291682493E-324	513.764397	256.8821896	99.8619641	0	0	0	0	0	0	0
2:02:54	-585.054195	3050.603492	11.51772567	11.25068355	15.16918255	4.954354493	3.925704372	51.09450413	1004.195751	28.5	2946.052808	9.88131291682493E-324	513.764397	256.8821896	99.8619641	0	0	0	0	0	0	0
2:02:54	-585.054195	3050.603492	11.51772567	11.25068355	15.16918255	4.954354493	3.925704372	51.09450413	1004.195751	28.5	2946.052808	9.88131291682493E-324	513.764397	256.8821896	99.8619641	0	0	0	0	0	0	0
2:02:54	-585.054195	3050.603492	11.51772567	11.25068355	15.16918255	4.954354493	3.925704372	51.09450413	1004.195751	28.5	2946.052808	9.88131291682493E-324	513.764397	256.8821896	99.8619641	0	0	0	0	0	0	0
2:02:54	-585.054195	3050.603492	11.51772567	11.25068355	15.16918255	4.954354493	3.925704372	51.09450413	1004.195751	28.5	2946.052808	9.88131291682493E-324	513.764397	256.8821896	99.8619641	0	0	0	0	0	0	0
2:02:54	-585.054195	3050.603492	11.51772567	11.25068355	15.16918255	4.954354493	3.925704372	51.09450413	1004.195751	28.5	2946.052808	9.88131291682493E-324	513.764397	256.8821896	99.8619641	0	0	0	0	0	0	0
2:02:54	-585.054195	3050.603492	11.51772567	11.25068355	15.16918255	4.954354493	3.925704372	51.09450413	1004.195751	28.5	2946.052808	9.88131291682493E-324	513.764397	256.8821896	99.8619641	0	0	0	0	0	0	0
2:02:54	-585.054195	3050.603492	11.51772567	11.25068355	15.16918255	4.954354493	3.925704372	51.09450413	1004.195751	28.5	2946.052808	9.88131291682493E-324	513.764397	256.8821896	99.8619641	0	0	0	0	0	0	0
2:02:54	-410.1006678	3019.001372	11.42419554	11.07585398	14.99822147	4.9418935	4.338800638	51.09718612	1004.077289	28.5	2948.32891	9.88131291682493E-324	513.7837233	256.8918571	99.86198162	0	0	0	0	0	0	0
2:02:54	-410.1006678	3019.001372	11.42419554	11.07585398	14.99822147	4.9418935	4.338800638	51.09718612	1004.077289	28.5	2948.32891	9.88131291682493E-324	513.7837233	256.8918571	99.86198162	0	0	0	0	0	0	0
2:02:54	-410.1006678	3019.001372	11.42419554	11.07585398	14.99822147	4.9418935	4.338800638	51.09718612	1004.077289	28.5	2948.32891	9.88131291682493E-324	513.7837233	256.8918571	99.86198162	0	0	0	0	0	0	0
2:02:54	-410.1006678	3019.001372	11.42419554	11.07585398	14.99822147	4.9418935	4.338800638	51.09718612	1004.077289	28.5	2948.32891	9.88131291682493E-324	513.7837233	256.8918571	99.86198162	0	0	0	0	0	0	0
2:02:54	-410.1006678	3019.001372	11.42419554	11.07585398	14.99822147	4.9418935	4.338800638	51.09718612	1004.077289	28.5	2948.32891	9.88131291682493E-324	513.7837233	256.8918571	99.86198162	0	0	0	0	0	0	0
2:02:54	-410.1006678	3019.001372	11.42419554	11.07585398	14.99822147	4.9418935	4.338800638	51.09718612	1004.077289	28.5	2948.32891	9.88131291682493E-324	513.7837233	256.8918571	99.86198162	0	0	0	0	0	0	0
2:02:54	-410.1006678	3019.001372	11.42419554	11.07585398	14.99822147	4.9418935	4.338800638	51.09718612	1004.077289	28.5	2948.32891	9.88131291682493E-324	513.7837233	256.8918571	99.86198162	0	0	0	0	0	0	0
2:02:54	-410.1006678	3019.001372	11.42419554	11.07585398	14.99822147	4.9418935	4.338800638	51.09718612	1004.077289	28.5	2948.32891	9.88131291682493E-324	513.7837233	256.8918571	99.86198162	0	0	0	0	0	0	0
2:02:54	-316.1934699	2990.30143	11.20864412	10.78188524	14.85252939	4.872849472	4.568745927	51.09855929	1004.016636	28.5	2949.790698	9.88131291682493E-324	513.7936183	256.8968068	99.86199059	0	0	0	0	0	0	0
2:02:54	-316.1934699	2990.30143	11.20864412	10.78188524	14.85252939	4.872849472	4.568745927	51.09855929	1004.016636	28.5	2949.790698	9.88131291682493E-324	513.7936183	256.8968068	99.86199059	0	0	0	0	0	0	0
2:02:54	-316.1934699	2990.30143	11.20864412	10.78188524	14.85252939	4.872849472	4.568745927	51.09855929	1004.016636	28.5	2949.790698	9.88131291682493E-324	513.7936183	256.8968068	99.86199059	0	0	0	0	0	0	0
2:02:54	-316.1934699	2990.30143	11.20864412	10.78188524	14.85252939	4.872849472	4.568745927	51.09855929	1004.016636	28.5	2949.790698	9.88131291682493E-324	513.7936183	256.8968068	99.86199059	0	0	0	0	0	0	0
2:02:54	-316.1934699	2990.30143	11.20864412	10.78188524	14.85252939	4.872849472	4.568745927	51.09855929	1004.016636	28.5	2949.790698	9.88131291682493E-324	513.7936183	256.8968068	99.86199059	0	0	0	0	0	0	0
2:02:54	-316.1934699	2990.30143	11.20864412	10.78188524	14.85252939	4.872849472	4.568745927	51.09855929	1004.016636	28.5	2949.790698	9.88131291682493E-324	513.7936183	256.8968068	99.86199059	0	0	0	0	0	0	0
2:02:54	-316.1934699	2990.30143	11.20864412	10.78188524	14.85252939	4.872849472	4.568745927	51.09855929	1004.016636	28.5	2949.790698	9.88131291682493E-324	513.7936183	256.8968068	99.86199059	0	0	0	0	0	0	0
2:02:55	-316.1934699	2990.30143	11.20864412	10.78188524	14.85252939	4.872849472	4.568745927	51.09855929	1004.016636	28.5	2949.790698	9.88131291682493E-324	513.7936183	256.8968068	99.86199059	0	0	0	0	0	0	0
2:02:55	-316.1934699	2990.30143	11.20864412	10.78188524	14.85252939	4.872849472	4.568745927	51.09855929	1004.016636	28.5	2949.790698	9.88131291682493E-324	513.7936183	256.8968068	99.86199059	0	0	0	0	0	0	0
2:02:55	-153.5312006	2968.74222	10.92492179	10.37436524	14.74128705	4.80317893	4.676245915	51.09926236	1003.772814	28.5	2946.250485	9.88131291682493E-324	513.5781086	256.7890531	99.86199518	0	0	0	0	0	0	0
2:02:55	-153.5312006	2968.74222	10.92492179	10.37436524	14.74128705	4.80317893	4.676245915	51.09926236	1003.772814	28.5	2946.250485	9.88131291682493E-324	513.5781086	256.7890531	99.86199518	0	0	0	0	0	0	0
2:02:55	-153.5312006	2968.74222	10.92492179	10.37436524	14.74128705	4.80317893	4.676245915	51.09926236	1003.772814	28.5	2946.250485	9.88131291682493E-324	513.5781086	256.7890531	99.86199518	0	0	0	0	0	0	0
2:02:55	-153.5312006	2968.74222	10.92492179	10.37436524	14.74128705	4.80317893	4.676245915	51.09926236	1003.772814	28.5	2946.250485	9.88131291682493E-324	513.5781086	256.7890531	99.86199518	0	0	0	0	0	0	0
2:02:55	-153.5312006	2968.74222	10.92492179	10.37436524	14.74128705	4.80317893	4.676245915	51.09926236	1003.772814	28.5	2946.250485	9.88131291682493E-324	513.5781086	256.7890531	99.86199518	0	0	0	0	0	0	0
2:02:55	-153.5312006	2968.74222	10.92492179	10.37436524	14.74128705	4.80317893	4.676245915	51.09926236	1003.772814	28.5	2946.250485	9.88131291682493E-324	513.5781086	256.7890531	99.86199518	0	0	0	0	0	0	0
2:02:55	-153.5312006	2968.74222	10.92492179	10.37436524	14.74128705	4.80317893	4.676245915	51.09926236	1003.772814	28.5	2946.250485	9.88131291682493E-324	513.5781086	256.7890531	99.86199518	0	0	0	0	0	0	0
2:02:55	-153.5312006	2968.74222	10.92492179	10.37436524	14.74128705	4.80317893	4.676245915	51.09926236	1003.772814	28.5	2946.250485	9.88131291682493E-324	513.5781086	256.7890531	99.86199518	0	0	0	0	0	0	0
2:02:55	17.23041729	2951.129481	10.52729596	10.078595	14.65409897	4.734635612	4.712037908	51.09962233	1003.647977	28.5	2936.956072	9.88131291682493E-324	513.4677676	256.7338832	99.86199753	0	0	0	0	0	0	0
2:02:55	17.23041729	2951.129481	10.52729596	10.078595	14.65409897	4.734635612	4.712037908	51.09962233	1003.647977	28.5	2936.956072	9.88131291682493E-324	513.4677676	256.7338832	99.86199753	0	0	0	0	0	0	0
2:02:55	17.23041729	2951.129481	10.52729596	10.078595	14.65409897	4.734635612	4.712037908	51.09962233	1003.647977	28.5	2936.956072	9.88131291682493E-324	513.4677676	256.7338832	99.86199753	0	0	0	0	0	0	0
2:02:55	17.23041729	2951.129481	10.52729596	10.078595	14.65409897	4.734635612	4.712037908	51.09962233	1003.647977	28.5	2936.956072	9.88131291682493E-324	513.4677676	256.7338832	99.86199753	0	0	0	0	0	0	0
2:02:55	17.23041729	2951.129481	10.52729596	10.078595	14.65409897	4.734635612	4.712037908	51.09962233	1003.647977	28.5	2936.956072	9.88131291682493E-324	513.4677676	256.7338832	99.86199753	0	0	0	0	0	0	0
2:02:55	17.23041729	2951.129481	10.52729596	10.078595	14.65409897	4.734635612	4.712037908	51.09962233	1003.647977	28.5	2936.956072	9.88131291682493E-324	513.4677676	256.7338832	99.86199753	0	0	0	0	0	0	0
2:02:55	17.23041729	2951.129481	10.52729596	10.078595	14.65409897	4.734635612	4.712037908	51.09962233	1003.647977	28.5	2936.956072	9.88131291682493E-324	513.4677676	256.7338832	99.86199753	0	0	0	0	0	0	0
2:02:55	17.23041729	2951.129481	10.52729596	10.078595	14.65409897	4.734635612	4.712037908	51.09962233	1003.647977	28.5	2936.956072	9.88131291682493E-324	513.4677676	256.7338832	99.86199753	0	0	0	0	0	0	0
2:02:55	96.96443765	2936.535542	10.25595953	9.715520642	14.57545867	4.671613433	4.704899409	51.09980663	1003.58406	28.5	2927.429717	9.88131291682493E-324	513.411273	256.7056362	99.86199874	0	0	0	0	0	0	0
2:02:55	96.96443765	2936.535542	10.25595953	9.715520642	14.57545867	4.671613433	4.704899409	51.09980663	1003.58406	28.5	2927.429717	9.88131291682493E-324	513.411273	256.7056362	99.86199874	0	0	0	0	0	0	0
2:02:55	96.96443765	2936.535542	10.25595953	9.715520642	14.57545867	4.671613433	4.704899409	51.09980663	1003.58406	28.5	2927.429717	9.88131291682493E-324	513.411273	256.7056362	99.86199874	0	0	0	0	0	0	0
2:02:55	96.96443765	2936.535542	10.25595953	9.715520642	14.57545867	4.671613433	4.704899409	51.09980663	1003.58406	28.5	2927.429717	9.88131291682493E-324	513.411273	256.7056362	99.86199874	0	0	0	0	0	0	0
2:02:55	96.96443765	2936.535542	10.25595953	9.715520642	14.57545867	4.671613433	4.704899409	51.09980663	1003.58406	28.5	2927.429717	9.88131291682493E-324	513.411273	256.7056362	99.86199874	0	0	0	0	0	0	0
2:02:55	96.96443765	2936.535542	10.25595953	9.715520642	14.57545867	4.671613433	4.704899409	51.09980663	1003.58406	28.5	2927.429717	9.88131291682493E-324	513.411273	256.7056362	99.86199874	0	0	0	0	0	0	0
2:02:55	96.96443765	2936.535542	10.25595953	9.715520642	14.57545867	4.671613433	4.704899409	51.09980663	1003.58406	28.5	2927.429717	9.88131291682493E-324	513.411273	256.7056362	99.86199874	0	0	0	0	0	0	0
2:02:55	96.96443765	2936.535542	10.25595953	9.715520642	14.57545867	4.671613433	4.704899409	51.09980663	1003.58406	28.5	2927.429717	9.88131291682493E-324	513.411273	256.7056362	99.86199874	0	0	0	0	0	0	0
2:02:55	-43.64740792	2921.876494	10.33296328	9.628506569	14.50953084	4.603458078	4.676524497	51.099901	1003.122575	28.536	2916.015511	9.88131291682493E-324	513.3823478	256.6911737	99.86199935	0	0	0	0	0	0	0
2:02:55	-43.64740792	2921.876494	10.33296328	9.628506569	14.50953084	4.603458078	4.676524497	51.099901	1003.122575	28.536	2916.015511	9.88131291682493E-324	513.3823478	256.6911737	99.86199935	0	0	0	0	0	0	0
2:02:55	-43.64740792	2921.876494	10.33296328	9.628506569	14.50953084	4.603458078	4.676524497	51.099901	1003.122575	28.536	2916.015511	9.88131291682493E-324	513.3823478	256.6911737	99.86199935	0	0	0	0	0	0	0
2:02:55	-43.64740792	2921.876494	10.33296328	9.628506569	14.50953084	4.603458078	4.676524497	51.099901	1003.122575	28.536	2916.015511	9.88131291682493E-324	513.3823478	256.6911737	99.86199935	0	0	0	0	0	0	0
2:02:55	-43.64740792	2921.876494	10.33296328	9.628506569	14.50953084	4.603458078	4.676524497	51.099901	1003.122575	28.536	2916.015511	9.88131291682493E-324	513.3823478	256.6911737	99.86199935	0	0	0	0	0	0	0
2:02:55	-43.64740792	2921.876494	10.33296328	9.628506569	14.50953084	4.603458078	4.676524497	51.099901	1003.122575	28.536	2916.015511	9.88131291682493E-324	513.3823478	256.6911737	99.86199935	0	0	0	0	0	0	0
2:02:56	-43.64740792	2921.876494	10.33296328	9.628506569	14.50953084	4.603458078	4.676524497	51.099901	1003.122575	28.536	2916.015511	9.88131291682493E-324	513.3823478	256.6911737	99.86199935	0	0	0	0	0	0	0
2:02:56	-43.64740792	2921.876494	10.33296328	9.628506569	14.50953084	4.603458078	4.676524497	51.099901	1003.122575	28.536	2916.015511	9.88131291682493E-324	513.3823478	256.6911737	99.86199935	0	0	0	0	0	0	0
2:02:56	-43.64740792	2921.876494	10.33296328	9.628506569	14.50953084	4.603458078	4.676524497	51.099901	1003.122575	28.536	2916.015511	9.88131291682493E-324	513.3823478	256.6911737	99.86199935	0	0	0	0	0	0	0
2:02:56	2.912567144	2911.129565	10.2819332	9.570379363	14.45119979	4.552314536	4.634300543	51.14874931	1002.733846	28.567232	2905.172822	9.88131291682493E-324	513.3675381	256.6837689	99.86199967	0	0	0	0	0	0	0
2:02:56	2.912567144	2911.129565	10.2819332	9.570379363	14.45119979	4.552314536	4.634300543	51.14874931	1002.733846	28.567232	2905.172822	9.88131291682493E-324	513.3675381	256.6837689	99.86199967	0	0	0	0	0	0	0
2:02:56	2.912567144	2911.129565	10.2819332	9.570379363	14.45119979	4.552314536	4.634300543	51.14874931	1002.733846	28.567232	2905.172822	9.88131291682493E-324	513.3675381	256.6837689	99.86199967	0	0	0	0	0	0	0
2:02:56	2.912567144	2911.129565	10.2819332	9.570379363	14.45119979	4.552314536	4.634300543	51.14874931	1002.733846	28.567232	2905.172822	9.88131291682493E-324	513.3675381	256.6837689	99.86199967	0	0	0	0	0	0	0
2:02:56	2.912567144	2911.129565	10.2819332	9.570379363	14.45119979	4.552314536	4.634300543	51.14874931	1002.733846	28.567232	2905.172822	9.88131291682493E-324	513.3675381	256.6837689	99.86199967	0	0	0	0	0	0	0
2:02:56	2.912567144	2911.129565	10.2819332	9.570379363	14.45119979	4.552314536	4.634300543	51.14874931	1002.733846	28.567232	2905.172822	9.88131291682493E-324	513.3675381	256.6837689	99.86199967	0	0	0	0	0	0	0
2:02:56	2.912567144	2911.129565	10.2819332	9.570379363	14.45119979	4.552314536	4.634300543	51.14874931	1002.733846	28.567232	2905.172822	9.88131291682493E-324	513.3675381	256.6837689	99.86199967	0	0	0	0	0	0	0
2:02:56	2.912567144	2911.129565	10.2819332	9.570379363	14.45119979	4.552314536	4.634300543	51.14874931	1002.733846	28.567232	2905.172822	9.88131291682493E-324	513.3675381	256.6837689	99.86199967	0	0	0	0	0	0	0
2:02:56	-117.0036376	2901.426009	10.1017898	9.754002234	14.40633429	4.505241042	4.591353878	51.17375965	1002.534817	28.58322278	2895.378221	9.88131291682493E-324	513.3599555	256.6799777	99.86199983	0	0	0	0	0	0	0
2:02:56	-117.0036376	2901.426009	10.1017898	9.754002234	14.40633429	4.505241042	4.591353878	51.17375965	1002.534817	28.58322278	2895.378221	9.88131291682493E-324	513.3599555	256.6799777	99.86199983	0	0	0	0	0	0	0
2:02:56	-117.0036376	2901.426009	10.1017898	9.754002234	14.40633429	4.505241042	4.591353878	51.17375965	1002.534817	28.58322278	2895.378221	9.88131291682493E-324	513.3599555	256.6799777	99.86199983	0	0	0	0	0	0	0
2:02:56	-117.0036376	2901.426009	10.1017898	9.754002234	14.40633429	4.505241042	4.591353878	51.17375965	1002.534817	28.58322278	2895.378221	9.88131291682493E-324	513.3599555	256.6799777	99.86199983	0	0	0	0	0	0	0
2:02:56	-117.0036376	2901.426009	10.1017898	9.754002234	14.40633429	4.505241042	4.591353878	51.17375965	1002.534817	28.58322278	2895.378221	9.88131291682493E-324	513.3599555	256.6799777	99.86199983	0	0	0	0	0	0	0
2:02:56	-117.0036376	2901.426009	10.1017898	9.754002234	14.40633429	4.505241042	4.591353878	51.17375965	1002.534817	28.58322278	2895.378221	9.88131291682493E-324	513.3599555	256.6799777	99.86199983	0	0	0	0	0	0	0
2:02:56	-117.0036376	2901.426009	10.1017898	9.754002234	14.40633429	4.505241042	4.591353878	51.17375965	1002.534817	28.58322278	2895.378221	9.88131291682493E-324	513.3599555	256.6799777	99.86199983	0	0	0	0	0	0	0
2:02:56	-117.0036376	2901.426009	10.1017898	9.754002234	14.40633429	4.505241042	4.591353878	51.17375965	1002.534817	28.58322278	2895.378221	9.88131291682493E-324	513.3599555	256.6799777	99.86199983	0	0	0	0	0	0	0
2:02:56	-106.3207265	2893.670117	9.935636376	9.673369144	14.36921116	4.463435414	4.549573185	51.18656494	1002.432914	28.59141007	2889.169417	9.88131291682493E-324	513.3560732	256.6780366	99.86199991	0	0	0	0	0	0	0
2:02:56	-106.3207265	2893.670117	9.935636376	9.673369144	14.36921116	4.463435414	4.549573185	51.18656494	1002.432914	28.59141007	2889.169417	9.88131291682493E-324	513.3560732	256.6780366	99.86199991	0	0	0	0	0	0	0
2:02:56	-106.3207265	2893.670117	9.935636376	9.673369144	14.36921116	4.463435414	4.549573185	51.18656494	1002.432914	28.59141007	2889.169417	9.88131291682493E-324	513.3560732	256.6780366	99.86199991	0	0	0	0	0	0	0
2:02:56	-106.3207265	2893.670117	9.935636376	9.673369144	14.36921116	4.463435414	4.549573185	51.18656494	1002.432914	28.59141007	2889.169417	9.88131291682493E-324	513.3560732	256.6780366	99.86199991	0	0	0	0	0	0	0
2:02:56	-106.3207265	2893.670117	9.935636376	9.673369144	14.36921116	4.463435414	4.549573185	51.18656494	1002.432914	28.59141007	2889.169417	9.88131291682493E-324	513.3560732	256.6780366	99.86199991	0	0	0	0	0	0	0
2:02:56	-106.3207265	2893.670117	9.935636376	9.673369144	14.36921116	4.463435414	4.549573185	51.18656494	1002.432914	28.59141007	2889.169417	9.88131291682493E-324	513.3560732	256.6780366	99.86199991	0	0	0	0	0	0	0
2:02:56	-106.3207265	2893.670117	9.935636376	9.673369144	14.36921116	4.463435414	4.549573185	51.18656494	1002.432914	28.59141007	2889.169417	9.88131291682493E-324	513.3560732	256.6780366	99.86199991	0	0	0	0	0	0	0
2:02:56	-106.3207265	2893.670117	9.935636376	9.673369144	14.36921116	4.463435414	4.549573185	51.18656494	1002.432914	28.59141007	2889.169417	9.88131291682493E-324	513.3560732	256.6780366	99.86199991	0	0	0	0	0	0	0
2:02:56	-106.3207265	2893.670117	9.935636376	9.673369144	14.36921116	4.463435414	4.549573185	51.18656494	1002.432914	28.59141007	2889.169417	9.88131291682493E-324	513.3560732	256.6780366	99.86199991	0	0	0	0	0	0	0
2:02:56	-106.3207265	2893.670117	9.935636376	9.673369144	14.36921116	4.463435414	4.549573185	51.18656494	1002.432914	28.59141007	2889.169417	9.88131291682493E-324	513.3560732	256.6780366	99.86199991	0	0	0	0	0	0	0
2:02:56	-106.3207265	2893.670117	9.935636376	9.673369144	14.36921116	4.463435414	4.549573185	51.18656494	1002.432914	28.59141007	2889.169417	9.88131291682493E-324	513.3560732	256.6780366	99.86199991	0	0	0	0	0	0	0
2:02:56	-106.3207265	2893.670117	9.935636376	9.673369144	14.36921116	4.463435414	4.549573185	51.18656494	1002.432914	28.59141007	2889.169417	9.88131291682493E-324	513.3560732	256.6780366	99.86199991	0	0	0	0	0	0	0
2:02:56	-30.79492285	2891.025854	8.937652048	8.749080001	14.43336071	2.482999956	3.931605101	51.1595976	1002.689798	28.59718525	2878.638852	9.88131291682493E-324	513.0538147	256.5269073	99.86163997	0	0	0	0	0	0	0
2:02:57	-30.79492285	2891.025854	8.937652048	8.749080001	14.43336071	2.482999956	3.931605101	51.1595976	1002.689798	28.59718525	2878.638852	9.88131291682493E-324	513.0538147	256.5269073	99.86163997	0	0	0	0	0	0	0
2:02:57	-30.79492285	2891.025854	8.937652048	8.749080001	14.43336071	2.482999956	3.931605101	51.1595976	1002.689798	28.59718525	2878.638852	9.88131291682493E-324	513.0538147	256.5269073	99.86163997	0	0	0	0	0	0	0
2:02:57	-30.79492285	2891.025854	8.937652048	8.749080001	14.43336071	2.482999956	3.931605101	51.1595976	1002.689798	28.59718525	2878.638852	9.88131291682493E-324	513.0538147	256.5269073	99.86163997	0	0	0	0	0	0	0
2:02:57	-30.79492285	2891.025854	8.937652048	8.749080001	14.43336071	2.482999956	3.931605101	51.1595976	1002.689798	28.59718525	2878.638852	9.88131291682493E-324	513.0538147	256.5269073	99.86163997	0	0	0	0	0	0	0
2:02:57	85.8144635	2907.039645	7.943325848	7.569880961	14.60331268	0.832127978	3.097261812	51.13051397	1002.750897	28.59855885	2876.510252	9.88131291682493E-324	512.7933131	256.3966566	99.86132767	0	0	0	0	0	0	0
2:02:57	85.8144635	2907.039645	7.943325848	7.569880961	14.60331268	0.832127978	3.097261812	51.13051397	1002.750897	28.59855885	2876.510252	9.88131291682493E-324	512.7933131	256.3966566	99.86132767	0	0	0	0	0	0	0
2:02:57	85.8144635	2907.039645	7.943325848	7.569880961	14.60331268	0.832127978	3.097261812	51.13051397	1002.750897	28.59855885	2876.510252	9.88131291682493E-324	512.7933131	256.3966566	99.86132767	0	0	0	0	0	0	0
2:02:57	85.8144635	2907.039645	7.943325848	7.569880961	14.60331268	0.832127978	3.097261812	51.13051397	1002.750897	28.59855885	2876.510252	9.88131291682493E-324	512.7933131	256.3966566	99.86132767	0	0	0	0	0	0	0
2:02:57	85.8144635	2907.039645	7.943325848	7.569880961	14.60331268	0.832127978	3.097261812	51.13051397	1002.750897	28.59855885	2876.510252	9.88131291682493E-324	512.7933131	256.3966566	99.86132767	0	0	0	0	0	0	0
2:02:57	85.8144635	2907.039645	7.943325848	7.569880961	14.60331268	0.832127978	3.097261812	51.13051397	1002.750897	28.59855885	2876.510252	9.88131291682493E-324	512.7933131	256.3966566	99.86132767	0	0	0	0	0	0	0
2:02:57	85.8144635	2907.039645	7.943325848	7.569880961	14.60331268	0.832127978	3.097261812	51.13051397	1002.750897	28.59855885	2876.510252	9.88131291682493E-324	512.7933131	256.3966566	99.86132767	0	0	0	0	0	0	0
2:02:57	85.8144635	2907.039645	7.943325848	7.569880961	14.60331268	0.832127978	3.097261812	51.13051397	1002.750897	28.59855885	2876.510252	9.88131291682493E-324	512.7933131	256.3966566	99.86132767	0	0	0	0	0	0	0
2:02:57	178.0490293	2930.34057	7.158494834	6.913131052	14.78394409	-0.486502475	2.291302048	51.11562315	1002.782179	28.59926213	2875.804593	9.88131291682493E-324	512.6599363	256.3299682	99.86116776	0	0	0	0	0	0	0
2:02:57	178.0490293	2930.34057	7.158494834	6.913131052	14.78394409	-0.486502475	2.291302048	51.11562315	1002.782179	28.59926213	2875.804593	9.88131291682493E-324	512.6599363	256.3299682	99.86116776	0	0	0	0	0	0	0
2:02:57	178.0490293	2930.34057	7.158494834	6.913131052	14.78394409	-0.486502475	2.291302048	51.11562315	1002.782179	28.59926213	2875.804593	9.88131291682493E-324	512.6599363	256.3299682	99.86116776	0	0	0	0	0	0	0
2:02:57	178.0490293	2930.34057	7.158494834	6.913131052	14.78394409	-0.486502475	2.291302048	51.11562315	1002.782179	28.59926213	2875.804593	9.88131291682493E-324	512.6599363	256.3299682	99.86116776	0	0	0	0	0	0	0
2:02:57	178.0490293	2930.34057	7.158494834	6.913131052	14.78394409	-0.486502475	2.291302048	51.11562315	1002.782179	28.59926213	2875.804593	9.88131291682493E-324	512.6599363	256.3299682	99.86116776	0	0	0	0	0	0	0
2:02:57	178.0490293	2930.34057	7.158494834	6.913131052	14.78394409	-0.486502475	2.291302048	51.11562315	1002.782179	28.59926213	2875.804593	9.88131291682493E-324	512.6599363	256.3299682	99.86116776	0	0	0	0	0	0	0
2:02:57	178.0490293	2930.34057	7.158494834	6.913131052	14.78394409	-0.486502475	2.291302048	51.11562315	1002.782179	28.59926213	2875.804593	9.88131291682493E-324	512.6599363	256.3299682	99.86116776	0	0	0	0	0	0	0
2:02:57	178.0490293	2930.34057	7.158494834	6.913131052	14.78394409	-0.486502475	2.291302048	51.11562315	1002.782179	28.59926213	2875.804593	9.88131291682493E-324	512.6599363	256.3299682	99.86116776	0	0	0	0	0	0	0
2:02:57	178.0490293	2930.34057	7.158494834	6.913131052	14.78394409	-0.486502475	2.291302048	51.11562315	1002.782179	28.59926213	2875.804593	9.88131291682493E-324	512.6599363	256.3299682	99.86116776	0	0	0	0	0	0	0
2:02:57	-12.22660899	2975.69602	6.144781355	6.023971099	15.12686738	-2.222913267	0.927290648	51.10799905	1002.798196	28.59962221	2876.968472	9.88131291682493E-324	512.5916474	256.2958237	99.8610859	0	0	0	0	0	0	0
2:02:57	-12.22660899	2975.69602	6.144781355	6.023971099	15.12686738	-2.222913267	0.927290648	51.10799905	1002.798196	28.59962221	2876.968472	9.88131291682493E-324	512.5916474	256.2958237	99.8610859	0	0	0	0	0	0	0
2:02:57	-12.22660899	2975.69602	6.144781355	6.023971099	15.12686738	-2.222913267	0.927290648	51.10799905	1002.798196	28.59962221	2876.968472	9.88131291682493E-324	512.5916474	256.2958237	99.8610859	0	0	0	0	0	0	0
2:02:57	-12.22660899	2975.69602	6.144781355	6.023971099	15.12686738	-2.222913267	0.927290648	51.10799905	1002.798196	28.59962221	2876.968472	9.88131291682493E-324	512.5916474	256.2958237	99.8610859	0	0	0	0	0	0	0
2:02:57	-12.22660899	2975.69602	6.144781355	6.023971099	15.12686738	-2.222913267	0.927290648	51.10799905	1002.798196	28.59962221	2876.968472	9.88131291682493E-324	512.5916474	256.2958237	99.8610859	0	0	0	0	0	0	0
2:02:57	-12.22660899	2975.69602	6.144781355	6.023971099	15.12686738	-2.222913267	0.927290648	51.10799905	1002.798196	28.59962221	2876.968472	9.88131291682493E-324	512.5916474	256.2958237	99.8610859	0	0	0	0	0	0	0
2:02:57	-12.22660899	2975.69602	6.144781355	6.023971099	15.12686738	-2.222913267	0.927290648	51.10799905	1002.798196	28.59962221	2876.968472	9.88131291682493E-324	512.5916474	256.2958237	99.8610859	0	0	0	0	0	0	0
2:02:57	-12.22660899	2975.69602	6.144781355	6.023971099	15.12686738	-2.222913267	0.927290648	51.10799905	1002.798196	28.59962221	2876.968472	9.88131291682493E-324	512.5916474	256.2958237	99.8610859	0	0	0	0	0	0	0
2:02:57	51.1347682	3043.02065	5.122176054	5.156521202	15.5804361	-3.835771593	-0.647307188	51.06809552	1003.426644	28.55100657	2880.010985	9.88131291682493E-324	512.5566835	256.2783417	99.86104398	0	0	0	0	0	0	0
2:02:57	51.1347682	3043.02065	5.122176054	5.156521202	15.5804361	-3.835771593	-0.647307188	51.06809552	1003.426644	28.55100657	2880.010985	9.88131291682493E-324	512.5566835	256.2783417	99.86104398	0	0	0	0	0	0	0
2:02:57	51.1347682	3043.02065	5.122176054	5.156521202	15.5804361	-3.835771593	-0.647307188	51.06809552	1003.426644	28.55100657	2880.010985	9.88131291682493E-324	512.5566835	256.2783417	99.86104398	0	0	0	0	0	0	0
2:02:57	51.1347682	3043.02065	5.122176054	5.156521202	15.5804361	-3.835771593	-0.647307188	51.06809552	1003.426644	28.55100657	2880.010985	9.88131291682493E-324	512.5566835	256.2783417	99.86104398	0	0	0	0	0	0	0
2:02:58	51.1347682	3043.02065	5.122176054	5.156521202	15.5804361	-3.835771593	-0.647307188	51.06809552	1003.426644	28.55100657	2880.010985	9.88131291682493E-324	512.5566835	256.2783417	99.86104398	0	0	0	0	0	0	0
2:02:58	51.1347682	3043.02065	5.122176054	5.156521202	15.5804361	-3.835771593	-0.647307188	51.06809552	1003.426644	28.55100657	2880.010985	9.88131291682493E-324	512.5566835	256.2783417	99.86104398	0	0	0	0	0	0	0
2:02:58	51.1347682	3043.02065	5.122176054	5.156521202	15.5804361	-3.835771593	-0.647307188	51.06809552	1003.426644	28.55100657	2880.010985	9.88131291682493E-324	512.5566835	256.2783417	99.86104398	0	0	0	0	0	0	0
2:02:58	51.1347682	3043.02065	5.122176054	5.156521202	15.5804361	-3.835771593	-0.647307188	51.06809552	1003.426644	28.55100657	2880.010985	9.88131291682493E-324	512.5566835	256.2783417	99.86104398	0	0	0	0	0	0	0
2:02:58	51.1347682	3043.02065	5.122176054	5.156521202	15.5804361	-3.835771593	-0.647307188	51.06809552	1003.426644	28.55100657	2880.010985	9.88131291682493E-324	512.5566835	256.2783417	99.86104398	0	0	0	0	0	0	0
2:02:58	402.2598653	3125.312181	4.62336214	4.727202856	16.08131928	-4.847323056	-2.15368528	51.0348649	1003.74841	28.52611536	2885.036401	9.88131291682493E-324	512.5387819	256.269391	99.86102252	0	0	0	0	0	0	0
2:02:58	402.2598653	3125.312181	4.62336214	4.727202856	16.08131928	-4.847323056	-2.15368528	51.0348649	1003.74841	28.52611536	2885.036401	9.88131291682493E-324	512.5387819	256.269391	99.86102252	0	0	0	0	0	0	0
2:02:58	402.2598653	3125.312181	4.62336214	4.727202856	16.08131928	-4.847323056	-2.15368528	51.0348649	1003.74841	28.52611536	2885.036401	9.88131291682493E-324	512.5387819	256.269391	99.86102252	0	0	0	0	0	0	0
2:02:58	402.2598653	3125.312181	4.62336214	4.727202856	16.08131928	-4.847323056	-2.15368528	51.0348649	1003.74841	28.52611536	2885.036401	9.88131291682493E-324	512.5387819	256.269391	99.86102252	0	0	0	0	0	0	0
2:02:58	402.2598653	3125.312181	4.62336214	4.727202856	16.08131928	-4.847323056	-2.15368528	51.0348649	1003.74841	28.52611536	2885.036401	9.88131291682493E-324	512.5387819	256.269391	99.86102252	0	0	0	0	0	0	0
2:02:58	402.2598653	3125.312181	4.62336214	4.727202856	16.08131928	-4.847323056	-2.15368528	51.0348649	1003.74841	28.52611536	2885.036401	9.88131291682493E-324	512.5387819	256.269391	99.86102252	0	0	0	0	0	0	0
2:02:58	402.2598653	3125.312181	4.62336214	4.727202856	16.08131928	-4.847323056	-2.15368528	51.0348649	1003.74841	28.52611536	2885.036401	9.88131291682493E-324	512.5387819	256.269391	99.86102252	0	0	0	0	0	0	0
2:02:58	402.2598653	3125.312181	4.62336214	4.727202856	16.08131928	-4.847323056	-2.15368528	51.0348649	1003.74841	28.52611536	2885.036401	9.88131291682493E-324	512.5387819	256.269391	99.86102252	0	0	0	0	0	0	0
2:02:58	221.936475	3205.301341	5.476529415	5.618087862	16.46440347	-4.093461404	-3.074422863	51.01785083	1003.913154	28.51337107	2891.891301	9.88131291682493E-324	512.5296164	256.2648082	99.86101153	0	0	0	0	0	0	0
2:02:58	221.936475	3205.301341	5.476529415	5.618087862	16.46440347	-4.093461404	-3.074422863	51.01785083	1003.913154	28.51337107	2891.891301	9.88131291682493E-324	512.5296164	256.2648082	99.86101153	0	0	0	0	0	0	0
2:02:58	221.936475	3205.301341	5.476529415	5.618087862	16.46440347	-4.093461404	-3.074422863	51.01785083	1003.913154	28.51337107	2891.891301	9.88131291682493E-324	512.5296164	256.2648082	99.86101153	0	0	0	0	0	0	0
2:02:58	221.936475	3205.301341	5.476529415	5.618087862	16.46440347	-4.093461404	-3.074422863	51.01785083	1003.913154	28.51337107	2891.891301	9.88131291682493E-324	512.5296164	256.2648082	99.86101153	0	0	0	0	0	0	0
2:02:58	221.936475	3205.301341	5.476529415	5.618087862	16.46440347	-4.093461404	-3.074422863	51.01785083	1003.913154	28.51337107	2891.891301	9.88131291682493E-324	512.5296164	256.2648082	99.86101153	0	0	0	0	0	0	0
2:02:58	221.936475	3205.301341	5.476529415	5.618087862	16.46440347	-4.093461404	-3.074422863	51.01785083	1003.913154	28.51337107	2891.891301	9.88131291682493E-324	512.5296164	256.2648082	99.86101153	0	0	0	0	0	0	0
2:02:58	221.936475	3205.301341	5.476529415	5.618087862	16.46440347	-4.093461404	-3.074422863	51.01785083	1003.913154	28.51337107	2891.891301	9.88131291682493E-324	512.5296164	256.2648082	99.86101153	0	0	0	0	0	0	0
2:02:58	221.936475	3205.301341	5.476529415	5.618087862	16.46440347	-4.093461404	-3.074422863	51.01785083	1003.913154	28.51337107	2891.891301	9.88131291682493E-324	512.5296164	256.2648082	99.86101153	0	0	0	0	0	0	0
2:02:58	221.936475	3205.301341	5.476529415	5.618087862	16.46440347	-4.093461404	-3.074422863	51.01785083	1003.913154	28.51337107	2891.891301	9.88131291682493E-324	512.5296164	256.2648082	99.86101153	0	0	0	0	0	0	0
2:02:58	429.4964352	3259.211054	6.992711061	6.794548985	16.64751058	-2.308596239	-3.087200506	51.00913963	1003.997503	28.50684599	2900.426762	9.88131291682493E-324	512.5249236	256.2624618	99.8610059	0	0	0	0	0	0	0
2:02:58	429.4964352	3259.211054	6.992711061	6.794548985	16.64751058	-2.308596239	-3.087200506	51.00913963	1003.997503	28.50684599	2900.426762	9.88131291682493E-324	512.5249236	256.2624618	99.8610059	0	0	0	0	0	0	0
2:02:58	429.4964352	3259.211054	6.992711061	6.794548985	16.64751058	-2.308596239	-3.087200506	51.00913963	1003.997503	28.50684599	2900.426762	9.88131291682493E-324	512.5249236	256.2624618	99.8610059	0	0	0	0	0	0	0
2:02:58	429.4964352	3259.211054	6.992711061	6.794548985	16.64751058	-2.308596239	-3.087200506	51.00913963	1003.997503	28.50684599	2900.426762	9.88131291682493E-324	512.5249236	256.2624618	99.8610059	0	0	0	0	0	0	0
2:02:58	429.4964352	3259.211054	6.992711061	6.794548985	16.64751058	-2.308596239	-3.087200506	51.00913963	1003.997503	28.50684599	2900.426762	9.88131291682493E-324	512.5249236	256.2624618	99.8610059	0	0	0	0	0	0	0
2:02:58	429.4964352	3259.211054	6.992711061	6.794548985	16.64751058	-2.308596239	-3.087200506	51.00913963	1003.997503	28.50684599	2900.426762	9.88131291682493E-324	512.5249236	256.2624618	99.8610059	0	0	0	0	0	0	0
2:02:58	429.4964352	3259.211054	6.992711061	6.794548985	16.64751058	-2.308596239	-3.087200506	51.00913963	1003.997503	28.50684599	2900.426762	9.88131291682493E-324	512.5249236	256.2624618	99.8610059	0	0	0	0	0	0	0
2:02:58	429.4964352	3259.211054	6.992711061	6.794548985	16.64751058	-2.308596239	-3.087200506	51.00913963	1003.997503	28.50684599	2900.426762	9.88131291682493E-324	512.5249236	256.2624618	99.8610059	0	0	0	0	0	0	0
2:02:58	246.9024308	3276.97618	8.531868063	8.207409081	16.63469342	-0.175401274	-2.283846659	51.05347949	1003.763017	28.50350514	2909.818078	9.88131291682493E-324	512.7587129	256.3793564	99.86100302	0	0	0	0	0	0	0
2:02:58	246.9024308	3276.97618	8.531868063	8.207409081	16.63469342	-0.175401274	-2.283846659	51.05347949	1003.763017	28.50350514	2909.818078	9.88131291682493E-324	512.7587129	256.3793564	99.86100302	0	0	0	0	0	0	0
2:02:59	246.9024308	3276.97618	8.531868063	8.207409081	16.63469342	-0.175401274	-2.283846659	51.05347949	1003.763017	28.50350514	2909.818078	9.88131291682493E-324	512.7587129	256.3793564	99.86100302	0	0	0	0	0	0	0
2:02:59	246.9024308	3276.97618	8.531868063	8.207409081	16.63469342	-0.175401274	-2.283846659	51.05347949	1003.763017	28.50350514	2909.818078	9.88131291682493E-324	512.7587129	256.3793564	99.86100302	0	0	0	0	0	0	0
2:02:59	246.9024308	3276.97618	8.531868063	8.207409081	16.63469342	-0.175401274	-2.283846659	51.05347949	1003.763017	28.50350514	2909.818078	9.88131291682493E-324	512.7587129	256.3793564	99.86100302	0	0	0	0	0	0	0
2:02:59	246.9024308	3276.97618	8.531868063	8.207409081	16.63469342	-0.175401274	-2.283846659	51.05347949	1003.763017	28.50350514	2909.818078	9.88131291682493E-324	512.7587129	256.3793564	99.86100302	0	0	0	0	0	0	0
2:02:59	246.9024308	3276.97618	8.531868063	8.207409081	16.63469342	-0.175401274	-2.283846659	51.05347949	1003.763017	28.50350514	2909.818078	9.88131291682493E-324	512.7587129	256.3793564	99.86100302	0	0	0	0	0	0	0
2:02:59	246.9024308	3276.97618	8.531868063	8.207409081	16.63469342	-0.175401274	-2.283846659	51.05347949	1003.763017	28.50350514	2909.818078	9.88131291682493E-324	512.7587129	256.3793564	99.86100302	0	0	0	0	0	0	0
2:02:59	-3.767307413	3257.120244	10.12514845	9.999777449	16.41917903	1.938858548	-0.886233489	51.0761815	1003.642961	28.50179463	2919.329384	9.88131291682493E-324	512.878413	256.4392065	99.86100155	0	0	0	0	0	0	0
2:02:59	-3.767307413	3257.120244	10.12514845	9.999777449	16.41917903	1.938858548	-0.886233489	51.0761815	1003.642961	28.50179463	2919.329384	9.88131291682493E-324	512.878413	256.4392065	99.86100155	0	0	0	0	0	0	0
2:02:59	-3.767307413	3257.120244	10.12514845	9.999777449	16.41917903	1.938858548	-0.886233489	51.0761815	1003.642961	28.50179463	2919.329384	9.88131291682493E-324	512.878413	256.4392065	99.86100155	0	0	0	0	0	0	0
2:02:59	-3.767307413	3257.120244	10.12514845	9.999777449	16.41917903	1.938858548	-0.886233489	51.0761815	1003.642961	28.50179463	2919.329384	9.88131291682493E-324	512.878413	256.4392065	99.86100155	0	0	0	0	0	0	0
2:02:59	-3.767307413	3257.120244	10.12514845	9.999777449	16.41917903	1.938858548	-0.886233489	51.0761815	1003.642961	28.50179463	2919.329384	9.88131291682493E-324	512.878413	256.4392065	99.86100155	0	0	0	0	0	0	0
2:02:59	-3.767307413	3257.120244	10.12514845	9.999777449	16.41917903	1.938858548	-0.886233489	51.0761815	1003.642961	28.50179463	2919.329384	9.88131291682493E-324	512.878413	256.4392065	99.86100155	0	0	0	0	0	0	0
2:02:59	-3.767307413	3257.120244	10.12514845	9.999777449	16.41917903	1.938858548	-0.886233489	51.0761815	1003.642961	28.50179463	2919.329384	9.88131291682493E-324	512.878413	256.4392065	99.86100155	0	0	0	0	0	0	0
2:02:59	-3.767307413	3257.120244	10.12514845	9.999777449	16.41917903	1.938858548	-0.886233489	51.0761815	1003.642961	28.50179463	2919.329384	9.88131291682493E-324	512.878413	256.4392065	99.86100155	0	0	0	0	0	0	0
2:02:59	-3.767307413	3257.120244	10.12514845	9.999777449	16.41917903	1.938858548	-0.886233489	51.0761815	1003.642961	28.50179463	2919.329384	9.88131291682493E-324	512.878413	256.4392065	99.86100155	0	0	0	0	0	0	0
2:02:59	-545.8735014	3212.361141	11.51722801	11.35650205	16.09015566	3.665471576	0.681368453	51.08780493	1003.581492	28.50091885	2927.592061	9.88131291682493E-324	512.9396995	256.4698497	99.86100079	0	0	0	0	0	0	0
2:02:59	-545.8735014	3212.361141	11.51722801	11.35650205	16.09015566	3.665471576	0.681368453	51.08780493	1003.581492	28.50091885	2927.592061	9.88131291682493E-324	512.9396995	256.4698497	99.86100079	0	0	0	0	0	0	0
2:02:59	-545.8735014	3212.361141	11.51722801	11.35650205	16.09015566	3.665471576	0.681368453	51.08780493	1003.581492	28.50091885	2927.592061	9.88131291682493E-324	512.9396995	256.4698497	99.86100079	0	0	0	0	0	0	0
2:02:59	-545.8735014	3212.361141	11.51722801	11.35650205	16.09015566	3.665471576	0.681368453	51.08780493	1003.581492	28.50091885	2927.592061	9.88131291682493E-324	512.9396995	256.4698497	99.86100079	0	0	0	0	0	0	0
2:02:59	-545.8735014	3212.361141	11.51722801	11.35650205	16.09015566	3.665471576	0.681368453	51.08780493	1003.581492	28.50091885	2927.592061	9.88131291682493E-324	512.9396995	256.4698497	99.86100079	0	0	0	0	0	0	0
2:02:59	-545.8735014	3212.361141	11.51722801	11.35650205	16.09015566	3.665471576	0.681368453	51.08780493	1003.581492	28.50091885	2927.592061	9.88131291682493E-324	512.9396995	256.4698497	99.86100079	0	0	0	0	0	0	0
2:02:59	-545.8735014	3212.361141	11.51722801	11.35650205	16.09015566	3.665471576	0.681368453	51.08780493	1003.581492	28.50091885	2927.592061	9.88131291682493E-324	512.9396995	256.4698497	99.86100079	0	0	0	0	0	0	0
2:02:59	-545.8735014	3212.361141	11.51722801	11.35650205	16.09015566	3.665471576	0.681368453	51.08780493	1003.581492	28.50091885	2927.592061	9.88131291682493E-324	512.9396995	256.4698497	99.86100079	0	0	0	0	0	0	0
2:02:59	-448.2841047	3155.175312	11.85908474	11.50067305	15.7350557	4.548817447	2.095772648	51.09375612	1003.55002	28.50047045	2934.104719	9.88131291682493E-324	512.9710781	256.4855391	99.86100041	0	0	0	0	0	0	0
2:02:59	-448.2841047	3155.175312	11.85908474	11.50067305	15.7350557	4.548817447	2.095772648	51.09375612	1003.55002	28.50047045	2934.104719	9.88131291682493E-324	512.9710781	256.4855391	99.86100041	0	0	0	0	0	0	0
2:02:59	-448.2841047	3155.175312	11.85908474	11.50067305	15.7350557	4.548817447	2.095772648	51.09375612	1003.55002	28.50047045	2934.104719	9.88131291682493E-324	512.9710781	256.4855391	99.86100041	0	0	0	0	0	0	0
2:02:59	-448.2841047	3155.175312	11.85908474	11.50067305	15.7350557	4.548817447	2.095772648	51.09375612	1003.55002	28.50047045	2934.104719	9.88131291682493E-324	512.9710781	256.4855391	99.86100041	0	0	0	0	0	0	0
2:02:59	-448.2841047	3155.175312	11.85908474	11.50067305	15.7350557	4.548817447	2.095772648	51.09375612	1003.55002	28.50047045	2934.104719	9.88131291682493E-324	512.9710781	256.4855391	99.86100041	0	0	0	0	0	0	0
2:02:59	-448.2841047	3155.175312	11.85908474	11.50067305	15.7350557	4.548817447	2.095772648	51.09375612	1003.55002	28.50047045	2934.104719	9.88131291682493E-324	512.9710781	256.4855391	99.86100041	0	0	0	0	0	0	0
2:02:59	-448.2841047	3155.175312	11.85908474	11.50067305	15.7350557	4.548817447	2.095772648	51.09375612	1003.55002	28.50047045	2934.104719	9.88131291682493E-324	512.9710781	256.4855391	99.86100041	0	0	0	0	0	0	0
2:02:59	-448.2841047	3155.175312	11.85908474	11.50067305	15.7350557	4.548817447	2.095772648	51.09375612	1003.55002	28.50047045	2934.104719	9.88131291682493E-324	512.9710781	256.4855391	99.86100041	0	0	0	0	0	0	0
2:02:59	-193.1257096	3097.47404	11.57901939	11.4383206	15.41222052	4.858826533	3.178091596	51.09680313	1003.64273	28.50024087	2939.082768	9.88131291682493E-324	512.987144	256.493572	99.86100021	0	0	0	0	0	0	0
2:03:00	-193.1257096	3097.47404	11.57901939	11.4383206	15.41222052	4.858826533	3.178091596	51.09680313	1003.64273	28.50024087	2939.082768	9.88131291682493E-324	512.987144	256.493572	99.86100021	0	0	0	0	0	0	0
2:03:00	-193.1257096	3097.47404	11.57901939	11.4383206	15.41222052	4.858826533	3.178091596	51.09680313	1003.64273	28.50024087	2939.082768	9.88131291682493E-324	512.987144	256.493572	99.86100021	0	0	0	0	0	0	0
2:03:00	-193.1257096	3097.47404	11.57901939	11.4383206	15.41222052	4.858826533	3.178091596	51.09680313	1003.64273	28.50024087	2939.082768	9.88131291682493E-324	512.987144	256.493572	99.86100021	0	0	0	0	0	0	0
2:03:00	-193.1257096	3097.47404	11.57901939	11.4383206	15.41222052	4.858826533	3.178091596	51.09680313	1003.64273	28.50024087	2939.082768	9.88131291682493E-324	512.987144	256.493572	99.86100021	0	0	0	0	0	0	0
2:03:00	-193.1257096	3097.47404	11.57901939	11.4383206	15.41222052	4.858826533	3.178091596	51.09680313	1003.64273	28.50024087	2939.082768	9.88131291682493E-324	512.987144	256.493572	99.86100021	0	0	0	0	0	0	0
2:03:00	-193.1257096	3097.47404	11.57901939	11.4383206	15.41222052	4.858826533	3.178091596	51.09680313	1003.64273	28.50024087	2939.082768	9.88131291682493E-324	512.987144	256.493572	99.86100021	0	0	0	0	0	0	0
2:03:00	-193.1257096	3097.47404	11.57901939	11.4383206	15.41222052	4.858826533	3.178091596	51.09680313	1003.64273	28.50024087	2939.082768	9.88131291682493E-324	512.987144	256.493572	99.86100021	0	0	0	0	0	0	0
2:03:00	-193.1257096	3097.47404	11.57901939	11.4383206	15.41222052	4.858826533	3.178091596	51.09680313	1003.64273	28.50024087	2939.082768	9.88131291682493E-324	512.987144	256.493572	99.86100021	0	0	0	0	0	0	0
2:03:00	-124.5471473	3054.019428	11.35580193	10.99618815	15.17285691	4.947991185	3.883382897	51.09836321	1003.690198	28.50012333	2942.565057	9.88131291682493E-324	512.9953697	256.4976849	99.86100011	0	0	0	0	0	0	0
2:03:00	-124.5471473	3054.019428	11.35580193	10.99618815	15.17285691	4.947991185	3.883382897	51.09836321	1003.690198	28.50012333	2942.565057	9.88131291682493E-324	512.9953697	256.4976849	99.86100011	0	0	0	0	0	0	0
2:03:00	-124.5471473	3054.019428	11.35580193	10.99618815	15.17285691	4.947991185	3.883382897	51.09836321	1003.690198	28.50012333	2942.565057	9.88131291682493E-324	512.9953697	256.4976849	99.86100011	0	0	0	0	0	0	0
2:03:00	-124.5471473	3054.019428	11.35580193	10.99618815	15.17285691	4.947991185	3.883382897	51.09836321	1003.690198	28.50012333	2942.565057	9.88131291682493E-324	512.9953697	256.4976849	99.86100011	0	0	0	0	0	0	0
2:03:00	-124.5471473	3054.019428	11.35580193	10.99618815	15.17285691	4.947991185	3.883382897	51.09836321	1003.690198	28.50012333	2942.565057	9.88131291682493E-324	512.9953697	256.4976849	99.86100011	0	0	0	0	0	0	0
2:03:00	-124.5471473	3054.019428	11.35580193	10.99618815	15.17285691	4.947991185	3.883382897	51.09836321	1003.690198	28.50012333	2942.565057	9.88131291682493E-324	512.9953697	256.4976849	99.86100011	0	0	0	0	0	0	0
2:03:00	-124.5471473	3054.019428	11.35580193	10.99618815	15.17285691	4.947991185	3.883382897	51.09836321	1003.690198	28.50012333	2942.565057	9.88131291682493E-324	512.9953697	256.4976849	99.86100011	0	0	0	0	0	0	0
2:03:00	-124.5471473	3054.019428	11.35580193	10.99618815	15.17285691	4.947991185	3.883382897	51.09836321	1003.690198	28.50012333	2942.565057	9.88131291682493E-324	512.9953697	256.4976849	99.86100011	0	0	0	0	0	0	0
2:03:00	-31.81165143	3019.851779	11.28925059	10.98755233	14.99331074	4.934067487	4.309348043	51.09916196	1003.714501	28.50006314	2944.919277	9.88131291682493E-324	512.9995813	256.4997906	99.86100005	0	0	0	0	0	0	0
2:03:00	-31.81165143	3019.851779	11.28925059	10.98755233	14.99331074	4.934067487	4.309348043	51.09916196	1003.714501	28.50006314	2944.919277	9.88131291682493E-324	512.9995813	256.4997906	99.86100005	0	0	0	0	0	0	0
2:03:00	-31.81165143	3019.851779	11.28925059	10.98755233	14.99331074	4.934067487	4.309348043	51.09916196	1003.714501	28.50006314	2944.919277	9.88131291682493E-324	512.9995813	256.4997906	99.86100005	0	0	0	0	0	0	0
2:03:00	-31.81165143	3019.851779	11.28925059	10.98755233	14.99331074	4.934067487	4.309348043	51.09916196	1003.714501	28.50006314	2944.919277	9.88131291682493E-324	512.9995813	256.4997906	99.86100005	0	0	0	0	0	0	0
2:03:00	-31.81165143	3019.851779	11.28925059	10.98755233	14.99331074	4.934067487	4.309348043	51.09916196	1003.714501	28.50006314	2944.919277	9.88131291682493E-324	512.9995813	256.4997906	99.86100005	0	0	0	0	0	0	0
2:03:00	-31.81165143	3019.851779	11.28925059	10.98755233	14.99331074	4.934067487	4.309348043	51.09916196	1003.714501	28.50006314	2944.919277	9.88131291682493E-324	512.9995813	256.4997906	99.86100005	0	0	0	0	0	0	0
2:03:00	-31.81165143	3019.851779	11.28925059	10.98755233	14.99331074	4.934067487	4.309348043	51.09916196	1003.714501	28.50006314	2944.919277	9.88131291682493E-324	512.9995813	256.4997906	99.86100005	0	0	0	0	0	0	0
2:03:00	-31.81165143	3019.851779	11.28925059	10.98755233	14.99331074	4.934067487	4.309348043	51.09916196	1003.714501	28.50006314	2944.919277	9.88131291682493E-324	512.9995813	256.4997906	99.86100005	0	0	0	0	0	0	0
2:03:00	-108.3043415	2992.651575	11.1844483	10.71932279	14.8515831	4.878346553	4.548370198	51.09957092	1003.726945	28.50003233	2946.45019	9.88131291682493E-324	513.0017376	256.5008688	99.86100003	0	0	0	0	0	0	0
2:03:00	-108.3043415	2992.651575	11.1844483	10.71932279	14.8515831	4.878346553	4.548370198	51.09957092	1003.726945	28.50003233	2946.45019	9.88131291682493E-324	513.0017376	256.5008688	99.86100003	0	0	0	0	0	0	0
2:03:00	-108.3043415	2992.651575	11.1844483	10.71932279	14.8515831	4.878346553	4.548370198	51.09957092	1003.726945	28.50003233	2946.45019	9.88131291682493E-324	513.0017376	256.5008688	99.86100003	0	0	0	0	0	0	0
2:03:00	-108.3043415	2992.651575	11.1844483	10.71932279	14.8515831	4.878346553	4.548370198	51.09957092	1003.726945	28.50003233	2946.45019	9.88131291682493E-324	513.0017376	256.5008688	99.86100003	0	0	0	0	0	0	0
2:03:00	-108.3043415	2992.651575	11.1844483	10.71932279	14.8515831	4.878346553	4.548370198	51.09957092	1003.726945	28.50003233	2946.45019	9.88131291682493E-324	513.0017376	256.5008688	99.86100003	0	0	0	0	0	0	0
2:03:00	-108.3043415	2992.651575	11.1844483	10.71932279	14.8515831	4.878346553	4.548370198	51.09957092	1003.726945	28.50003233	2946.45019	9.88131291682493E-324	513.0017376	256.5008688	99.86100003	0	0	0	0	0	0	0
2:03:00	-108.3043415	2992.651575	11.1844483	10.71932279	14.8515831	4.878346553	4.548370198	51.09957092	1003.726945	28.50003233	2946.45019	9.88131291682493E-324	513.0017376	256.5008688	99.86100003	0	0	0	0	0	0	0
2:03:00	-108.3043415	2992.651575	11.1844483	10.71932279	14.8515831	4.878346553	4.548370198	51.09957092	1003.726945	28.50003233	2946.45019	9.88131291682493E-324	513.0017376	256.5008688	99.86100003	0	0	0	0	0	0	0
2:03:01	-108.3043415	2992.651575	11.1844483	10.71932279	14.8515831	4.878346553	4.548370198	51.09957092	1003.726945	28.50003233	2946.45019	9.88131291682493E-324	513.0017376	256.5008688	99.86100003	0	0	0	0	0	0	0
2:03:01	-133.9735829	2969.709142	10.81570153	10.27101327	14.74599455	4.804817435	4.664317541	51.19738031	1002.874436	28.50001655	2943.760225	9.88131291682493E-324	513.9315057	256.9655088	99.86197601	0	0	0	0	0	0	0
2:03:01	-133.9735829	2969.709142	10.81570153	10.27101327	14.74599455	4.804817435	4.664317541	51.19738031	1002.874436	28.50001655	2943.760225	9.88131291682493E-324	513.9315057	256.9655088	99.86197601	0	0	0	0	0	0	0
2:03:01	-133.9735829	2969.709142	10.81570153	10.27101327	14.74599455	4.804817435	4.664317541	51.19738031	1002.874436	28.50001655	2943.760225	9.88131291682493E-324	513.9315057	256.9655088	99.86197601	0	0	0	0	0	0	0
2:03:01	-133.9735829	2969.709142	10.81570153	10.27101327	14.74599455	4.804817435	4.664317541	51.19738031	1002.874436	28.50001655	2943.760225	9.88131291682493E-324	513.9315057	256.9655088	99.86197601	0	0	0	0	0	0	0
2:03:01	-133.9735829	2969.709142	10.81570153	10.27101327	14.74599455	4.804817435	4.664317541	51.19738031	1002.874436	28.50001655	2943.760225	9.88131291682493E-324	513.9315057	256.9655088	99.86197601	0	0	0	0	0	0	0
2:03:01	-133.9735829	2969.709142	10.81570153	10.27101327	14.74599455	4.804817435	4.664317541	51.19738031	1002.874436	28.50001655	2943.760225	9.88131291682493E-324	513.9315057	256.9655088	99.86197601	0	0	0	0	0	0	0
2:03:01	-133.9735829	2969.709142	10.81570153	10.27101327	14.74599455	4.804817435	4.664317541	51.19738031	1002.874436	28.50001655	2943.760225	9.88131291682493E-324	513.9315057	256.9655088	99.86197601	0	0	0	0	0	0	0
2:03:01	-133.9735829	2969.709142	10.81570153	10.27101327	14.74599455	4.804817435	4.664317541	51.19738031	1002.874436	28.50001655	2943.760225	9.88131291682493E-324	513.9315057	256.9655088	99.86197601	0	0	0	0	0	0	0
2:03:01	-93.96805043	2952.338321	10.62369518	10.22677479	14.66170121	4.739066527	4.705226581	51.24745872	1002.437951	28.50000847	2937.550307	9.88131291682493E-324	514.4075469	257.2034045	99.86247572	0	0	0	0	0	0	0
2:03:01	-93.96805043	2952.338321	10.62369518	10.22677479	14.66170121	4.739066527	4.705226581	51.24745872	1002.437951	28.50000847	2937.550307	9.88131291682493E-324	514.4075469	257.2034045	99.86247572	0	0	0	0	0	0	0
2:03:01	-93.96805043	2952.338321	10.62369518	10.22677479	14.66170121	4.739066527	4.705226581	51.24745872	1002.437951	28.50000847	2937.550307	9.88131291682493E-324	514.4075469	257.2034045	99.86247572	0	0	0	0	0	0	0
2:03:01	-93.96805043	2952.338321	10.62369518	10.22677479	14.66170121	4.739066527	4.705226581	51.24745872	1002.437951	28.50000847	2937.550307	9.88131291682493E-324	514.4075469	257.2034045	99.86247572	0	0	0	0	0	0	0
2:03:01	-93.96805043	2952.338321	10.62369518	10.22677479	14.66170121	4.739066527	4.705226581	51.24745872	1002.437951	28.50000847	2937.550307	9.88131291682493E-324	514.4075469	257.2034045	99.86247572	0	0	0	0	0	0	0
2:03:01	-93.96805043	2952.338321	10.62369518	10.22677479	14.66170121	4.739066527	4.705226581	51.24745872	1002.437951	28.50000847	2937.550307	9.88131291682493E-324	514.4075469	257.2034045	99.86247572	0	0	0	0	0	0	0
2:03:01	-93.96805043	2952.338321	10.62369518	10.22677479	14.66170121	4.739066527	4.705226581	51.24745872	1002.437951	28.50000847	2937.550307	9.88131291682493E-324	514.4075469	257.2034045	99.86247572	0	0	0	0	0	0	0
2:03:01	-93.96805043	2952.338321	10.62369518	10.22677479	14.66170121	4.739066527	4.705226581	51.24745872	1002.437951	28.50000847	2937.550307	9.88131291682493E-324	514.4075469	257.2034045	99.86247572	0	0	0	0	0	0	0
2:03:01	29.09203018	2939.171644	10.41800393	10.44886069	14.58846302	4.683914062	4.70672401	51.27309886	1002.214471	28.50000434	2928.442277	9.88131291682493E-324	514.65128	257.3252071	99.86273157	0	0	0	0	0	0	0
2:03:01	29.09203018	2939.171644	10.41800393	10.44886069	14.58846302	4.683914062	4.70672401	51.27309886	1002.214471	28.50000434	2928.442277	9.88131291682493E-324	514.65128	257.3252071	99.86273157	0	0	0	0	0	0	0
2:03:01	29.09203018	2939.171644	10.41800393	10.44886069	14.58846302	4.683914062	4.70672401	51.27309886	1002.214471	28.50000434	2928.442277	9.88131291682493E-324	514.65128	257.3252071	99.86273157	0	0	0	0	0	0	0
2:03:01	29.09203018	2939.171644	10.41800393	10.44886069	14.58846302	4.683914062	4.70672401	51.27309886	1002.214471	28.50000434	2928.442277	9.88131291682493E-324	514.65128	257.3252071	99.86273157	0	0	0	0	0	0	0
2:03:01	29.09203018	2939.171644	10.41800393	10.44886069	14.58846302	4.683914062	4.70672401	51.27309886	1002.214471	28.50000434	2928.442277	9.88131291682493E-324	514.65128	257.3252071	99.86273157	0	0	0	0	0	0	0
2:03:01	29.09203018	2939.171644	10.41800393	10.44886069	14.58846302	4.683914062	4.70672401	51.27309886	1002.214471	28.50000434	2928.442277	9.88131291682493E-324	514.65128	257.3252071	99.86273157	0	0	0	0	0	0	0
2:03:01	29.09203018	2939.171644	10.41800393	10.44886069	14.58846302	4.683914062	4.70672401	51.27309886	1002.214471	28.50000434	2928.442277	9.88131291682493E-324	514.65128	257.3252071	99.86273157	0	0	0	0	0	0	0
2:03:01	29.09203018	2939.171644	10.41800393	10.44886069	14.58846302	4.683914062	4.70672401	51.27309886	1002.214471	28.50000434	2928.442277	9.88131291682493E-324	514.65128	257.3252071	99.86273157	0	0	0	0	0	0	0
2:03:01	29.09203018	2939.171644	10.41800393	10.44886069	14.58846302	4.683914062	4.70672401	51.27309886	1002.214471	28.50000434	2928.442277	9.88131291682493E-324	514.65128	257.3252071	99.86273157	0	0	0	0	0	0	0
2:03:01	73.62487145	2925.38261	10.22472201	10.01345668	14.52318107	4.620452	4.680386693	51.28622662	1003.568489	28.50000222	2917.061574	9.88131291682493E-324	514.7760714	257.38757	99.86286256	0	0	0	0	0	0	0
2:03:01	73.62487145	2925.38261	10.22472201	10.01345668	14.52318107	4.620452	4.680386693	51.28622662	1003.568489	28.50000222	2917.061574	9.88131291682493E-324	514.7760714	257.38757	99.86286256	0	0	0	0	0	0	0
2:03:01	73.62487145	2925.38261	10.22472201	10.01345668	14.52318107	4.620452	4.680386693	51.28622662	1003.568489	28.50000222	2917.061574	9.88131291682493E-324	514.7760714	257.38757	99.86286256	0	0	0	0	0	0	0
2:03:01	73.62487145	2925.38261	10.22472201	10.01345668	14.52318107	4.620452	4.680386693	51.28622662	1003.568489	28.50000222	2917.061574	9.88131291682493E-324	514.7760714	257.38757	99.86286256	0	0	0	0	0	0	0
2:03:01	73.62487145	2925.38261	10.22472201	10.01345668	14.52318107	4.620452	4.680386693	51.28622662	1003.568489	28.50000222	2917.061574	9.88131291682493E-324	514.7760714	257.38757	99.86286256	0	0	0	0	0	0	0
2:03:01	73.62487145	2925.38261	10.22472201	10.01345668	14.52318107	4.620452	4.680386693	51.28622662	1003.568489	28.50000222	2917.061574	9.88131291682493E-324	514.7760714	257.38757	99.86286256	0	0	0	0	0	0	0
2:03:02	73.62487145	2925.38261	10.22472201	10.01345668	14.52318107	4.620452	4.680386693	51.28622662	1003.568489	28.50000222	2917.061574	9.88131291682493E-324	514.7760714	257.38757	99.86286256	0	0	0	0	0	0	0
2:03:02	73.62487145	2925.38261	10.22472201	10.01345668	14.52318107	4.620452	4.680386693	51.28622662	1003.568489	28.50000222	2917.061574	9.88131291682493E-324	514.7760714	257.38757	99.86286256	0	0	0	0	0	0	0
2:03:02	247.9264622	2915.350944	10.06576167	9.853865818	14.46990071	4.573023424	4.643309987	51.19534803	1004.783858	28.50000114	2906.662382	9.88131291682493E-324	514.8399645	257.4194999	99.86292963	0	0	0	0	0	0	0
2:03:02	247.9264622	2915.350944	10.06576167	9.853865818	14.46990071	4.573023424	4.643309987	51.19534803	1004.783858	28.50000114	2906.662382	9.88131291682493E-324	514.8399645	257.4194999	99.86292963	0	0	0	0	0	0	0
2:03:02	247.9264622	2915.350944	10.06576167	9.853865818	14.46990071	4.573023424	4.643309987	51.19534803	1004.783858	28.50000114	2906.662382	9.88131291682493E-324	514.8399645	257.4194999	99.86292963	0	0	0	0	0	0	0
2:03:02	247.9264622	2915.350944	10.06576167	9.853865818	14.46990071	4.573023424	4.643309987	51.19534803	1004.783858	28.50000114	2906.662382	9.88131291682493E-324	514.8399645	257.4194999	99.86292963	0	0	0	0	0	0	0
2:03:02	247.9264622	2915.350944	10.06576167	9.853865818	14.46990071	4.573023424	4.643309987	51.19534803	1004.783858	28.50000114	2906.662382	9.88131291682493E-324	514.8399645	257.4194999	99.86292963	0	0	0	0	0	0	0
2:03:02	247.9264622	2915.350944	10.06576167	9.853865818	14.46990071	4.573023424	4.643309987	51.19534803	1004.783858	28.50000114	2906.662382	9.88131291682493E-324	514.8399645	257.4194999	99.86292963	0	0	0	0	0	0	0
2:03:02	247.9264622	2915.350944	10.06576167	9.853865818	14.46990071	4.573023424	4.643309987	51.19534803	1004.783858	28.50000114	2906.662382	9.88131291682493E-324	514.8399645	257.4194999	99.86292963	0	0	0	0	0	0	0
2:03:02	247.9264622	2915.350944	10.06576167	9.853865818	14.46990071	4.573023424	4.643309987	51.19534803	1004.783858	28.50000114	2906.662382	9.88131291682493E-324	514.8399645	257.4194999	99.86292963	0	0	0	0	0	0	0
2:03:02	247.9264622	2915.350944	10.06576167	9.853865818	14.46990071	4.573023424	4.643309987	51.19534803	1004.783858	28.50000114	2906.662382	9.88131291682493E-324	514.8399645	257.4194999	99.86292963	0	0	0	0	0	0	0
2:03:02	451.2942526	2906.890491	10.06827798	10.1317633	14.42258916	4.532235993	4.601494713	51.14881819	1005.406128	28.50000058	2897.017404	9.88131291682493E-324	514.8726778	257.4358479	99.86296397	0	0	0	0	0	0	0
2:03:02	451.2942526	2906.890491	10.06827798	10.1317633	14.42258916	4.532235993	4.601494713	51.14881819	1005.406128	28.50000058	2897.017404	9.88131291682493E-324	514.8726778	257.4358479	99.86296397	0	0	0	0	0	0	0
2:03:02	451.2942526	2906.890491	10.06827798	10.1317633	14.42258916	4.532235993	4.601494713	51.14881819	1005.406128	28.50000058	2897.017404	9.88131291682493E-324	514.8726778	257.4358479	99.86296397	0	0	0	0	0	0	0
2:03:02	451.2942526	2906.890491	10.06827798	10.1317633	14.42258916	4.532235993	4.601494713	51.14881819	1005.406128	28.50000058	2897.017404	9.88131291682493E-324	514.8726778	257.4358479	99.86296397	0	0	0	0	0	0	0
2:03:02	451.2942526	2906.890491	10.06827798	10.1317633	14.42258916	4.532235993	4.601494713	51.14881819	1005.406128	28.50000058	2897.017404	9.88131291682493E-324	514.8726778	257.4358479	99.86296397	0	0	0	0	0	0	0
2:03:02	451.2942526	2906.890491	10.06827798	10.1317633	14.42258916	4.532235993	4.601494713	51.14881819	1005.406128	28.50000058	2897.017404	9.88131291682493E-324	514.8726778	257.4358479	99.86296397	0	0	0	0	0	0	0
2:03:02	451.2942526	2906.890491	10.06827798	10.1317633	14.42258916	4.532235993	4.601494713	51.14881819	1005.406128	28.50000058	2897.017404	9.88131291682493E-324	514.8726778	257.4358479	99.86296397	0	0	0	0	0	0	0
2:03:02	451.2942526	2906.890491	10.06827798	10.1317633	14.42258916	4.532235993	4.601494713	51.14881819	1005.406128	28.50000058	2897.017404	9.88131291682493E-324	514.8726778	257.4358479	99.86296397	0	0	0	0	0	0	0
2:03:02	99.65280135	2899.349212	10.12720632	9.874566809	14.38636565	4.495216828	4.563333293	51.12499491	1005.724729	28.5000003	2892.155727	9.88131291682493E-324	514.8894271	257.4442181	99.86298155	0	0	0	0	0	0	0
2:03:02	99.65280135	2899.349212	10.12720632	9.874566809	14.38636565	4.495216828	4.563333293	51.12499491	1005.724729	28.5000003	2892.155727	9.88131291682493E-324	514.8894271	257.4442181	99.86298155	0	0	0	0	0	0	0
2:03:02	99.65280135	2899.349212	10.12720632	9.874566809	14.38636565	4.495216828	4.563333293	51.12499491	1005.724729	28.5000003	2892.155727	9.88131291682493E-324	514.8894271	257.4442181	99.86298155	0	0	0	0	0	0	0
2:03:02	99.65280135	2899.349212	10.12720632	9.874566809	14.38636565	4.495216828	4.563333293	51.12499491	1005.724729	28.5000003	2892.155727	9.88131291682493E-324	514.8894271	257.4442181	99.86298155	0	0	0	0	0	0	0
2:03:02	99.65280135	2899.349212	10.12720632	9.874566809	14.38636565	4.495216828	4.563333293	51.12499491	1005.724729	28.5000003	2892.155727	9.88131291682493E-324	514.8894271	257.4442181	99.86298155	0	0	0	0	0	0	0
2:03:02	99.65280135	2899.349212	10.12720632	9.874566809	14.38636565	4.495216828	4.563333293	51.12499491	1005.724729	28.5000003	2892.155727	9.88131291682493E-324	514.8894271	257.4442181	99.86298155	0	0	0	0	0	0	0
2:03:02	99.65280135	2899.349212	10.12720632	9.874566809	14.38636565	4.495216828	4.563333293	51.12499491	1005.724729	28.5000003	2892.155727	9.88131291682493E-324	514.8894271	257.4442181	99.86298155	0	0	0	0	0	0	0
2:03:02	99.65280135	2899.349212	10.12720632	9.874566809	14.38636565	4.495216828	4.563333293	51.12499491	1005.724729	28.5000003	2892.155727	9.88131291682493E-324	514.8894271	257.4442181	99.86298155	0	0	0	0	0	0	0
2:03:02	25.40743429	2892.950452	9.745073638	9.523418206	14.37485921	3.726743016	4.402266646	51.1127974	1003.962205	28.50000015	2885.022964	9.88131291682493E-324	514.8980027	257.4485037	99.86299056	0	0	0	0	0	0	0
2:03:02	25.40743429	2892.950452	9.745073638	9.523418206	14.37485921	3.726743016	4.402266646	51.1127974	1003.962205	28.50000015	2885.022964	9.88131291682493E-324	514.8980027	257.4485037	99.86299056	0	0	0	0	0	0	0
2:03:02	25.40743429	2892.950452	9.745073638	9.523418206	14.37485921	3.726743016	4.402266646	51.1127974	1003.962205	28.50000015	2885.022964	9.88131291682493E-324	514.8980027	257.4485037	99.86299056	0	0	0	0	0	0	0
2:03:02	25.40743429	2892.950452	9.745073638	9.523418206	14.37485921	3.726743016	4.402266646	51.1127974	1003.962205	28.50000015	2885.022964	9.88131291682493E-324	514.8980027	257.4485037	99.86299056	0	0	0	0	0	0	0
2:03:02	25.40743429	2892.950452	9.745073638	9.523418206	14.37485921	3.726743016	4.402266646	51.1127974	1003.962205	28.50000015	2885.022964	9.88131291682493E-324	514.8980027	257.4485037	99.86299056	0	0	0	0	0	0	0
2:03:02	25.40743429	2892.950452	9.745073638	9.523418206	14.37485921	3.726743016	4.402266646	51.1127974	1003.962205	28.50000015	2885.022964	9.88131291682493E-324	514.8980027	257.4485037	99.86299056	0	0	0	0	0	0	0
2:03:03	25.40743429	2892.950452	9.745073638	9.523418206	14.37485921	3.726743016	4.402266646	51.1127974	1003.962205	28.50000015	2885.022964	9.88131291682493E-324	514.8980027	257.4485037	99.86299056	0	0	0	0	0	0	0
2:03:03	25.40743429	2892.950452	9.745073638	9.523418206	14.37485921	3.726743016	4.402266646	51.1127974	1003.962205	28.50000015	2885.022964	9.88131291682493E-324	514.8980027	257.4485037	99.86299056	0	0	0	0	0	0	0
2:03:03	25.40743429	2892.950452	9.745073638	9.523418206	14.37485921	3.726743016	4.402266646	51.1127974	1003.962205	28.50000015	2885.022964	9.88131291682493E-324	514.8980027	257.4485037	99.86299056	0	0	0	0	0	0	0
2:03:03	113.2499584	2894.537296	8.578365702	8.208766122	14.47557592	2.043596424	3.735400523	51.25295227	1003.059793	28.50000008	2881.50619	9.88131291682493E-324	515.1776254	257.5883139	99.86299516	0	0	0	0	0	0	0
2:03:03	113.2499584	2894.537296	8.578365702	8.208766122	14.47557592	2.043596424	3.735400523	51.25295227	1003.059793	28.50000008	2881.50619	9.88131291682493E-324	515.1776254	257.5883139	99.86299516	0	0	0	0	0	0	0
2:03:03	113.2499584	2894.537296	8.578365702	8.208766122	14.47557592	2.043596424	3.735400523	51.25295227	1003.059793	28.50000008	2881.50619	9.88131291682493E-324	515.1776254	257.5883139	99.86299516	0	0	0	0	0	0	0
2:03:03	113.2499584	2894.537296	8.578365702	8.208766122	14.47557592	2.043596424	3.735400523	51.25295227	1003.059793	28.50000008	2881.50619	9.88131291682493E-324	515.1776254	257.5883139	99.86299516	0	0	0	0	0	0	0
2:03:03	113.2499584	2894.537296	8.578365702	8.208766122	14.47557592	2.043596424	3.735400523	51.25295227	1003.059793	28.50000008	2881.50619	9.88131291682493E-324	515.1776254	257.5883139	99.86299516	0	0	0	0	0	0	0
2:03:03	113.2499584	2894.537296	8.578365702	8.208766122	14.47557592	2.043596424	3.735400523	51.25295227	1003.059793	28.50000008	2881.50619	9.88131291682493E-324	515.1776254	257.5883139	99.86299516	0	0	0	0	0	0	0
2:03:03	113.2499584	2894.537296	8.578365702	8.208766122	14.47557592	2.043596424	3.735400523	51.25295227	1003.059793	28.50000008	2881.50619	9.88131291682493E-324	515.1776254	257.5883139	99.86299516	0	0	0	0	0	0	0
2:03:03	113.2499584	2894.537296	8.578365702	8.208766122	14.47557592	2.043596424	3.735400523	51.25295227	1003.059793	28.50000008	2881.50619	9.88131291682493E-324	515.1776254	257.5883139	99.86299516	0	0	0	0	0	0	0
2:03:03	254.4455947	2920.693287	7.38452324	7.139552254	14.70703087	0.117585369	2.615645068	51.32471156	1002.597758	28.50000004	2880.251209	9.88131291682493E-324	515.3207922	257.6598967	99.86299752	0	0	0	0	0	0	0
2:03:03	254.4455947	2920.693287	7.38452324	7.139552254	14.70703087	0.117585369	2.615645068	51.32471156	1002.597758	28.50000004	2880.251209	9.88131291682493E-324	515.3207922	257.6598967	99.86299752	0	0	0	0	0	0	0
2:03:03	254.4455947	2920.693287	7.38452324	7.139552254	14.70703087	0.117585369	2.615645068	51.32471156	1002.597758	28.50000004	2880.251209	9.88131291682493E-324	515.3207922	257.6598967	99.86299752	0	0	0	0	0	0	0
2:03:03	254.4455947	2920.693287	7.38452324	7.139552254	14.70703087	0.117585369	2.615645068	51.32471156	1002.597758	28.50000004	2880.251209	9.88131291682493E-324	515.3207922	257.6598967	99.86299752	0	0	0	0	0	0	0
2:03:03	254.4455947	2920.693287	7.38452324	7.139552254	14.70703087	0.117585369	2.615645068	51.32471156	1002.597758	28.50000004	2880.251209	9.88131291682493E-324	515.3207922	257.6598967	99.86299752	0	0	0	0	0	0	0
2:03:03	254.4455947	2920.693287	7.38452324	7.139552254	14.70703087	0.117585369	2.615645068	51.32471156	1002.597758	28.50000004	2880.251209	9.88131291682493E-324	515.3207922	257.6598967	99.86299752	0	0	0	0	0	0	0
2:03:03	254.4455947	2920.693287	7.38452324	7.139552254	14.70703087	0.117585369	2.615645068	51.32471156	1002.597758	28.50000004	2880.251209	9.88131291682493E-324	515.3207922	257.6598967	99.86299752	0	0	0	0	0	0	0
2:03:03	254.4455947	2920.693287	7.38452324	7.139552254	14.70703087	0.117585369	2.615645068	51.32471156	1002.597758	28.50000004	2880.251209	9.88131291682493E-324	515.3207922	257.6598967	99.86299752	0	0	0	0	0	0	0
2:03:03	254.4455947	2920.693287	7.38452324	7.139552254	14.70703087	0.117585369	2.615645068	51.32471156	1002.597758	28.50000004	2880.251209	9.88131291682493E-324	515.3207922	257.6598967	99.86299752	0	0	0	0	0	0	0
2:03:03	430.6931125	2965.665019	6.269275899	6.077610754	15.04011181	-1.787484291	1.213682275	51.36145232	1002.361196	28.50000002	2880.772731	9.88131291682493E-324	515.3940936	257.6965471	99.86299873	0	0	0	0	0	0	0
2:03:03	430.6931125	2965.665019	6.269275899	6.077610754	15.04011181	-1.787484291	1.213682275	51.36145232	1002.361196	28.50000002	2880.772731	9.88131291682493E-324	515.3940936	257.6965471	99.86299873	0	0	0	0	0	0	0
2:03:03	430.6931125	2965.665019	6.269275899	6.077610754	15.04011181	-1.787484291	1.213682275	51.36145232	1002.361196	28.50000002	2880.772731	9.88131291682493E-324	515.3940936	257.6965471	99.86299873	0	0	0	0	0	0	0
2:03:03	430.6931125	2965.665019	6.269275899	6.077610754	15.04011181	-1.787484291	1.213682275	51.36145232	1002.361196	28.50000002	2880.772731	9.88131291682493E-324	515.3940936	257.6965471	99.86299873	0	0	0	0	0	0	0
2:03:03	430.6931125	2965.665019	6.269275899	6.077610754	15.04011181	-1.787484291	1.213682275	51.36145232	1002.361196	28.50000002	2880.772731	9.88131291682493E-324	515.3940936	257.6965471	99.86299873	0	0	0	0	0	0	0
2:03:03	430.6931125	2965.665019	6.269275899	6.077610754	15.04011181	-1.787484291	1.213682275	51.36145232	1002.361196	28.50000002	2880.772731	9.88131291682493E-324	515.3940936	257.6965471	99.86299873	0	0	0	0	0	0	0
2:03:03	430.6931125	2965.665019	6.269275899	6.077610754	15.04011181	-1.787484291	1.213682275	51.36145232	1002.361196	28.50000002	2880.772731	9.88131291682493E-324	515.3940936	257.6965471	99.86299873	0	0	0	0	0	0	0
2:03:03	430.6931125	2965.665019	6.269275899	6.077610754	15.04011181	-1.787484291	1.213682275	51.36145232	1002.361196	28.50000002	2880.772731	9.88131291682493E-324	515.3940936	257.6965471	99.86299873	0	0	0	0	0	0	0
2:03:03	595.6767776	3028.459418	5.18427726	5.026720706	15.47444924	-3.526103957	-0.373602675	51.38026359	1003.2029	28.54880001	2883.13291	9.88131291682493E-324	515.4316239	257.7153121	99.86299935	0	0	0	0	0	0	0
2:03:03	595.6767776	3028.459418	5.18427726	5.026720706	15.47444924	-3.526103957	-0.373602675	51.38026359	1003.2029	28.54880001	2883.13291	9.88131291682493E-324	515.4316239	257.7153121	99.86299935	0	0	0	0	0	0	0
2:03:03	595.6767776	3028.459418	5.18427726	5.026720706	15.47444924	-3.526103957	-0.373602675	51.38026359	1003.2029	28.54880001	2883.13291	9.88131291682493E-324	515.4316239	257.7153121	99.86299935	0	0	0	0	0	0	0
2:03:03	595.6767776	3028.459418	5.18427726	5.026720706	15.47444924	-3.526103957	-0.373602675	51.38026359	1003.2029	28.54880001	2883.13291	9.88131291682493E-324	515.4316239	257.7153121	99.86299935	0	0	0	0	0	0	0
2:03:04	595.6767776	3028.459418	5.18427726	5.026720706	15.47444924	-3.526103957	-0.373602675	51.38026359	1003.2029	28.54880001	2883.13291	9.88131291682493E-324	515.4316239	257.7153121	99.86299935	0	0	0	0	0	0	0
2:03:04	595.6767776	3028.459418	5.18427726	5.026720706	15.47444924	-3.526103957	-0.373602675	51.38026359	1003.2029	28.54880001	2883.13291	9.88131291682493E-324	515.4316239	257.7153121	99.86299935	0	0	0	0	0	0	0
2:03:04	595.6767776	3028.459418	5.18427726	5.026720706	15.47444924	-3.526103957	-0.373602675	51.38026359	1003.2029	28.54880001	2883.13291	9.88131291682493E-324	515.4316239	257.7153121	99.86299935	0	0	0	0	0	0	0
2:03:04	595.6767776	3028.459418	5.18427726	5.026720706	15.47444924	-3.526103957	-0.373602675	51.38026359	1003.2029	28.54880001	2883.13291	9.88131291682493E-324	515.4316239	257.7153121	99.86299935	0	0	0	0	0	0	0
2:03:04	535.6634541	3107.080046	4.660205957	4.312833002	15.97551001	-4.758141226	-1.94205257	51.34109496	1003.633853	28.57378561	2887.593594	9.88131291682493E-324	515.4508394	257.7249198	99.86299967	0	0	0	0	0	0	0
2:03:04	535.6634541	3107.080046	4.660205957	4.312833002	15.97551001	-4.758141226	-1.94205257	51.34109496	1003.633853	28.57378561	2887.593594	9.88131291682493E-324	515.4508394	257.7249198	99.86299967	0	0	0	0	0	0	0
2:03:04	535.6634541	3107.080046	4.660205957	4.312833002	15.97551001	-4.758141226	-1.94205257	51.34109496	1003.633853	28.57378561	2887.593594	9.88131291682493E-324	515.4508394	257.7249198	99.86299967	0	0	0	0	0	0	0
2:03:04	535.6634541	3107.080046	4.660205957	4.312833002	15.97551001	-4.758141226	-1.94205257	51.34109496	1003.633853	28.57378561	2887.593594	9.88131291682493E-324	515.4508394	257.7249198	99.86299967	0	0	0	0	0	0	0
2:03:04	535.6634541	3107.080046	4.660205957	4.312833002	15.97551001	-4.758141226	-1.94205257	51.34109496	1003.633853	28.57378561	2887.593594	9.88131291682493E-324	515.4508394	257.7249198	99.86299967	0	0	0	0	0	0	0
2:03:04	535.6634541	3107.080046	4.660205957	4.312833002	15.97551001	-4.758141226	-1.94205257	51.34109496	1003.633853	28.57378561	2887.593594	9.88131291682493E-324	515.4508394	257.7249198	99.86299967	0	0	0	0	0	0	0
2:03:04	535.6634541	3107.080046	4.660205957	4.312833002	15.97551001	-4.758141226	-1.94205257	51.34109496	1003.633853	28.57378561	2887.593594	9.88131291682493E-324	515.4508394	257.7249198	99.86299967	0	0	0	0	0	0	0
2:03:04	535.6634541	3107.080046	4.660205957	4.312833002	15.97551001	-4.758141226	-1.94205257	51.34109496	1003.633853	28.57378561	2887.593594	9.88131291682493E-324	515.4508394	257.7249198	99.86299967	0	0	0	0	0	0	0
2:03:04	293.6549605	3193.330848	5.47175345	5.073314497	16.40497313	-4.157216308	-2.988058916	51.32104062	1003.854501	28.58657823	2894.294608	9.88131291682493E-324	515.4606778	257.7298389	99.86299983	0	0	0	0	0	0	0
2:03:04	293.6549605	3193.330848	5.47175345	5.073314497	16.40497313	-4.157216308	-2.988058916	51.32104062	1003.854501	28.58657823	2894.294608	9.88131291682493E-324	515.4606778	257.7298389	99.86299983	0	0	0	0	0	0	0
2:03:04	293.6549605	3193.330848	5.47175345	5.073314497	16.40497313	-4.157216308	-2.988058916	51.32104062	1003.854501	28.58657823	2894.294608	9.88131291682493E-324	515.4606778	257.7298389	99.86299983	0	0	0	0	0	0	0
2:03:04	293.6549605	3193.330848	5.47175345	5.073314497	16.40497313	-4.157216308	-2.988058916	51.32104062	1003.854501	28.58657823	2894.294608	9.88131291682493E-324	515.4606778	257.7298389	99.86299983	0	0	0	0	0	0	0
2:03:04	293.6549605	3193.330848	5.47175345	5.073314497	16.40497313	-4.157216308	-2.988058916	51.32104062	1003.854501	28.58657823	2894.294608	9.88131291682493E-324	515.4606778	257.7298389	99.86299983	0	0	0	0	0	0	0
2:03:04	293.6549605	3193.330848	5.47175345	5.073314497	16.40497313	-4.157216308	-2.988058916	51.32104062	1003.854501	28.58657823	2894.294608	9.88131291682493E-324	515.4606778	257.7298389	99.86299983	0	0	0	0	0	0	0
2:03:04	293.6549605	3193.330848	5.47175345	5.073314497	16.40497313	-4.157216308	-2.988058916	51.32104062	1003.854501	28.58657823	2894.294608	9.88131291682493E-324	515.4606778	257.7298389	99.86299983	0	0	0	0	0	0	0
2:03:04	293.6549605	3193.330848	5.47175345	5.073314497	16.40497313	-4.157216308	-2.988058916	51.32104062	1003.854501	28.58657823	2894.294608	9.88131291682493E-324	515.4606778	257.7298389	99.86299983	0	0	0	0	0	0	0
2:03:04	293.6549605	3193.330848	5.47175345	5.073314497	16.40497313	-4.157216308	-2.988058916	51.32104062	1003.854501	28.58657823	2894.294608	9.88131291682493E-324	515.4606778	257.7298389	99.86299983	0	0	0	0	0	0	0
2:03:04	20.95789178	3251.228546	7.141081766	6.794033022	16.62013824	-2.35051075	-3.049126165	51.3107728	1003.967472	28.59312805	2903.067871	9.88131291682493E-324	515.465715	257.7323575	99.86299991	0	0	0	0	0	0	0
2:03:04	20.95789178	3251.228546	7.141081766	6.794033022	16.62013824	-2.35051075	-3.049126165	51.3107728	1003.967472	28.59312805	2903.067871	9.88131291682493E-324	515.465715	257.7323575	99.86299991	0	0	0	0	0	0	0
2:03:04	20.95789178	3251.228546	7.141081766	6.794033022	16.62013824	-2.35051075	-3.049126165	51.3107728	1003.967472	28.59312805	2903.067871	9.88131291682493E-324	515.465715	257.7323575	99.86299991	0	0	0	0	0	0	0
2:03:04	20.95789178	3251.228546	7.141081766	6.794033022	16.62013824	-2.35051075	-3.049126165	51.3107728	1003.967472	28.59312805	2903.067871	9.88131291682493E-324	515.465715	257.7323575	99.86299991	0	0	0	0	0	0	0
2:03:04	20.95789178	3251.228546	7.141081766	6.794033022	16.62013824	-2.35051075	-3.049126165	51.3107728	1003.967472	28.59312805	2903.067871	9.88131291682493E-324	515.465715	257.7323575	99.86299991	0	0	0	0	0	0	0
2:03:04	20.95789178	3251.228546	7.141081766	6.794033022	16.62013824	-2.35051075	-3.049126165	51.3107728	1003.967472	28.59312805	2903.067871	9.88131291682493E-324	515.465715	257.7323575	99.86299991	0	0	0	0	0	0	0
2:03:04	20.95789178	3251.228546	7.141081766	6.794033022	16.62013824	-2.35051075	-3.049126165	51.3107728	1003.967472	28.59312805	2903.067871	9.88131291682493E-324	515.465715	257.7323575	99.86299991	0	0	0	0	0	0	0
2:03:04	20.95789178	3251.228546	7.141081766	6.794033022	16.62013824	-2.35051075	-3.049126165	51.3107728	1003.967472	28.59312805	2903.067871	9.88131291682493E-324	515.465715	257.7323575	99.86299991	0	0	0	0	0	0	0
2:03:04	12.32469659	3279.065416	8.623233864	8.102848907	16.64851878	-0.254605504	-2.328768596	51.26951567	1002.546186	28.59648156	2912.250838	9.88131291682493E-324	514.5056541	257.2523271	99.86227996	0	0	0	0	0	0	0
2:03:04	12.32469659	3279.065416	8.623233864	8.102848907	16.64851878	-0.254605504	-2.328768596	51.26951567	1002.546186	28.59648156	2912.250838	9.88131291682493E-324	514.5056541	257.2523271	99.86227996	0	0	0	0	0	0	0
2:03:04	12.32469659	3279.065416	8.623233864	8.102848907	16.64851878	-0.254605504	-2.328768596	51.26951567	1002.546186	28.59648156	2912.250838	9.88131291682493E-324	514.5056541	257.2523271	99.86227996	0	0	0	0	0	0	0
2:03:05	12.32469659	3279.065416	8.623233864	8.102848907	16.64851878	-0.254605504	-2.328768596	51.26951567	1002.546186	28.59648156	2912.250838	9.88131291682493E-324	514.5056541	257.2523271	99.86227996	0	0	0	0	0	0	0
2:03:05	12.32469659	3279.065416	8.623233864	8.102848907	16.64851878	-0.254605504	-2.328768596	51.26951567	1002.546186	28.59648156	2912.250838	9.88131291682493E-324	514.5056541	257.2523271	99.86227996	0	0	0	0	0	0	0
2:03:05	12.32469659	3279.065416	8.623233864	8.102848907	16.64851878	-0.254605504	-2.328768596	51.26951567	1002.546186	28.59648156	2912.250838	9.88131291682493E-324	514.5056541	257.2523271	99.86227996	0	0	0	0	0	0	0
2:03:05	12.32469659	3279.065416	8.623233864	8.102848907	16.64851878	-0.254605504	-2.328768596	51.26951567	1002.546186	28.59648156	2912.250838	9.88131291682493E-324	514.5056541	257.2523271	99.86227996	0	0	0	0	0	0	0
2:03:05	12.32469659	3279.065416	8.623233864	8.102848907	16.64851878	-0.254605504	-2.328768596	51.26951567	1002.546186	28.59648156	2912.250838	9.88131291682493E-324	514.5056541	257.2523271	99.86227996	0	0	0	0	0	0	0
2:03:05	12.32469659	3279.065416	8.623233864	8.102848907	16.64851878	-0.254605504	-2.328768596	51.26951567	1002.546186	28.59648156	2912.250838	9.88131291682493E-324	514.5056541	257.2523271	99.86227996	0	0	0	0	0	0	0
2:03:05	-1.308603345	3271.719293	10.19692774	9.734674641	16.49438562	1.800777982	-1.049209521	51.23559202	1001.818487	28.59819856	2921.451605	9.88131291682493E-324	513.6718309	256.8354155	99.86165534	0	0	0	0	0	0	0
2:03:05	-1.308603345	3271.719293	10.19692774	9.734674641	16.49438562	1.800777982	-1.049209521	51.23559202	1001.818487	28.59819856	2921.451605	9.88131291682493E-324	513.6718309	256.8354155	99.86165534	0	0	0	0	0	0	0
2:03:05	-1.308603345	3271.719293	10.19692774	9.734674641	16.49438562	1.800777982	-1.049209521	51.23559202	1001.818487	28.59819856	2921.451605	9.88131291682493E-324	513.6718309	256.8354155	99.86165534	0	0	0	0	0	0	0
2:03:05	-1.308603345	3271.719293	10.19692774	9.734674641	16.49438562	1.800777982	-1.049209521	51.23559202	1001.818487	28.59819856	2921.451605	9.88131291682493E-324	513.6718309	256.8354155	99.86165534	0	0	0	0	0	0	0
2:03:05	-1.308603345	3271.719293	10.19692774	9.734674641	16.49438562	1.800777982	-1.049209521	51.23559202	1001.818487	28.59819856	2921.451605	9.88131291682493E-324	513.6718309	256.8354155	99.86165534	0	0	0	0	0	0	0
2:03:05	-1.308603345	3271.719293	10.19692774	9.734674641	16.49438562	1.800777982	-1.049209521	51.23559202	1001.818487	28.59819856	2921.451605	9.88131291682493E-324	513.6718309	256.8354155	99.86165534	0	0	0	0	0	0	0
2:03:05	-1.308603345	3271.719293	10.19692774	9.734674641	16.49438562	1.800777982	-1.049209521	51.23559202	1001.818487	28.59819856	2921.451605	9.88131291682493E-324	513.6718309	256.8354155	99.86165534	0	0	0	0	0	0	0
2:03:05	-1.308603345	3271.719293	10.19692774	9.734674641	16.49438562	1.800777982	-1.049209521	51.23559202	1001.818487	28.59819856	2921.451605	9.88131291682493E-324	513.6718309	256.8354155	99.86165534	0	0	0	0	0	0	0
2:03:05	92.12075509	3237.44551	11.323211	10.75560142	16.20541343	3.577062327	0.506004725	51.21822312	1001.445905	28.59907766	2929.968478	9.88131291682493E-324	513.2449134	256.6219567	99.86133553	0	0	0	0	0	0	0
2:03:05	92.12075509	3237.44551	11.323211	10.75560142	16.20541343	3.577062327	0.506004725	51.21822312	1001.445905	28.59907766	2929.968478	9.88131291682493E-324	513.2449134	256.6219567	99.86133553	0	0	0	0	0	0	0
2:03:05	92.12075509	3237.44551	11.323211	10.75560142	16.20541343	3.577062327	0.506004725	51.21822312	1001.445905	28.59907766	2929.968478	9.88131291682493E-324	513.2449134	256.6219567	99.86133553	0	0	0	0	0	0	0
2:03:05	92.12075509	3237.44551	11.323211	10.75560142	16.20541343	3.577062327	0.506004725	51.21822312	1001.445905	28.59907766	2929.968478	9.88131291682493E-324	513.2449134	256.6219567	99.86133553	0	0	0	0	0	0	0
2:03:05	92.12075509	3237.44551	11.323211	10.75560142	16.20541343	3.577062327	0.506004725	51.21822312	1001.445905	28.59907766	2929.968478	9.88131291682493E-324	513.2449134	256.6219567	99.86133553	0	0	0	0	0	0	0
2:03:05	92.12075509	3237.44551	11.323211	10.75560142	16.20541343	3.577062327	0.506004725	51.21822312	1001.445905	28.59907766	2929.968478	9.88131291682493E-324	513.2449134	256.6219567	99.86133553	0	0	0	0	0	0	0
2:03:05	92.12075509	3237.44551	11.323211	10.75560142	16.20541343	3.577062327	0.506004725	51.21822312	1001.445905	28.59907766	2929.968478	9.88131291682493E-324	513.2449134	256.6219567	99.86133553	0	0	0	0	0	0	0
2:03:05	92.12075509	3237.44551	11.323211	10.75560142	16.20541343	3.577062327	0.506004725	51.21822312	1001.445905	28.59907766	2929.968478	9.88131291682493E-324	513.2449134	256.6219567	99.86133553	0	0	0	0	0	0	0
2:03:05	-33.6504774	3182.548781	11.74710003	11.31665192	15.86149968	4.575895911	2.006114419	51.20933024	1001.255144	28.59952776	2937.125837	9.88131291682493E-324	513.0263317	256.5126658	99.86117179	0	0	0	0	0	0	0
2:03:05	-33.6504774	3182.548781	11.74710003	11.31665192	15.86149968	4.575895911	2.006114419	51.20933024	1001.255144	28.59952776	2937.125837	9.88131291682493E-324	513.0263317	256.5126658	99.86117179	0	0	0	0	0	0	0
2:03:05	-33.6504774	3182.548781	11.74710003	11.31665192	15.86149968	4.575895911	2.006114419	51.20933024	1001.255144	28.59952776	2937.125837	9.88131291682493E-324	513.0263317	256.5126658	99.86117179	0	0	0	0	0	0	0
2:03:05	-33.6504774	3182.548781	11.74710003	11.31665192	15.86149968	4.575895911	2.006114419	51.20933024	1001.255144	28.59952776	2937.125837	9.88131291682493E-324	513.0263317	256.5126658	99.86117179	0	0	0	0	0	0	0
2:03:05	-33.6504774	3182.548781	11.74710003	11.31665192	15.86149968	4.575895911	2.006114419	51.20933024	1001.255144	28.59952776	2937.125837	9.88131291682493E-324	513.0263317	256.5126658	99.86117179	0	0	0	0	0	0	0
2:03:05	-33.6504774	3182.548781	11.74710003	11.31665192	15.86149968	4.575895911	2.006114419	51.20933024	1001.255144	28.59952776	2937.125837	9.88131291682493E-324	513.0263317	256.5126658	99.86117179	0	0	0	0	0	0	0
2:03:05	-33.6504774	3182.548781	11.74710003	11.31665192	15.86149968	4.575895911	2.006114419	51.20933024	1001.255144	28.59952776	2937.125837	9.88131291682493E-324	513.0263317	256.5126658	99.86117179	0	0	0	0	0	0	0
2:03:05	-33.6504774	3182.548781	11.74710003	11.31665192	15.86149968	4.575895911	2.006114419	51.20933024	1001.255144	28.59952776	2937.125837	9.88131291682493E-324	513.0263317	256.5126658	99.86117179	0	0	0	0	0	0	0
2:03:05	-33.6504774	3182.548781	11.74710003	11.31665192	15.86149968	4.575895911	2.006114419	51.20933024	1001.255144	28.59952776	2937.125837	9.88131291682493E-324	513.0263317	256.5126658	99.86117179	0	0	0	0	0	0	0
2:03:05	-29.07745243	3126.927752	11.78022722	11.50211779	15.54446384	4.949970707	3.157618583	51.05837708	1003.599426	28.55095821	2942.747268	9.88131291682493E-324	512.9144178	256.4567089	99.86108796	0	0	0	0	0	0	0
2:03:06	-29.07745243	3126.927752	11.78022722	11.50211779	15.54446384	4.949970707	3.157618583	51.05837708	1003.599426	28.55095821	2942.747268	9.88131291682493E-324	512.9144178	256.4567089	99.86108796	0	0	0	0	0	0	0
2:03:06	-29.07745243	3126.927752	11.78022722	11.50211779	15.54446384	4.949970707	3.157618583	51.05837708	1003.599426	28.55095821	2942.747268	9.88131291682493E-324	512.9144178	256.4567089	99.86108796	0	0	0	0	0	0	0
2:03:06	-29.07745243	3126.927752	11.78022722	11.50211779	15.54446384	4.949970707	3.157618583	51.05837708	1003.599426	28.55095821	2942.747268	9.88131291682493E-324	512.9144178	256.4567089	99.86108796	0	0	0	0	0	0	0
2:03:06	-29.07745243	3126.927752	11.78022722	11.50211779	15.54446384	4.949970707	3.157618583	51.05837708	1003.599426	28.55095821	2942.747268	9.88131291682493E-324	512.9144178	256.4567089	99.86108796	0	0	0	0	0	0	0
2:03:06	-29.07745243	3126.927752	11.78022722	11.50211779	15.54446384	4.949970707	3.157618583	51.05837708	1003.599426	28.55095821	2942.747268	9.88131291682493E-324	512.9144178	256.4567089	99.86108796	0	0	0	0	0	0	0
2:03:06	-29.07745243	3126.927752	11.78022722	11.50211779	15.54446384	4.949970707	3.157618583	51.05837708	1003.599426	28.55095821	2942.747268	9.88131291682493E-324	512.9144178	256.4567089	99.86108796	0	0	0	0	0	0	0
2:03:06	-29.07745243	3126.927752	11.78022722	11.50211779	15.54446384	4.949970707	3.157618583	51.05837708	1003.599426	28.55095821	2942.747268	9.88131291682493E-324	512.9144178	256.4567089	99.86108796	0	0	0	0	0	0	0
2:03:06	-181.4496476	3082.203161	11.70906034	11.47570031	15.30737348	5.060273002	3.909364714	50.98108907	1004.799698	28.52609061	2946.795737	9.88131291682493E-324	512.8571179	256.428059	99.86104503	0	0	0	0	0	0	0
2:03:06	-181.4496476	3082.203161	11.70906034	11.47570031	15.30737348	5.060273002	3.909364714	50.98108907	1004.799698	28.52609061	2946.795737	9.88131291682493E-324	512.8571179	256.428059	99.86104503	0	0	0	0	0	0	0
2:03:06	-181.4496476	3082.203161	11.70906034	11.47570031	15.30737348	5.060273002	3.909364714	50.98108907	1004.799698	28.52609061	2946.795737	9.88131291682493E-324	512.8571179	256.428059	99.86104503	0	0	0	0	0	0	0
2:03:06	-181.4496476	3082.203161	11.70906034	11.47570031	15.30737348	5.060273002	3.909364714	50.98108907	1004.799698	28.52609061	2946.795737	9.88131291682493E-324	512.8571179	256.428059	99.86104503	0	0	0	0	0	0	0
2:03:06	-181.4496476	3082.203161	11.70906034	11.47570031	15.30737348	5.060273002	3.909364714	50.98108907	1004.799698	28.52609061	2946.795737	9.88131291682493E-324	512.8571179	256.428059	99.86104503	0	0	0	0	0	0	0
2:03:06	-181.4496476	3082.203161	11.70906034	11.47570031	15.30737348	5.060273002	3.909364714	50.98108907	1004.799698	28.52609061	2946.795737	9.88131291682493E-324	512.8571179	256.428059	99.86104503	0	0	0	0	0	0	0
2:03:06	-181.4496476	3082.203161	11.70906034	11.47570031	15.30737348	5.060273002	3.909364714	50.98108907	1004.799698	28.52609061	2946.795737	9.88131291682493E-324	512.8571179	256.428059	99.86104503	0	0	0	0	0	0	0
2:03:06	-181.4496476	3082.203161	11.70906034	11.47570031	15.30737348	5.060273002	3.909364714	50.98108907	1004.799698	28.52609061	2946.795737	9.88131291682493E-324	512.8571179	256.428059	99.86104503	0	0	0	0	0	0	0
2:03:06	18.73718841	3048.331394	11.49328689	11.13269456	15.12943122	5.061755777	4.379130734	50.9415176	1005.414237	28.51335839	2949.829946	9.88131291682493E-324	512.8277804	256.4133902	99.86102306	0	0	0	0	0	0	0
2:03:06	18.73718841	3048.331394	11.49328689	11.13269456	15.12943122	5.061755777	4.379130734	50.9415176	1005.414237	28.51335839	2949.829946	9.88131291682493E-324	512.8277804	256.4133902	99.86102306	0	0	0	0	0	0	0
2:03:06	18.73718841	3048.331394	11.49328689	11.13269456	15.12943122	5.061755777	4.379130734	50.9415176	1005.414237	28.51335839	2949.829946	9.88131291682493E-324	512.8277804	256.4133902	99.86102306	0	0	0	0	0	0	0
2:03:06	18.73718841	3048.331394	11.49328689	11.13269456	15.12943122	5.061755777	4.379130734	50.9415176	1005.414237	28.51335839	2949.829946	9.88131291682493E-324	512.8277804	256.4133902	99.86102306	0	0	0	0	0	0	0
2:03:06	18.73718841	3048.331394	11.49328689	11.13269456	15.12943122	5.061755777	4.379130734	50.9415176	1005.414237	28.51335839	2949.829946	9.88131291682493E-324	512.8277804	256.4133902	99.86102306	0	0	0	0	0	0	0
2:03:06	18.73718841	3048.331394	11.49328689	11.13269456	15.12943122	5.061755777	4.379130734	50.9415176	1005.414237	28.51335839	2949.829946	9.88131291682493E-324	512.8277804	256.4133902	99.86102306	0	0	0	0	0	0	0
2:03:06	18.73718841	3048.331394	11.49328689	11.13269456	15.12943122	5.061755777	4.379130734	50.9415176	1005.414237	28.51335839	2949.829946	9.88131291682493E-324	512.8277804	256.4133902	99.86102306	0	0	0	0	0	0	0
2:03:06	18.73718841	3048.331394	11.49328689	11.13269456	15.12943122	5.061755777	4.379130734	50.9415176	1005.414237	28.51335839	2949.829946	9.88131291682493E-324	512.8277804	256.4133902	99.86102306	0	0	0	0	0	0	0
2:03:06	18.73718841	3048.331394	11.49328689	11.13269456	15.12943122	5.061755777	4.379130734	50.9415176	1005.414237	28.51335839	2949.829946	9.88131291682493E-324	512.8277804	256.4133902	99.86102306	0	0	0	0	0	0	0
2:03:06	-129.2934555	3017.662594	11.41485889	11.20440361	14.97554079	4.995930958	4.642298936	50.92125701	1005.728882	28.5068395	2951.9459	9.88131291682493E-324	512.8127596	256.4058798	99.86101181	0	0	0	0	0	0	0
2:03:06	-129.2934555	3017.662594	11.41485889	11.20440361	14.97554079	4.995930958	4.642298936	50.92125701	1005.728882	28.5068395	2951.9459	9.88131291682493E-324	512.8127596	256.4058798	99.86101181	0	0	0	0	0	0	0
2:03:06	-129.2934555	3017.662594	11.41485889	11.20440361	14.97554079	4.995930958	4.642298936	50.92125701	1005.728882	28.5068395	2951.9459	9.88131291682493E-324	512.8127596	256.4058798	99.86101181	0	0	0	0	0	0	0
2:03:06	-129.2934555	3017.662594	11.41485889	11.20440361	14.97554079	4.995930958	4.642298936	50.92125701	1005.728882	28.5068395	2951.9459	9.88131291682493E-324	512.8127596	256.4058798	99.86101181	0	0	0	0	0	0	0
2:03:06	-129.2934555	3017.662594	11.41485889	11.20440361	14.97554079	4.995930958	4.642298936	50.92125701	1005.728882	28.5068395	2951.9459	9.88131291682493E-324	512.8127596	256.4058798	99.86101181	0	0	0	0	0	0	0
2:03:06	-129.2934555	3017.662594	11.41485889	11.20440361	14.97554079	4.995930958	4.642298936	50.92125701	1005.728882	28.5068395	2951.9459	9.88131291682493E-324	512.8127596	256.4058798	99.86101181	0	0	0	0	0	0	0
2:03:06	-129.2934555	3017.662594	11.41485889	11.20440361	14.97554079	4.995930958	4.642298936	50.92125701	1005.728882	28.5068395	2951.9459	9.88131291682493E-324	512.8127596	256.4058798	99.86101181	0	0	0	0	0	0	0
2:03:06	-378.3048652	2989.852936	11.12016775	11.13640665	14.84322888	4.90179665	4.767769055	51.05728359	1003.279179	28.50350182	2953.273189	9.88131291682493E-324	512.7879889	256.3937384	99.86100604	0	0	0	0	0	0	0
2:03:07	-378.3048652	2989.852936	11.12016775	11.13640665	14.84322888	4.90179665	4.767769055	51.05728359	1003.279179	28.50350182	2953.273189	9.88131291682493E-324	512.7879889	256.3937384	99.86100604	0	0	0	0	0	0	0
2:03:07	-378.3048652	2989.852936	11.12016775	11.13640665	14.84322888	4.90179665	4.767769055	51.05728359	1003.279179	28.50350182	2953.273189	9.88131291682493E-324	512.7879889	256.3937384	99.86100604	0	0	0	0	0	0	0
2:03:07	-378.3048652	2989.852936	11.12016775	11.13640665	14.84322888	4.90179665	4.767769055	51.05728359	1003.279179	28.50350182	2953.273189	9.88131291682493E-324	512.7879889	256.3937384	99.86100604	0	0	0	0	0	0	0
2:03:07	-378.3048652	2989.852936	11.12016775	11.13640665	14.84322888	4.90179665	4.767769055	51.05728359	1003.279179	28.50350182	2953.273189	9.88131291682493E-324	512.7879889	256.3937384	99.86100604	0	0	0	0	0	0	0
2:03:07	-378.3048652	2989.852936	11.12016775	11.13640665	14.84322888	4.90179665	4.767769055	51.05728359	1003.279179	28.50350182	2953.273189	9.88131291682493E-324	512.7879889	256.3937384	99.86100604	0	0	0	0	0	0	0
2:03:07	-378.3048652	2989.852936	11.12016775	11.13640665	14.84322888	4.90179665	4.767769055	51.05728359	1003.279179	28.50350182	2953.273189	9.88131291682493E-324	512.7879889	256.3937384	99.86100604	0	0	0	0	0	0	0
2:03:07	-378.3048652	2989.852936	11.12016775	11.13640665	14.84322888	4.90179665	4.767769055	51.05728359	1003.279179	28.50350182	2953.273189	9.88131291682493E-324	512.7879889	256.3937384	99.86100604	0	0	0	0	0	0	0
2:03:07	-378.3048652	2989.852936	11.12016775	11.13640665	14.84322888	4.90179665	4.767769055	51.05728359	1003.279179	28.50350182	2953.273189	9.88131291682493E-324	512.7879889	256.3937384	99.86100604	0	0	0	0	0	0	0
2:03:07	-384.651291	2969.500639	10.88156589	10.7702802	14.74570119	4.822935885	4.808817756	51.1269292	1002.024932	28.50179293	2949.798689	9.88131291682493E-324	512.7753063	256.3875221	99.86100309	0	0	0	0	0	0	0
2:03:07	-384.651291	2969.500639	10.88156589	10.7702802	14.74570119	4.822935885	4.808817756	51.1269292	1002.024932	28.50179293	2949.798689	9.88131291682493E-324	512.7753063	256.3875221	99.86100309	0	0	0	0	0	0	0
2:03:07	-384.651291	2969.500639	10.88156589	10.7702802	14.74570119	4.822935885	4.808817756	51.1269292	1002.024932	28.50179293	2949.798689	9.88131291682493E-324	512.7753063	256.3875221	99.86100309	0	0	0	0	0	0	0
2:03:07	-384.651291	2969.500639	10.88156589	10.7702802	14.74570119	4.822935885	4.808817756	51.1269292	1002.024932	28.50179293	2949.798689	9.88131291682493E-324	512.7753063	256.3875221	99.86100309	0	0	0	0	0	0	0
2:03:07	-384.651291	2969.500639	10.88156589	10.7702802	14.74570119	4.822935885	4.808817756	51.1269292	1002.024932	28.50179293	2949.798689	9.88131291682493E-324	512.7753063	256.3875221	99.86100309	0	0	0	0	0	0	0
2:03:07	-384.651291	2969.500639	10.88156589	10.7702802	14.74570119	4.822935885	4.808817756	51.1269292	1002.024932	28.50179293	2949.798689	9.88131291682493E-324	512.7753063	256.3875221	99.86100309	0	0	0	0	0	0	0
2:03:07	-384.651291	2969.500639	10.88156589	10.7702802	14.74570119	4.822935885	4.808817756	51.1269292	1002.024932	28.50179293	2949.798689	9.88131291682493E-324	512.7753063	256.3875221	99.86100309	0	0	0	0	0	0	0
2:03:07	-384.651291	2969.500639	10.88156589	10.7702802	14.74570119	4.822935885	4.808817756	51.1269292	1002.024932	28.50179293	2949.798689	9.88131291682493E-324	512.7753063	256.3875221	99.86100309	0	0	0	0	0	0	0
2:03:07	-384.651291	2969.500639	10.88156589	10.7702802	14.74570119	4.822935885	4.808817756	51.1269292	1002.024932	28.50179293	2949.798689	9.88131291682493E-324	512.7753063	256.3875221	99.86100309	0	0	0	0	0	0	0
2:03:07	-231.043517	2952.841231	10.61710573	10.17695146	14.66809501	4.751447173	4.800130691	51.16258775	1001.382757	28.50091798	2942.250137	9.88131291682493E-324	512.7688128	256.3843393	99.86100158	0	0	0	0	0	0	0
2:03:07	-231.043517	2952.841231	10.61710573	10.17695146	14.66809501	4.751447173	4.800130691	51.16258775	1001.382757	28.50091798	2942.250137	9.88131291682493E-324	512.7688128	256.3843393	99.86100158	0	0	0	0	0	0	0
2:03:07	-231.043517	2952.841231	10.61710573	10.17695146	14.66809501	4.751447173	4.800130691	51.16258775	1001.382757	28.50091798	2942.250137	9.88131291682493E-324	512.7688128	256.3843393	99.86100158	0	0	0	0	0	0	0
2:03:07	-231.043517	2952.841231	10.61710573	10.17695146	14.66809501	4.751447173	4.800130691	51.16258775	1001.382757	28.50091798	2942.250137	9.88131291682493E-324	512.7688128	256.3843393	99.86100158	0	0	0	0	0	0	0
2:03:07	-231.043517	2952.841231	10.61710573	10.17695146	14.66809501	4.751447173	4.800130691	51.16258775	1001.382757	28.50091798	2942.250137	9.88131291682493E-324	512.7688128	256.3843393	99.86100158	0	0	0	0	0	0	0
2:03:07	-231.043517	2952.841231	10.61710573	10.17695146	14.66809501	4.751447173	4.800130691	51.16258775	1001.382757	28.50091798	2942.250137	9.88131291682493E-324	512.7688128	256.3843393	99.86100158	0	0	0	0	0	0	0
2:03:07	-231.043517	2952.841231	10.61710573	10.17695146	14.66809501	4.751447173	4.800130691	51.16258775	1001.382757	28.50091798	2942.250137	9.88131291682493E-324	512.7688128	256.3843393	99.86100158	0	0	0	0	0	0	0
2:03:07	-231.043517	2952.841231	10.61710573	10.17695146	14.66809501	4.751447173	4.800130691	51.16258775	1001.382757	28.50091798	2942.250137	9.88131291682493E-324	512.7688128	256.3843393	99.86100158	0	0	0	0	0	0	0
2:03:07	-155.3747847	2939.935798	10.51007014	10.31722315	14.59908064	4.693012953	4.767170914	51.18084493	1001.869764	28.52047001	2933.679558	9.88131291682493E-324	512.7654882	256.3827097	99.86100081	0	0	0	0	0	0	0
2:03:07	-155.3747847	2939.935798	10.51007014	10.31722315	14.59908064	4.693012953	4.767170914	51.18084493	1001.869764	28.52047001	2933.679558	9.88131291682493E-324	512.7654882	256.3827097	99.86100081	0	0	0	0	0	0	0
2:03:07	-155.3747847	2939.935798	10.51007014	10.31722315	14.59908064	4.693012953	4.767170914	51.18084493	1001.869764	28.52047001	2933.679558	9.88131291682493E-324	512.7654882	256.3827097	99.86100081	0	0	0	0	0	0	0
2:03:07	-155.3747847	2939.935798	10.51007014	10.31722315	14.59908064	4.693012953	4.767170914	51.18084493	1001.869764	28.52047001	2933.679558	9.88131291682493E-324	512.7654882	256.3827097	99.86100081	0	0	0	0	0	0	0
2:03:07	-155.3747847	2939.935798	10.51007014	10.31722315	14.59908064	4.693012953	4.767170914	51.18084493	1001.869764	28.52047001	2933.679558	9.88131291682493E-324	512.7654882	256.3827097	99.86100081	0	0	0	0	0	0	0
2:03:07	-155.3747847	2939.935798	10.51007014	10.31722315	14.59908064	4.693012953	4.767170914	51.18084493	1001.869764	28.52047001	2933.679558	9.88131291682493E-324	512.7654882	256.3827097	99.86100081	0	0	0	0	0	0	0
2:03:07	-155.3747847	2939.935798	10.51007014	10.31722315	14.59908064	4.693012953	4.767170914	51.18084493	1001.869764	28.52047001	2933.679558	9.88131291682493E-324	512.7654882	256.3827097	99.86100081	0	0	0	0	0	0	0
2:03:07	-155.3747847	2939.935798	10.51007014	10.31722315	14.59908064	4.693012953	4.767170914	51.18084493	1001.869764	28.52047001	2933.679558	9.88131291682493E-324	512.7654882	256.3827097	99.86100081	0	0	0	0	0	0	0
2:03:08	-155.3747847	2939.935798	10.51007014	10.31722315	14.59908064	4.693012953	4.767170914	51.18084493	1001.869764	28.52047001	2933.679558	9.88131291682493E-324	512.7654882	256.3827097	99.86100081	0	0	0	0	0	0	0
2:03:08	-155.3185698	2927.454265	10.38585191	10.15071425	14.53377729	4.633622632	4.724575508	51.0925926	1003.293863	28.55928064	2922.150206	9.88131291682493E-324	512.7637859	256.3818754	99.86100042	0	0	0	0	0	0	0
2:03:08	-155.3185698	2927.454265	10.38585191	10.15071425	14.53377729	4.633622632	4.724575508	51.0925926	1003.293863	28.55928064	2922.150206	9.88131291682493E-324	512.7637859	256.3818754	99.86100042	0	0	0	0	0	0	0
2:03:08	-155.3185698	2927.454265	10.38585191	10.15071425	14.53377729	4.633622632	4.724575508	51.0925926	1003.293863	28.55928064	2922.150206	9.88131291682493E-324	512.7637859	256.3818754	99.86100042	0	0	0	0	0	0	0
2:03:08	-155.3185698	2927.454265	10.38585191	10.15071425	14.53377729	4.633622632	4.724575508	51.0925926	1003.293863	28.55928064	2922.150206	9.88131291682493E-324	512.7637859	256.3818754	99.86100042	0	0	0	0	0	0	0
2:03:08	-155.3185698	2927.454265	10.38585191	10.15071425	14.53377729	4.633622632	4.724575508	51.0925926	1003.293863	28.55928064	2922.150206	9.88131291682493E-324	512.7637859	256.3818754	99.86100042	0	0	0	0	0	0	0
2:03:08	-155.3185698	2927.454265	10.38585191	10.15071425	14.53377729	4.633622632	4.724575508	51.0925926	1003.293863	28.55928064	2922.150206	9.88131291682493E-324	512.7637859	256.3818754	99.86100042	0	0	0	0	0	0	0
2:03:08	-155.3185698	2927.454265	10.38585191	10.15071425	14.53377729	4.633622632	4.724575508	51.0925926	1003.293863	28.55928064	2922.150206	9.88131291682493E-324	512.7637859	256.3818754	99.86100042	0	0	0	0	0	0	0
2:03:08	-155.3185698	2927.454265	10.38585191	10.15071425	14.53377729	4.633622632	4.724575508	51.0925926	1003.293863	28.55928064	2922.150206	9.88131291682493E-324	512.7637859	256.3818754	99.86100042	0	0	0	0	0	0	0
2:03:08	6.79456428	2914.414352	10.20631618	9.648453697	14.46720597	4.569982787	4.67062266	51.04740741	1004.023002	28.57915169	2910.045041	9.88131291682493E-324	512.7629144	256.3814482	99.86100021	0	0	0	0	0	0	0
2:03:08	6.79456428	2914.414352	10.20631618	9.648453697	14.46720597	4.569982787	4.67062266	51.04740741	1004.023002	28.57915169	2910.045041	9.88131291682493E-324	512.7629144	256.3814482	99.86100021	0	0	0	0	0	0	0
2:03:08	6.79456428	2914.414352	10.20631618	9.648453697	14.46720597	4.569982787	4.67062266	51.04740741	1004.023002	28.57915169	2910.045041	9.88131291682493E-324	512.7629144	256.3814482	99.86100021	0	0	0	0	0	0	0
2:03:08	6.79456428	2914.414352	10.20631618	9.648453697	14.46720597	4.569982787	4.67062266	51.04740741	1004.023002	28.57915169	2910.045041	9.88131291682493E-324	512.7629144	256.3814482	99.86100021	0	0	0	0	0	0	0
2:03:08	6.79456428	2914.414352	10.20631618	9.648453697	14.46720597	4.569982787	4.67062266	51.04740741	1004.023002	28.57915169	2910.045041	9.88131291682493E-324	512.7629144	256.3814482	99.86100021	0	0	0	0	0	0	0
2:03:08	6.79456428	2914.414352	10.20631618	9.648453697	14.46720597	4.569982787	4.67062266	51.04740741	1004.023002	28.57915169	2910.045041	9.88131291682493E-324	512.7629144	256.3814482	99.86100021	0	0	0	0	0	0	0
2:03:08	6.79456428	2914.414352	10.20631618	9.648453697	14.46720597	4.569982787	4.67062266	51.04740741	1004.023002	28.57915169	2910.045041	9.88131291682493E-324	512.7629144	256.3814482	99.86100021	0	0	0	0	0	0	0
2:03:08	6.79456428	2914.414352	10.20631618	9.648453697	14.46720597	4.569982787	4.67062266	51.04740741	1004.023002	28.57915169	2910.045041	9.88131291682493E-324	512.7629144	256.3814482	99.86100021	0	0	0	0	0	0	0
2:03:08	6.79456428	2914.414352	10.20631618	9.648453697	14.46720597	4.569982787	4.67062266	51.04740741	1004.023002	28.57915169	2910.045041	9.88131291682493E-324	512.7629144	256.3814482	99.86100021	0	0	0	0	0	0	0
2:03:08	67.35087291	2903.644268	10.05597788	9.492992293	14.40856946	4.516911187	4.615014802	51.0242726	1004.396321	28.58932566	2897.627277	9.88131291682493E-324	512.7624682	256.3812295	99.86100011	0	0	0	0	0	0	0
2:03:08	67.35087291	2903.644268	10.05597788	9.492992293	14.40856946	4.516911187	4.615014802	51.0242726	1004.396321	28.58932566	2897.627277	9.88131291682493E-324	512.7624682	256.3812295	99.86100011	0	0	0	0	0	0	0
2:03:08	67.35087291	2903.644268	10.05597788	9.492992293	14.40856946	4.516911187	4.615014802	51.0242726	1004.396321	28.58932566	2897.627277	9.88131291682493E-324	512.7624682	256.3812295	99.86100011	0	0	0	0	0	0	0
2:03:08	67.35087291	2903.644268	10.05597788	9.492992293	14.40856946	4.516911187	4.615014802	51.0242726	1004.396321	28.58932566	2897.627277	9.88131291682493E-324	512.7624682	256.3812295	99.86100011	0	0	0	0	0	0	0
2:03:08	67.35087291	2903.644268	10.05597788	9.492992293	14.40856946	4.516911187	4.615014802	51.0242726	1004.396321	28.58932566	2897.627277	9.88131291682493E-324	512.7624682	256.3812295	99.86100011	0	0	0	0	0	0	0
2:03:08	67.35087291	2903.644268	10.05597788	9.492992293	14.40856946	4.516911187	4.615014802	51.0242726	1004.396321	28.58932566	2897.627277	9.88131291682493E-324	512.7624682	256.3812295	99.86100011	0	0	0	0	0	0	0
2:03:08	67.35087291	2903.644268	10.05597788	9.492992293	14.40856946	4.516911187	4.615014802	51.0242726	1004.396321	28.58932566	2897.627277	9.88131291682493E-324	512.7624682	256.3812295	99.86100011	0	0	0	0	0	0	0
2:03:08	67.35087291	2903.644268	10.05597788	9.492992293	14.40856946	4.516911187	4.615014802	51.0242726	1004.396321	28.58932566	2897.627277	9.88131291682493E-324	512.7624682	256.3812295	99.86100011	0	0	0	0	0	0	0
2:03:08	203.6509029	2892.158977	9.718524676	9.442196054	14.37187556	3.809146528	4.459447579	51.01242757	1002.2327	28.59453474	2885.37687	9.88131291682493E-324	512.7622397	256.3811175	99.86100006	0	0	0	0	0	0	0
2:03:08	203.6509029	2892.158977	9.718524676	9.442196054	14.37187556	3.809146528	4.459447579	51.01242757	1002.2327	28.59453474	2885.37687	9.88131291682493E-324	512.7622397	256.3811175	99.86100006	0	0	0	0	0	0	0
2:03:08	203.6509029	2892.158977	9.718524676	9.442196054	14.37187556	3.809146528	4.459447579	51.01242757	1002.2327	28.59453474	2885.37687	9.88131291682493E-324	512.7622397	256.3811175	99.86100006	0	0	0	0	0	0	0
2:03:08	203.6509029	2892.158977	9.718524676	9.442196054	14.37187556	3.809146528	4.459447579	51.01242757	1002.2327	28.59453474	2885.37687	9.88131291682493E-324	512.7622397	256.3811175	99.86100006	0	0	0	0	0	0	0
2:03:08	203.6509029	2892.158977	9.718524676	9.442196054	14.37187556	3.809146528	4.459447579	51.01242757	1002.2327	28.59453474	2885.37687	9.88131291682493E-324	512.7622397	256.3811175	99.86100006	0	0	0	0	0	0	0
2:03:08	203.6509029	2892.158977	9.718524676	9.442196054	14.37187556	3.809146528	4.459447579	51.01242757	1002.2327	28.59453474	2885.37687	9.88131291682493E-324	512.7622397	256.3811175	99.86100006	0	0	0	0	0	0	0
2:03:09	203.6509029	2892.158977	9.718524676	9.442196054	14.37187556	3.809146528	4.459447579	51.01242757	1002.2327	28.59453474	2885.37687	9.88131291682493E-324	512.7622397	256.3811175	99.86100006	0	0	0	0	0	0	0
2:03:09	203.6509029	2892.158977	9.718524676	9.442196054	14.37187556	3.809146528	4.459447579	51.01242757	1002.2327	28.59453474	2885.37687	9.88131291682493E-324	512.7622397	256.3811175	99.86100006	0	0	0	0	0	0	0
2:03:09	190.6038623	2894.267836	8.724868634	8.59681238	14.46031229	2.178459022	3.81766916	51.20156292	1000.287679	28.59720179	2879.271813	9.88131291682493E-324	512.9539067	256.4767082	99.86100003	0	0	0	0	0	0	0
2:03:09	190.6038623	2894.267836	8.724868634	8.59681238	14.46031229	2.178459022	3.81766916	51.20156292	1000.287679	28.59720179	2879.271813	9.88131291682493E-324	512.9539067	256.4767082	99.86100003	0	0	0	0	0	0	0
2:03:09	190.6038623	2894.267836	8.724868634	8.59681238	14.46031229	2.178459022	3.81766916	51.20156292	1000.287679	28.59720179	2879.271813	9.88131291682493E-324	512.9539067	256.4767082	99.86100003	0	0	0	0	0	0	0
2:03:09	190.6038623	2894.267836	8.724868634	8.59681238	14.46031229	2.178459022	3.81766916	51.20156292	1000.287679	28.59720179	2879.271813	9.88131291682493E-324	512.9539067	256.4767082	99.86100003	0	0	0	0	0	0	0
2:03:09	190.6038623	2894.267836	8.724868634	8.59681238	14.46031229	2.178459022	3.81766916	51.20156292	1000.287679	28.59720179	2879.271813	9.88131291682493E-324	512.9539067	256.4767082	99.86100003	0	0	0	0	0	0	0
2:03:09	190.6038623	2894.267836	8.724868634	8.59681238	14.46031229	2.178459022	3.81766916	51.20156292	1000.287679	28.59720179	2879.271813	9.88131291682493E-324	512.9539067	256.4767082	99.86100003	0	0	0	0	0	0	0
2:03:09	190.6038623	2894.267836	8.724868634	8.59681238	14.46031229	2.178459022	3.81766916	51.20156292	1000.287679	28.59720179	2879.271813	9.88131291682493E-324	512.9539067	256.4767082	99.86100003	0	0	0	0	0	0	0
2:03:09	190.6038623	2894.267836	8.724868634	8.59681238	14.46031229	2.178459022	3.81766916	51.20156292	1000.287679	28.59720179	2879.271813	9.88131291682493E-324	512.9539067	256.4767082	99.86100003	0	0	0	0	0	0	0
2:03:09	-28.8532945	2914.954564	7.499012741	7.204495938	14.67203989	0.330307019	2.78122261	51.29840021	999.2918274	28.59856732	2876.651632	9.88131291682493E-324	513.0520402	256.5256506	99.86100001	0	0	0	0	0	0	0
2:03:09	-28.8532945	2914.954564	7.499012741	7.204495938	14.67203989	0.330307019	2.78122261	51.29840021	999.2918274	28.59856732	2876.651632	9.88131291682493E-324	513.0520402	256.5256506	99.86100001	0	0	0	0	0	0	0
2:03:09	-28.8532945	2914.954564	7.499012741	7.204495938	14.67203989	0.330307019	2.78122261	51.29840021	999.2918274	28.59856732	2876.651632	9.88131291682493E-324	513.0520402	256.5256506	99.86100001	0	0	0	0	0	0	0
2:03:09	-28.8532945	2914.954564	7.499012741	7.204495938	14.67203989	0.330307019	2.78122261	51.29840021	999.2918274	28.59856732	2876.651632	9.88131291682493E-324	513.0520402	256.5256506	99.86100001	0	0	0	0	0	0	0
2:03:09	-28.8532945	2914.954564	7.499012741	7.204495938	14.67203989	0.330307019	2.78122261	51.29840021	999.2918274	28.59856732	2876.651632	9.88131291682493E-324	513.0520402	256.5256506	99.86100001	0	0	0	0	0	0	0
2:03:09	-28.8532945	2914.954564	7.499012741	7.204495938	14.67203989	0.330307019	2.78122261	51.29840021	999.2918274	28.59856732	2876.651632	9.88131291682493E-324	513.0520402	256.5256506	99.86100001	0	0	0	0	0	0	0
2:03:09	-28.8532945	2914.954564	7.499012741	7.204495938	14.67203989	0.330307019	2.78122261	51.29840021	999.2918274	28.59856732	2876.651632	9.88131291682493E-324	513.0520402	256.5256506	99.86100001	0	0	0	0	0	0	0
2:03:09	-28.8532945	2914.954564	7.499012741	7.204495938	14.67203989	0.330307019	2.78122261	51.29840021	999.2918274	28.59856732	2876.651632	9.88131291682493E-324	513.0520402	256.5256506	99.86100001	0	0	0	0	0	0	0
2:03:09	-28.8532945	2914.954564	7.499012741	7.204495938	14.67203989	0.330307019	2.78122261	51.29840021	999.2918274	28.59856732	2876.651632	9.88131291682493E-324	513.0520402	256.5256506	99.86100001	0	0	0	0	0	0	0
2:03:09	199.3129692	2961.486745	6.308742523	5.87636592	15.02463642	-1.684786806	1.300897976	51.34798091	998.7819516	28.59926647	2876.672876	9.88131291682493E-324	513.1022846	256.5507091	99.86100001	0	0	0	0	0	0	0
2:03:09	199.3129692	2961.486745	6.308742523	5.87636592	15.02463642	-1.684786806	1.300897976	51.34798091	998.7819516	28.59926647	2876.672876	9.88131291682493E-324	513.1022846	256.5507091	99.86100001	0	0	0	0	0	0	0
2:03:09	199.3129692	2961.486745	6.308742523	5.87636592	15.02463642	-1.684786806	1.300897976	51.34798091	998.7819516	28.59926647	2876.672876	9.88131291682493E-324	513.1022846	256.5507091	99.86100001	0	0	0	0	0	0	0
2:03:09	199.3129692	2961.486745	6.308742523	5.87636592	15.02463642	-1.684786806	1.300897976	51.34798091	998.7819516	28.59926647	2876.672876	9.88131291682493E-324	513.1022846	256.5507091	99.86100001	0	0	0	0	0	0	0
2:03:09	199.3129692	2961.486745	6.308742523	5.87636592	15.02463642	-1.684786806	1.300897976	51.34798091	998.7819516	28.59926647	2876.672876	9.88131291682493E-324	513.1022846	256.5507091	99.86100001	0	0	0	0	0	0	0
2:03:09	199.3129692	2961.486745	6.308742523	5.87636592	15.02463642	-1.684786806	1.300897976	51.34798091	998.7819516	28.59926647	2876.672876	9.88131291682493E-324	513.1022846	256.5507091	99.86100001	0	0	0	0	0	0	0
2:03:09	199.3129692	2961.486745	6.308742523	5.87636592	15.02463642	-1.684786806	1.300897976	51.34798091	998.7819516	28.59926647	2876.672876	9.88131291682493E-324	513.1022846	256.5507091	99.86100001	0	0	0	0	0	0	0
2:03:09	199.3129692	2961.486745	6.308742523	5.87636592	15.02463642	-1.684786806	1.300897976	51.34798091	998.7819516	28.59926647	2876.672876	9.88131291682493E-324	513.1022846	256.5507091	99.86100001	0	0	0	0	0	0	0
2:03:09	62.50650424	3025.475981	5.275732172	5.145267351	15.46801385	-3.477738845	-0.327124236	51.37336623	998.8634712	28.59962443	2878.84252	9.88131291682493E-324	513.1280097	256.5635391	99.861	0	0	0	0	0	0	0
2:03:09	62.50650424	3025.475981	5.275732172	5.145267351	15.46801385	-3.477738845	-0.327124236	51.37336623	998.8634712	28.59962443	2878.84252	9.88131291682493E-324	513.1280097	256.5635391	99.861	0	0	0	0	0	0	0
2:03:09	62.50650424	3025.475981	5.275732172	5.145267351	15.46801385	-3.477738845	-0.327124236	51.37336623	998.8634712	28.59962443	2878.84252	9.88131291682493E-324	513.1280097	256.5635391	99.861	0	0	0	0	0	0	0
2:03:09	62.50650424	3025.475981	5.275732172	5.145267351	15.46801385	-3.477738845	-0.327124236	51.37336623	998.8634712	28.59962443	2878.84252	9.88131291682493E-324	513.1280097	256.5635391	99.861	0	0	0	0	0	0	0
2:03:09	62.50650424	3025.475981	5.275732172	5.145267351	15.46801385	-3.477738845	-0.327124236	51.37336623	998.8634712	28.59962443	2878.84252	9.88131291682493E-324	513.1280097	256.5635391	99.861	0	0	0	0	0	0	0
2:03:10	62.50650424	3025.475981	5.275732172	5.145267351	15.46801385	-3.477738845	-0.327124236	51.37336623	998.8634712	28.59962443	2878.84252	9.88131291682493E-324	513.1280097	256.5635391	99.861	0	0	0	0	0	0	0
2:03:10	62.50650424	3025.475981	5.275732172	5.145267351	15.46801385	-3.477738845	-0.327124236	51.37336623	998.8634712	28.59962443	2878.84252	9.88131291682493E-324	513.1280097	256.5635391	99.861	0	0	0	0	0	0	0
2:03:10	62.50650424	3025.475981	5.275732172	5.145267351	15.46801385	-3.477738845	-0.327124236	51.37336623	998.8634712	28.59962443	2878.84252	9.88131291682493E-324	513.1280097	256.5635391	99.861	0	0	0	0	0	0	0
2:03:10	62.50650424	3025.475981	5.275732172	5.145267351	15.46801385	-3.477738845	-0.327124236	51.37336623	998.8634712	28.59962443	2878.84252	9.88131291682493E-324	513.1280097	256.5635391	99.861	0	0	0	0	0	0	0
2:03:10	-143.2804458	3103.15943	4.641086872	4.609856884	15.97512709	-4.745578288	-1.916791609	51.33756351	998.9052093	28.59980771	2883.268194	9.88131291682493E-324	513.141181	256.570108	99.861	0	0	0	0	0	0	0
2:03:10	-143.2804458	3103.15943	4.641086872	4.609856884	15.97512709	-4.745578288	-1.916791609	51.33756351	998.9052093	28.59980771	2883.268194	9.88131291682493E-324	513.141181	256.570108	99.861	0	0	0	0	0	0	0
2:03:10	-143.2804458	3103.15943	4.641086872	4.609856884	15.97512709	-4.745578288	-1.916791609	51.33756351	998.9052093	28.59980771	2883.268194	9.88131291682493E-324	513.141181	256.570108	99.861	0	0	0	0	0	0	0
2:03:10	-143.2804458	3103.15943	4.641086872	4.609856884	15.97512709	-4.745578288	-1.916791609	51.33756351	998.9052093	28.59980771	2883.268194	9.88131291682493E-324	513.141181	256.570108	99.861	0	0	0	0	0	0	0
2:03:10	-143.2804458	3103.15943	4.641086872	4.609856884	15.97512709	-4.745578288	-1.916791609	51.33756351	998.9052093	28.59980771	2883.268194	9.88131291682493E-324	513.141181	256.570108	99.861	0	0	0	0	0	0	0
2:03:10	-143.2804458	3103.15943	4.641086872	4.609856884	15.97512709	-4.745578288	-1.916791609	51.33756351	998.9052093	28.59980771	2883.268194	9.88131291682493E-324	513.141181	256.570108	99.861	0	0	0	0	0	0	0
2:03:10	-143.2804458	3103.15943	4.641086872	4.609856884	15.97512709	-4.745578288	-1.916791609	51.33756351	998.9052093	28.59980771	2883.268194	9.88131291682493E-324	513.141181	256.570108	99.861	0	0	0	0	0	0	0
2:03:10	-143.2804458	3103.15943	4.641086872	4.609856884	15.97512709	-4.745578288	-1.916791609	51.33756351	998.9052093	28.59980771	2883.268194	9.88131291682493E-324	513.141181	256.570108	99.861	0	0	0	0	0	0	0
2:03:10	-248.7852763	3186.535004	5.464148478	5.426910725	16.39464907	-4.295152084	-2.986781304	51.31923252	998.9265791	28.59990155	2889.54794	9.88131291682493E-324	513.1479247	256.5734713	99.861	0	0	0	0	0	0	0
2:03:10	-248.7852763	3186.535004	5.464148478	5.426910725	16.39464907	-4.295152084	-2.986781304	51.31923252	998.9265791	28.59990155	2889.54794	9.88131291682493E-324	513.1479247	256.5734713	99.861	0	0	0	0	0	0	0
2:03:10	-248.7852763	3186.535004	5.464148478	5.426910725	16.39464907	-4.295152084	-2.986781304	51.31923252	998.9265791	28.59990155	2889.54794	9.88131291682493E-324	513.1479247	256.5734713	99.861	0	0	0	0	0	0	0
2:03:10	-248.7852763	3186.535004	5.464148478	5.426910725	16.39464907	-4.295152084	-2.986781304	51.31923252	998.9265791	28.59990155	2889.54794	9.88131291682493E-324	513.1479247	256.5734713	99.861	0	0	0	0	0	0	0
2:03:10	-248.7852763	3186.535004	5.464148478	5.426910725	16.39464907	-4.295152084	-2.986781304	51.31923252	998.9265791	28.59990155	2889.54794	9.88131291682493E-324	513.1479247	256.5734713	99.861	0	0	0	0	0	0	0
2:03:10	-248.7852763	3186.535004	5.464148478	5.426910725	16.39464907	-4.295152084	-2.986781304	51.31923252	998.9265791	28.59990155	2889.54794	9.88131291682493E-324	513.1479247	256.5734713	99.861	0	0	0	0	0	0	0
2:03:10	-248.7852763	3186.535004	5.464148478	5.426910725	16.39464907	-4.295152084	-2.986781304	51.31923252	998.9265791	28.59990155	2889.54794	9.88131291682493E-324	513.1479247	256.5734713	99.861	0	0	0	0	0	0	0
2:03:10	-248.7852763	3186.535004	5.464148478	5.426910725	16.39464907	-4.295152084	-2.986781304	51.31923252	998.9265791	28.59990155	2889.54794	9.88131291682493E-324	513.1479247	256.5734713	99.861	0	0	0	0	0	0	0
2:03:10	-294.0406854	3246.314618	6.976996021	6.751466291	16.61687632	-2.620101867	-3.143144028	51.30984705	998.9375205	28.59994959	2897.873833	9.88131291682493E-324	513.1513774	256.5751933	99.861	0	0	0	0	0	0	0
2:03:10	-294.0406854	3246.314618	6.976996021	6.751466291	16.61687632	-2.620101867	-3.143144028	51.30984705	998.9375205	28.59994959	2897.873833	9.88131291682493E-324	513.1513774	256.5751933	99.861	0	0	0	0	0	0	0
2:03:10	-294.0406854	3246.314618	6.976996021	6.751466291	16.61687632	-2.620101867	-3.143144028	51.30984705	998.9375205	28.59994959	2897.873833	9.88131291682493E-324	513.1513774	256.5751933	99.861	0	0	0	0	0	0	0
2:03:10	-294.0406854	3246.314618	6.976996021	6.751466291	16.61687632	-2.620101867	-3.143144028	51.30984705	998.9375205	28.59994959	2897.873833	9.88131291682493E-324	513.1513774	256.5751933	99.861	0	0	0	0	0	0	0
2:03:10	-294.0406854	3246.314618	6.976996021	6.751466291	16.61687632	-2.620101867	-3.143144028	51.30984705	998.9375205	28.59994959	2897.873833	9.88131291682493E-324	513.1513774	256.5751933	99.861	0	0	0	0	0	0	0
2:03:10	-294.0406854	3246.314618	6.976996021	6.751466291	16.61687632	-2.620101867	-3.143144028	51.30984705	998.9375205	28.59994959	2897.873833	9.88131291682493E-324	513.1513774	256.5751933	99.861	0	0	0	0	0	0	0
2:03:10	-294.0406854	3246.314618	6.976996021	6.751466291	16.61687632	-2.620101867	-3.143144028	51.30984705	998.9375205	28.59994959	2897.873833	9.88131291682493E-324	513.1513774	256.5751933	99.861	0	0	0	0	0	0	0
2:03:10	-294.0406854	3246.314618	6.976996021	6.751466291	16.61687632	-2.620101867	-3.143144028	51.30984705	998.9375205	28.59994959	2897.873833	9.88131291682493E-324	513.1513774	256.5751933	99.861	0	0	0	0	0	0	0
2:03:10	-294.0406854	3246.314618	6.976996021	6.751466291	16.61687632	-2.620101867	-3.143144028	51.30984705	998.9375205	28.59994959	2897.873833	9.88131291682493E-324	513.1513774	256.5751933	99.861	0	0	0	0	0	0	0
2:03:10	-444.6379349	3271.224589	8.495741963	8.253790741	16.63773668	-0.419044156	-2.381729742	51.16104169	1001.042499	28.59997419	2907.557643	9.88131291682493E-324	512.3777052	256.188355	99.86064	0	0	0	0	0	0	0
2:03:10	-444.6379349	3271.224589	8.495741963	8.253790741	16.63773668	-0.419044156	-2.381729742	51.16104169	1001.042499	28.59997419	2907.557643	9.88131291682493E-324	512.3777052	256.188355	99.86064	0	0	0	0	0	0	0
2:03:10	-444.6379349	3271.224589	8.495741963	8.253790741	16.63773668	-0.419044156	-2.381729742	51.16104169	1001.042499	28.59997419	2907.557643	9.88131291682493E-324	512.3777052	256.188355	99.86064	0	0	0	0	0	0	0
2:03:11	-444.6379349	3271.224589	8.495741963	8.253790741	16.63773668	-0.419044156	-2.381729742	51.16104169	1001.042499	28.59997419	2907.557643	9.88131291682493E-324	512.3777052	256.188355	99.86064	0	0	0	0	0	0	0
2:03:11	-444.6379349	3271.224589	8.495741963	8.253790741	16.63773668	-0.419044156	-2.381729742	51.16104169	1001.042499	28.59997419	2907.557643	9.88131291682493E-324	512.3777052	256.188355	99.86064	0	0	0	0	0	0	0
2:03:11	-444.6379349	3271.224589	8.495741963	8.253790741	16.63773668	-0.419044156	-2.381729742	51.16104169	1001.042499	28.59997419	2907.557643	9.88131291682493E-324	512.3777052	256.188355	99.86064	0	0	0	0	0	0	0
2:03:11	-444.6379349	3271.224589	8.495741963	8.253790741	16.63773668	-0.419044156	-2.381729742	51.16104169	1001.042499	28.59997419	2907.557643	9.88131291682493E-324	512.3777052	256.188355	99.86064	0	0	0	0	0	0	0
2:03:11	-444.6379349	3271.224589	8.495741963	8.253790741	16.63773668	-0.419044156	-2.381729742	51.16104169	1001.042499	28.59997419	2907.557643	9.88131291682493E-324	512.3777052	256.188355	99.86064	0	0	0	0	0	0	0
2:03:11	-379.7380307	3264.791765	9.996587885	9.657460859	16.48203318	1.625033392	-1.156789628	51.03365334	1002.120247	28.59998679	2916.660297	9.88131291682493E-324	511.7058731	255.8524377	99.86032768	0	0	0	0	0	0	0
2:03:11	-379.7380307	3264.791765	9.996587885	9.657460859	16.48203318	1.625033392	-1.156789628	51.03365334	1002.120247	28.59998679	2916.660297	9.88131291682493E-324	511.7058731	255.8524377	99.86032768	0	0	0	0	0	0	0
2:03:11	-379.7380307	3264.791765	9.996587885	9.657460859	16.48203318	1.625033392	-1.156789628	51.03365334	1002.120247	28.59998679	2916.660297	9.88131291682493E-324	511.7058731	255.8524377	99.86032768	0	0	0	0	0	0	0
2:03:11	-379.7380307	3264.791765	9.996587885	9.657460859	16.48203318	1.625033392	-1.156789628	51.03365334	1002.120247	28.59998679	2916.660297	9.88131291682493E-324	511.7058731	255.8524377	99.86032768	0	0	0	0	0	0	0
2:03:11	-379.7380307	3264.791765	9.996587885	9.657460859	16.48203318	1.625033392	-1.156789628	51.03365334	1002.120247	28.59998679	2916.660297	9.88131291682493E-324	511.7058731	255.8524377	99.86032768	0	0	0	0	0	0	0
2:03:11	-379.7380307	3264.791765	9.996587885	9.657460859	16.48203318	1.625033392	-1.156789628	51.03365334	1002.120247	28.59998679	2916.660297	9.88131291682493E-324	511.7058731	255.8524377	99.86032768	0	0	0	0	0	0	0
2:03:11	-379.7380307	3264.791765	9.996587885	9.657460859	16.48203318	1.625033392	-1.156789628	51.03365334	1002.120247	28.59998679	2916.660297	9.88131291682493E-324	511.7058731	255.8524377	99.86032768	0	0	0	0	0	0	0
2:03:11	-379.7380307	3264.791765	9.996587885	9.657460859	16.48203318	1.625033392	-1.156789628	51.03365334	1002.120247	28.59998679	2916.660297	9.88131291682493E-324	511.7058731	255.8524377	99.86032768	0	0	0	0	0	0	0
2:03:11	-326.8565037	3230.64604	11.233021	10.63139596	16.18628899	3.415457097	0.37291571	50.96843051	1002.672055	28.59999323	2925.127216	9.88131291682493E-324	511.361895	255.6804481	99.86016777	0	0	0	0	0	0	0
2:03:11	-326.8565037	3230.64604	11.233021	10.63139596	16.18628899	3.415457097	0.37291571	50.96843051	1002.672055	28.59999323	2925.127216	9.88131291682493E-324	511.361895	255.6804481	99.86016777	0	0	0	0	0	0	0
2:03:11	-326.8565037	3230.64604	11.233021	10.63139596	16.18628899	3.415457097	0.37291571	50.96843051	1002.672055	28.59999323	2925.127216	9.88131291682493E-324	511.361895	255.6804481	99.86016777	0	0	0	0	0	0	0
2:03:11	-326.8565037	3230.64604	11.233021	10.63139596	16.18628899	3.415457097	0.37291571	50.96843051	1002.672055	28.59999323	2925.127216	9.88131291682493E-324	511.361895	255.6804481	99.86016777	0	0	0	0	0	0	0
2:03:11	-326.8565037	3230.64604	11.233021	10.63139596	16.18628899	3.415457097	0.37291571	50.96843051	1002.672055	28.59999323	2925.127216	9.88131291682493E-324	511.361895	255.6804481	99.86016777	0	0	0	0	0	0	0
2:03:11	-326.8565037	3230.64604	11.233021	10.63139596	16.18628899	3.415457097	0.37291571	50.96843051	1002.672055	28.59999323	2925.127216	9.88131291682493E-324	511.361895	255.6804481	99.86016777	0	0	0	0	0	0	0
2:03:11	-326.8565037	3230.64604	11.233021	10.63139596	16.18628899	3.415457097	0.37291571	50.96843051	1002.672055	28.59999323	2925.127216	9.88131291682493E-324	511.361895	255.6804481	99.86016777	0	0	0	0	0	0	0
2:03:11	-326.8565037	3230.64604	11.233021	10.63139596	16.18628899	3.415457097	0.37291571	50.96843051	1002.672055	28.59999323	2925.127216	9.88131291682493E-324	511.361895	255.6804481	99.86016777	0	0	0	0	0	0	0
2:03:11	-326.8565037	3230.64604	11.233021	10.63139596	16.18628899	3.415457097	0.37291571	50.96843051	1002.672055	28.59999323	2925.127216	9.88131291682493E-324	511.361895	255.6804481	99.86016777	0	0	0	0	0	0	0
2:03:11	-427.3996019	3169.557436	11.73946675	11.22214673	15.81721196	4.445658034	1.913820844	50.93503642	1002.95458	28.59999654	2932.372583	9.88131291682493E-324	511.1857782	255.5923894	99.8600859	0	0	0	0	0	0	0
2:03:11	-427.3996019	3169.557436	11.73946675	11.22214673	15.81721196	4.445658034	1.913820844	50.93503642	1002.95458	28.59999654	2932.372583	9.88131291682493E-324	511.1857782	255.5923894	99.8600859	0	0	0	0	0	0	0
2:03:11	-427.3996019	3169.557436	11.73946675	11.22214673	15.81721196	4.445658034	1.913820844	50.93503642	1002.95458	28.59999654	2932.372583	9.88131291682493E-324	511.1857782	255.5923894	99.8600859	0	0	0	0	0	0	0
2:03:11	-427.3996019	3169.557436	11.73946675	11.22214673	15.81721196	4.445658034	1.913820844	50.93503642	1002.95458	28.59999654	2932.372583	9.88131291682493E-324	511.1857782	255.5923894	99.8600859	0	0	0	0	0	0	0
2:03:11	-427.3996019	3169.557436	11.73946675	11.22214673	15.81721196	4.445658034	1.913820844	50.93503642	1002.95458	28.59999654	2932.372583	9.88131291682493E-324	511.1857782	255.5923894	99.8600859	0	0	0	0	0	0	0
2:03:11	-427.3996019	3169.557436	11.73946675	11.22214673	15.81721196	4.445658034	1.913820844	50.93503642	1002.95458	28.59999654	2932.372583	9.88131291682493E-324	511.1857782	255.5923894	99.8600859	0	0	0	0	0	0	0
2:03:11	-427.3996019	3169.557436	11.73946675	11.22214673	15.81721196	4.445658034	1.913820844	50.93503642	1002.95458	28.59999654	2932.372583	9.88131291682493E-324	511.1857782	255.5923894	99.8600859	0	0	0	0	0	0	0
2:03:11	-427.3996019	3169.557436	11.73946675	11.22214673	15.81721196	4.445658034	1.913820844	50.93503642	1002.95458	28.59999654	2932.372583	9.88131291682493E-324	511.1857782	255.5923894	99.8600859	0	0	0	0	0	0	0
2:03:11	-22.74196417	3114.817207	11.51847898	11.03879513	15.50080452	4.856008913	3.044420272	50.91793865	1003.164137	28.55119823	2937.689098	9.88131291682493E-324	511.0956065	255.5473034	99.86004398	0	0	0	0	0	0	0
2:03:11	-22.74196417	3114.817207	11.51847898	11.03879513	15.50080452	4.856008913	3.044420272	50.91793865	1003.164137	28.55119823	2937.689098	9.88131291682493E-324	511.0956065	255.5473034	99.86004398	0	0	0	0	0	0	0
2:03:12	-22.74196417	3114.817207	11.51847898	11.03879513	15.50080452	4.856008913	3.044420272	50.91793865	1003.164137	28.55119823	2937.689098	9.88131291682493E-324	511.0956065	255.5473034	99.86004398	0	0	0	0	0	0	0
2:03:12	-22.74196417	3114.817207	11.51847898	11.03879513	15.50080452	4.856008913	3.044420272	50.91793865	1003.164137	28.55119823	2937.689098	9.88131291682493E-324	511.0956065	255.5473034	99.86004398	0	0	0	0	0	0	0
2:03:12	-22.74196417	3114.817207	11.51847898	11.03879513	15.50080452	4.856008913	3.044420272	50.91793865	1003.164137	28.55119823	2937.689098	9.88131291682493E-324	511.0956065	255.5473034	99.86004398	0	0	0	0	0	0	0
2:03:12	-22.74196417	3114.817207	11.51847898	11.03879513	15.50080452	4.856008913	3.044420272	50.91793865	1003.164137	28.55119823	2937.689098	9.88131291682493E-324	511.0956065	255.5473034	99.86004398	0	0	0	0	0	0	0
2:03:12	-22.74196417	3114.817207	11.51847898	11.03879513	15.50080452	4.856008913	3.044420272	50.91793865	1003.164137	28.55119823	2937.689098	9.88131291682493E-324	511.0956065	255.5473034	99.86004398	0	0	0	0	0	0	0
2:03:12	-22.74196417	3114.817207	11.51847898	11.03879513	15.50080452	4.856008913	3.044420272	50.91793865	1003.164137	28.55119823	2937.689098	9.88131291682493E-324	511.0956065	255.5473034	99.86004398	0	0	0	0	0	0	0
2:03:12	-22.74196417	3114.817207	11.51847898	11.03879513	15.50080452	4.856008913	3.044420272	50.91793865	1003.164137	28.55119823	2937.689098	9.88131291682493E-324	511.0956065	255.5473034	99.86004398	0	0	0	0	0	0	0
2:03:12	-62.78852566	3069.740802	11.38744524	11.0687271	15.25671592	4.980828564	3.809383179	50.90918459	1003.27143	28.52621349	2941.584154	9.88131291682493E-324	511.0494385	255.5242193	99.86002252	0	0	0	0	0	0	0
2:03:12	-62.78852566	3069.740802	11.38744524	11.0687271	15.25671592	4.980828564	3.809383179	50.90918459	1003.27143	28.52621349	2941.584154	9.88131291682493E-324	511.0494385	255.5242193	99.86002252	0	0	0	0	0	0	0
2:03:12	-62.78852566	3069.740802	11.38744524	11.0687271	15.25671592	4.980828564	3.809383179	50.90918459	1003.27143	28.52621349	2941.584154	9.88131291682493E-324	511.0494385	255.5242193	99.86002252	0	0	0	0	0	0	0
2:03:12	-62.78852566	3069.740802	11.38744524	11.0687271	15.25671592	4.980828564	3.809383179	50.90918459	1003.27143	28.52621349	2941.584154	9.88131291682493E-324	511.0494385	255.5242193	99.86002252	0	0	0	0	0	0	0
2:03:12	-62.78852566	3069.740802	11.38744524	11.0687271	15.25671592	4.980828564	3.809383179	50.90918459	1003.27143	28.52621349	2941.584154	9.88131291682493E-324	511.0494385	255.5242193	99.86002252	0	0	0	0	0	0	0
2:03:12	-62.78852566	3069.740802	11.38744524	11.0687271	15.25671592	4.980828564	3.809383179	50.90918459	1003.27143	28.52621349	2941.584154	9.88131291682493E-324	511.0494385	255.5242193	99.86002252	0	0	0	0	0	0	0
2:03:12	-62.78852566	3069.740802	11.38744524	11.0687271	15.25671592	4.980828564	3.809383179	50.90918459	1003.27143	28.52621349	2941.584154	9.88131291682493E-324	511.0494385	255.5242193	99.86002252	0	0	0	0	0	0	0
2:03:12	-62.78852566	3069.740802	11.38744524	11.0687271	15.25671592	4.980828564	3.809383179	50.90918459	1003.27143	28.52621349	2941.584154	9.88131291682493E-324	511.0494385	255.5242193	99.86002252	0	0	0	0	0	0	0
2:03:12	-70.84542114	3037.159235	11.41468396	11.19017228	15.07999055	4.997168225	4.286132188	50.90470251	1003.326364	28.51342131	2944.383415	9.88131291682493E-324	511.0258005	255.5124003	99.86001153	0	0	0	0	0	0	0
2:03:12	-70.84542114	3037.159235	11.41468396	11.19017228	15.07999055	4.997168225	4.286132188	50.90470251	1003.326364	28.51342131	2944.383415	9.88131291682493E-324	511.0258005	255.5124003	99.86001153	0	0	0	0	0	0	0
2:03:12	-70.84542114	3037.159235	11.41468396	11.19017228	15.07999055	4.997168225	4.286132188	50.90470251	1003.326364	28.51342131	2944.383415	9.88131291682493E-324	511.0258005	255.5124003	99.86001153	0	0	0	0	0	0	0
2:03:12	-70.84542114	3037.159235	11.41468396	11.19017228	15.07999055	4.997168225	4.286132188	50.90470251	1003.326364	28.51342131	2944.383415	9.88131291682493E-324	511.0258005	255.5124003	99.86001153	0	0	0	0	0	0	0
2:03:12	-70.84542114	3037.159235	11.41468396	11.19017228	15.07999055	4.997168225	4.286132188	50.90470251	1003.326364	28.51342131	2944.383415	9.88131291682493E-324	511.0258005	255.5124003	99.86001153	0	0	0	0	0	0	0
2:03:12	-70.84542114	3037.159235	11.41468396	11.19017228	15.07999055	4.997168225	4.286132188	50.90470251	1003.326364	28.51342131	2944.383415	9.88131291682493E-324	511.0258005	255.5124003	99.86001153	0	0	0	0	0	0	0
2:03:12	-70.84542114	3037.159235	11.41468396	11.19017228	15.07999055	4.997168225	4.286132188	50.90470251	1003.326364	28.51342131	2944.383415	9.88131291682493E-324	511.0258005	255.5124003	99.86001153	0	0	0	0	0	0	0
2:03:12	-70.84542114	3037.159235	11.41468396	11.19017228	15.07999055	4.997168225	4.286132188	50.90470251	1003.326364	28.51342131	2944.383415	9.88131291682493E-324	511.0258005	255.5124003	99.86001153	0	0	0	0	0	0	0
2:03:12	-202.8558316	3008.569528	11.30233419	10.95510421	14.93234716	4.945934131	4.56335568	50.90240768	1003.35449	28.50687171	2946.380684	9.88131291682493E-324	511.0136979	255.506349	99.8600059	0	0	0	0	0	0	0
2:03:12	-202.8558316	3008.569528	11.30233419	10.95510421	14.93234716	4.945934131	4.56335568	50.90240768	1003.35449	28.50687171	2946.380684	9.88131291682493E-324	511.0136979	255.506349	99.8600059	0	0	0	0	0	0	0
2:03:12	-202.8558316	3008.569528	11.30233419	10.95510421	14.93234716	4.945934131	4.56335568	50.90240768	1003.35449	28.50687171	2946.380684	9.88131291682493E-324	511.0136979	255.506349	99.8600059	0	0	0	0	0	0	0
2:03:12	-202.8558316	3008.569528	11.30233419	10.95510421	14.93234716	4.945934131	4.56335568	50.90240768	1003.35449	28.50687171	2946.380684	9.88131291682493E-324	511.0136979	255.506349	99.8600059	0	0	0	0	0	0	0
2:03:12	-202.8558316	3008.569528	11.30233419	10.95510421	14.93234716	4.945934131	4.56335568	50.90240768	1003.35449	28.50687171	2946.380684	9.88131291682493E-324	511.0136979	255.506349	99.8600059	0	0	0	0	0	0	0
2:03:12	-202.8558316	3008.569528	11.30233419	10.95510421	14.93234716	4.945934131	4.56335568	50.90240768	1003.35449	28.50687171	2946.380684	9.88131291682493E-324	511.0136979	255.506349	99.8600059	0	0	0	0	0	0	0
2:03:12	-202.8558316	3008.569528	11.30233419	10.95510421	14.93234716	4.945934131	4.56335568	50.90240768	1003.35449	28.50687171	2946.380684	9.88131291682493E-324	511.0136979	255.506349	99.8600059	0	0	0	0	0	0	0
2:03:12	-202.8558316	3008.569528	11.30233419	10.95510421	14.93234716	4.945934131	4.56335568	50.90240768	1003.35449	28.50687171	2946.380684	9.88131291682493E-324	511.0136979	255.506349	99.8600059	0	0	0	0	0	0	0
2:03:12	-53.56759379	2982.52103	11.0215311	10.73578935	14.80434575	4.862654275	4.699246108	51.19403273	1003.368891	28.50351832	2947.645118	9.88131291682493E-324	513.9398933	256.9696907	99.86244302	0	0	0	0	0	0	0
2:03:13	-53.56759379	2982.52103	11.0215311	10.73578935	14.80434575	4.862654275	4.699246108	51.19403273	1003.368891	28.50351832	2947.645118	9.88131291682493E-324	513.9398933	256.9696907	99.86244302	0	0	0	0	0	0	0
2:03:13	-53.56759379	2982.52103	11.0215311	10.73578935	14.80434575	4.862654275	4.699246108	51.19403273	1003.368891	28.50351832	2947.645118	9.88131291682493E-324	513.9398933	256.9696907	99.86244302	0	0	0	0	0	0	0
2:03:13	-53.56759379	2982.52103	11.0215311	10.73578935	14.80434575	4.862654275	4.699246108	51.19403273	1003.368891	28.50351832	2947.645118	9.88131291682493E-324	513.9398933	256.9696907	99.86244302	0	0	0	0	0	0	0
2:03:13	-53.56759379	2982.52103	11.0215311	10.73578935	14.80434575	4.862654275	4.699246108	51.19403273	1003.368891	28.50351832	2947.645118	9.88131291682493E-324	513.9398933	256.9696907	99.86244302	0	0	0	0	0	0	0
2:03:13	-53.56759379	2982.52103	11.0215311	10.73578935	14.80434575	4.862654275	4.699246108	51.19403273	1003.368891	28.50351832	2947.645118	9.88131291682493E-324	513.9398933	256.9696907	99.86244302	0	0	0	0	0	0	0
2:03:13	-53.56759379	2982.52103	11.0215311	10.73578935	14.80434575	4.862654275	4.699246108	51.19403273	1003.368891	28.50351832	2947.645118	9.88131291682493E-324	513.9398933	256.9696907	99.86244302	0	0	0	0	0	0	0
2:03:13	-53.56759379	2982.52103	11.0215311	10.73578935	14.80434575	4.862654275	4.699246108	51.19403273	1003.368891	28.50351832	2947.645118	9.88131291682493E-324	513.9398933	256.9696907	99.86244302	0	0	0	0	0	0	0
2:03:13	-53.56759379	2982.52103	11.0215311	10.73578935	14.80434575	4.862654275	4.699246108	51.19403273	1003.368891	28.50351832	2947.645118	9.88131291682493E-324	513.9398933	256.9696907	99.86244302	0	0	0	0	0	0	0
2:03:13	-53.56759379	2982.52103	11.0215311	10.73578935	14.80434575	4.862654275	4.699246108	51.19403273	1003.368891	28.50351832	2947.645118	9.88131291682493E-324	513.9398933	256.9696907	99.86244302	0	0	0	0	0	0	0
2:03:13	-235.226504	2961.252008	10.81585593	10.64449215	14.70726502	4.780350989	4.749622007	51.34334476	1003.376264	28.50180138	2942.764245	9.88131291682493E-324	515.4381054	257.7189216	99.86369083	0	0	0	0	0	0	0
2:03:13	-235.226504	2961.252008	10.81585593	10.64449215	14.70726502	4.780350989	4.749622007	51.34334476	1003.376264	28.50180138	2942.764245	9.88131291682493E-324	515.4381054	257.7189216	99.86369083	0	0	0	0	0	0	0
2:03:13	-235.226504	2961.252008	10.81585593	10.64449215	14.70726502	4.780350989	4.749622007	51.34334476	1003.376264	28.50180138	2942.764245	9.88131291682493E-324	515.4381054	257.7189216	99.86369083	0	0	0	0	0	0	0
2:03:13	-235.226504	2961.252008	10.81585593	10.64449215	14.70726502	4.780350989	4.749622007	51.34334476	1003.376264	28.50180138	2942.764245	9.88131291682493E-324	515.4381054	257.7189216	99.86369083	0	0	0	0	0	0	0
2:03:13	-235.226504	2961.252008	10.81585593	10.64449215	14.70726502	4.780350989	4.749622007	51.34334476	1003.376264	28.50180138	2942.764245	9.88131291682493E-324	515.4381054	257.7189216	99.86369083	0	0	0	0	0	0	0
2:03:13	-235.226504	2961.252008	10.81585593	10.64449215	14.70726502	4.780350989	4.749622007	51.34334476	1003.376264	28.50180138	2942.764245	9.88131291682493E-324	515.4381054	257.7189216	99.86369083	0	0	0	0	0	0	0
2:03:13	-235.226504	2961.252008	10.81585593	10.64449215	14.70726502	4.780350989	4.749622007	51.34334476	1003.376264	28.50180138	2942.764245	9.88131291682493E-324	515.4381054	257.7189216	99.86369083	0	0	0	0	0	0	0
2:03:13	-235.226504	2961.252008	10.81585593	10.64449215	14.70726502	4.780350989	4.749622007	51.34334476	1003.376264	28.50180138	2942.764245	9.88131291682493E-324	515.4381054	257.7189216	99.86369083	0	0	0	0	0	0	0
2:03:13	-124.2542341	2945.272796	10.47084623	10.25327598	14.62445569	4.712731706	4.748558468	51.41979252	1003.380039	28.50092231	2933.091037	9.88131291682493E-324	516.20519	258.1025279	99.8643297	0	0	0	0	0	0	0
2:03:13	-124.2542341	2945.272796	10.47084623	10.25327598	14.62445569	4.712731706	4.748558468	51.41979252	1003.380039	28.50092231	2933.091037	9.88131291682493E-324	516.20519	258.1025279	99.8643297	0	0	0	0	0	0	0
2:03:13	-124.2542341	2945.272796	10.47084623	10.25327598	14.62445569	4.712731706	4.748558468	51.41979252	1003.380039	28.50092231	2933.091037	9.88131291682493E-324	516.20519	258.1025279	99.8643297	0	0	0	0	0	0	0
2:03:13	-124.2542341	2945.272796	10.47084623	10.25327598	14.62445569	4.712731706	4.748558468	51.41979252	1003.380039	28.50092231	2933.091037	9.88131291682493E-324	516.20519	258.1025279	99.8643297	0	0	0	0	0	0	0
2:03:13	-124.2542341	2945.272796	10.47084623	10.25327598	14.62445569	4.712731706	4.748558468	51.41979252	1003.380039	28.50092231	2933.091037	9.88131291682493E-324	516.20519	258.1025279	99.8643297	0	0	0	0	0	0	0
2:03:13	-124.2542341	2945.272796	10.47084623	10.25327598	14.62445569	4.712731706	4.748558468	51.41979252	1003.380039	28.50092231	2933.091037	9.88131291682493E-324	516.20519	258.1025279	99.8643297	0	0	0	0	0	0	0
2:03:13	-124.2542341	2945.272796	10.47084623	10.25327598	14.62445569	4.712731706	4.748558468	51.41979252	1003.380039	28.50092231	2933.091037	9.88131291682493E-324	516.20519	258.1025279	99.8643297	0	0	0	0	0	0	0
2:03:13	-124.2542341	2945.272796	10.47084623	10.25327598	14.62445569	4.712731706	4.748558468	51.41979252	1003.380039	28.50092231	2933.091037	9.88131291682493E-324	516.20519	258.1025279	99.8643297	0	0	0	0	0	0	0
2:03:13	-124.2542341	2945.272796	10.47084623	10.25327598	14.62445569	4.712731706	4.748558468	51.41979252	1003.380039	28.50092231	2933.091037	9.88131291682493E-324	516.20519	258.1025279	99.8643297	0	0	0	0	0	0	0
2:03:13	-19.02555184	2930.618383	10.38075327	10.1014213	14.55049731	4.645990634	4.717541936	51.45893377	1003.381972	28.50047222	2922.080011	9.88131291682493E-324	516.5979373	258.2989343	99.86465681	0	0	0	0	0	0	0
2:03:13	-19.02555184	2930.618383	10.38075327	10.1014213	14.55049731	4.645990634	4.717541936	51.45893377	1003.381972	28.50047222	2922.080011	9.88131291682493E-324	516.5979373	258.2989343	99.86465681	0	0	0	0	0	0	0
2:03:13	-19.02555184	2930.618383	10.38075327	10.1014213	14.55049731	4.645990634	4.717541936	51.45893377	1003.381972	28.50047222	2922.080011	9.88131291682493E-324	516.5979373	258.2989343	99.86465681	0	0	0	0	0	0	0
2:03:13	-19.02555184	2930.618383	10.38075327	10.1014213	14.55049731	4.645990634	4.717541936	51.45893377	1003.381972	28.50047222	2922.080011	9.88131291682493E-324	516.5979373	258.2989343	99.86465681	0	0	0	0	0	0	0
2:03:13	-19.02555184	2930.618383	10.38075327	10.1014213	14.55049731	4.645990634	4.717541936	51.45893377	1003.381972	28.50047222	2922.080011	9.88131291682493E-324	516.5979373	258.2989343	99.86465681	0	0	0	0	0	0	0
2:03:13	-19.02555184	2930.618383	10.38075327	10.1014213	14.55049731	4.645990634	4.717541936	51.45893377	1003.381972	28.50047222	2922.080011	9.88131291682493E-324	516.5979373	258.2989343	99.86465681	0	0	0	0	0	0	0
2:03:13	-19.02555184	2930.618383	10.38075327	10.1014213	14.55049731	4.645990634	4.717541936	51.45893377	1003.381972	28.50047222	2922.080011	9.88131291682493E-324	516.5979373	258.2989343	99.86465681	0	0	0	0	0	0	0
2:03:14	-19.02555184	2930.618383	10.38075327	10.1014213	14.55049731	4.645990634	4.717541936	51.45893377	1003.381972	28.50047222	2922.080011	9.88131291682493E-324	516.5979373	258.2989343	99.86465681	0	0	0	0	0	0	0
2:03:14	6.890221459	2919.1129	10.24066568	9.808415707	14.49215862	4.591763204	4.675741471	51.47897409	1002.762714	28.50024178	2913.022454	9.88131291682493E-324	516.7990239	258.3994943	99.86482429	0	0	0	0	0	0	0
2:03:14	6.890221459	2919.1129	10.24066568	9.808415707	14.49215862	4.591763204	4.675741471	51.47897409	1002.762714	28.50024178	2913.022454	9.88131291682493E-324	516.7990239	258.3994943	99.86482429	0	0	0	0	0	0	0
2:03:14	6.890221459	2919.1129	10.24066568	9.808415707	14.49215862	4.591763204	4.675741471	51.47897409	1002.762714	28.50024178	2913.022454	9.88131291682493E-324	516.7990239	258.3994943	99.86482429	0	0	0	0	0	0	0
2:03:14	6.890221459	2919.1129	10.24066568	9.808415707	14.49215862	4.591763204	4.675741471	51.47897409	1002.762714	28.50024178	2913.022454	9.88131291682493E-324	516.7990239	258.3994943	99.86482429	0	0	0	0	0	0	0
2:03:14	6.890221459	2919.1129	10.24066568	9.808415707	14.49215862	4.591763204	4.675741471	51.47897409	1002.762714	28.50024178	2913.022454	9.88131291682493E-324	516.7990239	258.3994943	99.86482429	0	0	0	0	0	0	0
2:03:14	6.890221459	2919.1129	10.24066568	9.808415707	14.49215862	4.591763204	4.675741471	51.47897409	1002.762714	28.50024178	2913.022454	9.88131291682493E-324	516.7990239	258.3994943	99.86482429	0	0	0	0	0	0	0
2:03:14	6.890221459	2919.1129	10.24066568	9.808415707	14.49215862	4.591763204	4.675741471	51.47897409	1002.762714	28.50024178	2913.022454	9.88131291682493E-324	516.7990239	258.3994943	99.86482429	0	0	0	0	0	0	0
2:03:14	6.890221459	2919.1129	10.24066568	9.808415707	14.49215862	4.591763204	4.675741471	51.47897409	1002.762714	28.50024178	2913.022454	9.88131291682493E-324	516.7990239	258.3994943	99.86482429	0	0	0	0	0	0	0
2:03:14	312.6244414	2909.920821	10.19967683	9.760692842	14.43606522	4.547558761	4.631043633	51.48923473	1002.445653	28.50012379	2901.94108	9.88131291682493E-324	516.9019802	258.4509811	99.86491003	0	0	0	0	0	0	0
2:03:14	312.6244414	2909.920821	10.19967683	9.760692842	14.43606522	4.547558761	4.631043633	51.48923473	1002.445653	28.50012379	2901.94108	9.88131291682493E-324	516.9019802	258.4509811	99.86491003	0	0	0	0	0	0	0
2:03:14	312.6244414	2909.920821	10.19967683	9.760692842	14.43606522	4.547558761	4.631043633	51.48923473	1002.445653	28.50012379	2901.94108	9.88131291682493E-324	516.9019802	258.4509811	99.86491003	0	0	0	0	0	0	0
2:03:14	312.6244414	2909.920821	10.19967683	9.760692842	14.43606522	4.547558761	4.631043633	51.48923473	1002.445653	28.50012379	2901.94108	9.88131291682493E-324	516.9019802	258.4509811	99.86491003	0	0	0	0	0	0	0
2:03:14	312.6244414	2909.920821	10.19967683	9.760692842	14.43606522	4.547558761	4.631043633	51.48923473	1002.445653	28.50012379	2901.94108	9.88131291682493E-324	516.9019802	258.4509811	99.86491003	0	0	0	0	0	0	0
2:03:14	312.6244414	2909.920821	10.19967683	9.760692842	14.43606522	4.547558761	4.631043633	51.48923473	1002.445653	28.50012379	2901.94108	9.88131291682493E-324	516.9019802	258.4509811	99.86491003	0	0	0	0	0	0	0
2:03:14	312.6244414	2909.920821	10.19967683	9.760692842	14.43606522	4.547558761	4.631043633	51.48923473	1002.445653	28.50012379	2901.94108	9.88131291682493E-324	516.9019802	258.4509811	99.86491003	0	0	0	0	0	0	0
2:03:14	312.6244414	2909.920821	10.19967683	9.760692842	14.43606522	4.547558761	4.631043633	51.48923473	1002.445653	28.50012379	2901.94108	9.88131291682493E-324	516.9019802	258.4509811	99.86491003	0	0	0	0	0	0	0
2:03:14	34.26458599	2898.57246	10.11221853	9.844186735	14.38443339	4.491550085	4.58314234	51.49448818	1002.283319	28.50006338	2893.221553	9.88131291682493E-324	516.9546939	258.4773423	99.86495394	0	0	0	0	0	0	0
2:03:14	34.26458599	2898.57246	10.11221853	9.844186735	14.38443339	4.491550085	4.58314234	51.49448818	1002.283319	28.50006338	2893.221553	9.88131291682493E-324	516.9546939	258.4773423	99.86495394	0	0	0	0	0	0	0
2:03:14	34.26458599	2898.57246	10.11221853	9.844186735	14.38443339	4.491550085	4.58314234	51.49448818	1002.283319	28.50006338	2893.221553	9.88131291682493E-324	516.9546939	258.4773423	99.86495394	0	0	0	0	0	0	0
2:03:14	34.26458599	2898.57246	10.11221853	9.844186735	14.38443339	4.491550085	4.58314234	51.49448818	1002.283319	28.50006338	2893.221553	9.88131291682493E-324	516.9546939	258.4773423	99.86495394	0	0	0	0	0	0	0
2:03:14	34.26458599	2898.57246	10.11221853	9.844186735	14.38443339	4.491550085	4.58314234	51.49448818	1002.283319	28.50006338	2893.221553	9.88131291682493E-324	516.9546939	258.4773423	99.86495394	0	0	0	0	0	0	0
2:03:14	34.26458599	2898.57246	10.11221853	9.844186735	14.38443339	4.491550085	4.58314234	51.49448818	1002.283319	28.50006338	2893.221553	9.88131291682493E-324	516.9546939	258.4773423	99.86495394	0	0	0	0	0	0	0
2:03:14	34.26458599	2898.57246	10.11221853	9.844186735	14.38443339	4.491550085	4.58314234	51.49448818	1002.283319	28.50006338	2893.221553	9.88131291682493E-324	516.9546939	258.4773423	99.86495394	0	0	0	0	0	0	0
2:03:14	34.26458599	2898.57246	10.11221853	9.844186735	14.38443339	4.491550085	4.58314234	51.49448818	1002.283319	28.50006338	2893.221553	9.88131291682493E-324	516.9546939	258.4773423	99.86495394	0	0	0	0	0	0	0
2:03:14	34.26458599	2898.57246	10.11221853	9.844186735	14.38443339	4.491550085	4.58314234	51.49448818	1002.283319	28.50006338	2893.221553	9.88131291682493E-324	516.9546939	258.4773423	99.86495394	0	0	0	0	0	0	0
2:03:14	107.297348	2889.080636	9.79723189	9.744631608	14.3556379	3.793585644	4.431160878	51.49717795	1003.415923	28.50003245	2883.407027	9.88131291682493E-324	516.9816833	258.4908393	99.86497642	0	0	0	0	0	0	0
2:03:14	107.297348	2889.080636	9.79723189	9.744631608	14.3556379	3.793585644	4.431160878	51.49717795	1003.415923	28.50003245	2883.407027	9.88131291682493E-324	516.9816833	258.4908393	99.86497642	0	0	0	0	0	0	0
2:03:14	107.297348	2889.080636	9.79723189	9.744631608	14.3556379	3.793585644	4.431160878	51.49717795	1003.415923	28.50003245	2883.407027	9.88131291682493E-324	516.9816833	258.4908393	99.86497642	0	0	0	0	0	0	0
2:03:14	107.297348	2889.080636	9.79723189	9.744631608	14.3556379	3.793585644	4.431160878	51.49717795	1003.415923	28.50003245	2883.407027	9.88131291682493E-324	516.9816833	258.4908393	99.86497642	0	0	0	0	0	0	0
2:03:14	107.297348	2889.080636	9.79723189	9.744631608	14.3556379	3.793585644	4.431160878	51.49717795	1003.415923	28.50003245	2883.407027	9.88131291682493E-324	516.9816833	258.4908393	99.86497642	0	0	0	0	0	0	0
2:03:14	107.297348	2889.080636	9.79723189	9.744631608	14.3556379	3.793585644	4.431160878	51.49717795	1003.415923	28.50003245	2883.407027	9.88131291682493E-324	516.9816833	258.4908393	99.86497642	0	0	0	0	0	0	0
2:03:15	107.297348	2889.080636	9.79723189	9.744631608	14.3556379	3.793585644	4.431160878	51.49717795	1003.415923	28.50003245	2883.407027	9.88131291682493E-324	516.9816833	258.4908393	99.86497642	0	0	0	0	0	0	0
2:03:15	107.297348	2889.080636	9.79723189	9.744631608	14.3556379	3.793585644	4.431160878	51.49717795	1003.415923	28.50003245	2883.407027	9.88131291682493E-324	516.9816833	258.4908393	99.86497642	0	0	0	0	0	0	0
2:03:15	140.1951382	2890.062437	8.983406728	8.843971383	14.4198226	2.36905185	3.90634637	51.30335511	1004.428073	28.50001661	2877.003614	9.88131291682493E-324	515.8657818	257.9326457	99.86401193	0	0	0	0	0	0	0
2:03:15	140.1951382	2890.062437	8.983406728	8.843971383	14.4198226	2.36905185	3.90634637	51.30335511	1004.428073	28.50001661	2877.003614	9.88131291682493E-324	515.8657818	257.9326457	99.86401193	0	0	0	0	0	0	0
2:03:15	140.1951382	2890.062437	8.983406728	8.843971383	14.4198226	2.36905185	3.90634637	51.30335511	1004.428073	28.50001661	2877.003614	9.88131291682493E-324	515.8657818	257.9326457	99.86401193	0	0	0	0	0	0	0
2:03:15	140.1951382	2890.062437	8.983406728	8.843971383	14.4198226	2.36905185	3.90634637	51.30335511	1004.428073	28.50001661	2877.003614	9.88131291682493E-324	515.8657818	257.9326457	99.86401193	0	0	0	0	0	0	0
2:03:15	140.1951382	2890.062437	8.983406728	8.843971383	14.4198226	2.36905185	3.90634637	51.30335511	1004.428073	28.50001661	2877.003614	9.88131291682493E-324	515.8657818	257.9326457	99.86401193	0	0	0	0	0	0	0
2:03:15	140.1951382	2890.062437	8.983406728	8.843971383	14.4198226	2.36905185	3.90634637	51.30335511	1004.428073	28.50001661	2877.003614	9.88131291682493E-324	515.8657818	257.9326457	99.86401193	0	0	0	0	0	0	0
2:03:15	140.1951382	2890.062437	8.983406728	8.843971383	14.4198226	2.36905185	3.90634637	51.30335511	1004.428073	28.50001661	2877.003614	9.88131291682493E-324	515.8657818	257.9326457	99.86401193	0	0	0	0	0	0	0
2:03:15	140.1951382	2890.062437	8.983406728	8.843971383	14.4198226	2.36905185	3.90634637	51.30335511	1004.428073	28.50001661	2877.003614	9.88131291682493E-324	515.8657818	257.9326457	99.86401193	0	0	0	0	0	0	0
2:03:15	235.7467108	2911.74732	7.743496245	7.547017348	14.63443717	0.510178547	2.882961341	51.20411782	1004.946293	28.50000851	2874.250562	9.88131291682493E-324	515.2944403	257.6468506	99.86351811	0	0	0	0	0	0	0
2:03:15	235.7467108	2911.74732	7.743496245	7.547017348	14.63443717	0.510178547	2.882961341	51.20411782	1004.946293	28.50000851	2874.250562	9.88131291682493E-324	515.2944403	257.6468506	99.86351811	0	0	0	0	0	0	0
2:03:15	235.7467108	2911.74732	7.743496245	7.547017348	14.63443717	0.510178547	2.882961341	51.20411782	1004.946293	28.50000851	2874.250562	9.88131291682493E-324	515.2944403	257.6468506	99.86351811	0	0	0	0	0	0	0
2:03:15	235.7467108	2911.74732	7.743496245	7.547017348	14.63443717	0.510178547	2.882961341	51.20411782	1004.946293	28.50000851	2874.250562	9.88131291682493E-324	515.2944403	257.6468506	99.86351811	0	0	0	0	0	0	0
2:03:15	235.7467108	2911.74732	7.743496245	7.547017348	14.63443717	0.510178547	2.882961341	51.20411782	1004.946293	28.50000851	2874.250562	9.88131291682493E-324	515.2944403	257.6468506	99.86351811	0	0	0	0	0	0	0
2:03:15	235.7467108	2911.74732	7.743496245	7.547017348	14.63443717	0.510178547	2.882961341	51.20411782	1004.946293	28.50000851	2874.250562	9.88131291682493E-324	515.2944403	257.6468506	99.86351811	0	0	0	0	0	0	0
2:03:15	235.7467108	2911.74732	7.743496245	7.547017348	14.63443717	0.510178547	2.882961341	51.20411782	1004.946293	28.50000851	2874.250562	9.88131291682493E-324	515.2944403	257.6468506	99.86351811	0	0	0	0	0	0	0
2:03:15	235.7467108	2911.74732	7.743496245	7.547017348	14.63443717	0.510178547	2.882961341	51.20411782	1004.946293	28.50000851	2874.250562	9.88131291682493E-324	515.2944403	257.6468506	99.86351811	0	0	0	0	0	0	0
2:03:15	235.7467108	2911.74732	7.743496245	7.547017348	14.63443717	0.510178547	2.882961341	51.20411782	1004.946293	28.50000851	2874.250562	9.88131291682493E-324	515.2944403	257.6468506	99.86351811	0	0	0	0	0	0	0
2:03:15	283.2617959	2953.733348	6.464958077	6.537216882	14.96447983	-1.444292584	1.498748207	51.15330832	1005.211622	28.50000436	2874.017312	9.88131291682493E-324	515.0019134	257.5005235	99.86326527	0	0	0	0	0	0	0
2:03:15	283.2617959	2953.733348	6.464958077	6.537216882	14.96447983	-1.444292584	1.498748207	51.15330832	1005.211622	28.50000436	2874.017312	9.88131291682493E-324	515.0019134	257.5005235	99.86326527	0	0	0	0	0	0	0
2:03:15	283.2617959	2953.733348	6.464958077	6.537216882	14.96447983	-1.444292584	1.498748207	51.15330832	1005.211622	28.50000436	2874.017312	9.88131291682493E-324	515.0019134	257.5005235	99.86326527	0	0	0	0	0	0	0
2:03:15	283.2617959	2953.733348	6.464958077	6.537216882	14.96447983	-1.444292584	1.498748207	51.15330832	1005.211622	28.50000436	2874.017312	9.88131291682493E-324	515.0019134	257.5005235	99.86326527	0	0	0	0	0	0	0
2:03:15	283.2617959	2953.733348	6.464958077	6.537216882	14.96447983	-1.444292584	1.498748207	51.15330832	1005.211622	28.50000436	2874.017312	9.88131291682493E-324	515.0019134	257.5005235	99.86326527	0	0	0	0	0	0	0
2:03:15	283.2617959	2953.733348	6.464958077	6.537216882	14.96447983	-1.444292584	1.498748207	51.15330832	1005.211622	28.50000436	2874.017312	9.88131291682493E-324	515.0019134	257.5005235	99.86326527	0	0	0	0	0	0	0
2:03:15	283.2617959	2953.733348	6.464958077	6.537216882	14.96447983	-1.444292584	1.498748207	51.15330832	1005.211622	28.50000436	2874.017312	9.88131291682493E-324	515.0019134	257.5005235	99.86326527	0	0	0	0	0	0	0
2:03:15	283.2617959	2953.733348	6.464958077	6.537216882	14.96447983	-1.444292584	1.498748207	51.15330832	1005.211622	28.50000436	2874.017312	9.88131291682493E-324	515.0019134	257.5005235	99.86326527	0	0	0	0	0	0	0
2:03:15	182.8614395	3015.20641	5.477850536	5.514567044	15.40093367	-3.262093803	-0.104736918	51.12729386	1003.803439	28.50000223	2875.996104	9.88131291682493E-324	514.8521397	257.425604	99.86313582	0	0	0	0	0	0	0
2:03:15	182.8614395	3015.20641	5.477850536	5.514567044	15.40093367	-3.262093803	-0.104736918	51.12729386	1003.803439	28.50000223	2875.996104	9.88131291682493E-324	514.8521397	257.425604	99.86313582	0	0	0	0	0	0	0
2:03:15	182.8614395	3015.20641	5.477850536	5.514567044	15.40093367	-3.262093803	-0.104736918	51.12729386	1003.803439	28.50000223	2875.996104	9.88131291682493E-324	514.8521397	257.425604	99.86313582	0	0	0	0	0	0	0
2:03:15	182.8614395	3015.20641	5.477850536	5.514567044	15.40093367	-3.262093803	-0.104736918	51.12729386	1003.803439	28.50000223	2875.996104	9.88131291682493E-324	514.8521397	257.425604	99.86313582	0	0	0	0	0	0	0
2:03:15	182.8614395	3015.20641	5.477850536	5.514567044	15.40093367	-3.262093803	-0.104736918	51.12729386	1003.803439	28.50000223	2875.996104	9.88131291682493E-324	514.8521397	257.425604	99.86313582	0	0	0	0	0	0	0
2:03:16	182.8614395	3015.20641	5.477850536	5.514567044	15.40093367	-3.262093803	-0.104736918	51.12729386	1003.803439	28.50000223	2875.996104	9.88131291682493E-324	514.8521397	257.425604	99.86313582	0	0	0	0	0	0	0
2:03:16	182.8614395	3015.20641	5.477850536	5.514567044	15.40093367	-3.262093803	-0.104736918	51.12729386	1003.803439	28.50000223	2875.996104	9.88131291682493E-324	514.8521397	257.425604	99.86313582	0	0	0	0	0	0	0
2:03:16	182.8614395	3015.20641	5.477850536	5.514567044	15.40093367	-3.262093803	-0.104736918	51.12729386	1003.803439	28.50000223	2875.996104	9.88131291682493E-324	514.8521397	257.425604	99.86313582	0	0	0	0	0	0	0
2:03:16	182.8614395	3015.20641	5.477850536	5.514567044	15.40093367	-3.262093803	-0.104736918	51.12729386	1003.803439	28.50000223	2875.996104	9.88131291682493E-324	514.8521397	257.425604	99.86313582	0	0	0	0	0	0	0
2:03:16	463.087513	3092.939842	4.595499474	4.445522326	15.89586204	-4.618928027	-1.707337302	51.21157446	1003.082449	28.50000114	2880.178261	9.88131291682493E-324	514.7754555	257.3872453	99.86306954	0	0	0	0	0	0	0
2:03:16	463.087513	3092.939842	4.595499474	4.445522326	15.89586204	-4.618928027	-1.707337302	51.21157446	1003.082449	28.50000114	2880.178261	9.88131291682493E-324	514.7754555	257.3872453	99.86306954	0	0	0	0	0	0	0
2:03:16	463.087513	3092.939842	4.595499474	4.445522326	15.89586204	-4.618928027	-1.707337302	51.21157446	1003.082449	28.50000114	2880.178261	9.88131291682493E-324	514.7754555	257.3872453	99.86306954	0	0	0	0	0	0	0
2:03:16	463.087513	3092.939842	4.595499474	4.445522326	15.89586204	-4.618928027	-1.707337302	51.21157446	1003.082449	28.50000114	2880.178261	9.88131291682493E-324	514.7754555	257.3872453	99.86306954	0	0	0	0	0	0	0
2:03:16	463.087513	3092.939842	4.595499474	4.445522326	15.89586204	-4.618928027	-1.707337302	51.21157446	1003.082449	28.50000114	2880.178261	9.88131291682493E-324	514.7754555	257.3872453	99.86306954	0	0	0	0	0	0	0
2:03:16	463.087513	3092.939842	4.595499474	4.445522326	15.89586204	-4.618928027	-1.707337302	51.21157446	1003.082449	28.50000114	2880.178261	9.88131291682493E-324	514.7754555	257.3872453	99.86306954	0	0	0	0	0	0	0
2:03:16	463.087513	3092.939842	4.595499474	4.445522326	15.89586204	-4.618928027	-1.707337302	51.21157446	1003.082449	28.50000114	2880.178261	9.88131291682493E-324	514.7754555	257.3872453	99.86306954	0	0	0	0	0	0	0
2:03:16	463.087513	3092.939842	4.595499474	4.445522326	15.89586204	-4.618928027	-1.707337302	51.21157446	1003.082449	28.50000114	2880.178261	9.88131291682493E-324	514.7754555	257.3872453	99.86306954	0	0	0	0	0	0	0
2:03:16	518.4246467	3178.894119	5.234279731	5.013371431	16.33672937	-4.34209115	-2.887996699	51.25472612	1002.713302	28.50000058	2886.507086	9.88131291682493E-324	514.7361932	257.3676056	99.8630356	0	0	0	0	0	0	0
2:03:16	518.4246467	3178.894119	5.234279731	5.013371431	16.33672937	-4.34209115	-2.887996699	51.25472612	1002.713302	28.50000058	2886.507086	9.88131291682493E-324	514.7361932	257.3676056	99.8630356	0	0	0	0	0	0	0
2:03:16	518.4246467	3178.894119	5.234279731	5.013371431	16.33672937	-4.34209115	-2.887996699	51.25472612	1002.713302	28.50000058	2886.507086	9.88131291682493E-324	514.7361932	257.3676056	99.8630356	0	0	0	0	0	0	0
2:03:16	518.4246467	3178.894119	5.234279731	5.013371431	16.33672937	-4.34209115	-2.887996699	51.25472612	1002.713302	28.50000058	2886.507086	9.88131291682493E-324	514.7361932	257.3676056	99.8630356	0	0	0	0	0	0	0
2:03:16	518.4246467	3178.894119	5.234279731	5.013371431	16.33672937	-4.34209115	-2.887996699	51.25472612	1002.713302	28.50000058	2886.507086	9.88131291682493E-324	514.7361932	257.3676056	99.8630356	0	0	0	0	0	0	0
2:03:16	518.4246467	3178.894119	5.234279731	5.013371431	16.33672937	-4.34209115	-2.887996699	51.25472612	1002.713302	28.50000058	2886.507086	9.88131291682493E-324	514.7361932	257.3676056	99.8630356	0	0	0	0	0	0	0
2:03:16	518.4246467	3178.894119	5.234279731	5.013371431	16.33672937	-4.34209115	-2.887996699	51.25472612	1002.713302	28.50000058	2886.507086	9.88131291682493E-324	514.7361932	257.3676056	99.8630356	0	0	0	0	0	0	0
2:03:16	518.4246467	3178.894119	5.234279731	5.013371431	16.33672937	-4.34209115	-2.887996699	51.25472612	1002.713302	28.50000058	2886.507086	9.88131291682493E-324	514.7361932	257.3676056	99.8630356	0	0	0	0	0	0	0
2:03:16	395.5789711	3241.365085	6.792583222	6.741966173	16.57305343	-2.649398669	-3.09923831	51.27681977	1002.524298	28.5000003	2895.196836	9.88131291682493E-324	514.7160909	257.3575501	99.86301823	0	0	0	0	0	0	0
2:03:16	395.5789711	3241.365085	6.792583222	6.741966173	16.57305343	-2.649398669	-3.09923831	51.27681977	1002.524298	28.5000003	2895.196836	9.88131291682493E-324	514.7160909	257.3575501	99.86301823	0	0	0	0	0	0	0
2:03:16	395.5789711	3241.365085	6.792583222	6.741966173	16.57305343	-2.649398669	-3.09923831	51.27681977	1002.524298	28.5000003	2895.196836	9.88131291682493E-324	514.7160909	257.3575501	99.86301823	0	0	0	0	0	0	0
2:03:16	395.5789711	3241.365085	6.792583222	6.741966173	16.57305343	-2.649398669	-3.09923831	51.27681977	1002.524298	28.5000003	2895.196836	9.88131291682493E-324	514.7160909	257.3575501	99.86301823	0	0	0	0	0	0	0
2:03:16	395.5789711	3241.365085	6.792583222	6.741966173	16.57305343	-2.649398669	-3.09923831	51.27681977	1002.524298	28.5000003	2895.196836	9.88131291682493E-324	514.7160909	257.3575501	99.86301823	0	0	0	0	0	0	0
2:03:16	395.5789711	3241.365085	6.792583222	6.741966173	16.57305343	-2.649398669	-3.09923831	51.27681977	1002.524298	28.5000003	2895.196836	9.88131291682493E-324	514.7160909	257.3575501	99.86301823	0	0	0	0	0	0	0
2:03:16	395.5789711	3241.365085	6.792583222	6.741966173	16.57305343	-2.649398669	-3.09923831	51.27681977	1002.524298	28.5000003	2895.196836	9.88131291682493E-324	514.7160909	257.3575501	99.86301823	0	0	0	0	0	0	0
2:03:16	395.5789711	3241.365085	6.792583222	6.741966173	16.57305343	-2.649398669	-3.09923831	51.27681977	1002.524298	28.5000003	2895.196836	9.88131291682493E-324	514.7160909	257.3575501	99.86301823	0	0	0	0	0	0	0
2:03:16	395.5789711	3241.365085	6.792583222	6.741966173	16.57305343	-2.649398669	-3.09923831	51.27681977	1002.524298	28.5000003	2895.196836	9.88131291682493E-324	514.7160909	257.3575501	99.86301823	0	0	0	0	0	0	0
2:03:16	132.1250412	3267.351524	8.33861861	8.18412668	16.60787536	-0.530460118	-2.434186015	51.26813172	1003.628985	28.50000015	2904.663332	9.88131291682493E-324	514.6859986	257.3426016	99.86300933	0	0	0	0	0	0	0
2:03:16	132.1250412	3267.351524	8.33861861	8.18412668	16.60787536	-0.530460118	-2.434186015	51.26813172	1003.628985	28.50000015	2904.663332	9.88131291682493E-324	514.6859986	257.3426016	99.86300933	0	0	0	0	0	0	0
2:03:16	132.1250412	3267.351524	8.33861861	8.18412668	16.60787536	-0.530460118	-2.434186015	51.26813172	1003.628985	28.50000015	2904.663332	9.88131291682493E-324	514.6859986	257.3426016	99.86300933	0	0	0	0	0	0	0
2:03:16	132.1250412	3267.351524	8.33861861	8.18412668	16.60787536	-0.530460118	-2.434186015	51.26813172	1003.628985	28.50000015	2904.663332	9.88131291682493E-324	514.6859986	257.3426016	99.86300933	0	0	0	0	0	0	0
2:03:17	-207.8666029	3260.518244	9.905524728	9.25282486	16.46007218	1.489316419	-1.258439239	51.23488344	1004.194584	28.50000008	2913.67437	9.88131291682493E-324	514.6420793	257.320836	99.86300478	0	0	0	0	0	0	0
2:03:17	-207.8666029	3260.518244	9.905524728	9.25282486	16.46007218	1.489316419	-1.258439239	51.23488344	1004.194584	28.50000008	2913.67437	9.88131291682493E-324	514.6420793	257.320836	99.86300478	0	0	0	0	0	0	0
2:03:17	-207.8666029	3260.518244	9.905524728	9.25282486	16.46007218	1.489316419	-1.258439239	51.23488344	1004.194584	28.50000008	2913.67437	9.88131291682493E-324	514.6420793	257.320836	99.86300478	0	0	0	0	0	0	0
2:03:17	-207.8666029	3260.518244	9.905524728	9.25282486	16.46007218	1.489316419	-1.258439239	51.23488344	1004.194584	28.50000008	2913.67437	9.88131291682493E-324	514.6420793	257.320836	99.86300478	0	0	0	0	0	0	0
2:03:17	-175.7095727	3240.892869	10.87241266	10.10031833	16.27004496	2.954930007	-0.175576891	51.21786032	1004.484171	28.50000004	2920.369045	9.88131291682493E-324	514.6195926	257.309692	99.86300245	0	0	0	0	0	0	0
2:03:17	-175.7095727	3240.892869	10.87241266	10.10031833	16.27004496	2.954930007	-0.175576891	51.21786032	1004.484171	28.50000004	2920.369045	9.88131291682493E-324	514.6195926	257.309692	99.86300245	0	0	0	0	0	0	0
2:03:17	-175.7095727	3240.892869	10.87241266	10.10031833	16.27004496	2.954930007	-0.175576891	51.21786032	1004.484171	28.50000004	2920.369045	9.88131291682493E-324	514.6195926	257.309692	99.86300245	0	0	0	0	0	0	0
2:03:17	-175.7095727	3240.892869	10.87241266	10.10031833	16.27004496	2.954930007	-0.175576891	51.21786032	1004.484171	28.50000004	2920.369045	9.88131291682493E-324	514.6195926	257.309692	99.86300245	0	0	0	0	0	0	0
2:03:17	-175.7095727	3240.892869	10.87241266	10.10031833	16.27004496	2.954930007	-0.175576891	51.21786032	1004.484171	28.50000004	2920.369045	9.88131291682493E-324	514.6195926	257.309692	99.86300245	0	0	0	0	0	0	0
2:03:17	-175.7095727	3240.892869	10.87241266	10.10031833	16.27004496	2.954930007	-0.175576891	51.21786032	1004.484171	28.50000004	2920.369045	9.88131291682493E-324	514.6195926	257.309692	99.86300245	0	0	0	0	0	0	0
2:03:17	-175.7095727	3240.892869	10.87241266	10.10031833	16.27004496	2.954930007	-0.175576891	51.21786032	1004.484171	28.50000004	2920.369045	9.88131291682493E-324	514.6195926	257.309692	99.86300245	0	0	0	0	0	0	0
2:03:17	-175.7095727	3240.892869	10.87241266	10.10031833	16.27004496	2.954930007	-0.175576891	51.21786032	1004.484171	28.50000004	2920.369045	9.88131291682493E-324	514.6195926	257.309692	99.86300245	0	0	0	0	0	0	0
2:03:17	-145.1208132	3211.989477	11.55347528	11.19961898	16.05158302	4.064244163	0.856808632	51.20914449	1004.63244	28.50000002	2925.697311	9.88131291682493E-324	514.6080794	257.3039863	99.86300125	0	0	0	0	0	0	0
2:03:17	-145.1208132	3211.989477	11.55347528	11.19961898	16.05158302	4.064244163	0.856808632	51.20914449	1004.63244	28.50000002	2925.697311	9.88131291682493E-324	514.6080794	257.3039863	99.86300125	0	0	0	0	0	0	0
2:03:17	-145.1208132	3211.989477	11.55347528	11.19961898	16.05158302	4.064244163	0.856808632	51.20914449	1004.63244	28.50000002	2925.697311	9.88131291682493E-324	514.6080794	257.3039863	99.86300125	0	0	0	0	0	0	0
2:03:17	-145.1208132	3211.989477	11.55347528	11.19961898	16.05158302	4.064244163	0.856808632	51.20914449	1004.63244	28.50000002	2925.697311	9.88131291682493E-324	514.6080794	257.3039863	99.86300125	0	0	0	0	0	0	0
2:03:17	-145.1208132	3211.989477	11.55347528	11.19961898	16.05158302	4.064244163	0.856808632	51.20914449	1004.63244	28.50000002	2925.697311	9.88131291682493E-324	514.6080794	257.3039863	99.86300125	0	0	0	0	0	0	0
2:03:17	-145.1208132	3211.989477	11.55347528	11.19961898	16.05158302	4.064244163	0.856808632	51.20914449	1004.63244	28.50000002	2925.697311	9.88131291682493E-324	514.6080794	257.3039863	99.86300125	0	0	0	0	0	0	0
2:03:17	-145.1208132	3211.989477	11.55347528	11.19961898	16.05158302	4.064244163	0.856808632	51.20914449	1004.63244	28.50000002	2925.697311	9.88131291682493E-324	514.6080794	257.3039863	99.86300125	0	0	0	0	0	0	0
2:03:17	-145.1208132	3211.989477	11.55347528	11.19961898	16.05158302	4.064244163	0.856808632	51.20914449	1004.63244	28.50000002	2925.697311	9.88131291682493E-324	514.6080794	257.3039863	99.86300125	0	0	0	0	0	0	0
2:03:17	-145.1208132	3211.989477	11.55347528	11.19961898	16.05158302	4.064244163	0.856808632	51.20914449	1004.63244	28.50000002	2925.697311	9.88131291682493E-324	514.6080794	257.3039863	99.86300125	0	0	0	0	0	0	0
2:03:17	-301.8859524	3159.221588	11.84430734	11.52024492	15.73709051	4.774133012	2.09228602	51.20468198	1004.708353	28.50000001	2931.038103	9.88131291682493E-324	514.6021847	257.301065	99.86300064	0	0	0	0	0	0	0
2:03:17	-301.8859524	3159.221588	11.84430734	11.52024492	15.73709051	4.774133012	2.09228602	51.20468198	1004.708353	28.50000001	2931.038103	9.88131291682493E-324	514.6021847	257.301065	99.86300064	0	0	0	0	0	0	0
2:03:17	-301.8859524	3159.221588	11.84430734	11.52024492	15.73709051	4.774133012	2.09228602	51.20468198	1004.708353	28.50000001	2931.038103	9.88131291682493E-324	514.6021847	257.301065	99.86300064	0	0	0	0	0	0	0
2:03:17	-301.8859524	3159.221588	11.84430734	11.52024492	15.73709051	4.774133012	2.09228602	51.20468198	1004.708353	28.50000001	2931.038103	9.88131291682493E-324	514.6021847	257.301065	99.86300064	0	0	0	0	0	0	0
2:03:17	-301.8859524	3159.221588	11.84430734	11.52024492	15.73709051	4.774133012	2.09228602	51.20468198	1004.708353	28.50000001	2931.038103	9.88131291682493E-324	514.6021847	257.301065	99.86300064	0	0	0	0	0	0	0
2:03:17	-301.8859524	3159.221588	11.84430734	11.52024492	15.73709051	4.774133012	2.09228602	51.20468198	1004.708353	28.50000001	2931.038103	9.88131291682493E-324	514.6021847	257.301065	99.86300064	0	0	0	0	0	0	0
2:03:17	-301.8859524	3159.221588	11.84430734	11.52024492	15.73709051	4.774133012	2.09228602	51.20468198	1004.708353	28.50000001	2931.038103	9.88131291682493E-324	514.6021847	257.301065	99.86300064	0	0	0	0	0	0	0
2:03:17	-301.8859524	3159.221588	11.84430734	11.52024492	15.73709051	4.774133012	2.09228602	51.20468198	1004.708353	28.50000001	2931.038103	9.88131291682493E-324	514.6021847	257.301065	99.86300064	0	0	0	0	0	0	0
2:03:17	-288.5232236	3104.028477	11.65585336	11.2884214	15.44095034	4.996460102	3.091586442	51.20239717	1004.126973	28.54880001	2935.372981	9.88131291682493E-324	514.5991665	257.2995693	99.86300033	0	0	0	0	0	0	0
2:03:17	-288.5232236	3104.028477	11.65585336	11.2884214	15.44095034	4.996460102	3.091586442	51.20239717	1004.126973	28.54880001	2935.372981	9.88131291682493E-324	514.5991665	257.2995693	99.86300033	0	0	0	0	0	0	0
2:03:17	-288.5232236	3104.028477	11.65585336	11.2884214	15.44095034	4.996460102	3.091586442	51.20239717	1004.126973	28.54880001	2935.372981	9.88131291682493E-324	514.5991665	257.2995693	99.86300033	0	0	0	0	0	0	0
2:03:18	-288.5232236	3104.028477	11.65585336	11.2884214	15.44095034	4.996460102	3.091586442	51.20239717	1004.126973	28.54880001	2935.372981	9.88131291682493E-324	514.5991665	257.2995693	99.86300033	0	0	0	0	0	0	0
2:03:18	-288.5232236	3104.028477	11.65585336	11.2884214	15.44095034	4.996460102	3.091586442	51.20239717	1004.126973	28.54880001	2935.372981	9.88131291682493E-324	514.5991665	257.2995693	99.86300033	0	0	0	0	0	0	0
2:03:18	-288.5232236	3104.028477	11.65585336	11.2884214	15.44095034	4.996460102	3.091586442	51.20239717	1004.126973	28.54880001	2935.372981	9.88131291682493E-324	514.5991665	257.2995693	99.86300033	0	0	0	0	0	0	0
2:03:18	-288.5232236	3104.028477	11.65585336	11.2884214	15.44095034	4.996460102	3.091586442	51.20239717	1004.126973	28.54880001	2935.372981	9.88131291682493E-324	514.5991665	257.2995693	99.86300033	0	0	0	0	0	0	0
2:03:18	-288.5232236	3104.028477	11.65585336	11.2884214	15.44095034	4.996460102	3.091586442	51.20239717	1004.126973	28.54880001	2935.372981	9.88131291682493E-324	514.5991665	257.2995693	99.86300033	0	0	0	0	0	0	0
2:03:18	-298.6566665	3057.907468	11.45310892	11.00051176	15.19987057	5.021307572	3.795820258	51.20122735	1003.829306	28.5737856	2938.678846	9.88131291682493E-324	514.5976213	257.2988035	99.86300017	0	0	0	0	0	0	0
2:03:18	-298.6566665	3057.907468	11.45310892	11.00051176	15.19987057	5.021307572	3.795820258	51.20122735	1003.829306	28.5737856	2938.678846	9.88131291682493E-324	514.5976213	257.2988035	99.86300017	0	0	0	0	0	0	0
2:03:18	-298.6566665	3057.907468	11.45310892	11.00051176	15.19987057	5.021307572	3.795820258	51.20122735	1003.829306	28.5737856	2938.678846	9.88131291682493E-324	514.5976213	257.2988035	99.86300017	0	0	0	0	0	0	0
2:03:18	-298.6566665	3057.907468	11.45310892	11.00051176	15.19987057	5.021307572	3.795820258	51.20122735	1003.829306	28.5737856	2938.678846	9.88131291682493E-324	514.5976213	257.2988035	99.86300017	0	0	0	0	0	0	0
2:03:18	-298.6566665	3057.907468	11.45310892	11.00051176	15.19987057	5.021307572	3.795820258	51.20122735	1003.829306	28.5737856	2938.678846	9.88131291682493E-324	514.5976213	257.2988035	99.86300017	0	0	0	0	0	0	0
2:03:18	-298.6566665	3057.907468	11.45310892	11.00051176	15.19987057	5.021307572	3.795820258	51.20122735	1003.829306	28.5737856	2938.678846	9.88131291682493E-324	514.5976213	257.2988035	99.86300017	0	0	0	0	0	0	0
2:03:18	-298.6566665	3057.907468	11.45310892	11.00051176	15.19987057	5.021307572	3.795820258	51.20122735	1003.829306	28.5737856	2938.678846	9.88131291682493E-324	514.5976213	257.2988035	99.86300017	0	0	0	0	0	0	0
2:03:18	-298.6566665	3057.907468	11.45310892	11.00051176	15.19987057	5.021307572	3.795820258	51.20122735	1003.829306	28.5737856	2938.678846	9.88131291682493E-324	514.5976213	257.2988035	99.86300017	0	0	0	0	0	0	0
2:03:18	-298.6566665	3057.907468	11.45310892	11.00051176	15.19987057	5.021307572	3.795820258	51.20122735	1003.829306	28.5737856	2938.678846	9.88131291682493E-324	514.5976213	257.2988035	99.86300017	0	0	0	0	0	0	0
2:03:18	-117.3489172	3021.838368	11.31646377	10.83091802	15.00006973	4.971629477	4.249147972	51.2006284	1003.676901	28.58657823	2941.120345	9.88131291682493E-324	514.5968301	257.2984114	99.86300009	0	0	0	0	0	0	0
2:03:18	-117.3489172	3021.838368	11.31646377	10.83091802	15.00006973	4.971629477	4.249147972	51.2006284	1003.676901	28.58657823	2941.120345	9.88131291682493E-324	514.5968301	257.2984114	99.86300009	0	0	0	0	0	0	0
2:03:18	-117.3489172	3021.838368	11.31646377	10.83091802	15.00006973	4.971629477	4.249147972	51.2006284	1003.676901	28.58657823	2941.120345	9.88131291682493E-324	514.5968301	257.2984114	99.86300009	0	0	0	0	0	0	0
2:03:18	-117.3489172	3021.838368	11.31646377	10.83091802	15.00006973	4.971629477	4.249147972	51.2006284	1003.676901	28.58657823	2941.120345	9.88131291682493E-324	514.5968301	257.2984114	99.86300009	0	0	0	0	0	0	0
2:03:18	-117.3489172	3021.838368	11.31646377	10.83091802	15.00006973	4.971629477	4.249147972	51.2006284	1003.676901	28.58657823	2941.120345	9.88131291682493E-324	514.5968301	257.2984114	99.86300009	0	0	0	0	0	0	0
2:03:18	-117.3489172	3021.838368	11.31646377	10.83091802	15.00006973	4.971629477	4.249147972	51.2006284	1003.676901	28.58657823	2941.120345	9.88131291682493E-324	514.5968301	257.2984114	99.86300009	0	0	0	0	0	0	0
2:03:18	-117.3489172	3021.838368	11.31646377	10.83091802	15.00006973	4.971629477	4.249147972	51.2006284	1003.676901	28.58657823	2941.120345	9.88131291682493E-324	514.5968301	257.2984114	99.86300009	0	0	0	0	0	0	0
2:03:18	-117.3489172	3021.838368	11.31646377	10.83091802	15.00006973	4.971629477	4.249147972	51.2006284	1003.676901	28.58657823	2941.120345	9.88131291682493E-324	514.5968301	257.2984114	99.86300009	0	0	0	0	0	0	0
2:03:18	119.4264984	2991.947148	10.99103745	11.02708603	14.8426517	4.889138292	4.504171762	51.20032174	1003.598869	28.59312805	2942.693929	9.88131291682493E-324	514.596425	257.2982106	99.86300004	0	0	0	0	0	0	0
2:03:18	119.4264984	2991.947148	10.99103745	11.02708603	14.8426517	4.889138292	4.504171762	51.20032174	1003.598869	28.59312805	2942.693929	9.88131291682493E-324	514.596425	257.2982106	99.86300004	0	0	0	0	0	0	0
2:03:18	119.4264984	2991.947148	10.99103745	11.02708603	14.8426517	4.889138292	4.504171762	51.20032174	1003.598869	28.59312805	2942.693929	9.88131291682493E-324	514.596425	257.2982106	99.86300004	0	0	0	0	0	0	0
2:03:18	119.4264984	2991.947148	10.99103745	11.02708603	14.8426517	4.889138292	4.504171762	51.20032174	1003.598869	28.59312805	2942.693929	9.88131291682493E-324	514.596425	257.2982106	99.86300004	0	0	0	0	0	0	0
2:03:18	119.4264984	2991.947148	10.99103745	11.02708603	14.8426517	4.889138292	4.504171762	51.20032174	1003.598869	28.59312805	2942.693929	9.88131291682493E-324	514.596425	257.2982106	99.86300004	0	0	0	0	0	0	0
2:03:18	119.4264984	2991.947148	10.99103745	11.02708603	14.8426517	4.889138292	4.504171762	51.20032174	1003.598869	28.59312805	2942.693929	9.88131291682493E-324	514.596425	257.2982106	99.86300004	0	0	0	0	0	0	0
2:03:18	119.4264984	2991.947148	10.99103745	11.02708603	14.8426517	4.889138292	4.504171762	51.20032174	1003.598869	28.59312805	2942.693929	9.88131291682493E-324	514.596425	257.2982106	99.86300004	0	0	0	0	0	0	0
2:03:18	119.4264984	2991.947148	10.99103745	11.02708603	14.8426517	4.889138292	4.504171762	51.20032174	1003.598869	28.59312805	2942.693929	9.88131291682493E-324	514.596425	257.2982106	99.86300004	0	0	0	0	0	0	0
2:03:18	385.4094872	2970.335436	10.60759517	10.47315605	14.73402167	4.815390806	4.630983942	51.44416473	1002.873765	28.59648156	2940.820356	9.88131291682493E-324	516.4159696	258.2077398	99.86446402	0	0	0	0	0	0	0
2:03:18	385.4094872	2970.335436	10.60759517	10.47315605	14.73402167	4.815390806	4.630983942	51.44416473	1002.873765	28.59648156	2940.820356	9.88131291682493E-324	516.4159696	258.2077398	99.86446402	0	0	0	0	0	0	0
2:03:19	385.4094872	2970.335436	10.60759517	10.47315605	14.73402167	4.815390806	4.630983942	51.44416473	1002.873765	28.59648156	2940.820356	9.88131291682493E-324	516.4159696	258.2077398	99.86446402	0	0	0	0	0	0	0
2:03:19	385.4094872	2970.335436	10.60759517	10.47315605	14.73402167	4.815390806	4.630983942	51.44416473	1002.873765	28.59648156	2940.820356	9.88131291682493E-324	516.4159696	258.2077398	99.86446402	0	0	0	0	0	0	0
2:03:19	385.4094872	2970.335436	10.60759517	10.47315605	14.73402167	4.815390806	4.630983942	51.44416473	1002.873765	28.59648156	2940.820356	9.88131291682493E-324	516.4159696	258.2077398	99.86446402	0	0	0	0	0	0	0
2:03:19	385.4094872	2970.335436	10.60759517	10.47315605	14.73402167	4.815390806	4.630983942	51.44416473	1002.873765	28.59648156	2940.820356	9.88131291682493E-324	516.4159696	258.2077398	99.86446402	0	0	0	0	0	0	0
2:03:19	385.4094872	2970.335436	10.60759517	10.47315605	14.73402167	4.815390806	4.630983942	51.44416473	1002.873765	28.59648156	2940.820356	9.88131291682493E-324	516.4159696	258.2077398	99.86446402	0	0	0	0	0	0	0
2:03:19	385.4094872	2970.335436	10.60759517	10.47315605	14.73402167	4.815390806	4.630983942	51.44416473	1002.873765	28.59648156	2940.820356	9.88131291682493E-324	516.4159696	258.2077398	99.86446402	0	0	0	0	0	0	0
2:03:19	385.4094872	2970.335436	10.60759517	10.47315605	14.73402167	4.815390806	4.630983942	51.44416473	1002.873765	28.59648156	2940.820356	9.88131291682493E-324	516.4159696	258.2077398	99.86446402	0	0	0	0	0	0	0
2:03:19	240.8923854	2953.097591	10.56826473	9.970207895	14.6508991	4.746544092	4.681079778	51.56901234	1002.502512	28.59819856	2935.231662	9.88131291682493E-324	517.3475764	258.6734188	99.86521358	0	0	0	0	0	0	0
2:03:19	240.8923854	2953.097591	10.56826473	9.970207895	14.6508991	4.746544092	4.681079778	51.56901234	1002.502512	28.59819856	2935.231662	9.88131291682493E-324	517.3475764	258.6734188	99.86521358	0	0	0	0	0	0	0
2:03:19	240.8923854	2953.097591	10.56826473	9.970207895	14.6508991	4.746544092	4.681079778	51.56901234	1002.502512	28.59819856	2935.231662	9.88131291682493E-324	517.3475764	258.6734188	99.86521358	0	0	0	0	0	0	0
2:03:19	240.8923854	2953.097591	10.56826473	9.970207895	14.6508991	4.746544092	4.681079778	51.56901234	1002.502512	28.59819856	2935.231662	9.88131291682493E-324	517.3475764	258.6734188	99.86521358	0	0	0	0	0	0	0
2:03:19	240.8923854	2953.097591	10.56826473	9.970207895	14.6508991	4.746544092	4.681079778	51.56901234	1002.502512	28.59819856	2935.231662	9.88131291682493E-324	517.3475764	258.6734188	99.86521358	0	0	0	0	0	0	0
2:03:19	240.8923854	2953.097591	10.56826473	9.970207895	14.6508991	4.746544092	4.681079778	51.56901234	1002.502512	28.59819856	2935.231662	9.88131291682493E-324	517.3475764	258.6734188	99.86521358	0	0	0	0	0	0	0
2:03:19	240.8923854	2953.097591	10.56826473	9.970207895	14.6508991	4.746544092	4.681079778	51.56901234	1002.502512	28.59819856	2935.231662	9.88131291682493E-324	517.3475764	258.6734188	99.86521358	0	0	0	0	0	0	0
2:03:19	240.8923854	2953.097591	10.56826473	9.970207895	14.6508991	4.746544092	4.681079778	51.56901234	1002.502512	28.59819856	2935.231662	9.88131291682493E-324	517.3475764	258.6734188	99.86521358	0	0	0	0	0	0	0
2:03:19	262.5431493	2939.852735	10.44734354	10.11920244	14.58799634	4.689302575	4.687944847	51.63293432	1002.31243	28.59907766	2928.982731	9.88131291682493E-324	517.8245591	258.9118464	99.86559735	0	0	0	0	0	0	0
2:03:19	262.5431493	2939.852735	10.44734354	10.11920244	14.58799634	4.689302575	4.687944847	51.63293432	1002.31243	28.59907766	2928.982731	9.88131291682493E-324	517.8245591	258.9118464	99.86559735	0	0	0	0	0	0	0
2:03:19	262.5431493	2939.852735	10.44734354	10.11920244	14.58799634	4.689302575	4.687944847	51.63293432	1002.31243	28.59907766	2928.982731	9.88131291682493E-324	517.8245591	258.9118464	99.86559735	0	0	0	0	0	0	0
2:03:19	262.5431493	2939.852735	10.44734354	10.11920244	14.58799634	4.689302575	4.687944847	51.63293432	1002.31243	28.59907766	2928.982731	9.88131291682493E-324	517.8245591	258.9118464	99.86559735	0	0	0	0	0	0	0
2:03:19	262.5431493	2939.852735	10.44734354	10.11920244	14.58799634	4.689302575	4.687944847	51.63293432	1002.31243	28.59907766	2928.982731	9.88131291682493E-324	517.8245591	258.9118464	99.86559735	0	0	0	0	0	0	0
2:03:19	262.5431493	2939.852735	10.44734354	10.11920244	14.58799634	4.689302575	4.687944847	51.63293432	1002.31243	28.59907766	2928.982731	9.88131291682493E-324	517.8245591	258.9118464	99.86559735	0	0	0	0	0	0	0
2:03:19	262.5431493	2939.852735	10.44734354	10.11920244	14.58799634	4.689302575	4.687944847	51.63293432	1002.31243	28.59907766	2928.982731	9.88131291682493E-324	517.8245591	258.9118464	99.86559735	0	0	0	0	0	0	0
2:03:19	262.5431493	2939.852735	10.44734354	10.11920244	14.58799634	4.689302575	4.687944847	51.63293432	1002.31243	28.59907766	2928.982731	9.88131291682493E-324	517.8245591	258.9118464	99.86559735	0	0	0	0	0	0	0
2:03:19	54.45559646	2928.388408	10.38593589	9.62783165	14.53498212	4.636570919	4.672699761	51.66566237	1002.215108	28.59952776	2919.13883	9.88131291682493E-324	518.0687743	259.0339214	99.86579384	0	0	0	0	0	0	0
2:03:19	54.45559646	2928.388408	10.38593589	9.62783165	14.53498212	4.636570919	4.672699761	51.66566237	1002.215108	28.59952776	2919.13883	9.88131291682493E-324	518.0687743	259.0339214	99.86579384	0	0	0	0	0	0	0
2:03:19	54.45559646	2928.388408	10.38593589	9.62783165	14.53498212	4.636570919	4.672699761	51.66566237	1002.215108	28.59952776	2919.13883	9.88131291682493E-324	518.0687743	259.0339214	99.86579384	0	0	0	0	0	0	0
2:03:19	54.45559646	2928.388408	10.38593589	9.62783165	14.53498212	4.636570919	4.672699761	51.66566237	1002.215108	28.59952776	2919.13883	9.88131291682493E-324	518.0687743	259.0339214	99.86579384	0	0	0	0	0	0	0
2:03:19	54.45559646	2928.388408	10.38593589	9.62783165	14.53498212	4.636570919	4.672699761	51.66566237	1002.215108	28.59952776	2919.13883	9.88131291682493E-324	518.0687743	259.0339214	99.86579384	0	0	0	0	0	0	0
2:03:19	54.45559646	2928.388408	10.38593589	9.62783165	14.53498212	4.636570919	4.672699761	51.66566237	1002.215108	28.59952776	2919.13883	9.88131291682493E-324	518.0687743	259.0339214	99.86579384	0	0	0	0	0	0	0
2:03:19	54.45559646	2928.388408	10.38593589	9.62783165	14.53498212	4.636570919	4.672699761	51.66566237	1002.215108	28.59952776	2919.13883	9.88131291682493E-324	518.0687743	259.0339214	99.86579384	0	0	0	0	0	0	0
2:03:19	54.45559646	2928.388408	10.38593589	9.62783165	14.53498212	4.636570919	4.672699761	51.66566237	1002.215108	28.59952776	2919.13883	9.88131291682493E-324	518.0687743	259.0339214	99.86579384	0	0	0	0	0	0	0
2:03:19	54.45559646	2928.388408	10.38593589	9.62783165	14.53498212	4.636570919	4.672699761	51.66566237	1002.215108	28.59952776	2919.13883	9.88131291682493E-324	518.0687743	259.0339214	99.86579384	0	0	0	0	0	0	0
2:03:20	-182.2916626	2917.702073	10.27470318	9.537057805	14.49024685	4.58551631	4.646566278	51.58481913	1003.470679	28.59975821	2912.503889	9.88131291682493E-324	518.1938124	259.0964237	99.86589445	0	0	0	0	0	0	0
2:03:20	-182.2916626	2917.702073	10.27470318	9.537057805	14.49024685	4.58551631	4.646566278	51.58481913	1003.470679	28.59975821	2912.503889	9.88131291682493E-324	518.1938124	259.0964237	99.86589445	0	0	0	0	0	0	0
2:03:20	-182.2916626	2917.702073	10.27470318	9.537057805	14.49024685	4.58551631	4.646566278	51.58481913	1003.470679	28.59975821	2912.503889	9.88131291682493E-324	518.1938124	259.0964237	99.86589445	0	0	0	0	0	0	0
2:03:20	-182.2916626	2917.702073	10.27470318	9.537057805	14.49024685	4.58551631	4.646566278	51.58481913	1003.470679	28.59975821	2912.503889	9.88131291682493E-324	518.1938124	259.0964237	99.86589445	0	0	0	0	0	0	0
2:03:20	-182.2916626	2917.702073	10.27470318	9.537057805	14.49024685	4.58551631	4.646566278	51.58481913	1003.470679	28.59975821	2912.503889	9.88131291682493E-324	518.1938124	259.0964237	99.86589445	0	0	0	0	0	0	0
2:03:20	-182.2916626	2917.702073	10.27470318	9.537057805	14.49024685	4.58551631	4.646566278	51.58481913	1003.470679	28.59975821	2912.503889	9.88131291682493E-324	518.1938124	259.0964237	99.86589445	0	0	0	0	0	0	0
2:03:20	-182.2916626	2917.702073	10.27470318	9.537057805	14.49024685	4.58551631	4.646566278	51.58481913	1003.470679	28.59975821	2912.503889	9.88131291682493E-324	518.1938124	259.0964237	99.86589445	0	0	0	0	0	0	0
2:03:20	-182.2916626	2917.702073	10.27470318	9.537057805	14.49024685	4.58551631	4.646566278	51.58481913	1003.470679	28.59975821	2912.503889	9.88131291682493E-324	518.1938124	259.0964237	99.86589445	0	0	0	0	0	0	0
2:03:20	-381.0374673	2907.160773	10.32571203	9.999933596	14.44196639	4.533976351	4.612689934	51.5434274	1004.113532	28.59987621	2904.337503	9.88131291682493E-324	518.257832	259.128425	99.86594596	0	0	0	0	0	0	0
2:03:20	-381.0374673	2907.160773	10.32571203	9.999933596	14.44196639	4.533976351	4.612689934	51.5434274	1004.113532	28.59987621	2904.337503	9.88131291682493E-324	518.257832	259.128425	99.86594596	0	0	0	0	0	0	0
2:03:20	-381.0374673	2907.160773	10.32571203	9.999933596	14.44196639	4.533976351	4.612689934	51.5434274	1004.113532	28.59987621	2904.337503	9.88131291682493E-324	518.257832	259.128425	99.86594596	0	0	0	0	0	0	0
2:03:20	-381.0374673	2907.160773	10.32571203	9.999933596	14.44196639	4.533976351	4.612689934	51.5434274	1004.113532	28.59987621	2904.337503	9.88131291682493E-324	518.257832	259.128425	99.86594596	0	0	0	0	0	0	0
2:03:20	-381.0374673	2907.160773	10.32571203	9.999933596	14.44196639	4.533976351	4.612689934	51.5434274	1004.113532	28.59987621	2904.337503	9.88131291682493E-324	518.257832	259.128425	99.86594596	0	0	0	0	0	0	0
2:03:20	-381.0374673	2907.160773	10.32571203	9.999933596	14.44196639	4.533976351	4.612689934	51.5434274	1004.113532	28.59987621	2904.337503	9.88131291682493E-324	518.257832	259.128425	99.86594596	0	0	0	0	0	0	0
2:03:20	-381.0374673	2907.160773	10.32571203	9.999933596	14.44196639	4.533976351	4.612689934	51.5434274	1004.113532	28.59987621	2904.337503	9.88131291682493E-324	518.257832	259.128425	99.86594596	0	0	0	0	0	0	0
2:03:20	-381.0374673	2907.160773	10.32571203	9.999933596	14.44196639	4.533976351	4.612689934	51.5434274	1004.113532	28.59987621	2904.337503	9.88131291682493E-324	518.257832	259.128425	99.86594596	0	0	0	0	0	0	0
2:03:20	-381.0374673	2907.160773	10.32571203	9.999933596	14.44196639	4.533976351	4.612689934	51.5434274	1004.113532	28.59987621	2904.337503	9.88131291682493E-324	518.257832	259.128425	99.86594596	0	0	0	0	0	0	0
2:03:20	-293.8230552	2899.654516	10.32361256	10.063438	14.39413479	4.497099892	4.573817246	51.52223483	1004.442672	28.59993662	2895.785618	9.88131291682493E-324	518.29061	259.1448096	99.86597233	0	0	0	0	0	0	0
2:03:20	-293.8230552	2899.654516	10.32361256	10.063438	14.39413479	4.497099892	4.573817246	51.52223483	1004.442672	28.59993662	2895.785618	9.88131291682493E-324	518.29061	259.1448096	99.86597233	0	0	0	0	0	0	0
2:03:20	-293.8230552	2899.654516	10.32361256	10.063438	14.39413479	4.497099892	4.573817246	51.52223483	1004.442672	28.59993662	2895.785618	9.88131291682493E-324	518.29061	259.1448096	99.86597233	0	0	0	0	0	0	0
2:03:20	-293.8230552	2899.654516	10.32361256	10.063438	14.39413479	4.497099892	4.573817246	51.52223483	1004.442672	28.59993662	2895.785618	9.88131291682493E-324	518.29061	259.1448096	99.86597233	0	0	0	0	0	0	0
2:03:20	-293.8230552	2899.654516	10.32361256	10.063438	14.39413479	4.497099892	4.573817246	51.52223483	1004.442672	28.59993662	2895.785618	9.88131291682493E-324	518.29061	259.1448096	99.86597233	0	0	0	0	0	0	0
2:03:20	-293.8230552	2899.654516	10.32361256	10.063438	14.39413479	4.497099892	4.573817246	51.52223483	1004.442672	28.59993662	2895.785618	9.88131291682493E-324	518.29061	259.1448096	99.86597233	0	0	0	0	0	0	0
2:03:20	-293.8230552	2899.654516	10.32361256	10.063438	14.39413479	4.497099892	4.573817246	51.52223483	1004.442672	28.59993662	2895.785618	9.88131291682493E-324	518.29061	259.1448096	99.86597233	0	0	0	0	0	0	0
2:03:20	-293.8230552	2899.654516	10.32361256	10.063438	14.39413479	4.497099892	4.573817246	51.52223483	1004.442672	28.59993662	2895.785618	9.88131291682493E-324	518.29061	259.1448096	99.86597233	0	0	0	0	0	0	0
2:03:20	-145.1026923	2891.427008	10.06849763	9.834888257	14.36368501	3.994819145	4.47558643	51.51138423	1004.611192	28.59996755	2885.1297	9.88131291682493E-324	518.3073923	259.1531985	99.86598583	0	0	0	0	0	0	0
2:03:20	-145.1026923	2891.427008	10.06849763	9.834888257	14.36368501	3.994819145	4.47558643	51.51138423	1004.611192	28.59996755	2885.1297	9.88131291682493E-324	518.3073923	259.1531985	99.86598583	0	0	0	0	0	0	0
2:03:20	-145.1026923	2891.427008	10.06849763	9.834888257	14.36368501	3.994819145	4.47558643	51.51138423	1004.611192	28.59996755	2885.1297	9.88131291682493E-324	518.3073923	259.1531985	99.86598583	0	0	0	0	0	0	0
2:03:20	-145.1026923	2891.427008	10.06849763	9.834888257	14.36368501	3.994819145	4.47558643	51.51138423	1004.611192	28.59996755	2885.1297	9.88131291682493E-324	518.3073923	259.1531985	99.86598583	0	0	0	0	0	0	0
2:03:20	-145.1026923	2891.427008	10.06849763	9.834888257	14.36368501	3.994819145	4.47558643	51.51138423	1004.611192	28.59996755	2885.1297	9.88131291682493E-324	518.3073923	259.1531985	99.86598583	0	0	0	0	0	0	0
2:03:20	-145.1026923	2891.427008	10.06849763	9.834888257	14.36368501	3.994819145	4.47558643	51.51138423	1004.611192	28.59996755	2885.1297	9.88131291682493E-324	518.3073923	259.1531985	99.86598583	0	0	0	0	0	0	0
2:03:20	-145.1026923	2891.427008	10.06849763	9.834888257	14.36368501	3.994819145	4.47558643	51.51138423	1004.611192	28.59996755	2885.1297	9.88131291682493E-324	518.3073923	259.1531985	99.86598583	0	0	0	0	0	0	0
2:03:21	-145.1026923	2891.427008	10.06849763	9.834888257	14.36368501	3.994819145	4.47558643	51.51138423	1004.611192	28.59996755	2885.1297	9.88131291682493E-324	518.3073923	259.1531985	99.86598583	0	0	0	0	0	0	0
2:03:21	198.8260216	2891.637236	8.960574786	8.638774787	14.42165473	2.557339402	3.976444252	51.50582873	1004.077226	28.59998338	2879.791127	9.88131291682493E-324	517.7225769	258.8607896	99.86550475	0	0	0	0	0	0	0
2:03:21	198.8260216	2891.637236	8.960574786	8.638774787	14.42165473	2.557339402	3.976444252	51.50582873	1004.077226	28.59998338	2879.791127	9.88131291682493E-324	517.7225769	258.8607896	99.86550475	0	0	0	0	0	0	0
2:03:21	198.8260216	2891.637236	8.960574786	8.638774787	14.42165473	2.557339402	3.976444252	51.50582873	1004.077226	28.59998338	2879.791127	9.88131291682493E-324	517.7225769	258.8607896	99.86550475	0	0	0	0	0	0	0
2:03:21	198.8260216	2891.637236	8.960574786	8.638774787	14.42165473	2.557339402	3.976444252	51.50582873	1004.077226	28.59998338	2879.791127	9.88131291682493E-324	517.7225769	258.8607896	99.86550475	0	0	0	0	0	0	0
2:03:21	198.8260216	2891.637236	8.960574786	8.638774787	14.42165473	2.557339402	3.976444252	51.50582873	1004.077226	28.59998338	2879.791127	9.88131291682493E-324	517.7225769	258.8607896	99.86550475	0	0	0	0	0	0	0
2:03:21	198.8260216	2891.637236	8.960574786	8.638774787	14.42165473	2.557339402	3.976444252	51.50582873	1004.077226	28.59998338	2879.791127	9.88131291682493E-324	517.7225769	258.8607896	99.86550475	0	0	0	0	0	0	0
2:03:21	198.8260216	2891.637236	8.960574786	8.638774787	14.42165473	2.557339402	3.976444252	51.50582873	1004.077226	28.59998338	2879.791127	9.88131291682493E-324	517.7225769	258.8607896	99.86550475	0	0	0	0	0	0	0
2:03:21	198.8260216	2891.637236	8.960574786	8.638774787	14.42165473	2.557339402	3.976444252	51.50582873	1004.077226	28.59998338	2879.791127	9.88131291682493E-324	517.7225769	258.8607896	99.86550475	0	0	0	0	0	0	0
2:03:21	198.8260216	2891.637236	8.960574786	8.638774787	14.42165473	2.557339402	3.976444252	51.50582873	1004.077226	28.59998338	2879.791127	9.88131291682493E-324	517.7225769	258.8607896	99.86550475	0	0	0	0	0	0	0
2:03:21	74.39223503	2911.457961	7.802830291	7.495084691	14.63425522	0.601029774	2.920891457	51.50298431	1003.803836	28.59999149	2877.535041	9.88131291682493E-324	517.4231514	258.7110763	99.86525843	0	0	0	0	0	0	0
2:03:21	74.39223503	2911.457961	7.802830291	7.495084691	14.63425522	0.601029774	2.920891457	51.50298431	1003.803836	28.59999149	2877.535041	9.88131291682493E-324	517.4231514	258.7110763	99.86525843	0	0	0	0	0	0	0
2:03:21	74.39223503	2911.457961	7.802830291	7.495084691	14.63425522	0.601029774	2.920891457	51.50298431	1003.803836	28.59999149	2877.535041	9.88131291682493E-324	517.4231514	258.7110763	99.86525843	0	0	0	0	0	0	0
2:03:21	74.39223503	2911.457961	7.802830291	7.495084691	14.63425522	0.601029774	2.920891457	51.50298431	1003.803836	28.59999149	2877.535041	9.88131291682493E-324	517.4231514	258.7110763	99.86525843	0	0	0	0	0	0	0
2:03:21	74.39223503	2911.457961	7.802830291	7.495084691	14.63425522	0.601029774	2.920891457	51.50298431	1003.803836	28.59999149	2877.535041	9.88131291682493E-324	517.4231514	258.7110763	99.86525843	0	0	0	0	0	0	0
2:03:21	74.39223503	2911.457961	7.802830291	7.495084691	14.63425522	0.601029774	2.920891457	51.50298431	1003.803836	28.59999149	2877.535041	9.88131291682493E-324	517.4231514	258.7110763	99.86525843	0	0	0	0	0	0	0
2:03:21	74.39223503	2911.457961	7.802830291	7.495084691	14.63425522	0.601029774	2.920891457	51.50298431	1003.803836	28.59999149	2877.535041	9.88131291682493E-324	517.4231514	258.7110763	99.86525843	0	0	0	0	0	0	0
2:03:21	74.39223503	2911.457961	7.802830291	7.495084691	14.63425522	0.601029774	2.920891457	51.50298431	1003.803836	28.59999149	2877.535041	9.88131291682493E-324	517.4231514	258.7110763	99.86525843	0	0	0	0	0	0	0
2:03:21	450.8055123	2953.9563	6.374713109	6.180867362	14.95706667	-1.395912756	1.517680426	51.50152797	1003.66386	28.59999564	2877.485317	9.88131291682493E-324	517.2698455	258.6344231	99.86513232	0	0	0	0	0	0	0
2:03:21	450.8055123	2953.9563	6.374713109	6.180867362	14.95706667	-1.395912756	1.517680426	51.50152797	1003.66386	28.59999564	2877.485317	9.88131291682493E-324	517.2698455	258.6344231	99.86513232	0	0	0	0	0	0	0
2:03:21	450.8055123	2953.9563	6.374713109	6.180867362	14.95706667	-1.395912756	1.517680426	51.50152797	1003.66386	28.59999564	2877.485317	9.88131291682493E-324	517.2698455	258.6344231	99.86513232	0	0	0	0	0	0	0
2:03:21	450.8055123	2953.9563	6.374713109	6.180867362	14.95706667	-1.395912756	1.517680426	51.50152797	1003.66386	28.59999564	2877.485317	9.88131291682493E-324	517.2698455	258.6344231	99.86513232	0	0	0	0	0	0	0
2:03:21	450.8055123	2953.9563	6.374713109	6.180867362	14.95706667	-1.395912756	1.517680426	51.50152797	1003.66386	28.59999564	2877.485317	9.88131291682493E-324	517.2698455	258.6344231	99.86513232	0	0	0	0	0	0	0
2:03:21	450.8055123	2953.9563	6.374713109	6.180867362	14.95706667	-1.395912756	1.517680426	51.50152797	1003.66386	28.59999564	2877.485317	9.88131291682493E-324	517.2698455	258.6344231	99.86513232	0	0	0	0	0	0	0
2:03:21	450.8055123	2953.9563	6.374713109	6.180867362	14.95706667	-1.395912756	1.517680426	51.50152797	1003.66386	28.59999564	2877.485317	9.88131291682493E-324	517.2698455	258.6344231	99.86513232	0	0	0	0	0	0	0
2:03:21	450.8055123	2953.9563	6.374713109	6.180867362	14.95706667	-1.395912756	1.517680426	51.50152797	1003.66386	28.59999564	2877.485317	9.88131291682493E-324	517.2698455	258.6344231	99.86513232	0	0	0	0	0	0	0
2:03:21	450.8055123	2953.9563	6.374713109	6.180867362	14.95706667	-1.395912756	1.517680426	51.50152797	1003.66386	28.59999564	2877.485317	9.88131291682493E-324	517.2698455	258.6344231	99.86513232	0	0	0	0	0	0	0
2:03:21	301.9503903	3012.746466	5.301525112	5.506156089	15.38667414	-3.250123331	-0.099835622	51.50078232	1002.49956	28.59999777	2879.45337	9.88131291682493E-324	517.1913529	258.5951766	99.86506775	0	0	0	0	0	0	0
2:03:21	301.9503903	3012.746466	5.301525112	5.506156089	15.38667414	-3.250123331	-0.099835622	51.50078232	1002.49956	28.59999777	2879.45337	9.88131291682493E-324	517.1913529	258.5951766	99.86506775	0	0	0	0	0	0	0
2:03:21	301.9503903	3012.746466	5.301525112	5.506156089	15.38667414	-3.250123331	-0.099835622	51.50078232	1002.49956	28.59999777	2879.45337	9.88131291682493E-324	517.1913529	258.5951766	99.86506775	0	0	0	0	0	0	0
2:03:21	301.9503903	3012.746466	5.301525112	5.506156089	15.38667414	-3.250123331	-0.099835622	51.50078232	1002.49956	28.59999777	2879.45337	9.88131291682493E-324	517.1913529	258.5951766	99.86506775	0	0	0	0	0	0	0
2:03:21	301.9503903	3012.746466	5.301525112	5.506156089	15.38667414	-3.250123331	-0.099835622	51.50078232	1002.49956	28.59999777	2879.45337	9.88131291682493E-324	517.1913529	258.5951766	99.86506775	0	0	0	0	0	0	0
2:03:21	301.9503903	3012.746466	5.301525112	5.506156089	15.38667414	-3.250123331	-0.099835622	51.50078232	1002.49956	28.59999777	2879.45337	9.88131291682493E-324	517.1913529	258.5951766	99.86506775	0	0	0	0	0	0	0
2:03:22	301.9503903	3012.746466	5.301525112	5.506156089	15.38667414	-3.250123331	-0.099835622	51.50078232	1002.49956	28.59999777	2879.45337	9.88131291682493E-324	517.1913529	258.5951766	99.86506775	0	0	0	0	0	0	0
2:03:22	301.9503903	3012.746466	5.301525112	5.506156089	15.38667414	-3.250123331	-0.099835622	51.50078232	1002.49956	28.59999777	2879.45337	9.88131291682493E-324	517.1913529	258.5951766	99.86506775	0	0	0	0	0	0	0
2:03:22	-11.19169616	3089.230342	4.455604857	4.521535918	15.88416916	-4.625279145	-1.710123838	51.54920055	1001.903439	28.59999886	2883.555678	9.88131291682493E-324	517.1511647	258.5750824	99.86503469	0	0	0	0	0	0	0
2:03:22	-11.19169616	3089.230342	4.455604857	4.521535918	15.88416916	-4.625279145	-1.710123838	51.54920055	1001.903439	28.59999886	2883.555678	9.88131291682493E-324	517.1511647	258.5750824	99.86503469	0	0	0	0	0	0	0
2:03:22	-11.19169616	3089.230342	4.455604857	4.521535918	15.88416916	-4.625279145	-1.710123838	51.54920055	1001.903439	28.59999886	2883.555678	9.88131291682493E-324	517.1511647	258.5750824	99.86503469	0	0	0	0	0	0	0
2:03:22	-11.19169616	3089.230342	4.455604857	4.521535918	15.88416916	-4.625279145	-1.710123838	51.54920055	1001.903439	28.59999886	2883.555678	9.88131291682493E-324	517.1511647	258.5750824	99.86503469	0	0	0	0	0	0	0
2:03:22	-11.19169616	3089.230342	4.455604857	4.521535918	15.88416916	-4.625279145	-1.710123838	51.54920055	1001.903439	28.59999886	2883.555678	9.88131291682493E-324	517.1511647	258.5750824	99.86503469	0	0	0	0	0	0	0
2:03:22	-11.19169616	3089.230342	4.455604857	4.521535918	15.88416916	-4.625279145	-1.710123838	51.54920055	1001.903439	28.59999886	2883.555678	9.88131291682493E-324	517.1511647	258.5750824	99.86503469	0	0	0	0	0	0	0
2:03:22	-11.19169616	3089.230342	4.455604857	4.521535918	15.88416916	-4.625279145	-1.710123838	51.54920055	1001.903439	28.59999886	2883.555678	9.88131291682493E-324	517.1511647	258.5750824	99.86503469	0	0	0	0	0	0	0
2:03:22	-11.19169616	3089.230342	4.455604857	4.521535918	15.88416916	-4.625279145	-1.710123838	51.54920055	1001.903439	28.59999886	2883.555678	9.88131291682493E-324	517.1511647	258.5750824	99.86503469	0	0	0	0	0	0	0
2:03:22	-11.19169616	3089.230342	4.455604857	4.521535918	15.88416916	-4.625279145	-1.710123838	51.54920055	1001.903439	28.59999886	2883.555678	9.88131291682493E-324	517.1511647	258.5750824	99.86503469	0	0	0	0	0	0	0
2:03:22	222.6863076	3175.696959	5.113269687	4.94786639	16.32615061	-4.351838922	-2.893687405	51.57399068	1001.598225	28.59999942	2889.787779	9.88131291682493E-324	517.1305883	258.5647942	99.86501776	0	0	0	0	0	0	0
2:03:22	222.6863076	3175.696959	5.113269687	4.94786639	16.32615061	-4.351838922	-2.893687405	51.57399068	1001.598225	28.59999942	2889.787779	9.88131291682493E-324	517.1305883	258.5647942	99.86501776	0	0	0	0	0	0	0
2:03:22	222.6863076	3175.696959	5.113269687	4.94786639	16.32615061	-4.351838922	-2.893687405	51.57399068	1001.598225	28.59999942	2889.787779	9.88131291682493E-324	517.1305883	258.5647942	99.86501776	0	0	0	0	0	0	0
2:03:22	222.6863076	3175.696959	5.113269687	4.94786639	16.32615061	-4.351838922	-2.893687405	51.57399068	1001.598225	28.59999942	2889.787779	9.88131291682493E-324	517.1305883	258.5647942	99.86501776	0	0	0	0	0	0	0
2:03:22	222.6863076	3175.696959	5.113269687	4.94786639	16.32615061	-4.351838922	-2.893687405	51.57399068	1001.598225	28.59999942	2889.787779	9.88131291682493E-324	517.1305883	258.5647942	99.86501776	0	0	0	0	0	0	0
2:03:22	222.6863076	3175.696959	5.113269687	4.94786639	16.32615061	-4.351838922	-2.893687405	51.57399068	1001.598225	28.59999942	2889.787779	9.88131291682493E-324	517.1305883	258.5647942	99.86501776	0	0	0	0	0	0	0
2:03:22	222.6863076	3175.696959	5.113269687	4.94786639	16.32615061	-4.351838922	-2.893687405	51.57399068	1001.598225	28.59999942	2889.787779	9.88131291682493E-324	517.1305883	258.5647942	99.86501776	0	0	0	0	0	0	0
2:03:22	222.6863076	3175.696959	5.113269687	4.94786639	16.32615061	-4.351838922	-2.893687405	51.57399068	1001.598225	28.59999942	2889.787779	9.88131291682493E-324	517.1305883	258.5647942	99.86501776	0	0	0	0	0	0	0
2:03:22	143.2923495	3236.906635	6.59608208	6.364395592	16.56550911	-2.868085528	-3.195495951	51.58668323	1001.441955	28.5999997	2897.601343	9.88131291682493E-324	517.1200532	258.5595266	99.86500909	0	0	0	0	0	0	0
2:03:22	143.2923495	3236.906635	6.59608208	6.364395592	16.56550911	-2.868085528	-3.195495951	51.58668323	1001.441955	28.5999997	2897.601343	9.88131291682493E-324	517.1200532	258.5595266	99.86500909	0	0	0	0	0	0	0
2:03:22	143.2923495	3236.906635	6.59608208	6.364395592	16.56550911	-2.868085528	-3.195495951	51.58668323	1001.441955	28.5999997	2897.601343	9.88131291682493E-324	517.1200532	258.5595266	99.86500909	0	0	0	0	0	0	0
2:03:22	143.2923495	3236.906635	6.59608208	6.364395592	16.56550911	-2.868085528	-3.195495951	51.58668323	1001.441955	28.5999997	2897.601343	9.88131291682493E-324	517.1200532	258.5595266	99.86500909	0	0	0	0	0	0	0
2:03:22	143.2923495	3236.906635	6.59608208	6.364395592	16.56550911	-2.868085528	-3.195495951	51.58668323	1001.441955	28.5999997	2897.601343	9.88131291682493E-324	517.1200532	258.5595266	99.86500909	0	0	0	0	0	0	0
2:03:22	143.2923495	3236.906635	6.59608208	6.364395592	16.56550911	-2.868085528	-3.195495951	51.58668323	1001.441955	28.5999997	2897.601343	9.88131291682493E-324	517.1200532	258.5595266	99.86500909	0	0	0	0	0	0	0
2:03:22	143.2923495	3236.906635	6.59608208	6.364395592	16.56550911	-2.868085528	-3.195495951	51.58668323	1001.441955	28.5999997	2897.601343	9.88131291682493E-324	517.1200532	258.5595266	99.86500909	0	0	0	0	0	0	0
2:03:22	143.2923495	3236.906635	6.59608208	6.364395592	16.56550911	-2.868085528	-3.195495951	51.58668323	1001.441955	28.5999997	2897.601343	9.88131291682493E-324	517.1200532	258.5595266	99.86500909	0	0	0	0	0	0	0
2:03:22	-37.78740507	3264.467005	8.253930025	7.628514543	16.61500467	-0.85677979	-2.637325927	51.59318181	1000.160489	28.59999985	2906.455184	9.88131291682493E-324	517.1146592	258.5568296	99.86500466	0	0	0	0	0	0	0
2:03:22	-37.78740507	3264.467005	8.253930025	7.628514543	16.61500467	-0.85677979	-2.637325927	51.59318181	1000.160489	28.59999985	2906.455184	9.88131291682493E-324	517.1146592	258.5568296	99.86500466	0	0	0	0	0	0	0
2:03:22	-37.78740507	3264.467005	8.253930025	7.628514543	16.61500467	-0.85677979	-2.637325927	51.59318181	1000.160489	28.59999985	2906.455184	9.88131291682493E-324	517.1146592	258.5568296	99.86500466	0	0	0	0	0	0	0
2:03:22	-37.78740507	3264.467005	8.253930025	7.628514543	16.61500467	-0.85677979	-2.637325927	51.59318181	1000.160489	28.59999985	2906.455184	9.88131291682493E-324	517.1146592	258.5568296	99.86500466	0	0	0	0	0	0	0
2:03:22	-37.78740507	3264.467005	8.253930025	7.628514543	16.61500467	-0.85677979	-2.637325927	51.59318181	1000.160489	28.59999985	2906.455184	9.88131291682493E-324	517.1146592	258.5568296	99.86500466	0	0	0	0	0	0	0
2:03:23	-37.78740507	3264.467005	8.253930025	7.628514543	16.61500467	-0.85677979	-2.637325927	51.59318181	1000.160489	28.59999985	2906.455184	9.88131291682493E-324	517.1146592	258.5568296	99.86500466	0	0	0	0	0	0	0
2:03:23	-37.78740507	3264.467005	8.253930025	7.628514543	16.61500467	-0.85677979	-2.637325927	51.59318181	1000.160489	28.59999985	2906.455184	9.88131291682493E-324	517.1146592	258.5568296	99.86500466	0	0	0	0	0	0	0
2:03:23	-37.78740507	3264.467005	8.253930025	7.628514543	16.61500467	-0.85677979	-2.637325927	51.59318181	1000.160489	28.59999985	2906.455184	9.88131291682493E-324	517.1146592	258.5568296	99.86500466	0	0	0	0	0	0	0
2:03:23	-37.78740507	3264.467005	8.253930025	7.628514543	16.61500467	-0.85677979	-2.637325927	51.59318181	1000.160489	28.59999985	2906.455184	9.88131291682493E-324	517.1146592	258.5568296	99.86500466	0	0	0	0	0	0	0
2:03:23	-14.7029914	3261.521547	9.805708173	9.199919446	16.47598639	1.257344747	-1.437918875	51.49890909	999.5043784	28.59999992	2915.59563	9.88131291682493E-324	515.3194735	257.6594808	99.86353838	0	0	0	0	0	0	0
2:03:23	-14.7029914	3261.521547	9.805708173	9.199919446	16.47598639	1.257344747	-1.437918875	51.49890909	999.5043784	28.59999992	2915.59563	9.88131291682493E-324	515.3194735	257.6594808	99.86353838	0	0	0	0	0	0	0
2:03:23	-14.7029914	3261.521547	9.805708173	9.199919446	16.47598639	1.257344747	-1.437918875	51.49890909	999.5043784	28.59999992	2915.59563	9.88131291682493E-324	515.3194735	257.6594808	99.86353838	0	0	0	0	0	0	0
2:03:23	-14.7029914	3261.521547	9.805708173	9.199919446	16.47598639	1.257344747	-1.437918875	51.49890909	999.5043784	28.59999992	2915.59563	9.88131291682493E-324	515.3194735	257.6594808	99.86353838	0	0	0	0	0	0	0
2:03:23	-14.7029914	3261.521547	9.805708173	9.199919446	16.47598639	1.257344747	-1.437918875	51.49890909	999.5043784	28.59999992	2915.59563	9.88131291682493E-324	515.3194735	257.6594808	99.86353838	0	0	0	0	0	0	0
2:03:23	-14.7029914	3261.521547	9.805708173	9.199919446	16.47598639	1.257344747	-1.437918875	51.49890909	999.5043784	28.59999992	2915.59563	9.88131291682493E-324	515.3194735	257.6594808	99.86353838	0	0	0	0	0	0	0
2:03:23	-14.7029914	3261.521547	9.805708173	9.199919446	16.47598639	1.257344747	-1.437918875	51.49890909	999.5043784	28.59999992	2915.59563	9.88131291682493E-324	515.3194735	257.6594808	99.86353838	0	0	0	0	0	0	0
2:03:23	-14.7029914	3261.521547	9.805708173	9.199919446	16.47598639	1.257344747	-1.437918875	51.49890909	999.5043784	28.59999992	2915.59563	9.88131291682493E-324	515.3194735	257.6594808	99.86353838	0	0	0	0	0	0	0
2:03:23	-525.2393636	3226.796136	11.14625858	10.58013476	16.19762503	3.089560511	0.067153536	51.45064145	999.1684497	28.59999996	2924.013147	9.88131291682493E-324	514.4003384	257.2000382	99.86278765	0	0	0	0	0	0	0
2:03:23	-525.2393636	3226.796136	11.14625858	10.58013476	16.19762503	3.089560511	0.067153536	51.45064145	999.1684497	28.59999996	2924.013147	9.88131291682493E-324	514.4003384	257.2000382	99.86278765	0	0	0	0	0	0	0
2:03:23	-525.2393636	3226.796136	11.14625858	10.58013476	16.19762503	3.089560511	0.067153536	51.45064145	999.1684497	28.59999996	2924.013147	9.88131291682493E-324	514.4003384	257.2000382	99.86278765	0	0	0	0	0	0	0
2:03:23	-525.2393636	3226.796136	11.14625858	10.58013476	16.19762503	3.089560511	0.067153536	51.45064145	999.1684497	28.59999996	2924.013147	9.88131291682493E-324	514.4003384	257.2000382	99.86278765	0	0	0	0	0	0	0
2:03:23	-525.2393636	3226.796136	11.14625858	10.58013476	16.19762503	3.089560511	0.067153536	51.45064145	999.1684497	28.59999996	2924.013147	9.88131291682493E-324	514.4003384	257.2000382	99.86278765	0	0	0	0	0	0	0
2:03:23	-525.2393636	3226.796136	11.14625858	10.58013476	16.19762503	3.089560511	0.067153536	51.45064145	999.1684497	28.59999996	2924.013147	9.88131291682493E-324	514.4003384	257.2000382	99.86278765	0	0	0	0	0	0	0
2:03:23	-525.2393636	3226.796136	11.14625858	10.58013476	16.19762503	3.089560511	0.067153536	51.45064145	999.1684497	28.59999996	2924.013147	9.88131291682493E-324	514.4003384	257.2000382	99.86278765	0	0	0	0	0	0	0
2:03:23	-525.2393636	3226.796136	11.14625858	10.58013476	16.19762503	3.089560511	0.067153536	51.45064145	999.1684497	28.59999996	2924.013147	9.88131291682493E-324	514.4003384	257.2000382	99.86278765	0	0	0	0	0	0	0
2:03:23	-492.0578102	3174.59583	11.7453724	11.183205	15.84732002	4.313998981	1.608150611	51.42592842	998.9964543	28.59999998	2931.157979	9.88131291682493E-324	513.9297413	256.9648035	99.86240328	0	0	0	0	0	0	0
2:03:23	-492.0578102	3174.59583	11.7453724	11.183205	15.84732002	4.313998981	1.608150611	51.42592842	998.9964543	28.59999998	2931.157979	9.88131291682493E-324	513.9297413	256.9648035	99.86240328	0	0	0	0	0	0	0
2:03:23	-492.0578102	3174.59583	11.7453724	11.183205	15.84732002	4.313998981	1.608150611	51.42592842	998.9964543	28.59999998	2931.157979	9.88131291682493E-324	513.9297413	256.9648035	99.86240328	0	0	0	0	0	0	0
2:03:23	-492.0578102	3174.59583	11.7453724	11.183205	15.84732002	4.313998981	1.608150611	51.42592842	998.9964543	28.59999998	2931.157979	9.88131291682493E-324	513.9297413	256.9648035	99.86240328	0	0	0	0	0	0	0
2:03:23	-492.0578102	3174.59583	11.7453724	11.183205	15.84732002	4.313998981	1.608150611	51.42592842	998.9964543	28.59999998	2931.157979	9.88131291682493E-324	513.9297413	256.9648035	99.86240328	0	0	0	0	0	0	0
2:03:23	-492.0578102	3174.59583	11.7453724	11.183205	15.84732002	4.313998981	1.608150611	51.42592842	998.9964543	28.59999998	2931.157979	9.88131291682493E-324	513.9297413	256.9648035	99.86240328	0	0	0	0	0	0	0
2:03:23	-492.0578102	3174.59583	11.7453724	11.183205	15.84732002	4.313998981	1.608150611	51.42592842	998.9964543	28.59999998	2931.157979	9.88131291682493E-324	513.9297413	256.9648035	99.86240328	0	0	0	0	0	0	0
2:03:23	-492.0578102	3174.59583	11.7453724	11.183205	15.84732002	4.313998981	1.608150611	51.42592842	998.9964543	28.59999998	2931.157979	9.88131291682493E-324	513.9297413	256.9648035	99.86240328	0	0	0	0	0	0	0
2:03:23	-492.0578102	3174.59583	11.7453724	11.183205	15.84732002	4.313998981	1.608150611	51.42592842	998.9964543	28.59999998	2931.157979	9.88131291682493E-324	513.9297413	256.9648035	99.86240328	0	0	0	0	0	0	0
2:03:23	-212.4367428	3115.857425	11.65905467	11.34892096	15.51241985	4.780951478	2.827037113	51.35327535	1001.653881	28.59999999	2936.649989	9.88131291682493E-324	513.6887955	256.8443634	99.86220648	0	0	0	0	0	0	0
2:03:23	-212.4367428	3115.857425	11.65905467	11.34892096	15.51241985	4.780951478	2.827037113	51.35327535	1001.653881	28.59999999	2936.649989	9.88131291682493E-324	513.6887955	256.8443634	99.86220648	0	0	0	0	0	0	0
2:03:23	-212.4367428	3115.857425	11.65905467	11.34892096	15.51241985	4.780951478	2.827037113	51.35327535	1001.653881	28.59999999	2936.649989	9.88131291682493E-324	513.6887955	256.8443634	99.86220648	0	0	0	0	0	0	0
2:03:24	-212.4367428	3115.857425	11.65905467	11.34892096	15.51241985	4.780951478	2.827037113	51.35327535	1001.653881	28.59999999	2936.649989	9.88131291682493E-324	513.6887955	256.8443634	99.86220648	0	0	0	0	0	0	0
2:03:24	-212.4367428	3115.857425	11.65905467	11.34892096	15.51241985	4.780951478	2.827037113	51.35327535	1001.653881	28.59999999	2936.649989	9.88131291682493E-324	513.6887955	256.8443634	99.86220648	0	0	0	0	0	0	0
2:03:24	-212.4367428	3115.857425	11.65905467	11.34892096	15.51241985	4.780951478	2.827037113	51.35327535	1001.653881	28.59999999	2936.649989	9.88131291682493E-324	513.6887955	256.8443634	99.86220648	0	0	0	0	0	0	0
2:03:24	-212.4367428	3115.857425	11.65905467	11.34892096	15.51241985	4.780951478	2.827037113	51.35327535	1001.653881	28.59999999	2936.649989	9.88131291682493E-324	513.6887955	256.8443634	99.86220648	0	0	0	0	0	0	0
2:03:24	-212.4367428	3115.857425	11.65905467	11.34892096	15.51241985	4.780951478	2.827037113	51.35327535	1001.653881	28.59999999	2936.649989	9.88131291682493E-324	513.6887955	256.8443634	99.86220648	0	0	0	0	0	0	0
2:03:24	-51.89102831	3067.304449	11.49997999	11.12735953	15.24249496	4.927599157	3.665779002	51.22967698	1003.014483	28.59999999	2940.648355	9.88131291682493E-324	513.5654313	256.7826981	99.86210572	0	0	0	0	0	0	0
2:03:24	-51.89102831	3067.304449	11.49997999	11.12735953	15.24249496	4.927599157	3.665779002	51.22967698	1003.014483	28.59999999	2940.648355	9.88131291682493E-324	513.5654313	256.7826981	99.86210572	0	0	0	0	0	0	0
2:03:24	-51.89102831	3067.304449	11.49997999	11.12735953	15.24249496	4.927599157	3.665779002	51.22967698	1003.014483	28.59999999	2940.648355	9.88131291682493E-324	513.5654313	256.7826981	99.86210572	0	0	0	0	0	0	0
2:03:24	-51.89102831	3067.304449	11.49997999	11.12735953	15.24249496	4.927599157	3.665779002	51.22967698	1003.014483	28.59999999	2940.648355	9.88131291682493E-324	513.5654313	256.7826981	99.86210572	0	0	0	0	0	0	0
2:03:24	-51.89102831	3067.304449	11.49997999	11.12735953	15.24249496	4.927599157	3.665779002	51.22967698	1003.014483	28.59999999	2940.648355	9.88131291682493E-324	513.5654313	256.7826981	99.86210572	0	0	0	0	0	0	0
2:03:24	-51.89102831	3067.304449	11.49997999	11.12735953	15.24249496	4.927599157	3.665779002	51.22967698	1003.014483	28.59999999	2940.648355	9.88131291682493E-324	513.5654313	256.7826981	99.86210572	0	0	0	0	0	0	0
2:03:24	-51.89102831	3067.304449	11.49997999	11.12735953	15.24249496	4.927599157	3.665779002	51.22967698	1003.014483	28.59999999	2940.648355	9.88131291682493E-324	513.5654313	256.7826981	99.86210572	0	0	0	0	0	0	0
2:03:24	-51.89102831	3067.304449	11.49997999	11.12735953	15.24249496	4.927599157	3.665779002	51.22967698	1003.014483	28.59999999	2940.648355	9.88131291682493E-324	513.5654313	256.7826981	99.86210572	0	0	0	0	0	0	0
2:03:24	131.0392815	3033.319646	11.26413375	11.04816008	15.05472542	4.956826768	4.183222849	51.16639461	1003.711111	28.6	2943.39379	9.88131291682493E-324	513.5022688	256.7511254	99.86205413	0	0	0	0	0	0	0
2:03:24	131.0392815	3033.319646	11.26413375	11.04816008	15.05472542	4.956826768	4.183222849	51.16639461	1003.711111	28.6	2943.39379	9.88131291682493E-324	513.5022688	256.7511254	99.86205413	0	0	0	0	0	0	0
2:03:24	131.0392815	3033.319646	11.26413375	11.04816008	15.05472542	4.956826768	4.183222849	51.16639461	1003.711111	28.6	2943.39379	9.88131291682493E-324	513.5022688	256.7511254	99.86205413	0	0	0	0	0	0	0
2:03:24	131.0392815	3033.319646	11.26413375	11.04816008	15.05472542	4.956826768	4.183222849	51.16639461	1003.711111	28.6	2943.39379	9.88131291682493E-324	513.5022688	256.7511254	99.86205413	0	0	0	0	0	0	0
2:03:24	131.0392815	3033.319646	11.26413375	11.04816008	15.05472542	4.956826768	4.183222849	51.16639461	1003.711111	28.6	2943.39379	9.88131291682493E-324	513.5022688	256.7511254	99.86205413	0	0	0	0	0	0	0
2:03:24	131.0392815	3033.319646	11.26413375	11.04816008	15.05472542	4.956826768	4.183222849	51.16639461	1003.711111	28.6	2943.39379	9.88131291682493E-324	513.5022688	256.7511254	99.86205413	0	0	0	0	0	0	0
2:03:24	131.0392815	3033.319646	11.26413375	11.04816008	15.05472542	4.956826768	4.183222849	51.16639461	1003.711111	28.6	2943.39379	9.88131291682493E-324	513.5022688	256.7511254	99.86205413	0	0	0	0	0	0	0
2:03:24	131.0392815	3033.319646	11.26413375	11.04816008	15.05472542	4.956826768	4.183222849	51.16639461	1003.711111	28.6	2943.39379	9.88131291682493E-324	513.5022688	256.7511254	99.86205413	0	0	0	0	0	0	0
2:03:24	131.0392815	3033.319646	11.26413375	11.04816008	15.05472542	4.956826768	4.183222849	51.16639461	1003.711111	28.6	2943.39379	9.88131291682493E-324	513.5022688	256.7511254	99.86205413	0	0	0	0	0	0	0
2:03:24	-156.8442159	3000.569811	11.03237248	10.89168996	14.89111542	4.895079305	4.484514099	51.13399404	1004.067785	28.6	2945.275108	9.88131291682493E-324	513.4699296	256.7349602	99.86202771	0	0	0	0	0	0	0
2:03:24	-156.8442159	3000.569811	11.03237248	10.89168996	14.89111542	4.895079305	4.484514099	51.13399404	1004.067785	28.6	2945.275108	9.88131291682493E-324	513.4699296	256.7349602	99.86202771	0	0	0	0	0	0	0
2:03:24	-156.8442159	3000.569811	11.03237248	10.89168996	14.89111542	4.895079305	4.484514099	51.13399404	1004.067785	28.6	2945.275108	9.88131291682493E-324	513.4699296	256.7349602	99.86202771	0	0	0	0	0	0	0
2:03:24	-156.8442159	3000.569811	11.03237248	10.89168996	14.89111542	4.895079305	4.484514099	51.13399404	1004.067785	28.6	2945.275108	9.88131291682493E-324	513.4699296	256.7349602	99.86202771	0	0	0	0	0	0	0
2:03:24	-156.8442159	3000.569811	11.03237248	10.89168996	14.89111542	4.895079305	4.484514099	51.13399404	1004.067785	28.6	2945.275108	9.88131291682493E-324	513.4699296	256.7349602	99.86202771	0	0	0	0	0	0	0
2:03:24	-156.8442159	3000.569811	11.03237248	10.89168996	14.89111542	4.895079305	4.484514099	51.13399404	1004.067785	28.6	2945.275108	9.88131291682493E-324	513.4699296	256.7349602	99.86202771	0	0	0	0	0	0	0
2:03:24	-156.8442159	3000.569811	11.03237248	10.89168996	14.89111542	4.895079305	4.484514099	51.13399404	1004.067785	28.6	2945.275108	9.88131291682493E-324	513.4699296	256.7349602	99.86202771	0	0	0	0	0	0	0
2:03:24	-156.8442159	3000.569811	11.03237248	10.89168996	14.89111542	4.895079305	4.484514099	51.13399404	1004.067785	28.6	2945.275108	9.88131291682493E-324	513.4699296	256.7349602	99.86202771	0	0	0	0	0	0	0
2:03:24	-286.1954065	2973.254079	10.82584671	10.48776926	14.76774709	4.810760604	4.633735218	51.31260495	1000.025786	28.6	2944.858071	9.88131291682493E-324	513.636372	256.8179396	99.86201419	0	0	0	0	0	0	0
2:03:24	-286.1954065	2973.254079	10.82584671	10.48776926	14.76774709	4.810760604	4.633735218	51.31260495	1000.025786	28.6	2944.858071	9.88131291682493E-324	513.636372	256.8179396	99.86201419	0	0	0	0	0	0	0
2:03:25	-286.1954065	2973.254079	10.82584671	10.48776926	14.76774709	4.810760604	4.633735218	51.31260495	1000.025786	28.6	2944.858071	9.88131291682493E-324	513.636372	256.8179396	99.86201419	0	0	0	0	0	0	0
2:03:25	-286.1954065	2973.254079	10.82584671	10.48776926	14.76774709	4.810760604	4.633735218	51.31260495	1000.025786	28.6	2944.858071	9.88131291682493E-324	513.636372	256.8179396	99.86201419	0	0	0	0	0	0	0
2:03:25	-286.1954065	2973.254079	10.82584671	10.48776926	14.76774709	4.810760604	4.633735218	51.31260495	1000.025786	28.6	2944.858071	9.88131291682493E-324	513.636372	256.8179396	99.86201419	0	0	0	0	0	0	0
2:03:25	-286.1954065	2973.254079	10.82584671	10.48776926	14.76774709	4.810760604	4.633735218	51.31260495	1000.025786	28.6	2944.858071	9.88131291682493E-324	513.636372	256.8179396	99.86201419	0	0	0	0	0	0	0
2:03:25	-286.1954065	2973.254079	10.82584671	10.48776926	14.76774709	4.810760604	4.633735218	51.31260495	1000.025786	28.6	2944.858071	9.88131291682493E-324	513.636372	256.8179396	99.86201419	0	0	0	0	0	0	0
2:03:25	-286.1954065	2973.254079	10.82584671	10.48776926	14.76774709	4.810760604	4.633735218	51.31260495	1000.025786	28.6	2944.858071	9.88131291682493E-324	513.636372	256.8179396	99.86201419	0	0	0	0	0	0	0
2:03:25	-451.2164401	2952.963137	10.59126552	10.13826586	14.67008651	4.736301429	4.692296432	51.40405373	997.9562824	28.6	2937.794237	9.88131291682493E-324	513.7215905	256.8604251	99.86200726	0	0	0	0	0	0	0
2:03:25	-451.2164401	2952.963137	10.59126552	10.13826586	14.67008651	4.736301429	4.692296432	51.40405373	997.9562824	28.6	2937.794237	9.88131291682493E-324	513.7215905	256.8604251	99.86200726	0	0	0	0	0	0	0
2:03:25	-451.2164401	2952.963137	10.59126552	10.13826586	14.67008651	4.736301429	4.692296432	51.40405373	997.9562824	28.6	2937.794237	9.88131291682493E-324	513.7215905	256.8604251	99.86200726	0	0	0	0	0	0	0
2:03:25	-451.2164401	2952.963137	10.59126552	10.13826586	14.67008651	4.736301429	4.692296432	51.40405373	997.9562824	28.6	2937.794237	9.88131291682493E-324	513.7215905	256.8604251	99.86200726	0	0	0	0	0	0	0
2:03:25	-451.2164401	2952.963137	10.59126552	10.13826586	14.67008651	4.736301429	4.692296432	51.40405373	997.9562824	28.6	2937.794237	9.88131291682493E-324	513.7215905	256.8604251	99.86200726	0	0	0	0	0	0	0
2:03:25	-451.2164401	2952.963137	10.59126552	10.13826586	14.67008651	4.736301429	4.692296432	51.40405373	997.9562824	28.6	2937.794237	9.88131291682493E-324	513.7215905	256.8604251	99.86200726	0	0	0	0	0	0	0
2:03:25	-451.2164401	2952.963137	10.59126552	10.13826586	14.67008651	4.736301429	4.692296432	51.40405373	997.9562824	28.6	2937.794237	9.88131291682493E-324	513.7215905	256.8604251	99.86200726	0	0	0	0	0	0	0
2:03:25	-451.2164401	2952.963137	10.59126552	10.13826586	14.67008651	4.736301429	4.692296432	51.40405373	997.9562824	28.6	2937.794237	9.88131291682493E-324	513.7215905	256.8604251	99.86200726	0	0	0	0	0	0	0
2:03:25	-363.4971214	2937.975918	10.38525594	10.29275212	14.59131629	4.675050332	4.699343773	51.45087551	996.8966966	28.6	2928.234113	9.88131291682493E-324	513.7652223	256.8821776	99.86200372	0	0	0	0	0	0	0
2:03:25	-363.4971214	2937.975918	10.38525594	10.29275212	14.59131629	4.675050332	4.699343773	51.45087551	996.8966966	28.6	2928.234113	9.88131291682493E-324	513.7652223	256.8821776	99.86200372	0	0	0	0	0	0	0
2:03:25	-363.4971214	2937.975918	10.38525594	10.29275212	14.59131629	4.675050332	4.699343773	51.45087551	996.8966966	28.6	2928.234113	9.88131291682493E-324	513.7652223	256.8821776	99.86200372	0	0	0	0	0	0	0
2:03:25	-363.4971214	2937.975918	10.38525594	10.29275212	14.59131629	4.675050332	4.699343773	51.45087551	996.8966966	28.6	2928.234113	9.88131291682493E-324	513.7652223	256.8821776	99.86200372	0	0	0	0	0	0	0
2:03:25	-363.4971214	2937.975918	10.38525594	10.29275212	14.59131629	4.675050332	4.699343773	51.45087551	996.8966966	28.6	2928.234113	9.88131291682493E-324	513.7652223	256.8821776	99.86200372	0	0	0	0	0	0	0
2:03:25	-363.4971214	2937.975918	10.38525594	10.29275212	14.59131629	4.675050332	4.699343773	51.45087551	996.8966966	28.6	2928.234113	9.88131291682493E-324	513.7652223	256.8821776	99.86200372	0	0	0	0	0	0	0
2:03:25	-363.4971214	2937.975918	10.38525594	10.29275212	14.59131629	4.675050332	4.699343773	51.45087551	996.8966966	28.6	2928.234113	9.88131291682493E-324	513.7652223	256.8821776	99.86200372	0	0	0	0	0	0	0
2:03:25	-363.4971214	2937.975918	10.38525594	10.29275212	14.59131629	4.675050332	4.699343773	51.45087551	996.8966966	28.6	2928.234113	9.88131291682493E-324	513.7652223	256.8821776	99.86200372	0	0	0	0	0	0	0
2:03:25	-363.4971214	2937.975918	10.38525594	10.29275212	14.59131629	4.675050332	4.699343773	51.45087551	996.8966966	28.6	2928.234113	9.88131291682493E-324	513.7652223	256.8821776	99.86200372	0	0	0	0	0	0	0
2:03:25	-227.9409181	2925.948062	10.27406704	9.921481086	14.52692194	4.62204977	4.677648012	51.47484826	996.3541886	28.6	2919.555202	9.88131291682493E-324	513.7875618	256.893315	99.8620019	0	0	0	0	0	0	0
2:03:25	-227.9409181	2925.948062	10.27406704	9.921481086	14.52692194	4.62204977	4.677648012	51.47484826	996.3541886	28.6	2919.555202	9.88131291682493E-324	513.7875618	256.893315	99.8620019	0	0	0	0	0	0	0
2:03:25	-227.9409181	2925.948062	10.27406704	9.921481086	14.52692194	4.62204977	4.677648012	51.47484826	996.3541886	28.6	2919.555202	9.88131291682493E-324	513.7875618	256.893315	99.8620019	0	0	0	0	0	0	0
2:03:25	-227.9409181	2925.948062	10.27406704	9.921481086	14.52692194	4.62204977	4.677648012	51.47484826	996.3541886	28.6	2919.555202	9.88131291682493E-324	513.7875618	256.893315	99.8620019	0	0	0	0	0	0	0
2:03:25	-227.9409181	2925.948062	10.27406704	9.921481086	14.52692194	4.62204977	4.677648012	51.47484826	996.3541886	28.6	2919.555202	9.88131291682493E-324	513.7875618	256.893315	99.8620019	0	0	0	0	0	0	0
2:03:25	-227.9409181	2925.948062	10.27406704	9.921481086	14.52692194	4.62204977	4.677648012	51.47484826	996.3541886	28.6	2919.555202	9.88131291682493E-324	513.7875618	256.893315	99.8620019	0	0	0	0	0	0	0
2:03:25	-227.9409181	2925.948062	10.27406704	9.921481086	14.52692194	4.62204977	4.677648012	51.47484826	996.3541886	28.6	2919.555202	9.88131291682493E-324	513.7875618	256.893315	99.8620019	0	0	0	0	0	0	0
2:03:25	-227.9409181	2925.948062	10.27406704	9.921481086	14.52692194	4.62204977	4.677648012	51.47484826	996.3541886	28.6	2919.555202	9.88131291682493E-324	513.7875618	256.893315	99.8620019	0	0	0	0	0	0	0
2:03:25	-419.4393341	2914.215168	10.16069033	9.563766316	14.47132803	4.567065482	4.643171782	51.34072231	999.5070646	28.6	2908.194023	9.88131291682493E-324	513.7989997	256.8990173	99.86200098	0	0	0	0	0	0	0
2:03:26	-419.4393341	2914.215168	10.16069033	9.563766316	14.47132803	4.567065482	4.643171782	51.34072231	999.5070646	28.6	2908.194023	9.88131291682493E-324	513.7989997	256.8990173	99.86200098	0	0	0	0	0	0	0
2:03:26	-419.4393341	2914.215168	10.16069033	9.563766316	14.47132803	4.567065482	4.643171782	51.34072231	999.5070646	28.6	2908.194023	9.88131291682493E-324	513.7989997	256.8990173	99.86200098	0	0	0	0	0	0	0
2:03:26	-419.4393341	2914.215168	10.16069033	9.563766316	14.47132803	4.567065482	4.643171782	51.34072231	999.5070646	28.6	2908.194023	9.88131291682493E-324	513.7989997	256.8990173	99.86200098	0	0	0	0	0	0	0
2:03:26	-419.4393341	2914.215168	10.16069033	9.563766316	14.47132803	4.567065482	4.643171782	51.34072231	999.5070646	28.6	2908.194023	9.88131291682493E-324	513.7989997	256.8990173	99.86200098	0	0	0	0	0	0	0
2:03:26	-419.4393341	2914.215168	10.16069033	9.563766316	14.47132803	4.567065482	4.643171782	51.34072231	999.5070646	28.6	2908.194023	9.88131291682493E-324	513.7989997	256.8990173	99.86200098	0	0	0	0	0	0	0
2:03:26	-419.4393341	2914.215168	10.16069033	9.563766316	14.47132803	4.567065482	4.643171782	51.34072231	999.5070646	28.6	2908.194023	9.88131291682493E-324	513.7989997	256.8990173	99.86200098	0	0	0	0	0	0	0
2:03:26	-419.4393341	2914.215168	10.16069033	9.563766316	14.47132803	4.567065482	4.643171782	51.34072231	999.5070646	28.6	2908.194023	9.88131291682493E-324	513.7989997	256.8990173	99.86200098	0	0	0	0	0	0	0
2:03:26	-419.4393341	2914.215168	10.16069033	9.563766316	14.47132803	4.567065482	4.643171782	51.34072231	999.5070646	28.6	2908.194023	9.88131291682493E-324	513.7989997	256.8990173	99.86200098	0	0	0	0	0	0	0
2:03:26	-396.0580031	2904.67839	10.27497745	9.691992354	14.42575995	4.521073527	4.605327952	51.27204982	1001.121337	28.6	2900.651436	9.88131291682493E-324	513.8048558	256.9019368	99.8620005	0	0	0	0	0	0	0
2:03:26	-396.0580031	2904.67839	10.27497745	9.691992354	14.42575995	4.521073527	4.605327952	51.27204982	1001.121337	28.6	2900.651436	9.88131291682493E-324	513.8048558	256.9019368	99.8620005	0	0	0	0	0	0	0
2:03:26	-396.0580031	2904.67839	10.27497745	9.691992354	14.42575995	4.521073527	4.605327952	51.27204982	1001.121337	28.6	2900.651436	9.88131291682493E-324	513.8048558	256.9019368	99.8620005	0	0	0	0	0	0	0
2:03:26	-396.0580031	2904.67839	10.27497745	9.691992354	14.42575995	4.521073527	4.605327952	51.27204982	1001.121337	28.6	2900.651436	9.88131291682493E-324	513.8048558	256.9019368	99.8620005	0	0	0	0	0	0	0
2:03:26	-396.0580031	2904.67839	10.27497745	9.691992354	14.42575995	4.521073527	4.605327952	51.27204982	1001.121337	28.6	2900.651436	9.88131291682493E-324	513.8048558	256.9019368	99.8620005	0	0	0	0	0	0	0
2:03:26	-396.0580031	2904.67839	10.27497745	9.691992354	14.42575995	4.521073527	4.605327952	51.27204982	1001.121337	28.6	2900.651436	9.88131291682493E-324	513.8048558	256.9019368	99.8620005	0	0	0	0	0	0	0
2:03:26	-396.0580031	2904.67839	10.27497745	9.691992354	14.42575995	4.521073527	4.605327952	51.27204982	1001.121337	28.6	2900.651436	9.88131291682493E-324	513.8048558	256.9019368	99.8620005	0	0	0	0	0	0	0
2:03:26	-396.0580031	2904.67839	10.27497745	9.691992354	14.42575995	4.521073527	4.605327952	51.27204982	1001.121337	28.6	2900.651436	9.88131291682493E-324	513.8048558	256.9019368	99.8620005	0	0	0	0	0	0	0
2:03:26	-92.57627356	2898.922296	10.14130045	9.454356085	14.3881171	4.493197646	4.566359912	51.23688951	1001.947845	28.6	2892.966383	9.88131291682493E-324	513.8078542	256.9034317	99.86200026	0	0	0	0	0	0	0
2:03:26	-92.57627356	2898.922296	10.14130045	9.454356085	14.3881171	4.493197646	4.566359912	51.23688951	1001.947845	28.6	2892.966383	9.88131291682493E-324	513.8078542	256.9034317	99.86200026	0	0	0	0	0	0	0
2:03:26	-92.57627356	2898.922296	10.14130045	9.454356085	14.3881171	4.493197646	4.566359912	51.23688951	1001.947845	28.6	2892.966383	9.88131291682493E-324	513.8078542	256.9034317	99.86200026	0	0	0	0	0	0	0
2:03:26	-92.57627356	2898.922296	10.14130045	9.454356085	14.3881171	4.493197646	4.566359912	51.23688951	1001.947845	28.6	2892.966383	9.88131291682493E-324	513.8078542	256.9034317	99.86200026	0	0	0	0	0	0	0
2:03:26	-92.57627356	2898.922296	10.14130045	9.454356085	14.3881171	4.493197646	4.566359912	51.23688951	1001.947845	28.6	2892.966383	9.88131291682493E-324	513.8078542	256.9034317	99.86200026	0	0	0	0	0	0	0
2:03:26	-92.57627356	2898.922296	10.14130045	9.454356085	14.3881171	4.493197646	4.566359912	51.23688951	1001.947845	28.6	2892.966383	9.88131291682493E-324	513.8078542	256.9034317	99.86200026	0	0	0	0	0	0	0
2:03:26	-92.57627356	2898.922296	10.14130045	9.454356085	14.3881171	4.493197646	4.566359912	51.23688951	1001.947845	28.6	2892.966383	9.88131291682493E-324	513.8078542	256.9034317	99.86200026	0	0	0	0	0	0	0
2:03:26	-92.57627356	2898.922296	10.14130045	9.454356085	14.3881171	4.493197646	4.566359912	51.23688951	1001.947845	28.6	2892.966383	9.88131291682493E-324	513.8078542	256.9034317	99.86200026	0	0	0	0	0	0	0
2:03:26	20.12392394	2891.485791	9.994289832	9.692582316	14.36060395	4.078069195	4.485864275	51.21888743	1002.371016	28.6	2886.170612	9.88131291682493E-324	513.8093893	256.904197	99.86200013	0	0	0	0	0	0	0
2:03:26	20.12392394	2891.485791	9.994289832	9.692582316	14.36060395	4.078069195	4.485864275	51.21888743	1002.371016	28.6	2886.170612	9.88131291682493E-324	513.8093893	256.904197	99.86200013	0	0	0	0	0	0	0
2:03:26	20.12392394	2891.485791	9.994289832	9.692582316	14.36060395	4.078069195	4.485864275	51.21888743	1002.371016	28.6	2886.170612	9.88131291682493E-324	513.8093893	256.904197	99.86200013	0	0	0	0	0	0	0
2:03:26	20.12392394	2891.485791	9.994289832	9.692582316	14.36060395	4.078069195	4.485864275	51.21888743	1002.371016	28.6	2886.170612	9.88131291682493E-324	513.8093893	256.904197	99.86200013	0	0	0	0	0	0	0
2:03:26	20.12392394	2891.485791	9.994289832	9.692582316	14.36060395	4.078069195	4.485864275	51.21888743	1002.371016	28.6	2886.170612	9.88131291682493E-324	513.8093893	256.904197	99.86200013	0	0	0	0	0	0	0
2:03:26	20.12392394	2891.485791	9.994289832	9.692582316	14.36060395	4.078069195	4.485864275	51.21888743	1002.371016	28.6	2886.170612	9.88131291682493E-324	513.8093893	256.904197	99.86200013	0	0	0	0	0	0	0
2:03:26	20.12392394	2891.485791	9.994289832	9.692582316	14.36060395	4.078069195	4.485864275	51.21888743	1002.371016	28.6	2886.170612	9.88131291682493E-324	513.8093893	256.904197	99.86200013	0	0	0	0	0	0	0
2:03:26	20.12392394	2891.485791	9.994289832	9.692582316	14.36060395	4.078069195	4.485864275	51.21888743	1002.371016	28.6	2886.170612	9.88131291682493E-324	513.8093893	256.904197	99.86200013	0	0	0	0	0	0	0
2:03:27	20.12392394	2891.485791	9.994289832	9.692582316	14.36060395	4.078069195	4.485864275	51.21888743	1002.371016	28.6	2886.170612	9.88131291682493E-324	513.8093893	256.904197	99.86200013	0	0	0	0	0	0	0
2:03:27	80.77794506	2891.061813	9.130644394	8.792882146	14.42139722	2.689371428	4.027338509	51.20967036	1002.349048	28.6	2882.139193	9.88131291682493E-324	513.8091993	256.9041009	99.86200007	0	0	0	0	0	0	0
2:03:27	80.77794506	2891.061813	9.130644394	8.792882146	14.42139722	2.689371428	4.027338509	51.20967036	1002.349048	28.6	2882.139193	9.88131291682493E-324	513.8091993	256.9041009	99.86200007	0	0	0	0	0	0	0
2:03:27	80.77794506	2891.061813	9.130644394	8.792882146	14.42139722	2.689371428	4.027338509	51.20967036	1002.349048	28.6	2882.139193	9.88131291682493E-324	513.8091993	256.9041009	99.86200007	0	0	0	0	0	0	0
2:03:27	80.77794506	2891.061813	9.130644394	8.792882146	14.42139722	2.689371428	4.027338509	51.20967036	1002.349048	28.6	2882.139193	9.88131291682493E-324	513.8091993	256.9041009	99.86200007	0	0	0	0	0	0	0
2:03:27	227.3609248	2905.09992	8.368372412	8.101524573	14.55593422	1.380797714	3.361216646	51.20618903	1002.340751	28.6	2880.871924	9.88131291682493E-324	513.8091276	256.9040646	99.86200004	0	0	0	0	0	0	0
2:03:27	227.3609248	2905.09992	8.368372412	8.101524573	14.55593422	1.380797714	3.361216646	51.20618903	1002.340751	28.6	2880.871924	9.88131291682493E-324	513.8091276	256.9040646	99.86200004	0	0	0	0	0	0	0
2:03:27	227.3609248	2905.09992	8.368372412	8.101524573	14.55593422	1.380797714	3.361216646	51.20618903	1002.340751	28.6	2880.871924	9.88131291682493E-324	513.8091276	256.9040646	99.86200004	0	0	0	0	0	0	0
2:03:27	227.3609248	2905.09992	8.368372412	8.101524573	14.55593422	1.380797714	3.361216646	51.20618903	1002.340751	28.6	2880.871924	9.88131291682493E-324	513.8091276	256.9040646	99.86200004	0	0	0	0	0	0	0
2:03:27	-62.35235848	2930.601551	7.317766675	7.121284581	14.79284632	-0.400215571	2.284694923	51.20316878	1002.333553	28.6	2880.265993	9.88131291682493E-324	513.8090653	256.9040331	99.86200002	0	0	0	0	0	0	0
2:03:27	-62.35235848	2930.601551	7.317766675	7.121284581	14.79284632	-0.400215571	2.284694923	51.20316878	1002.333553	28.6	2880.265993	9.88131291682493E-324	513.8090653	256.9040331	99.86200002	0	0	0	0	0	0	0
2:03:27	-62.35235848	2930.601551	7.317766675	7.121284581	14.79284632	-0.400215571	2.284694923	51.20316878	1002.333553	28.6	2880.265993	9.88131291682493E-324	513.8090653	256.9040331	99.86200002	0	0	0	0	0	0	0
2:03:27	-62.35235848	2930.601551	7.317766675	7.121284581	14.79284632	-0.400215571	2.284694923	51.20316878	1002.333553	28.6	2880.265993	9.88131291682493E-324	513.8090653	256.9040331	99.86200002	0	0	0	0	0	0	0
2:03:27	-62.35235848	2930.601551	7.317766675	7.121284581	14.79284632	-0.400215571	2.284694923	51.20316878	1002.333553	28.6	2880.265993	9.88131291682493E-324	513.8090653	256.9040331	99.86200002	0	0	0	0	0	0	0
2:03:27	-62.35235848	2930.601551	7.317766675	7.121284581	14.79284632	-0.400215571	2.284694923	51.20316878	1002.333553	28.6	2880.265993	9.88131291682493E-324	513.8090653	256.9040331	99.86200002	0	0	0	0	0	0	0
2:03:27	-62.35235848	2930.601551	7.317766675	7.121284581	14.79284632	-0.400215571	2.284694923	51.20316878	1002.333553	28.6	2880.265993	9.88131291682493E-324	513.8090653	256.9040331	99.86200002	0	0	0	0	0	0	0
2:03:27	-62.35235848	2930.601551	7.317766675	7.121284581	14.79284632	-0.400215571	2.284694923	51.20316878	1002.333553	28.6	2880.265993	9.88131291682493E-324	513.8090653	256.9040331	99.86200002	0	0	0	0	0	0	0
2:03:27	24.36896846	2958.270266	6.334520538	6.183545706	15.01727332	-1.775294372	1.3275958	51.20162242	1002.329867	28.6	2880.512444	9.88131291682493E-324	513.8090334	256.9040169	99.86200001	0	0	0	0	0	0	0
2:03:27	24.36896846	2958.270266	6.334520538	6.183545706	15.01727332	-1.775294372	1.3275958	51.20162242	1002.329867	28.6	2880.512444	9.88131291682493E-324	513.8090334	256.9040169	99.86200001	0	0	0	0	0	0	0
2:03:27	24.36896846	2958.270266	6.334520538	6.183545706	15.01727332	-1.775294372	1.3275958	51.20162242	1002.329867	28.6	2880.512444	9.88131291682493E-324	513.8090334	256.9040169	99.86200001	0	0	0	0	0	0	0
2:03:27	24.36896846	2958.270266	6.334520538	6.183545706	15.01727332	-1.775294372	1.3275958	51.20162242	1002.329867	28.6	2880.512444	9.88131291682493E-324	513.8090334	256.9040169	99.86200001	0	0	0	0	0	0	0
2:03:27	24.36896846	2958.270266	6.334520538	6.183545706	15.01727332	-1.775294372	1.3275958	51.20162242	1002.329867	28.6	2880.512444	9.88131291682493E-324	513.8090334	256.9040169	99.86200001	0	0	0	0	0	0	0
2:03:27	24.36896846	2958.270266	6.334520538	6.183545706	15.01727332	-1.775294372	1.3275958	51.20162242	1002.329867	28.6	2880.512444	9.88131291682493E-324	513.8090334	256.9040169	99.86200001	0	0	0	0	0	0	0
2:03:27	24.36896846	2958.270266	6.334520538	6.183545706	15.01727332	-1.775294372	1.3275958	51.20162242	1002.329867	28.6	2880.512444	9.88131291682493E-324	513.8090334	256.9040169	99.86200001	0	0	0	0	0	0	0
2:03:27	24.36896846	2958.270266	6.334520538	6.183545706	15.01727332	-1.775294372	1.3275958	51.20162242	1002.329867	28.6	2880.512444	9.88131291682493E-324	513.8090334	256.9040169	99.86200001	0	0	0	0	0	0	0
2:03:27	24.36896846	2958.270266	6.334520538	6.183545706	15.01727332	-1.775294372	1.3275958	51.20162242	1002.329867	28.6	2880.512444	9.88131291682493E-324	513.8090334	256.9040169	99.86200001	0	0	0	0	0	0	0
2:03:27	89.62479985	3015.12252	5.453778515	5.221735401	15.41282794	-3.376630719	-0.12161495	51.20083068	1001.82254	28.6	2882.709076	9.88131291682493E-324	513.8090171	256.9040087	99.86200001	0	0	0	0	0	0	0
2:03:27	89.62479985	3015.12252	5.453778515	5.221735401	15.41282794	-3.376630719	-0.12161495	51.20083068	1001.82254	28.6	2882.709076	9.88131291682493E-324	513.8090171	256.9040087	99.86200001	0	0	0	0	0	0	0
2:03:27	89.62479985	3015.12252	5.453778515	5.221735401	15.41282794	-3.376630719	-0.12161495	51.20083068	1001.82254	28.6	2882.709076	9.88131291682493E-324	513.8090171	256.9040087	99.86200001	0	0	0	0	0	0	0
2:03:27	89.62479985	3015.12252	5.453778515	5.221735401	15.41282794	-3.376630719	-0.12161495	51.20083068	1001.82254	28.6	2882.709076	9.88131291682493E-324	513.8090171	256.9040087	99.86200001	0	0	0	0	0	0	0
2:03:27	89.62479985	3015.12252	5.453778515	5.221735401	15.41282794	-3.376630719	-0.12161495	51.20083068	1001.82254	28.6	2882.709076	9.88131291682493E-324	513.8090171	256.9040087	99.86200001	0	0	0	0	0	0	0
2:03:27	89.62479985	3015.12252	5.453778515	5.221735401	15.41282794	-3.376630719	-0.12161495	51.20083068	1001.82254	28.6	2882.709076	9.88131291682493E-324	513.8090171	256.9040087	99.86200001	0	0	0	0	0	0	0
2:03:28	89.62479985	3015.12252	5.453778515	5.221735401	15.41282794	-3.376630719	-0.12161495	51.20083068	1001.82254	28.6	2882.709076	9.88131291682493E-324	513.8090171	256.9040087	99.86200001	0	0	0	0	0	0	0
2:03:28	89.62479985	3015.12252	5.453778515	5.221735401	15.41282794	-3.376630719	-0.12161495	51.20083068	1001.82254	28.6	2882.709076	9.88131291682493E-324	513.8090171	256.9040087	99.86200001	0	0	0	0	0	0	0
2:03:28	238.8888815	3086.681954	4.6638146	4.396192525	15.8622159	-4.639954928	-1.592794855	51.24922531	1001.383076	28.6	2886.519271	9.88131291682493E-324	513.8090088	256.9040044	99.862	0	0	0	0	0	0	0
2:03:28	238.8888815	3086.681954	4.6638146	4.396192525	15.8622159	-4.639954928	-1.592794855	51.24922531	1001.383076	28.6	2886.519271	9.88131291682493E-324	513.8090088	256.9040044	99.862	0	0	0	0	0	0	0
2:03:28	238.8888815	3086.681954	4.6638146	4.396192525	15.8622159	-4.639954928	-1.592794855	51.24922531	1001.383076	28.6	2886.519271	9.88131291682493E-324	513.8090088	256.9040044	99.862	0	0	0	0	0	0	0
2:03:28	238.8888815	3086.681954	4.6638146	4.396192525	15.8622159	-4.639954928	-1.592794855	51.24922531	1001.383076	28.6	2886.519271	9.88131291682493E-324	513.8090088	256.9040044	99.862	0	0	0	0	0	0	0
2:03:28	238.8888815	3086.681954	4.6638146	4.396192525	15.8622159	-4.639954928	-1.592794855	51.24922531	1001.383076	28.6	2886.519271	9.88131291682493E-324	513.8090088	256.9040044	99.862	0	0	0	0	0	0	0
2:03:28	238.8888815	3086.681954	4.6638146	4.396192525	15.8622159	-4.639954928	-1.592794855	51.24922531	1001.383076	28.6	2886.519271	9.88131291682493E-324	513.8090088	256.9040044	99.862	0	0	0	0	0	0	0
2:03:28	238.8888815	3086.681954	4.6638146	4.396192525	15.8622159	-4.639954928	-1.592794855	51.24922531	1001.383076	28.6	2886.519271	9.88131291682493E-324	513.8090088	256.9040044	99.862	0	0	0	0	0	0	0
2:03:28	238.8888815	3086.681954	4.6638146	4.396192525	15.8622159	-4.639954928	-1.592794855	51.24922531	1001.383076	28.6	2886.519271	9.88131291682493E-324	513.8090088	256.9040044	99.862	0	0	0	0	0	0	0
2:03:28	133.6094993	3170.161633	5.049321075	4.989602573	16.31379854	-4.567872923	-2.819094966	51.27400336	1001.158071	28.6	2892.552403	9.88131291682493E-324	513.8090045	256.9040023	99.862	0	0	0	0	0	0	0
2:03:28	133.6094993	3170.161633	5.049321075	4.989602573	16.31379854	-4.567872923	-2.819094966	51.27400336	1001.158071	28.6	2892.552403	9.88131291682493E-324	513.8090045	256.9040023	99.862	0	0	0	0	0	0	0
2:03:28	133.6094993	3170.161633	5.049321075	4.989602573	16.31379854	-4.567872923	-2.819094966	51.27400336	1001.158071	28.6	2892.552403	9.88131291682493E-324	513.8090045	256.9040023	99.862	0	0	0	0	0	0	0
2:03:28	133.6094993	3170.161633	5.049321075	4.989602573	16.31379854	-4.567872923	-2.819094966	51.27400336	1001.158071	28.6	2892.552403	9.88131291682493E-324	513.8090045	256.9040023	99.862	0	0	0	0	0	0	0
2:03:28	133.6094993	3170.161633	5.049321075	4.989602573	16.31379854	-4.567872923	-2.819094966	51.27400336	1001.158071	28.6	2892.552403	9.88131291682493E-324	513.8090045	256.9040023	99.862	0	0	0	0	0	0	0
2:03:28	133.6094993	3170.161633	5.049321075	4.989602573	16.31379854	-4.567872923	-2.819094966	51.27400336	1001.158071	28.6	2892.552403	9.88131291682493E-324	513.8090045	256.9040023	99.862	0	0	0	0	0	0	0
2:03:28	133.6094993	3170.161633	5.049321075	4.989602573	16.31379854	-4.567872923	-2.819094966	51.27400336	1001.158071	28.6	2892.552403	9.88131291682493E-324	513.8090045	256.9040023	99.862	0	0	0	0	0	0	0
2:03:28	133.6094993	3170.161633	5.049321075	4.989602573	16.31379854	-4.567872923	-2.819094966	51.27400336	1001.158071	28.6	2892.552403	9.88131291682493E-324	513.8090045	256.9040023	99.862	0	0	0	0	0	0	0
2:03:28	133.6094993	3170.161633	5.049321075	4.989602573	16.31379854	-4.567872923	-2.819094966	51.27400336	1001.158071	28.6	2892.552403	9.88131291682493E-324	513.8090045	256.9040023	99.862	0	0	0	0	0	0	0
2:03:28	176.0471677	3238.155652	6.56376439	6.303724517	16.57893685	-2.958366937	-3.144056622	51.28668972	1001.042868	28.6	2900.953662	9.88131291682493E-324	513.8090023	256.9040012	99.862	0	0	0	0	0	0	0
2:03:28	176.0471677	3238.155652	6.56376439	6.303724517	16.57893685	-2.958366937	-3.144056622	51.28668972	1001.042868	28.6	2900.953662	9.88131291682493E-324	513.8090023	256.9040012	99.862	0	0	0	0	0	0	0
2:03:28	176.0471677	3238.155652	6.56376439	6.303724517	16.57893685	-2.958366937	-3.144056622	51.28668972	1001.042868	28.6	2900.953662	9.88131291682493E-324	513.8090023	256.9040012	99.862	0	0	0	0	0	0	0
2:03:28	176.0471677	3238.155652	6.56376439	6.303724517	16.57893685	-2.958366937	-3.144056622	51.28668972	1001.042868	28.6	2900.953662	9.88131291682493E-324	513.8090023	256.9040012	99.862	0	0	0	0	0	0	0
2:03:28	176.0471677	3238.155652	6.56376439	6.303724517	16.57893685	-2.958366937	-3.144056622	51.28668972	1001.042868	28.6	2900.953662	9.88131291682493E-324	513.8090023	256.9040012	99.862	0	0	0	0	0	0	0
2:03:28	176.0471677	3238.155652	6.56376439	6.303724517	16.57893685	-2.958366937	-3.144056622	51.28668972	1001.042868	28.6	2900.953662	9.88131291682493E-324	513.8090023	256.9040012	99.862	0	0	0	0	0	0	0
2:03:28	176.0471677	3238.155652	6.56376439	6.303724517	16.57893685	-2.958366937	-3.144056622	51.28668972	1001.042868	28.6	2900.953662	9.88131291682493E-324	513.8090023	256.9040012	99.862	0	0	0	0	0	0	0
2:03:28	176.0471677	3238.155652	6.56376439	6.303724517	16.57893685	-2.958366937	-3.144056622	51.28668972	1001.042868	28.6	2900.953662	9.88131291682493E-324	513.8090023	256.9040012	99.862	0	0	0	0	0	0	0
2:03:28	74.41850984	3269.715078	7.967159368	7.544730953	16.64991967	-0.964395872	-2.650836991	51.29318514	1002.870493	28.6	2909.841691	9.88131291682493E-324	513.8090012	256.9040006	99.862	0	0	0	0	0	0	0
2:03:28	74.41850984	3269.715078	7.967159368	7.544730953	16.64991967	-0.964395872	-2.650836991	51.29318514	1002.870493	28.6	2909.841691	9.88131291682493E-324	513.8090012	256.9040006	99.862	0	0	0	0	0	0	0
2:03:28	74.41850984	3269.715078	7.967159368	7.544730953	16.64991967	-0.964395872	-2.650836991	51.29318514	1002.870493	28.6	2909.841691	9.88131291682493E-324	513.8090012	256.9040006	99.862	0	0	0	0	0	0	0
2:03:28	74.41850984	3269.715078	7.967159368	7.544730953	16.64991967	-0.964395872	-2.650836991	51.29318514	1002.870493	28.6	2909.841691	9.88131291682493E-324	513.8090012	256.9040006	99.862	0	0	0	0	0	0	0
2:03:28	74.41850984	3269.715078	7.967159368	7.544730953	16.64991967	-0.964395872	-2.650836991	51.29318514	1002.870493	28.6	2909.841691	9.88131291682493E-324	513.8090012	256.9040006	99.862	0	0	0	0	0	0	0
2:03:29	74.41850984	3269.715078	7.967159368	7.544730953	16.64991967	-0.964395872	-2.650836991	51.29318514	1002.870493	28.6	2909.841691	9.88131291682493E-324	513.8090012	256.9040006	99.862	0	0	0	0	0	0	0
2:03:29	74.41850984	3269.715078	7.967159368	7.544730953	16.64991967	-0.964395872	-2.650836991	51.29318514	1002.870493	28.6	2909.841691	9.88131291682493E-324	513.8090012	256.9040006	99.862	0	0	0	0	0	0	0
2:03:29	74.41850984	3269.715078	7.967159368	7.544730953	16.64991967	-0.964395872	-2.650836991	51.29318514	1002.870493	28.6	2909.841691	9.88131291682493E-324	513.8090012	256.9040006	99.862	0	0	0	0	0	0	0
2:03:29	-48.34761896	3268.27928	9.585961596	9.242366248	16.52391887	1.144197314	-1.496084539	51.10131079	1003.806236	28.6	2919.051426	9.88131291682493E-324	512.8295846	256.4145363	99.861024	0	0	0	0	0	0	0
2:03:29	-48.34761896	3268.27928	9.585961596	9.242366248	16.52391887	1.144197314	-1.496084539	51.10131079	1003.806236	28.6	2919.051426	9.88131291682493E-324	512.8295846	256.4145363	99.861024	0	0	0	0	0	0	0
2:03:29	-48.34761896	3268.27928	9.585961596	9.242366248	16.52391887	1.144197314	-1.496084539	51.10131079	1003.806236	28.6	2919.051426	9.88131291682493E-324	512.8295846	256.4145363	99.861024	0	0	0	0	0	0	0
2:03:29	-48.34761896	3268.27928	9.585961596	9.242366248	16.52391887	1.144197314	-1.496084539	51.10131079	1003.806236	28.6	2919.051426	9.88131291682493E-324	512.8295846	256.4145363	99.861024	0	0	0	0	0	0	0
2:03:29	-48.34761896	3268.27928	9.585961596	9.242366248	16.52391887	1.144197314	-1.496084539	51.10131079	1003.806236	28.6	2919.051426	9.88131291682493E-324	512.8295846	256.4145363	99.861024	0	0	0	0	0	0	0
2:03:29	-48.34761896	3268.27928	9.585961596	9.242366248	16.52391887	1.144197314	-1.496084539	51.10131079	1003.806236	28.6	2919.051426	9.88131291682493E-324	512.8295846	256.4145363	99.861024	0	0	0	0	0	0	0
2:03:29	-48.34761896	3268.27928	9.585961596	9.242366248	16.52391887	1.144197314	-1.496084539	51.10131079	1003.806236	28.6	2919.051426	9.88131291682493E-324	512.8295846	256.4145363	99.861024	0	0	0	0	0	0	0
2:03:29	-48.34761896	3268.27928	9.585961596	9.242366248	16.52391887	1.144197314	-1.496084539	51.10131079	1003.806236	28.6	2919.051426	9.88131291682493E-324	512.8295846	256.4145363	99.861024	0	0	0	0	0	0	0
2:03:29	-362.9506449	3235.800463	11.11131634	10.77751552	16.23617446	3.059413025	0.052772716	51.00307112	1004.285337	28.6	2927.832698	9.88131291682493E-324	512.3281233	256.1639306	99.86052429	0	0	0	0	0	0	0
2:03:29	-362.9506449	3235.800463	11.11131634	10.77751552	16.23617446	3.059413025	0.052772716	51.00307112	1004.285337	28.6	2927.832698	9.88131291682493E-324	512.3281233	256.1639306	99.86052429	0	0	0	0	0	0	0
2:03:29	-362.9506449	3235.800463	11.11131634	10.77751552	16.23617446	3.059413025	0.052772716	51.00307112	1004.285337	28.6	2927.832698	9.88131291682493E-324	512.3281233	256.1639306	99.86052429	0	0	0	0	0	0	0
2:03:29	-362.9506449	3235.800463	11.11131634	10.77751552	16.23617446	3.059413025	0.052772716	51.00307112	1004.285337	28.6	2927.832698	9.88131291682493E-324	512.3281233	256.1639306	99.86052429	0	0	0	0	0	0	0
2:03:29	-362.9506449	3235.800463	11.11131634	10.77751552	16.23617446	3.059413025	0.052772716	51.00307112	1004.285337	28.6	2927.832698	9.88131291682493E-324	512.3281233	256.1639306	99.86052429	0	0	0	0	0	0	0
2:03:29	-362.9506449	3235.800463	11.11131634	10.77751552	16.23617446	3.059413025	0.052772716	51.00307112	1004.285337	28.6	2927.832698	9.88131291682493E-324	512.3281233	256.1639306	99.86052429	0	0	0	0	0	0	0
2:03:29	-362.9506449	3235.800463	11.11131634	10.77751552	16.23617446	3.059413025	0.052772716	51.00307112	1004.285337	28.6	2927.832698	9.88131291682493E-324	512.3281233	256.1639306	99.86052429	0	0	0	0	0	0	0
2:03:29	-362.9506449	3235.800463	11.11131634	10.77751552	16.23617446	3.059413025	0.052772716	51.00307112	1004.285337	28.6	2927.832698	9.88131291682493E-324	512.3281233	256.1639306	99.86052429	0	0	0	0	0	0	0
2:03:29	-362.9506449	3235.800463	11.11131634	10.77751552	16.23617446	3.059413025	0.052772716	51.00307112	1004.285337	28.6	2927.832698	9.88131291682493E-324	512.3281233	256.1639306	99.86052429	0	0	0	0	0	0	0
2:03:29	-192.2536662	3181.193589	11.63630596	10.87939195	15.87421732	4.308531469	1.614899631	50.95277242	1004.530637	28.6	2935.174781	9.88131291682493E-324	512.0713751	256.0356205	99.86026844	0	0	0	0	0	0	0
2:03:29	-192.2536662	3181.193589	11.63630596	10.87939195	15.87421732	4.308531469	1.614899631	50.95277242	1004.530637	28.6	2935.174781	9.88131291682493E-324	512.0713751	256.0356205	99.86026844	0	0	0	0	0	0	0
2:03:29	-192.2536662	3181.193589	11.63630596	10.87939195	15.87421732	4.308531469	1.614899631	50.95277242	1004.530637	28.6	2935.174781	9.88131291682493E-324	512.0713751	256.0356205	99.86026844	0	0	0	0	0	0	0
2:03:29	-192.2536662	3181.193589	11.63630596	10.87939195	15.87421732	4.308531469	1.614899631	50.95277242	1004.530637	28.6	2935.174781	9.88131291682493E-324	512.0713751	256.0356205	99.86026844	0	0	0	0	0	0	0
2:03:29	-192.2536662	3181.193589	11.63630596	10.87939195	15.87421732	4.308531469	1.614899631	50.95277242	1004.530637	28.6	2935.174781	9.88131291682493E-324	512.0713751	256.0356205	99.86026844	0	0	0	0	0	0	0
2:03:29	-192.2536662	3181.193589	11.63630596	10.87939195	15.87421732	4.308531469	1.614899631	50.95277242	1004.530637	28.6	2935.174781	9.88131291682493E-324	512.0713751	256.0356205	99.86026844	0	0	0	0	0	0	0
2:03:29	-192.2536662	3181.193589	11.63630596	10.87939195	15.87421732	4.308531469	1.614899631	50.95277242	1004.530637	28.6	2935.174781	9.88131291682493E-324	512.0713751	256.0356205	99.86026844	0	0	0	0	0	0	0
2:03:29	-192.2536662	3181.193589	11.63630596	10.87939195	15.87421732	4.308531469	1.614899631	50.95277242	1004.530637	28.6	2935.174781	9.88131291682493E-324	512.0713751	256.0356205	99.86026844	0	0	0	0	0	0	0
2:03:29	-420.0669811	3123.308134	11.73010865	10.98635268	15.54529527	4.798440112	2.814468611	50.92701948	1001.806798	28.6	2940.618528	9.88131291682493E-324	511.9399201	255.9699257	99.86013744	0	0	0	0	0	0	0
2:03:29	-420.0669811	3123.308134	11.73010865	10.98635268	15.54529527	4.798440112	2.814468611	50.92701948	1001.806798	28.6	2940.618528	9.88131291682493E-324	511.9399201	255.9699257	99.86013744	0	0	0	0	0	0	0
2:03:29	-420.0669811	3123.308134	11.73010865	10.98635268	15.54529527	4.798440112	2.814468611	50.92701948	1001.806798	28.6	2940.618528	9.88131291682493E-324	511.9399201	255.9699257	99.86013744	0	0	0	0	0	0	0
2:03:29	-420.0669811	3123.308134	11.73010865	10.98635268	15.54529527	4.798440112	2.814468611	50.92701948	1001.806798	28.6	2940.618528	9.88131291682493E-324	511.9399201	255.9699257	99.86013744	0	0	0	0	0	0	0
2:03:30	-420.0669811	3123.308134	11.73010865	10.98635268	15.54529527	4.798440112	2.814468611	50.92701948	1001.806798	28.6	2940.618528	9.88131291682493E-324	511.9399201	255.9699257	99.86013744	0	0	0	0	0	0	0
2:03:30	-420.0669811	3123.308134	11.73010865	10.98635268	15.54529527	4.798440112	2.814468611	50.92701948	1001.806798	28.6	2940.618528	9.88131291682493E-324	511.9399201	255.9699257	99.86013744	0	0	0	0	0	0	0
2:03:30	-420.0669811	3123.308134	11.73010865	10.98635268	15.54529527	4.798440112	2.814468611	50.92701948	1001.806798	28.6	2940.618528	9.88131291682493E-324	511.9399201	255.9699257	99.86013744	0	0	0	0	0	0	0
2:03:30	-420.0669811	3123.308134	11.73010865	10.98635268	15.54529527	4.798440112	2.814468611	50.92701948	1001.806798	28.6	2940.618528	9.88131291682493E-324	511.9399201	255.9699257	99.86013744	0	0	0	0	0	0	0
2:03:30	-271.5241023	3077.165748	11.53818363	11.42037257	15.28912718	4.966553337	3.652959929	51.06023397	1000.412193	28.6	2944.625454	9.88131291682493E-324	511.8726151	255.9362899	99.86007037	0	0	0	0	0	0	0
2:03:30	-271.5241023	3077.165748	11.53818363	11.42037257	15.28912718	4.966553337	3.652959929	51.06023397	1000.412193	28.6	2944.625454	9.88131291682493E-324	511.8726151	255.9362899	99.86007037	0	0	0	0	0	0	0
2:03:30	-271.5241023	3077.165748	11.53818363	11.42037257	15.28912718	4.966553337	3.652959929	51.06023397	1000.412193	28.6	2944.625454	9.88131291682493E-324	511.8726151	255.9362899	99.86007037	0	0	0	0	0	0	0
2:03:30	-271.5241023	3077.165748	11.53818363	11.42037257	15.28912718	4.966553337	3.652959929	51.06023397	1000.412193	28.6	2944.625454	9.88131291682493E-324	511.8726151	255.9362899	99.86007037	0	0	0	0	0	0	0
2:03:30	-271.5241023	3077.165748	11.53818363	11.42037257	15.28912718	4.966553337	3.652959929	51.06023397	1000.412193	28.6	2944.625454	9.88131291682493E-324	511.8726151	255.9362899	99.86007037	0	0	0	0	0	0	0
2:03:30	-271.5241023	3077.165748	11.53818363	11.42037257	15.28912718	4.966553337	3.652959929	51.06023397	1000.412193	28.6	2944.625454	9.88131291682493E-324	511.8726151	255.9362899	99.86007037	0	0	0	0	0	0	0
2:03:30	-271.5241023	3077.165748	11.53818363	11.42037257	15.28912718	4.966553337	3.652959929	51.06023397	1000.412193	28.6	2944.625454	9.88131291682493E-324	511.8726151	255.9362899	99.86007037	0	0	0	0	0	0	0
2:03:30	-271.5241023	3077.165748	11.53818363	11.42037257	15.28912718	4.966553337	3.652959929	51.06023397	1000.412193	28.6	2944.625454	9.88131291682493E-324	511.8726151	255.9362899	99.86007037	0	0	0	0	0	0	0
2:03:30	-271.5241023	3077.165748	11.53818363	11.42037257	15.28912718	4.966553337	3.652959929	51.06023397	1000.412193	28.6	2944.625454	9.88131291682493E-324	511.8726151	255.9362899	99.86007037	0	0	0	0	0	0	0
2:03:30	21.36776361	3040.016103	11.23323002	11.20974276	15.09257712	4.985179309	4.189475484	51.12843979	999.6981546	28.6	2947.516577	9.88131291682493E-324	511.8381549	255.9190685	99.86003603	0	0	0	0	0	0	0
2:03:30	21.36776361	3040.016103	11.23323002	11.20974276	15.09257712	4.985179309	4.189475484	51.12843979	999.6981546	28.6	2947.516577	9.88131291682493E-324	511.8381549	255.9190685	99.86003603	0	0	0	0	0	0	0
2:03:30	21.36776361	3040.016103	11.23323002	11.20974276	15.09257712	4.985179309	4.189475484	51.12843979	999.6981546	28.6	2947.516577	9.88131291682493E-324	511.8381549	255.9190685	99.86003603	0	0	0	0	0	0	0
2:03:30	21.36776361	3040.016103	11.23323002	11.20974276	15.09257712	4.985179309	4.189475484	51.12843979	999.6981546	28.6	2947.516577	9.88131291682493E-324	511.8381549	255.9190685	99.86003603	0	0	0	0	0	0	0
2:03:30	21.36776361	3040.016103	11.23323002	11.20974276	15.09257712	4.985179309	4.189475484	51.12843979	999.6981546	28.6	2947.516577	9.88131291682493E-324	511.8381549	255.9190685	99.86003603	0	0	0	0	0	0	0
2:03:30	21.36776361	3040.016103	11.23323002	11.20974276	15.09257712	4.985179309	4.189475484	51.12843979	999.6981546	28.6	2947.516577	9.88131291682493E-324	511.8381549	255.9190685	99.86003603	0	0	0	0	0	0	0
2:03:30	21.36776361	3040.016103	11.23323002	11.20974276	15.09257712	4.985179309	4.189475484	51.12843979	999.6981546	28.6	2947.516577	9.88131291682493E-324	511.8381549	255.9190685	99.86003603	0	0	0	0	0	0	0
2:03:30	21.36776361	3040.016103	11.23323002	11.20974276	15.09257712	4.985179309	4.189475484	51.12843979	999.6981546	28.6	2947.516577	9.88131291682493E-324	511.8381549	255.9190685	99.86003603	0	0	0	0	0	0	0
2:03:30	121.701831	3010.459509	11.14238177	10.96878829	14.93640748	4.942035806	4.501579448	51.16336117	999.3325671	28.6	2949.482807	9.88131291682493E-324	511.8205113	255.910251	99.86001845	0	0	0	0	0	0	0
2:03:30	121.701831	3010.459509	11.14238177	10.96878829	14.93640748	4.942035806	4.501579448	51.16336117	999.3325671	28.6	2949.482807	9.88131291682493E-324	511.8205113	255.910251	99.86001845	0	0	0	0	0	0	0
2:03:30	121.701831	3010.459509	11.14238177	10.96878829	14.93640748	4.942035806	4.501579448	51.16336117	999.3325671	28.6	2949.482807	9.88131291682493E-324	511.8205113	255.910251	99.86001845	0	0	0	0	0	0	0
2:03:30	121.701831	3010.459509	11.14238177	10.96878829	14.93640748	4.942035806	4.501579448	51.16336117	999.3325671	28.6	2949.482807	9.88131291682493E-324	511.8205113	255.910251	99.86001845	0	0	0	0	0	0	0
2:03:30	121.701831	3010.459509	11.14238177	10.96878829	14.93640748	4.942035806	4.501579448	51.16336117	999.3325671	28.6	2949.482807	9.88131291682493E-324	511.8205113	255.910251	99.86001845	0	0	0	0	0	0	0
2:03:30	121.701831	3010.459509	11.14238177	10.96878829	14.93640748	4.942035806	4.501579448	51.16336117	999.3325671	28.6	2949.482807	9.88131291682493E-324	511.8205113	255.910251	99.86001845	0	0	0	0	0	0	0
2:03:30	121.701831	3010.459509	11.14238177	10.96878829	14.93640748	4.942035806	4.501579448	51.16336117	999.3325671	28.6	2949.482807	9.88131291682493E-324	511.8205113	255.910251	99.86001845	0	0	0	0	0	0	0
2:03:30	121.701831	3010.459509	11.14238177	10.96878829	14.93640748	4.942035806	4.501579448	51.16336117	999.3325671	28.6	2949.482807	9.88131291682493E-324	511.8205113	255.910251	99.86001845	0	0	0	0	0	0	0
2:03:30	-8.769022543	2985.856365	10.96774747	10.69757161	14.81956863	4.872626333	4.664216677	51.03724092	1001.717146	28.6	2950.703853	9.88131291682493E-324	511.5231178	255.7613765	99.86000944	0	0	0	0	0	0	0
2:03:30	-8.769022543	2985.856365	10.96774747	10.69757161	14.81956863	4.872626333	4.664216677	51.03724092	1001.717146	28.6	2950.703853	9.88131291682493E-324	511.5231178	255.7613765	99.86000944	0	0	0	0	0	0	0
2:03:30	-8.769022543	2985.856365	10.96774747	10.69757161	14.81956863	4.872626333	4.664216677	51.03724092	1001.717146	28.6	2950.703853	9.88131291682493E-324	511.5231178	255.7613765	99.86000944	0	0	0	0	0	0	0
2:03:31	-8.769022543	2985.856365	10.96774747	10.69757161	14.81956863	4.872626333	4.664216677	51.03724092	1001.717146	28.6	2950.703853	9.88131291682493E-324	511.5231178	255.7613765	99.86000944	0	0	0	0	0	0	0
2:03:31	-8.769022543	2985.856365	10.96774747	10.69757161	14.81956863	4.872626333	4.664216677	51.03724092	1001.717146	28.6	2950.703853	9.88131291682493E-324	511.5231178	255.7613765	99.86000944	0	0	0	0	0	0	0
2:03:31	-8.769022543	2985.856365	10.96774747	10.69757161	14.81956863	4.872626333	4.664216677	51.03724092	1001.717146	28.6	2950.703853	9.88131291682493E-324	511.5231178	255.7613765	99.86000944	0	0	0	0	0	0	0
2:03:31	-8.769022543	2985.856365	10.96774747	10.69757161	14.81956863	4.872626333	4.664216677	51.03724092	1001.717146	28.6	2950.703853	9.88131291682493E-324	511.5231178	255.7613765	99.86000944	0	0	0	0	0	0	0
2:03:31	-8.769022543	2985.856365	10.96774747	10.69757161	14.81956863	4.872626333	4.664216677	51.03724092	1001.717146	28.6	2950.703853	9.88131291682493E-324	511.5231178	255.7613765	99.86000944	0	0	0	0	0	0	0
2:03:31	-8.769022543	2985.856365	10.96774747	10.69757161	14.81956863	4.872626333	4.664216677	51.03724092	1001.717146	28.6	2950.703853	9.88131291682493E-324	511.5231178	255.7613765	99.86000944	0	0	0	0	0	0	0
2:03:31	-9.022091542	2967.676243	10.8149587	10.31823666	14.72852314	4.809112682	4.732502939	50.92146735	1002.938051	28.6	2945.872461	9.88131291682493E-324	511.2683243	255.6338248	99.86000484	0	0	0	0	0	0	0
2:03:31	-9.022091542	2967.676243	10.8149587	10.31823666	14.72852314	4.809112682	4.732502939	50.92146735	1002.938051	28.6	2945.872461	9.88131291682493E-324	511.2683243	255.6338248	99.86000484	0	0	0	0	0	0	0
2:03:31	-9.022091542	2967.676243	10.8149587	10.31823666	14.72852314	4.809112682	4.732502939	50.92146735	1002.938051	28.6	2945.872461	9.88131291682493E-324	511.2683243	255.6338248	99.86000484	0	0	0	0	0	0	0
2:03:31	-9.022091542	2967.676243	10.8149587	10.31823666	14.72852314	4.809112682	4.732502939	50.92146735	1002.938051	28.6	2945.872461	9.88131291682493E-324	511.2683243	255.6338248	99.86000484	0	0	0	0	0	0	0
2:03:31	-9.022091542	2967.676243	10.8149587	10.31823666	14.72852314	4.809112682	4.732502939	50.92146735	1002.938051	28.6	2945.872461	9.88131291682493E-324	511.2683243	255.6338248	99.86000484	0	0	0	0	0	0	0
2:03:31	-9.022091542	2967.676243	10.8149587	10.31823666	14.72852314	4.809112682	4.732502939	50.92146735	1002.938051	28.6	2945.872461	9.88131291682493E-324	511.2683243	255.6338248	99.86000484	0	0	0	0	0	0	0
2:03:31	-9.022091542	2967.676243	10.8149587	10.31823666	14.72852314	4.809112682	4.732502939	50.92146735	1002.938051	28.6	2945.872461	9.88131291682493E-324	511.2683243	255.6338248	99.86000484	0	0	0	0	0	0	0
2:03:31	-9.022091542	2967.676243	10.8149587	10.31823666	14.72852314	4.809112682	4.732502939	50.92146735	1002.938051	28.6	2945.872461	9.88131291682493E-324	511.2683243	255.6338248	99.86000484	0	0	0	0	0	0	0
2:03:31	138.7900011	2952.58266	10.49317886	10.29236117	14.65663585	4.747785693	4.747945505	50.86219128	1003.563154	28.6	2938.891596	9.88131291682493E-324	511.13787	255.5685183	99.86000248	0	0	0	0	0	0	0
2:03:31	138.7900011	2952.58266	10.49317886	10.29236117	14.65663585	4.747785693	4.747945505	50.86219128	1003.563154	28.6	2938.891596	9.88131291682493E-324	511.13787	255.5685183	99.86000248	0	0	0	0	0	0	0
2:03:31	138.7900011	2952.58266	10.49317886	10.29236117	14.65663585	4.747785693	4.747945505	50.86219128	1003.563154	28.6	2938.891596	9.88131291682493E-324	511.13787	255.5685183	99.86000248	0	0	0	0	0	0	0
2:03:31	138.7900011	2952.58266	10.49317886	10.29236117	14.65663585	4.747785693	4.747945505	50.86219128	1003.563154	28.6	2938.891596	9.88131291682493E-324	511.13787	255.5685183	99.86000248	0	0	0	0	0	0	0
2:03:31	138.7900011	2952.58266	10.49317886	10.29236117	14.65663585	4.747785693	4.747945505	50.86219128	1003.563154	28.6	2938.891596	9.88131291682493E-324	511.13787	255.5685183	99.86000248	0	0	0	0	0	0	0
2:03:31	138.7900011	2952.58266	10.49317886	10.29236117	14.65663585	4.747785693	4.747945505	50.86219128	1003.563154	28.6	2938.891596	9.88131291682493E-324	511.13787	255.5685183	99.86000248	0	0	0	0	0	0	0
2:03:31	138.7900011	2952.58266	10.49317886	10.29236117	14.65663585	4.747785693	4.747945505	50.86219128	1003.563154	28.6	2938.891596	9.88131291682493E-324	511.13787	255.5685183	99.86000248	0	0	0	0	0	0	0
2:03:31	138.7900011	2952.58266	10.49317886	10.29236117	14.65663585	4.747785693	4.747945505	50.86219128	1003.563154	28.6	2938.891596	9.88131291682493E-324	511.13787	255.5685183	99.86000248	0	0	0	0	0	0	0
2:03:31	138.7900011	2952.58266	10.49317886	10.29236117	14.65663585	4.747785693	4.747945505	50.86219128	1003.563154	28.6	2938.891596	9.88131291682493E-324	511.13787	255.5685183	99.86000248	0	0	0	0	0	0	0
2:03:31	21.47384058	2938.822842	10.28645957	10.26518492	14.58962155	4.686138275	4.733212098	50.83184194	1003.883207	28.6	2930.952081	9.88131291682493E-324	511.0710775	255.5350814	99.86000127	0	0	0	0	0	0	0
2:03:31	21.47384058	2938.822842	10.28645957	10.26518492	14.58962155	4.686138275	4.733212098	50.83184194	1003.883207	28.6	2930.952081	9.88131291682493E-324	511.0710775	255.5350814	99.86000127	0	0	0	0	0	0	0
2:03:31	21.47384058	2938.822842	10.28645957	10.26518492	14.58962155	4.686138275	4.733212098	50.83184194	1003.883207	28.6	2930.952081	9.88131291682493E-324	511.0710775	255.5350814	99.86000127	0	0	0	0	0	0	0
2:03:31	21.47384058	2938.822842	10.28645957	10.26518492	14.58962155	4.686138275	4.733212098	50.83184194	1003.883207	28.6	2930.952081	9.88131291682493E-324	511.0710775	255.5350814	99.86000127	0	0	0	0	0	0	0
2:03:31	21.47384058	2938.822842	10.28645957	10.26518492	14.58962155	4.686138275	4.733212098	50.83184194	1003.883207	28.6	2930.952081	9.88131291682493E-324	511.0710775	255.5350814	99.86000127	0	0	0	0	0	0	0
2:03:31	21.47384058	2938.822842	10.28645957	10.26518492	14.58962155	4.686138275	4.733212098	50.83184194	1003.883207	28.6	2930.952081	9.88131291682493E-324	511.0710775	255.5350814	99.86000127	0	0	0	0	0	0	0
2:03:31	21.47384058	2938.822842	10.28645957	10.26518492	14.58962155	4.686138275	4.733212098	50.83184194	1003.883207	28.6	2930.952081	9.88131291682493E-324	511.0710775	255.5350814	99.86000127	0	0	0	0	0	0	0
2:03:31	21.47384058	2938.822842	10.28645957	10.26518492	14.58962155	4.686138275	4.733212098	50.83184194	1003.883207	28.6	2930.952081	9.88131291682493E-324	511.0710775	255.5350814	99.86000127	0	0	0	0	0	0	0
2:03:31	-220.2737216	2925.979159	10.3970993	10.24321468	14.53157424	4.625646797	4.701788594	50.91390307	1002.567946	28.6	2920.61309	9.88131291682493E-324	511.0368797	255.5179617	99.86000065	0	0	0	0	0	0	0
2:03:32	-220.2737216	2925.979159	10.3970993	10.24321468	14.53157424	4.625646797	4.701788594	50.91390307	1002.567946	28.6	2920.61309	9.88131291682493E-324	511.0368797	255.5179617	99.86000065	0	0	0	0	0	0	0
2:03:32	-220.2737216	2925.979159	10.3970993	10.24321468	14.53157424	4.625646797	4.701788594	50.91390307	1002.567946	28.6	2920.61309	9.88131291682493E-324	511.0368797	255.5179617	99.86000065	0	0	0	0	0	0	0
2:03:32	-220.2737216	2925.979159	10.3970993	10.24321468	14.53157424	4.625646797	4.701788594	50.91390307	1002.567946	28.6	2920.61309	9.88131291682493E-324	511.0368797	255.5179617	99.86000065	0	0	0	0	0	0	0
2:03:32	-220.2737216	2925.979159	10.3970993	10.24321468	14.53157424	4.625646797	4.701788594	50.91390307	1002.567946	28.6	2920.61309	9.88131291682493E-324	511.0368797	255.5179617	99.86000065	0	0	0	0	0	0	0
2:03:32	-220.2737216	2925.979159	10.3970993	10.24321468	14.53157424	4.625646797	4.701788594	50.91390307	1002.567946	28.6	2920.61309	9.88131291682493E-324	511.0368797	255.5179617	99.86000065	0	0	0	0	0	0	0
2:03:32	-220.2737216	2925.979159	10.3970993	10.24321468	14.53157424	4.625646797	4.701788594	50.91390307	1002.567946	28.6	2920.61309	9.88131291682493E-324	511.0368797	255.5179617	99.86000065	0	0	0	0	0	0	0
2:03:32	-220.2737216	2925.979159	10.3970993	10.24321468	14.53157424	4.625646797	4.701788594	50.91390307	1002.567946	28.6	2920.61309	9.88131291682493E-324	511.0368797	255.5179617	99.86000065	0	0	0	0	0	0	0
2:03:32	-221.8430655	2914.563465	10.36667484	9.859805916	14.47707801	4.57045916	4.65909176	50.95591837	1001.894532	28.6	2910.584214	9.88131291682493E-324	511.0193704	255.5091964	99.86000033	0	0	0	0	0	0	0
2:03:32	-221.8430655	2914.563465	10.36667484	9.859805916	14.47707801	4.57045916	4.65909176	50.95591837	1001.894532	28.6	2910.584214	9.88131291682493E-324	511.0193704	255.5091964	99.86000033	0	0	0	0	0	0	0
2:03:32	-221.8430655	2914.563465	10.36667484	9.859805916	14.47707801	4.57045916	4.65909176	50.95591837	1001.894532	28.6	2910.584214	9.88131291682493E-324	511.0193704	255.5091964	99.86000033	0	0	0	0	0	0	0
2:03:32	-221.8430655	2914.563465	10.36667484	9.859805916	14.47707801	4.57045916	4.65909176	50.95591837	1001.894532	28.6	2910.584214	9.88131291682493E-324	511.0193704	255.5091964	99.86000033	0	0	0	0	0	0	0
2:03:32	-221.8430655	2914.563465	10.36667484	9.859805916	14.47707801	4.57045916	4.65909176	50.95591837	1001.894532	28.6	2910.584214	9.88131291682493E-324	511.0193704	255.5091964	99.86000033	0	0	0	0	0	0	0
2:03:32	-221.8430655	2914.563465	10.36667484	9.859805916	14.47707801	4.57045916	4.65909176	50.95591837	1001.894532	28.6	2910.584214	9.88131291682493E-324	511.0193704	255.5091964	99.86000033	0	0	0	0	0	0	0
2:03:32	-221.8430655	2914.563465	10.36667484	9.859805916	14.47707801	4.57045916	4.65909176	50.95591837	1001.894532	28.6	2910.584214	9.88131291682493E-324	511.0193704	255.5091964	99.86000033	0	0	0	0	0	0	0
2:03:32	-221.8430655	2914.563465	10.36667484	9.859805916	14.47707801	4.57045916	4.65909176	50.95591837	1001.894532	28.6	2910.584214	9.88131291682493E-324	511.0193704	255.5091964	99.86000033	0	0	0	0	0	0	0
2:03:32	-221.8430655	2914.563465	10.36667484	9.859805916	14.47707801	4.57045916	4.65909176	50.95591837	1001.894532	28.6	2910.584214	9.88131291682493E-324	511.0193704	255.5091964	99.86000033	0	0	0	0	0	0	0
2:03:32	12.14209448	2907.405142	10.20052952	9.995652629	14.43114394	4.53564309	4.614998981	50.97743021	1001.549745	28.6	2902.422365	9.88131291682493E-324	511.0104056	255.5047085	99.86000017	0	0	0	0	0	0	0
2:03:32	12.14209448	2907.405142	10.20052952	9.995652629	14.43114394	4.53564309	4.614998981	50.97743021	1001.549745	28.6	2902.422365	9.88131291682493E-324	511.0104056	255.5047085	99.86000017	0	0	0	0	0	0	0
2:03:32	12.14209448	2907.405142	10.20052952	9.995652629	14.43114394	4.53564309	4.614998981	50.97743021	1001.549745	28.6	2902.422365	9.88131291682493E-324	511.0104056	255.5047085	99.86000017	0	0	0	0	0	0	0
2:03:32	12.14209448	2907.405142	10.20052952	9.995652629	14.43114394	4.53564309	4.614998981	50.97743021	1001.549745	28.6	2902.422365	9.88131291682493E-324	511.0104056	255.5047085	99.86000017	0	0	0	0	0	0	0
2:03:32	12.14209448	2907.405142	10.20052952	9.995652629	14.43114394	4.53564309	4.614998981	50.97743021	1001.549745	28.6	2902.422365	9.88131291682493E-324	511.0104056	255.5047085	99.86000017	0	0	0	0	0	0	0
2:03:32	12.14209448	2907.405142	10.20052952	9.995652629	14.43114394	4.53564309	4.614998981	50.97743021	1001.549745	28.6	2902.422365	9.88131291682493E-324	511.0104056	255.5047085	99.86000017	0	0	0	0	0	0	0
2:03:32	12.14209448	2907.405142	10.20052952	9.995652629	14.43114394	4.53564309	4.614998981	50.97743021	1001.549745	28.6	2902.422365	9.88131291682493E-324	511.0104056	255.5047085	99.86000017	0	0	0	0	0	0	0
2:03:32	12.14209448	2907.405142	10.20052952	9.995652629	14.43114394	4.53564309	4.614998981	50.97743021	1001.549745	28.6	2902.422365	9.88131291682493E-324	511.0104056	255.5047085	99.86000017	0	0	0	0	0	0	0
2:03:32	-48.29380763	2896.908553	9.891975114	9.787670146	14.3964257	4.173873262	4.541927478	50.98844427	1001.373213	28.6	2891.847851	9.88131291682493E-324	511.0058157	255.5024108	99.86000009	0	0	0	0	0	0	0
2:03:32	-48.29380763	2896.908553	9.891975114	9.787670146	14.3964257	4.173873262	4.541927478	50.98844427	1001.373213	28.6	2891.847851	9.88131291682493E-324	511.0058157	255.5024108	99.86000009	0	0	0	0	0	0	0
2:03:32	-48.29380763	2896.908553	9.891975114	9.787670146	14.3964257	4.173873262	4.541927478	50.98844427	1001.373213	28.6	2891.847851	9.88131291682493E-324	511.0058157	255.5024108	99.86000009	0	0	0	0	0	0	0
2:03:32	-48.29380763	2896.908553	9.891975114	9.787670146	14.3964257	4.173873262	4.541927478	50.98844427	1001.373213	28.6	2891.847851	9.88131291682493E-324	511.0058157	255.5024108	99.86000009	0	0	0	0	0	0	0
2:03:32	-48.29380763	2896.908553	9.891975114	9.787670146	14.3964257	4.173873262	4.541927478	50.98844427	1001.373213	28.6	2891.847851	9.88131291682493E-324	511.0058157	255.5024108	99.86000009	0	0	0	0	0	0	0
2:03:32	-48.29380763	2896.908553	9.891975114	9.787670146	14.3964257	4.173873262	4.541927478	50.98844427	1001.373213	28.6	2891.847851	9.88131291682493E-324	511.0058157	255.5024108	99.86000009	0	0	0	0	0	0	0
2:03:32	-48.29380763	2896.908553	9.891975114	9.787670146	14.3964257	4.173873262	4.541927478	50.98844427	1001.373213	28.6	2891.847851	9.88131291682493E-324	511.0058157	255.5024108	99.86000009	0	0	0	0	0	0	0
2:03:32	-48.29380763	2896.908553	9.891975114	9.787670146	14.3964257	4.173873262	4.541927478	50.98844427	1001.373213	28.6	2891.847851	9.88131291682493E-324	511.0058157	255.5024108	99.86000009	0	0	0	0	0	0	0
2:03:32	249.8774185	2896.332979	9.023875258	8.897735115	14.44070596	2.84179111	4.114114869	51.23808346	998.5427092	28.6	2886.544452	9.88131291682493E-324	511.8657616	255.9326263	99.86048804	0	0	0	0	0	0	0
2:03:33	249.8774185	2896.332979	9.023875258	8.897735115	14.44070596	2.84179111	4.114114869	51.23808346	998.5427092	28.6	2886.544452	9.88131291682493E-324	511.8657616	255.9326263	99.86048804	0	0	0	0	0	0	0
2:03:33	249.8774185	2896.332979	9.023875258	8.897735115	14.44070596	2.84179111	4.114114869	51.23808346	998.5427092	28.6	2886.544452	9.88131291682493E-324	511.8657616	255.9326263	99.86048804	0	0	0	0	0	0	0
2:03:33	249.8774185	2896.332979	9.023875258	8.897735115	14.44070596	2.84179111	4.114114869	51.23808346	998.5427092	28.6	2886.544452	9.88131291682493E-324	511.8657616	255.9326263	99.86048804	0	0	0	0	0	0	0
2:03:33	249.8774185	2896.332979	9.023875258	8.897735115	14.44070596	2.84179111	4.114114869	51.23808346	998.5427092	28.6	2886.544452	9.88131291682493E-324	511.8657616	255.9326263	99.86048804	0	0	0	0	0	0	0
2:03:33	249.8774185	2896.332979	9.023875258	8.897735115	14.44070596	2.84179111	4.114114869	51.23808346	998.5427092	28.6	2886.544452	9.88131291682493E-324	511.8657616	255.9326263	99.86048804	0	0	0	0	0	0	0
2:03:33	249.8774185	2896.332979	9.023875258	8.897735115	14.44070596	2.84179111	4.114114869	51.23808346	998.5427092	28.6	2886.544452	9.88131291682493E-324	511.8657616	255.9326263	99.86048804	0	0	0	0	0	0	0
2:03:33	249.8774185	2896.332979	9.023875258	8.897735115	14.44070596	2.84179111	4.114114869	51.23808346	998.5427092	28.6	2886.544452	9.88131291682493E-324	511.8657616	255.9326263	99.86048804	0	0	0	0	0	0	0
2:03:33	249.8774185	2896.332979	9.023875258	8.897735115	14.44070596	2.84179111	4.114114869	51.23808346	998.5427092	28.6	2886.544452	9.88131291682493E-324	511.8657616	255.9326263	99.86048804	0	0	0	0	0	0	0
2:03:33	455.1183663	2914.026349	7.868328132	7.826944379	14.62144945	1.037245048	3.207914813	51.36589873	997.0934911	28.6	2884.190671	9.88131291682493E-324	512.306054	256.1528967	99.86073788	0	0	0	0	0	0	0
2:03:33	455.1183663	2914.026349	7.868328132	7.826944379	14.62144945	1.037245048	3.207914813	51.36589873	997.0934911	28.6	2884.190671	9.88131291682493E-324	512.306054	256.1528967	99.86073788	0	0	0	0	0	0	0
2:03:33	455.1183663	2914.026349	7.868328132	7.826944379	14.62144945	1.037245048	3.207914813	51.36589873	997.0934911	28.6	2884.190671	9.88131291682493E-324	512.306054	256.1528967	99.86073788	0	0	0	0	0	0	0
2:03:33	455.1183663	2914.026349	7.868328132	7.826944379	14.62144945	1.037245048	3.207914813	51.36589873	997.0934911	28.6	2884.190671	9.88131291682493E-324	512.306054	256.1528967	99.86073788	0	0	0	0	0	0	0
2:03:33	455.1183663	2914.026349	7.868328132	7.826944379	14.62144945	1.037245048	3.207914813	51.36589873	997.0934911	28.6	2884.190671	9.88131291682493E-324	512.306054	256.1528967	99.86073788	0	0	0	0	0	0	0
2:03:33	455.1183663	2914.026349	7.868328132	7.826944379	14.62144945	1.037245048	3.207914813	51.36589873	997.0934911	28.6	2884.190671	9.88131291682493E-324	512.306054	256.1528967	99.86073788	0	0	0	0	0	0	0
2:03:33	455.1183663	2914.026349	7.868328132	7.826944379	14.62144945	1.037245048	3.207914813	51.36589873	997.0934911	28.6	2884.190671	9.88131291682493E-324	512.306054	256.1528967	99.86073788	0	0	0	0	0	0	0
2:03:33	455.1183663	2914.026349	7.868328132	7.826944379	14.62144945	1.037245048	3.207914813	51.36589873	997.0934911	28.6	2884.190671	9.88131291682493E-324	512.306054	256.1528967	99.86073788	0	0	0	0	0	0	0
2:03:33	282.3160355	2954.192811	6.695112004	6.579619522	14.94367012	-1.017338535	1.815484384	51.43134015	996.3514914	28.6	2884.095672	9.88131291682493E-324	512.5314836	256.2656751	99.86086579	0	0	0	0	0	0	0
2:03:33	282.3160355	2954.192811	6.695112004	6.579619522	14.94367012	-1.017338535	1.815484384	51.43134015	996.3514914	28.6	2884.095672	9.88131291682493E-324	512.5314836	256.2656751	99.86086579	0	0	0	0	0	0	0
2:03:33	282.3160355	2954.192811	6.695112004	6.579619522	14.94367012	-1.017338535	1.815484384	51.43134015	996.3514914	28.6	2884.095672	9.88131291682493E-324	512.5314836	256.2656751	99.86086579	0	0	0	0	0	0	0
2:03:33	282.3160355	2954.192811	6.695112004	6.579619522	14.94367012	-1.017338535	1.815484384	51.43134015	996.3514914	28.6	2884.095672	9.88131291682493E-324	512.5314836	256.2656751	99.86086579	0	0	0	0	0	0	0
2:03:33	282.3160355	2954.192811	6.695112004	6.579619522	14.94367012	-1.017338535	1.815484384	51.43134015	996.3514914	28.6	2884.095672	9.88131291682493E-324	512.5314836	256.2656751	99.86086579	0	0	0	0	0	0	0
2:03:33	282.3160355	2954.192811	6.695112004	6.579619522	14.94367012	-1.017338535	1.815484384	51.43134015	996.3514914	28.6	2884.095672	9.88131291682493E-324	512.5314836	256.2656751	99.86086579	0	0	0	0	0	0	0
2:03:33	282.3160355	2954.192811	6.695112004	6.579619522	14.94367012	-1.017338535	1.815484384	51.43134015	996.3514914	28.6	2884.095672	9.88131291682493E-324	512.5314836	256.2656751	99.86086579	0	0	0	0	0	0	0
2:03:33	282.3160355	2954.192811	6.695112004	6.579619522	14.94367012	-1.017338535	1.815484384	51.43134015	996.3514914	28.6	2884.095672	9.88131291682493E-324	512.5314836	256.2656751	99.86086579	0	0	0	0	0	0	0
2:03:33	70.65057819	3008.261399	5.687497346	5.534445195	15.3403831	-2.85776533	0.286296005	51.46484616	995.9715876	28.6	2885.733872	9.88131291682493E-324	512.6469036	256.3234176	99.86093129	0	0	0	0	0	0	0
2:03:33	70.65057819	3008.261399	5.687497346	5.534445195	15.3403831	-2.85776533	0.286296005	51.46484616	995.9715876	28.6	2885.733872	9.88131291682493E-324	512.6469036	256.3234176	99.86093129	0	0	0	0	0	0	0
2:03:33	70.65057819	3008.261399	5.687497346	5.534445195	15.3403831	-2.85776533	0.286296005	51.46484616	995.9715876	28.6	2885.733872	9.88131291682493E-324	512.6469036	256.3234176	99.86093129	0	0	0	0	0	0	0
2:03:33	70.65057819	3008.261399	5.687497346	5.534445195	15.3403831	-2.85776533	0.286296005	51.46484616	995.9715876	28.6	2885.733872	9.88131291682493E-324	512.6469036	256.3234176	99.86093129	0	0	0	0	0	0	0
2:03:33	70.65057819	3008.261399	5.687497346	5.534445195	15.3403831	-2.85776533	0.286296005	51.46484616	995.9715876	28.6	2885.733872	9.88131291682493E-324	512.6469036	256.3234176	99.86093129	0	0	0	0	0	0	0
2:03:33	70.65057819	3008.261399	5.687497346	5.534445195	15.3403831	-2.85776533	0.286296005	51.46484616	995.9715876	28.6	2885.733872	9.88131291682493E-324	512.6469036	256.3234176	99.86093129	0	0	0	0	0	0	0
2:03:33	70.65057819	3008.261399	5.687497346	5.534445195	15.3403831	-2.85776533	0.286296005	51.46484616	995.9715876	28.6	2885.733872	9.88131291682493E-324	512.6469036	256.3234176	99.86093129	0	0	0	0	0	0	0
2:03:33	70.65057819	3008.261399	5.687497346	5.534445195	15.3403831	-2.85776533	0.286296005	51.46484616	995.9715876	28.6	2885.733872	9.88131291682493E-324	512.6469036	256.3234176	99.86093129	0	0	0	0	0	0	0
2:03:34	92.61850403	3084.039284	4.825014641	4.85092394	15.84071615	-4.369999849	-1.370480446	51.28680123	998.9036929	28.6	2889.683254	9.88131291682493E-324	512.7059987	256.3529818	99.86096482	0	0	0	0	0	0	0
2:03:34	92.61850403	3084.039284	4.825014641	4.85092394	15.84071615	-4.369999849	-1.370480446	51.28680123	998.9036929	28.6	2889.683254	9.88131291682493E-324	512.7059987	256.3529818	99.86096482	0	0	0	0	0	0	0
2:03:34	92.61850403	3084.039284	4.825014641	4.85092394	15.84071615	-4.369999849	-1.370480446	51.28680123	998.9036929	28.6	2889.683254	9.88131291682493E-324	512.7059987	256.3529818	99.86096482	0	0	0	0	0	0	0
2:03:34	92.61850403	3084.039284	4.825014641	4.85092394	15.84071615	-4.369999849	-1.370480446	51.28680123	998.9036929	28.6	2889.683254	9.88131291682493E-324	512.7059987	256.3529818	99.86096482	0	0	0	0	0	0	0
2:03:34	92.61850403	3084.039284	4.825014641	4.85092394	15.84071615	-4.369999849	-1.370480446	51.28680123	998.9036929	28.6	2889.683254	9.88131291682493E-324	512.7059987	256.3529818	99.86096482	0	0	0	0	0	0	0
2:03:34	92.61850403	3084.039284	4.825014641	4.85092394	15.84071615	-4.369999849	-1.370480446	51.28680123	998.9036929	28.6	2889.683254	9.88131291682493E-324	512.7059987	256.3529818	99.86096482	0	0	0	0	0	0	0
2:03:34	92.61850403	3084.039284	4.825014641	4.85092394	15.84071615	-4.369999849	-1.370480446	51.28680123	998.9036929	28.6	2889.683254	9.88131291682493E-324	512.7059987	256.3529818	99.86096482	0	0	0	0	0	0	0
2:03:34	92.61850403	3084.039284	4.825014641	4.85092394	15.84071615	-4.369999849	-1.370480446	51.28680123	998.9036929	28.6	2889.683254	9.88131291682493E-324	512.7059987	256.3529818	99.86096482	0	0	0	0	0	0	0
2:03:34	156.4565221	3171.778906	5.174911496	4.946137057	16.31803867	-4.414983923	-2.692021988	51.19564223	1000.404931	28.6	2895.81257	9.88131291682493E-324	512.7362553	256.3681187	99.86098199	0	0	0	0	0	0	0
2:03:34	156.4565221	3171.778906	5.174911496	4.946137057	16.31803867	-4.414983923	-2.692021988	51.19564223	1000.404931	28.6	2895.81257	9.88131291682493E-324	512.7362553	256.3681187	99.86098199	0	0	0	0	0	0	0
2:03:34	156.4565221	3171.778906	5.174911496	4.946137057	16.31803867	-4.414983923	-2.692021988	51.19564223	1000.404931	28.6	2895.81257	9.88131291682493E-324	512.7362553	256.3681187	99.86098199	0	0	0	0	0	0	0
2:03:34	156.4565221	3171.778906	5.174911496	4.946137057	16.31803867	-4.414983923	-2.692021988	51.19564223	1000.404931	28.6	2895.81257	9.88131291682493E-324	512.7362553	256.3681187	99.86098199	0	0	0	0	0	0	0
2:03:34	156.4565221	3171.778906	5.174911496	4.946137057	16.31803867	-4.414983923	-2.692021988	51.19564223	1000.404931	28.6	2895.81257	9.88131291682493E-324	512.7362553	256.3681187	99.86098199	0	0	0	0	0	0	0
2:03:34	156.4565221	3171.778906	5.174911496	4.946137057	16.31803867	-4.414983923	-2.692021988	51.19564223	1000.404931	28.6	2895.81257	9.88131291682493E-324	512.7362553	256.3681187	99.86098199	0	0	0	0	0	0	0
2:03:34	156.4565221	3171.778906	5.174911496	4.946137057	16.31803867	-4.414983923	-2.692021988	51.19564223	1000.404931	28.6	2895.81257	9.88131291682493E-324	512.7362553	256.3681187	99.86098199	0	0	0	0	0	0	0
2:03:34	156.4565221	3171.778906	5.174911496	4.946137057	16.31803867	-4.414983923	-2.692021988	51.19564223	1000.404931	28.6	2895.81257	9.88131291682493E-324	512.7362553	256.3681187	99.86098199	0	0	0	0	0	0	0
2:03:34	156.4565221	3171.778906	5.174911496	4.946137057	16.31803867	-4.414983923	-2.692021988	51.19564223	1000.404931	28.6	2895.81257	9.88131291682493E-324	512.7362553	256.3681187	99.86098199	0	0	0	0	0	0	0
2:03:34	-63.8512447	3238.421144	6.497794686	6.034974173	16.5988038	-3.113631768	-3.156403258	51.14896882	1001.173565	28.6	2903.430572	9.88131291682493E-324	512.7517467	256.3758688	99.86099078	0	0	0	0	0	0	0
2:03:34	-63.8512447	3238.421144	6.497794686	6.034974173	16.5988038	-3.113631768	-3.156403258	51.14896882	1001.173565	28.6	2903.430572	9.88131291682493E-324	512.7517467	256.3758688	99.86099078	0	0	0	0	0	0	0
2:03:34	-63.8512447	3238.421144	6.497794686	6.034974173	16.5988038	-3.113631768	-3.156403258	51.14896882	1001.173565	28.6	2903.430572	9.88131291682493E-324	512.7517467	256.3758688	99.86099078	0	0	0	0	0	0	0
2:03:34	-63.8512447	3238.421144	6.497794686	6.034974173	16.5988038	-3.113631768	-3.156403258	51.14896882	1001.173565	28.6	2903.430572	9.88131291682493E-324	512.7517467	256.3758688	99.86099078	0	0	0	0	0	0	0
2:03:34	-63.8512447	3238.421144	6.497794686	6.034974173	16.5988038	-3.113631768	-3.156403258	51.14896882	1001.173565	28.6	2903.430572	9.88131291682493E-324	512.7517467	256.3758688	99.86099078	0	0	0	0	0	0	0
2:03:34	-63.8512447	3238.421144	6.497794686	6.034974173	16.5988038	-3.113631768	-3.156403258	51.14896882	1001.173565	28.6	2903.430572	9.88131291682493E-324	512.7517467	256.3758688	99.86099078	0	0	0	0	0	0	0
2:03:34	-63.8512447	3238.421144	6.497794686	6.034974173	16.5988038	-3.113631768	-3.156403258	51.14896882	1001.173565	28.6	2903.430572	9.88131291682493E-324	512.7517467	256.3758688	99.86099078	0	0	0	0	0	0	0
2:03:34	-63.8512447	3238.421144	6.497794686	6.034974173	16.5988038	-3.113631768	-3.156403258	51.14896882	1001.173565	28.6	2903.430572	9.88131291682493E-324	512.7517467	256.3758688	99.86099078	0	0	0	0	0	0	0
2:03:34	-253.3319973	3271.609322	8.102286879	7.577834777	16.67803554	-1.128123465	-2.706334468	51.12507204	1001.186225	28.6	2912.421341	9.88131291682493E-324	512.7596783	256.3798368	99.86099528	0	0	0	0	0	0	0
2:03:34	-253.3319973	3271.609322	8.102286879	7.577834777	16.67803554	-1.128123465	-2.706334468	51.12507204	1001.186225	28.6	2912.421341	9.88131291682493E-324	512.7596783	256.3798368	99.86099528	0	0	0	0	0	0	0
2:03:34	-253.3319973	3271.609322	8.102286879	7.577834777	16.67803554	-1.128123465	-2.706334468	51.12507204	1001.186225	28.6	2912.421341	9.88131291682493E-324	512.7596783	256.3798368	99.86099528	0	0	0	0	0	0	0
2:03:34	-253.3319973	3271.609322	8.102286879	7.577834777	16.67803554	-1.128123465	-2.706334468	51.12507204	1001.186225	28.6	2912.421341	9.88131291682493E-324	512.7596783	256.3798368	99.86099528	0	0	0	0	0	0	0
2:03:34	-253.3319973	3271.609322	8.102286879	7.577834777	16.67803554	-1.128123465	-2.706334468	51.12507204	1001.186225	28.6	2912.421341	9.88131291682493E-324	512.7596783	256.3798368	99.86099528	0	0	0	0	0	0	0
2:03:34	-253.3319973	3271.609322	8.102286879	7.577834777	16.67803554	-1.128123465	-2.706334468	51.12507204	1001.186225	28.6	2912.421341	9.88131291682493E-324	512.7596783	256.3798368	99.86099528	0	0	0	0	0	0	0
2:03:35	-253.3319973	3271.609322	8.102286879	7.577834777	16.67803554	-1.128123465	-2.706334468	51.12507204	1001.186225	28.6	2912.421341	9.88131291682493E-324	512.7596783	256.3798368	99.86099528	0	0	0	0	0	0	0
2:03:35	-253.3319973	3271.609322	8.102286879	7.577834777	16.67803554	-1.128123465	-2.706334468	51.12507204	1001.186225	28.6	2912.421341	9.88131291682493E-324	512.7596783	256.3798368	99.86099528	0	0	0	0	0	0	0
2:03:35	-112.2313106	3271.645133	9.606266882	9.042011406	16.5425462	1.072248786	-1.514451248	51.11283688	1001.057283	28.6	2922.043183	9.88131291682493E-324	512.3543073	256.1769084	99.86050958	0	0	0	0	0	0	0
2:03:35	-112.2313106	3271.645133	9.606266882	9.042011406	16.5425462	1.072248786	-1.514451248	51.11283688	1001.057283	28.6	2922.043183	9.88131291682493E-324	512.3543073	256.1769084	99.86050958	0	0	0	0	0	0	0
2:03:35	-112.2313106	3271.645133	9.606266882	9.042011406	16.5425462	1.072248786	-1.514451248	51.11283688	1001.057283	28.6	2922.043183	9.88131291682493E-324	512.3543073	256.1769084	99.86050958	0	0	0	0	0	0	0
2:03:35	-112.2313106	3271.645133	9.606266882	9.042011406	16.5425462	1.072248786	-1.514451248	51.11283688	1001.057283	28.6	2922.043183	9.88131291682493E-324	512.3543073	256.1769084	99.86050958	0	0	0	0	0	0	0
2:03:35	-112.2313106	3271.645133	9.606266882	9.042011406	16.5425462	1.072248786	-1.514451248	51.11283688	1001.057283	28.6	2922.043183	9.88131291682493E-324	512.3543073	256.1769084	99.86050958	0	0	0	0	0	0	0
2:03:35	-112.2313106	3271.645133	9.606266882	9.042011406	16.5425462	1.072248786	-1.514451248	51.11283688	1001.057283	28.6	2922.043183	9.88131291682493E-324	512.3543073	256.1769084	99.86050958	0	0	0	0	0	0	0
2:03:35	-112.2313106	3271.645133	9.606266882	9.042011406	16.5425462	1.072248786	-1.514451248	51.11283688	1001.057283	28.6	2922.043183	9.88131291682493E-324	512.3543073	256.1769084	99.86050958	0	0	0	0	0	0	0
2:03:35	-112.2313106	3271.645133	9.606266882	9.042011406	16.5425462	1.072248786	-1.514451248	51.11283688	1001.057283	28.6	2922.043183	9.88131291682493E-324	512.3543073	256.1769084	99.86050958	0	0	0	0	0	0	0
2:03:35	-112.2313106	3271.645133	9.606266882	9.042011406	16.5425462	1.072248786	-1.514451248	51.11283688	1001.057283	28.6	2922.043183	9.88131291682493E-324	512.3543073	256.1769084	99.86050958	0	0	0	0	0	0	0
2:03:35	-227.923263	3239.3361	10.99232864	10.46860584	16.25950365	2.970223378	-0.017343039	51.10657248	1000.991265	28.6	2930.726765	9.88131291682493E-324	512.1467573	256.0730091	99.86026091	0	0	0	0	0	0	0
2:03:35	-227.923263	3239.3361	10.99232864	10.46860584	16.25950365	2.970223378	-0.017343039	51.10657248	1000.991265	28.6	2930.726765	9.88131291682493E-324	512.1467573	256.0730091	99.86026091	0	0	0	0	0	0	0
2:03:35	-227.923263	3239.3361	10.99232864	10.46860584	16.25950365	2.970223378	-0.017343039	51.10657248	1000.991265	28.6	2930.726765	9.88131291682493E-324	512.1467573	256.0730091	99.86026091	0	0	0	0	0	0	0
2:03:35	-227.923263	3239.3361	10.99232864	10.46860584	16.25950365	2.970223378	-0.017343039	51.10657248	1000.991265	28.6	2930.726765	9.88131291682493E-324	512.1467573	256.0730091	99.86026091	0	0	0	0	0	0	0
2:03:35	-227.923263	3239.3361	10.99232864	10.46860584	16.25950365	2.970223378	-0.017343039	51.10657248	1000.991265	28.6	2930.726765	9.88131291682493E-324	512.1467573	256.0730091	99.86026091	0	0	0	0	0	0	0
2:03:35	-227.923263	3239.3361	10.99232864	10.46860584	16.25950365	2.970223378	-0.017343039	51.10657248	1000.991265	28.6	2930.726765	9.88131291682493E-324	512.1467573	256.0730091	99.86026091	0	0	0	0	0	0	0
2:03:35	-227.923263	3239.3361	10.99232864	10.46860584	16.25950365	2.970223378	-0.017343039	51.10657248	1000.991265	28.6	2930.726765	9.88131291682493E-324	512.1467573	256.0730091	99.86026091	0	0	0	0	0	0	0
2:03:35	-227.923263	3239.3361	10.99232864	10.46860584	16.25950365	2.970223378	-0.017343039	51.10657248	1000.991265	28.6	2930.726765	9.88131291682493E-324	512.1467573	256.0730091	99.86026091	0	0	0	0	0	0	0
2:03:35	-406.9032867	3185.595923	11.56922427	11.17399819	15.90436987	4.27582637	1.486680364	51.10336511	1000.957464	28.6	2937.856904	9.88131291682493E-324	512.0404918	256.0198127	99.86013358	0	0	0	0	0	0	0
2:03:35	-406.9032867	3185.595923	11.56922427	11.17399819	15.90436987	4.27582637	1.486680364	51.10336511	1000.957464	28.6	2937.856904	9.88131291682493E-324	512.0404918	256.0198127	99.86013358	0	0	0	0	0	0	0
2:03:35	-406.9032867	3185.595923	11.56922427	11.17399819	15.90436987	4.27582637	1.486680364	51.10336511	1000.957464	28.6	2937.856904	9.88131291682493E-324	512.0404918	256.0198127	99.86013358	0	0	0	0	0	0	0
2:03:35	-406.9032867	3185.595923	11.56922427	11.17399819	15.90436987	4.27582637	1.486680364	51.10336511	1000.957464	28.6	2937.856904	9.88131291682493E-324	512.0404918	256.0198127	99.86013358	0	0	0	0	0	0	0
2:03:35	-406.9032867	3185.595923	11.56922427	11.17399819	15.90436987	4.27582637	1.486680364	51.10336511	1000.957464	28.6	2937.856904	9.88131291682493E-324	512.0404918	256.0198127	99.86013358	0	0	0	0	0	0	0
2:03:35	-406.9032867	3185.595923	11.56922427	11.17399819	15.90436987	4.27582637	1.486680364	51.10336511	1000.957464	28.6	2937.856904	9.88131291682493E-324	512.0404918	256.0198127	99.86013358	0	0	0	0	0	0	0
2:03:35	-406.9032867	3185.595923	11.56922427	11.17399819	15.90436987	4.27582637	1.486680364	51.10336511	1000.957464	28.6	2937.856904	9.88131291682493E-324	512.0404918	256.0198127	99.86013358	0	0	0	0	0	0	0
2:03:35	-406.9032867	3185.595923	11.56922427	11.17399819	15.90436987	4.27582637	1.486680364	51.10336511	1000.957464	28.6	2937.856904	9.88131291682493E-324	512.0404918	256.0198127	99.86013358	0	0	0	0	0	0	0
2:03:35	-480.9826268	3125.557033	11.73064282	11.58095907	15.56381337	4.781719101	2.721276346	51.10172294	1000.662485	28.6	2943.345927	9.88131291682493E-324	511.9860838	255.9925761	99.86006839	0	0	0	0	0	0	0
2:03:35	-480.9826268	3125.557033	11.73064282	11.58095907	15.56381337	4.781719101	2.721276346	51.10172294	1000.662485	28.6	2943.345927	9.88131291682493E-324	511.9860838	255.9925761	99.86006839	0	0	0	0	0	0	0
2:03:35	-480.9826268	3125.557033	11.73064282	11.58095907	15.56381337	4.781719101	2.721276346	51.10172294	1000.662485	28.6	2943.345927	9.88131291682493E-324	511.9860838	255.9925761	99.86006839	0	0	0	0	0	0	0
2:03:35	-480.9826268	3125.557033	11.73064282	11.58095907	15.56381337	4.781719101	2.721276346	51.10172294	1000.662485	28.6	2943.345927	9.88131291682493E-324	511.9860838	255.9925761	99.86006839	0	0	0	0	0	0	0
2:03:35	-480.9826268	3125.557033	11.73064282	11.58095907	15.56381337	4.781719101	2.721276346	51.10172294	1000.662485	28.6	2943.345927	9.88131291682493E-324	511.9860838	255.9925761	99.86006839	0	0	0	0	0	0	0
2:03:36	-480.9826268	3125.557033	11.73064282	11.58095907	15.56381337	4.781719101	2.721276346	51.10172294	1000.662485	28.6	2943.345927	9.88131291682493E-324	511.9860838	255.9925761	99.86006839	0	0	0	0	0	0	0
2:03:36	-480.9826268	3125.557033	11.73064282	11.58095907	15.56381337	4.781719101	2.721276346	51.10172294	1000.662485	28.6	2943.345927	9.88131291682493E-324	511.9860838	255.9925761	99.86006839	0	0	0	0	0	0	0
2:03:36	-480.9826268	3125.557033	11.73064282	11.58095907	15.56381337	4.781719101	2.721276346	51.10172294	1000.662485	28.6	2943.345927	9.88131291682493E-324	511.9860838	255.9925761	99.86006839	0	0	0	0	0	0	0
2:03:36	-480.9826268	3125.557033	11.73064282	11.58095907	15.56381337	4.781719101	2.721276346	51.10172294	1000.662485	28.6	2943.345927	9.88131291682493E-324	511.9860838	255.9925761	99.86006839	0	0	0	0	0	0	0
2:03:36	-528.6951449	3072.268129	11.61692113	11.43914705	15.28243245	4.92786418	3.598629489	51.10088214	1000.511457	28.6	2947.393819	9.88131291682493E-324	511.9582269	255.978631	99.86003502	0	0	0	0	0	0	0
2:03:36	-528.6951449	3072.268129	11.61692113	11.43914705	15.28243245	4.92786418	3.598629489	51.10088214	1000.511457	28.6	2947.393819	9.88131291682493E-324	511.9582269	255.978631	99.86003502	0	0	0	0	0	0	0
2:03:36	-528.6951449	3072.268129	11.61692113	11.43914705	15.28243245	4.92786418	3.598629489	51.10088214	1000.511457	28.6	2947.393819	9.88131291682493E-324	511.9582269	255.978631	99.86003502	0	0	0	0	0	0	0
2:03:36	-528.6951449	3072.268129	11.61692113	11.43914705	15.28243245	4.92786418	3.598629489	51.10088214	1000.511457	28.6	2947.393819	9.88131291682493E-324	511.9582269	255.978631	99.86003502	0	0	0	0	0	0	0
2:03:36	-528.6951449	3072.268129	11.61692113	11.43914705	15.28243245	4.92786418	3.598629489	51.10088214	1000.511457	28.6	2947.393819	9.88131291682493E-324	511.9582269	255.978631	99.86003502	0	0	0	0	0	0	0
2:03:36	-528.6951449	3072.268129	11.61692113	11.43914705	15.28243245	4.92786418	3.598629489	51.10088214	1000.511457	28.6	2947.393819	9.88131291682493E-324	511.9582269	255.978631	99.86003502	0	0	0	0	0	0	0
2:03:36	-528.6951449	3072.268129	11.61692113	11.43914705	15.28243245	4.92786418	3.598629489	51.10088214	1000.511457	28.6	2947.393819	9.88131291682493E-324	511.9582269	255.978631	99.86003502	0	0	0	0	0	0	0
2:03:36	-528.6951449	3072.268129	11.61692113	11.43914705	15.28243245	4.92786418	3.598629489	51.10088214	1000.511457	28.6	2947.393819	9.88131291682493E-324	511.9582269	255.978631	99.86003502	0	0	0	0	0	0	0
2:03:36	-131.7345622	3037.307202	11.38075962	11.15082729	15.08259741	4.96440246	4.142258299	51.10045166	1000.43413	28.6	2950.110779	9.88131291682493E-324	511.9439642	255.9714911	99.86001793	0	0	0	0	0	0	0
2:03:36	-131.7345622	3037.307202	11.38075962	11.15082729	15.08259741	4.96440246	4.142258299	51.10045166	1000.43413	28.6	2950.110779	9.88131291682493E-324	511.9439642	255.9714911	99.86001793	0	0	0	0	0	0	0
2:03:36	-131.7345622	3037.307202	11.38075962	11.15082729	15.08259741	4.96440246	4.142258299	51.10045166	1000.43413	28.6	2950.110779	9.88131291682493E-324	511.9439642	255.9714911	99.86001793	0	0	0	0	0	0	0
2:03:36	-131.7345622	3037.307202	11.38075962	11.15082729	15.08259741	4.96440246	4.142258299	51.10045166	1000.43413	28.6	2950.110779	9.88131291682493E-324	511.9439642	255.9714911	99.86001793	0	0	0	0	0	0	0
2:03:36	-131.7345622	3037.307202	11.38075962	11.15082729	15.08259741	4.96440246	4.142258299	51.10045166	1000.43413	28.6	2950.110779	9.88131291682493E-324	511.9439642	255.9714911	99.86001793	0	0	0	0	0	0	0
2:03:36	-131.7345622	3037.307202	11.38075962	11.15082729	15.08259741	4.96440246	4.142258299	51.10045166	1000.43413	28.6	2950.110779	9.88131291682493E-324	511.9439642	255.9714911	99.86001793	0	0	0	0	0	0	0
2:03:36	-131.7345622	3037.307202	11.38075962	11.15082729	15.08259741	4.96440246	4.142258299	51.10045166	1000.43413	28.6	2950.110779	9.88131291682493E-324	511.9439642	255.9714911	99.86001793	0	0	0	0	0	0	0
2:03:36	-131.7345622	3037.307202	11.38075962	11.15082729	15.08259741	4.96440246	4.142258299	51.10045166	1000.43413	28.6	2950.110779	9.88131291682493E-324	511.9439642	255.9714911	99.86001793	0	0	0	0	0	0	0
2:03:36	-206.6564638	3006.222967	11.27114092	10.83772757	14.92357788	4.91723006	4.463868249	51.10023125	1000.394538	28.6	2951.932703	9.88131291682493E-324	511.9366617	255.9678354	99.86000918	0	0	0	0	0	0	0
2:03:36	-206.6564638	3006.222967	11.27114092	10.83772757	14.92357788	4.91723006	4.463868249	51.10023125	1000.394538	28.6	2951.932703	9.88131291682493E-324	511.9366617	255.9678354	99.86000918	0	0	0	0	0	0	0
2:03:36	-206.6564638	3006.222967	11.27114092	10.83772757	14.92357788	4.91723006	4.463868249	51.10023125	1000.394538	28.6	2951.932703	9.88131291682493E-324	511.9366617	255.9678354	99.86000918	0	0	0	0	0	0	0
2:03:36	-206.6564638	3006.222967	11.27114092	10.83772757	14.92357788	4.91723006	4.463868249	51.10023125	1000.394538	28.6	2951.932703	9.88131291682493E-324	511.9366617	255.9678354	99.86000918	0	0	0	0	0	0	0
2:03:36	-206.6564638	3006.222967	11.27114092	10.83772757	14.92357788	4.91723006	4.463868249	51.10023125	1000.394538	28.6	2951.932703	9.88131291682493E-324	511.9366617	255.9678354	99.86000918	0	0	0	0	0	0	0
2:03:36	-206.6564638	3006.222967	11.27114092	10.83772757	14.92357788	4.91723006	4.463868249	51.10023125	1000.394538	28.6	2951.932703	9.88131291682493E-324	511.9366617	255.9678354	99.86000918	0	0	0	0	0	0	0
2:03:36	-206.6564638	3006.222967	11.27114092	10.83772757	14.92357788	4.91723006	4.463868249	51.10023125	1000.394538	28.6	2951.932703	9.88131291682493E-324	511.9366617	255.9678354	99.86000918	0	0	0	0	0	0	0
2:03:36	-206.6564638	3006.222967	11.27114092	10.83772757	14.92357788	4.91723006	4.463868249	51.10023125	1000.394538	28.6	2951.932703	9.88131291682493E-324	511.9366617	255.9678354	99.86000918	0	0	0	0	0	0	0
2:03:36	-206.6564638	3006.222967	11.27114092	10.83772757	14.92357788	4.91723006	4.463868249	51.10023125	1000.394538	28.6	2951.932703	9.88131291682493E-324	511.9366617	255.9678354	99.86000918	0	0	0	0	0	0	0
2:03:36	-126.1861015	2981.490255	11.07132015	10.79038052	14.79511987	4.84888579	4.630396543	50.9561184	1001.853396	28.6	2951.678296	9.88131291682493E-324	510.9623628	255.4806837	99.8592847	0	0	0	0	0	0	0
2:03:36	-126.1861015	2981.490255	11.07132015	10.79038052	14.79511987	4.84888579	4.630396543	50.9561184	1001.853396	28.6	2951.678296	9.88131291682493E-324	510.9623628	255.4806837	99.8592847	0	0	0	0	0	0	0
2:03:36	-126.1861015	2981.490255	11.07132015	10.79038052	14.79511987	4.84888579	4.630396543	50.9561184	1001.853396	28.6	2951.678296	9.88131291682493E-324	510.9623628	255.4806837	99.8592847	0	0	0	0	0	0	0
2:03:37	-126.1861015	2981.490255	11.07132015	10.79038052	14.79511987	4.84888579	4.630396543	50.9561184	1001.853396	28.6	2951.678296	9.88131291682493E-324	510.9623628	255.4806837	99.8592847	0	0	0	0	0	0	0
2:03:37	-126.1861015	2981.490255	11.07132015	10.79038052	14.79511987	4.84888579	4.630396543	50.9561184	1001.853396	28.6	2951.678296	9.88131291682493E-324	510.9623628	255.4806837	99.8592847	0	0	0	0	0	0	0
2:03:37	-126.1861015	2981.490255	11.07132015	10.79038052	14.79511987	4.84888579	4.630396543	50.9561184	1001.853396	28.6	2951.678296	9.88131291682493E-324	510.9623628	255.4806837	99.8592847	0	0	0	0	0	0	0
2:03:37	-126.1861015	2981.490255	11.07132015	10.79038052	14.79511987	4.84888579	4.630396543	50.9561184	1001.853396	28.6	2951.678296	9.88131291682493E-324	510.9623628	255.4806837	99.8592847	0	0	0	0	0	0	0
2:03:37	-126.1861015	2981.490255	11.07132015	10.79038052	14.79511987	4.84888579	4.630396543	50.9561184	1001.853396	28.6	2951.678296	9.88131291682493E-324	510.9623628	255.4806837	99.8592847	0	0	0	0	0	0	0
2:03:37	-272.836468	2961.956475	10.84058792	10.58178682	14.70490937	4.779453525	4.70159503	50.83113262	1002.600331	28.6	2945.793071	9.88131291682493E-324	510.1184337	255.0587181	99.85865777	0	0	0	0	0	0	0
2:03:37	-272.836468	2961.956475	10.84058792	10.58178682	14.70490937	4.779453525	4.70159503	50.83113262	1002.600331	28.6	2945.793071	9.88131291682493E-324	510.1184337	255.0587181	99.85865777	0	0	0	0	0	0	0
2:03:37	-272.836468	2961.956475	10.84058792	10.58178682	14.70490937	4.779453525	4.70159503	50.83113262	1002.600331	28.6	2945.793071	9.88131291682493E-324	510.1184337	255.0587181	99.85865777	0	0	0	0	0	0	0
2:03:37	-272.836468	2961.956475	10.84058792	10.58178682	14.70490937	4.779453525	4.70159503	50.83113262	1002.600331	28.6	2945.793071	9.88131291682493E-324	510.1184337	255.0587181	99.85865777	0	0	0	0	0	0	0
2:03:37	-272.836468	2961.956475	10.84058792	10.58178682	14.70490937	4.779453525	4.70159503	50.83113262	1002.600331	28.6	2945.793071	9.88131291682493E-324	510.1184337	255.0587181	99.85865777	0	0	0	0	0	0	0
2:03:37	-272.836468	2961.956475	10.84058792	10.58178682	14.70490937	4.779453525	4.70159503	50.83113262	1002.600331	28.6	2945.793071	9.88131291682493E-324	510.1184337	255.0587181	99.85865777	0	0	0	0	0	0	0
2:03:37	-272.836468	2961.956475	10.84058792	10.58178682	14.70490937	4.779453525	4.70159503	50.83113262	1002.600331	28.6	2945.793071	9.88131291682493E-324	510.1184337	255.0587181	99.85865777	0	0	0	0	0	0	0
2:03:37	-272.836468	2961.956475	10.84058792	10.58178682	14.70490937	4.779453525	4.70159503	50.83113262	1002.600331	28.6	2945.793071	9.88131291682493E-324	510.1184337	255.0587181	99.85865777	0	0	0	0	0	0	0
2:03:37	-110.9337836	2947.522115	10.57800501	10.37370685	14.6314416	4.721800205	4.719800655	50.7671399	1002.982761	28.6	2937.412973	9.88131291682493E-324	509.6863421	254.8426717	99.85833678	0	0	0	0	0	0	0
2:03:37	-110.9337836	2947.522115	10.57800501	10.37370685	14.6314416	4.721800205	4.719800655	50.7671399	1002.982761	28.6	2937.412973	9.88131291682493E-324	509.6863421	254.8426717	99.85833678	0	0	0	0	0	0	0
2:03:37	-110.9337836	2947.522115	10.57800501	10.37370685	14.6314416	4.721800205	4.719800655	50.7671399	1002.982761	28.6	2937.412973	9.88131291682493E-324	509.6863421	254.8426717	99.85833678	0	0	0	0	0	0	0
2:03:37	-110.9337836	2947.522115	10.57800501	10.37370685	14.6314416	4.721800205	4.719800655	50.7671399	1002.982761	28.6	2937.412973	9.88131291682493E-324	509.6863421	254.8426717	99.85833678	0	0	0	0	0	0	0
2:03:37	-110.9337836	2947.522115	10.57800501	10.37370685	14.6314416	4.721800205	4.719800655	50.7671399	1002.982761	28.6	2937.412973	9.88131291682493E-324	509.6863421	254.8426717	99.85833678	0	0	0	0	0	0	0
2:03:37	-110.9337836	2947.522115	10.57800501	10.37370685	14.6314416	4.721800205	4.719800655	50.7671399	1002.982761	28.6	2937.412973	9.88131291682493E-324	509.6863421	254.8426717	99.85833678	0	0	0	0	0	0	0
2:03:37	-110.9337836	2947.522115	10.57800501	10.37370685	14.6314416	4.721800205	4.719800655	50.7671399	1002.982761	28.6	2937.412973	9.88131291682493E-324	509.6863421	254.8426717	99.85833678	0	0	0	0	0	0	0
2:03:37	-110.9337836	2947.522115	10.57800501	10.37370685	14.6314416	4.721800205	4.719800655	50.7671399	1002.982761	28.6	2937.412973	9.88131291682493E-324	509.6863421	254.8426717	99.85833678	0	0	0	0	0	0	0
2:03:37	-110.9337836	2947.522115	10.57800501	10.37370685	14.6314416	4.721800205	4.719800655	50.7671399	1002.982761	28.6	2937.412973	9.88131291682493E-324	509.6863421	254.8426717	99.85833678	0	0	0	0	0	0	0
2:03:37	-160.1512012	2932.224403	10.44765857	10.01814591	14.5586661	4.652777705	4.705129936	50.73437563	1003.178566	28.6	2924.352842	9.88131291682493E-324	509.4651111	254.7320559	99.85817243	0	0	0	0	0	0	0
2:03:37	-160.1512012	2932.224403	10.44765857	10.01814591	14.5586661	4.652777705	4.705129936	50.73437563	1003.178566	28.6	2924.352842	9.88131291682493E-324	509.4651111	254.7320559	99.85817243	0	0	0	0	0	0	0
2:03:37	-160.1512012	2932.224403	10.44765857	10.01814591	14.5586661	4.652777705	4.705129936	50.73437563	1003.178566	28.6	2924.352842	9.88131291682493E-324	509.4651111	254.7320559	99.85817243	0	0	0	0	0	0	0
2:03:37	-160.1512012	2932.224403	10.44765857	10.01814591	14.5586661	4.652777705	4.705129936	50.73437563	1003.178566	28.6	2924.352842	9.88131291682493E-324	509.4651111	254.7320559	99.85817243	0	0	0	0	0	0	0
2:03:37	59.58231123	2924.260058	10.23530148	9.906533382	14.5158663	4.615937731	4.684283159	50.7220004	1003.380682	28.6	2917.517819	9.88131291682493E-324	509.3815511	254.6902758	99.85811035	0	0	0	0	0	0	0
2:03:37	59.58231123	2924.260058	10.23530148	9.906533382	14.5158663	4.615937731	4.684283159	50.7220004	1003.380682	28.6	2917.517819	9.88131291682493E-324	509.3815511	254.6902758	99.85811035	0	0	0	0	0	0	0
2:03:37	59.58231123	2924.260058	10.23530148	9.906533382	14.5158663	4.615937731	4.684283159	50.7220004	1003.380682	28.6	2917.517819	9.88131291682493E-324	509.3815511	254.6902758	99.85811035	0	0	0	0	0	0	0
2:03:37	59.58231123	2924.260058	10.23530148	9.906533382	14.5158663	4.615937731	4.684283159	50.7220004	1003.380682	28.6	2917.517819	9.88131291682493E-324	509.3815511	254.6902758	99.85811035	0	0	0	0	0	0	0
2:03:37	-50.53042465	2911.512894	10.09969836	10.06764109	14.45719555	4.554536118	4.645432977	50.71126421	1003.556029	28.6	2906.743627	9.88131291682493E-324	509.3090582	254.6540292	99.8580565	0	0	0	0	0	0	0
2:03:37	-50.53042465	2911.512894	10.09969836	10.06764109	14.45719555	4.554536118	4.645432977	50.71126421	1003.556029	28.6	2906.743627	9.88131291682493E-324	509.3090582	254.6540292	99.8580565	0	0	0	0	0	0	0
2:03:38	-50.53042465	2911.512894	10.09969836	10.06764109	14.45719555	4.554536118	4.645432977	50.71126421	1003.556029	28.6	2906.743627	9.88131291682493E-324	509.3090582	254.6540292	99.8580565	0	0	0	0	0	0	0
2:03:38	-50.53042465	2911.512894	10.09969836	10.06764109	14.45719555	4.554536118	4.645432977	50.71126421	1003.556029	28.6	2906.743627	9.88131291682493E-324	509.3090582	254.6540292	99.8580565	0	0	0	0	0	0	0
2:03:38	-50.53042465	2911.512894	10.09969836	10.06764109	14.45719555	4.554536118	4.645432977	50.71126421	1003.556029	28.6	2906.743627	9.88131291682493E-324	509.3090582	254.6540292	99.8580565	0	0	0	0	0	0	0
2:03:38	-50.53042465	2911.512894	10.09969836	10.06764109	14.45719555	4.554536118	4.645432977	50.71126421	1003.556029	28.6	2906.743627	9.88131291682493E-324	509.3090582	254.6540292	99.8580565	0	0	0	0	0	0	0
2:03:38	-50.53042465	2911.512894	10.09969836	10.06764109	14.45719555	4.554536118	4.645432977	50.71126421	1003.556029	28.6	2906.743627	9.88131291682493E-324	509.3090582	254.6540292	99.8580565	0	0	0	0	0	0	0
2:03:38	-50.53042465	2911.512894	10.09969836	10.06764109	14.45719555	4.554536118	4.645432977	50.71126421	1003.556029	28.6	2906.743627	9.88131291682493E-324	509.3090582	254.6540292	99.8580565	0	0	0	0	0	0	0
2:03:38	47.35722258	2904.098386	10.14510956	9.784776239	14.41364412	4.518594493	4.612453684	50.70576727	1003.645807	28.6	2899.406193	9.88131291682493E-324	509.2719418	254.6354709	99.85802893	0	0	0	0	0	0	0
2:03:38	47.35722258	2904.098386	10.14510956	9.784776239	14.41364412	4.518594493	4.612453684	50.70576727	1003.645807	28.6	2899.406193	9.88131291682493E-324	509.2719418	254.6354709	99.85802893	0	0	0	0	0	0	0
2:03:38	47.35722258	2904.098386	10.14510956	9.784776239	14.41364412	4.518594493	4.612453684	50.70576727	1003.645807	28.6	2899.406193	9.88131291682493E-324	509.2719418	254.6354709	99.85802893	0	0	0	0	0	0	0
2:03:38	47.35722258	2904.098386	10.14510956	9.784776239	14.41364412	4.518594493	4.612453684	50.70576727	1003.645807	28.6	2899.406193	9.88131291682493E-324	509.2719418	254.6354709	99.85802893	0	0	0	0	0	0	0
2:03:38	47.35722258	2904.098386	10.14510956	9.784776239	14.41364412	4.518594493	4.612453684	50.70576727	1003.645807	28.6	2899.406193	9.88131291682493E-324	509.2719418	254.6354709	99.85802893	0	0	0	0	0	0	0
2:03:38	47.35722258	2904.098386	10.14510956	9.784776239	14.41364412	4.518594493	4.612453684	50.70576727	1003.645807	28.6	2899.406193	9.88131291682493E-324	509.2719418	254.6354709	99.85802893	0	0	0	0	0	0	0
2:03:38	47.35722258	2904.098386	10.14510956	9.784776239	14.41364412	4.518594493	4.612453684	50.70576727	1003.645807	28.6	2899.406193	9.88131291682493E-324	509.2719418	254.6354709	99.85802893	0	0	0	0	0	0	0
2:03:38	47.35722258	2904.098386	10.14510956	9.784776239	14.41364412	4.518594493	4.612453684	50.70576727	1003.645807	28.6	2899.406193	9.88131291682493E-324	509.2719418	254.6354709	99.85802893	0	0	0	0	0	0	0
2:03:38	47.35722258	2904.098386	10.14510956	9.784776239	14.41364412	4.518594493	4.612453684	50.70576727	1003.645807	28.6	2899.406193	9.88131291682493E-324	509.2719418	254.6354709	99.85802893	0	0	0	0	0	0	0
2:03:38	17.99568196	2894.339933	9.979456095	9.539709434	14.36743379	4.47031238	4.567824286	50.70295284	1003.691773	28.6	2889.978043	9.88131291682493E-324	509.2529382	254.6259691	99.85801481	0	0	0	0	0	0	0
2:03:38	17.99568196	2894.339933	9.979456095	9.539709434	14.36743379	4.47031238	4.567824286	50.70295284	1003.691773	28.6	2889.978043	9.88131291682493E-324	509.2529382	254.6259691	99.85801481	0	0	0	0	0	0	0
2:03:38	17.99568196	2894.339933	9.979456095	9.539709434	14.36743379	4.47031238	4.567824286	50.70295284	1003.691773	28.6	2889.978043	9.88131291682493E-324	509.2529382	254.6259691	99.85801481	0	0	0	0	0	0	0
2:03:38	17.99568196	2894.339933	9.979456095	9.539709434	14.36743379	4.47031238	4.567824286	50.70295284	1003.691773	28.6	2889.978043	9.88131291682493E-324	509.2529382	254.6259691	99.85801481	0	0	0	0	0	0	0
2:03:38	17.99568196	2894.339933	9.979456095	9.539709434	14.36743379	4.47031238	4.567824286	50.70295284	1003.691773	28.6	2889.978043	9.88131291682493E-324	509.2529382	254.6259691	99.85801481	0	0	0	0	0	0	0
2:03:38	17.99568196	2894.339933	9.979456095	9.539709434	14.36743379	4.47031238	4.567824286	50.70295284	1003.691773	28.6	2889.978043	9.88131291682493E-324	509.2529382	254.6259691	99.85801481	0	0	0	0	0	0	0
2:03:38	17.99568196	2894.339933	9.979456095	9.539709434	14.36743379	4.47031238	4.567824286	50.70295284	1003.691773	28.6	2889.978043	9.88131291682493E-324	509.2529382	254.6259691	99.85801481	0	0	0	0	0	0	0
2:03:38	17.99568196	2894.339933	9.979456095	9.539709434	14.36743379	4.47031238	4.567824286	50.70295284	1003.691773	28.6	2889.978043	9.88131291682493E-324	509.2529382	254.6259691	99.85801481	0	0	0	0	0	0	0
2:03:38	210.6057412	2886.453854	9.77682552	9.41445123	14.3276941	4.191279939	4.501030035	50.70151186	1003.715308	28.6	2881.369294	9.88131291682493E-324	509.2432084	254.6211042	99.85800758	0	0	0	0	0	0	0
2:03:38	210.6057412	2886.453854	9.77682552	9.41445123	14.3276941	4.191279939	4.501030035	50.70151186	1003.715308	28.6	2881.369294	9.88131291682493E-324	509.2432084	254.6211042	99.85800758	0	0	0	0	0	0	0
2:03:38	210.6057412	2886.453854	9.77682552	9.41445123	14.3276941	4.191279939	4.501030035	50.70151186	1003.715308	28.6	2881.369294	9.88131291682493E-324	509.2432084	254.6211042	99.85800758	0	0	0	0	0	0	0
2:03:38	210.6057412	2886.453854	9.77682552	9.41445123	14.3276941	4.191279939	4.501030035	50.70151186	1003.715308	28.6	2881.369294	9.88131291682493E-324	509.2432084	254.6211042	99.85800758	0	0	0	0	0	0	0
2:03:38	210.6057412	2886.453854	9.77682552	9.41445123	14.3276941	4.191279939	4.501030035	50.70151186	1003.715308	28.6	2881.369294	9.88131291682493E-324	509.2432084	254.6211042	99.85800758	0	0	0	0	0	0	0
2:03:38	210.6057412	2886.453854	9.77682552	9.41445123	14.3276941	4.191279939	4.501030035	50.70151186	1003.715308	28.6	2881.369294	9.88131291682493E-324	509.2432084	254.6211042	99.85800758	0	0	0	0	0	0	0
2:03:38	210.6057412	2886.453854	9.77682552	9.41445123	14.3276941	4.191279939	4.501030035	50.70151186	1003.715308	28.6	2881.369294	9.88131291682493E-324	509.2432084	254.6211042	99.85800758	0	0	0	0	0	0	0
2:03:38	210.6057412	2886.453854	9.77682552	9.41445123	14.3276941	4.191279939	4.501030035	50.70151186	1003.715308	28.6	2881.369294	9.88131291682493E-324	509.2432084	254.6211042	99.85800758	0	0	0	0	0	0	0
2:03:38	144.1500835	2883.851717	9.064582666	8.66351103	14.37641138	2.814935329	4.062631378	51.04237407	1000.426526	28.6	2874.562071	9.88131291682493E-324	510.9925867	255.4960373	99.85946788	0	0	0	0	0	0	0
2:03:39	144.1500835	2883.851717	9.064582666	8.66351103	14.37641138	2.814935329	4.062631378	51.04237407	1000.426526	28.6	2874.562071	9.88131291682493E-324	510.9925867	255.4960373	99.85946788	0	0	0	0	0	0	0
2:03:39	144.1500835	2883.851717	9.064582666	8.66351103	14.37641138	2.814935329	4.062631378	51.04237407	1000.426526	28.6	2874.562071	9.88131291682493E-324	510.9925867	255.4960373	99.85946788	0	0	0	0	0	0	0
2:03:39	144.1500835	2883.851717	9.064582666	8.66351103	14.37641138	2.814935329	4.062631378	51.04237407	1000.426526	28.6	2874.562071	9.88131291682493E-324	510.9925867	255.4960373	99.85946788	0	0	0	0	0	0	0
2:03:39	144.1500835	2883.851717	9.064582666	8.66351103	14.37641138	2.814935329	4.062631378	51.04237407	1000.426526	28.6	2874.562071	9.88131291682493E-324	510.9925867	255.4960373	99.85946788	0	0	0	0	0	0	0
2:03:39	144.1500835	2883.851717	9.064582666	8.66351103	14.37641138	2.814935329	4.062631378	51.04237407	1000.426526	28.6	2874.562071	9.88131291682493E-324	510.9925867	255.4960373	99.85946788	0	0	0	0	0	0	0
2:03:39	144.1500835	2883.851717	9.064582666	8.66351103	14.37641138	2.814935329	4.062631378	51.04237407	1000.426526	28.6	2874.562071	9.88131291682493E-324	510.9925867	255.4960373	99.85946788	0	0	0	0	0	0	0
2:03:39	144.1500835	2883.851717	9.064582666	8.66351103	14.37641138	2.814935329	4.062631378	51.04237407	1000.426526	28.6	2874.562071	9.88131291682493E-324	510.9925867	255.4960373	99.85946788	0	0	0	0	0	0	0
2:03:39	144.1500835	2883.851717	9.064582666	8.66351103	14.37641138	2.814935329	4.062631378	51.04237407	1000.426526	28.6	2874.562071	9.88131291682493E-324	510.9925867	255.4960373	99.85946788	0	0	0	0	0	0	0
2:03:39	-1.30600526	2900.906591	7.951162325	7.640253647	14.55587463	0.989950888	3.149779265	51.21689552	998.7426691	28.6	2871.435756	9.88131291682493E-324	511.8882684	255.9440031	99.86021556	0	0	0	0	0	0	0
2:03:39	-1.30600526	2900.906591	7.951162325	7.640253647	14.55587463	0.989950888	3.149779265	51.21689552	998.7426691	28.6	2871.435756	9.88131291682493E-324	511.8882684	255.9440031	99.86021556	0	0	0	0	0	0	0
2:03:39	-1.30600526	2900.906591	7.951162325	7.640253647	14.55587463	0.989950888	3.149779265	51.21689552	998.7426691	28.6	2871.435756	9.88131291682493E-324	511.8882684	255.9440031	99.86021556	0	0	0	0	0	0	0
2:03:39	-1.30600526	2900.906591	7.951162325	7.640253647	14.55587463	0.989950888	3.149779265	51.21689552	998.7426691	28.6	2871.435756	9.88131291682493E-324	511.8882684	255.9440031	99.86021556	0	0	0	0	0	0	0
2:03:39	-1.30600526	2900.906591	7.951162325	7.640253647	14.55587463	0.989950888	3.149779265	51.21689552	998.7426691	28.6	2871.435756	9.88131291682493E-324	511.8882684	255.9440031	99.86021556	0	0	0	0	0	0	0
2:03:39	-1.30600526	2900.906591	7.951162325	7.640253647	14.55587463	0.989950888	3.149779265	51.21689552	998.7426691	28.6	2871.435756	9.88131291682493E-324	511.8882684	255.9440031	99.86021556	0	0	0	0	0	0	0
2:03:39	-1.30600526	2900.906591	7.951162325	7.640253647	14.55587463	0.989950888	3.149779265	51.21689552	998.7426691	28.6	2871.435756	9.88131291682493E-324	511.8882684	255.9440031	99.86021556	0	0	0	0	0	0	0
2:03:39	-1.30600526	2900.906591	7.951162325	7.640253647	14.55587463	0.989950888	3.149779265	51.21689552	998.7426691	28.6	2871.435756	9.88131291682493E-324	511.8882684	255.9440031	99.86021556	0	0	0	0	0	0	0
2:03:39	-124.7627947	2936.100311	6.702571111	6.601281867	14.84727981	-0.927545145	1.886774984	51.30625051	997.8805346	28.6	2870.759043	9.88131291682493E-324	512.3468574	256.1733616	99.86059836	0	0	0	0	0	0	0
2:03:39	-124.7627947	2936.100311	6.702571111	6.601281867	14.84727981	-0.927545145	1.886774984	51.30625051	997.8805346	28.6	2870.759043	9.88131291682493E-324	512.3468574	256.1733616	99.86059836	0	0	0	0	0	0	0
2:03:39	-124.7627947	2936.100311	6.702571111	6.601281867	14.84727981	-0.927545145	1.886774984	51.30625051	997.8805346	28.6	2870.759043	9.88131291682493E-324	512.3468574	256.1733616	99.86059836	0	0	0	0	0	0	0
2:03:39	-124.7627947	2936.100311	6.702571111	6.601281867	14.84727981	-0.927545145	1.886774984	51.30625051	997.8805346	28.6	2870.759043	9.88131291682493E-324	512.3468574	256.1733616	99.86059836	0	0	0	0	0	0	0
2:03:39	-124.7627947	2936.100311	6.702571111	6.601281867	14.84727981	-0.927545145	1.886774984	51.30625051	997.8805346	28.6	2870.759043	9.88131291682493E-324	512.3468574	256.1733616	99.86059836	0	0	0	0	0	0	0
2:03:39	-124.7627947	2936.100311	6.702571111	6.601281867	14.84727981	-0.927545145	1.886774984	51.30625051	997.8805346	28.6	2870.759043	9.88131291682493E-324	512.3468574	256.1733616	99.86059836	0	0	0	0	0	0	0
2:03:39	-124.7627947	2936.100311	6.702571111	6.601281867	14.84727981	-0.927545145	1.886774984	51.30625051	997.8805346	28.6	2870.759043	9.88131291682493E-324	512.3468574	256.1733616	99.86059836	0	0	0	0	0	0	0
2:03:39	-124.7627947	2936.100311	6.702571111	6.601281867	14.84727981	-0.927545145	1.886774984	51.30625051	997.8805346	28.6	2870.759043	9.88131291682493E-324	512.3468574	256.1733616	99.86059836	0	0	0	0	0	0	0
2:03:39	-28.54361488	2993.798999	5.590796409	5.695760316	15.26667126	-2.837759114	0.293876792	51.35200026	997.4391217	28.6	2872.340446	9.88131291682493E-324	512.581655	256.2907931	99.86079436	0	0	0	0	0	0	0
2:03:39	-28.54361488	2993.798999	5.590796409	5.695760316	15.26667126	-2.837759114	0.293876792	51.35200026	997.4391217	28.6	2872.340446	9.88131291682493E-324	512.581655	256.2907931	99.86079436	0	0	0	0	0	0	0
2:03:39	-28.54361488	2993.798999	5.590796409	5.695760316	15.26667126	-2.837759114	0.293876792	51.35200026	997.4391217	28.6	2872.340446	9.88131291682493E-324	512.581655	256.2907931	99.86079436	0	0	0	0	0	0	0
2:03:39	-28.54361488	2993.798999	5.590796409	5.695760316	15.26667126	-2.837759114	0.293876792	51.35200026	997.4391217	28.6	2872.340446	9.88131291682493E-324	512.581655	256.2907931	99.86079436	0	0	0	0	0	0	0
2:03:39	-28.54361488	2993.798999	5.590796409	5.695760316	15.26667126	-2.837759114	0.293876792	51.35200026	997.4391217	28.6	2872.340446	9.88131291682493E-324	512.581655	256.2907931	99.86079436	0	0	0	0	0	0	0
2:03:39	-28.54361488	2993.798999	5.590796409	5.695760316	15.26667126	-2.837759114	0.293876792	51.35200026	997.4391217	28.6	2872.340446	9.88131291682493E-324	512.581655	256.2907931	99.86079436	0	0	0	0	0	0	0
2:03:39	-28.54361488	2993.798999	5.590796409	5.695760316	15.26667126	-2.837759114	0.293876792	51.35200026	997.4391217	28.6	2872.340446	9.88131291682493E-324	512.581655	256.2907931	99.86079436	0	0	0	0	0	0	0
2:03:39	-28.54361488	2993.798999	5.590796409	5.695760316	15.26667126	-2.837759114	0.293876792	51.35200026	997.4391217	28.6	2872.340446	9.88131291682493E-324	512.581655	256.2907931	99.86079436	0	0	0	0	0	0	0
2:03:40	-28.54361488	2993.798999	5.590796409	5.695760316	15.26667126	-2.837759114	0.293876792	51.35200026	997.4391217	28.6	2872.340446	9.88131291682493E-324	512.581655	256.2907931	99.86079436	0	0	0	0	0	0	0
2:03:40	143.9401572	3069.273224	4.757143761	4.893213282	15.76071169	-4.363548667	-1.345703083	51.22902413	1000.340222	28.6	2876.069004	9.88131291682493E-324	512.7018714	256.3509181	99.86089471	0	0	0	0	0	0	0
2:03:40	143.9401572	3069.273224	4.757143761	4.893213282	15.76071169	-4.363548667	-1.345703083	51.22902413	1000.340222	28.6	2876.069004	9.88131291682493E-324	512.7018714	256.3509181	99.86089471	0	0	0	0	0	0	0
2:03:40	143.9401572	3069.273224	4.757143761	4.893213282	15.76071169	-4.363548667	-1.345703083	51.22902413	1000.340222	28.6	2876.069004	9.88131291682493E-324	512.7018714	256.3509181	99.86089471	0	0	0	0	0	0	0
2:03:40	143.9401572	3069.273224	4.757143761	4.893213282	15.76071169	-4.363548667	-1.345703083	51.22902413	1000.340222	28.6	2876.069004	9.88131291682493E-324	512.7018714	256.3509181	99.86089471	0	0	0	0	0	0	0
2:03:40	143.9401572	3069.273224	4.757143761	4.893213282	15.76071169	-4.363548667	-1.345703083	51.22902413	1000.340222	28.6	2876.069004	9.88131291682493E-324	512.7018714	256.3509181	99.86089471	0	0	0	0	0	0	0
2:03:40	143.9401572	3069.273224	4.757143761	4.893213282	15.76071169	-4.363548667	-1.345703083	51.22902413	1000.340222	28.6	2876.069004	9.88131291682493E-324	512.7018714	256.3509181	99.86089471	0	0	0	0	0	0	0
2:03:40	143.9401572	3069.273224	4.757143761	4.893213282	15.76071169	-4.363548667	-1.345703083	51.22902413	1000.340222	28.6	2876.069004	9.88131291682493E-324	512.7018714	256.3509181	99.86089471	0	0	0	0	0	0	0
2:03:40	143.9401572	3069.273224	4.757143761	4.893213282	15.76071169	-4.363548667	-1.345703083	51.22902413	1000.340222	28.6	2876.069004	9.88131291682493E-324	512.7018714	256.3509181	99.86089471	0	0	0	0	0	0	0
2:03:40	418.0294645	3158.75469	5.131697606	5.2624532	16.24468438	-4.537272917	-2.695263978	51.16606036	1001.825586	28.6	2882.034954	9.88131291682493E-324	512.7634221	256.3817021	99.86094609	0	0	0	0	0	0	0
2:03:40	418.0294645	3158.75469	5.131697606	5.2624532	16.24468438	-4.537272917	-2.695263978	51.16606036	1001.825586	28.6	2882.034954	9.88131291682493E-324	512.7634221	256.3817021	99.86094609	0	0	0	0	0	0	0
2:03:40	418.0294645	3158.75469	5.131697606	5.2624532	16.24468438	-4.537272917	-2.695263978	51.16606036	1001.825586	28.6	2882.034954	9.88131291682493E-324	512.7634221	256.3817021	99.86094609	0	0	0	0	0	0	0
2:03:40	418.0294645	3158.75469	5.131697606	5.2624532	16.24468438	-4.537272917	-2.695263978	51.16606036	1001.825586	28.6	2882.034954	9.88131291682493E-324	512.7634221	256.3817021	99.86094609	0	0	0	0	0	0	0
2:03:40	418.0294645	3158.75469	5.131697606	5.2624532	16.24468438	-4.537272917	-2.695263978	51.16606036	1001.825586	28.6	2882.034954	9.88131291682493E-324	512.7634221	256.3817021	99.86094609	0	0	0	0	0	0	0
2:03:40	418.0294645	3158.75469	5.131697606	5.2624532	16.24468438	-4.537272917	-2.695263978	51.16606036	1001.825586	28.6	2882.034954	9.88131291682493E-324	512.7634221	256.3817021	99.86094609	0	0	0	0	0	0	0
2:03:40	418.0294645	3158.75469	5.131697606	5.2624532	16.24468438	-4.537272917	-2.695263978	51.16606036	1001.825586	28.6	2882.034954	9.88131291682493E-324	512.7634221	256.3817021	99.86094609	0	0	0	0	0	0	0
2:03:40	418.0294645	3158.75469	5.131697606	5.2624532	16.24468438	-4.537272917	-2.695263978	51.16606036	1001.825586	28.6	2882.034954	9.88131291682493E-324	512.7634221	256.3817021	99.86094609	0	0	0	0	0	0	0
2:03:40	263.6012058	3227.415194	6.355037174	6.154792039	16.5391744	-3.288875734	-3.213967157	51.1338229	1002.586092	28.6	2889.621537	9.88131291682493E-324	512.7949361	256.3974635	99.8609724	0	0	0	0	0	0	0
2:03:40	263.6012058	3227.415194	6.355037174	6.154792039	16.5391744	-3.288875734	-3.213967157	51.1338229	1002.586092	28.6	2889.621537	9.88131291682493E-324	512.7949361	256.3974635	99.8609724	0	0	0	0	0	0	0
2:03:40	263.6012058	3227.415194	6.355037174	6.154792039	16.5391744	-3.288875734	-3.213967157	51.1338229	1002.586092	28.6	2889.621537	9.88131291682493E-324	512.7949361	256.3974635	99.8609724	0	0	0	0	0	0	0
2:03:40	263.6012058	3227.415194	6.355037174	6.154792039	16.5391744	-3.288875734	-3.213967157	51.1338229	1002.586092	28.6	2889.621537	9.88131291682493E-324	512.7949361	256.3974635	99.8609724	0	0	0	0	0	0	0
2:03:40	263.6012058	3227.415194	6.355037174	6.154792039	16.5391744	-3.288875734	-3.213967157	51.1338229	1002.586092	28.6	2889.621537	9.88131291682493E-324	512.7949361	256.3974635	99.8609724	0	0	0	0	0	0	0
2:03:40	263.6012058	3227.415194	6.355037174	6.154792039	16.5391744	-3.288875734	-3.213967157	51.1338229	1002.586092	28.6	2889.621537	9.88131291682493E-324	512.7949361	256.3974635	99.8609724	0	0	0	0	0	0	0
2:03:40	263.6012058	3227.415194	6.355037174	6.154792039	16.5391744	-3.288875734	-3.213967157	51.1338229	1002.586092	28.6	2889.621537	9.88131291682493E-324	512.7949361	256.3974635	99.8609724	0	0	0	0	0	0	0
2:03:40	263.6012058	3227.415194	6.355037174	6.154792039	16.5391744	-3.288875734	-3.213967157	51.1338229	1002.586092	28.6	2889.621537	9.88131291682493E-324	512.7949361	256.3974635	99.8609724	0	0	0	0	0	0	0
2:03:40	263.6012058	3227.415194	6.355037174	6.154792039	16.5391744	-3.288875734	-3.213967157	51.1338229	1002.586092	28.6	2889.621537	9.88131291682493E-324	512.7949361	256.3974635	99.8609724	0	0	0	0	0	0	0
2:03:40	41.97592938	3263.753379	7.891091033	7.604837524	16.63183329	-1.228784376	-2.756591184	51.11731733	1002.642471	28.6	2899.017651	9.88131291682493E-324	512.8110713	256.4055333	99.86098587	0	0	0	0	0	0	0
2:03:40	41.97592938	3263.753379	7.891091033	7.604837524	16.63183329	-1.228784376	-2.756591184	51.11731733	1002.642471	28.6	2899.017651	9.88131291682493E-324	512.8110713	256.4055333	99.86098587	0	0	0	0	0	0	0
2:03:40	41.97592938	3263.753379	7.891091033	7.604837524	16.63183329	-1.228784376	-2.756591184	51.11731733	1002.642471	28.6	2899.017651	9.88131291682493E-324	512.8110713	256.4055333	99.86098587	0	0	0	0	0	0	0
2:03:40	41.97592938	3263.753379	7.891091033	7.604837524	16.63183329	-1.228784376	-2.756591184	51.11731733	1002.642471	28.6	2899.017651	9.88131291682493E-324	512.8110713	256.4055333	99.86098587	0	0	0	0	0	0	0
2:03:40	41.97592938	3263.753379	7.891091033	7.604837524	16.63183329	-1.228784376	-2.756591184	51.11731733	1002.642471	28.6	2899.017651	9.88131291682493E-324	512.8110713	256.4055333	99.86098587	0	0	0	0	0	0	0
2:03:40	41.97592938	3263.753379	7.891091033	7.604837524	16.63183329	-1.228784376	-2.756591184	51.11731733	1002.642471	28.6	2899.017651	9.88131291682493E-324	512.8110713	256.4055333	99.86098587	0	0	0	0	0	0	0
2:03:41	41.97592938	3263.753379	7.891091033	7.604837524	16.63183329	-1.228784376	-2.756591184	51.11731733	1002.642471	28.6	2899.017651	9.88131291682493E-324	512.8110713	256.4055333	99.86098587	0	0	0	0	0	0	0
2:03:41	41.97592938	3263.753379	7.891091033	7.604837524	16.63183329	-1.228784376	-2.756591184	51.11731733	1002.642471	28.6	2899.017651	9.88131291682493E-324	512.8110713	256.4055333	99.86098587	0	0	0	0	0	0	0
2:03:41	-36.04129216	3268.121306	9.420494609	9.269500812	16.53844265	0.8405584	-1.715334686	51.15766647	1002.552937	28.6	2908.187181	9.88131291682493E-324	513.2375485	256.618529	99.86148076	0	0	0	0	0	0	0
2:03:41	-36.04129216	3268.121306	9.420494609	9.269500812	16.53844265	0.8405584	-1.715334686	51.15766647	1002.552937	28.6	2908.187181	9.88131291682493E-324	513.2375485	256.618529	99.86148076	0	0	0	0	0	0	0
2:03:41	-36.04129216	3268.121306	9.420494609	9.269500812	16.53844265	0.8405584	-1.715334686	51.15766647	1002.552937	28.6	2908.187181	9.88131291682493E-324	513.2375485	256.618529	99.86148076	0	0	0	0	0	0	0
2:03:41	-36.04129216	3268.121306	9.420494609	9.269500812	16.53844265	0.8405584	-1.715334686	51.15766647	1002.552937	28.6	2908.187181	9.88131291682493E-324	513.2375485	256.618529	99.86148076	0	0	0	0	0	0	0
2:03:41	-36.04129216	3268.121306	9.420494609	9.269500812	16.53844265	0.8405584	-1.715334686	51.15766647	1002.552937	28.6	2908.187181	9.88131291682493E-324	513.2375485	256.618529	99.86148076	0	0	0	0	0	0	0
2:03:41	-36.04129216	3268.121306	9.420494609	9.269500812	16.53844265	0.8405584	-1.715334686	51.15766647	1002.552937	28.6	2908.187181	9.88131291682493E-324	513.2375485	256.618529	99.86148076	0	0	0	0	0	0	0
2:03:41	-36.04129216	3268.121306	9.420494609	9.269500812	16.53844265	0.8405584	-1.715334686	51.15766647	1002.552937	28.6	2908.187181	9.88131291682493E-324	513.2375485	256.618529	99.86148076	0	0	0	0	0	0	0
2:03:41	-36.04129216	3268.121306	9.420494609	9.269500812	16.53844265	0.8405584	-1.715334686	51.15766647	1002.552937	28.6	2908.187181	9.88131291682493E-324	513.2375485	256.618529	99.86148076	0	0	0	0	0	0	0
2:03:41	-159.1367016	3239.176685	10.85726124	10.42665642	16.27087464	2.804805901	-0.191899359	51.17832523	1002.507096	28.6	2917.284525	9.88131291682493E-324	513.4559048	256.7275829	99.86173415	0	0	0	0	0	0	0
2:03:41	-159.1367016	3239.176685	10.85726124	10.42665642	16.27087464	2.804805901	-0.191899359	51.17832523	1002.507096	28.6	2917.284525	9.88131291682493E-324	513.4559048	256.7275829	99.86173415	0	0	0	0	0	0	0
2:03:41	-159.1367016	3239.176685	10.85726124	10.42665642	16.27087464	2.804805901	-0.191899359	51.17832523	1002.507096	28.6	2917.284525	9.88131291682493E-324	513.4559048	256.7275829	99.86173415	0	0	0	0	0	0	0
2:03:41	-159.1367016	3239.176685	10.85726124	10.42665642	16.27087464	2.804805901	-0.191899359	51.17832523	1002.507096	28.6	2917.284525	9.88131291682493E-324	513.4559048	256.7275829	99.86173415	0	0	0	0	0	0	0
2:03:41	-159.1367016	3239.176685	10.85726124	10.42665642	16.27087464	2.804805901	-0.191899359	51.17832523	1002.507096	28.6	2917.284525	9.88131291682493E-324	513.4559048	256.7275829	99.86173415	0	0	0	0	0	0	0
2:03:41	-159.1367016	3239.176685	10.85726124	10.42665642	16.27087464	2.804805901	-0.191899359	51.17832523	1002.507096	28.6	2917.284525	9.88131291682493E-324	513.4559048	256.7275829	99.86173415	0	0	0	0	0	0	0
2:03:41	-159.1367016	3239.176685	10.85726124	10.42665642	16.27087464	2.804805901	-0.191899359	51.17832523	1002.507096	28.6	2917.284525	9.88131291682493E-324	513.4559048	256.7275829	99.86173415	0	0	0	0	0	0	0
2:03:41	-159.1367016	3239.176685	10.85726124	10.42665642	16.27087464	2.804805901	-0.191899359	51.17832523	1002.507096	28.6	2917.284525	9.88131291682493E-324	513.4559048	256.7275829	99.86173415	0	0	0	0	0	0	0
2:03:41	-159.1367016	3239.176685	10.85726124	10.42665642	16.27087464	2.804805901	-0.191899359	51.17832523	1002.507096	28.6	2917.284525	9.88131291682493E-324	513.4559048	256.7275829	99.86173415	0	0	0	0	0	0	0
2:03:41	-242.7258072	3189.181591	11.71218175	11.10073608	15.91491181	4.209508621	1.390491528	51.18890252	1002.483625	28.6	2925.026381	9.88131291682493E-324	513.5677033	256.7834184	99.86186389	0	0	0	0	0	0	0
2:03:41	-242.7258072	3189.181591	11.71218175	11.10073608	15.91491181	4.209508621	1.390491528	51.18890252	1002.483625	28.6	2925.026381	9.88131291682493E-324	513.5677033	256.7834184	99.86186389	0	0	0	0	0	0	0
2:03:41	-242.7258072	3189.181591	11.71218175	11.10073608	15.91491181	4.209508621	1.390491528	51.18890252	1002.483625	28.6	2925.026381	9.88131291682493E-324	513.5677033	256.7834184	99.86186389	0	0	0	0	0	0	0
2:03:41	-242.7258072	3189.181591	11.71218175	11.10073608	15.91491181	4.209508621	1.390491528	51.18890252	1002.483625	28.6	2925.026381	9.88131291682493E-324	513.5677033	256.7834184	99.86186389	0	0	0	0	0	0	0
[truncated: 141 more rows]
