# Supplementary material for: Design and simulation-based evaluation of a novel tracheostomy high-flow therapy device interface: a preclinical study
Source: PeerJ. 2025 Dec 16;13:e20445. doi: 10.7717/peerj.20445 (PMC12716144; doi:10.7717/peerj.20445)
Supplement: Supplemental Information 4 — PEEP, positive end-expiratory pressure; tHFTI, traditional high-flow tracheal interface; [file peerj-13-20445-s004.csv]

Time	Flow	Lung tidal volume	p alveole	Airway pressure	Bellows position	Intrapleural pressure	Cardial pressure	Fraction of O2 inspir	Ambient pressure	Temperature Celsius	FRC actual	Shunt fraction	Partial pressure O2 air chamber	Partial pressure O2 effectiv	Oxygen sat pulm. capillaries	NA	NA	NA	NA	NA	NA	NA
6:26:50	213.1123851	2518.436525	6.555606791	6.022251143	12.479796	2.585167075	2.720512534	51.76047502	1002.155037	29.1	2507.15914	9.88131291682493E-324	519.65785	259.8284253	99.86673092	0	0	0	0	0	0	0
6:26:50	213.1123851	2518.436525	6.555606791	6.022251143	12.479796	2.585167075	2.720512534	51.76047502	1002.155037	29.1	2507.15914	9.88131291682493E-324	519.65785	259.8284253	99.86673092	0	0	0	0	0	0	0
6:26:50	213.1123851	2518.436525	6.555606791	6.022251143	12.479796	2.585167075	2.720512534	51.76047502	1002.155037	29.1	2507.15914	9.88131291682493E-324	519.65785	259.8284253	99.86673092	0	0	0	0	0	0	0
6:26:51	22.65611715	2501.176997	6.451022677	6.217840585	12.39850355	2.501901542	2.644806417	51.85976321	999.1167307	29.1	2491.788264	9.88131291682493E-324	519.8018832	259.9004418	99.86686223	0	0	0	0	0	0	0
6:26:51	22.65611715	2501.176997	6.451022677	6.217840585	12.39850355	2.501901542	2.644806417	51.85976321	999.1167307	29.1	2491.788264	9.88131291682493E-324	519.8018832	259.9004418	99.86686223	0	0	0	0	0	0	0
6:26:51	22.65611715	2501.176997	6.451022677	6.217840585	12.39850355	2.501901542	2.644806417	51.85976321	999.1167307	29.1	2491.788264	9.88131291682493E-324	519.8018832	259.9004418	99.86686223	0	0	0	0	0	0	0
6:26:51	22.65611715	2501.176997	6.451022677	6.217840585	12.39850355	2.501901542	2.644806417	51.85976321	999.1167307	29.1	2491.788264	9.88131291682493E-324	519.8018832	259.9004418	99.86686223	0	0	0	0	0	0	0
6:26:51	22.65611715	2501.176997	6.451022677	6.217840585	12.39850355	2.501901542	2.644806417	51.85976321	999.1167307	29.1	2491.788264	9.88131291682493E-324	519.8018832	259.9004418	99.86686223	0	0	0	0	0	0	0
6:26:51	22.65611715	2501.176997	6.451022677	6.217840585	12.39850355	2.501901542	2.644806417	51.85976321	999.1167307	29.1	2491.788264	9.88131291682493E-324	519.8018832	259.9004418	99.86686223	0	0	0	0	0	0	0
6:26:51	22.65611715	2501.176997	6.451022677	6.217840585	12.39850355	2.501901542	2.644806417	51.85976321	999.1167307	29.1	2491.788264	9.88131291682493E-324	519.8018832	259.9004418	99.86686223	0	0	0	0	0	0	0
6:26:51	22.65611715	2501.176997	6.451022677	6.217840585	12.39850355	2.501901542	2.644806417	51.85976321	999.1167307	29.1	2491.788264	9.88131291682493E-324	519.8018832	259.9004418	99.86686223	0	0	0	0	0	0	0
6:26:51	134.086892	2489.895022	6.272571611	5.99204638	12.34000982	2.44713359	2.573164886	52.02579876	997.5611181	29.1	2479.668439	9.88131291682493E-324	519.8756282	259.9373142	99.86692946	0	0	0	0	0	0	0
6:26:51	134.086892	2489.895022	6.272571611	5.99204638	12.34000982	2.44713359	2.573164886	52.02579876	997.5611181	29.1	2479.668439	9.88131291682493E-324	519.8756282	259.9373142	99.86692946	0	0	0	0	0	0	0
6:26:51	134.086892	2489.895022	6.272571611	5.99204638	12.34000982	2.44713359	2.573164886	52.02579876	997.5611181	29.1	2479.668439	9.88131291682493E-324	519.8756282	259.9373142	99.86692946	0	0	0	0	0	0	0
6:26:51	134.086892	2489.895022	6.272571611	5.99204638	12.34000982	2.44713359	2.573164886	52.02579876	997.5611181	29.1	2479.668439	9.88131291682493E-324	519.8756282	259.9373142	99.86692946	0	0	0	0	0	0	0
6:26:51	134.086892	2489.895022	6.272571611	5.99204638	12.34000982	2.44713359	2.573164886	52.02579876	997.5611181	29.1	2479.668439	9.88131291682493E-324	519.8756282	259.9373142	99.86692946	0	0	0	0	0	0	0
6:26:51	134.086892	2489.895022	6.272571611	5.99204638	12.34000982	2.44713359	2.573164886	52.02579876	997.5611181	29.1	2479.668439	9.88131291682493E-324	519.8756282	259.9373142	99.86692946	0	0	0	0	0	0	0
6:26:51	134.086892	2489.895022	6.272571611	5.99204638	12.34000982	2.44713359	2.573164886	52.02579876	997.5611181	29.1	2479.668439	9.88131291682493E-324	519.8756282	259.9373142	99.86692946	0	0	0	0	0	0	0
6:26:51	134.086892	2489.895022	6.272571611	5.99204638	12.34000982	2.44713359	2.573164886	52.02579876	997.5611181	29.1	2479.668439	9.88131291682493E-324	519.8756282	259.9373142	99.86692946	0	0	0	0	0	0	0
6:26:51	-341.3366633	2479.957763	6.268788665	5.684119746	12.29706103	2.398428398	2.511348422	52.11080897	996.7646445	29.1	2473.265281	9.88131291682493E-324	519.9133856	259.9561929	99.86696389	0	0	0	0	0	0	0
6:26:51	-341.3366633	2479.957763	6.268788665	5.684119746	12.29706103	2.398428398	2.511348422	52.11080897	996.7646445	29.1	2473.265281	9.88131291682493E-324	519.9133856	259.9561929	99.86696389	0	0	0	0	0	0	0
6:26:51	-341.3366633	2479.957763	6.268788665	5.684119746	12.29706103	2.398428398	2.511348422	52.11080897	996.7646445	29.1	2473.265281	9.88131291682493E-324	519.9133856	259.9561929	99.86696389	0	0	0	0	0	0	0
6:26:51	-341.3366633	2479.957763	6.268788665	5.684119746	12.29706103	2.398428398	2.511348422	52.11080897	996.7646445	29.1	2473.265281	9.88131291682493E-324	519.9133856	259.9561929	99.86696389	0	0	0	0	0	0	0
6:26:51	-341.3366633	2479.957763	6.268788665	5.684119746	12.29706103	2.398428398	2.511348422	52.11080897	996.7646445	29.1	2473.265281	9.88131291682493E-324	519.9133856	259.9561929	99.86696389	0	0	0	0	0	0	0
6:26:51	-341.3366633	2479.957763	6.268788665	5.684119746	12.29706103	2.398428398	2.511348422	52.11080897	996.7646445	29.1	2473.265281	9.88131291682493E-324	519.9133856	259.9561929	99.86696389	0	0	0	0	0	0	0
6:26:51	-341.3366633	2479.957763	6.268788665	5.684119746	12.29706103	2.398428398	2.511348422	52.11080897	996.7646445	29.1	2473.265281	9.88131291682493E-324	519.9133856	259.9561929	99.86696389	0	0	0	0	0	0	0
6:26:51	-341.3366633	2479.957763	6.268788665	5.684119746	12.29706103	2.398428398	2.511348422	52.11080897	996.7646445	29.1	2473.265281	9.88131291682493E-324	519.9133856	259.9561929	99.86696389	0	0	0	0	0	0	0
6:26:51	-341.3366633	2479.957763	6.268788665	5.684119746	12.29706103	2.398428398	2.511348422	52.11080897	996.7646445	29.1	2473.265281	9.88131291682493E-324	519.9133856	259.9561929	99.86696389	0	0	0	0	0	0	0
6:26:51	-185.5536756	2474.016183	5.813499796	5.40005331	12.28375125	1.77715534	2.374058392	52.15433419	996.35685	29.1	2466.946408	9.88131291682493E-324	519.9327174	259.9658587	99.86698151	0	0	0	0	0	0	0
6:26:51	-185.5536756	2474.016183	5.813499796	5.40005331	12.28375125	1.77715534	2.374058392	52.15433419	996.35685	29.1	2466.946408	9.88131291682493E-324	519.9327174	259.9658587	99.86698151	0	0	0	0	0	0	0
6:26:51	-185.5536756	2474.016183	5.813499796	5.40005331	12.28375125	1.77715534	2.374058392	52.15433419	996.35685	29.1	2466.946408	9.88131291682493E-324	519.9327174	259.9658587	99.86698151	0	0	0	0	0	0	0
6:26:51	-185.5536756	2474.016183	5.813499796	5.40005331	12.28375125	1.77715534	2.374058392	52.15433419	996.35685	29.1	2466.946408	9.88131291682493E-324	519.9327174	259.9658587	99.86698151	0	0	0	0	0	0	0
6:26:51	-185.5536756	2474.016183	5.813499796	5.40005331	12.28375125	1.77715534	2.374058392	52.15433419	996.35685	29.1	2466.946408	9.88131291682493E-324	519.9327174	259.9658587	99.86698151	0	0	0	0	0	0	0
6:26:51	-185.5536756	2474.016183	5.813499796	5.40005331	12.28375125	1.77715534	2.374058392	52.15433419	996.35685	29.1	2466.946408	9.88131291682493E-324	519.9327174	259.9658587	99.86698151	0	0	0	0	0	0	0
6:26:51	-185.5536756	2474.016183	5.813499796	5.40005331	12.28375125	1.77715534	2.374058392	52.15433419	996.35685	29.1	2466.946408	9.88131291682493E-324	519.9327174	259.9658587	99.86698151	0	0	0	0	0	0	0
6:26:51	-185.5536756	2474.016183	5.813499796	5.40005331	12.28375125	1.77715534	2.374058392	52.15433419	996.35685	29.1	2466.946408	9.88131291682493E-324	519.9327174	259.9658587	99.86698151	0	0	0	0	0	0	0
6:26:52	60.08057409	2485.36507	5.103167896	4.736547295	12.39928864	0.328095534	1.829317897	51.73741911	999.2751632	29.1	2463.428369	9.88131291682493E-324	517.3362073	258.6678477	99.86503853	0	0	0	0	0	0	0
6:26:52	60.08057409	2485.36507	5.103167896	4.736547295	12.39928864	0.328095534	1.829317897	51.73741911	999.2751632	29.1	2463.428369	9.88131291682493E-324	517.3362073	258.6678477	99.86503853	0	0	0	0	0	0	0
6:26:52	60.08057409	2485.36507	5.103167896	4.736547295	12.39928864	0.328095534	1.829317897	51.73741911	999.2751632	29.1	2463.428369	9.88131291682493E-324	517.3362073	258.6678477	99.86503853	0	0	0	0	0	0	0
6:26:52	60.08057409	2485.36507	5.103167896	4.736547295	12.39928864	0.328095534	1.829317897	51.73741911	999.2751632	29.1	2463.428369	9.88131291682493E-324	517.3362073	258.6678477	99.86503853	0	0	0	0	0	0	0
6:26:52	60.08057409	2485.36507	5.103167896	4.736547295	12.39928864	0.328095534	1.829317897	51.73741911	999.2751632	29.1	2463.428369	9.88131291682493E-324	517.3362073	258.6678477	99.86503853	0	0	0	0	0	0	0
6:26:52	60.08057409	2485.36507	5.103167896	4.736547295	12.39928864	0.328095534	1.829317897	51.73741911	999.2751632	29.1	2463.428369	9.88131291682493E-324	517.3362073	258.6678477	99.86503853	0	0	0	0	0	0	0
6:26:52	60.08057409	2485.36507	5.103167896	4.736547295	12.39928864	0.328095534	1.829317897	51.73741911	999.2751632	29.1	2463.428369	9.88131291682493E-324	517.3362073	258.6678477	99.86503853	0	0	0	0	0	0	0
6:26:52	60.08057409	2485.36507	5.103167896	4.736547295	12.39928864	0.328095534	1.829317897	51.73741911	999.2751632	29.1	2463.428369	9.88131291682493E-324	517.3362073	258.6678477	99.86503853	0	0	0	0	0	0	0
6:26:52	101.1843819	2519.918812	4.110717963	3.820008215	12.66309178	-1.488431087	0.819978763	51.52395858	1000.76934	29.1	2462.430405	9.88131291682493E-324	516.0067942	258.003266	99.86404373	0	0	0	0	0	0	0
6:26:52	101.1843819	2519.918812	4.110717963	3.820008215	12.66309178	-1.488431087	0.819978763	51.52395858	1000.76934	29.1	2462.430405	9.88131291682493E-324	516.0067942	258.003266	99.86404373	0	0	0	0	0	0	0
6:26:52	101.1843819	2519.918812	4.110717963	3.820008215	12.66309178	-1.488431087	0.819978763	51.52395858	1000.76934	29.1	2462.430405	9.88131291682493E-324	516.0067942	258.003266	99.86404373	0	0	0	0	0	0	0
6:26:52	101.1843819	2519.918812	4.110717963	3.820008215	12.66309178	-1.488431087	0.819978763	51.52395858	1000.76934	29.1	2462.430405	9.88131291682493E-324	516.0067942	258.003266	99.86404373	0	0	0	0	0	0	0
6:26:52	101.1843819	2519.918812	4.110717963	3.820008215	12.66309178	-1.488431087	0.819978763	51.52395858	1000.76934	29.1	2462.430405	9.88131291682493E-324	516.0067942	258.003266	99.86404373	0	0	0	0	0	0	0
6:26:52	101.1843819	2519.918812	4.110717963	3.820008215	12.66309178	-1.488431087	0.819978763	51.52395858	1000.76934	29.1	2462.430405	9.88131291682493E-324	516.0067942	258.003266	99.86404373	0	0	0	0	0	0	0
6:26:52	101.1843819	2519.918812	4.110717963	3.820008215	12.66309178	-1.488431087	0.819978763	51.52395858	1000.76934	29.1	2462.430405	9.88131291682493E-324	516.0067942	258.003266	99.86404373	0	0	0	0	0	0	0
6:26:52	101.1843819	2519.918812	4.110717963	3.820008215	12.66309178	-1.488431087	0.819978763	51.52395858	1000.76934	29.1	2462.430405	9.88131291682493E-324	516.0067942	258.003266	99.86404373	0	0	0	0	0	0	0
6:26:52	101.1843819	2519.918812	4.110717963	3.820008215	12.66309178	-1.488431087	0.819978763	51.52395858	1000.76934	29.1	2462.430405	9.88131291682493E-324	516.0067942	258.003266	99.86404373	0	0	0	0	0	0	0
6:26:52	347.8157715	2580.775232	3.132327597	3.068740206	13.08533499	-3.371092716	-0.539538873	51.41466679	1001.534358	29.1	2463.629935	9.88131291682493E-324	515.3261346	257.6630002	99.86353439	0	0	0	0	0	0	0
6:26:52	347.8157715	2580.775232	3.132327597	3.068740206	13.08533499	-3.371092716	-0.539538873	51.41466679	1001.534358	29.1	2463.629935	9.88131291682493E-324	515.3261346	257.6630002	99.86353439	0	0	0	0	0	0	0
6:26:52	347.8157715	2580.775232	3.132327597	3.068740206	13.08533499	-3.371092716	-0.539538873	51.41466679	1001.534358	29.1	2463.629935	9.88131291682493E-324	515.3261346	257.6630002	99.86353439	0	0	0	0	0	0	0
6:26:52	347.8157715	2580.775232	3.132327597	3.068740206	13.08533499	-3.371092716	-0.539538873	51.41466679	1001.534358	29.1	2463.629935	9.88131291682493E-324	515.3261346	257.6630002	99.86353439	0	0	0	0	0	0	0
6:26:52	347.8157715	2580.775232	3.132327597	3.068740206	13.08533499	-3.371092716	-0.539538873	51.41466679	1001.534358	29.1	2463.629935	9.88131291682493E-324	515.3261346	257.6630002	99.86353439	0	0	0	0	0	0	0
6:26:52	347.8157715	2580.775232	3.132327597	3.068740206	13.08533499	-3.371092716	-0.539538873	51.41466679	1001.534358	29.1	2463.629935	9.88131291682493E-324	515.3261346	257.6630002	99.86353439	0	0	0	0	0	0	0
6:26:52	347.8157715	2580.775232	3.132327597	3.068740206	13.08533499	-3.371092716	-0.539538873	51.41466679	1001.534358	29.1	2463.629935	9.88131291682493E-324	515.3261346	257.6630002	99.86353439	0	0	0	0	0	0	0
6:26:52	347.8157715	2580.775232	3.132327597	3.068740206	13.08533499	-3.371092716	-0.539538873	51.41466679	1001.534358	29.1	2463.629935	9.88131291682493E-324	515.3261346	257.6630002	99.86353439	0	0	0	0	0	0	0
6:26:52	331.251139	2664.193503	2.26513573	2.260658985	13.62703552	-5.073647471	-2.074195903	51.3587094	1001.926047	29.1	2467.183983	9.88131291682493E-324	514.9776369	257.4887841	99.86327361	0	0	0	0	0	0	0
6:26:52	331.251139	2664.193503	2.26513573	2.260658985	13.62703552	-5.073647471	-2.074195903	51.3587094	1001.926047	29.1	2467.183983	9.88131291682493E-324	514.9776369	257.4887841	99.86327361	0	0	0	0	0	0	0
6:26:52	331.251139	2664.193503	2.26513573	2.260658985	13.62703552	-5.073647471	-2.074195903	51.3587094	1001.926047	29.1	2467.183983	9.88131291682493E-324	514.9776369	257.4887841	99.86327361	0	0	0	0	0	0	0
6:26:52	331.251139	2664.193503	2.26513573	2.260658985	13.62703552	-5.073647471	-2.074195903	51.3587094	1001.926047	29.1	2467.183983	9.88131291682493E-324	514.9776369	257.4887841	99.86327361	0	0	0	0	0	0	0
6:26:52	331.251139	2664.193503	2.26513573	2.260658985	13.62703552	-5.073647471	-2.074195903	51.3587094	1001.926047	29.1	2467.183983	9.88131291682493E-324	514.9776369	257.4887841	99.86327361	0	0	0	0	0	0	0
6:26:52	331.251139	2664.193503	2.26513573	2.260658985	13.62703552	-5.073647471	-2.074195903	51.3587094	1001.926047	29.1	2467.183983	9.88131291682493E-324	514.9776369	257.4887841	99.86327361	0	0	0	0	0	0	0
6:26:52	331.251139	2664.193503	2.26513573	2.260658985	13.62703552	-5.073647471	-2.074195903	51.3587094	1001.926047	29.1	2467.183983	9.88131291682493E-324	514.9776369	257.4887841	99.86327361	0	0	0	0	0	0	0
6:26:53	331.251139	2664.193503	2.26513573	2.260658985	13.62703552	-5.073647471	-2.074195903	51.3587094	1001.926047	29.1	2467.183983	9.88131291682493E-324	514.9776369	257.4887841	99.86327361	0	0	0	0	0	0	0
6:26:53	467.8603992	2767.108233	1.806045494	1.926169401	14.24523418	-6.285587505	-3.578644302	51.33005921	1001.84892	29.1	2473.331047	9.88131291682493E-324	514.7992061	257.3995855	99.86314009	0	0	0	0	0	0	0
6:26:53	467.8603992	2767.108233	1.806045494	1.926169401	14.24523418	-6.285587505	-3.578644302	51.33005921	1001.84892	29.1	2473.331047	9.88131291682493E-324	514.7992061	257.3995855	99.86314009	0	0	0	0	0	0	0
6:26:53	467.8603992	2767.108233	1.806045494	1.926169401	14.24523418	-6.285587505	-3.578644302	51.33005921	1001.84892	29.1	2473.331047	9.88131291682493E-324	514.7992061	257.3995855	99.86314009	0	0	0	0	0	0	0
6:26:53	467.8603992	2767.108233	1.806045494	1.926169401	14.24523418	-6.285587505	-3.578644302	51.33005921	1001.84892	29.1	2473.331047	9.88131291682493E-324	514.7992061	257.3995855	99.86314009	0	0	0	0	0	0	0
6:26:53	467.8603992	2767.108233	1.806045494	1.926169401	14.24523418	-6.285587505	-3.578644302	51.33005921	1001.84892	29.1	2473.331047	9.88131291682493E-324	514.7992061	257.3995855	99.86314009	0	0	0	0	0	0	0
6:26:53	467.8603992	2767.108233	1.806045494	1.926169401	14.24523418	-6.285587505	-3.578644302	51.33005921	1001.84892	29.1	2473.331047	9.88131291682493E-324	514.7992061	257.3995855	99.86314009	0	0	0	0	0	0	0
6:26:53	467.8603992	2767.108233	1.806045494	1.926169401	14.24523418	-6.285587505	-3.578644302	51.33005921	1001.84892	29.1	2473.331047	9.88131291682493E-324	514.7992061	257.3995855	99.86314009	0	0	0	0	0	0	0
6:26:53	467.8603992	2767.108233	1.806045494	1.926169401	14.24523418	-6.285587505	-3.578644302	51.33005921	1001.84892	29.1	2473.331047	9.88131291682493E-324	514.7992061	257.3995855	99.86314009	0	0	0	0	0	0	0
6:26:53	467.8603992	2767.108233	1.806045494	1.926169401	14.24523418	-6.285587505	-3.578644302	51.33005921	1001.84892	29.1	2473.331047	9.88131291682493E-324	514.7992061	257.3995855	99.86314009	0	0	0	0	0	0	0
6:26:53	395.1283244	2875.591607	2.847615293	2.987126733	14.7982639	-5.827820803	-4.633777883	51.31539032	1001.809431	29.1	2482.21552	9.88131291682493E-324	514.7078495	257.3539158	99.86307172	0	0	0	0	0	0	0
6:26:53	395.1283244	2875.591607	2.847615293	2.987126733	14.7982639	-5.827820803	-4.633777883	51.31539032	1001.809431	29.1	2482.21552	9.88131291682493E-324	514.7078495	257.3539158	99.86307172	0	0	0	0	0	0	0
6:26:53	395.1283244	2875.591607	2.847615293	2.987126733	14.7982639	-5.827820803	-4.633777883	51.31539032	1001.809431	29.1	2482.21552	9.88131291682493E-324	514.7078495	257.3539158	99.86307172	0	0	0	0	0	0	0
6:26:53	395.1283244	2875.591607	2.847615293	2.987126733	14.7982639	-5.827820803	-4.633777883	51.31539032	1001.809431	29.1	2482.21552	9.88131291682493E-324	514.7078495	257.3539158	99.86307172	0	0	0	0	0	0	0
6:26:53	395.1283244	2875.591607	2.847615293	2.987126733	14.7982639	-5.827820803	-4.633777883	51.31539032	1001.809431	29.1	2482.21552	9.88131291682493E-324	514.7078495	257.3539158	99.86307172	0	0	0	0	0	0	0
6:26:53	395.1283244	2875.591607	2.847615293	2.987126733	14.7982639	-5.827820803	-4.633777883	51.31539032	1001.809431	29.1	2482.21552	9.88131291682493E-324	514.7078495	257.3539158	99.86307172	0	0	0	0	0	0	0
6:26:53	395.1283244	2875.591607	2.847615293	2.987126733	14.7982639	-5.827820803	-4.633777883	51.31539032	1001.809431	29.1	2482.21552	9.88131291682493E-324	514.7078495	257.3539158	99.86307172	0	0	0	0	0	0	0
6:26:53	395.1283244	2875.591607	2.847615293	2.987126733	14.7982639	-5.827820803	-4.633777883	51.31539032	1001.809431	29.1	2482.21552	9.88131291682493E-324	514.7078495	257.3539158	99.86307172	0	0	0	0	0	0	0
6:26:53	-17.58986592	2943.837735	4.43274703	4.165912887	15.08389512	-4.186420251	-4.774094276	51.30787984	1001.789213	29.1	2493.257898	9.88131291682493E-324	514.661075	257.3305329	99.86303672	0	0	0	0	0	0	0
6:26:53	-17.58986592	2943.837735	4.43274703	4.165912887	15.08389512	-4.186420251	-4.774094276	51.30787984	1001.789213	29.1	2493.257898	9.88131291682493E-324	514.661075	257.3305329	99.86303672	0	0	0	0	0	0	0
6:26:53	-17.58986592	2943.837735	4.43274703	4.165912887	15.08389512	-4.186420251	-4.774094276	51.30787984	1001.789213	29.1	2493.257898	9.88131291682493E-324	514.661075	257.3305329	99.86303672	0	0	0	0	0	0	0
6:26:53	-17.58986592	2943.837735	4.43274703	4.165912887	15.08389512	-4.186420251	-4.774094276	51.30787984	1001.789213	29.1	2493.257898	9.88131291682493E-324	514.661075	257.3305329	99.86303672	0	0	0	0	0	0	0
6:26:53	-17.58986592	2943.837735	4.43274703	4.165912887	15.08389512	-4.186420251	-4.774094276	51.30787984	1001.789213	29.1	2493.257898	9.88131291682493E-324	514.661075	257.3305329	99.86303672	0	0	0	0	0	0	0
6:26:53	-17.58986592	2943.837735	4.43274703	4.165912887	15.08389512	-4.186420251	-4.774094276	51.30787984	1001.789213	29.1	2493.257898	9.88131291682493E-324	514.661075	257.3305329	99.86303672	0	0	0	0	0	0	0
6:26:53	-17.58986592	2943.837735	4.43274703	4.165912887	15.08389512	-4.186420251	-4.774094276	51.30787984	1001.789213	29.1	2493.257898	9.88131291682493E-324	514.661075	257.3305329	99.86303672	0	0	0	0	0	0	0
6:26:53	-17.58986592	2943.837735	4.43274703	4.165912887	15.08389512	-4.186420251	-4.774094276	51.30787984	1001.789213	29.1	2493.257898	9.88131291682493E-324	514.661075	257.3305329	99.86303672	0	0	0	0	0	0	0
6:26:53	177.8188767	2969.226248	5.599958479	5.309403398	15.1142743	-2.112943168	-4.080368269	51.30403448	1001.778861	29.1	2505.1893	9.88131291682493E-324	514.6371264	257.3185608	99.8630188	0	0	0	0	0	0	0
6:26:53	177.8188767	2969.226248	5.599958479	5.309403398	15.1142743	-2.112943168	-4.080368269	51.30403448	1001.778861	29.1	2505.1893	9.88131291682493E-324	514.6371264	257.3185608	99.8630188	0	0	0	0	0	0	0
6:26:53	177.8188767	2969.226248	5.599958479	5.309403398	15.1142743	-2.112943168	-4.080368269	51.30403448	1001.778861	29.1	2505.1893	9.88131291682493E-324	514.6371264	257.3185608	99.8630188	0	0	0	0	0	0	0
6:26:53	177.8188767	2969.226248	5.599958479	5.309403398	15.1142743	-2.112943168	-4.080368269	51.30403448	1001.778861	29.1	2505.1893	9.88131291682493E-324	514.6371264	257.3185608	99.8630188	0	0	0	0	0	0	0
6:26:53	177.8188767	2969.226248	5.599958479	5.309403398	15.1142743	-2.112943168	-4.080368269	51.30403448	1001.778861	29.1	2505.1893	9.88131291682493E-324	514.6371264	257.3185608	99.8630188	0	0	0	0	0	0	0
6:26:53	177.8188767	2969.226248	5.599958479	5.309403398	15.1142743	-2.112943168	-4.080368269	51.30403448	1001.778861	29.1	2505.1893	9.88131291682493E-324	514.6371264	257.3185608	99.8630188	0	0	0	0	0	0	0
6:26:54	177.8188767	2969.226248	5.599958479	5.309403398	15.1142743	-2.112943168	-4.080368269	51.30403448	1001.778861	29.1	2505.1893	9.88131291682493E-324	514.6371264	257.3185608	99.8630188	0	0	0	0	0	0	0
6:26:54	177.8188767	2969.226248	5.599958479	5.309403398	15.1142743	-2.112943168	-4.080368269	51.30403448	1001.778861	29.1	2505.1893	9.88131291682493E-324	514.6371264	257.3185608	99.8630188	0	0	0	0	0	0	0
6:26:54	177.8188767	2969.226248	5.599958479	5.309403398	15.1142743	-2.112943168	-4.080368269	51.30403448	1001.778861	29.1	2505.1893	9.88131291682493E-324	514.6371264	257.3185608	99.8630188	0	0	0	0	0	0	0
6:26:54	-198.1340392	2952.858839	6.907730741	6.42049454	14.93346044	-0.067514902	-2.822692554	51.44846565	1001.534441	29.1	2516.923778	9.88131291682493E-324	515.9961447	257.9980711	99.86398563	0	0	0	0	0	0	0
6:26:54	-198.1340392	2952.858839	6.907730741	6.42049454	14.93346044	-0.067514902	-2.822692554	51.44846565	1001.534441	29.1	2516.923778	9.88131291682493E-324	515.9961447	257.9980711	99.86398563	0	0	0	0	0	0	0
6:26:54	-198.1340392	2952.858839	6.907730741	6.42049454	14.93346044	-0.067514902	-2.822692554	51.44846565	1001.534441	29.1	2516.923778	9.88131291682493E-324	515.9961447	257.9980711	99.86398563	0	0	0	0	0	0	0
6:26:54	-198.1340392	2952.858839	6.907730741	6.42049454	14.93346044	-0.067514902	-2.822692554	51.44846565	1001.534441	29.1	2516.923778	9.88131291682493E-324	515.9961447	257.9980711	99.86398563	0	0	0	0	0	0	0
6:26:54	-198.1340392	2952.858839	6.907730741	6.42049454	14.93346044	-0.067514902	-2.822692554	51.44846565	1001.534441	29.1	2516.923778	9.88131291682493E-324	515.9961447	257.9980711	99.86398563	0	0	0	0	0	0	0
6:26:54	-198.1340392	2952.858839	6.907730741	6.42049454	14.93346044	-0.067514902	-2.822692554	51.44846565	1001.534441	29.1	2516.923778	9.88131291682493E-324	515.9961447	257.9980711	99.86398563	0	0	0	0	0	0	0
6:26:54	-198.1340392	2952.858839	6.907730741	6.42049454	14.93346044	-0.067514902	-2.822692554	51.44846565	1001.534441	29.1	2516.923778	9.88131291682493E-324	515.9961447	257.9980711	99.86398563	0	0	0	0	0	0	0
6:26:54	-198.1340392	2952.858839	6.907730741	6.42049454	14.93346044	-0.067514902	-2.822692554	51.44846565	1001.534441	29.1	2516.923778	9.88131291682493E-324	515.9961447	257.9980711	99.86398563	0	0	0	0	0	0	0
6:26:54	-741.323204	2902.239254	8.08561414	7.451021204	14.56730775	1.66744037	-1.306122588	51.52241441	1001.409298	29.1	2527.52211	9.88131291682493E-324	516.6919621	258.3459804	99.86448064	0	0	0	0	0	0	0
6:26:54	-741.323204	2902.239254	8.08561414	7.451021204	14.56730775	1.66744037	-1.306122588	51.52241441	1001.409298	29.1	2527.52211	9.88131291682493E-324	516.6919621	258.3459804	99.86448064	0	0	0	0	0	0	0
6:26:54	-741.323204	2902.239254	8.08561414	7.451021204	14.56730775	1.66744037	-1.306122588	51.52241441	1001.409298	29.1	2527.52211	9.88131291682493E-324	516.6919621	258.3459804	99.86448064	0	0	0	0	0	0	0
6:26:54	-741.323204	2902.239254	8.08561414	7.451021204	14.56730775	1.66744037	-1.306122588	51.52241441	1001.409298	29.1	2527.52211	9.88131291682493E-324	516.6919621	258.3459804	99.86448064	0	0	0	0	0	0	0
6:26:54	-741.323204	2902.239254	8.08561414	7.451021204	14.56730775	1.66744037	-1.306122588	51.52241441	1001.409298	29.1	2527.52211	9.88131291682493E-324	516.6919621	258.3459804	99.86448064	0	0	0	0	0	0	0
6:26:54	-741.323204	2902.239254	8.08561414	7.451021204	14.56730775	1.66744037	-1.306122588	51.52241441	1001.409298	29.1	2527.52211	9.88131291682493E-324	516.6919621	258.3459804	99.86448064	0	0	0	0	0	0	0
6:26:54	-741.323204	2902.239254	8.08561414	7.451021204	14.56730775	1.66744037	-1.306122588	51.52241441	1001.409298	29.1	2527.52211	9.88131291682493E-324	516.6919621	258.3459804	99.86448064	0	0	0	0	0	0	0
6:26:54	-741.323204	2902.239254	8.08561414	7.451021204	14.56730775	1.66744037	-1.306122588	51.52241441	1001.409298	29.1	2527.52211	9.88131291682493E-324	516.6919621	258.3459804	99.86448064	0	0	0	0	0	0	0
6:26:54	-541.4242805	2833.125762	8.635522439	8.122082857	14.13953357	2.709401469	0.170449235	51.56027618	1001.345224	29.1	2536.271936	9.88131291682493E-324	517.0482206	258.52411	99.86473409	0	0	0	0	0	0	0
6:26:54	-541.4242805	2833.125762	8.635522439	8.122082857	14.13953357	2.709401469	0.170449235	51.56027618	1001.345224	29.1	2536.271936	9.88131291682493E-324	517.0482206	258.52411	99.86473409	0	0	0	0	0	0	0
6:26:54	-541.4242805	2833.125762	8.635522439	8.122082857	14.13953357	2.709401469	0.170449235	51.56027618	1001.345224	29.1	2536.271936	9.88131291682493E-324	517.0482206	258.52411	99.86473409	0	0	0	0	0	0	0
6:26:54	-541.4242805	2833.125762	8.635522439	8.122082857	14.13953357	2.709401469	0.170449235	51.56027618	1001.345224	29.1	2536.271936	9.88131291682493E-324	517.0482206	258.52411	99.86473409	0	0	0	0	0	0	0
6:26:54	-541.4242805	2833.125762	8.635522439	8.122082857	14.13953357	2.709401469	0.170449235	51.56027618	1001.345224	29.1	2536.271936	9.88131291682493E-324	517.0482206	258.52411	99.86473409	0	0	0	0	0	0	0
6:26:54	-541.4242805	2833.125762	8.635522439	8.122082857	14.13953357	2.709401469	0.170449235	51.56027618	1001.345224	29.1	2536.271936	9.88131291682493E-324	517.0482206	258.52411	99.86473409	0	0	0	0	0	0	0
6:26:54	-541.4242805	2833.125762	8.635522439	8.122082857	14.13953357	2.709401469	0.170449235	51.56027618	1001.345224	29.1	2536.271936	9.88131291682493E-324	517.0482206	258.52411	99.86473409	0	0	0	0	0	0	0
6:26:54	-541.4242805	2833.125762	8.635522439	8.122082857	14.13953357	2.709401469	0.170449235	51.56027618	1001.345224	29.1	2536.271936	9.88131291682493E-324	517.0482206	258.52411	99.86473409	0	0	0	0	0	0	0
6:26:54	-541.4242805	2833.125762	8.635522439	8.122082857	14.13953357	2.709401469	0.170449235	51.56027618	1001.345224	29.1	2536.271936	9.88131291682493E-324	517.0482206	258.52411	99.86473409	0	0	0	0	0	0	0
6:26:54	-676.0708956	2760.169438	8.413619489	7.637242423	13.74760919	3.054981552	1.293734008	51.5796614	1001.707019	29.1	2542.952071	9.88131291682493E-324	517.2306249	258.6153123	99.86486385	0	0	0	0	0	0	0
6:26:54	-676.0708956	2760.169438	8.413619489	7.637242423	13.74760919	3.054981552	1.293734008	51.5796614	1001.707019	29.1	2542.952071	9.88131291682493E-324	517.2306249	258.6153123	99.86486385	0	0	0	0	0	0	0
6:26:54	-676.0708956	2760.169438	8.413619489	7.637242423	13.74760919	3.054981552	1.293734008	51.5796614	1001.707019	29.1	2542.952071	9.88131291682493E-324	517.2306249	258.6153123	99.86486385	0	0	0	0	0	0	0
6:26:54	-676.0708956	2760.169438	8.413619489	7.637242423	13.74760919	3.054981552	1.293734008	51.5796614	1001.707019	29.1	2542.952071	9.88131291682493E-324	517.2306249	258.6153123	99.86486385	0	0	0	0	0	0	0
6:26:55	-676.0708956	2760.169438	8.413619489	7.637242423	13.74760919	3.054981552	1.293734008	51.5796614	1001.707019	29.1	2542.952071	9.88131291682493E-324	517.2306249	258.6153123	99.86486385	0	0	0	0	0	0	0
6:26:55	-676.0708956	2760.169438	8.413619489	7.637242423	13.74760919	3.054981552	1.293734008	51.5796614	1001.707019	29.1	2542.952071	9.88131291682493E-324	517.2306249	258.6153123	99.86486385	0	0	0	0	0	0	0
6:26:55	-676.0708956	2760.169438	8.413619489	7.637242423	13.74760919	3.054981552	1.293734008	51.5796614	1001.707019	29.1	2542.952071	9.88131291682493E-324	517.2306249	258.6153123	99.86486385	0	0	0	0	0	0	0
6:26:55	-676.0708956	2760.169438	8.413619489	7.637242423	13.74760919	3.054981552	1.293734008	51.5796614	1001.707019	29.1	2542.952071	9.88131291682493E-324	517.2306249	258.6153123	99.86486385	0	0	0	0	0	0	0
6:26:55	-288.5338905	2701.36	8.191261178	7.45658812	13.4289279	3.124662555	2.030231812	51.54078664	1002.460482	29.1	2547.762973	9.88131291682493E-324	517.324016	258.6620079	99.86493029	0	0	0	0	0	0	0
6:26:55	-288.5338905	2701.36	8.191261178	7.45658812	13.4289279	3.124662555	2.030231812	51.54078664	1002.460482	29.1	2547.762973	9.88131291682493E-324	517.324016	258.6620079	99.86493029	0	0	0	0	0	0	0
6:26:55	-288.5338905	2701.36	8.191261178	7.45658812	13.4289279	3.124662555	2.030231812	51.54078664	1002.460482	29.1	2547.762973	9.88131291682493E-324	517.324016	258.6620079	99.86493029	0	0	0	0	0	0	0
6:26:55	-288.5338905	2701.36	8.191261178	7.45658812	13.4289279	3.124662555	2.030231812	51.54078664	1002.460482	29.1	2547.762973	9.88131291682493E-324	517.324016	258.6620079	99.86493029	0	0	0	0	0	0	0
6:26:55	-288.5338905	2701.36	8.191261178	7.45658812	13.4289279	3.124662555	2.030231812	51.54078664	1002.460482	29.1	2547.762973	9.88131291682493E-324	517.324016	258.6620079	99.86493029	0	0	0	0	0	0	0
6:26:55	-288.5338905	2701.36	8.191261178	7.45658812	13.4289279	3.124662555	2.030231812	51.54078664	1002.460482	29.1	2547.762973	9.88131291682493E-324	517.324016	258.6620079	99.86493029	0	0	0	0	0	0	0
6:26:55	-288.5338905	2701.36	8.191261178	7.45658812	13.4289279	3.124662555	2.030231812	51.54078664	1002.460482	29.1	2547.762973	9.88131291682493E-324	517.324016	258.6620079	99.86493029	0	0	0	0	0	0	0
6:26:55	-288.5338905	2701.36	8.191261178	7.45658812	13.4289279	3.124662555	2.030231812	51.54078664	1002.460482	29.1	2547.762973	9.88131291682493E-324	517.324016	258.6620079	99.86493029	0	0	0	0	0	0	0
6:26:55	-186.282272	2653.140216	7.726261723	7.173765118	13.17309109	3.069827228	2.465630688	51.52088276	1002.846255	29.1	2551.089114	9.88131291682493E-324	517.3718322	258.685916	99.86496431	0	0	0	0	0	0	0
6:26:55	-186.282272	2653.140216	7.726261723	7.173765118	13.17309109	3.069827228	2.465630688	51.52088276	1002.846255	29.1	2551.089114	9.88131291682493E-324	517.3718322	258.685916	99.86496431	0	0	0	0	0	0	0
6:26:55	-186.282272	2653.140216	7.726261723	7.173765118	13.17309109	3.069827228	2.465630688	51.52088276	1002.846255	29.1	2551.089114	9.88131291682493E-324	517.3718322	258.685916	99.86496431	0	0	0	0	0	0	0
6:26:55	-186.282272	2653.140216	7.726261723	7.173765118	13.17309109	3.069827228	2.465630688	51.52088276	1002.846255	29.1	2551.089114	9.88131291682493E-324	517.3718322	258.685916	99.86496431	0	0	0	0	0	0	0
6:26:55	-186.282272	2653.140216	7.726261723	7.173765118	13.17309109	3.069827228	2.465630688	51.52088276	1002.846255	29.1	2551.089114	9.88131291682493E-324	517.3718322	258.685916	99.86496431	0	0	0	0	0	0	0
6:26:55	-186.282272	2653.140216	7.726261723	7.173765118	13.17309109	3.069827228	2.465630688	51.52088276	1002.846255	29.1	2551.089114	9.88131291682493E-324	517.3718322	258.685916	99.86496431	0	0	0	0	0	0	0
6:26:55	-186.282272	2653.140216	7.726261723	7.173765118	13.17309109	3.069827228	2.465630688	51.52088276	1002.846255	29.1	2551.089114	9.88131291682493E-324	517.3718322	258.685916	99.86496431	0	0	0	0	0	0	0
6:26:55	-186.282272	2653.140216	7.726261723	7.173765118	13.17309109	3.069827228	2.465630688	51.52088276	1002.846255	29.1	2551.089114	9.88131291682493E-324	517.3718322	258.685916	99.86496431	0	0	0	0	0	0	0
6:26:55	-186.282272	2653.140216	7.726261723	7.173765118	13.17309109	3.069827228	2.465630688	51.52088276	1002.846255	29.1	2551.089114	9.88131291682493E-324	517.3718322	258.685916	99.86496431	0	0	0	0	0	0	0
6:26:55	315.5448528	2614.483095	7.228950002	6.66988774	12.96886264	2.971871541	2.686786912	51.51069197	1003.04377	29.1	2553.16205	9.88131291682493E-324	517.3963141	258.698157	99.86498173	0	0	0	0	0	0	0
6:26:55	315.5448528	2614.483095	7.228950002	6.66988774	12.96886264	2.971871541	2.686786912	51.51069197	1003.04377	29.1	2553.16205	9.88131291682493E-324	517.3963141	258.698157	99.86498173	0	0	0	0	0	0	0
6:26:55	315.5448528	2614.483095	7.228950002	6.66988774	12.96886264	2.971871541	2.686786912	51.51069197	1003.04377	29.1	2553.16205	9.88131291682493E-324	517.3963141	258.698157	99.86498173	0	0	0	0	0	0	0
6:26:55	315.5448528	2614.483095	7.228950002	6.66988774	12.96886264	2.971871541	2.686786912	51.51069197	1003.04377	29.1	2553.16205	9.88131291682493E-324	517.3963141	258.698157	99.86498173	0	0	0	0	0	0	0
6:26:55	315.5448528	2614.483095	7.228950002	6.66988774	12.96886264	2.971871541	2.686786912	51.51069197	1003.04377	29.1	2553.16205	9.88131291682493E-324	517.3963141	258.698157	99.86498173	0	0	0	0	0	0	0
6:26:55	315.5448528	2614.483095	7.228950002	6.66988774	12.96886264	2.971871541	2.686786912	51.51069197	1003.04377	29.1	2553.16205	9.88131291682493E-324	517.3963141	258.698157	99.86498173	0	0	0	0	0	0	0
6:26:55	315.5448528	2614.483095	7.228950002	6.66988774	12.96886264	2.971871541	2.686786912	51.51069197	1003.04377	29.1	2553.16205	9.88131291682493E-324	517.3963141	258.698157	99.86498173	0	0	0	0	0	0	0
6:26:55	315.5448528	2614.483095	7.228950002	6.66988774	12.96886264	2.971871541	2.686786912	51.51069197	1003.04377	29.1	2553.16205	9.88131291682493E-324	517.3963141	258.698157	99.86498173	0	0	0	0	0	0	0
6:26:55	-132.4356994	2579.283544	7.151150401	6.583078523	12.79894567	2.844758229	2.773066899	51.50547429	1001.219738	29.1	2546.82477	9.88131291682493E-324	517.4088488	258.7044244	99.86499064	0	0	0	0	0	0	0
6:26:55	-132.4356994	2579.283544	7.151150401	6.583078523	12.79894567	2.844758229	2.773066899	51.50547429	1001.219738	29.1	2546.82477	9.88131291682493E-324	517.4088488	258.7044244	99.86499064	0	0	0	0	0	0	0
6:26:55	-132.4356994	2579.283544	7.151150401	6.583078523	12.79894567	2.844758229	2.773066899	51.50547429	1001.219738	29.1	2546.82477	9.88131291682493E-324	517.4088488	258.7044244	99.86499064	0	0	0	0	0	0	0
6:26:56	-132.4356994	2579.283544	7.151150401	6.583078523	12.79894567	2.844758229	2.773066899	51.50547429	1001.219738	29.1	2546.82477	9.88131291682493E-324	517.4088488	258.7044244	99.86499064	0	0	0	0	0	0	0
6:26:56	-132.4356994	2579.283544	7.151150401	6.583078523	12.79894567	2.844758229	2.773066899	51.50547429	1001.219738	29.1	2546.82477	9.88131291682493E-324	517.4088488	258.7044244	99.86499064	0	0	0	0	0	0	0
6:26:56	-132.4356994	2579.283544	7.151150401	6.583078523	12.79894567	2.844758229	2.773066899	51.50547429	1001.219738	29.1	2546.82477	9.88131291682493E-324	517.4088488	258.7044244	99.86499064	0	0	0	0	0	0	0
6:26:56	-132.4356994	2579.283544	7.151150401	6.583078523	12.79894567	2.844758229	2.773066899	51.50547429	1001.219738	29.1	2546.82477	9.88131291682493E-324	517.4088488	258.7044244	99.86499064	0	0	0	0	0	0	0
6:26:56	-132.4356994	2579.283544	7.151150401	6.583078523	12.79894567	2.844758229	2.773066899	51.50547429	1001.219738	29.1	2546.82477	9.88131291682493E-324	517.4088488	258.7044244	99.86499064	0	0	0	0	0	0	0
6:26:56	-223.9283261	2548.646543	6.886989005	6.539664204	12.64586818	2.716444213	2.773762252	51.74680284	1000.285834	29.1	2530.025282	9.88131291682493E-324	518.8031386	259.4015693	99.86597121	0	0	0	0	0	0	0
6:26:56	-223.9283261	2548.646543	6.886989005	6.539664204	12.64586818	2.716444213	2.773762252	51.74680284	1000.285834	29.1	2530.025282	9.88131291682493E-324	518.8031386	259.4015693	99.86597121	0	0	0	0	0	0	0
6:26:56	-223.9283261	2548.646543	6.886989005	6.539664204	12.64586818	2.716444213	2.773762252	51.74680284	1000.285834	29.1	2530.025282	9.88131291682493E-324	518.8031386	259.4015693	99.86597121	0	0	0	0	0	0	0
6:26:56	-223.9283261	2548.646543	6.886989005	6.539664204	12.64586818	2.716444213	2.773762252	51.74680284	1000.285834	29.1	2530.025282	9.88131291682493E-324	518.8031386	259.4015693	99.86597121	0	0	0	0	0	0	0
6:26:56	-223.9283261	2548.646543	6.886989005	6.539664204	12.64586818	2.716444213	2.773762252	51.74680284	1000.285834	29.1	2530.025282	9.88131291682493E-324	518.8031386	259.4015693	99.86597121	0	0	0	0	0	0	0
6:26:56	-11.9440487	2532.979707	6.667432963	6.49458509	12.56139564	2.647604296	2.746327841	51.83795382	999.9330938	29.1	2519.661901	9.88131291682493E-324	519.3297687	259.6648843	99.86634157	0	0	0	0	0	0	0
6:26:56	-11.9440487	2532.979707	6.667432963	6.49458509	12.56139564	2.647604296	2.746327841	51.83795382	999.9330938	29.1	2519.661901	9.88131291682493E-324	519.3297687	259.6648843	99.86634157	0	0	0	0	0	0	0
6:26:56	-11.9440487	2532.979707	6.667432963	6.49458509	12.56139564	2.647604296	2.746327841	51.83795382	999.9330938	29.1	2519.661901	9.88131291682493E-324	519.3297687	259.6648843	99.86634157	0	0	0	0	0	0	0
6:26:56	-11.9440487	2532.979707	6.667432963	6.49458509	12.56139564	2.647604296	2.746327841	51.83795382	999.9330938	29.1	2519.661901	9.88131291682493E-324	519.3297687	259.6648843	99.86634157	0	0	0	0	0	0	0
6:26:56	-99.93050493	2514.237074	6.493837677	6.285507566	12.46763457	2.5621174	2.691367855	51.91703235	999.627072	29.1	2506.106837	9.88131291682493E-324	519.7866496	259.8933248	99.86666289	0	0	0	0	0	0	0
6:26:56	-99.93050493	2514.237074	6.493837677	6.285507566	12.46763457	2.5621174	2.691367855	51.91703235	999.627072	29.1	2506.106837	9.88131291682493E-324	519.7866496	259.8933248	99.86666289	0	0	0	0	0	0	0
6:26:56	-99.93050493	2514.237074	6.493837677	6.285507566	12.46763457	2.5621174	2.691367855	51.91703235	999.627072	29.1	2506.106837	9.88131291682493E-324	519.7866496	259.8933248	99.86666289	0	0	0	0	0	0	0
6:26:56	-99.93050493	2514.237074	6.493837677	6.285507566	12.46763457	2.5621174	2.691367855	51.91703235	999.627072	29.1	2506.106837	9.88131291682493E-324	519.7866496	259.8933248	99.86666289	0	0	0	0	0	0	0
6:26:56	-99.93050493	2514.237074	6.493837677	6.285507566	12.46763457	2.5621174	2.691367855	51.91703235	999.627072	29.1	2506.106837	9.88131291682493E-324	519.7866496	259.8933248	99.86666289	0	0	0	0	0	0	0
6:26:56	-99.93050493	2514.237074	6.493837677	6.285507566	12.46763457	2.5621174	2.691367855	51.91703235	999.627072	29.1	2506.106837	9.88131291682493E-324	519.7866496	259.8933248	99.86666289	0	0	0	0	0	0	0
6:26:56	-99.93050493	2514.237074	6.493837677	6.285507566	12.46763457	2.5621174	2.691367855	51.91703235	999.627072	29.1	2506.106837	9.88131291682493E-324	519.7866496	259.8933248	99.86666289	0	0	0	0	0	0	0
6:26:56	-99.93050493	2514.237074	6.493837677	6.285507566	12.46763457	2.5621174	2.691367855	51.91703235	999.627072	29.1	2506.106837	9.88131291682493E-324	519.7866496	259.8933248	99.86666289	0	0	0	0	0	0	0
6:26:56	-347.5877385	2501.132422	6.567236891	6.434939874	12.4082769	2.500980109	2.645172342	51.95752056	999.4703889	29.1	2495.472525	9.88131291682493E-324	520.0205726	260.0102863	99.8668274	0	0	0	0	0	0	0
6:26:56	-347.5877385	2501.132422	6.567236891	6.434939874	12.4082769	2.500980109	2.645172342	51.95752056	999.4703889	29.1	2495.472525	9.88131291682493E-324	520.0205726	260.0102863	99.8668274	0	0	0	0	0	0	0
6:26:56	-347.5877385	2501.132422	6.567236891	6.434939874	12.4082769	2.500980109	2.645172342	51.95752056	999.4703889	29.1	2495.472525	9.88131291682493E-324	520.0205726	260.0102863	99.8668274	0	0	0	0	0	0	0
6:26:56	-347.5877385	2501.132422	6.567236891	6.434939874	12.4082769	2.500980109	2.645172342	51.95752056	999.4703889	29.1	2495.472525	9.88131291682493E-324	520.0205726	260.0102863	99.8668274	0	0	0	0	0	0	0
6:26:56	-347.5877385	2501.132422	6.567236891	6.434939874	12.4082769	2.500980109	2.645172342	51.95752056	999.4703889	29.1	2495.472525	9.88131291682493E-324	520.0205726	260.0102863	99.8668274	0	0	0	0	0	0	0
6:26:56	-347.5877385	2501.132422	6.567236891	6.434939874	12.4082769	2.500980109	2.645172342	51.95752056	999.4703889	29.1	2495.472525	9.88131291682493E-324	520.0205726	260.0102863	99.8668274	0	0	0	0	0	0	0
6:26:56	-347.5877385	2501.132422	6.567236891	6.434939874	12.4082769	2.500980109	2.645172342	51.95752056	999.4703889	29.1	2495.472525	9.88131291682493E-324	520.0205726	260.0102863	99.8668274	0	0	0	0	0	0	0
6:26:56	-347.5877385	2501.132422	6.567236891	6.434939874	12.4082769	2.500980109	2.645172342	51.95752056	999.4703889	29.1	2495.472525	9.88131291682493E-324	520.0205726	260.0102863	99.8668274	0	0	0	0	0	0	0
6:26:56	-347.5877385	2501.132422	6.567236891	6.434939874	12.4082769	2.500980109	2.645172342	51.95752056	999.4703889	29.1	2495.472525	9.88131291682493E-324	520.0205726	260.0102863	99.8668274	0	0	0	0	0	0	0
6:26:56	-35.95773012	2492.808584	6.381633288	6.004473215	12.35592577	2.461501816	2.589296239	51.97825053	1001.896535	29.1	2487.070277	9.88131291682493E-324	520.1403412	260.0701706	99.86691163	0	0	0	0	0	0	0
6:26:57	-35.95773012	2492.808584	6.381633288	6.004473215	12.35592577	2.461501816	2.589296239	51.97825053	1001.896535	29.1	2487.070277	9.88131291682493E-324	520.1403412	260.0701706	99.86691163	0	0	0	0	0	0	0
6:26:57	-35.95773012	2492.808584	6.381633288	6.004473215	12.35592577	2.461501816	2.589296239	51.97825053	1001.896535	29.1	2487.070277	9.88131291682493E-324	520.1403412	260.0701706	99.86691163	0	0	0	0	0	0	0
6:26:57	-35.95773012	2492.808584	6.381633288	6.004473215	12.35592577	2.461501816	2.589296239	51.97825053	1001.896535	29.1	2487.070277	9.88131291682493E-324	520.1403412	260.0701706	99.86691163	0	0	0	0	0	0	0
6:26:57	-35.95773012	2492.808584	6.381633288	6.004473215	12.35592577	2.461501816	2.589296239	51.97825053	1001.896535	29.1	2487.070277	9.88131291682493E-324	520.1403412	260.0701706	99.86691163	0	0	0	0	0	0	0
6:26:57	-35.95773012	2492.808584	6.381633288	6.004473215	12.35592577	2.461501816	2.589296239	51.97825053	1001.896535	29.1	2487.070277	9.88131291682493E-324	520.1403412	260.0701706	99.86691163	0	0	0	0	0	0	0
6:26:57	-35.95773012	2492.808584	6.381633288	6.004473215	12.35592577	2.461501816	2.589296239	51.97825053	1001.896535	29.1	2487.070277	9.88131291682493E-324	520.1403412	260.0701706	99.86691163	0	0	0	0	0	0	0
6:26:57	-35.95773012	2492.808584	6.381633288	6.004473215	12.35592577	2.461501816	2.589296239	51.97825053	1001.896535	29.1	2487.070277	9.88131291682493E-324	520.1403412	260.0701706	99.86691163	0	0	0	0	0	0	0
6:26:57	-86.73470982	2483.910683	6.286340243	5.910154286	12.31397	2.41802493	2.532743674	51.84246427	1003.138722	29.1	2478.64699	9.88131291682493E-324	520.2016627	260.1008313	99.86695475	0	0	0	0	0	0	0
6:26:57	-86.73470982	2483.910683	6.286340243	5.910154286	12.31397	2.41802493	2.532743674	51.84246427	1003.138722	29.1	2478.64699	9.88131291682493E-324	520.2016627	260.1008313	99.86695475	0	0	0	0	0	0	0
6:26:57	-86.73470982	2483.910683	6.286340243	5.910154286	12.31397	2.41802493	2.532743674	51.84246427	1003.138722	29.1	2478.64699	9.88131291682493E-324	520.2016627	260.1008313	99.86695475	0	0	0	0	0	0	0
6:26:57	-86.73470982	2483.910683	6.286340243	5.910154286	12.31397	2.41802493	2.532743674	51.84246427	1003.138722	29.1	2478.64699	9.88131291682493E-324	520.2016627	260.1008313	99.86695475	0	0	0	0	0	0	0
6:26:57	-86.73470982	2483.910683	6.286340243	5.910154286	12.31397	2.41802493	2.532743674	51.84246427	1003.138722	29.1	2478.64699	9.88131291682493E-324	520.2016627	260.1008313	99.86695475	0	0	0	0	0	0	0
6:26:57	-86.73470982	2483.910683	6.286340243	5.910154286	12.31397	2.41802493	2.532743674	51.84246427	1003.138722	29.1	2478.64699	9.88131291682493E-324	520.2016627	260.1008313	99.86695475	0	0	0	0	0	0	0
6:26:57	-86.73470982	2483.910683	6.286340243	5.910154286	12.31397	2.41802493	2.532743674	51.84246427	1003.138722	29.1	2478.64699	9.88131291682493E-324	520.2016627	260.1008313	99.86695475	0	0	0	0	0	0	0
6:26:57	-86.73470982	2483.910683	6.286340243	5.910154286	12.31397	2.41802493	2.532743674	51.84246427	1003.138722	29.1	2478.64699	9.88131291682493E-324	520.2016627	260.1008313	99.86695475	0	0	0	0	0	0	0
6:26:57	1.67850857	2477.160998	6.126510205	5.680622995	12.28436864	2.384700764	2.481900761	51.77294171	1003.774722	29.1	2472.754363	9.88131291682493E-324	520.2330593	260.1165296	99.86697683	0	0	0	0	0	0	0
6:26:57	1.67850857	2477.160998	6.126510205	5.680622995	12.28436864	2.384700764	2.481900761	51.77294171	1003.774722	29.1	2472.754363	9.88131291682493E-324	520.2330593	260.1165296	99.86697683	0	0	0	0	0	0	0
6:26:57	1.67850857	2477.160998	6.126510205	5.680622995	12.28436864	2.384700764	2.481900761	51.77294171	1003.774722	29.1	2472.754363	9.88131291682493E-324	520.2330593	260.1165296	99.86697683	0	0	0	0	0	0	0
6:26:57	1.67850857	2477.160998	6.126510205	5.680622995	12.28436864	2.384700764	2.481900761	51.77294171	1003.774722	29.1	2472.754363	9.88131291682493E-324	520.2330593	260.1165296	99.86697683	0	0	0	0	0	0	0
6:26:57	1.67850857	2477.160998	6.126510205	5.680622995	12.28436864	2.384700764	2.481900761	51.77294171	1003.774722	29.1	2472.754363	9.88131291682493E-324	520.2330593	260.1165296	99.86697683	0	0	0	0	0	0	0
6:26:57	1.67850857	2477.160998	6.126510205	5.680622995	12.28436864	2.384700764	2.481900761	51.77294171	1003.774722	29.1	2472.754363	9.88131291682493E-324	520.2330593	260.1165296	99.86697683	0	0	0	0	0	0	0
6:26:57	1.67850857	2477.160998	6.126510205	5.680622995	12.28436864	2.384700764	2.481900761	51.77294171	1003.774722	29.1	2472.754363	9.88131291682493E-324	520.2330593	260.1165296	99.86697683	0	0	0	0	0	0	0
6:26:57	1.67850857	2477.160998	6.126510205	5.680622995	12.28436864	2.384700764	2.481900761	51.77294171	1003.774722	29.1	2472.754363	9.88131291682493E-324	520.2330593	260.1165296	99.86697683	0	0	0	0	0	0	0
6:26:57	1.67850857	2477.160998	6.126510205	5.680622995	12.28436864	2.384700764	2.481900761	51.77294171	1003.774722	29.1	2472.754363	9.88131291682493E-324	520.2330593	260.1165296	99.86697683	0	0	0	0	0	0	0
6:26:57	-269.7718196	2470.937231	5.849549225	5.680422973	12.27317274	1.849550791	2.37050919	51.73734615	1004.100353	29.1	2466.69241	9.88131291682493E-324	520.2491344	260.1245672	99.86698814	0	0	0	0	0	0	0
6:26:57	-269.7718196	2470.937231	5.849549225	5.680422973	12.27317274	1.849550791	2.37050919	51.73734615	1004.100353	29.1	2466.69241	9.88131291682493E-324	520.2491344	260.1245672	99.86698814	0	0	0	0	0	0	0
6:26:57	-269.7718196	2470.937231	5.849549225	5.680422973	12.27317274	1.849550791	2.37050919	51.73734615	1004.100353	29.1	2466.69241	9.88131291682493E-324	520.2491344	260.1245672	99.86698814	0	0	0	0	0	0	0
6:26:57	-269.7718196	2470.937231	5.849549225	5.680422973	12.27317274	1.849550791	2.37050919	51.73734615	1004.100353	29.1	2466.69241	9.88131291682493E-324	520.2491344	260.1245672	99.86698814	0	0	0	0	0	0	0
6:26:57	-269.7718196	2470.937231	5.849549225	5.680422973	12.27317274	1.849550791	2.37050919	51.73734615	1004.100353	29.1	2466.69241	9.88131291682493E-324	520.2491344	260.1245672	99.86698814	0	0	0	0	0	0	0
6:26:57	-269.7718196	2470.937231	5.849549225	5.680422973	12.27317274	1.849550791	2.37050919	51.73734615	1004.100353	29.1	2466.69241	9.88131291682493E-324	520.2491344	260.1245672	99.86698814	0	0	0	0	0	0	0
6:26:57	-269.7718196	2470.937231	5.849549225	5.680422973	12.27317274	1.849550791	2.37050919	51.73734615	1004.100353	29.1	2466.69241	9.88131291682493E-324	520.2491344	260.1245672	99.86698814	0	0	0	0	0	0	0
6:26:57	-269.7718196	2470.937231	5.849549225	5.680422973	12.27317274	1.849550791	2.37050919	51.73734615	1004.100353	29.1	2466.69241	9.88131291682493E-324	520.2491344	260.1245672	99.86698814	0	0	0	0	0	0	0
6:26:57	-101.7511876	2480.25667	5.128825203	4.744624562	12.37712044	0.443754005	1.869364705	51.71912123	1003.685869	29.1	2463.78901	9.88131291682493E-324	520.0302048	260.0149224	99.86699393	0	0	0	0	0	0	0
6:26:58	-101.7511876	2480.25667	5.128825203	4.744624562	12.37712044	0.443754005	1.869364705	51.71912123	1003.685869	29.1	2463.78901	9.88131291682493E-324	520.0302048	260.0149224	99.86699393	0	0	0	0	0	0	0
6:26:58	-101.7511876	2480.25667	5.128825203	4.744624562	12.37712044	0.443754005	1.869364705	51.71912123	1003.685869	29.1	2463.78901	9.88131291682493E-324	520.0302048	260.0149224	99.86699393	0	0	0	0	0	0	0
6:26:58	-101.7511876	2480.25667	5.128825203	4.744624562	12.37712044	0.443754005	1.869364705	51.71912123	1003.685869	29.1	2463.78901	9.88131291682493E-324	520.0302048	260.0149224	99.86699393	0	0	0	0	0	0	0
6:26:58	-101.7511876	2480.25667	5.128825203	4.744624562	12.37712044	0.443754005	1.869364705	51.71912123	1003.685869	29.1	2463.78901	9.88131291682493E-324	520.0302048	260.0149224	99.86699393	0	0	0	0	0	0	0
6:26:58	-101.7511876	2480.25667	5.128825203	4.744624562	12.37712044	0.443754005	1.869364705	51.71912123	1003.685869	29.1	2463.78901	9.88131291682493E-324	520.0302048	260.0149224	99.86699393	0	0	0	0	0	0	0
6:26:58	-101.7511876	2480.25667	5.128825203	4.744624562	12.37712044	0.443754005	1.869364705	51.71912123	1003.685869	29.1	2463.78901	9.88131291682493E-324	520.0302048	260.0149224	99.86699393	0	0	0	0	0	0	0
6:26:58	-101.7511876	2480.25667	5.128825203	4.744624562	12.37712044	0.443754005	1.869364705	51.71912123	1003.685869	29.1	2463.78901	9.88131291682493E-324	520.0302048	260.0149224	99.86699393	0	0	0	0	0	0	0
6:26:58	-101.7511876	2480.25667	5.128825203	4.744624562	12.37712044	0.443754005	1.869364705	51.71912123	1003.685869	29.1	2463.78901	9.88131291682493E-324	520.0302048	260.0149224	99.86699393	0	0	0	0	0	0	0
6:26:58	-239.8545041	2511.757575	4.208078504	3.730911776	12.62710967	-1.366789949	0.896746729	51.70979007	1003.473653	29.1	2463.015149	9.88131291682493E-324	519.8373449	259.9183363	99.86699689	0	0	0	0	0	0	0
6:26:58	-239.8545041	2511.757575	4.208078504	3.730911776	12.62710967	-1.366789949	0.896746729	51.70979007	1003.473653	29.1	2463.015149	9.88131291682493E-324	519.8373449	259.9183363	99.86699689	0	0	0	0	0	0	0
6:26:58	-239.8545041	2511.757575	4.208078504	3.730911776	12.62710967	-1.366789949	0.896746729	51.70979007	1003.473653	29.1	2463.015149	9.88131291682493E-324	519.8373449	259.9183363	99.86699689	0	0	0	0	0	0	0
6:26:58	-239.8545041	2511.757575	4.208078504	3.730911776	12.62710967	-1.366789949	0.896746729	51.70979007	1003.473653	29.1	2463.015149	9.88131291682493E-324	519.8373449	259.9183363	99.86699689	0	0	0	0	0	0	0
6:26:58	-239.8545041	2511.757575	4.208078504	3.730911776	12.62710967	-1.366789949	0.896746729	51.70979007	1003.473653	29.1	2463.015149	9.88131291682493E-324	519.8373449	259.9183363	99.86699689	0	0	0	0	0	0	0
6:26:58	-239.8545041	2511.757575	4.208078504	3.730911776	12.62710967	-1.366789949	0.896746729	51.70979007	1003.473653	29.1	2463.015149	9.88131291682493E-324	519.8373449	259.9183363	99.86699689	0	0	0	0	0	0	0
6:26:58	-239.8545041	2511.757575	4.208078504	3.730911776	12.62710967	-1.366789949	0.896746729	51.70979007	1003.473653	29.1	2463.015149	9.88131291682493E-324	519.8373449	259.9183363	99.86699689	0	0	0	0	0	0	0
6:26:58	-239.8545041	2511.757575	4.208078504	3.730911776	12.62710967	-1.366789949	0.896746729	51.70979007	1003.473653	29.1	2463.015149	9.88131291682493E-324	519.8373449	259.9183363	99.86699689	0	0	0	0	0	0	0
6:26:58	8.439085915	2572.231566	3.216896194	2.825298829	13.04379215	-3.246724454	-0.438745675	51.70501252	1003.364998	29.1	2464.209764	9.88131291682493E-324	519.7386006	259.8688842	99.86699841	0	0	0	0	0	0	0
6:26:58	8.439085915	2572.231566	3.216896194	2.825298829	13.04379215	-3.246724454	-0.438745675	51.70501252	1003.364998	29.1	2464.209764	9.88131291682493E-324	519.7386006	259.8688842	99.86699841	0	0	0	0	0	0	0
6:26:58	8.439085915	2572.231566	3.216896194	2.825298829	13.04379215	-3.246724454	-0.438745675	51.70501252	1003.364998	29.1	2464.209764	9.88131291682493E-324	519.7386006	259.8688842	99.86699841	0	0	0	0	0	0	0
6:26:58	8.439085915	2572.231566	3.216896194	2.825298829	13.04379215	-3.246724454	-0.438745675	51.70501252	1003.364998	29.1	2464.209764	9.88131291682493E-324	519.7386006	259.8688842	99.86699841	0	0	0	0	0	0	0
6:26:58	8.439085915	2572.231566	3.216896194	2.825298829	13.04379215	-3.246724454	-0.438745675	51.70501252	1003.364998	29.1	2464.209764	9.88131291682493E-324	519.7386006	259.8688842	99.86699841	0	0	0	0	0	0	0
6:26:58	8.439085915	2572.231566	3.216896194	2.825298829	13.04379215	-3.246724454	-0.438745675	51.70501252	1003.364998	29.1	2464.209764	9.88131291682493E-324	519.7386006	259.8688842	99.86699841	0	0	0	0	0	0	0
6:26:58	8.439085915	2572.231566	3.216896194	2.825298829	13.04379215	-3.246724454	-0.438745675	51.70501252	1003.364998	29.1	2464.209764	9.88131291682493E-324	519.7386006	259.8688842	99.86699841	0	0	0	0	0	0	0
6:26:58	8.439085915	2572.231566	3.216896194	2.825298829	13.04379215	-3.246724454	-0.438745675	51.70501252	1003.364998	29.1	2464.209764	9.88131291682493E-324	519.7386006	259.8688842	99.86699841	0	0	0	0	0	0	0
6:26:58	451.421884	2658.011826	2.323290851	2.374617001	13.58265358	-4.95077892	-1.962149785	51.70256641	1003.309367	29.1	2467.666375	9.88131291682493E-324	519.6880435	259.8435647	99.86699918	0	0	0	0	0	0	0
6:26:58	451.421884	2658.011826	2.323290851	2.374617001	13.58265358	-4.95077892	-1.962149785	51.70256641	1003.309367	29.1	2467.666375	9.88131291682493E-324	519.6880435	259.8435647	99.86699918	0	0	0	0	0	0	0
6:26:58	451.421884	2658.011826	2.323290851	2.374617001	13.58265358	-4.95077892	-1.962149785	51.70256641	1003.309367	29.1	2467.666375	9.88131291682493E-324	519.6880435	259.8435647	99.86699918	0	0	0	0	0	0	0
6:26:58	451.421884	2658.011826	2.323290851	2.374617001	13.58265358	-4.95077892	-1.962149785	51.70256641	1003.309367	29.1	2467.666375	9.88131291682493E-324	519.6880435	259.8435647	99.86699918	0	0	0	0	0	0	0
6:26:58	451.421884	2658.011826	2.323290851	2.374617001	13.58265358	-4.95077892	-1.962149785	51.70256641	1003.309367	29.1	2467.666375	9.88131291682493E-324	519.6880435	259.8435647	99.86699918	0	0	0	0	0	0	0
6:26:58	451.421884	2658.011826	2.323290851	2.374617001	13.58265358	-4.95077892	-1.962149785	51.70256641	1003.309367	29.1	2467.666375	9.88131291682493E-324	519.6880435	259.8435647	99.86699918	0	0	0	0	0	0	0
6:26:58	451.421884	2658.011826	2.323290851	2.374617001	13.58265358	-4.95077892	-1.962149785	51.70256641	1003.309367	29.1	2467.666375	9.88131291682493E-324	519.6880435	259.8435647	99.86699918	0	0	0	0	0	0	0
6:26:58	451.421884	2658.011826	2.323290851	2.374617001	13.58265358	-4.95077892	-1.962149785	51.70256641	1003.309367	29.1	2467.666375	9.88131291682493E-324	519.6880435	259.8435647	99.86699918	0	0	0	0	0	0	0
6:26:59	451.421884	2658.011826	2.323290851	2.374617001	13.58265358	-4.95077892	-1.962149785	51.70256641	1003.309367	29.1	2467.666375	9.88131291682493E-324	519.6880435	259.8435647	99.86699918	0	0	0	0	0	0	0
6:26:59	603.2880046	2760.058215	1.800076916	2.021083904	14.19951063	-6.215014807	-3.47435669	51.701314	1003.862092	29.1	2473.6484	9.88131291682493E-324	519.6621583	259.8306011	99.86699958	0	0	0	0	0	0	0
6:26:59	603.2880046	2760.058215	1.800076916	2.021083904	14.19951063	-6.215014807	-3.47435669	51.701314	1003.862092	29.1	2473.6484	9.88131291682493E-324	519.6621583	259.8306011	99.86699958	0	0	0	0	0	0	0
6:26:59	603.2880046	2760.058215	1.800076916	2.021083904	14.19951063	-6.215014807	-3.47435669	51.701314	1003.862092	29.1	2473.6484	9.88131291682493E-324	519.6621583	259.8306011	99.86699958	0	0	0	0	0	0	0
6:26:59	603.2880046	2760.058215	1.800076916	2.021083904	14.19951063	-6.215014807	-3.47435669	51.701314	1003.862092	29.1	2473.6484	9.88131291682493E-324	519.6621583	259.8306011	99.86699958	0	0	0	0	0	0	0
6:26:59	603.2880046	2760.058215	1.800076916	2.021083904	14.19951063	-6.215014807	-3.47435669	51.701314	1003.862092	29.1	2473.6484	9.88131291682493E-324	519.6621583	259.8306011	99.86699958	0	0	0	0	0	0	0
6:26:59	603.2880046	2760.058215	1.800076916	2.021083904	14.19951063	-6.215014807	-3.47435669	51.701314	1003.862092	29.1	2473.6484	9.88131291682493E-324	519.6621583	259.8306011	99.86699958	0	0	0	0	0	0	0
6:26:59	603.2880046	2760.058215	1.800076916	2.021083904	14.19951063	-6.215014807	-3.47435669	51.701314	1003.862092	29.1	2473.6484	9.88131291682493E-324	519.6621583	259.8306011	99.86699958	0	0	0	0	0	0	0
6:26:59	603.2880046	2760.058215	1.800076916	2.021083904	14.19951063	-6.215014807	-3.47435669	51.701314	1003.862092	29.1	2473.6484	9.88131291682493E-324	519.6621583	259.8306011	99.86699958	0	0	0	0	0	0	0
6:26:59	722.3048184	2869.571158	2.580751381	2.447938959	14.76526944	-5.904495581	-4.589070625	51.70067277	1004.145087	29.1	2482.315221	9.88131291682493E-324	519.648905	259.8239638	99.86699979	0	0	0	0	0	0	0
6:26:59	722.3048184	2869.571158	2.580751381	2.447938959	14.76526944	-5.904495581	-4.589070625	51.70067277	1004.145087	29.1	2482.315221	9.88131291682493E-324	519.648905	259.8239638	99.86699979	0	0	0	0	0	0	0
6:26:59	722.3048184	2869.571158	2.580751381	2.447938959	14.76526944	-5.904495581	-4.589070625	51.70067277	1004.145087	29.1	2482.315221	9.88131291682493E-324	519.648905	259.8239638	99.86699979	0	0	0	0	0	0	0
6:26:59	722.3048184	2869.571158	2.580751381	2.447938959	14.76526944	-5.904495581	-4.589070625	51.70067277	1004.145087	29.1	2482.315221	9.88131291682493E-324	519.648905	259.8239638	99.86699979	0	0	0	0	0	0	0
6:26:59	722.3048184	2869.571158	2.580751381	2.447938959	14.76526944	-5.904495581	-4.589070625	51.70067277	1004.145087	29.1	2482.315221	9.88131291682493E-324	519.648905	259.8239638	99.86699979	0	0	0	0	0	0	0
6:26:59	722.3048184	2869.571158	2.580751381	2.447938959	14.76526944	-5.904495581	-4.589070625	51.70067277	1004.145087	29.1	2482.315221	9.88131291682493E-324	519.648905	259.8239638	99.86699979	0	0	0	0	0	0	0
6:26:59	722.3048184	2869.571158	2.580751381	2.447938959	14.76526944	-5.904495581	-4.589070625	51.70067277	1004.145087	29.1	2482.315221	9.88131291682493E-324	519.648905	259.8239638	99.86699979	0	0	0	0	0	0	0
6:26:59	722.3048184	2869.571158	2.580751381	2.447938959	14.76526944	-5.904495581	-4.589070625	51.70067277	1004.145087	29.1	2482.315221	9.88131291682493E-324	519.648905	259.8239638	99.86699979	0	0	0	0	0	0	0
6:26:59	53.266411	2942.154745	4.156536707	3.937320747	15.07707396	-4.322429738	-4.79850016	51.70034446	1004.289981	29.1	2493.234561	9.88131291682493E-324	519.6421194	259.8205655	99.86699989	0	0	0	0	0	0	0
6:26:59	53.266411	2942.154745	4.156536707	3.937320747	15.07707396	-4.322429738	-4.79850016	51.70034446	1004.289981	29.1	2493.234561	9.88131291682493E-324	519.6421194	259.8205655	99.86699989	0	0	0	0	0	0	0
6:26:59	53.266411	2942.154745	4.156536707	3.937320747	15.07707396	-4.322429738	-4.79850016	51.70034446	1004.289981	29.1	2493.234561	9.88131291682493E-324	519.6421194	259.8205655	99.86699989	0	0	0	0	0	0	0
6:26:59	53.266411	2942.154745	4.156536707	3.937320747	15.07707396	-4.322429738	-4.79850016	51.70034446	1004.289981	29.1	2493.234561	9.88131291682493E-324	519.6421194	259.8205655	99.86699989	0	0	0	0	0	0	0
6:26:59	53.266411	2942.154745	4.156536707	3.937320747	15.07707396	-4.322429738	-4.79850016	51.70034446	1004.289981	29.1	2493.234561	9.88131291682493E-324	519.6421194	259.8205655	99.86699989	0	0	0	0	0	0	0
6:26:59	53.266411	2942.154745	4.156536707	3.937320747	15.07707396	-4.322429738	-4.79850016	51.70034446	1004.289981	29.1	2493.234561	9.88131291682493E-324	519.6421194	259.8205655	99.86699989	0	0	0	0	0	0	0
6:26:59	53.266411	2942.154745	4.156536707	3.937320747	15.07707396	-4.322429738	-4.79850016	51.70034446	1004.289981	29.1	2493.234561	9.88131291682493E-324	519.6421194	259.8205655	99.86699989	0	0	0	0	0	0	0
6:26:59	53.266411	2942.154745	4.156536707	3.937320747	15.07707396	-4.322429738	-4.79850016	51.70034446	1004.289981	29.1	2493.234561	9.88131291682493E-324	519.6421194	259.8205655	99.86699989	0	0	0	0	0	0	0
6:26:59	53.266411	2942.154745	4.156536707	3.937320747	15.07707396	-4.322429738	-4.79850016	51.70034446	1004.289981	29.1	2493.234561	9.88131291682493E-324	519.6421194	259.8205655	99.86699989	0	0	0	0	0	0	0
6:26:59	26.47722643	2970.076333	5.574378794	5.455972222	15.13176587	-2.174052026	-4.085544082	51.70017636	1004.364166	29.1	2505.680359	9.88131291682493E-324	519.6386451	259.8188255	99.86699994	0	0	0	0	0	0	0
6:26:59	26.47722643	2970.076333	5.574378794	5.455972222	15.13176587	-2.174052026	-4.085544082	51.70017636	1004.364166	29.1	2505.680359	9.88131291682493E-324	519.6386451	259.8188255	99.86699994	0	0	0	0	0	0	0
6:26:59	26.47722643	2970.076333	5.574378794	5.455972222	15.13176587	-2.174052026	-4.085544082	51.70017636	1004.364166	29.1	2505.680359	9.88131291682493E-324	519.6386451	259.8188255	99.86699994	0	0	0	0	0	0	0
6:26:59	26.47722643	2970.076333	5.574378794	5.455972222	15.13176587	-2.174052026	-4.085544082	51.70017636	1004.364166	29.1	2505.680359	9.88131291682493E-324	519.6386451	259.8188255	99.86699994	0	0	0	0	0	0	0
6:26:59	26.47722643	2970.076333	5.574378794	5.455972222	15.13176587	-2.174052026	-4.085544082	51.70017636	1004.364166	29.1	2505.680359	9.88131291682493E-324	519.6386451	259.8188255	99.86699994	0	0	0	0	0	0	0
6:26:59	26.47722643	2970.076333	5.574378794	5.455972222	15.13176587	-2.174052026	-4.085544082	51.70017636	1004.364166	29.1	2505.680359	9.88131291682493E-324	519.6386451	259.8188255	99.86699994	0	0	0	0	0	0	0
6:27:00	26.47722643	2970.076333	5.574378794	5.455972222	15.13176587	-2.174052026	-4.085544082	51.70017636	1004.364166	29.1	2505.680359	9.88131291682493E-324	519.6386451	259.8188255	99.86699994	0	0	0	0	0	0	0
6:27:00	26.47722643	2970.076333	5.574378794	5.455972222	15.13176587	-2.174052026	-4.085544082	51.70017636	1004.364166	29.1	2505.680359	9.88131291682493E-324	519.6386451	259.8188255	99.86699994	0	0	0	0	0	0	0
6:27:00	-232.2425881	2959.851395	7.133249943	6.907513778	14.97308812	-0.065906637	-2.80965457	51.7000903	1004.272341	29.1	2517.809448	9.88131291682493E-324	519.4338583	259.7164307	99.86651197	0	0	0	0	0	0	0
6:27:00	-232.2425881	2959.851395	7.133249943	6.907513778	14.97308812	-0.065906637	-2.80965457	51.7000903	1004.272341	29.1	2517.809448	9.88131291682493E-324	519.4338583	259.7164307	99.86651197	0	0	0	0	0	0	0
6:27:00	-232.2425881	2959.851395	7.133249943	6.907513778	14.97308812	-0.065906637	-2.80965457	51.7000903	1004.272341	29.1	2517.809448	9.88131291682493E-324	519.4338583	259.7164307	99.86651197	0	0	0	0	0	0	0
6:27:00	-232.2425881	2959.851395	7.133249943	6.907513778	14.97308812	-0.065906637	-2.80965457	51.7000903	1004.272341	29.1	2517.809448	9.88131291682493E-324	519.4338583	259.7164307	99.86651197	0	0	0	0	0	0	0
6:27:00	-232.2425881	2959.851395	7.133249943	6.907513778	14.97308812	-0.065906637	-2.80965457	51.7000903	1004.272341	29.1	2517.809448	9.88131291682493E-324	519.4338583	259.7164307	99.86651197	0	0	0	0	0	0	0
6:27:00	-232.2425881	2959.851395	7.133249943	6.907513778	14.97308812	-0.065906637	-2.80965457	51.7000903	1004.272341	29.1	2517.809448	9.88131291682493E-324	519.4338583	259.7164307	99.86651197	0	0	0	0	0	0	0
6:27:00	-232.2425881	2959.851395	7.133249943	6.907513778	14.97308812	-0.065906637	-2.80965457	51.7000903	1004.272341	29.1	2517.809448	9.88131291682493E-324	519.4338583	259.7164307	99.86651197	0	0	0	0	0	0	0
6:27:00	-232.2425881	2959.851395	7.133249943	6.907513778	14.97308812	-0.065906637	-2.80965457	51.7000903	1004.272341	29.1	2517.809448	9.88131291682493E-324	519.4338583	259.7164307	99.86651197	0	0	0	0	0	0	0
6:27:00	-102.3247811	2920.110522	8.154047971	7.937999054	14.66182112	1.680911802	-1.33671914	51.70004623	1004.225327	29.1	2528.483941	9.88131291682493E-324	519.3290075	259.6640045	99.86626213	0	0	0	0	0	0	0
6:27:00	-102.3247811	2920.110522	8.154047971	7.937999054	14.66182112	1.680911802	-1.33671914	51.70004623	1004.225327	29.1	2528.483941	9.88131291682493E-324	519.3290075	259.6640045	99.86626213	0	0	0	0	0	0	0
6:27:00	-102.3247811	2920.110522	8.154047971	7.937999054	14.66182112	1.680911802	-1.33671914	51.70004623	1004.225327	29.1	2528.483941	9.88131291682493E-324	519.3290075	259.6640045	99.86626213	0	0	0	0	0	0	0
6:27:00	-102.3247811	2920.110522	8.154047971	7.937999054	14.66182112	1.680911802	-1.33671914	51.70004623	1004.225327	29.1	2528.483941	9.88131291682493E-324	519.3290075	259.6640045	99.86626213	0	0	0	0	0	0	0
6:27:00	-102.3247811	2920.110522	8.154047971	7.937999054	14.66182112	1.680911802	-1.33671914	51.70004623	1004.225327	29.1	2528.483941	9.88131291682493E-324	519.3290075	259.6640045	99.86626213	0	0	0	0	0	0	0
6:27:00	-102.3247811	2920.110522	8.154047971	7.937999054	14.66182112	1.680911802	-1.33671914	51.70004623	1004.225327	29.1	2528.483941	9.88131291682493E-324	519.3290075	259.6640045	99.86626213	0	0	0	0	0	0	0
6:27:00	-102.3247811	2920.110522	8.154047971	7.937999054	14.66182112	1.680911802	-1.33671914	51.70004623	1004.225327	29.1	2528.483941	9.88131291682493E-324	519.3290075	259.6640045	99.86626213	0	0	0	0	0	0	0
6:27:00	-102.3247811	2920.110522	8.154047971	7.937999054	14.66182112	1.680911802	-1.33671914	51.70004623	1004.225327	29.1	2528.483941	9.88131291682493E-324	519.3290075	259.6640045	99.86626213	0	0	0	0	0	0	0
6:27:00	-102.3247811	2920.110522	8.154047971	7.937999054	14.66182112	1.680911802	-1.33671914	51.70004623	1004.225327	29.1	2528.483941	9.88131291682493E-324	519.3290075	259.6640045	99.86626213	0	0	0	0	0	0	0
6:27:00	62.46514408	2859.346675	8.769392561	8.376639516	14.26150041	2.801546843	0.1538798	51.70002367	1004.201255	29.1	2537.66281	9.88131291682493E-324	519.2753238	259.6371623	99.86613421	0	0	0	0	0	0	0
6:27:00	62.46514408	2859.346675	8.769392561	8.376639516	14.26150041	2.801546843	0.1538798	51.70002367	1004.201255	29.1	2537.66281	9.88131291682493E-324	519.2753238	259.6371623	99.86613421	0	0	0	0	0	0	0
6:27:00	62.46514408	2859.346675	8.769392561	8.376639516	14.26150041	2.801546843	0.1538798	51.70002367	1004.201255	29.1	2537.66281	9.88131291682493E-324	519.2753238	259.6371623	99.86613421	0	0	0	0	0	0	0
6:27:00	62.46514408	2859.346675	8.769392561	8.376639516	14.26150041	2.801546843	0.1538798	51.70002367	1004.201255	29.1	2537.66281	9.88131291682493E-324	519.2753238	259.6371623	99.86613421	0	0	0	0	0	0	0
6:27:00	62.46514408	2859.346675	8.769392561	8.376639516	14.26150041	2.801546843	0.1538798	51.70002367	1004.201255	29.1	2537.66281	9.88131291682493E-324	519.2753238	259.6371623	99.86613421	0	0	0	0	0	0	0
6:27:00	62.46514408	2859.346675	8.769392561	8.376639516	14.26150041	2.801546843	0.1538798	51.70002367	1004.201255	29.1	2537.66281	9.88131291682493E-324	519.2753238	259.6371623	99.86613421	0	0	0	0	0	0	0
6:27:00	62.46514408	2859.346675	8.769392561	8.376639516	14.26150041	2.801546843	0.1538798	51.70002367	1004.201255	29.1	2537.66281	9.88131291682493E-324	519.2753238	259.6371623	99.86613421	0	0	0	0	0	0	0
6:27:00	62.46514408	2859.346675	8.769392561	8.376639516	14.26150041	2.801546843	0.1538798	51.70002367	1004.201255	29.1	2537.66281	9.88131291682493E-324	519.2753238	259.6371623	99.86613421	0	0	0	0	0	0	0
6:27:00	227.3251058	2795.325098	8.771032991	8.500735432	13.89401621	3.210687983	1.318146458	51.70001212	1004.188931	29.1	2544.962847	9.88131291682493E-324	519.2478378	259.6234191	99.86606872	0	0	0	0	0	0	0
6:27:00	227.3251058	2795.325098	8.771032991	8.500735432	13.89401621	3.210687983	1.318146458	51.70001212	1004.188931	29.1	2544.962847	9.88131291682493E-324	519.2478378	259.6234191	99.86606872	0	0	0	0	0	0	0
6:27:00	227.3251058	2795.325098	8.771032991	8.500735432	13.89401621	3.210687983	1.318146458	51.70001212	1004.188931	29.1	2544.962847	9.88131291682493E-324	519.2478378	259.6234191	99.86606872	0	0	0	0	0	0	0
6:27:00	227.3251058	2795.325098	8.771032991	8.500735432	13.89401621	3.210687983	1.318146458	51.70001212	1004.188931	29.1	2544.962847	9.88131291682493E-324	519.2478378	259.6234191	99.86606872	0	0	0	0	0	0	0
6:27:00	227.3251058	2795.325098	8.771032991	8.500735432	13.89401621	3.210687983	1.318146458	51.70001212	1004.188931	29.1	2544.962847	9.88131291682493E-324	519.2478378	259.6234191	99.86606872	0	0	0	0	0	0	0
6:27:01	227.3251058	2795.325098	8.771032991	8.500735432	13.89401621	3.210687983	1.318146458	51.70001212	1004.188931	29.1	2544.962847	9.88131291682493E-324	519.2478378	259.6234191	99.86606872	0	0	0	0	0	0	0
6:27:01	227.3251058	2795.325098	8.771032991	8.500735432	13.89401621	3.210687983	1.318146458	51.70001212	1004.188931	29.1	2544.962847	9.88131291682493E-324	519.2478378	259.6234191	99.86606872	0	0	0	0	0	0	0
6:27:01	227.3251058	2795.325098	8.771032991	8.500735432	13.89401621	3.210687983	1.318146458	51.70001212	1004.188931	29.1	2544.962847	9.88131291682493E-324	519.2478378	259.6234191	99.86606872	0	0	0	0	0	0	0
6:27:01	227.3251058	2795.325098	8.771032991	8.500735432	13.89401621	3.210687983	1.318146458	51.70001212	1004.188931	29.1	2544.962847	9.88131291682493E-324	519.2478378	259.6234191	99.86606872	0	0	0	0	0	0	0
6:27:01	-61.40590585	2733.70161	8.485672891	8.281296541	13.5729523	3.275912247	2.094474986	51.74880621	1003.007517	29.1	2550.469442	9.88131291682493E-324	519.233765	259.6163826	99.86603518	0	0	0	0	0	0	0
6:27:01	-61.40590585	2733.70161	8.485672891	8.281296541	13.5729523	3.275912247	2.094474986	51.74880621	1003.007517	29.1	2550.469442	9.88131291682493E-324	519.233765	259.6163826	99.86603518	0	0	0	0	0	0	0
6:27:01	-61.40590585	2733.70161	8.485672891	8.281296541	13.5729523	3.275912247	2.094474986	51.74880621	1003.007517	29.1	2550.469442	9.88131291682493E-324	519.233765	259.6163826	99.86603518	0	0	0	0	0	0	0
6:27:01	-61.40590585	2733.70161	8.485672891	8.281296541	13.5729523	3.275912247	2.094474986	51.74880621	1003.007517	29.1	2550.469442	9.88131291682493E-324	519.233765	259.6163826	99.86603518	0	0	0	0	0	0	0
6:27:01	-61.40590585	2733.70161	8.485672891	8.281296541	13.5729523	3.275912247	2.094474986	51.74880621	1003.007517	29.1	2550.469442	9.88131291682493E-324	519.233765	259.6163826	99.86603518	0	0	0	0	0	0	0
6:27:01	-61.40590585	2733.70161	8.485672891	8.281296541	13.5729523	3.275912247	2.094474986	51.74880621	1003.007517	29.1	2550.469442	9.88131291682493E-324	519.233765	259.6163826	99.86603518	0	0	0	0	0	0	0
6:27:01	-61.40590585	2733.70161	8.485672891	8.281296541	13.5729523	3.275912247	2.094474986	51.74880621	1003.007517	29.1	2550.469442	9.88131291682493E-324	519.233765	259.6163826	99.86603518	0	0	0	0	0	0	0
6:27:01	-61.40590585	2733.70161	8.485672891	8.281296541	13.5729523	3.275912247	2.094474986	51.74880621	1003.007517	29.1	2550.469442	9.88131291682493E-324	519.233765	259.6163826	99.86603518	0	0	0	0	0	0	0
6:27:01	-386.9071998	2677.63348	8.21291252	8.506607829	13.29278358	3.186907071	2.550611193	51.77378878	1002.402632	29.1	2554.386202	9.88131291682493E-324	519.2265597	259.6127799	99.86601801	0	0	0	0	0	0	0
6:27:01	-386.9071998	2677.63348	8.21291252	8.506607829	13.29278358	3.186907071	2.550611193	51.77378878	1002.402632	29.1	2554.386202	9.88131291682493E-324	519.2265597	259.6127799	99.86601801	0	0	0	0	0	0	0
6:27:01	-386.9071998	2677.63348	8.21291252	8.506607829	13.29278358	3.186907071	2.550611193	51.77378878	1002.402632	29.1	2554.386202	9.88131291682493E-324	519.2265597	259.6127799	99.86601801	0	0	0	0	0	0	0
6:27:01	-386.9071998	2677.63348	8.21291252	8.506607829	13.29278358	3.186907071	2.550611193	51.77378878	1002.402632	29.1	2554.386202	9.88131291682493E-324	519.2265597	259.6127799	99.86601801	0	0	0	0	0	0	0
6:27:01	-386.9071998	2677.63348	8.21291252	8.506607829	13.29278358	3.186907071	2.550611193	51.77378878	1002.402632	29.1	2554.386202	9.88131291682493E-324	519.2265597	259.6127799	99.86601801	0	0	0	0	0	0	0
6:27:01	-386.9071998	2677.63348	8.21291252	8.506607829	13.29278358	3.186907071	2.550611193	51.77378878	1002.402632	29.1	2554.386202	9.88131291682493E-324	519.2265597	259.6127799	99.86601801	0	0	0	0	0	0	0
6:27:01	-386.9071998	2677.63348	8.21291252	8.506607829	13.29278358	3.186907071	2.550611193	51.77378878	1002.402632	29.1	2554.386202	9.88131291682493E-324	519.2265597	259.6127799	99.86601801	0	0	0	0	0	0	0
6:27:01	-386.9071998	2677.63348	8.21291252	8.506607829	13.29278358	3.186907071	2.550611193	51.77378878	1002.402632	29.1	2554.386202	9.88131291682493E-324	519.2265597	259.6127799	99.86601801	0	0	0	0	0	0	0
6:27:01	-300.6841743	2630.928726	7.79317921	7.722367209	13.06013719	3.05131242	2.777432931	51.78657985	1002.092932	29.1	2556.918471	9.88131291682493E-324	519.2228705	259.6109353	99.86600922	0	0	0	0	0	0	0
6:27:01	-300.6841743	2630.928726	7.79317921	7.722367209	13.06013719	3.05131242	2.777432931	51.78657985	1002.092932	29.1	2556.918471	9.88131291682493E-324	519.2228705	259.6109353	99.86600922	0	0	0	0	0	0	0
6:27:01	-300.6841743	2630.928726	7.79317921	7.722367209	13.06013719	3.05131242	2.777432931	51.78657985	1002.092932	29.1	2556.918471	9.88131291682493E-324	519.2228705	259.6109353	99.86600922	0	0	0	0	0	0	0
6:27:01	-300.6841743	2630.928726	7.79317921	7.722367209	13.06013719	3.05131242	2.777432931	51.78657985	1002.092932	29.1	2556.918471	9.88131291682493E-324	519.2228705	259.6109353	99.86600922	0	0	0	0	0	0	0
6:27:01	-300.6841743	2630.928726	7.79317921	7.722367209	13.06013719	3.05131242	2.777432931	51.78657985	1002.092932	29.1	2556.918471	9.88131291682493E-324	519.2228705	259.6109353	99.86600922	0	0	0	0	0	0	0
6:27:01	-300.6841743	2630.928726	7.79317921	7.722367209	13.06013719	3.05131242	2.777432931	51.78657985	1002.092932	29.1	2556.918471	9.88131291682493E-324	519.2228705	259.6109353	99.86600922	0	0	0	0	0	0	0
6:27:01	-300.6841743	2630.928726	7.79317921	7.722367209	13.06013719	3.05131242	2.777432931	51.78657985	1002.092932	29.1	2556.918471	9.88131291682493E-324	519.2228705	259.6109353	99.86600922	0	0	0	0	0	0	0
6:27:01	-300.6841743	2630.928726	7.79317921	7.722367209	13.06013719	3.05131242	2.777432931	51.78657985	1002.092932	29.1	2556.918471	9.88131291682493E-324	519.2228705	259.6109353	99.86600922	0	0	0	0	0	0	0
6:27:01	-300.6841743	2630.928726	7.79317921	7.722367209	13.06013719	3.05131242	2.777432931	51.78657985	1002.092932	29.1	2556.918471	9.88131291682493E-324	519.2228705	259.6109353	99.86600922	0	0	0	0	0	0	0
6:27:01	-429.3475132	2592.981932	7.503123756	7.500244011	12.87351824	2.911735959	2.858085661	51.79312889	1001.934365	29.1	2554.373577	9.88131291682493E-324	519.2209817	259.6099909	99.86600472	0	0	0	0	0	0	0
6:27:01	-429.3475132	2592.981932	7.503123756	7.500244011	12.87351824	2.911735959	2.858085661	51.79312889	1001.934365	29.1	2554.373577	9.88131291682493E-324	519.2209817	259.6099909	99.86600472	0	0	0	0	0	0	0
6:27:01	-429.3475132	2592.981932	7.503123756	7.500244011	12.87351824	2.911735959	2.858085661	51.79312889	1001.934365	29.1	2554.373577	9.88131291682493E-324	519.2209817	259.6099909	99.86600472	0	0	0	0	0	0	0
6:27:02	-429.3475132	2592.981932	7.503123756	7.500244011	12.87351824	2.911735959	2.858085661	51.79312889	1001.934365	29.1	2554.373577	9.88131291682493E-324	519.2209817	259.6099909	99.86600472	0	0	0	0	0	0	0
6:27:02	-429.3475132	2592.981932	7.503123756	7.500244011	12.87351824	2.911735959	2.858085661	51.79312889	1001.934365	29.1	2554.373577	9.88131291682493E-324	519.2209817	259.6099909	99.86600472	0	0	0	0	0	0	0
6:27:02	-429.3475132	2592.981932	7.503123756	7.500244011	12.87351824	2.911735959	2.858085661	51.79312889	1001.934365	29.1	2554.373577	9.88131291682493E-324	519.2209817	259.6099909	99.86600472	0	0	0	0	0	0	0
6:27:02	-429.3475132	2592.981932	7.503123756	7.500244011	12.87351824	2.911735959	2.858085661	51.79312889	1001.934365	29.1	2554.373577	9.88131291682493E-324	519.2209817	259.6099909	99.86600472	0	0	0	0	0	0	0
6:27:02	-429.3475132	2592.981932	7.503123756	7.500244011	12.87351824	2.911735959	2.858085661	51.79312889	1001.934365	29.1	2554.373577	9.88131291682493E-324	519.2209817	259.6099909	99.86600472	0	0	0	0	0	0	0
6:27:02	-348.7550068	2563.793573	7.205887363	7.089860934	12.72228934	2.791552811	2.854451858	51.79648199	1001.853179	29.1	2541.658784	9.88131291682493E-324	519.4566946	259.7280913	99.86649042	0	0	0	0	0	0	0
6:27:02	-348.7550068	2563.793573	7.205887363	7.089860934	12.72228934	2.791552811	2.854451858	51.79648199	1001.853179	29.1	2541.658784	9.88131291682493E-324	519.4566946	259.7280913	99.86649042	0	0	0	0	0	0	0
6:27:02	-348.7550068	2563.793573	7.205887363	7.089860934	12.72228934	2.791552811	2.854451858	51.79648199	1001.853179	29.1	2541.658784	9.88131291682493E-324	519.4566946	259.7280913	99.86649042	0	0	0	0	0	0	0
6:27:02	-348.7550068	2563.793573	7.205887363	7.089860934	12.72228934	2.791552811	2.854451858	51.79648199	1001.853179	29.1	2541.658784	9.88131291682493E-324	519.4566946	259.7280913	99.86649042	0	0	0	0	0	0	0
6:27:02	-348.7550068	2563.793573	7.205887363	7.089860934	12.72228934	2.791552811	2.854451858	51.79648199	1001.853179	29.1	2541.658784	9.88131291682493E-324	519.4566946	259.7280913	99.86649042	0	0	0	0	0	0	0
6:27:02	-348.7550068	2563.793573	7.205887363	7.089860934	12.72228934	2.791552811	2.854451858	51.79648199	1001.853179	29.1	2541.658784	9.88131291682493E-324	519.4566946	259.7280913	99.86649042	0	0	0	0	0	0	0
6:27:02	-348.7550068	2563.793573	7.205887363	7.089860934	12.72228934	2.791552811	2.854451858	51.79648199	1001.853179	29.1	2541.658784	9.88131291682493E-324	519.4566946	259.7280913	99.86649042	0	0	0	0	0	0	0
6:27:02	-348.7550068	2563.793573	7.205887363	7.089860934	12.72228934	2.791552811	2.854451858	51.79648199	1001.853179	29.1	2541.658784	9.88131291682493E-324	519.4566946	259.7280913	99.86649042	0	0	0	0	0	0	0
6:27:02	-125.7536755	2539.200589	6.91761433	6.685680798	12.59754814	2.681667039	2.804407351	51.79819878	1001.811612	29.1	2524.355305	9.88131291682493E-324	519.5773797	259.7885588	99.86673909	0	0	0	0	0	0	0
6:27:02	-125.7536755	2539.200589	6.91761433	6.685680798	12.59754814	2.681667039	2.804407351	51.79819878	1001.811612	29.1	2524.355305	9.88131291682493E-324	519.5773797	259.7885588	99.86673909	0	0	0	0	0	0	0
6:27:02	-125.7536755	2539.200589	6.91761433	6.685680798	12.59754814	2.681667039	2.804407351	51.79819878	1001.811612	29.1	2524.355305	9.88131291682493E-324	519.5773797	259.7885588	99.86673909	0	0	0	0	0	0	0
6:27:02	-125.7536755	2539.200589	6.91761433	6.685680798	12.59754814	2.681667039	2.804407351	51.79819878	1001.811612	29.1	2524.355305	9.88131291682493E-324	519.5773797	259.7885588	99.86673909	0	0	0	0	0	0	0
6:27:02	-125.7536755	2539.200589	6.91761433	6.685680798	12.59754814	2.681667039	2.804407351	51.79819878	1001.811612	29.1	2524.355305	9.88131291682493E-324	519.5773797	259.7885588	99.86673909	0	0	0	0	0	0	0
6:27:02	-125.7536755	2539.200589	6.91761433	6.685680798	12.59754814	2.681667039	2.804407351	51.79819878	1001.811612	29.1	2524.355305	9.88131291682493E-324	519.5773797	259.7885588	99.86673909	0	0	0	0	0	0	0
6:27:02	-125.7536755	2539.200589	6.91761433	6.685680798	12.59754814	2.681667039	2.804407351	51.79819878	1001.811612	29.1	2524.355305	9.88131291682493E-324	519.5773797	259.7885588	99.86673909	0	0	0	0	0	0	0
6:27:02	-125.7536755	2539.200589	6.91761433	6.685680798	12.59754814	2.681667039	2.804407351	51.79819878	1001.811612	29.1	2524.355305	9.88131291682493E-324	519.5773797	259.7885588	99.86673909	0	0	0	0	0	0	0
6:27:02	-125.7536755	2539.200589	6.91761433	6.685680798	12.59754814	2.681667039	2.804407351	51.79819878	1001.811612	29.1	2524.355305	9.88131291682493E-324	519.5773797	259.7885588	99.86673909	0	0	0	0	0	0	0
6:27:02	-58.35047384	2521.393054	6.748018537	6.355996569	12.50293665	2.599389524	2.735944564	51.79907777	1001.790329	29.1	2510.222156	9.88131291682493E-324	519.6391704	259.8195181	99.86686642	0	0	0	0	0	0	0
6:27:02	-58.35047384	2521.393054	6.748018537	6.355996569	12.50293665	2.599389524	2.735944564	51.79907777	1001.790329	29.1	2510.222156	9.88131291682493E-324	519.6391704	259.8195181	99.86686642	0	0	0	0	0	0	0
6:27:02	-58.35047384	2521.393054	6.748018537	6.355996569	12.50293665	2.599389524	2.735944564	51.79907777	1001.790329	29.1	2510.222156	9.88131291682493E-324	519.6391704	259.8195181	99.86686642	0	0	0	0	0	0	0
6:27:02	-58.35047384	2521.393054	6.748018537	6.355996569	12.50293665	2.599389524	2.735944564	51.79907777	1001.790329	29.1	2510.222156	9.88131291682493E-324	519.6391704	259.8195181	99.86686642	0	0	0	0	0	0	0
6:27:02	-58.35047384	2521.393054	6.748018537	6.355996569	12.50293665	2.599389524	2.735944564	51.79907777	1001.790329	29.1	2510.222156	9.88131291682493E-324	519.6391704	259.8195181	99.86686642	0	0	0	0	0	0	0
6:27:02	-58.35047384	2521.393054	6.748018537	6.355996569	12.50293665	2.599389524	2.735944564	51.79907777	1001.790329	29.1	2510.222156	9.88131291682493E-324	519.6391704	259.8195181	99.86686642	0	0	0	0	0	0	0
6:27:02	-58.35047384	2521.393054	6.748018537	6.355996569	12.50293665	2.599389524	2.735944564	51.79907777	1001.790329	29.1	2510.222156	9.88131291682493E-324	519.6391704	259.8195181	99.86686642	0	0	0	0	0	0	0
6:27:02	-58.35047384	2521.393054	6.748018537	6.355996569	12.50293665	2.599389524	2.735944564	51.79907777	1001.790329	29.1	2510.222156	9.88131291682493E-324	519.6391704	259.8195181	99.86686642	0	0	0	0	0	0	0
6:27:02	10.40963739	2506.773908	6.551601491	6.355774243	12.43058356	2.529855436	2.665139617	51.79952782	1003.084345	29.1	2498.743464	9.88131291682493E-324	519.6708072	259.8353693	99.86693161	0	0	0	0	0	0	0
6:27:02	10.40963739	2506.773908	6.551601491	6.355774243	12.43058356	2.529855436	2.665139617	51.79952782	1003.084345	29.1	2498.743464	9.88131291682493E-324	519.6708072	259.8353693	99.86693161	0	0	0	0	0	0	0
6:27:03	10.40963739	2506.773908	6.551601491	6.355774243	12.43058356	2.529855436	2.665139617	51.79952782	1003.084345	29.1	2498.743464	9.88131291682493E-324	519.6708072	259.8353693	99.86693161	0	0	0	0	0	0	0
6:27:03	10.40963739	2506.773908	6.551601491	6.355774243	12.43058356	2.529855436	2.665139617	51.79952782	1003.084345	29.1	2498.743464	9.88131291682493E-324	519.6708072	259.8353693	99.86693161	0	0	0	0	0	0	0
6:27:03	10.40963739	2506.773908	6.551601491	6.355774243	12.43058356	2.529855436	2.665139617	51.79952782	1003.084345	29.1	2498.743464	9.88131291682493E-324	519.6708072	259.8353693	99.86693161	0	0	0	0	0	0	0
6:27:03	10.40963739	2506.773908	6.551601491	6.355774243	12.43058356	2.529855436	2.665139617	51.79952782	1003.084345	29.1	2498.743464	9.88131291682493E-324	519.6708072	259.8353693	99.86693161	0	0	0	0	0	0	0
6:27:03	10.40963739	2506.773908	6.551601491	6.355774243	12.43058356	2.529855436	2.665139617	51.79952782	1003.084345	29.1	2498.743464	9.88131291682493E-324	519.6708072	259.8353693	99.86693161	0	0	0	0	0	0	0
6:27:03	10.40963739	2506.773908	6.551601491	6.355774243	12.43058356	2.529855436	2.665139617	51.79952782	1003.084345	29.1	2498.743464	9.88131291682493E-324	519.6708072	259.8353693	99.86693161	0	0	0	0	0	0	0
6:27:03	10.40963739	2506.773908	6.551601491	6.355774243	12.43058356	2.529855436	2.665139617	51.79952782	1003.084345	29.1	2498.743464	9.88131291682493E-324	519.6708072	259.8353693	99.86693161	0	0	0	0	0	0	0
6:27:03	-75.64308965	2495.475985	6.491027963	6.273260412	12.36962678	2.475197983	2.597767484	51.75095824	1003.74688	29.1	2488.012726	9.88131291682493E-324	519.6870053	259.8434851	99.86696498	0	0	0	0	0	0	0
6:27:03	-75.64308965	2495.475985	6.491027963	6.273260412	12.36962678	2.475197983	2.597767484	51.75095824	1003.74688	29.1	2488.012726	9.88131291682493E-324	519.6870053	259.8434851	99.86696498	0	0	0	0	0	0	0
6:27:03	-75.64308965	2495.475985	6.491027963	6.273260412	12.36962678	2.475197983	2.597767484	51.75095824	1003.74688	29.1	2488.012726	9.88131291682493E-324	519.6870053	259.8434851	99.86696498	0	0	0	0	0	0	0
6:27:03	-75.64308965	2495.475985	6.491027963	6.273260412	12.36962678	2.475197983	2.597767484	51.75095824	1003.74688	29.1	2488.012726	9.88131291682493E-324	519.6870053	259.8434851	99.86696498	0	0	0	0	0	0	0
6:27:03	-75.64308965	2495.475985	6.491027963	6.273260412	12.36962678	2.475197983	2.597767484	51.75095824	1003.74688	29.1	2488.012726	9.88131291682493E-324	519.6870053	259.8434851	99.86696498	0	0	0	0	0	0	0
6:27:03	-75.64308965	2495.475985	6.491027963	6.273260412	12.36962678	2.475197983	2.597767484	51.75095824	1003.74688	29.1	2488.012726	9.88131291682493E-324	519.6870053	259.8434851	99.86696498	0	0	0	0	0	0	0
6:27:03	-75.64308965	2495.475985	6.491027963	6.273260412	12.36962678	2.475197983	2.597767484	51.75095824	1003.74688	29.1	2488.012726	9.88131291682493E-324	519.6870053	259.8434851	99.86696498	0	0	0	0	0	0	0
6:27:03	-75.64308965	2495.475985	6.491027963	6.273260412	12.36962678	2.475197983	2.597767484	51.75095824	1003.74688	29.1	2488.012726	9.88131291682493E-324	519.6870053	259.8434851	99.86696498	0	0	0	0	0	0	0
6:27:03	130.9152421	2485.319192	6.363974317	6.212621331	12.31918491	2.425237368	2.536920952	51.72609062	1004.086099	29.1	2477.485803	9.88131291682493E-324	519.6952987	259.8476404	99.86698207	0	0	0	0	0	0	0
6:27:03	130.9152421	2485.319192	6.363974317	6.212621331	12.31918491	2.425237368	2.536920952	51.72609062	1004.086099	29.1	2477.485803	9.88131291682493E-324	519.6952987	259.8476404	99.86698207	0	0	0	0	0	0	0
6:27:03	130.9152421	2485.319192	6.363974317	6.212621331	12.31918491	2.425237368	2.536920952	51.72609062	1004.086099	29.1	2477.485803	9.88131291682493E-324	519.6952987	259.8476404	99.86698207	0	0	0	0	0	0	0
6:27:03	130.9152421	2485.319192	6.363974317	6.212621331	12.31918491	2.425237368	2.536920952	51.72609062	1004.086099	29.1	2477.485803	9.88131291682493E-324	519.6952987	259.8476404	99.86698207	0	0	0	0	0	0	0
6:27:03	130.9152421	2485.319192	6.363974317	6.212621331	12.31918491	2.425237368	2.536920952	51.72609062	1004.086099	29.1	2477.485803	9.88131291682493E-324	519.6952987	259.8476404	99.86698207	0	0	0	0	0	0	0
6:27:03	130.9152421	2485.319192	6.363974317	6.212621331	12.31918491	2.425237368	2.536920952	51.72609062	1004.086099	29.1	2477.485803	9.88131291682493E-324	519.6952987	259.8476404	99.86698207	0	0	0	0	0	0	0
6:27:03	130.9152421	2485.319192	6.363974317	6.212621331	12.31918491	2.425237368	2.536920952	51.72609062	1004.086099	29.1	2477.485803	9.88131291682493E-324	519.6952987	259.8476404	99.86698207	0	0	0	0	0	0	0
6:27:03	130.9152421	2485.319192	6.363974317	6.212621331	12.31918491	2.425237368	2.536920952	51.72609062	1004.086099	29.1	2477.485803	9.88131291682493E-324	519.6952987	259.8476404	99.86698207	0	0	0	0	0	0	0
6:27:03	38.93801195	2478.990154	6.05141085	5.885022122	12.29507868	1.974753532	2.433199527	51.7133584	1004.259779	29.1	2470.190651	9.88131291682493E-324	519.6995449	259.8497679	99.86699082	0	0	0	0	0	0	0
6:27:03	38.93801195	2478.990154	6.05141085	5.885022122	12.29507868	1.974753532	2.433199527	51.7133584	1004.259779	29.1	2470.190651	9.88131291682493E-324	519.6995449	259.8497679	99.86699082	0	0	0	0	0	0	0
6:27:03	38.93801195	2478.990154	6.05141085	5.885022122	12.29507868	1.974753532	2.433199527	51.7133584	1004.259779	29.1	2470.190651	9.88131291682493E-324	519.6995449	259.8497679	99.86699082	0	0	0	0	0	0	0
6:27:03	38.93801195	2478.990154	6.05141085	5.885022122	12.29507868	1.974753532	2.433199527	51.7133584	1004.259779	29.1	2470.190651	9.88131291682493E-324	519.6995449	259.8497679	99.86699082	0	0	0	0	0	0	0
6:27:03	38.93801195	2478.990154	6.05141085	5.885022122	12.29507868	1.974753532	2.433199527	51.7133584	1004.259779	29.1	2470.190651	9.88131291682493E-324	519.6995449	259.8497679	99.86699082	0	0	0	0	0	0	0
6:27:03	38.93801195	2478.990154	6.05141085	5.885022122	12.29507868	1.974753532	2.433199527	51.7133584	1004.259779	29.1	2470.190651	9.88131291682493E-324	519.6995449	259.8497679	99.86699082	0	0	0	0	0	0	0
6:27:03	38.93801195	2478.990154	6.05141085	5.885022122	12.29507868	1.974753532	2.433199527	51.7133584	1004.259779	29.1	2470.190651	9.88131291682493E-324	519.6995449	259.8497679	99.86699082	0	0	0	0	0	0	0
6:27:03	38.93801195	2478.990154	6.05141085	5.885022122	12.29507868	1.974753532	2.433199527	51.7133584	1004.259779	29.1	2470.190651	9.88131291682493E-324	519.6995449	259.8497679	99.86699082	0	0	0	0	0	0	0
6:27:03	38.93801195	2478.990154	6.05141085	5.885022122	12.29507868	1.974753532	2.433199527	51.7133584	1004.259779	29.1	2470.190651	9.88131291682493E-324	519.6995449	259.8497679	99.86699082	0	0	0	0	0	0	0
6:27:03	-44.89247388	2483.230879	5.359634355	5.085379326	12.38134428	0.597585808	1.957830158	51.7868395	1000.814607	29.1	2466.613334	9.88131291682493E-324	519.729519	259.8646571	99.8669953	0	0	0	0	0	0	0
6:27:04	-44.89247388	2483.230879	5.359634355	5.085379326	12.38134428	0.597585808	1.957830158	51.7868395	1000.814607	29.1	2466.613334	9.88131291682493E-324	519.729519	259.8646571	99.8669953	0	0	0	0	0	0	0
6:27:04	-44.89247388	2483.230879	5.359634355	5.085379326	12.38134428	0.597585808	1.957830158	51.7868395	1000.814607	29.1	2466.613334	9.88131291682493E-324	519.729519	259.8646571	99.8669953	0	0	0	0	0	0	0
6:27:04	-44.89247388	2483.230879	5.359634355	5.085379326	12.38134428	0.597585808	1.957830158	51.7868395	1000.814607	29.1	2466.613334	9.88131291682493E-324	519.729519	259.8646571	99.8669953	0	0	0	0	0	0	0
6:27:04	-44.89247388	2483.230879	5.359634355	5.085379326	12.38134428	0.597585808	1.957830158	51.7868395	1000.814607	29.1	2466.613334	9.88131291682493E-324	519.729519	259.8646571	99.8669953	0	0	0	0	0	0	0
6:27:04	-44.89247388	2483.230879	5.359634355	5.085379326	12.38134428	0.597585808	1.957830158	51.7868395	1000.814607	29.1	2466.613334	9.88131291682493E-324	519.729519	259.8646571	99.8669953	0	0	0	0	0	0	0
6:27:04	-44.89247388	2483.230879	5.359634355	5.085379326	12.38134428	0.597585808	1.957830158	51.7868395	1000.814607	29.1	2466.613334	9.88131291682493E-324	519.729519	259.8646571	99.8669953	0	0	0	0	0	0	0
6:27:04	-44.89247388	2483.230879	5.359634355	5.085379326	12.38134428	0.597585808	1.957830158	51.7868395	1000.814607	29.1	2466.613334	9.88131291682493E-324	519.729519	259.8646571	99.8669953	0	0	0	0	0	0	0
6:27:04	380.2878454	2514.77917	4.43221279	4.174482215	12.61608027	-1.189276066	1.010761041	51.93966182	999.0506786	29.1	2465.435547	9.88131291682493E-324	519.7848977	259.8921525	99.86699759	0	0	0	0	0	0	0
6:27:04	380.2878454	2514.77917	4.43221279	4.174482215	12.61608027	-1.189276066	1.010761041	51.93966182	999.0506786	29.1	2465.435547	9.88131291682493E-324	519.7848977	259.8921525	99.86699759	0	0	0	0	0	0	0
6:27:04	380.2878454	2514.77917	4.43221279	4.174482215	12.61608027	-1.189276066	1.010761041	51.93966182	999.0506786	29.1	2465.435547	9.88131291682493E-324	519.7848977	259.8921525	99.86699759	0	0	0	0	0	0	0
6:27:04	380.2878454	2514.77917	4.43221279	4.174482215	12.61608027	-1.189276066	1.010761041	51.93966182	999.0506786	29.1	2465.435547	9.88131291682493E-324	519.7848977	259.8921525	99.86699759	0	0	0	0	0	0	0
6:27:04	380.2878454	2514.77917	4.43221279	4.174482215	12.61608027	-1.189276066	1.010761041	51.93966182	999.0506786	29.1	2465.435547	9.88131291682493E-324	519.7848977	259.8921525	99.86699759	0	0	0	0	0	0	0
6:27:04	380.2878454	2514.77917	4.43221279	4.174482215	12.61608027	-1.189276066	1.010761041	51.93966182	999.0506786	29.1	2465.435547	9.88131291682493E-324	519.7848977	259.8921525	99.86699759	0	0	0	0	0	0	0
6:27:04	380.2878454	2514.77917	4.43221279	4.174482215	12.61608027	-1.189276066	1.010761041	51.93966182	999.0506786	29.1	2465.435547	9.88131291682493E-324	519.7848977	259.8921525	99.86699759	0	0	0	0	0	0	0
6:27:04	380.2878454	2514.77917	4.43221279	4.174482215	12.61608027	-1.189276066	1.010761041	51.93966182	999.0506786	29.1	2465.435547	9.88131291682493E-324	519.7848977	259.8921525	99.86699759	0	0	0	0	0	0	0
6:27:04	518.1670968	2570.386823	3.263284948	3.198806894	13.0081931	-3.086557346	-0.309122347	52.01790685	998.1475474	29.1	2466.324944	9.88131291682493E-324	519.8132516	259.9062301	99.86699877	0	0	0	0	0	0	0
6:27:04	518.1670968	2570.386823	3.263284948	3.198806894	13.0081931	-3.086557346	-0.309122347	52.01790685	998.1475474	29.1	2466.324944	9.88131291682493E-324	519.8132516	259.9062301	99.86699877	0	0	0	0	0	0	0
6:27:04	518.1670968	2570.386823	3.263284948	3.198806894	13.0081931	-3.086557346	-0.309122347	52.01790685	998.1475474	29.1	2466.324944	9.88131291682493E-324	519.8132516	259.9062301	99.86699877	0	0	0	0	0	0	0
6:27:04	518.1670968	2570.386823	3.263284948	3.198806894	13.0081931	-3.086557346	-0.309122347	52.01790685	998.1475474	29.1	2466.324944	9.88131291682493E-324	519.8132516	259.9062301	99.86699877	0	0	0	0	0	0	0
6:27:04	518.1670968	2570.386823	3.263284948	3.198806894	13.0081931	-3.086557346	-0.309122347	52.01790685	998.1475474	29.1	2466.324944	9.88131291682493E-324	519.8132516	259.9062301	99.86699877	0	0	0	0	0	0	0
6:27:04	518.1670968	2570.386823	3.263284948	3.198806894	13.0081931	-3.086557346	-0.309122347	52.01790685	998.1475474	29.1	2466.324944	9.88131291682493E-324	519.8132516	259.9062301	99.86699877	0	0	0	0	0	0	0
6:27:04	518.1670968	2570.386823	3.263284948	3.198806894	13.0081931	-3.086557346	-0.309122347	52.01790685	998.1475474	29.1	2466.324944	9.88131291682493E-324	519.8132516	259.9062301	99.86699877	0	0	0	0	0	0	0
6:27:04	518.1670968	2570.386823	3.263284948	3.198806894	13.0081931	-3.086557346	-0.309122347	52.01790685	998.1475474	29.1	2466.324944	9.88131291682493E-324	519.8132516	259.9062301	99.86699877	0	0	0	0	0	0	0
6:27:04	518.1670968	2570.386823	3.263284948	3.198806894	13.0081931	-3.086557346	-0.309122347	52.01790685	998.1475474	29.1	2466.324944	9.88131291682493E-324	519.8132516	259.9062301	99.86699877	0	0	0	0	0	0	0
6:27:04	457.5445856	2650.167389	2.465129894	2.52474913	13.53168287	-4.833373361	-1.831870642	52.05796831	997.6851443	29.1	2469.477451	9.88131291682493E-324	519.8277688	259.9134378	99.86699937	0	0	0	0	0	0	0
6:27:04	457.5445856	2650.167389	2.465129894	2.52474913	13.53168287	-4.833373361	-1.831870642	52.05796831	997.6851443	29.1	2469.477451	9.88131291682493E-324	519.8277688	259.9134378	99.86699937	0	0	0	0	0	0	0
6:27:04	457.5445856	2650.167389	2.465129894	2.52474913	13.53168287	-4.833373361	-1.831870642	52.05796831	997.6851443	29.1	2469.477451	9.88131291682493E-324	519.8277688	259.9134378	99.86699937	0	0	0	0	0	0	0
6:27:04	457.5445856	2650.167389	2.465129894	2.52474913	13.53168287	-4.833373361	-1.831870642	52.05796831	997.6851443	29.1	2469.477451	9.88131291682493E-324	519.8277688	259.9134378	99.86699937	0	0	0	0	0	0	0
6:27:04	457.5445856	2650.167389	2.465129894	2.52474913	13.53168287	-4.833373361	-1.831870642	52.05796831	997.6851443	29.1	2469.477451	9.88131291682493E-324	519.8277688	259.9134378	99.86699937	0	0	0	0	0	0	0
6:27:04	457.5445856	2650.167389	2.465129894	2.52474913	13.53168287	-4.833373361	-1.831870642	52.05796831	997.6851443	29.1	2469.477451	9.88131291682493E-324	519.8277688	259.9134378	99.86699937	0	0	0	0	0	0	0
6:27:04	457.5445856	2650.167389	2.465129894	2.52474913	13.53168287	-4.833373361	-1.831870642	52.05796831	997.6851443	29.1	2469.477451	9.88131291682493E-324	519.8277688	259.9134378	99.86699937	0	0	0	0	0	0	0
6:27:04	457.5445856	2650.167389	2.465129894	2.52474913	13.53168287	-4.833373361	-1.831870642	52.05796831	997.6851443	29.1	2469.477451	9.88131291682493E-324	519.8277688	259.9134378	99.86699937	0	0	0	0	0	0	0
6:27:05	779.4079318	2751.017551	1.927218506	1.887471554	14.14176563	-6.147583161	-3.360893769	51.98087977	999.1607859	29.1	2475.127103	9.88131291682493E-324	519.8352016	259.9171281	99.86699968	0	0	0	0	0	0	0
6:27:05	779.4079318	2751.017551	1.927218506	1.887471554	14.14176563	-6.147583161	-3.360893769	51.98087977	999.1607859	29.1	2475.127103	9.88131291682493E-324	519.8352016	259.9171281	99.86699968	0	0	0	0	0	0	0
6:27:05	779.4079318	2751.017551	1.927218506	1.887471554	14.14176563	-6.147583161	-3.360893769	51.98087977	999.1607859	29.1	2475.127103	9.88131291682493E-324	519.8352016	259.9171281	99.86699968	0	0	0	0	0	0	0
6:27:05	779.4079318	2751.017551	1.927218506	1.887471554	14.14176563	-6.147583161	-3.360893769	51.98087977	999.1607859	29.1	2475.127103	9.88131291682493E-324	519.8352016	259.9171281	99.86699968	0	0	0	0	0	0	0
6:27:05	779.4079318	2751.017551	1.927218506	1.887471554	14.14176563	-6.147583161	-3.360893769	51.98087977	999.1607859	29.1	2475.127103	9.88131291682493E-324	519.8352016	259.9171281	99.86699968	0	0	0	0	0	0	0
6:27:05	779.4079318	2751.017551	1.927218506	1.887471554	14.14176563	-6.147583161	-3.360893769	51.98087977	999.1607859	29.1	2475.127103	9.88131291682493E-324	519.8352016	259.9171281	99.86699968	0	0	0	0	0	0	0
6:27:05	779.4079318	2751.017551	1.927218506	1.887471554	14.14176563	-6.147583161	-3.360893769	51.98087977	999.1607859	29.1	2475.127103	9.88131291682493E-324	519.8352016	259.9171281	99.86699968	0	0	0	0	0	0	0
6:27:05	779.4079318	2751.017551	1.927218506	1.887471554	14.14176563	-6.147583161	-3.360893769	51.98087977	999.1607859	29.1	2475.127103	9.88131291682493E-324	519.8352016	259.9171281	99.86699968	0	0	0	0	0	0	0
6:27:05	779.4079318	2751.017551	1.927218506	1.887471554	14.14176563	-6.147583161	-3.360893769	51.98087977	999.1607859	29.1	2475.127103	9.88131291682493E-324	519.8352016	259.9171281	99.86699968	0	0	0	0	0	0	0
6:27:05	806.6930531	2860.425762	2.653143875	2.350289436	14.720784	-5.994714578	-4.535817609	51.94141044	999.9163144	29.1	2483.478485	9.88131291682493E-324	519.8390072	259.9190176	99.86699983	0	0	0	0	0	0	0
6:27:05	806.6930531	2860.425762	2.653143875	2.350289436	14.720784	-5.994714578	-4.535817609	51.94141044	999.9163144	29.1	2483.478485	9.88131291682493E-324	519.8390072	259.9190176	99.86699983	0	0	0	0	0	0	0
6:27:05	806.6930531	2860.425762	2.653143875	2.350289436	14.720784	-5.994714578	-4.535817609	51.94141044	999.9163144	29.1	2483.478485	9.88131291682493E-324	519.8390072	259.9190176	99.86699983	0	0	0	0	0	0	0
6:27:05	806.6930531	2860.425762	2.653143875	2.350289436	14.720784	-5.994714578	-4.535817609	51.94141044	999.9163144	29.1	2483.478485	9.88131291682493E-324	519.8390072	259.9190176	99.86699983	0	0	0	0	0	0	0
6:27:05	806.6930531	2860.425762	2.653143875	2.350289436	14.720784	-5.994714578	-4.535817609	51.94141044	999.9163144	29.1	2483.478485	9.88131291682493E-324	519.8390072	259.9190176	99.86699983	0	0	0	0	0	0	0
6:27:05	806.6930531	2860.425762	2.653143875	2.350289436	14.720784	-5.994714578	-4.535817609	51.94141044	999.9163144	29.1	2483.478485	9.88131291682493E-324	519.8390072	259.9190176	99.86699983	0	0	0	0	0	0	0
6:27:05	806.6930531	2860.425762	2.653143875	2.350289436	14.720784	-5.994714578	-4.535817609	51.94141044	999.9163144	29.1	2483.478485	9.88131291682493E-324	519.8390072	259.9190176	99.86699983	0	0	0	0	0	0	0
6:27:05	806.6930531	2860.425762	2.653143875	2.350289436	14.720784	-5.994714578	-4.535817609	51.94141044	999.9163144	29.1	2483.478485	9.88131291682493E-324	519.8390072	259.9190176	99.86699983	0	0	0	0	0	0	0
6:27:05	390.0087232	2938.171502	4.054929664	3.748252191	15.06148941	-4.469597864	-4.818642616	51.92120215	1000.303145	29.1	2494.185768	9.88131291682493E-324	519.8409557	259.919985	99.86699992	0	0	0	0	0	0	0
6:27:05	390.0087232	2938.171502	4.054929664	3.748252191	15.06148941	-4.469597864	-4.818642616	51.92120215	1000.303145	29.1	2494.185768	9.88131291682493E-324	519.8409557	259.919985	99.86699992	0	0	0	0	0	0	0
6:27:05	390.0087232	2938.171502	4.054929664	3.748252191	15.06148941	-4.469597864	-4.818642616	51.92120215	1000.303145	29.1	2494.185768	9.88131291682493E-324	519.8409557	259.919985	99.86699992	0	0	0	0	0	0	0
6:27:05	390.0087232	2938.171502	4.054929664	3.748252191	15.06148941	-4.469597864	-4.818642616	51.92120215	1000.303145	29.1	2494.185768	9.88131291682493E-324	519.8409557	259.919985	99.86699992	0	0	0	0	0	0	0
6:27:05	390.0087232	2938.171502	4.054929664	3.748252191	15.06148941	-4.469597864	-4.818642616	51.92120215	1000.303145	29.1	2494.185768	9.88131291682493E-324	519.8409557	259.919985	99.86699992	0	0	0	0	0	0	0
6:27:05	390.0087232	2938.171502	4.054929664	3.748252191	15.06148941	-4.469597864	-4.818642616	51.92120215	1000.303145	29.1	2494.185768	9.88131291682493E-324	519.8409557	259.919985	99.86699992	0	0	0	0	0	0	0
6:27:05	390.0087232	2938.171502	4.054929664	3.748252191	15.06148941	-4.469597864	-4.818642616	51.92120215	1000.303145	29.1	2494.185768	9.88131291682493E-324	519.8409557	259.919985	99.86699992	0	0	0	0	0	0	0
6:27:05	390.0087232	2938.171502	4.054929664	3.748252191	15.06148941	-4.469597864	-4.818642616	51.92120215	1000.303145	29.1	2494.185768	9.88131291682493E-324	519.8409557	259.919985	99.86699992	0	0	0	0	0	0	0
6:27:05	390.0087232	2938.171502	4.054929664	3.748252191	15.06148941	-4.469597864	-4.818642616	51.92120215	1000.303145	29.1	2494.185768	9.88131291682493E-324	519.8409557	259.919985	99.86699992	0	0	0	0	0	0	0
6:27:05	159.2779223	2972.580345	5.553939988	5.325161122	15.15013858	-2.419298106	-4.227345019	51.9108555	1000.501202	29.1	2506.080121	9.88131291682493E-324	519.8419533	259.9204803	99.86699996	0	0	0	0	0	0	0
6:27:05	159.2779223	2972.580345	5.553939988	5.325161122	15.15013858	-2.419298106	-4.227345019	51.9108555	1000.501202	29.1	2506.080121	9.88131291682493E-324	519.8419533	259.9204803	99.86699996	0	0	0	0	0	0	0
6:27:05	159.2779223	2972.580345	5.553939988	5.325161122	15.15013858	-2.419298106	-4.227345019	51.9108555	1000.501202	29.1	2506.080121	9.88131291682493E-324	519.8419533	259.9204803	99.86699996	0	0	0	0	0	0	0
6:27:05	159.2779223	2972.580345	5.553939988	5.325161122	15.15013858	-2.419298106	-4.227345019	51.9108555	1000.501202	29.1	2506.080121	9.88131291682493E-324	519.8419533	259.9204803	99.86699996	0	0	0	0	0	0	0
6:27:05	159.2779223	2972.580345	5.553939988	5.325161122	15.15013858	-2.419298106	-4.227345019	51.9108555	1000.501202	29.1	2506.080121	9.88131291682493E-324	519.8419533	259.9204803	99.86699996	0	0	0	0	0	0	0
6:27:05	159.2779223	2972.580345	5.553939988	5.325161122	15.15013858	-2.419298106	-4.227345019	51.9108555	1000.501202	29.1	2506.080121	9.88131291682493E-324	519.8419533	259.9204803	99.86699996	0	0	0	0	0	0	0
6:27:06	159.2779223	2972.580345	5.553939988	5.325161122	15.15013858	-2.419298106	-4.227345019	51.9108555	1000.501202	29.1	2506.080121	9.88131291682493E-324	519.8419533	259.9204803	99.86699996	0	0	0	0	0	0	0
6:27:06	159.2779223	2972.580345	5.553939988	5.325161122	15.15013858	-2.419298106	-4.227345019	51.9108555	1000.501202	29.1	2506.080121	9.88131291682493E-324	519.8419533	259.9204803	99.86699996	0	0	0	0	0	0	0
6:27:06	192.1373042	2970.613577	7.021401274	6.814914494	15.02838295	-0.30405663	-3.01813665	51.75915802	1002.081736	29.1	2518.088974	9.88131291682493E-324	519.0006641	259.5000779	99.86602398	0	0	0	0	0	0	0
6:27:06	192.1373042	2970.613577	7.021401274	6.814914494	15.02838295	-0.30405663	-3.01813665	51.75915802	1002.081736	29.1	2518.088974	9.88131291682493E-324	519.0006641	259.5000779	99.86602398	0	0	0	0	0	0	0
6:27:06	192.1373042	2970.613577	7.021401274	6.814914494	15.02838295	-0.30405663	-3.01813665	51.75915802	1002.081736	29.1	2518.088974	9.88131291682493E-324	519.0006641	259.5000779	99.86602398	0	0	0	0	0	0	0
6:27:06	192.1373042	2970.613577	7.021401274	6.814914494	15.02838295	-0.30405663	-3.01813665	51.75915802	1002.081736	29.1	2518.088974	9.88131291682493E-324	519.0006641	259.5000779	99.86602398	0	0	0	0	0	0	0
6:27:06	192.1373042	2970.613577	7.021401274	6.814914494	15.02838295	-0.30405663	-3.01813665	51.75915802	1002.081736	29.1	2518.088974	9.88131291682493E-324	519.0006641	259.5000779	99.86602398	0	0	0	0	0	0	0
6:27:06	192.1373042	2970.613577	7.021401274	6.814914494	15.02838295	-0.30405663	-3.01813665	51.75915802	1002.081736	29.1	2518.088974	9.88131291682493E-324	519.0006641	259.5000779	99.86602398	0	0	0	0	0	0	0
6:27:06	192.1373042	2970.613577	7.021401274	6.814914494	15.02838295	-0.30405663	-3.01813665	51.75915802	1002.081736	29.1	2518.088974	9.88131291682493E-324	519.0006641	259.5000779	99.86602398	0	0	0	0	0	0	0
6:27:06	192.1373042	2970.613577	7.021401274	6.814914494	15.02838295	-0.30405663	-3.01813665	51.75915802	1002.081736	29.1	2518.088974	9.88131291682493E-324	519.0006641	259.5000779	99.86602398	0	0	0	0	0	0	0
6:27:06	-110.4988522	2933.310543	8.222293452	7.862684221	14.72595607	1.537075005	-1.498189965	51.6814889	1002.890969	29.1	2529.257611	9.88131291682493E-324	518.569924	259.2848319	99.86552428	0	0	0	0	0	0	0
6:27:06	-110.4988522	2933.310543	8.222293452	7.862684221	14.72595607	1.537075005	-1.498189965	51.6814889	1002.890969	29.1	2529.257611	9.88131291682493E-324	518.569924	259.2848319	99.86552428	0	0	0	0	0	0	0
6:27:06	-110.4988522	2933.310543	8.222293452	7.862684221	14.72595607	1.537075005	-1.498189965	51.6814889	1002.890969	29.1	2529.257611	9.88131291682493E-324	518.569924	259.2848319	99.86552428	0	0	0	0	0	0	0
6:27:06	-110.4988522	2933.310543	8.222293452	7.862684221	14.72595607	1.537075005	-1.498189965	51.6814889	1002.890969	29.1	2529.257611	9.88131291682493E-324	518.569924	259.2848319	99.86552428	0	0	0	0	0	0	0
6:27:06	-110.4988522	2933.310543	8.222293452	7.862684221	14.72595607	1.537075005	-1.498189965	51.6814889	1002.890969	29.1	2529.257611	9.88131291682493E-324	518.569924	259.2848319	99.86552428	0	0	0	0	0	0	0
6:27:06	-110.4988522	2933.310543	8.222293452	7.862684221	14.72595607	1.537075005	-1.498189965	51.6814889	1002.890969	29.1	2529.257611	9.88131291682493E-324	518.569924	259.2848319	99.86552428	0	0	0	0	0	0	0
6:27:06	-110.4988522	2933.310543	8.222293452	7.862684221	14.72595607	1.537075005	-1.498189965	51.6814889	1002.890969	29.1	2529.257611	9.88131291682493E-324	518.569924	259.2848319	99.86552428	0	0	0	0	0	0	0
6:27:06	-110.4988522	2933.310543	8.222293452	7.862684221	14.72595607	1.537075005	-1.498189965	51.6814889	1002.890969	29.1	2529.257611	9.88131291682493E-324	518.569924	259.2848319	99.86552428	0	0	0	0	0	0	0
6:27:06	-310.6116684	2871.398022	8.930446248	8.423558321	14.32268951	2.754358403	0.039102738	51.64172232	1003.305296	29.1	2538.838737	9.88131291682493E-324	518.3493851	259.1746259	99.86526843	0	0	0	0	0	0	0
6:27:06	-310.6116684	2871.398022	8.930446248	8.423558321	14.32268951	2.754358403	0.039102738	51.64172232	1003.305296	29.1	2538.838737	9.88131291682493E-324	518.3493851	259.1746259	99.86526843	0	0	0	0	0	0	0
6:27:06	-310.6116684	2871.398022	8.930446248	8.423558321	14.32268951	2.754358403	0.039102738	51.64172232	1003.305296	29.1	2538.838737	9.88131291682493E-324	518.3493851	259.1746259	99.86526843	0	0	0	0	0	0	0
6:27:06	-310.6116684	2871.398022	8.930446248	8.423558321	14.32268951	2.754358403	0.039102738	51.64172232	1003.305296	29.1	2538.838737	9.88131291682493E-324	518.3493851	259.1746259	99.86526843	0	0	0	0	0	0	0
6:27:06	-310.6116684	2871.398022	8.930446248	8.423558321	14.32268951	2.754358403	0.039102738	51.64172232	1003.305296	29.1	2538.838737	9.88131291682493E-324	518.3493851	259.1746259	99.86526843	0	0	0	0	0	0	0
6:27:06	-310.6116684	2871.398022	8.930446248	8.423558321	14.32268951	2.754358403	0.039102738	51.64172232	1003.305296	29.1	2538.838737	9.88131291682493E-324	518.3493851	259.1746259	99.86526843	0	0	0	0	0	0	0
6:27:06	-310.6116684	2871.398022	8.930446248	8.423558321	14.32268951	2.754358403	0.039102738	51.64172232	1003.305296	29.1	2538.838737	9.88131291682493E-324	518.3493851	259.1746259	99.86526843	0	0	0	0	0	0	0
6:27:06	-310.6116684	2871.398022	8.930446248	8.423558321	14.32268951	2.754358403	0.039102738	51.64172232	1003.305296	29.1	2538.838737	9.88131291682493E-324	518.3493851	259.1746259	99.86526843	0	0	0	0	0	0	0
6:27:06	-170.3535262	2803.523987	8.771940479	7.98439786	13.94552903	3.196943502	1.249476602	51.62136183	1003.517432	29.1	2546.445817	9.88131291682493E-324	518.2364692	259.1182005	99.86513744	0	0	0	0	0	0	0
6:27:06	-170.3535262	2803.523987	8.771940479	7.98439786	13.94552903	3.196943502	1.249476602	51.62136183	1003.517432	29.1	2546.445817	9.88131291682493E-324	518.2364692	259.1182005	99.86513744	0	0	0	0	0	0	0
6:27:06	-170.3535262	2803.523987	8.771940479	7.98439786	13.94552903	3.196943502	1.249476602	51.62136183	1003.517432	29.1	2546.445817	9.88131291682493E-324	518.2364692	259.1182005	99.86513744	0	0	0	0	0	0	0
6:27:06	-170.3535262	2803.523987	8.771940479	7.98439786	13.94552903	3.196943502	1.249476602	51.62136183	1003.517432	29.1	2546.445817	9.88131291682493E-324	518.2364692	259.1182005	99.86513744	0	0	0	0	0	0	0
6:27:06	-170.3535262	2803.523987	8.771940479	7.98439786	13.94552903	3.196943502	1.249476602	51.62136183	1003.517432	29.1	2546.445817	9.88131291682493E-324	518.2364692	259.1182005	99.86513744	0	0	0	0	0	0	0
6:27:07	-170.3535262	2803.523987	8.771940479	7.98439786	13.94552903	3.196943502	1.249476602	51.62136183	1003.517432	29.1	2546.445817	9.88131291682493E-324	518.2364692	259.1182005	99.86513744	0	0	0	0	0	0	0
6:27:07	-170.3535262	2803.523987	8.771940479	7.98439786	13.94552903	3.196943502	1.249476602	51.62136183	1003.517432	29.1	2546.445817	9.88131291682493E-324	518.2364692	259.1182005	99.86513744	0	0	0	0	0	0	0
6:27:07	-170.3535262	2803.523987	8.771940479	7.98439786	13.94552903	3.196943502	1.249476602	51.62136183	1003.517432	29.1	2546.445817	9.88131291682493E-324	518.2364692	259.1182005	99.86513744	0	0	0	0	0	0	0
6:27:07	113.7135226	2741.62965	8.412017525	7.960939705	13.60872686	3.287667073	2.05854002	51.75733726	1000.712197	29.1	2552.15481	9.88131291682493E-324	518.1786562	259.0893106	99.86507037	0	0	0	0	0	0	0
6:27:07	113.7135226	2741.62965	8.412017525	7.960939705	13.60872686	3.287667073	2.05854002	51.75733726	1000.712197	29.1	2552.15481	9.88131291682493E-324	518.1786562	259.0893106	99.86507037	0	0	0	0	0	0	0
6:27:07	113.7135226	2741.62965	8.412017525	7.960939705	13.60872686	3.287667073	2.05854002	51.75733726	1000.712197	29.1	2552.15481	9.88131291682493E-324	518.1786562	259.0893106	99.86507037	0	0	0	0	0	0	0
6:27:07	113.7135226	2741.62965	8.412017525	7.960939705	13.60872686	3.287667073	2.05854002	51.75733726	1000.712197	29.1	2552.15481	9.88131291682493E-324	518.1786562	259.0893106	99.86507037	0	0	0	0	0	0	0
6:27:07	113.7135226	2741.62965	8.412017525	7.960939705	13.60872686	3.287667073	2.05854002	51.75733726	1000.712197	29.1	2552.15481	9.88131291682493E-324	518.1786562	259.0893106	99.86507037	0	0	0	0	0	0	0
6:27:07	113.7135226	2741.62965	8.412017525	7.960939705	13.60872686	3.287667073	2.05854002	51.75733726	1000.712197	29.1	2552.15481	9.88131291682493E-324	518.1786562	259.0893106	99.86507037	0	0	0	0	0	0	0
6:27:07	113.7135226	2741.62965	8.412017525	7.960939705	13.60872686	3.287667073	2.05854002	51.75733726	1000.712197	29.1	2552.15481	9.88131291682493E-324	518.1786562	259.0893106	99.86507037	0	0	0	0	0	0	0
6:27:07	113.7135226	2741.62965	8.412017525	7.960939705	13.60872686	3.287667073	2.05854002	51.75733726	1000.712197	29.1	2552.15481	9.88131291682493E-324	518.1786562	259.0893106	99.86507037	0	0	0	0	0	0	0
6:27:07	292.4776516	2684.511157	7.904120973	7.653465129	13.31906015	3.206997541	2.53445249	51.82695667	999.2759168	29.1	2556.183511	9.88131291682493E-324	518.149056	259.074519	99.86503603	0	0	0	0	0	0	0
6:27:07	292.4776516	2684.511157	7.904120973	7.653465129	13.31906015	3.206997541	2.53445249	51.82695667	999.2759168	29.1	2556.183511	9.88131291682493E-324	518.149056	259.074519	99.86503603	0	0	0	0	0	0	0
6:27:07	292.4776516	2684.511157	7.904120973	7.653465129	13.31906015	3.206997541	2.53445249	51.82695667	999.2759168	29.1	2556.183511	9.88131291682493E-324	518.149056	259.074519	99.86503603	0	0	0	0	0	0	0
6:27:07	292.4776516	2684.511157	7.904120973	7.653465129	13.31906015	3.206997541	2.53445249	51.82695667	999.2759168	29.1	2556.183511	9.88131291682493E-324	518.149056	259.074519	99.86503603	0	0	0	0	0	0	0
6:27:07	292.4776516	2684.511157	7.904120973	7.653465129	13.31906015	3.206997541	2.53445249	51.82695667	999.2759168	29.1	2556.183511	9.88131291682493E-324	518.149056	259.074519	99.86503603	0	0	0	0	0	0	0
6:27:07	292.4776516	2684.511157	7.904120973	7.653465129	13.31906015	3.206997541	2.53445249	51.82695667	999.2759168	29.1	2556.183511	9.88131291682493E-324	518.149056	259.074519	99.86503603	0	0	0	0	0	0	0
6:27:07	292.4776516	2684.511157	7.904120973	7.653465129	13.31906015	3.206997541	2.53445249	51.82695667	999.2759168	29.1	2556.183511	9.88131291682493E-324	518.149056	259.074519	99.86503603	0	0	0	0	0	0	0
6:27:07	292.4776516	2684.511157	7.904120973	7.653465129	13.31906015	3.206997541	2.53445249	51.82695667	999.2759168	29.1	2556.183511	9.88131291682493E-324	518.149056	259.074519	99.86503603	0	0	0	0	0	0	0
6:27:07	292.4776516	2684.511157	7.904120973	7.653465129	13.31906015	3.206997541	2.53445249	51.82695667	999.2759168	29.1	2556.183511	9.88131291682493E-324	518.149056	259.074519	99.86503603	0	0	0	0	0	0	0
6:27:07	151.2738376	2637.379808	7.550901938	7.131670146	13.0775108	3.076214741	2.771959675	51.86260182	998.5405414	29.1	2558.770446	9.88131291682493E-324	518.1339007	259.0669458	99.86501845	0	0	0	0	0	0	0
6:27:07	151.2738376	2637.379808	7.550901938	7.131670146	13.0775108	3.076214741	2.771959675	51.86260182	998.5405414	29.1	2558.770446	9.88131291682493E-324	518.1339007	259.0669458	99.86501845	0	0	0	0	0	0	0
6:27:07	151.2738376	2637.379808	7.550901938	7.131670146	13.0775108	3.076214741	2.771959675	51.86260182	998.5405414	29.1	2558.770446	9.88131291682493E-324	518.1339007	259.0669458	99.86501845	0	0	0	0	0	0	0
6:27:07	151.2738376	2637.379808	7.550901938	7.131670146	13.0775108	3.076214741	2.771959675	51.86260182	998.5405414	29.1	2558.770446	9.88131291682493E-324	518.1339007	259.0669458	99.86501845	0	0	0	0	0	0	0
6:27:07	151.2738376	2637.379808	7.550901938	7.131670146	13.0775108	3.076214741	2.771959675	51.86260182	998.5405414	29.1	2558.770446	9.88131291682493E-324	518.1339007	259.0669458	99.86501845	0	0	0	0	0	0	0
6:27:07	151.2738376	2637.379808	7.550901938	7.131670146	13.0775108	3.076214741	2.771959675	51.86260182	998.5405414	29.1	2558.770446	9.88131291682493E-324	518.1339007	259.0669458	99.86501845	0	0	0	0	0	0	0
6:27:07	151.2738376	2637.379808	7.550901938	7.131670146	13.0775108	3.076214741	2.771959675	51.86260182	998.5405414	29.1	2558.770446	9.88131291682493E-324	518.1339007	259.0669458	99.86501845	0	0	0	0	0	0	0
6:27:07	151.2738376	2637.379808	7.550901938	7.131670146	13.0775108	3.076214741	2.771959675	51.86260182	998.5405414	29.1	2558.770446	9.88131291682493E-324	518.1339007	259.0669458	99.86501845	0	0	0	0	0	0	0
6:27:07	-116.3108671	2598.922678	7.336213792	6.979927115	12.89152553	2.937653948	2.860491354	51.88085213	999.1466292	29.1	2558.01446	9.88131291682493E-324	518.1261411	259.0630682	99.86500944	0	0	0	0	0	0	0
6:27:07	-116.3108671	2598.922678	7.336213792	6.979927115	12.89152553	2.937653948	2.860491354	51.88085213	999.1466292	29.1	2558.01446	9.88131291682493E-324	518.1261411	259.0630682	99.86500944	0	0	0	0	0	0	0
6:27:07	-116.3108671	2598.922678	7.336213792	6.979927115	12.89152553	2.937653948	2.860491354	51.88085213	999.1466292	29.1	2558.01446	9.88131291682493E-324	518.1261411	259.0630682	99.86500944	0	0	0	0	0	0	0
6:27:07	-116.3108671	2598.922678	7.336213792	6.979927115	12.89152553	2.937653948	2.860491354	51.88085213	999.1466292	29.1	2558.01446	9.88131291682493E-324	518.1261411	259.0630682	99.86500944	0	0	0	0	0	0	0
6:27:08	-116.3108671	2598.922678	7.336213792	6.979927115	12.89152553	2.937653948	2.860491354	51.88085213	999.1466292	29.1	2558.01446	9.88131291682493E-324	518.1261411	259.0630682	99.86500944	0	0	0	0	0	0	0
6:27:08	-116.3108671	2598.922678	7.336213792	6.979927115	12.89152553	2.937653948	2.860491354	51.88085213	999.1466292	29.1	2558.01446	9.88131291682493E-324	518.1261411	259.0630682	99.86500944	0	0	0	0	0	0	0
6:27:08	-116.3108671	2598.922678	7.336213792	6.979927115	12.89152553	2.937653948	2.860491354	51.88085213	999.1466292	29.1	2558.01446	9.88131291682493E-324	518.1261411	259.0630682	99.86500944	0	0	0	0	0	0	0
6:27:08	-116.3108671	2598.922678	7.336213792	6.979927115	12.89152553	2.937653948	2.860491354	51.88085213	999.1466292	29.1	2558.01446	9.88131291682493E-324	518.1261411	259.0630682	99.86500944	0	0	0	0	0	0	0
6:27:08	-33.66021998	2570.112979	7.057037462	6.669642683	12.73885307	2.821190821	2.864299573	51.84139629	1000.87189	29.1	2547.292428	9.88131291682493E-324	518.7912163	259.3953629	99.86549284	0	0	0	0	0	0	0
6:27:08	-33.66021998	2570.112979	7.057037462	6.669642683	12.73885307	2.821190821	2.864299573	51.84139629	1000.87189	29.1	2547.292428	9.88131291682493E-324	518.7912163	259.3953629	99.86549284	0	0	0	0	0	0	0
6:27:08	-33.66021998	2570.112979	7.057037462	6.669642683	12.73885307	2.821190821	2.864299573	51.84139629	1000.87189	29.1	2547.292428	9.88131291682493E-324	518.7912163	259.3953629	99.86549284	0	0	0	0	0	0	0
6:27:08	-33.66021998	2570.112979	7.057037462	6.669642683	12.73885307	2.821190821	2.864299573	51.84139629	1000.87189	29.1	2547.292428	9.88131291682493E-324	518.7912163	259.3953629	99.86549284	0	0	0	0	0	0	0
6:27:08	-33.66021998	2570.112979	7.057037462	6.669642683	12.73885307	2.821190821	2.864299573	51.84139629	1000.87189	29.1	2547.292428	9.88131291682493E-324	518.7912163	259.3953629	99.86549284	0	0	0	0	0	0	0
6:27:08	-33.66021998	2570.112979	7.057037462	6.669642683	12.73885307	2.821190821	2.864299573	51.84139629	1000.87189	29.1	2547.292428	9.88131291682493E-324	518.7912163	259.3953629	99.86549284	0	0	0	0	0	0	0
6:27:08	-33.66021998	2570.112979	7.057037462	6.669642683	12.73885307	2.821190821	2.864299573	51.84139629	1000.87189	29.1	2547.292428	9.88131291682493E-324	518.7912163	259.3953629	99.86549284	0	0	0	0	0	0	0
6:27:08	-33.66021998	2570.112979	7.057037462	6.669642683	12.73885307	2.821190821	2.864299573	51.84139629	1000.87189	29.1	2547.292428	9.88131291682493E-324	518.7912163	259.3953629	99.86549284	0	0	0	0	0	0	0
6:27:08	-33.66021998	2570.112979	7.057037462	6.669642683	12.73885307	2.821190821	2.864299573	51.84139629	1000.87189	29.1	2547.292428	9.88131291682493E-324	518.7912163	259.3953629	99.86549284	0	0	0	0	0	0	0
6:27:08	214.3490474	2543.935949	6.94758718	6.714057054	12.60258877	2.7043457	2.817705381	51.8211949	1001.755224	29.1	2529.732659	9.88131291682493E-324	519.1317347	259.5654978	99.86574033	0	0	0	0	0	0	0
6:27:08	214.3490474	2543.935949	6.94758718	6.714057054	12.60258877	2.7043457	2.817705381	51.8211949	1001.755224	29.1	2529.732659	9.88131291682493E-324	519.1317347	259.5654978	99.86574033	0	0	0	0	0	0	0
6:27:08	214.3490474	2543.935949	6.94758718	6.714057054	12.60258877	2.7043457	2.817705381	51.8211949	1001.755224	29.1	2529.732659	9.88131291682493E-324	519.1317347	259.5654978	99.86574033	0	0	0	0	0	0	0
6:27:08	214.3490474	2543.935949	6.94758718	6.714057054	12.60258877	2.7043457	2.817705381	51.8211949	1001.755224	29.1	2529.732659	9.88131291682493E-324	519.1317347	259.5654978	99.86574033	0	0	0	0	0	0	0
6:27:08	214.3490474	2543.935949	6.94758718	6.714057054	12.60258877	2.7043457	2.817705381	51.8211949	1001.755224	29.1	2529.732659	9.88131291682493E-324	519.1317347	259.5654978	99.86574033	0	0	0	0	0	0	0
6:27:08	214.3490474	2543.935949	6.94758718	6.714057054	12.60258877	2.7043457	2.817705381	51.8211949	1001.755224	29.1	2529.732659	9.88131291682493E-324	519.1317347	259.5654978	99.86574033	0	0	0	0	0	0	0
6:27:08	214.3490474	2543.935949	6.94758718	6.714057054	12.60258877	2.7043457	2.817705381	51.8211949	1001.755224	29.1	2529.732659	9.88131291682493E-324	519.1317347	259.5654978	99.86574033	0	0	0	0	0	0	0
6:27:08	214.3490474	2543.935949	6.94758718	6.714057054	12.60258877	2.7043457	2.817705381	51.8211949	1001.755224	29.1	2529.732659	9.88131291682493E-324	519.1317347	259.5654978	99.86574033	0	0	0	0	0	0	0
6:27:08	257.5230803	2522.930606	6.637084636	6.248013211	12.50028545	2.606608999	2.747361155	51.81085179	1002.207491	29.1	2513.593337	9.88131291682493E-324	519.3060802	259.6526069	99.86586705	0	0	0	0	0	0	0
6:27:08	257.5230803	2522.930606	6.637084636	6.248013211	12.50028545	2.606608999	2.747361155	51.81085179	1002.207491	29.1	2513.593337	9.88131291682493E-324	519.3060802	259.6526069	99.86586705	0	0	0	0	0	0	0
6:27:08	257.5230803	2522.930606	6.637084636	6.248013211	12.50028545	2.606608999	2.747361155	51.81085179	1002.207491	29.1	2513.593337	9.88131291682493E-324	519.3060802	259.6526069	99.86586705	0	0	0	0	0	0	0
6:27:08	257.5230803	2522.930606	6.637084636	6.248013211	12.50028545	2.606608999	2.747361155	51.81085179	1002.207491	29.1	2513.593337	9.88131291682493E-324	519.3060802	259.6526069	99.86586705	0	0	0	0	0	0	0
6:27:08	257.5230803	2522.930606	6.637084636	6.248013211	12.50028545	2.606608999	2.747361155	51.81085179	1002.207491	29.1	2513.593337	9.88131291682493E-324	519.3060802	259.6526069	99.86586705	0	0	0	0	0	0	0
6:27:08	257.5230803	2522.930606	6.637084636	6.248013211	12.50028545	2.606608999	2.747361155	51.81085179	1002.207491	29.1	2513.593337	9.88131291682493E-324	519.3060802	259.6526069	99.86586705	0	0	0	0	0	0	0
6:27:08	257.5230803	2522.930606	6.637084636	6.248013211	12.50028545	2.606608999	2.747361155	51.81085179	1002.207491	29.1	2513.593337	9.88131291682493E-324	519.3060802	259.6526069	99.86586705	0	0	0	0	0	0	0
6:27:08	257.5230803	2522.930606	6.637084636	6.248013211	12.50028545	2.606608999	2.747361155	51.81085179	1002.207491	29.1	2513.593337	9.88131291682493E-324	519.3060802	259.6526069	99.86586705	0	0	0	0	0	0	0
6:27:08	11.06799309	2503.472918	6.656971334	6.258190764	12.41063415	2.513023807	2.668312912	51.80555612	1001.688995	29.1	2497.402189	9.88131291682493E-324	519.3953451	259.6972067	99.86593193	0	0	0	0	0	0	0
6:27:08	11.06799309	2503.472918	6.656971334	6.258190764	12.41063415	2.513023807	2.668312912	51.80555612	1001.688995	29.1	2497.402189	9.88131291682493E-324	519.3953451	259.6972067	99.86593193	0	0	0	0	0	0	0
6:27:08	11.06799309	2503.472918	6.656971334	6.258190764	12.41063415	2.513023807	2.668312912	51.80555612	1001.688995	29.1	2497.402189	9.88131291682493E-324	519.3953451	259.6972067	99.86593193	0	0	0	0	0	0	0
6:27:09	11.06799309	2503.472918	6.656971334	6.258190764	12.41063415	2.513023807	2.668312912	51.80555612	1001.688995	29.1	2497.402189	9.88131291682493E-324	519.3953451	259.6972067	99.86593193	0	0	0	0	0	0	0
6:27:09	11.06799309	2503.472918	6.656971334	6.258190764	12.41063415	2.513023807	2.668312912	51.80555612	1001.688995	29.1	2497.402189	9.88131291682493E-324	519.3953451	259.6972067	99.86593193	0	0	0	0	0	0	0
6:27:09	11.06799309	2503.472918	6.656971334	6.258190764	12.41063415	2.513023807	2.668312912	51.80555612	1001.688995	29.1	2497.402189	9.88131291682493E-324	519.3953451	259.6972067	99.86593193	0	0	0	0	0	0	0
6:27:09	11.06799309	2503.472918	6.656971334	6.258190764	12.41063415	2.513023807	2.668312912	51.80555612	1001.688995	29.1	2497.402189	9.88131291682493E-324	519.3953451	259.6972067	99.86593193	0	0	0	0	0	0	0
6:27:09	11.06799309	2503.472918	6.656971334	6.258190764	12.41063415	2.513023807	2.668312912	51.80555612	1001.688995	29.1	2497.402189	9.88131291682493E-324	519.3953451	259.6972067	99.86593193	0	0	0	0	0	0	0
6:27:09	11.06799309	2503.472918	6.656971334	6.258190764	12.41063415	2.513023807	2.668312912	51.80555612	1001.688995	29.1	2497.402189	9.88131291682493E-324	519.3953451	259.6972067	99.86593193	0	0	0	0	0	0	0
6:27:09	149.3174605	2489.411278	6.369785323	6.076825671	12.33954069	2.444620189	2.589808211	51.80284473	1001.423526	29.1	2482.572249	9.88131291682493E-324	519.4410487	259.7200418	99.86596515	0	0	0	0	0	0	0
6:27:09	149.3174605	2489.411278	6.369785323	6.076825671	12.33954069	2.444620189	2.589808211	51.80284473	1001.423526	29.1	2482.572249	9.88131291682493E-324	519.4410487	259.7200418	99.86596515	0	0	0	0	0	0	0
6:27:09	149.3174605	2489.411278	6.369785323	6.076825671	12.33954069	2.444620189	2.589808211	51.80284473	1001.423526	29.1	2482.572249	9.88131291682493E-324	519.4410487	259.7200418	99.86596515	0	0	0	0	0	0	0
6:27:09	149.3174605	2489.411278	6.369785323	6.076825671	12.33954069	2.444620189	2.589808211	51.80284473	1001.423526	29.1	2482.572249	9.88131291682493E-324	519.4410487	259.7200418	99.86596515	0	0	0	0	0	0	0
6:27:09	149.3174605	2489.411278	6.369785323	6.076825671	12.33954069	2.444620189	2.589808211	51.80284473	1001.423526	29.1	2482.572249	9.88131291682493E-324	519.4410487	259.7200418	99.86596515	0	0	0	0	0	0	0
6:27:09	149.3174605	2489.411278	6.369785323	6.076825671	12.33954069	2.444620189	2.589808211	51.80284473	1001.423526	29.1	2482.572249	9.88131291682493E-324	519.4410487	259.7200418	99.86596515	0	0	0	0	0	0	0
6:27:09	149.3174605	2489.411278	6.369785323	6.076825671	12.33954069	2.444620189	2.589808211	51.80284473	1001.423526	29.1	2482.572249	9.88131291682493E-324	519.4410487	259.7200418	99.86596515	0	0	0	0	0	0	0
6:27:09	149.3174605	2489.411278	6.369785323	6.076825671	12.33954069	2.444620189	2.589808211	51.80284473	1001.423526	29.1	2482.572249	9.88131291682493E-324	519.4410487	259.7200418	99.86596515	0	0	0	0	0	0	0
6:27:09	-16.35371624	2479.149814	6.451898085	6.002198744	12.28770083	2.394197537	2.520189804	51.8014565	1001.287605	29.1	2471.067967	9.88131291682493E-324	519.4644489	259.7317334	99.86598216	0	0	0	0	0	0	0
6:27:09	-16.35371624	2479.149814	6.451898085	6.002198744	12.28770083	2.394197537	2.520189804	51.8014565	1001.287605	29.1	2471.067967	9.88131291682493E-324	519.4644489	259.7317334	99.86598216	0	0	0	0	0	0	0
6:27:09	-16.35371624	2479.149814	6.451898085	6.002198744	12.28770083	2.394197537	2.520189804	51.8014565	1001.287605	29.1	2471.067967	9.88131291682493E-324	519.4644489	259.7317334	99.86598216	0	0	0	0	0	0	0
6:27:09	-16.35371624	2479.149814	6.451898085	6.002198744	12.28770083	2.394197537	2.520189804	51.8014565	1001.287605	29.1	2471.067967	9.88131291682493E-324	519.4644489	259.7317334	99.86598216	0	0	0	0	0	0	0
6:27:09	-16.35371624	2479.149814	6.451898085	6.002198744	12.28770083	2.394197537	2.520189804	51.8014565	1001.287605	29.1	2471.067967	9.88131291682493E-324	519.4644489	259.7317334	99.86598216	0	0	0	0	0	0	0
6:27:09	-16.35371624	2479.149814	6.451898085	6.002198744	12.28770083	2.394197537	2.520189804	51.8014565	1001.287605	29.1	2471.067967	9.88131291682493E-324	519.4644489	259.7317334	99.86598216	0	0	0	0	0	0	0
6:27:09	-16.35371624	2479.149814	6.451898085	6.002198744	12.28770083	2.394197537	2.520189804	51.8014565	1001.287605	29.1	2471.067967	9.88131291682493E-324	519.4644489	259.7317334	99.86598216	0	0	0	0	0	0	0
6:27:09	-16.35371624	2479.149814	6.451898085	6.002198744	12.28770083	2.394197537	2.520189804	51.8014565	1001.287605	29.1	2471.067967	9.88131291682493E-324	519.4644489	259.7317334	99.86598216	0	0	0	0	0	0	0
6:27:09	194.0739053	2472.398289	6.05585982	5.850365757	12.25628683	2.022133139	2.42417718	51.80074573	1001.218014	29.1	2464.070727	9.88131291682493E-324	519.4764298	259.7377195	99.86599086	0	0	0	0	0	0	0
6:27:09	194.0739053	2472.398289	6.05585982	5.850365757	12.25628683	2.022133139	2.42417718	51.80074573	1001.218014	29.1	2464.070727	9.88131291682493E-324	519.4764298	259.7377195	99.86599086	0	0	0	0	0	0	0
6:27:09	194.0739053	2472.398289	6.05585982	5.850365757	12.25628683	2.022133139	2.42417718	51.80074573	1001.218014	29.1	2464.070727	9.88131291682493E-324	519.4764298	259.7377195	99.86599086	0	0	0	0	0	0	0
6:27:09	194.0739053	2472.398289	6.05585982	5.850365757	12.25628683	2.022133139	2.42417718	51.80074573	1001.218014	29.1	2464.070727	9.88131291682493E-324	519.4764298	259.7377195	99.86599086	0	0	0	0	0	0	0
6:27:09	194.0739053	2472.398289	6.05585982	5.850365757	12.25628683	2.022133139	2.42417718	51.80074573	1001.218014	29.1	2464.070727	9.88131291682493E-324	519.4764298	259.7377195	99.86599086	0	0	0	0	0	0	0
6:27:09	194.0739053	2472.398289	6.05585982	5.850365757	12.25628683	2.022133139	2.42417718	51.80074573	1001.218014	29.1	2464.070727	9.88131291682493E-324	519.4764298	259.7377195	99.86599086	0	0	0	0	0	0	0
6:27:09	194.0739053	2472.398289	6.05585982	5.850365757	12.25628683	2.022133139	2.42417718	51.80074573	1001.218014	29.1	2464.070727	9.88131291682493E-324	519.4764298	259.7377195	99.86599086	0	0	0	0	0	0	0
6:27:09	194.0739053	2472.398289	6.05585982	5.850365757	12.25628683	2.022133139	2.42417718	51.80074573	1001.218014	29.1	2464.070727	9.88131291682493E-324	519.4764298	259.7377195	99.86599086	0	0	0	0	0	0	0
6:27:09	194.0739053	2472.398289	6.05585982	5.850365757	12.25628683	2.022133139	2.42417718	51.80074573	1001.218014	29.1	2464.070727	9.88131291682493E-324	519.4764298	259.7377195	99.86599086	0	0	0	0	0	0	0
6:27:09	137.7232395	2475.366772	5.267704228	5.030995267	12.33337885	0.694860167	1.981858716	51.80038181	1001.073559	29.1	2458.153788	9.88131291682493E-324	519.4825641	259.7407844	99.86599532	0	0	0	0	0	0	0
6:27:10	137.7232395	2475.366772	5.267704228	5.030995267	12.33337885	0.694860167	1.981858716	51.80038181	1001.073559	29.1	2458.153788	9.88131291682493E-324	519.4825641	259.7407844	99.86599532	0	0	0	0	0	0	0
6:27:10	137.7232395	2475.366772	5.267704228	5.030995267	12.33337885	0.694860167	1.981858716	51.80038181	1001.073559	29.1	2458.153788	9.88131291682493E-324	519.4825641	259.7407844	99.86599532	0	0	0	0	0	0	0
6:27:10	137.7232395	2475.366772	5.267704228	5.030995267	12.33337885	0.694860167	1.981858716	51.80038181	1001.073559	29.1	2458.153788	9.88131291682493E-324	519.4825641	259.7407844	99.86599532	0	0	0	0	0	0	0
6:27:10	137.7232395	2475.366772	5.267704228	5.030995267	12.33337885	0.694860167	1.981858716	51.80038181	1001.073559	29.1	2458.153788	9.88131291682493E-324	519.4825641	259.7407844	99.86599532	0	0	0	0	0	0	0
6:27:10	137.7232395	2475.366772	5.267704228	5.030995267	12.33337885	0.694860167	1.981858716	51.80038181	1001.073559	29.1	2458.153788	9.88131291682493E-324	519.4825641	259.7407844	99.86599532	0	0	0	0	0	0	0
6:27:10	137.7232395	2475.366772	5.267704228	5.030995267	12.33337885	0.694860167	1.981858716	51.80038181	1001.073559	29.1	2458.153788	9.88131291682493E-324	519.4825641	259.7407844	99.86599532	0	0	0	0	0	0	0
6:27:10	137.7232395	2475.366772	5.267704228	5.030995267	12.33337885	0.694860167	1.981858716	51.80038181	1001.073559	29.1	2458.153788	9.88131291682493E-324	519.4825641	259.7407844	99.86599532	0	0	0	0	0	0	0
6:27:10	226.8118426	2502.337339	4.194760565	4.000077577	12.55545797	-1.089167594	1.065751663	51.80019549	1000.999598	29.1	2455.76146	9.88131291682493E-324	519.4330008	259.7160016	99.8659976	0	0	0	0	0	0	0
6:27:10	226.8118426	2502.337339	4.194760565	4.000077577	12.55545797	-1.089167594	1.065751663	51.80019549	1000.999598	29.1	2455.76146	9.88131291682493E-324	519.4330008	259.7160016	99.8659976	0	0	0	0	0	0	0
6:27:10	226.8118426	2502.337339	4.194760565	4.000077577	12.55545797	-1.089167594	1.065751663	51.80019549	1000.999598	29.1	2455.76146	9.88131291682493E-324	519.4330008	259.7160016	99.8659976	0	0	0	0	0	0	0
6:27:10	226.8118426	2502.337339	4.194760565	4.000077577	12.55545797	-1.089167594	1.065751663	51.80019549	1000.999598	29.1	2455.76146	9.88131291682493E-324	519.4330008	259.7160016	99.8659976	0	0	0	0	0	0	0
6:27:10	226.8118426	2502.337339	4.194760565	4.000077577	12.55545797	-1.089167594	1.065751663	51.80019549	1000.999598	29.1	2455.76146	9.88131291682493E-324	519.4330008	259.7160016	99.8659976	0	0	0	0	0	0	0
6:27:10	226.8118426	2502.337339	4.194760565	4.000077577	12.55545797	-1.089167594	1.065751663	51.80019549	1000.999598	29.1	2455.76146	9.88131291682493E-324	519.4330008	259.7160016	99.8659976	0	0	0	0	0	0	0
6:27:10	226.8118426	2502.337339	4.194760565	4.000077577	12.55545797	-1.089167594	1.065751663	51.80019549	1000.999598	29.1	2455.76146	9.88131291682493E-324	519.4330008	259.7160016	99.8659976	0	0	0	0	0	0	0
6:27:10	226.8118426	2502.337339	4.194760565	4.000077577	12.55545797	-1.089167594	1.065751663	51.80019549	1000.999598	29.1	2455.76146	9.88131291682493E-324	519.4330008	259.7160016	99.8659976	0	0	0	0	0	0	0
6:27:10	228.1990874	2555.87911	3.146269409	3.025439719	12.94284248	-2.987869808	-0.232039149	51.80010009	1000.96173	29.1	2455.999619	9.88131291682493E-324	519.4076244	259.7033128	99.86599877	0	0	0	0	0	0	0
6:27:10	228.1990874	2555.87911	3.146269409	3.025439719	12.94284248	-2.987869808	-0.232039149	51.80010009	1000.96173	29.1	2455.999619	9.88131291682493E-324	519.4076244	259.7033128	99.86599877	0	0	0	0	0	0	0
6:27:10	228.1990874	2555.87911	3.146269409	3.025439719	12.94284248	-2.987869808	-0.232039149	51.80010009	1000.96173	29.1	2455.999619	9.88131291682493E-324	519.4076244	259.7033128	99.86599877	0	0	0	0	0	0	0
6:27:10	228.1990874	2555.87911	3.146269409	3.025439719	12.94284248	-2.987869808	-0.232039149	51.80010009	1000.96173	29.1	2455.999619	9.88131291682493E-324	519.4076244	259.7033128	99.86599877	0	0	0	0	0	0	0
6:27:10	228.1990874	2555.87911	3.146269409	3.025439719	12.94284248	-2.987869808	-0.232039149	51.80010009	1000.96173	29.1	2455.999619	9.88131291682493E-324	519.4076244	259.7033128	99.86599877	0	0	0	0	0	0	0
6:27:10	228.1990874	2555.87911	3.146269409	3.025439719	12.94284248	-2.987869808	-0.232039149	51.80010009	1000.96173	29.1	2455.999619	9.88131291682493E-324	519.4076244	259.7033128	99.86599877	0	0	0	0	0	0	0
6:27:10	228.1990874	2555.87911	3.146269409	3.025439719	12.94284248	-2.987869808	-0.232039149	51.80010009	1000.96173	29.1	2455.999619	9.88131291682493E-324	519.4076244	259.7033128	99.86599877	0	0	0	0	0	0	0
6:27:10	228.1990874	2555.87911	3.146269409	3.025439719	12.94284248	-2.987869808	-0.232039149	51.80010009	1000.96173	29.1	2455.999619	9.88131291682493E-324	519.4076244	259.7033128	99.86599877	0	0	0	0	0	0	0
6:27:10	228.1990874	2555.87911	3.146269409	3.025439719	12.94284248	-2.987869808	-0.232039149	51.80010009	1000.96173	29.1	2455.999619	9.88131291682493E-324	519.4076244	259.7033128	99.86599877	0	0	0	0	0	0	0
6:27:10	220.6044848	2637.466104	2.433129937	2.678281136	13.46381535	-4.737597342	-1.744708044	51.80005125	1000.942342	29.1	2458.780749	9.88131291682493E-324	519.3946317	259.6968162	99.86599937	0	0	0	0	0	0	0
6:27:10	220.6044848	2637.466104	2.433129937	2.678281136	13.46381535	-4.737597342	-1.744708044	51.80005125	1000.942342	29.1	2458.780749	9.88131291682493E-324	519.3946317	259.6968162	99.86599937	0	0	0	0	0	0	0
6:27:10	220.6044848	2637.466104	2.433129937	2.678281136	13.46381535	-4.737597342	-1.744708044	51.80005125	1000.942342	29.1	2458.780749	9.88131291682493E-324	519.3946317	259.6968162	99.86599937	0	0	0	0	0	0	0
6:27:10	220.6044848	2637.466104	2.433129937	2.678281136	13.46381535	-4.737597342	-1.744708044	51.80005125	1000.942342	29.1	2458.780749	9.88131291682493E-324	519.3946317	259.6968162	99.86599937	0	0	0	0	0	0	0
6:27:10	220.6044848	2637.466104	2.433129937	2.678281136	13.46381535	-4.737597342	-1.744708044	51.80005125	1000.942342	29.1	2458.780749	9.88131291682493E-324	519.3946317	259.6968162	99.86599937	0	0	0	0	0	0	0
6:27:10	220.6044848	2637.466104	2.433129937	2.678281136	13.46381535	-4.737597342	-1.744708044	51.80005125	1000.942342	29.1	2458.780749	9.88131291682493E-324	519.3946317	259.6968162	99.86599937	0	0	0	0	0	0	0
6:27:10	220.6044848	2637.466104	2.433129937	2.678281136	13.46381535	-4.737597342	-1.744708044	51.80005125	1000.942342	29.1	2458.780749	9.88131291682493E-324	519.3946317	259.6968162	99.86599937	0	0	0	0	0	0	0
6:27:10	220.6044848	2637.466104	2.433129937	2.678281136	13.46381535	-4.737597342	-1.744708044	51.80005125	1000.942342	29.1	2458.780749	9.88131291682493E-324	519.3946317	259.6968162	99.86599937	0	0	0	0	0	0	0
6:27:10	327.0587122	2737.406045	1.810330528	1.808391942	14.07664946	-6.097633839	-3.276954519	51.83602624	1000.828471	29.1	2464.24004	9.88131291682493E-324	519.3879794	259.6934899	99.86599968	0	0	0	0	0	0	0
6:27:11	327.0587122	2737.406045	1.810330528	1.808391942	14.07664946	-6.097633839	-3.276954519	51.83602624	1000.828471	29.1	2464.24004	9.88131291682493E-324	519.3879794	259.6934899	99.86599968	0	0	0	0	0	0	0
6:27:11	327.0587122	2737.406045	1.810330528	1.808391942	14.07664946	-6.097633839	-3.276954519	51.83602624	1000.828471	29.1	2464.24004	9.88131291682493E-324	519.3879794	259.6934899	99.86599968	0	0	0	0	0	0	0
6:27:11	327.0587122	2737.406045	1.810330528	1.808391942	14.07664946	-6.097633839	-3.276954519	51.83602624	1000.828471	29.1	2464.24004	9.88131291682493E-324	519.3879794	259.6934899	99.86599968	0	0	0	0	0	0	0
6:27:11	327.0587122	2737.406045	1.810330528	1.808391942	14.07664946	-6.097633839	-3.276954519	51.83602624	1000.828471	29.1	2464.24004	9.88131291682493E-324	519.3879794	259.6934899	99.86599968	0	0	0	0	0	0	0
6:27:11	327.0587122	2737.406045	1.810330528	1.808391942	14.07664946	-6.097633839	-3.276954519	51.83602624	1000.828471	29.1	2464.24004	9.88131291682493E-324	519.3879794	259.6934899	99.86599968	0	0	0	0	0	0	0
6:27:11	327.0587122	2737.406045	1.810330528	1.808391942	14.07664946	-6.097633839	-3.276954519	51.83602624	1000.828471	29.1	2464.24004	9.88131291682493E-324	519.3879794	259.6934899	99.86599968	0	0	0	0	0	0	0
6:27:11	327.0587122	2737.406045	1.810330528	1.808391942	14.07664946	-6.097633839	-3.276954519	51.83602624	1000.828471	29.1	2464.24004	9.88131291682493E-324	519.3879794	259.6934899	99.86599968	0	0	0	0	0	0	0
6:27:11	327.0587122	2737.406045	1.810330528	1.808391942	14.07664946	-6.097633839	-3.276954519	51.83602624	1000.828471	29.1	2464.24004	9.88131291682493E-324	519.3879794	259.6934899	99.86599968	0	0	0	0	0	0	0
6:27:11	277.4532606	2846.831879	2.39512923	2.322496674	14.66366052	-6.105148526	-4.499056714	51.86724543	1000.770169	29.1	2472.490652	9.88131291682493E-324	519.3845735	259.6917868	99.86599984	0	0	0	0	0	0	0
6:27:11	277.4532606	2846.831879	2.39512923	2.322496674	14.66366052	-6.105148526	-4.499056714	51.86724543	1000.770169	29.1	2472.490652	9.88131291682493E-324	519.3845735	259.6917868	99.86599984	0	0	0	0	0	0	0
6:27:11	277.4532606	2846.831879	2.39512923	2.322496674	14.66366052	-6.105148526	-4.499056714	51.86724543	1000.770169	29.1	2472.490652	9.88131291682493E-324	519.3845735	259.6917868	99.86599984	0	0	0	0	0	0	0
6:27:11	277.4532606	2846.831879	2.39512923	2.322496674	14.66366052	-6.105148526	-4.499056714	51.86724543	1000.770169	29.1	2472.490652	9.88131291682493E-324	519.3845735	259.6917868	99.86599984	0	0	0	0	0	0	0
6:27:11	277.4532606	2846.831879	2.39512923	2.322496674	14.66366052	-6.105148526	-4.499056714	51.86724543	1000.770169	29.1	2472.490652	9.88131291682493E-324	519.3845735	259.6917868	99.86599984	0	0	0	0	0	0	0
6:27:11	277.4532606	2846.831879	2.39512923	2.322496674	14.66366052	-6.105148526	-4.499056714	51.86724543	1000.770169	29.1	2472.490652	9.88131291682493E-324	519.3845735	259.6917868	99.86599984	0	0	0	0	0	0	0
6:27:11	277.4532606	2846.831879	2.39512923	2.322496674	14.66366052	-6.105148526	-4.499056714	51.86724543	1000.770169	29.1	2472.490652	9.88131291682493E-324	519.3845735	259.6917868	99.86599984	0	0	0	0	0	0	0
6:27:11	277.4532606	2846.831879	2.39512923	2.322496674	14.66366052	-6.105148526	-4.499056714	51.86724543	1000.770169	29.1	2472.490652	9.88131291682493E-324	519.3845735	259.6917868	99.86599984	0	0	0	0	0	0	0
6:27:11	168.1372935	2928.767138	3.837730166	3.664406297	15.02073019	-4.642924045	-4.853533037	51.88322966	1000.740319	29.1	2483.173318	9.88131291682493E-324	519.3828296	259.6909149	99.86599992	0	0	0	0	0	0	0
6:27:11	168.1372935	2928.767138	3.837730166	3.664406297	15.02073019	-4.642924045	-4.853533037	51.88322966	1000.740319	29.1	2483.173318	9.88131291682493E-324	519.3828296	259.6909149	99.86599992	0	0	0	0	0	0	0
6:27:11	168.1372935	2928.767138	3.837730166	3.664406297	15.02073019	-4.642924045	-4.853533037	51.88322966	1000.740319	29.1	2483.173318	9.88131291682493E-324	519.3828296	259.6909149	99.86599992	0	0	0	0	0	0	0
6:27:11	168.1372935	2928.767138	3.837730166	3.664406297	15.02073019	-4.642924045	-4.853533037	51.88322966	1000.740319	29.1	2483.173318	9.88131291682493E-324	519.3828296	259.6909149	99.86599992	0	0	0	0	0	0	0
6:27:11	168.1372935	2928.767138	3.837730166	3.664406297	15.02073019	-4.642924045	-4.853533037	51.88322966	1000.740319	29.1	2483.173318	9.88131291682493E-324	519.3828296	259.6909149	99.86599992	0	0	0	0	0	0	0
6:27:11	168.1372935	2928.767138	3.837730166	3.664406297	15.02073019	-4.642924045	-4.853533037	51.88322966	1000.740319	29.1	2483.173318	9.88131291682493E-324	519.3828296	259.6909149	99.86599992	0	0	0	0	0	0	0
6:27:11	168.1372935	2928.767138	3.837730166	3.664406297	15.02073019	-4.642924045	-4.853533037	51.88322966	1000.740319	29.1	2483.173318	9.88131291682493E-324	519.3828296	259.6909149	99.86599992	0	0	0	0	0	0	0
6:27:11	168.1372935	2928.767138	3.837730166	3.664406297	15.02073019	-4.642924045	-4.853533037	51.88322966	1000.740319	29.1	2483.173318	9.88131291682493E-324	519.3828296	259.6909149	99.86599992	0	0	0	0	0	0	0
6:27:11	132.5108542	2967.362871	5.482037845	5.151560024	15.12210986	-2.606777111	-4.322256915	51.89141359	1000.725035	29.1	2495.129507	9.88131291682493E-324	519.3819368	259.6904684	99.86599996	0	0	0	0	0	0	0
6:27:11	132.5108542	2967.362871	5.482037845	5.151560024	15.12210986	-2.606777111	-4.322256915	51.89141359	1000.725035	29.1	2495.129507	9.88131291682493E-324	519.3819368	259.6904684	99.86599996	0	0	0	0	0	0	0
6:27:11	132.5108542	2967.362871	5.482037845	5.151560024	15.12210986	-2.606777111	-4.322256915	51.89141359	1000.725035	29.1	2495.129507	9.88131291682493E-324	519.3819368	259.6904684	99.86599996	0	0	0	0	0	0	0
6:27:11	132.5108542	2967.362871	5.482037845	5.151560024	15.12210986	-2.606777111	-4.322256915	51.89141359	1000.725035	29.1	2495.129507	9.88131291682493E-324	519.3819368	259.6904684	99.86599996	0	0	0	0	0	0	0
6:27:11	132.5108542	2967.362871	5.482037845	5.151560024	15.12210986	-2.606777111	-4.322256915	51.89141359	1000.725035	29.1	2495.129507	9.88131291682493E-324	519.3819368	259.6904684	99.86599996	0	0	0	0	0	0	0
6:27:11	132.5108542	2967.362871	5.482037845	5.151560024	15.12210986	-2.606777111	-4.322256915	51.89141359	1000.725035	29.1	2495.129507	9.88131291682493E-324	519.3819368	259.6904684	99.86599996	0	0	0	0	0	0	0
6:27:11	132.5108542	2967.362871	5.482037845	5.151560024	15.12210986	-2.606777111	-4.322256915	51.89141359	1000.725035	29.1	2495.129507	9.88131291682493E-324	519.3819368	259.6904684	99.86599996	0	0	0	0	0	0	0
6:27:11	132.5108542	2967.362871	5.482037845	5.151560024	15.12210986	-2.606777111	-4.322256915	51.89141359	1000.725035	29.1	2495.129507	9.88131291682493E-324	519.3819368	259.6904684	99.86599996	0	0	0	0	0	0	0
6:27:12	132.5108542	2967.362871	5.482037845	5.151560024	15.12210986	-2.606777111	-4.322256915	51.89141359	1000.725035	29.1	2495.129507	9.88131291682493E-324	519.3819368	259.6904684	99.86599996	0	0	0	0	0	0	0
6:27:12	-396.2648266	2964.145886	7.104235377	6.674606732	15.01339225	-0.501261881	-3.151155541	51.84680376	1000.71721	29.1	2507.278123	9.88131291682493E-324	519.3722076	259.6858478	99.86599998	0	0	0	0	0	0	0
6:27:12	-396.2648266	2964.145886	7.104235377	6.674606732	15.01339225	-0.501261881	-3.151155541	51.84680376	1000.71721	29.1	2507.278123	9.88131291682493E-324	519.3722076	259.6858478	99.86599998	0	0	0	0	0	0	0
6:27:12	-396.2648266	2964.145886	7.104235377	6.674606732	15.01339225	-0.501261881	-3.151155541	51.84680376	1000.71721	29.1	2507.278123	9.88131291682493E-324	519.3722076	259.6858478	99.86599998	0	0	0	0	0	0	0
6:27:12	-396.2648266	2964.145886	7.104235377	6.674606732	15.01339225	-0.501261881	-3.151155541	51.84680376	1000.71721	29.1	2507.278123	9.88131291682493E-324	519.3722076	259.6858478	99.86599998	0	0	0	0	0	0	0
6:27:12	-396.2648266	2964.145886	7.104235377	6.674606732	15.01339225	-0.501261881	-3.151155541	51.84680376	1000.71721	29.1	2507.278123	9.88131291682493E-324	519.3722076	259.6858478	99.86599998	0	0	0	0	0	0	0
6:27:12	-396.2648266	2964.145886	7.104235377	6.674606732	15.01339225	-0.501261881	-3.151155541	51.84680376	1000.71721	29.1	2507.278123	9.88131291682493E-324	519.3722076	259.6858478	99.86599998	0	0	0	0	0	0	0
6:27:12	-396.2648266	2964.145886	7.104235377	6.674606732	15.01339225	-0.501261881	-3.151155541	51.84680376	1000.71721	29.1	2507.278123	9.88131291682493E-324	519.3722076	259.6858478	99.86599998	0	0	0	0	0	0	0
6:27:12	-396.2648266	2964.145886	7.104235377	6.674606732	15.01339225	-0.501261881	-3.151155541	51.84680376	1000.71721	29.1	2507.278123	9.88131291682493E-324	519.3722076	259.6858478	99.86599998	0	0	0	0	0	0	0
6:27:12	-582.3174312	2927.946966	8.423832513	8.046694647	14.71615283	1.363233917	-1.647687637	51.82396352	1000.713204	29.1	2518.623391	9.88131291682493E-324	519.3672263	259.6834821	99.86599999	0	0	0	0	0	0	0
6:27:12	-582.3174312	2927.946966	8.423832513	8.046694647	14.71615283	1.363233917	-1.647687637	51.82396352	1000.713204	29.1	2518.623391	9.88131291682493E-324	519.3672263	259.6834821	99.86599999	0	0	0	0	0	0	0
6:27:12	-582.3174312	2927.946966	8.423832513	8.046694647	14.71615283	1.363233917	-1.647687637	51.82396352	1000.713204	29.1	2518.623391	9.88131291682493E-324	519.3672263	259.6834821	99.86599999	0	0	0	0	0	0	0
6:27:12	-582.3174312	2927.946966	8.423832513	8.046694647	14.71615283	1.363233917	-1.647687637	51.82396352	1000.713204	29.1	2518.623391	9.88131291682493E-324	519.3672263	259.6834821	99.86599999	0	0	0	0	0	0	0
6:27:12	-582.3174312	2927.946966	8.423832513	8.046694647	14.71615283	1.363233917	-1.647687637	51.82396352	1000.713204	29.1	2518.623391	9.88131291682493E-324	519.3672263	259.6834821	99.86599999	0	0	0	0	0	0	0
6:27:12	-582.3174312	2927.946966	8.423832513	8.046694647	14.71615283	1.363233917	-1.647687637	51.82396352	1000.713204	29.1	2518.623391	9.88131291682493E-324	519.3672263	259.6834821	99.86599999	0	0	0	0	0	0	0
6:27:12	-582.3174312	2927.946966	8.423832513	8.046694647	14.71615283	1.363233917	-1.647687637	51.82396352	1000.713204	29.1	2518.623391	9.88131291682493E-324	519.3672263	259.6834821	99.86599999	0	0	0	0	0	0	0
6:27:12	-582.3174312	2927.946966	8.423832513	8.046694647	14.71615283	1.363233917	-1.647687637	51.82396352	1000.713204	29.1	2518.623391	9.88131291682493E-324	519.3672263	259.6834821	99.86599999	0	0	0	0	0	0	0
6:27:12	-544.4331488	2865.899958	8.867954247	8.570187659	14.31087025	2.651767765	-0.10352007	51.81226932	1000.711152	29.1	2528.389632	9.88131291682493E-324	519.3646759	259.6822708	99.86599999	0	0	0	0	0	0	0
6:27:12	-544.4331488	2865.899958	8.867954247	8.570187659	14.31087025	2.651767765	-0.10352007	51.81226932	1000.711152	29.1	2528.389632	9.88131291682493E-324	519.3646759	259.6822708	99.86599999	0	0	0	0	0	0	0
6:27:12	-544.4331488	2865.899958	8.867954247	8.570187659	14.31087025	2.651767765	-0.10352007	51.81226932	1000.711152	29.1	2528.389632	9.88131291682493E-324	519.3646759	259.6822708	99.86599999	0	0	0	0	0	0	0
6:27:12	-544.4331488	2865.899958	8.867954247	8.570187659	14.31087025	2.651767765	-0.10352007	51.81226932	1000.711152	29.1	2528.389632	9.88131291682493E-324	519.3646759	259.6822708	99.86599999	0	0	0	0	0	0	0
6:27:12	-544.4331488	2865.899958	8.867954247	8.570187659	14.31087025	2.651767765	-0.10352007	51.81226932	1000.711152	29.1	2528.389632	9.88131291682493E-324	519.3646759	259.6822708	99.86599999	0	0	0	0	0	0	0
6:27:12	-544.4331488	2865.899958	8.867954247	8.570187659	14.31087025	2.651767765	-0.10352007	51.81226932	1000.711152	29.1	2528.389632	9.88131291682493E-324	519.3646759	259.6822708	99.86599999	0	0	0	0	0	0	0
6:27:12	-544.4331488	2865.899958	8.867954247	8.570187659	14.31087025	2.651767765	-0.10352007	51.81226932	1000.711152	29.1	2528.389632	9.88131291682493E-324	519.3646759	259.6822708	99.86599999	0	0	0	0	0	0	0
6:27:12	-544.4331488	2865.899958	8.867954247	8.570187659	14.31087025	2.651767765	-0.10352007	51.81226932	1000.711152	29.1	2528.389632	9.88131291682493E-324	519.3646759	259.6822708	99.86599999	0	0	0	0	0	0	0
6:27:12	-544.4331488	2865.899958	8.867954247	8.570187659	14.31087025	2.651767765	-0.10352007	51.81226932	1000.711152	29.1	2528.389632	9.88131291682493E-324	519.3646759	259.6822708	99.86599999	0	0	0	0	0	0	0
6:27:12	-699.5481722	2796.192555	8.920704574	8.364648082	13.92725357	3.121697096	1.132093724	51.80628189	1000.710102	29.1	2536.15754	9.88131291682493E-324	519.36337	259.6816507	99.866	0	0	0	0	0	0	0
6:27:12	-699.5481722	2796.192555	8.920704574	8.364648082	13.92725357	3.121697096	1.132093724	51.80628189	1000.710102	29.1	2536.15754	9.88131291682493E-324	519.36337	259.6816507	99.866	0	0	0	0	0	0	0
6:27:12	-699.5481722	2796.192555	8.920704574	8.364648082	13.92725357	3.121697096	1.132093724	51.80628189	1000.710102	29.1	2536.15754	9.88131291682493E-324	519.36337	259.6816507	99.866	0	0	0	0	0	0	0
6:27:12	-699.5481722	2796.192555	8.920704574	8.364648082	13.92725357	3.121697096	1.132093724	51.80628189	1000.710102	29.1	2536.15754	9.88131291682493E-324	519.36337	259.6816507	99.866	0	0	0	0	0	0	0
6:27:12	-699.5481722	2796.192555	8.920704574	8.364648082	13.92725357	3.121697096	1.132093724	51.80628189	1000.710102	29.1	2536.15754	9.88131291682493E-324	519.36337	259.6816507	99.866	0	0	0	0	0	0	0
6:27:12	-699.5481722	2796.192555	8.920704574	8.364648082	13.92725357	3.121697096	1.132093724	51.80628189	1000.710102	29.1	2536.15754	9.88131291682493E-324	519.36337	259.6816507	99.866	0	0	0	0	0	0	0
6:27:13	-699.5481722	2796.192555	8.920704574	8.364648082	13.92725357	3.121697096	1.132093724	51.80628189	1000.710102	29.1	2536.15754	9.88131291682493E-324	519.36337	259.6816507	99.866	0	0	0	0	0	0	0
6:27:13	-699.5481722	2796.192555	8.920704574	8.364648082	13.92725357	3.121697096	1.132093724	51.80628189	1000.710102	29.1	2536.15754	9.88131291682493E-324	519.36337	259.6816507	99.866	0	0	0	0	0	0	0
6:27:13	-502.4438962	2735.571028	8.614768742	8.186131818	13.59972983	3.237652913	1.970767987	51.80321633	1001.161452	29.1	2542.058228	9.88131291682493E-324	519.3627015	259.6813331	99.866	0	0	0	0	0	0	0
6:27:13	-502.4438962	2735.571028	8.614768742	8.186131818	13.59972983	3.237652913	1.970767987	51.80321633	1001.161452	29.1	2542.058228	9.88131291682493E-324	519.3627015	259.6813331	99.866	0	0	0	0	0	0	0
6:27:13	-502.4438962	2735.571028	8.614768742	8.186131818	13.59972983	3.237652913	1.970767987	51.80321633	1001.161452	29.1	2542.058228	9.88131291682493E-324	519.3627015	259.6813331	99.866	0	0	0	0	0	0	0
6:27:13	-502.4438962	2735.571028	8.614768742	8.186131818	13.59972983	3.237652913	1.970767987	51.80321633	1001.161452	29.1	2542.058228	9.88131291682493E-324	519.3627015	259.6813331	99.866	0	0	0	0	0	0	0
6:27:13	-502.4438962	2735.571028	8.614768742	8.186131818	13.59972983	3.237652913	1.970767987	51.80321633	1001.161452	29.1	2542.058228	9.88131291682493E-324	519.3627015	259.6813331	99.866	0	0	0	0	0	0	0
6:27:13	-502.4438962	2735.571028	8.614768742	8.186131818	13.59972983	3.237652913	1.970767987	51.80321633	1001.161452	29.1	2542.058228	9.88131291682493E-324	519.3627015	259.6813331	99.866	0	0	0	0	0	0	0
6:27:13	-502.4438962	2735.571028	8.614768742	8.186131818	13.59972983	3.237652913	1.970767987	51.80321633	1001.161452	29.1	2542.058228	9.88131291682493E-324	519.3627015	259.6813331	99.866	0	0	0	0	0	0	0
6:27:13	-502.4438962	2735.571028	8.614768742	8.186131818	13.59972983	3.237652913	1.970767987	51.80321633	1001.161452	29.1	2542.058228	9.88131291682493E-324	519.3627015	259.6813331	99.866	0	0	0	0	0	0	0
6:27:13	-545.5979388	2681.710094	8.195673596	7.774331491	13.31840567	3.182966292	2.475089209	51.80164676	1001.392544	29.1	2546.335205	9.88131291682493E-324	519.3623591	259.6811706	99.866	0	0	0	0	0	0	0
6:27:13	-545.5979388	2681.710094	8.195673596	7.774331491	13.31840567	3.182966292	2.475089209	51.80164676	1001.392544	29.1	2546.335205	9.88131291682493E-324	519.3623591	259.6811706	99.866	0	0	0	0	0	0	0
6:27:13	-545.5979388	2681.710094	8.195673596	7.774331491	13.31840567	3.182966292	2.475089209	51.80164676	1001.392544	29.1	2546.335205	9.88131291682493E-324	519.3623591	259.6811706	99.866	0	0	0	0	0	0	0
6:27:13	-545.5979388	2681.710094	8.195673596	7.774331491	13.31840567	3.182966292	2.475089209	51.80164676	1001.392544	29.1	2546.335205	9.88131291682493E-324	519.3623591	259.6811706	99.866	0	0	0	0	0	0	0
6:27:13	-545.5979388	2681.710094	8.195673596	7.774331491	13.31840567	3.182966292	2.475089209	51.80164676	1001.392544	29.1	2546.335205	9.88131291682493E-324	519.3623591	259.6811706	99.866	0	0	0	0	0	0	0
6:27:13	-545.5979388	2681.710094	8.195673596	7.774331491	13.31840567	3.182966292	2.475089209	51.80164676	1001.392544	29.1	2546.335205	9.88131291682493E-324	519.3623591	259.6811706	99.866	0	0	0	0	0	0	0
6:27:13	-545.5979388	2681.710094	8.195673596	7.774331491	13.31840567	3.182966292	2.475089209	51.80164676	1001.392544	29.1	2546.335205	9.88131291682493E-324	519.3623591	259.6811706	99.866	0	0	0	0	0	0	0
6:27:13	-545.5979388	2681.710094	8.195673596	7.774331491	13.31840567	3.182966292	2.475089209	51.80164676	1001.392544	29.1	2546.335205	9.88131291682493E-324	519.3623591	259.6811706	99.866	0	0	0	0	0	0	0
6:27:13	-244.9150407	2633.24904	7.553320881	7.144289723	13.0712237	3.050558741	2.733885675	51.80084314	1001.510862	29.1	2549.184497	9.88131291682493E-324	519.3621839	259.6810873	99.866	0	0	0	0	0	0	0
6:27:13	-244.9150407	2633.24904	7.553320881	7.144289723	13.0712237	3.050558741	2.733885675	51.80084314	1001.510862	29.1	2549.184497	9.88131291682493E-324	519.3621839	259.6810873	99.866	0	0	0	0	0	0	0
6:27:13	-244.9150407	2633.24904	7.553320881	7.144289723	13.0712237	3.050558741	2.733885675	51.80084314	1001.510862	29.1	2549.184497	9.88131291682493E-324	519.3621839	259.6810873	99.866	0	0	0	0	0	0	0
6:27:13	-244.9150407	2633.24904	7.553320881	7.144289723	13.0712237	3.050558741	2.733885675	51.80084314	1001.510862	29.1	2549.184497	9.88131291682493E-324	519.3621839	259.6810873	99.866	0	0	0	0	0	0	0
6:27:13	-244.9150407	2633.24904	7.553320881	7.144289723	13.0712237	3.050558741	2.733885675	51.80084314	1001.510862	29.1	2549.184497	9.88131291682493E-324	519.3621839	259.6810873	99.866	0	0	0	0	0	0	0
6:27:13	-244.9150407	2633.24904	7.553320881	7.144289723	13.0712237	3.050558741	2.733885675	51.80084314	1001.510862	29.1	2549.184497	9.88131291682493E-324	519.3621839	259.6810873	99.866	0	0	0	0	0	0	0
6:27:13	-244.9150407	2633.24904	7.553320881	7.144289723	13.0712237	3.050558741	2.733885675	51.80084314	1001.510862	29.1	2549.184497	9.88131291682493E-324	519.3621839	259.6810873	99.866	0	0	0	0	0	0	0
6:27:13	-244.9150407	2633.24904	7.553320881	7.144289723	13.0712237	3.050558741	2.733885675	51.80084314	1001.510862	29.1	2549.184497	9.88131291682493E-324	519.3621839	259.6810873	99.866	0	0	0	0	0	0	0
6:27:13	-244.9150407	2633.24904	7.553320881	7.144289723	13.0712237	3.050558741	2.733885675	51.80084314	1001.510862	29.1	2549.184497	9.88131291682493E-324	519.3621839	259.6810873	99.866	0	0	0	0	0	0	0
6:27:13	-258.7186368	2591.683149	7.196188291	6.632972338	12.86398654	2.898966076	2.830061466	51.80043169	1001.571441	29.1	2547.151342	9.88131291682493E-324	519.3620941	259.6810447	99.866	0	0	0	0	0	0	0
6:27:13	-258.7186368	2591.683149	7.196188291	6.632972338	12.86398654	2.898966076	2.830061466	51.80043169	1001.571441	29.1	2547.151342	9.88131291682493E-324	519.3620941	259.6810447	99.866	0	0	0	0	0	0	0
6:27:13	-258.7186368	2591.683149	7.196188291	6.632972338	12.86398654	2.898966076	2.830061466	51.80043169	1001.571441	29.1	2547.151342	9.88131291682493E-324	519.3620941	259.6810447	99.866	0	0	0	0	0	0	0
6:27:13	-258.7186368	2591.683149	7.196188291	6.632972338	12.86398654	2.898966076	2.830061466	51.80043169	1001.571441	29.1	2547.151342	9.88131291682493E-324	519.3620941	259.6810447	99.866	0	0	0	0	0	0	0
6:27:13	-258.7186368	2591.683149	7.196188291	6.632972338	12.86398654	2.898966076	2.830061466	51.80043169	1001.571441	29.1	2547.151342	9.88131291682493E-324	519.3620941	259.6810447	99.866	0	0	0	0	0	0	0
6:27:14	-258.7186368	2591.683149	7.196188291	6.632972338	12.86398654	2.898966076	2.830061466	51.80043169	1001.571441	29.1	2547.151342	9.88131291682493E-324	519.3620941	259.6810447	99.866	0	0	0	0	0	0	0
6:27:14	-258.7186368	2591.683149	7.196188291	6.632972338	12.86398654	2.898966076	2.830061466	51.80043169	1001.571441	29.1	2547.151342	9.88131291682493E-324	519.3620941	259.6810447	99.866	0	0	0	0	0	0	0
6:27:14	-258.7186368	2591.683149	7.196188291	6.632972338	12.86398654	2.898966076	2.830061466	51.80043169	1001.571441	29.1	2547.151342	9.88131291682493E-324	519.3620941	259.6810447	99.866	0	0	0	0	0	0	0
6:27:14	124.4612899	2561.688876	6.840752405	6.270457837	12.69480111	2.777726631	2.83030347	51.94662102	1001.15057	29.1	2535.085631	9.88131291682493E-324	520.6088882	260.3041989	99.866976	0	0	0	0	0	0	0
6:27:14	124.4612899	2561.688876	6.840752405	6.270457837	12.69480111	2.777726631	2.83030347	51.94662102	1001.15057	29.1	2535.085631	9.88131291682493E-324	520.6088882	260.3041989	99.866976	0	0	0	0	0	0	0
6:27:14	124.4612899	2561.688876	6.840752405	6.270457837	12.69480111	2.777726631	2.83030347	51.94662102	1001.15057	29.1	2535.085631	9.88131291682493E-324	520.6088882	260.3041989	99.866976	0	0	0	0	0	0	0
6:27:14	124.4612899	2561.688876	6.840752405	6.270457837	12.69480111	2.777726631	2.83030347	51.94662102	1001.15057	29.1	2535.085631	9.88131291682493E-324	520.6088882	260.3041989	99.866976	0	0	0	0	0	0	0
6:27:14	124.4612899	2561.688876	6.840752405	6.270457837	12.69480111	2.777726631	2.83030347	51.94662102	1001.15057	29.1	2535.085631	9.88131291682493E-324	520.6088882	260.3041989	99.866976	0	0	0	0	0	0	0
6:27:14	124.4612899	2561.688876	6.840752405	6.270457837	12.69480111	2.777726631	2.83030347	51.94662102	1001.15057	29.1	2535.085631	9.88131291682493E-324	520.6088882	260.3041989	99.866976	0	0	0	0	0	0	0
6:27:14	124.4612899	2561.688876	6.840752405	6.270457837	12.69480111	2.777726631	2.83030347	51.94662102	1001.15057	29.1	2535.085631	9.88131291682493E-324	520.6088882	260.3041989	99.866976	0	0	0	0	0	0	0
6:27:14	124.4612899	2561.688876	6.840752405	6.270457837	12.69480111	2.777726631	2.83030347	51.94662102	1001.15057	29.1	2535.085631	9.88131291682493E-324	520.6088882	260.3041989	99.866976	0	0	0	0	0	0	0
6:27:14	197.8356205	2535.730185	6.576665231	6.308354413	12.56537017	2.662572035	2.779187377	52.02146996	1000.935084	29.1	2519.416227	9.88131291682493E-324	521.2472468	260.6232538	99.86747571	0	0	0	0	0	0	0
6:27:14	197.8356205	2535.730185	6.576665231	6.308354413	12.56537017	2.662572035	2.779187377	52.02146996	1000.935084	29.1	2519.416227	9.88131291682493E-324	521.2472468	260.6232538	99.86747571	0	0	0	0	0	0	0
6:27:14	197.8356205	2535.730185	6.576665231	6.308354413	12.56537017	2.662572035	2.779187377	52.02146996	1000.935084	29.1	2519.416227	9.88131291682493E-324	521.2472468	260.6232538	99.86747571	0	0	0	0	0	0	0
6:27:14	197.8356205	2535.730185	6.576665231	6.308354413	12.56537017	2.662572035	2.779187377	52.02146996	1000.935084	29.1	2519.416227	9.88131291682493E-324	521.2472468	260.6232538	99.86747571	0	0	0	0	0	0	0
6:27:14	197.8356205	2535.730185	6.576665231	6.308354413	12.56537017	2.662572035	2.779187377	52.02146996	1000.935084	29.1	2519.416227	9.88131291682493E-324	521.2472468	260.6232538	99.86747571	0	0	0	0	0	0	0
6:27:14	197.8356205	2535.730185	6.576665231	6.308354413	12.56537017	2.662572035	2.779187377	52.02146996	1000.935084	29.1	2519.416227	9.88131291682493E-324	521.2472468	260.6232538	99.86747571	0	0	0	0	0	0	0
6:27:14	197.8356205	2535.730185	6.576665231	6.308354413	12.56537017	2.662572035	2.779187377	52.02146996	1000.935084	29.1	2519.416227	9.88131291682493E-324	521.2472468	260.6232538	99.86747571	0	0	0	0	0	0	0
6:27:14	197.8356205	2535.730185	6.576665231	6.308354413	12.56537017	2.662572035	2.779187377	52.02146996	1000.935084	29.1	2519.416227	9.88131291682493E-324	521.2472468	260.6232538	99.86747571	0	0	0	0	0	0	0
6:27:14	197.8356205	2535.730185	6.576665231	6.308354413	12.56537017	2.662572035	2.779187377	52.02146996	1000.935084	29.1	2519.416227	9.88131291682493E-324	521.2472468	260.6232538	99.86747571	0	0	0	0	0	0	0
6:27:14	424.0555097	2517.472878	6.344252598	6.042093459	12.47066953	2.578788882	2.708191937	52.05979262	1000.824755	29.1	2504.586444	9.88131291682493E-324	521.5740863	260.78661	99.86773156	0	0	0	0	0	0	0
6:27:14	424.0555097	2517.472878	6.344252598	6.042093459	12.47066953	2.578788882	2.708191937	52.05979262	1000.824755	29.1	2504.586444	9.88131291682493E-324	521.5740863	260.78661	99.86773156	0	0	0	0	0	0	0
6:27:14	424.0555097	2517.472878	6.344252598	6.042093459	12.47066953	2.578788882	2.708191937	52.05979262	1000.824755	29.1	2504.586444	9.88131291682493E-324	521.5740863	260.78661	99.86773156	0	0	0	0	0	0	0
6:27:14	424.0555097	2517.472878	6.344252598	6.042093459	12.47066953	2.578788882	2.708191937	52.05979262	1000.824755	29.1	2504.586444	9.88131291682493E-324	521.5740863	260.78661	99.86773156	0	0	0	0	0	0	0
6:27:14	424.0555097	2517.472878	6.344252598	6.042093459	12.47066953	2.578788882	2.708191937	52.05979262	1000.824755	29.1	2504.586444	9.88131291682493E-324	521.5740863	260.78661	99.86773156	0	0	0	0	0	0	0
6:27:14	424.0555097	2517.472878	6.344252598	6.042093459	12.47066953	2.578788882	2.708191937	52.05979262	1000.824755	29.1	2504.586444	9.88131291682493E-324	521.5740863	260.78661	99.86773156	0	0	0	0	0	0	0
6:27:14	424.0555097	2517.472878	6.344252598	6.042093459	12.47066953	2.578788882	2.708191937	52.05979262	1000.824755	29.1	2504.586444	9.88131291682493E-324	521.5740863	260.78661	99.86773156	0	0	0	0	0	0	0
6:27:14	424.0555097	2517.472878	6.344252598	6.042093459	12.47066953	2.578788882	2.708191937	52.05979262	1000.824755	29.1	2504.586444	9.88131291682493E-324	521.5740863	260.78661	99.86773156	0	0	0	0	0	0	0
6:27:14	184.257357	2504.40477	6.45899333	6.389215851	12.4055908	2.517507908	2.637338272	52.07941382	1001.683387	29.1	2494.117572	9.88131291682493E-324	521.7414282	260.8702483	99.86786256	0	0	0	0	0	0	0
6:27:14	184.257357	2504.40477	6.45899333	6.389215851	12.4055908	2.517507908	2.637338272	52.07941382	1001.683387	29.1	2494.117572	9.88131291682493E-324	521.7414282	260.8702483	99.86786256	0	0	0	0	0	0	0
6:27:14	184.257357	2504.40477	6.45899333	6.389215851	12.4055908	2.517507908	2.637338272	52.07941382	1001.683387	29.1	2494.117572	9.88131291682493E-324	521.7414282	260.8702483	99.86786256	0	0	0	0	0	0	0
6:27:14	184.257357	2504.40477	6.45899333	6.389215851	12.4055908	2.517507908	2.637338272	52.07941382	1001.683387	29.1	2494.117572	9.88131291682493E-324	521.7414282	260.8702483	99.86786256	0	0	0	0	0	0	0
6:27:15	184.257357	2504.40477	6.45899333	6.389215851	12.4055908	2.517507908	2.637338272	52.07941382	1001.683387	29.1	2494.117572	9.88131291682493E-324	521.7414282	260.8702483	99.86786256	0	0	0	0	0	0	0
6:27:15	184.257357	2504.40477	6.45899333	6.389215851	12.4055908	2.517507908	2.637338272	52.07941382	1001.683387	29.1	2494.117572	9.88131291682493E-324	521.7414282	260.8702483	99.86786256	0	0	0	0	0	0	0
6:27:15	184.257357	2504.40477	6.45899333	6.389215851	12.4055908	2.517507908	2.637338272	52.07941382	1001.683387	29.1	2494.117572	9.88131291682493E-324	521.7414282	260.8702483	99.86786256	0	0	0	0	0	0	0
6:27:15	184.257357	2504.40477	6.45899333	6.389215851	12.4055908	2.517507908	2.637338272	52.07941382	1001.683387	29.1	2494.117572	9.88131291682493E-324	521.7414282	260.8702483	99.86786256	0	0	0	0	0	0	0
6:27:15	184.257357	2504.40477	6.45899333	6.389215851	12.4055908	2.517507908	2.637338272	52.07941382	1001.683387	29.1	2494.117572	9.88131291682493E-324	521.7414282	260.8702483	99.86786256	0	0	0	0	0	0	0
6:27:15	174.5843028	2495.72317	6.366236585	5.891006516	12.35763049	2.476036049	2.574981195	52.04065988	1002.448382	29.1	2485.668133	9.88131291682493E-324	521.8271072	260.9130711	99.86792963	0	0	0	0	0	0	0
6:27:15	174.5843028	2495.72317	6.366236585	5.891006516	12.35763049	2.476036049	2.574981195	52.04065988	1002.448382	29.1	2485.668133	9.88131291682493E-324	521.8271072	260.9130711	99.86792963	0	0	0	0	0	0	0
6:27:15	174.5843028	2495.72317	6.366236585	5.891006516	12.35763049	2.476036049	2.574981195	52.04065988	1002.448382	29.1	2485.668133	9.88131291682493E-324	521.8271072	260.9130711	99.86792963	0	0	0	0	0	0	0
6:27:15	174.5843028	2495.72317	6.366236585	5.891006516	12.35763049	2.476036049	2.574981195	52.04065988	1002.448382	29.1	2485.668133	9.88131291682493E-324	521.8271072	260.9130711	99.86792963	0	0	0	0	0	0	0
6:27:15	174.5843028	2495.72317	6.366236585	5.891006516	12.35763049	2.476036049	2.574981195	52.04065988	1002.448382	29.1	2485.668133	9.88131291682493E-324	521.8271072	260.9130711	99.86792963	0	0	0	0	0	0	0
6:27:15	174.5843028	2495.72317	6.366236585	5.891006516	12.35763049	2.476036049	2.574981195	52.04065988	1002.448382	29.1	2485.668133	9.88131291682493E-324	521.8271072	260.9130711	99.86792963	0	0	0	0	0	0	0
6:27:15	174.5843028	2495.72317	6.366236585	5.891006516	12.35763049	2.476036049	2.574981195	52.04065988	1002.448382	29.1	2485.668133	9.88131291682493E-324	521.8271072	260.9130711	99.86792963	0	0	0	0	0	0	0
6:27:15	174.5843028	2495.72317	6.366236585	5.891006516	12.35763049	2.476036049	2.574981195	52.04065988	1002.448382	29.1	2485.668133	9.88131291682493E-324	521.8271072	260.9130711	99.86792963	0	0	0	0	0	0	0
6:27:15	418.477971	2486.760727	6.233409132	5.932795336	12.31612281	2.432034457	2.521022372	52.02081786	1002.84006	29.1	2477.457572	9.88131291682493E-324	521.8709749	260.9349964	99.86796397	0	0	0	0	0	0	0
6:27:15	418.477971	2486.760727	6.233409132	5.932795336	12.31612281	2.432034457	2.521022372	52.02081786	1002.84006	29.1	2477.457572	9.88131291682493E-324	521.8709749	260.9349964	99.86796397	0	0	0	0	0	0	0
6:27:15	418.477971	2486.760727	6.233409132	5.932795336	12.31612281	2.432034457	2.521022372	52.02081786	1002.84006	29.1	2477.457572	9.88131291682493E-324	521.8709749	260.9349964	99.86796397	0	0	0	0	0	0	0
6:27:15	418.477971	2486.760727	6.233409132	5.932795336	12.31612281	2.432034457	2.521022372	52.02081786	1002.84006	29.1	2477.457572	9.88131291682493E-324	521.8709749	260.9349964	99.86796397	0	0	0	0	0	0	0
6:27:15	418.477971	2486.760727	6.233409132	5.932795336	12.31612281	2.432034457	2.521022372	52.02081786	1002.84006	29.1	2477.457572	9.88131291682493E-324	521.8709749	260.9349964	99.86796397	0	0	0	0	0	0	0
6:27:15	418.477971	2486.760727	6.233409132	5.932795336	12.31612281	2.432034457	2.521022372	52.02081786	1002.84006	29.1	2477.457572	9.88131291682493E-324	521.8709749	260.9349964	99.86796397	0	0	0	0	0	0	0
6:27:15	418.477971	2486.760727	6.233409132	5.932795336	12.31612281	2.432034457	2.521022372	52.02081786	1002.84006	29.1	2477.457572	9.88131291682493E-324	521.8709749	260.9349964	99.86796397	0	0	0	0	0	0	0
6:27:15	418.477971	2486.760727	6.233409132	5.932795336	12.31612281	2.432034457	2.521022372	52.02081786	1002.84006	29.1	2477.457572	9.88131291682493E-324	521.8709749	260.9349964	99.86796397	0	0	0	0	0	0	0
6:27:15	435.8082092	2478.904716	5.886473475	5.564015212	12.28239088	2.129681642	2.446603454	52.01065874	1003.040598	29.1	2469.222541	9.88131291682493E-324	521.8934352	260.9462222	99.86798155	0	0	0	0	0	0	0
6:27:15	435.8082092	2478.904716	5.886473475	5.564015212	12.28239088	2.129681642	2.446603454	52.01065874	1003.040598	29.1	2469.222541	9.88131291682493E-324	521.8934352	260.9462222	99.86798155	0	0	0	0	0	0	0
6:27:15	435.8082092	2478.904716	5.886473475	5.564015212	12.28239088	2.129681642	2.446603454	52.01065874	1003.040598	29.1	2469.222541	9.88131291682493E-324	521.8934352	260.9462222	99.86798155	0	0	0	0	0	0	0
6:27:15	435.8082092	2478.904716	5.886473475	5.564015212	12.28239088	2.129681642	2.446603454	52.01065874	1003.040598	29.1	2469.222541	9.88131291682493E-324	521.8934352	260.9462222	99.86798155	0	0	0	0	0	0	0
6:27:15	435.8082092	2478.904716	5.886473475	5.564015212	12.28239088	2.129681642	2.446603454	52.01065874	1003.040598	29.1	2469.222541	9.88131291682493E-324	521.8934352	260.9462222	99.86798155	0	0	0	0	0	0	0
6:27:15	435.8082092	2478.904716	5.886473475	5.564015212	12.28239088	2.129681642	2.446603454	52.01065874	1003.040598	29.1	2469.222541	9.88131291682493E-324	521.8934352	260.9462222	99.86798155	0	0	0	0	0	0	0
6:27:15	435.8082092	2478.904716	5.886473475	5.564015212	12.28239088	2.129681642	2.446603454	52.01065874	1003.040598	29.1	2469.222541	9.88131291682493E-324	521.8934352	260.9462222	99.86798155	0	0	0	0	0	0	0
6:27:15	435.8082092	2478.904716	5.886473475	5.564015212	12.28239088	2.129681642	2.446603454	52.01065874	1003.040598	29.1	2469.222541	9.88131291682493E-324	521.8934352	260.9462222	99.86798155	0	0	0	0	0	0	0
6:27:15	260.0357631	2479.170279	5.338170419	5.162847789	12.34430413	0.846725001	2.044740969	52.00545728	1003.143274	29.1	2464.184997	9.88131291682493E-324	521.9049348	260.9519697	99.86799056	0	0	0	0	0	0	0
6:27:15	260.0357631	2479.170279	5.338170419	5.162847789	12.34430413	0.846725001	2.044740969	52.00545728	1003.143274	29.1	2464.184997	9.88131291682493E-324	521.9049348	260.9519697	99.86799056	0	0	0	0	0	0	0
6:27:16	260.0357631	2479.170279	5.338170419	5.162847789	12.34430413	0.846725001	2.044740969	52.00545728	1003.143274	29.1	2464.184997	9.88131291682493E-324	521.9049348	260.9519697	99.86799056	0	0	0	0	0	0	0
6:27:16	260.0357631	2479.170279	5.338170419	5.162847789	12.34430413	0.846725001	2.044740969	52.00545728	1003.143274	29.1	2464.184997	9.88131291682493E-324	521.9049348	260.9519697	99.86799056	0	0	0	0	0	0	0
6:27:16	260.0357631	2479.170279	5.338170419	5.162847789	12.34430413	0.846725001	2.044740969	52.00545728	1003.143274	29.1	2464.184997	9.88131291682493E-324	521.9049348	260.9519697	99.86799056	0	0	0	0	0	0	0
6:27:16	260.0357631	2479.170279	5.338170419	5.162847789	12.34430413	0.846725001	2.044740969	52.00545728	1003.143274	29.1	2464.184997	9.88131291682493E-324	521.9049348	260.9519697	99.86799056	0	0	0	0	0	0	0
6:27:16	260.0357631	2479.170279	5.338170419	5.162847789	12.34430413	0.846725001	2.044740969	52.00545728	1003.143274	29.1	2464.184997	9.88131291682493E-324	521.9049348	260.9519697	99.86799056	0	0	0	0	0	0	0
6:27:16	260.0357631	2479.170279	5.338170419	5.162847789	12.34430413	0.846725001	2.044740969	52.00545728	1003.143274	29.1	2464.184997	9.88131291682493E-324	521.9049348	260.9519697	99.86799056	0	0	0	0	0	0	0
6:27:16	260.0357631	2479.170279	5.338170419	5.162847789	12.34430413	0.846725001	2.044740969	52.00545728	1003.143274	29.1	2464.184997	9.88131291682493E-324	521.9049348	260.9519697	99.86799056	0	0	0	0	0	0	0
6:27:16	248.6149907	2502.951055	4.443159255	4.241554068	12.55318771	-0.9257728	1.166499376	51.95399413	1003.195845	29.1	2462.153366	9.88131291682493E-324	521.5106626	260.7548325	99.86799516	0	0	0	0	0	0	0
6:27:16	248.6149907	2502.951055	4.443159255	4.241554068	12.55318771	-0.9257728	1.166499376	51.95399413	1003.195845	29.1	2462.153366	9.88131291682493E-324	521.5106626	260.7548325	99.86799516	0	0	0	0	0	0	0
6:27:16	248.6149907	2502.951055	4.443159255	4.241554068	12.55318771	-0.9257728	1.166499376	51.95399413	1003.195845	29.1	2462.153366	9.88131291682493E-324	521.5106626	260.7548325	99.86799516	0	0	0	0	0	0	0
6:27:16	248.6149907	2502.951055	4.443159255	4.241554068	12.55318771	-0.9257728	1.166499376	51.95399413	1003.195845	29.1	2462.153366	9.88131291682493E-324	521.5106626	260.7548325	99.86799516	0	0	0	0	0	0	0
6:27:16	159.4783792	2555.120924	3.404153538	3.257163683	12.92736811	-2.820483673	-0.10458432	51.92764499	1003.22276	29.1	2462.468692	9.88131291682493E-324	521.3087953	260.6538982	99.86799752	0	0	0	0	0	0	0
6:27:16	159.4783792	2555.120924	3.404153538	3.257163683	12.92736811	-2.820483673	-0.10458432	51.92764499	1003.22276	29.1	2462.468692	9.88131291682493E-324	521.3087953	260.6538982	99.86799752	0	0	0	0	0	0	0
6:27:16	159.4783792	2555.120924	3.404153538	3.257163683	12.92736811	-2.820483673	-0.10458432	51.92764499	1003.22276	29.1	2462.468692	9.88131291682493E-324	521.3087953	260.6538982	99.86799752	0	0	0	0	0	0	0
6:27:16	159.4783792	2555.120924	3.404153538	3.257163683	12.92736811	-2.820483673	-0.10458432	51.92764499	1003.22276	29.1	2462.468692	9.88131291682493E-324	521.3087953	260.6538982	99.86799752	0	0	0	0	0	0	0
6:27:16	286.2998502	2606.202785	2.795006612	2.731259806	13.26321247	-4.181359641	-1.151307172	51.91415424	1003.236541	29.1	2463.637418	9.88131291682493E-324	521.2054392	260.6022199	99.86799873	0	0	0	0	0	0	0
6:27:16	286.2998502	2606.202785	2.795006612	2.731259806	13.26321247	-4.181359641	-1.151307172	51.91415424	1003.236541	29.1	2463.637418	9.88131291682493E-324	521.2054392	260.6022199	99.86799873	0	0	0	0	0	0	0
6:27:16	286.2998502	2606.202785	2.795006612	2.731259806	13.26321247	-4.181359641	-1.151307172	51.91415424	1003.236541	29.1	2463.637418	9.88131291682493E-324	521.2054392	260.6022199	99.86799873	0	0	0	0	0	0	0
6:27:16	286.2998502	2606.202785	2.795006612	2.731259806	13.26321247	-4.181359641	-1.151307172	51.91415424	1003.236541	29.1	2463.637418	9.88131291682493E-324	521.2054392	260.6022199	99.86799873	0	0	0	0	0	0	0
6:27:16	286.2998502	2606.202785	2.795006612	2.731259806	13.26321247	-4.181359641	-1.151307172	51.91415424	1003.236541	29.1	2463.637418	9.88131291682493E-324	521.2054392	260.6022199	99.86799873	0	0	0	0	0	0	0
6:27:16	286.2998502	2606.202785	2.795006612	2.731259806	13.26321247	-4.181359641	-1.151307172	51.91415424	1003.236541	29.1	2463.637418	9.88131291682493E-324	521.2054392	260.6022199	99.86799873	0	0	0	0	0	0	0
6:27:16	286.2998502	2606.202785	2.795006612	2.731259806	13.26321247	-4.181359641	-1.151307172	51.91415424	1003.236541	29.1	2463.637418	9.88131291682493E-324	521.2054392	260.6022199	99.86799873	0	0	0	0	0	0	0
6:27:16	286.2998502	2606.202785	2.795006612	2.731259806	13.26321247	-4.181359641	-1.151307172	51.91415424	1003.236541	29.1	2463.637418	9.88131291682493E-324	521.2054392	260.6022199	99.86799873	0	0	0	0	0	0	0
6:27:16	528.5850913	2661.856658	2.178459385	1.81782102	13.61222079	-5.281952136	-2.141109272	51.90724697	1003.243597	29.1	2465.76627	9.88131291682493E-324	521.1525209	260.5757606	99.86799935	0	0	0	0	0	0	0
6:27:16	528.5850913	2661.856658	2.178459385	1.81782102	13.61222079	-5.281952136	-2.141109272	51.90724697	1003.243597	29.1	2465.76627	9.88131291682493E-324	521.1525209	260.5757606	99.86799935	0	0	0	0	0	0	0
6:27:16	528.5850913	2661.856658	2.178459385	1.81782102	13.61222079	-5.281952136	-2.141109272	51.90724697	1003.243597	29.1	2465.76627	9.88131291682493E-324	521.1525209	260.5757606	99.86799935	0	0	0	0	0	0	0
6:27:16	528.5850913	2661.856658	2.178459385	1.81782102	13.61222079	-5.281952136	-2.141109272	51.90724697	1003.243597	29.1	2465.76627	9.88131291682493E-324	521.1525209	260.5757606	99.86799935	0	0	0	0	0	0	0
6:27:16	528.5850913	2661.856658	2.178459385	1.81782102	13.61222079	-5.281952136	-2.141109272	51.90724697	1003.243597	29.1	2465.76627	9.88131291682493E-324	521.1525209	260.5757606	99.86799935	0	0	0	0	0	0	0
6:27:16	528.5850913	2661.856658	2.178459385	1.81782102	13.61222079	-5.281952136	-2.141109272	51.90724697	1003.243597	29.1	2465.76627	9.88131291682493E-324	521.1525209	260.5757606	99.86799935	0	0	0	0	0	0	0
6:27:16	528.5850913	2661.856658	2.178459385	1.81782102	13.61222079	-5.281952136	-2.141109272	51.90724697	1003.243597	29.1	2465.76627	9.88131291682493E-324	521.1525209	260.5757606	99.86799935	0	0	0	0	0	0	0
6:27:16	528.5850913	2661.856658	2.178459385	1.81782102	13.61222079	-5.281952136	-2.141109272	51.90724697	1003.243597	29.1	2465.76627	9.88131291682493E-324	521.1525209	260.5757606	99.86799935	0	0	0	0	0	0	0
6:27:16	528.5850913	2661.856658	2.178459385	1.81782102	13.61222079	-5.281952136	-2.141109272	51.90724697	1003.243597	29.1	2465.76627	9.88131291682493E-324	521.1525209	260.5757606	99.86799935	0	0	0	0	0	0	0
6:27:16	653.1934227	2746.833457	1.593355205	1.588844362	14.13844904	-6.351303494	-3.417375947	51.92371045	1002.006714	29.1	2470.748994	9.88131291682493E-324	521.1254267	260.5622134	99.86799967	0	0	0	0	0	0	0
6:27:17	653.1934227	2746.833457	1.593355205	1.588844362	14.13844904	-6.351303494	-3.417375947	51.92371045	1002.006714	29.1	2470.748994	9.88131291682493E-324	521.1254267	260.5622134	99.86799967	0	0	0	0	0	0	0
6:27:17	653.1934227	2746.833457	1.593355205	1.588844362	14.13844904	-6.351303494	-3.417375947	51.92371045	1002.006714	29.1	2470.748994	9.88131291682493E-324	521.1254267	260.5622134	99.86799967	0	0	0	0	0	0	0
6:27:17	653.1934227	2746.833457	1.593355205	1.588844362	14.13844904	-6.351303494	-3.417375947	51.92371045	1002.006714	29.1	2470.748994	9.88131291682493E-324	521.1254267	260.5622134	99.86799967	0	0	0	0	0	0	0
6:27:17	653.1934227	2746.833457	1.593355205	1.588844362	14.13844904	-6.351303494	-3.417375947	51.92371045	1002.006714	29.1	2470.748994	9.88131291682493E-324	521.1254267	260.5622134	99.86799967	0	0	0	0	0	0	0
6:27:17	653.1934227	2746.833457	1.593355205	1.588844362	14.13844904	-6.351303494	-3.417375947	51.92371045	1002.006714	29.1	2470.748994	9.88131291682493E-324	521.1254267	260.5622134	99.86799967	0	0	0	0	0	0	0
6:27:17	653.1934227	2746.833457	1.593355205	1.588844362	14.13844904	-6.351303494	-3.417375947	51.92371045	1002.006714	29.1	2470.748994	9.88131291682493E-324	521.1254267	260.5622134	99.86799967	0	0	0	0	0	0	0
6:27:17	653.1934227	2746.833457	1.593355205	1.588844362	14.13844904	-6.351303494	-3.417375947	51.92371045	1002.006714	29.1	2470.748994	9.88131291682493E-324	521.1254267	260.5622134	99.86799967	0	0	0	0	0	0	0
6:27:17	464.4822164	2849.868178	2.241237865	2.332960314	14.69322191	-6.345299389	-4.552424485	51.96093975	1001.373429	29.1	2478.616693	9.88131291682493E-324	521.1115545	260.5552773	99.86799983	0	0	0	0	0	0	0
6:27:17	464.4822164	2849.868178	2.241237865	2.332960314	14.69322191	-6.345299389	-4.552424485	51.96093975	1001.373429	29.1	2478.616693	9.88131291682493E-324	521.1115545	260.5552773	99.86799983	0	0	0	0	0	0	0
6:27:17	464.4822164	2849.868178	2.241237865	2.332960314	14.69322191	-6.345299389	-4.552424485	51.96093975	1001.373429	29.1	2478.616693	9.88131291682493E-324	521.1115545	260.5552773	99.86799983	0	0	0	0	0	0	0
6:27:17	464.4822164	2849.868178	2.241237865	2.332960314	14.69322191	-6.345299389	-4.552424485	51.96093975	1001.373429	29.1	2478.616693	9.88131291682493E-324	521.1115545	260.5552773	99.86799983	0	0	0	0	0	0	0
6:27:17	464.4822164	2849.868178	2.241237865	2.332960314	14.69322191	-6.345299389	-4.552424485	51.96093975	1001.373429	29.1	2478.616693	9.88131291682493E-324	521.1115545	260.5552773	99.86799983	0	0	0	0	0	0	0
6:27:17	464.4822164	2849.868178	2.241237865	2.332960314	14.69322191	-6.345299389	-4.552424485	51.96093975	1001.373429	29.1	2478.616693	9.88131291682493E-324	521.1115545	260.5552773	99.86799983	0	0	0	0	0	0	0
6:27:17	464.4822164	2849.868178	2.241237865	2.332960314	14.69322191	-6.345299389	-4.552424485	51.96093975	1001.373429	29.1	2478.616693	9.88131291682493E-324	521.1115545	260.5552773	99.86799983	0	0	0	0	0	0	0
6:27:17	464.4822164	2849.868178	2.241237865	2.332960314	14.69322191	-6.345299389	-4.552424485	51.96093975	1001.373429	29.1	2478.616693	9.88131291682493E-324	521.1115545	260.5552773	99.86799983	0	0	0	0	0	0	0
6:27:17	464.4822164	2849.868178	2.241237865	2.332960314	14.69322191	-6.345299389	-4.552424485	51.96093975	1001.373429	29.1	2478.616693	9.88131291682493E-324	521.1115545	260.5552773	99.86799983	0	0	0	0	0	0	0
6:27:17	74.25879082	2930.768035	3.855777787	3.761363681	15.04442562	-4.868209287	-4.910697336	51.98000115	1001.049188	29.1	2489.036987	9.88131291682493E-324	521.1044519	260.551726	99.86799991	0	0	0	0	0	0	0
6:27:17	74.25879082	2930.768035	3.855777787	3.761363681	15.04442562	-4.868209287	-4.910697336	51.98000115	1001.049188	29.1	2489.036987	9.88131291682493E-324	521.1044519	260.551726	99.86799991	0	0	0	0	0	0	0
6:27:17	74.25879082	2930.768035	3.855777787	3.761363681	15.04442562	-4.868209287	-4.910697336	51.98000115	1001.049188	29.1	2489.036987	9.88131291682493E-324	521.1044519	260.551726	99.86799991	0	0	0	0	0	0	0
6:27:17	74.25879082	2930.768035	3.855777787	3.761363681	15.04442562	-4.868209287	-4.910697336	51.98000115	1001.049188	29.1	2489.036987	9.88131291682493E-324	521.1044519	260.551726	99.86799991	0	0	0	0	0	0	0
6:27:17	74.25879082	2930.768035	3.855777787	3.761363681	15.04442562	-4.868209287	-4.910697336	51.98000115	1001.049188	29.1	2489.036987	9.88131291682493E-324	521.1044519	260.551726	99.86799991	0	0	0	0	0	0	0
6:27:17	74.25879082	2930.768035	3.855777787	3.761363681	15.04442562	-4.868209287	-4.910697336	51.98000115	1001.049188	29.1	2489.036987	9.88131291682493E-324	521.1044519	260.551726	99.86799991	0	0	0	0	0	0	0
6:27:17	74.25879082	2930.768035	3.855777787	3.761363681	15.04442562	-4.868209287	-4.910697336	51.98000115	1001.049188	29.1	2489.036987	9.88131291682493E-324	521.1044519	260.551726	99.86799991	0	0	0	0	0	0	0
6:27:17	74.25879082	2930.768035	3.855777787	3.761363681	15.04442562	-4.868209287	-4.910697336	51.98000115	1001.049188	29.1	2489.036987	9.88131291682493E-324	521.1044519	260.551726	99.86799991	0	0	0	0	0	0	0
6:27:17	-29.6685791	2967.18493	5.351038227	5.234178204	15.14371392	-2.823355155	-4.407933036	51.98976059	1000.883176	29.1	2500.812929	9.88131291682493E-324	521.1008154	260.5499077	99.86799996	0	0	0	0	0	0	0
6:27:17	-29.6685791	2967.18493	5.351038227	5.234178204	15.14371392	-2.823355155	-4.407933036	51.98976059	1000.883176	29.1	2500.812929	9.88131291682493E-324	521.1008154	260.5499077	99.86799996	0	0	0	0	0	0	0
6:27:17	-29.6685791	2967.18493	5.351038227	5.234178204	15.14371392	-2.823355155	-4.407933036	51.98976059	1000.883176	29.1	2500.812929	9.88131291682493E-324	521.1008154	260.5499077	99.86799996	0	0	0	0	0	0	0
6:27:17	-29.6685791	2967.18493	5.351038227	5.234178204	15.14371392	-2.823355155	-4.407933036	51.98976059	1000.883176	29.1	2500.812929	9.88131291682493E-324	521.1008154	260.5499077	99.86799996	0	0	0	0	0	0	0
6:27:17	-29.6685791	2967.18493	5.351038227	5.234178204	15.14371392	-2.823355155	-4.407933036	51.98976059	1000.883176	29.1	2500.812929	9.88131291682493E-324	521.1008154	260.5499077	99.86799996	0	0	0	0	0	0	0
6:27:17	-29.6685791	2967.18493	5.351038227	5.234178204	15.14371392	-2.823355155	-4.407933036	51.98976059	1000.883176	29.1	2500.812929	9.88131291682493E-324	521.1008154	260.5499077	99.86799996	0	0	0	0	0	0	0
6:27:17	-29.6685791	2967.18493	5.351038227	5.234178204	15.14371392	-2.823355155	-4.407933036	51.98976059	1000.883176	29.1	2500.812929	9.88131291682493E-324	521.1008154	260.5499077	99.86799996	0	0	0	0	0	0	0
6:27:17	-29.6685791	2967.18493	5.351038227	5.234178204	15.14371392	-2.823355155	-4.407933036	51.98976059	1000.883176	29.1	2500.812929	9.88131291682493E-324	521.1008154	260.5499077	99.86799996	0	0	0	0	0	0	0
6:27:18	-92.0291045	2967.233972	6.752179572	6.852275241	15.03480553	-0.679333839	-3.264517715	51.84835742	1002.554978	29.1	2512.801964	9.88131291682493E-324	520.4543055	260.2268967	99.86751198	0	0	0	0	0	0	0
6:27:18	-92.0291045	2967.233972	6.752179572	6.852275241	15.03480553	-0.679333839	-3.264517715	51.84835742	1002.554978	29.1	2512.801964	9.88131291682493E-324	520.4543055	260.2268967	99.86751198	0	0	0	0	0	0	0
6:27:18	-92.0291045	2967.233972	6.752179572	6.852275241	15.03480553	-0.679333839	-3.264517715	51.84835742	1002.554978	29.1	2512.801964	9.88131291682493E-324	520.4543055	260.2268967	99.86751198	0	0	0	0	0	0	0
6:27:18	-92.0291045	2967.233972	6.752179572	6.852275241	15.03480553	-0.679333839	-3.264517715	51.84835742	1002.554978	29.1	2512.801964	9.88131291682493E-324	520.4543055	260.2268967	99.86751198	0	0	0	0	0	0	0
6:27:18	-92.0291045	2967.233972	6.752179572	6.852275241	15.03480553	-0.679333839	-3.264517715	51.84835742	1002.554978	29.1	2512.801964	9.88131291682493E-324	520.4543055	260.2268967	99.86751198	0	0	0	0	0	0	0
6:27:18	-92.0291045	2967.233972	6.752179572	6.852275241	15.03480553	-0.679333839	-3.264517715	51.84835742	1002.554978	29.1	2512.801964	9.88131291682493E-324	520.4543055	260.2268967	99.86751198	0	0	0	0	0	0	0
6:27:18	-92.0291045	2967.233972	6.752179572	6.852275241	15.03480553	-0.679333839	-3.264517715	51.84835742	1002.554978	29.1	2512.801964	9.88131291682493E-324	520.4543055	260.2268967	99.86751198	0	0	0	0	0	0	0
6:27:18	-92.0291045	2967.233972	6.752179572	6.852275241	15.03480553	-0.679333839	-3.264517715	51.84835742	1002.554978	29.1	2512.801964	9.88131291682493E-324	520.4543055	260.2268967	99.86751198	0	0	0	0	0	0	0
6:27:18	-92.0291045	2967.233972	6.752179572	6.852275241	15.03480553	-0.679333839	-3.264517715	51.84835742	1002.554978	29.1	2512.801964	9.88131291682493E-324	520.4543055	260.2268967	99.86751198	0	0	0	0	0	0	0
6:27:18	-145.9875415	2933.054354	7.996027941	7.638804923	14.74146843	1.225101074	-1.77296107	51.775959	1003.410941	29.1	2524.042909	9.88131291682493E-324	520.1232924	260.0615151	99.86726213	0	0	0	0	0	0	0
6:27:18	-145.9875415	2933.054354	7.996027941	7.638804923	14.74146843	1.225101074	-1.77296107	51.775959	1003.410941	29.1	2524.042909	9.88131291682493E-324	520.1232924	260.0615151	99.86726213	0	0	0	0	0	0	0
6:27:18	-145.9875415	2933.054354	7.996027941	7.638804923	14.74146843	1.225101074	-1.77296107	51.775959	1003.410941	29.1	2524.042909	9.88131291682493E-324	520.1232924	260.0615151	99.86726213	0	0	0	0	0	0	0
6:27:18	-145.9875415	2933.054354	7.996027941	7.638804923	14.74146843	1.225101074	-1.77296107	51.775959	1003.410941	29.1	2524.042909	9.88131291682493E-324	520.1232924	260.0615151	99.86726213	0	0	0	0	0	0	0
6:27:18	-145.9875415	2933.054354	7.996027941	7.638804923	14.74146843	1.225101074	-1.77296107	51.775959	1003.410941	29.1	2524.042909	9.88131291682493E-324	520.1232924	260.0615151	99.86726213	0	0	0	0	0	0	0
6:27:18	-145.9875415	2933.054354	7.996027941	7.638804923	14.74146843	1.225101074	-1.77296107	51.775959	1003.410941	29.1	2524.042909	9.88131291682493E-324	520.1232924	260.0615151	99.86726213	0	0	0	0	0	0	0
6:27:18	-145.9875415	2933.054354	7.996027941	7.638804923	14.74146843	1.225101074	-1.77296107	51.775959	1003.410941	29.1	2524.042909	9.88131291682493E-324	520.1232924	260.0615151	99.86726213	0	0	0	0	0	0	0
6:27:18	-145.9875415	2933.054354	7.996027941	7.638804923	14.74146843	1.225101074	-1.77296107	51.775959	1003.410941	29.1	2524.042909	9.88131291682493E-324	520.1232924	260.0615151	99.86726213	0	0	0	0	0	0	0
6:27:18	-415.9457092	2867.435573	8.967558306	8.367556121	14.31590384	2.57565975	-0.171564068	51.73889101	1003.849194	29.1	2533.98321	9.88131291682493E-324	519.9538137	259.9768397	99.86713421	0	0	0	0	0	0	0
6:27:18	-415.9457092	2867.435573	8.967558306	8.367556121	14.31590384	2.57565975	-0.171564068	51.73889101	1003.849194	29.1	2533.98321	9.88131291682493E-324	519.9538137	259.9768397	99.86713421	0	0	0	0	0	0	0
6:27:18	-415.9457092	2867.435573	8.967558306	8.367556121	14.31590384	2.57565975	-0.171564068	51.73889101	1003.849194	29.1	2533.98321	9.88131291682493E-324	519.9538137	259.9768397	99.86713421	0	0	0	0	0	0	0
6:27:18	-415.9457092	2867.435573	8.967558306	8.367556121	14.31590384	2.57565975	-0.171564068	51.73889101	1003.849194	29.1	2533.98321	9.88131291682493E-324	519.9538137	259.9768397	99.86713421	0	0	0	0	0	0	0
6:27:18	-415.9457092	2867.435573	8.967558306	8.367556121	14.31590384	2.57565975	-0.171564068	51.73889101	1003.849194	29.1	2533.98321	9.88131291682493E-324	519.9538137	259.9768397	99.86713421	0	0	0	0	0	0	0
6:27:18	-415.9457092	2867.435573	8.967558306	8.367556121	14.31590384	2.57565975	-0.171564068	51.73889101	1003.849194	29.1	2533.98321	9.88131291682493E-324	519.9538137	259.9768397	99.86713421	0	0	0	0	0	0	0
6:27:18	-415.9457092	2867.435573	8.967558306	8.367556121	14.31590384	2.57565975	-0.171564068	51.73889101	1003.849194	29.1	2533.98321	9.88131291682493E-324	519.9538137	259.9768397	99.86713421	0	0	0	0	0	0	0
6:27:18	-415.9457092	2867.435573	8.967558306	8.367556121	14.31590384	2.57565975	-0.171564068	51.73889101	1003.849194	29.1	2533.98321	9.88131291682493E-324	519.9538137	259.9768397	99.86713421	0	0	0	0	0	0	0
6:27:18	-422.3570511	2799.489397	8.758573853	8.410028734	13.94141476	3.095209792	1.071535197	51.7199122	1004.073579	29.1	2541.602627	9.88131291682493E-324	519.8670406	259.933486	99.86706872	0	0	0	0	0	0	0
6:27:18	-422.3570511	2799.489397	8.758573853	8.410028734	13.94141476	3.095209792	1.071535197	51.7199122	1004.073579	29.1	2541.602627	9.88131291682493E-324	519.8670406	259.933486	99.86706872	0	0	0	0	0	0	0
6:27:18	-422.3570511	2799.489397	8.758573853	8.410028734	13.94141476	3.095209792	1.071535197	51.7199122	1004.073579	29.1	2541.602627	9.88131291682493E-324	519.8670406	259.933486	99.86706872	0	0	0	0	0	0	0
6:27:18	-422.3570511	2799.489397	8.758573853	8.410028734	13.94141476	3.095209792	1.071535197	51.7199122	1004.073579	29.1	2541.602627	9.88131291682493E-324	519.8670406	259.933486	99.86706872	0	0	0	0	0	0	0
6:27:18	-422.3570511	2799.489397	8.758573853	8.410028734	13.94141476	3.095209792	1.071535197	51.7199122	1004.073579	29.1	2541.602627	9.88131291682493E-324	519.8670406	259.933486	99.86706872	0	0	0	0	0	0	0
6:27:18	-422.3570511	2799.489397	8.758573853	8.410028734	13.94141476	3.095209792	1.071535197	51.7199122	1004.073579	29.1	2541.602627	9.88131291682493E-324	519.8670406	259.933486	99.86706872	0	0	0	0	0	0	0
6:27:18	-422.3570511	2799.489397	8.758573853	8.410028734	13.94141476	3.095209792	1.071535197	51.7199122	1004.073579	29.1	2541.602627	9.88131291682493E-324	519.8670406	259.933486	99.86706872	0	0	0	0	0	0	0
6:27:19	-422.3570511	2799.489397	8.758573853	8.410028734	13.94141476	3.095209792	1.071535197	51.7199122	1004.073579	29.1	2541.602627	9.88131291682493E-324	519.8670406	259.933486	99.86706872	0	0	0	0	0	0	0
6:27:19	-422.3570511	2799.489397	8.758573853	8.410028734	13.94141476	3.095209792	1.071535197	51.7199122	1004.073579	29.1	2541.602627	9.88131291682493E-324	519.8670406	259.933486	99.86706872	0	0	0	0	0	0	0
6:27:19	-488.4493382	2736.887107	8.215613813	8.078230712	13.61574036	3.222331414	1.927922021	51.71019504	1004.253369	29.1	2547.406713	9.88131291682493E-324	519.8226128	259.9112888	99.86703518	0	0	0	0	0	0	0
6:27:19	-488.4493382	2736.887107	8.215613813	8.078230712	13.61574036	3.222331414	1.927922021	51.71019504	1004.253369	29.1	2547.406713	9.88131291682493E-324	519.8226128	259.9112888	99.86703518	0	0	0	0	0	0	0
6:27:19	-488.4493382	2736.887107	8.215613813	8.078230712	13.61574036	3.222331414	1.927922021	51.71019504	1004.253369	29.1	2547.406713	9.88131291682493E-324	519.8226128	259.9112888	99.86703518	0	0	0	0	0	0	0
6:27:19	-488.4493382	2736.887107	8.215613813	8.078230712	13.61574036	3.222331414	1.927922021	51.71019504	1004.253369	29.1	2547.406713	9.88131291682493E-324	519.8226128	259.9112888	99.86703518	0	0	0	0	0	0	0
6:27:19	-488.4493382	2736.887107	8.215613813	8.078230712	13.61574036	3.222331414	1.927922021	51.71019504	1004.253369	29.1	2547.406713	9.88131291682493E-324	519.8226128	259.9112888	99.86703518	0	0	0	0	0	0	0
6:27:19	-488.4493382	2736.887107	8.215613813	8.078230712	13.61574036	3.222331414	1.927922021	51.71019504	1004.253369	29.1	2547.406713	9.88131291682493E-324	519.8226128	259.9112888	99.86703518	0	0	0	0	0	0	0
6:27:19	-488.4493382	2736.887107	8.215613813	8.078230712	13.61574036	3.222331414	1.927922021	51.71019504	1004.253369	29.1	2547.406713	9.88131291682493E-324	519.8226128	259.9112888	99.86703518	0	0	0	0	0	0	0
6:27:19	-488.4493382	2736.887107	8.215613813	8.078230712	13.61574036	3.222331414	1.927922021	51.71019504	1004.253369	29.1	2547.406713	9.88131291682493E-324	519.8226128	259.9112888	99.86703518	0	0	0	0	0	0	0
6:27:19	-338.9256291	2685.291703	8.028074272	7.947430124	13.33474706	3.189665684	2.448112075	51.70521986	1004.345421	29.1	2551.593789	9.88131291682493E-324	519.7998658	259.8999239	99.86701801	0	0	0	0	0	0	0
6:27:19	-338.9256291	2685.291703	8.028074272	7.947430124	13.33474706	3.189665684	2.448112075	51.70521986	1004.345421	29.1	2551.593789	9.88131291682493E-324	519.7998658	259.8999239	99.86701801	0	0	0	0	0	0	0
6:27:19	-338.9256291	2685.291703	8.028074272	7.947430124	13.33474706	3.189665684	2.448112075	51.70521986	1004.345421	29.1	2551.593789	9.88131291682493E-324	519.7998658	259.8999239	99.86701801	0	0	0	0	0	0	0
6:27:19	-338.9256291	2685.291703	8.028074272	7.947430124	13.33474706	3.189665684	2.448112075	51.70521986	1004.345421	29.1	2551.593789	9.88131291682493E-324	519.7998658	259.8999239	99.86701801	0	0	0	0	0	0	0
6:27:19	-338.9256291	2685.291703	8.028074272	7.947430124	13.33474706	3.189665684	2.448112075	51.70521986	1004.345421	29.1	2551.593789	9.88131291682493E-324	519.7998658	259.8999239	99.86701801	0	0	0	0	0	0	0
6:27:19	-338.9256291	2685.291703	8.028074272	7.947430124	13.33474706	3.189665684	2.448112075	51.70521986	1004.345421	29.1	2551.593789	9.88131291682493E-324	519.7998658	259.8999239	99.86701801	0	0	0	0	0	0	0
6:27:19	-338.9256291	2685.291703	8.028074272	7.947430124	13.33474706	3.189665684	2.448112075	51.70521986	1004.345421	29.1	2551.593789	9.88131291682493E-324	519.7998658	259.8999239	99.86701801	0	0	0	0	0	0	0
6:27:19	-338.9256291	2685.291703	8.028074272	7.947430124	13.33474706	3.189665684	2.448112075	51.70521986	1004.345421	29.1	2551.593789	9.88131291682493E-324	519.7998658	259.8999239	99.86701801	0	0	0	0	0	0	0
6:27:19	-155.7849781	2638.546784	7.502918027	7.183252224	13.0950785	3.07116483	2.722097382	51.70267257	1004.392551	29.1	2554.394028	9.88131291682493E-324	519.7882193	259.894105	99.86700922	0	0	0	0	0	0	0
6:27:19	-155.7849781	2638.546784	7.502918027	7.183252224	13.0950785	3.07116483	2.722097382	51.70267257	1004.392551	29.1	2554.394028	9.88131291682493E-324	519.7882193	259.894105	99.86700922	0	0	0	0	0	0	0
6:27:19	-155.7849781	2638.546784	7.502918027	7.183252224	13.0950785	3.07116483	2.722097382	51.70267257	1004.392551	29.1	2554.394028	9.88131291682493E-324	519.7882193	259.894105	99.86700922	0	0	0	0	0	0	0
6:27:19	-155.7849781	2638.546784	7.502918027	7.183252224	13.0950785	3.07116483	2.722097382	51.70267257	1004.392551	29.1	2554.394028	9.88131291682493E-324	519.7882193	259.894105	99.86700922	0	0	0	0	0	0	0
6:27:19	-155.7849781	2638.546784	7.502918027	7.183252224	13.0950785	3.07116483	2.722097382	51.70267257	1004.392551	29.1	2554.394028	9.88131291682493E-324	519.7882193	259.894105	99.86700922	0	0	0	0	0	0	0
6:27:19	-155.7849781	2638.546784	7.502918027	7.183252224	13.0950785	3.07116483	2.722097382	51.70267257	1004.392551	29.1	2554.394028	9.88131291682493E-324	519.7882193	259.894105	99.86700922	0	0	0	0	0	0	0
6:27:19	-155.7849781	2638.546784	7.502918027	7.183252224	13.0950785	3.07116483	2.722097382	51.70267257	1004.392551	29.1	2554.394028	9.88131291682493E-324	519.7882193	259.894105	99.86700922	0	0	0	0	0	0	0
6:27:19	-155.7849781	2638.546784	7.502918027	7.183252224	13.0950785	3.07116483	2.722097382	51.70267257	1004.392551	29.1	2554.394028	9.88131291682493E-324	519.7882193	259.894105	99.86700922	0	0	0	0	0	0	0
6:27:19	-155.7849781	2638.546784	7.502918027	7.183252224	13.0950785	3.07116483	2.722097382	51.70267257	1004.392551	29.1	2554.394028	9.88131291682493E-324	519.7882193	259.894105	99.86700922	0	0	0	0	0	0	0
6:27:19	-215.9983888	2598.501945	7.15538203	6.834129139	12.89968019	2.930156393	2.83248186	51.70136836	1004.416682	29.1	2554.608054	9.88131291682493E-324	519.7822563	259.8911258	99.86700472	0	0	0	0	0	0	0
6:27:19	-215.9983888	2598.501945	7.15538203	6.834129139	12.89968019	2.930156393	2.83248186	51.70136836	1004.416682	29.1	2554.608054	9.88131291682493E-324	519.7822563	259.8911258	99.86700472	0	0	0	0	0	0	0
6:27:19	-215.9983888	2598.501945	7.15538203	6.834129139	12.89968019	2.930156393	2.83248186	51.70136836	1004.416682	29.1	2554.608054	9.88131291682493E-324	519.7822563	259.8911258	99.86700472	0	0	0	0	0	0	0
6:27:19	-215.9983888	2598.501945	7.15538203	6.834129139	12.89968019	2.930156393	2.83248186	51.70136836	1004.416682	29.1	2554.608054	9.88131291682493E-324	519.7822563	259.8911258	99.86700472	0	0	0	0	0	0	0
6:27:19	-215.9983888	2598.501945	7.15538203	6.834129139	12.89968019	2.930156393	2.83248186	51.70136836	1004.416682	29.1	2554.608054	9.88131291682493E-324	519.7822563	259.8911258	99.86700472	0	0	0	0	0	0	0
6:27:20	-215.9983888	2598.501945	7.15538203	6.834129139	12.89968019	2.930156393	2.83248186	51.70136836	1004.416682	29.1	2554.608054	9.88131291682493E-324	519.7822563	259.8911258	99.86700472	0	0	0	0	0	0	0
6:27:20	-215.9983888	2598.501945	7.15538203	6.834129139	12.89968019	2.930156393	2.83248186	51.70136836	1004.416682	29.1	2554.608054	9.88131291682493E-324	519.7822563	259.8911258	99.86700472	0	0	0	0	0	0	0
6:27:20	-215.9983888	2598.501945	7.15538203	6.834129139	12.89968019	2.930156393	2.83248186	51.70136836	1004.416682	29.1	2554.608054	9.88131291682493E-324	519.7822563	259.8911258	99.86700472	0	0	0	0	0	0	0
6:27:20	68.20172893	2571.011612	7.082387599	6.648850119	12.74107626	2.822800073	2.846942712	51.8959006	1004.429037	29.1	2544.822036	9.88131291682493E-324	521.8424672	260.9212324	99.86846642	0	0	0	0	0	0	0
6:27:20	68.20172893	2571.011612	7.082387599	6.648850119	12.74107626	2.822800073	2.846942712	51.8959006	1004.429037	29.1	2544.822036	9.88131291682493E-324	521.8424672	260.9212324	99.86846642	0	0	0	0	0	0	0
6:27:20	68.20172893	2571.011612	7.082387599	6.648850119	12.74107626	2.822800073	2.846942712	51.8959006	1004.429037	29.1	2544.822036	9.88131291682493E-324	521.8424672	260.9212324	99.86846642	0	0	0	0	0	0	0
6:27:20	68.20172893	2571.011612	7.082387599	6.648850119	12.74107626	2.822800073	2.846942712	51.8959006	1004.429037	29.1	2544.822036	9.88131291682493E-324	521.8424672	260.9212324	99.86846642	0	0	0	0	0	0	0
6:27:20	68.20172893	2571.011612	7.082387599	6.648850119	12.74107626	2.822800073	2.846942712	51.8959006	1004.429037	29.1	2544.822036	9.88131291682493E-324	521.8424672	260.9212324	99.86846642	0	0	0	0	0	0	0
6:27:20	68.20172893	2571.011612	7.082387599	6.648850119	12.74107626	2.822800073	2.846942712	51.8959006	1004.429037	29.1	2544.822036	9.88131291682493E-324	521.8424672	260.9212324	99.86846642	0	0	0	0	0	0	0
6:27:20	68.20172893	2571.011612	7.082387599	6.648850119	12.74107626	2.822800073	2.846942712	51.8959006	1004.429037	29.1	2544.822036	9.88131291682493E-324	521.8424672	260.9212324	99.86846642	0	0	0	0	0	0	0
6:27:20	68.20172893	2571.011612	7.082387599	6.648850119	12.74107626	2.822800073	2.846942712	51.8959006	1004.429037	29.1	2544.822036	9.88131291682493E-324	521.8424672	260.9212324	99.86846642	0	0	0	0	0	0	0
6:27:20	-93.85949079	2544.087169	6.954182451	6.280347261	12.61312704	2.703849637	2.808498669	51.99550111	1004.435363	29.1	2526.816866	9.88131291682493E-324	522.8972952	261.448647	99.86921481	0	0	0	0	0	0	0
6:27:20	-93.85949079	2544.087169	6.954182451	6.280347261	12.61312704	2.703849637	2.808498669	51.99550111	1004.435363	29.1	2526.816866	9.88131291682493E-324	522.8972952	261.448647	99.86921481	0	0	0	0	0	0	0
6:27:20	-93.85949079	2544.087169	6.954182451	6.280347261	12.61312704	2.703849637	2.808498669	51.99550111	1004.435363	29.1	2526.816866	9.88131291682493E-324	522.8972952	261.448647	99.86921481	0	0	0	0	0	0	0
6:27:20	-93.85949079	2544.087169	6.954182451	6.280347261	12.61312704	2.703849637	2.808498669	51.99550111	1004.435363	29.1	2526.816866	9.88131291682493E-324	522.8972952	261.448647	99.86921481	0	0	0	0	0	0	0
6:27:20	-93.85949079	2544.087169	6.954182451	6.280347261	12.61312704	2.703849637	2.808498669	51.99550111	1004.435363	29.1	2526.816866	9.88131291682493E-324	522.8972952	261.448647	99.86921481	0	0	0	0	0	0	0
6:27:20	-93.85949079	2544.087169	6.954182451	6.280347261	12.61312704	2.703849637	2.808498669	51.99550111	1004.435363	29.1	2526.816866	9.88131291682493E-324	522.8972952	261.448647	99.86921481	0	0	0	0	0	0	0
6:27:20	-93.85949079	2544.087169	6.954182451	6.280347261	12.61312704	2.703849637	2.808498669	51.99550111	1004.435363	29.1	2526.816866	9.88131291682493E-324	522.8972952	261.448647	99.86921481	0	0	0	0	0	0	0
6:27:20	-93.85949079	2544.087169	6.954182451	6.280347261	12.61312704	2.703849637	2.808498669	51.99550111	1004.435363	29.1	2526.816866	9.88131291682493E-324	522.8972952	261.448647	99.86921481	0	0	0	0	0	0	0
6:27:20	-104.9126913	2522.529503	6.715981415	5.998401798	12.51235305	2.603875014	2.744959318	52.04649657	1004.438602	29.1	2512.389028	9.88131291682493E-324	523.4373671	261.7186833	99.86959798	0	0	0	0	0	0	0
6:27:20	-104.9126913	2522.529503	6.715981415	5.998401798	12.51235305	2.603875014	2.744959318	52.04649657	1004.438602	29.1	2512.389028	9.88131291682493E-324	523.4373671	261.7186833	99.86959798	0	0	0	0	0	0	0
6:27:20	-104.9126913	2522.529503	6.715981415	5.998401798	12.51235305	2.603875014	2.744959318	52.04649657	1004.438602	29.1	2512.389028	9.88131291682493E-324	523.4373671	261.7186833	99.86959798	0	0	0	0	0	0	0
6:27:20	-104.9126913	2522.529503	6.715981415	5.998401798	12.51235305	2.603875014	2.744959318	52.04649657	1004.438602	29.1	2512.389028	9.88131291682493E-324	523.4373671	261.7186833	99.86959798	0	0	0	0	0	0	0
6:27:20	-104.9126913	2522.529503	6.715981415	5.998401798	12.51235305	2.603875014	2.744959318	52.04649657	1004.438602	29.1	2512.389028	9.88131291682493E-324	523.4373671	261.7186833	99.86959798	0	0	0	0	0	0	0
6:27:20	-104.9126913	2522.529503	6.715981415	5.998401798	12.51235305	2.603875014	2.744959318	52.04649657	1004.438602	29.1	2512.389028	9.88131291682493E-324	523.4373671	261.7186833	99.86959798	0	0	0	0	0	0	0
6:27:20	-104.9126913	2522.529503	6.715981415	5.998401798	12.51235305	2.603875014	2.744959318	52.04649657	1004.438602	29.1	2512.389028	9.88131291682493E-324	523.4373671	261.7186833	99.86959798	0	0	0	0	0	0	0
6:27:20	-104.9126913	2522.529503	6.715981415	5.998401798	12.51235305	2.603875014	2.744959318	52.04649657	1004.438602	29.1	2512.389028	9.88131291682493E-324	523.4373671	261.7186833	99.86959798	0	0	0	0	0	0	0
6:27:20	-104.9126913	2522.529503	6.715981415	5.998401798	12.51235305	2.603875014	2.744959318	52.04649657	1004.438602	29.1	2512.389028	9.88131291682493E-324	523.4373671	261.7186833	99.86959798	0	0	0	0	0	0	0
6:27:20	-398.4124659	2506.770889	6.629150484	6.14504572	12.43636476	2.529024007	2.673659171	52.07260624	1003.94786	29.1	2500.448278	9.88131291682493E-324	523.713884	261.8569418	99.86979417	0	0	0	0	0	0	0
6:27:20	-398.4124659	2506.770889	6.629150484	6.14504572	12.43636476	2.529024007	2.673659171	52.07260624	1003.94786	29.1	2500.448278	9.88131291682493E-324	523.713884	261.8569418	99.86979417	0	0	0	0	0	0	0
6:27:20	-398.4124659	2506.770889	6.629150484	6.14504572	12.43636476	2.529024007	2.673659171	52.07260624	1003.94786	29.1	2500.448278	9.88131291682493E-324	523.713884	261.8569418	99.86979417	0	0	0	0	0	0	0
6:27:20	-398.4124659	2506.770889	6.629150484	6.14504572	12.43636476	2.529024007	2.673659171	52.07260624	1003.94786	29.1	2500.448278	9.88131291682493E-324	523.713884	261.8569418	99.86979417	0	0	0	0	0	0	0
6:27:21	-398.4124659	2506.770889	6.629150484	6.14504572	12.43636476	2.529024007	2.673659171	52.07260624	1003.94786	29.1	2500.448278	9.88131291682493E-324	523.713884	261.8569418	99.86979417	0	0	0	0	0	0	0
6:27:21	-398.4124659	2506.770889	6.629150484	6.14504572	12.43636476	2.529024007	2.673659171	52.07260624	1003.94786	29.1	2500.448278	9.88131291682493E-324	523.713884	261.8569418	99.86979417	0	0	0	0	0	0	0
6:27:21	-398.4124659	2506.770889	6.629150484	6.14504572	12.43636476	2.529024007	2.673659171	52.07260624	1003.94786	29.1	2500.448278	9.88131291682493E-324	523.713884	261.8569418	99.86979417	0	0	0	0	0	0	0
6:27:21	-398.4124659	2506.770889	6.629150484	6.14504572	12.43636476	2.529024007	2.673659171	52.07260624	1003.94786	29.1	2500.448278	9.88131291682493E-324	523.713884	261.8569418	99.86979417	0	0	0	0	0	0	0
6:27:21	-170.1382626	2497.761327	6.542685048	6.214831409	12.37762676	2.486092292	2.607169496	52.1347744	1002.987544	29.1	2491.43187	9.88131291682493E-324	523.8554606	261.9277302	99.86989461	0	0	0	0	0	0	0
6:27:21	-170.1382626	2497.761327	6.542685048	6.214831409	12.37762676	2.486092292	2.607169496	52.1347744	1002.987544	29.1	2491.43187	9.88131291682493E-324	523.8554606	261.9277302	99.86989461	0	0	0	0	0	0	0
6:27:21	-170.1382626	2497.761327	6.542685048	6.214831409	12.37762676	2.486092292	2.607169496	52.1347744	1002.987544	29.1	2491.43187	9.88131291682493E-324	523.8554606	261.9277302	99.86989461	0	0	0	0	0	0	0
6:27:21	-170.1382626	2497.761327	6.542685048	6.214831409	12.37762676	2.486092292	2.607169496	52.1347744	1002.987544	29.1	2491.43187	9.88131291682493E-324	523.8554606	261.9277302	99.86989461	0	0	0	0	0	0	0
6:27:21	-170.1382626	2497.761327	6.542685048	6.214831409	12.37762676	2.486092292	2.607169496	52.1347744	1002.987544	29.1	2491.43187	9.88131291682493E-324	523.8554606	261.9277302	99.86989461	0	0	0	0	0	0	0
6:27:21	-170.1382626	2497.761327	6.542685048	6.214831409	12.37762676	2.486092292	2.607169496	52.1347744	1002.987544	29.1	2491.43187	9.88131291682493E-324	523.8554606	261.9277302	99.86989461	0	0	0	0	0	0	0
6:27:21	-170.1382626	2497.761327	6.542685048	6.214831409	12.37762676	2.486092292	2.607169496	52.1347744	1002.987544	29.1	2491.43187	9.88131291682493E-324	523.8554606	261.9277302	99.86989461	0	0	0	0	0	0	0
6:27:21	-170.1382626	2497.761327	6.542685048	6.214831409	12.37762676	2.486092292	2.607169496	52.1347744	1002.987544	29.1	2491.43187	9.88131291682493E-324	523.8554606	261.9277302	99.86989461	0	0	0	0	0	0	0
6:27:21	-170.1382626	2497.761327	6.542685048	6.214831409	12.37762676	2.486092292	2.607169496	52.1347744	1002.987544	29.1	2491.43187	9.88131291682493E-324	523.8554606	261.9277302	99.86989461	0	0	0	0	0	0	0
6:27:21	226.1018656	2488.031776	6.424214745	5.886081681	12.3226409	2.438383253	2.544462782	52.16660449	1002.495863	29.1	2480.228214	9.88131291682493E-324	523.9279478	261.9639739	99.86994604	0	0	0	0	0	0	0
6:27:21	226.1018656	2488.031776	6.424214745	5.886081681	12.3226409	2.438383253	2.544462782	52.16660449	1002.495863	29.1	2480.228214	9.88131291682493E-324	523.9279478	261.9639739	99.86994604	0	0	0	0	0	0	0
6:27:21	226.1018656	2488.031776	6.424214745	5.886081681	12.3226409	2.438383253	2.544462782	52.16660449	1002.495863	29.1	2480.228214	9.88131291682493E-324	523.9279478	261.9639739	99.86994604	0	0	0	0	0	0	0
6:27:21	226.1018656	2488.031776	6.424214745	5.886081681	12.3226409	2.438383253	2.544462782	52.16660449	1002.495863	29.1	2480.228214	9.88131291682493E-324	523.9279478	261.9639739	99.86994604	0	0	0	0	0	0	0
6:27:21	226.1018656	2488.031776	6.424214745	5.886081681	12.3226409	2.438383253	2.544462782	52.16660449	1002.495863	29.1	2480.228214	9.88131291682493E-324	523.9279478	261.9639739	99.86994604	0	0	0	0	0	0	0
6:27:21	226.1018656	2488.031776	6.424214745	5.886081681	12.3226409	2.438383253	2.544462782	52.16660449	1002.495863	29.1	2480.228214	9.88131291682493E-324	523.9279478	261.9639739	99.86994604	0	0	0	0	0	0	0
6:27:21	226.1018656	2488.031776	6.424214745	5.886081681	12.3226409	2.438383253	2.544462782	52.16660449	1002.495863	29.1	2480.228214	9.88131291682493E-324	523.9279478	261.9639739	99.86994604	0	0	0	0	0	0	0
6:27:21	226.1018656	2488.031776	6.424214745	5.886081681	12.3226409	2.438383253	2.544462782	52.16660449	1002.495863	29.1	2480.228214	9.88131291682493E-324	523.9279478	261.9639739	99.86994604	0	0	0	0	0	0	0
6:27:21	528.8786832	2480.539101	6.142205949	5.963121821	12.28264814	2.206524226	2.471812944	52.1829015	1002.244122	29.1	2470.243261	9.88131291682493E-324	523.9650613	261.9825306	99.86997237	0	0	0	0	0	0	0
6:27:21	528.8786832	2480.539101	6.142205949	5.963121821	12.28264814	2.206524226	2.471812944	52.1829015	1002.244122	29.1	2470.243261	9.88131291682493E-324	523.9650613	261.9825306	99.86997237	0	0	0	0	0	0	0
6:27:21	528.8786832	2480.539101	6.142205949	5.963121821	12.28264814	2.206524226	2.471812944	52.1829015	1002.244122	29.1	2470.243261	9.88131291682493E-324	523.9650613	261.9825306	99.86997237	0	0	0	0	0	0	0
6:27:21	528.8786832	2480.539101	6.142205949	5.963121821	12.28264814	2.206524226	2.471812944	52.1829015	1002.244122	29.1	2470.243261	9.88131291682493E-324	523.9650613	261.9825306	99.86997237	0	0	0	0	0	0	0
6:27:21	528.8786832	2480.539101	6.142205949	5.963121821	12.28264814	2.206524226	2.471812944	52.1829015	1002.244122	29.1	2470.243261	9.88131291682493E-324	523.9650613	261.9825306	99.86997237	0	0	0	0	0	0	0
6:27:21	528.8786832	2480.539101	6.142205949	5.963121821	12.28264814	2.206524226	2.471812944	52.1829015	1002.244122	29.1	2470.243261	9.88131291682493E-324	523.9650613	261.9825306	99.86997237	0	0	0	0	0	0	0
6:27:21	528.8786832	2480.539101	6.142205949	5.963121821	12.28264814	2.206524226	2.471812944	52.1829015	1002.244122	29.1	2470.243261	9.88131291682493E-324	523.9650613	261.9825306	99.86997237	0	0	0	0	0	0	0
6:27:21	528.8786832	2480.539101	6.142205949	5.963121821	12.28264814	2.206524226	2.471812944	52.1829015	1002.244122	29.1	2470.243261	9.88131291682493E-324	523.9650613	261.9825306	99.86997237	0	0	0	0	0	0	0
6:27:21	528.8786832	2480.539101	6.142205949	5.963121821	12.28264814	2.206524226	2.471812944	52.1829015	1002.244122	29.1	2470.243261	9.88131291682493E-324	523.9650613	261.9825306	99.86997237	0	0	0	0	0	0	0
6:27:21	403.1026058	2479.660436	5.534401446	5.319558372	12.34064385	0.976948404	2.102112227	52.19124557	1001.604294	29.1	2463.965398	9.88131291682493E-324	523.9840634	261.9920317	99.86998586	0	0	0	0	0	0	0
6:27:21	403.1026058	2479.660436	5.534401446	5.319558372	12.34064385	0.976948404	2.102112227	52.19124557	1001.604294	29.1	2463.965398	9.88131291682493E-324	523.9840634	261.9920317	99.86998586	0	0	0	0	0	0	0
6:27:21	403.1026058	2479.660436	5.534401446	5.319558372	12.34064385	0.976948404	2.102112227	52.19124557	1001.604294	29.1	2463.965398	9.88131291682493E-324	523.9840634	261.9920317	99.86998586	0	0	0	0	0	0	0
6:27:22	403.1026058	2479.660436	5.534401446	5.319558372	12.34064385	0.976948404	2.102112227	52.19124557	1001.604294	29.1	2463.965398	9.88131291682493E-324	523.9840634	261.9920317	99.86998586	0	0	0	0	0	0	0
6:27:22	403.1026058	2479.660436	5.534401446	5.319558372	12.34064385	0.976948404	2.102112227	52.19124557	1001.604294	29.1	2463.965398	9.88131291682493E-324	523.9840634	261.9920317	99.86998586	0	0	0	0	0	0	0
6:27:22	403.1026058	2479.660436	5.534401446	5.319558372	12.34064385	0.976948404	2.102112227	52.19124557	1001.604294	29.1	2463.965398	9.88131291682493E-324	523.9840634	261.9920317	99.86998586	0	0	0	0	0	0	0
6:27:22	403.1026058	2479.660436	5.534401446	5.319558372	12.34064385	0.976948404	2.102112227	52.19124557	1001.604294	29.1	2463.965398	9.88131291682493E-324	523.9840634	261.9920317	99.86998586	0	0	0	0	0	0	0
6:27:22	403.1026058	2479.660436	5.534401446	5.319558372	12.34064385	0.976948404	2.102112227	52.19124557	1001.604294	29.1	2463.965398	9.88131291682493E-324	523.9840634	261.9920317	99.86998586	0	0	0	0	0	0	0
6:27:22	191.8769422	2502.323791	4.61436554	4.721077887	12.54387365	-0.771002417	1.25994546	52.09791773	1001.276703	29.1	2461.314364	9.88131291682493E-324	522.6581364	261.3288242	99.86901676	0	0	0	0	0	0	0
6:27:22	191.8769422	2502.323791	4.61436554	4.721077887	12.54387365	-0.771002417	1.25994546	52.09791773	1001.276703	29.1	2461.314364	9.88131291682493E-324	522.6581364	261.3288242	99.86901676	0	0	0	0	0	0	0
6:27:22	191.8769422	2502.323791	4.61436554	4.721077887	12.54387365	-0.771002417	1.25994546	52.09791773	1001.276703	29.1	2461.314364	9.88131291682493E-324	522.6581364	261.3288242	99.86901676	0	0	0	0	0	0	0
6:27:22	191.8769422	2502.323791	4.61436554	4.721077887	12.54387365	-0.771002417	1.25994546	52.09791773	1001.276703	29.1	2461.314364	9.88131291682493E-324	522.6581364	261.3288242	99.86901676	0	0	0	0	0	0	0
6:27:22	191.8769422	2502.323791	4.61436554	4.721077887	12.54387365	-0.771002417	1.25994546	52.09791773	1001.276703	29.1	2461.314364	9.88131291682493E-324	522.6581364	261.3288242	99.86901676	0	0	0	0	0	0	0
6:27:22	191.8769422	2502.323791	4.61436554	4.721077887	12.54387365	-0.771002417	1.25994546	52.09791773	1001.276703	29.1	2461.314364	9.88131291682493E-324	522.6581364	261.3288242	99.86901676	0	0	0	0	0	0	0
6:27:22	191.8769422	2502.323791	4.61436554	4.721077887	12.54387365	-0.771002417	1.25994546	52.09791773	1001.276703	29.1	2461.314364	9.88131291682493E-324	522.6581364	261.3288242	99.86901676	0	0	0	0	0	0	0
6:27:22	191.8769422	2502.323791	4.61436554	4.721077887	12.54387365	-0.771002417	1.25994546	52.09791773	1001.276703	29.1	2461.314364	9.88131291682493E-324	522.6581364	261.3288242	99.86901676	0	0	0	0	0	0	0
6:27:22	498.6655544	2551.661909	3.451795157	3.200527878	12.90223931	-2.668169238	0.013660076	52.05013388	1001.108976	29.1	2461.276538	9.88131291682493E-324	521.9792619	260.989262	99.86852058	0	0	0	0	0	0	0
6:27:22	498.6655544	2551.661909	3.451795157	3.200527878	12.90223931	-2.668169238	0.013660076	52.05013388	1001.108976	29.1	2461.276538	9.88131291682493E-324	521.9792619	260.989262	99.86852058	0	0	0	0	0	0	0
6:27:22	498.6655544	2551.661909	3.451795157	3.200527878	12.90223931	-2.668169238	0.013660076	52.05013388	1001.108976	29.1	2461.276538	9.88131291682493E-324	521.9792619	260.989262	99.86852058	0	0	0	0	0	0	0
6:27:22	498.6655544	2551.661909	3.451795157	3.200527878	12.90223931	-2.668169238	0.013660076	52.05013388	1001.108976	29.1	2461.276538	9.88131291682493E-324	521.9792619	260.989262	99.86852058	0	0	0	0	0	0	0
6:27:22	498.6655544	2551.661909	3.451795157	3.200527878	12.90223931	-2.668169238	0.013660076	52.05013388	1001.108976	29.1	2461.276538	9.88131291682493E-324	521.9792619	260.989262	99.86852058	0	0	0	0	0	0	0
6:27:22	498.6655544	2551.661909	3.451795157	3.200527878	12.90223931	-2.668169238	0.013660076	52.05013388	1001.108976	29.1	2461.276538	9.88131291682493E-324	521.9792619	260.989262	99.86852058	0	0	0	0	0	0	0
6:27:22	498.6655544	2551.661909	3.451795157	3.200527878	12.90223931	-2.668169238	0.013660076	52.05013388	1001.108976	29.1	2461.276538	9.88131291682493E-324	521.9792619	260.989262	99.86852058	0	0	0	0	0	0	0
6:27:22	498.6655544	2551.661909	3.451795157	3.200527878	12.90223931	-2.668169238	0.013660076	52.05013388	1001.108976	29.1	2461.276538	9.88131291682493E-324	521.9792619	260.989262	99.86852058	0	0	0	0	0	0	0
6:27:22	498.6655544	2551.661909	3.451795157	3.200527878	12.90223931	-2.668169238	0.013660076	52.05013388	1001.108976	29.1	2461.276538	9.88131291682493E-324	521.9792619	260.989262	99.86852058	0	0	0	0	0	0	0
6:27:22	452.4218518	2627.034009	2.51701512	2.337894274	13.39803453	-4.46616665	-1.479686041	52.02566855	1001.0231	29.1	2463.688388	9.88131291682493E-324	521.6316781	260.8154061	99.86826654	0	0	0	0	0	0	0
6:27:22	452.4218518	2627.034009	2.51701512	2.337894274	13.39803453	-4.46616665	-1.479686041	52.02566855	1001.0231	29.1	2463.688388	9.88131291682493E-324	521.6316781	260.8154061	99.86826654	0	0	0	0	0	0	0
6:27:22	452.4218518	2627.034009	2.51701512	2.337894274	13.39803453	-4.46616665	-1.479686041	52.02566855	1001.0231	29.1	2463.688388	9.88131291682493E-324	521.6316781	260.8154061	99.86826654	0	0	0	0	0	0	0
6:27:22	452.4218518	2627.034009	2.51701512	2.337894274	13.39803453	-4.46616665	-1.479686041	52.02566855	1001.0231	29.1	2463.688388	9.88131291682493E-324	521.6316781	260.8154061	99.86826654	0	0	0	0	0	0	0
6:27:22	452.4218518	2627.034009	2.51701512	2.337894274	13.39803453	-4.46616665	-1.479686041	52.02566855	1001.0231	29.1	2463.688388	9.88131291682493E-324	521.6316781	260.8154061	99.86826654	0	0	0	0	0	0	0
6:27:22	452.4218518	2627.034009	2.51701512	2.337894274	13.39803453	-4.46616665	-1.479686041	52.02566855	1001.0231	29.1	2463.688388	9.88131291682493E-324	521.6316781	260.8154061	99.86826654	0	0	0	0	0	0	0
6:27:22	452.4218518	2627.034009	2.51701512	2.337894274	13.39803453	-4.46616665	-1.479686041	52.02566855	1001.0231	29.1	2463.688388	9.88131291682493E-324	521.6316781	260.8154061	99.86826654	0	0	0	0	0	0	0
6:27:22	452.4218518	2627.034009	2.51701512	2.337894274	13.39803453	-4.46616665	-1.479686041	52.02566855	1001.0231	29.1	2463.688388	9.88131291682493E-324	521.6316781	260.8154061	99.86826654	0	0	0	0	0	0	0
6:27:22	519.0355721	2723.752893	2.019911742	1.866313868	13.99176168	-5.916405325	-3.027791253	52.0131423	1000.869819	29.1	2468.686854	9.88131291682493E-324	521.4537152	260.7263919	99.86813647	0	0	0	0	0	0	0
6:27:22	519.0355721	2723.752893	2.019911742	1.866313868	13.99176168	-5.916405325	-3.027791253	52.0131423	1000.869819	29.1	2468.686854	9.88131291682493E-324	521.4537152	260.7263919	99.86813647	0	0	0	0	0	0	0
6:27:23	519.0355721	2723.752893	2.019911742	1.866313868	13.99176168	-5.916405325	-3.027791253	52.0131423	1000.869819	29.1	2468.686854	9.88131291682493E-324	521.4537152	260.7263919	99.86813647	0	0	0	0	0	0	0
6:27:23	519.0355721	2723.752893	2.019911742	1.866313868	13.99176168	-5.916405325	-3.027791253	52.0131423	1000.869819	29.1	2468.686854	9.88131291682493E-324	521.4537152	260.7263919	99.86813647	0	0	0	0	0	0	0
6:27:23	519.0355721	2723.752893	2.019911742	1.866313868	13.99176168	-5.916405325	-3.027791253	52.0131423	1000.869819	29.1	2468.686854	9.88131291682493E-324	521.4537152	260.7263919	99.86813647	0	0	0	0	0	0	0
6:27:23	519.0355721	2723.752893	2.019911742	1.866313868	13.99176168	-5.916405325	-3.027791253	52.0131423	1000.869819	29.1	2468.686854	9.88131291682493E-324	521.4537152	260.7263919	99.86813647	0	0	0	0	0	0	0
6:27:23	519.0355721	2723.752893	2.019911742	1.866313868	13.99176168	-5.916405325	-3.027791253	52.0131423	1000.869819	29.1	2468.686854	9.88131291682493E-324	521.4537152	260.7263919	99.86813647	0	0	0	0	0	0	0
6:27:23	519.0355721	2723.752893	2.019911742	1.866313868	13.99176168	-5.916405325	-3.027791253	52.0131423	1000.869819	29.1	2468.686854	9.88131291682493E-324	521.4537152	260.7263919	99.86813647	0	0	0	0	0	0	0
6:27:23	478.3529969	2833.233481	2.232546812	2.1409687	14.59749398	-6.243879526	-4.343821122	52.00672886	1000.791339	29.1	2476.442885	9.88131291682493E-324	521.3625982	260.6808167	99.86806987	0	0	0	0	0	0	0
6:27:23	478.3529969	2833.233481	2.232546812	2.1409687	14.59749398	-6.243879526	-4.343821122	52.00672886	1000.791339	29.1	2476.442885	9.88131291682493E-324	521.3625982	260.6808167	99.86806987	0	0	0	0	0	0	0
6:27:23	478.3529969	2833.233481	2.232546812	2.1409687	14.59749398	-6.243879526	-4.343821122	52.00672886	1000.791339	29.1	2476.442885	9.88131291682493E-324	521.3625982	260.6808167	99.86806987	0	0	0	0	0	0	0
6:27:23	478.3529969	2833.233481	2.232546812	2.1409687	14.59749398	-6.243879526	-4.343821122	52.00672886	1000.791339	29.1	2476.442885	9.88131291682493E-324	521.3625982	260.6808167	99.86806987	0	0	0	0	0	0	0
6:27:23	478.3529969	2833.233481	2.232546812	2.1409687	14.59749398	-6.243879526	-4.343821122	52.00672886	1000.791339	29.1	2476.442885	9.88131291682493E-324	521.3625982	260.6808167	99.86806987	0	0	0	0	0	0	0
6:27:23	478.3529969	2833.233481	2.232546812	2.1409687	14.59749398	-6.243879526	-4.343821122	52.00672886	1000.791339	29.1	2476.442885	9.88131291682493E-324	521.3625982	260.6808167	99.86806987	0	0	0	0	0	0	0
6:27:23	478.3529969	2833.233481	2.232546812	2.1409687	14.59749398	-6.243879526	-4.343821122	52.00672886	1000.791339	29.1	2476.442885	9.88131291682493E-324	521.3625982	260.6808167	99.86806987	0	0	0	0	0	0	0
6:27:23	478.3529969	2833.233481	2.232546812	2.1409687	14.59749398	-6.243879526	-4.343821122	52.00672886	1000.791339	29.1	2476.442885	9.88131291682493E-324	521.3625982	260.6808167	99.86806987	0	0	0	0	0	0	0
6:27:23	478.3529969	2833.233481	2.232546812	2.1409687	14.59749398	-6.243879526	-4.343821122	52.00672886	1000.791339	29.1	2476.442885	9.88131291682493E-324	521.3625982	260.6808167	99.86806987	0	0	0	0	0	0	0
6:27:23	256.7600144	2921.898158	3.636759968	3.395591975	14.99741292	-4.923466317	-4.845764414	52.00344517	1000.751158	29.1	2486.751261	9.88131291682493E-324	521.3159463	260.6574821	99.86803577	0	0	0	0	0	0	0
6:27:23	256.7600144	2921.898158	3.636759968	3.395591975	14.99741292	-4.923466317	-4.845764414	52.00344517	1000.751158	29.1	2486.751261	9.88131291682493E-324	521.3159463	260.6574821	99.86803577	0	0	0	0	0	0	0
6:27:23	256.7600144	2921.898158	3.636759968	3.395591975	14.99741292	-4.923466317	-4.845764414	52.00344517	1000.751158	29.1	2486.751261	9.88131291682493E-324	521.3159463	260.6574821	99.86803577	0	0	0	0	0	0	0
6:27:23	256.7600144	2921.898158	3.636759968	3.395591975	14.99741292	-4.923466317	-4.845764414	52.00344517	1000.751158	29.1	2486.751261	9.88131291682493E-324	521.3159463	260.6574821	99.86803577	0	0	0	0	0	0	0
6:27:23	256.7600144	2921.898158	3.636759968	3.395591975	14.99741292	-4.923466317	-4.845764414	52.00344517	1000.751158	29.1	2486.751261	9.88131291682493E-324	521.3159463	260.6574821	99.86803577	0	0	0	0	0	0	0
6:27:23	256.7600144	2921.898158	3.636759968	3.395591975	14.99741292	-4.923466317	-4.845764414	52.00344517	1000.751158	29.1	2486.751261	9.88131291682493E-324	521.3159463	260.6574821	99.86803577	0	0	0	0	0	0	0
6:27:23	256.7600144	2921.898158	3.636759968	3.395591975	14.99741292	-4.923466317	-4.845764414	52.00344517	1000.751158	29.1	2486.751261	9.88131291682493E-324	521.3159463	260.6574821	99.86803577	0	0	0	0	0	0	0
6:27:23	256.7600144	2921.898158	3.636759968	3.395591975	14.99741292	-4.923466317	-4.845764414	52.00344517	1000.751158	29.1	2486.751261	9.88131291682493E-324	521.3159463	260.6574821	99.86803577	0	0	0	0	0	0	0
6:27:23	358.0135994	2966.575481	5.051405103	5.317967091	15.13248341	-2.926398755	-4.43807138	52.00176393	1000.730585	29.1	2498.52407	9.88131291682493E-324	521.2920605	260.6455349	99.86801832	0	0	0	0	0	0	0
6:27:23	358.0135994	2966.575481	5.051405103	5.317967091	15.13248341	-2.926398755	-4.43807138	52.00176393	1000.730585	29.1	2498.52407	9.88131291682493E-324	521.2920605	260.6455349	99.86801832	0	0	0	0	0	0	0
6:27:23	358.0135994	2966.575481	5.051405103	5.317967091	15.13248341	-2.926398755	-4.43807138	52.00176393	1000.730585	29.1	2498.52407	9.88131291682493E-324	521.2920605	260.6455349	99.86801832	0	0	0	0	0	0	0
6:27:23	358.0135994	2966.575481	5.051405103	5.317967091	15.13248341	-2.926398755	-4.43807138	52.00176393	1000.730585	29.1	2498.52407	9.88131291682493E-324	521.2920605	260.6455349	99.86801832	0	0	0	0	0	0	0
6:27:23	358.0135994	2966.575481	5.051405103	5.317967091	15.13248341	-2.926398755	-4.43807138	52.00176393	1000.730585	29.1	2498.52407	9.88131291682493E-324	521.2920605	260.6455349	99.86801832	0	0	0	0	0	0	0
6:27:23	358.0135994	2966.575481	5.051405103	5.317967091	15.13248341	-2.926398755	-4.43807138	52.00176393	1000.730585	29.1	2498.52407	9.88131291682493E-324	521.2920605	260.6455349	99.86801832	0	0	0	0	0	0	0
6:27:23	358.0135994	2966.575481	5.051405103	5.317967091	15.13248341	-2.926398755	-4.43807138	52.00176393	1000.730585	29.1	2498.52407	9.88131291682493E-324	521.2920605	260.6455349	99.86801832	0	0	0	0	0	0	0
6:27:23	358.0135994	2966.575481	5.051405103	5.317967091	15.13248341	-2.926398755	-4.43807138	52.00176393	1000.730585	29.1	2498.52407	9.88131291682493E-324	521.2920605	260.6455349	99.86801832	0	0	0	0	0	0	0
6:27:23	358.0135994	2966.575481	5.051405103	5.317967091	15.13248341	-2.926398755	-4.43807138	52.00176393	1000.730585	29.1	2498.52407	9.88131291682493E-324	521.2920605	260.6455349	99.86801832	0	0	0	0	0	0	0
6:27:24	80.11478689	2971.53115	6.519007413	6.558487151	15.05359151	-0.792900162	-3.347780547	51.96490313	1001.236843	29.1	2510.624516	9.88131291682493E-324	520.892471	260.4457378	99.86764938	0	0	0	0	0	0	0
6:27:24	80.11478689	2971.53115	6.519007413	6.558487151	15.05359151	-0.792900162	-3.347780547	51.96490313	1001.236843	29.1	2510.624516	9.88131291682493E-324	520.892471	260.4457378	99.86764938	0	0	0	0	0	0	0
6:27:24	80.11478689	2971.53115	6.519007413	6.558487151	15.05359151	-0.792900162	-3.347780547	51.96490313	1001.236843	29.1	2510.624516	9.88131291682493E-324	520.892471	260.4457378	99.86764938	0	0	0	0	0	0	0
6:27:24	80.11478689	2971.53115	6.519007413	6.558487151	15.05359151	-0.792900162	-3.347780547	51.96490313	1001.236843	29.1	2510.624516	9.88131291682493E-324	520.892471	260.4457378	99.86764938	0	0	0	0	0	0	0
6:27:24	80.11478689	2971.53115	6.519007413	6.558487151	15.05359151	-0.792900162	-3.347780547	51.96490313	1001.236843	29.1	2510.624516	9.88131291682493E-324	520.892471	260.4457378	99.86764938	0	0	0	0	0	0	0
6:27:24	80.11478689	2971.53115	6.519007413	6.558487151	15.05359151	-0.792900162	-3.347780547	51.96490313	1001.236843	29.1	2510.624516	9.88131291682493E-324	520.892471	260.4457378	99.86764938	0	0	0	0	0	0	0
6:27:24	80.11478689	2971.53115	6.519007413	6.558487151	15.05359151	-0.792900162	-3.347780547	51.96490313	1001.236843	29.1	2510.624516	9.88131291682493E-324	520.892471	260.4457378	99.86764938	0	0	0	0	0	0	0
6:27:24	80.11478689	2971.53115	6.519007413	6.558487151	15.05359151	-0.792900162	-3.347780547	51.96490313	1001.236843	29.1	2510.624516	9.88131291682493E-324	520.892471	260.4457378	99.86764938	0	0	0	0	0	0	0
6:27:24	-462.1806131	2939.868877	8.026531795	7.867425421	14.78265485	1.123379117	-1.87693564	51.9332304	1001.496048	29.1	2522.064512	9.88131291682493E-324	520.5501531	260.2745778	99.86733248	0	0	0	0	0	0	0
6:27:24	-462.1806131	2939.868877	8.026531795	7.867425421	14.78265485	1.123379117	-1.87693564	51.9332304	1001.496048	29.1	2522.064512	9.88131291682493E-324	520.5501531	260.2745778	99.86733248	0	0	0	0	0	0	0
6:27:24	-462.1806131	2939.868877	8.026531795	7.867425421	14.78265485	1.123379117	-1.87693564	51.9332304	1001.496048	29.1	2522.064512	9.88131291682493E-324	520.5501531	260.2745778	99.86733248	0	0	0	0	0	0	0
6:27:24	-462.1806131	2939.868877	8.026531795	7.867425421	14.78265485	1.123379117	-1.87693564	51.9332304	1001.496048	29.1	2522.064512	9.88131291682493E-324	520.5501531	260.2745778	99.86733248	0	0	0	0	0	0	0
6:27:24	-462.1806131	2939.868877	8.026531795	7.867425421	14.78265485	1.123379117	-1.87693564	51.9332304	1001.496048	29.1	2522.064512	9.88131291682493E-324	520.5501531	260.2745778	99.86733248	0	0	0	0	0	0	0
6:27:24	-462.1806131	2939.868877	8.026531795	7.867425421	14.78265485	1.123379117	-1.87693564	51.9332304	1001.496048	29.1	2522.064512	9.88131291682493E-324	520.5501531	260.2745778	99.86733248	0	0	0	0	0	0	0
6:27:24	-462.1806131	2939.868877	8.026531795	7.867425421	14.78265485	1.123379117	-1.87693564	51.9332304	1001.496048	29.1	2522.064512	9.88131291682493E-324	520.5501531	260.2745778	99.86733248	0	0	0	0	0	0	0
6:27:24	-462.1806131	2939.868877	8.026531795	7.867425421	14.78265485	1.123379117	-1.87693564	51.9332304	1001.496048	29.1	2522.064512	9.88131291682493E-324	520.5501531	260.2745778	99.86733248	0	0	0	0	0	0	0
6:27:24	-339.1774419	2882.109441	8.910888279	8.463721816	14.38724728	2.579386108	-0.316527048	51.91701397	1001.62876	29.1	2532.037022	9.88131291682493E-324	520.3748864	260.1869438	99.86717023	0	0	0	0	0	0	0
6:27:24	-339.1774419	2882.109441	8.910888279	8.463721816	14.38724728	2.579386108	-0.316527048	51.91701397	1001.62876	29.1	2532.037022	9.88131291682493E-324	520.3748864	260.1869438	99.86717023	0	0	0	0	0	0	0
6:27:24	-339.1774419	2882.109441	8.910888279	8.463721816	14.38724728	2.579386108	-0.316527048	51.91701397	1001.62876	29.1	2532.037022	9.88131291682493E-324	520.3748864	260.1869438	99.86717023	0	0	0	0	0	0	0
6:27:24	-339.1774419	2882.109441	8.910888279	8.463721816	14.38724728	2.579386108	-0.316527048	51.91701397	1001.62876	29.1	2532.037022	9.88131291682493E-324	520.3748864	260.1869438	99.86717023	0	0	0	0	0	0	0
6:27:24	-339.1774419	2882.109441	8.910888279	8.463721816	14.38724728	2.579386108	-0.316527048	51.91701397	1001.62876	29.1	2532.037022	9.88131291682493E-324	520.3748864	260.1869438	99.86717023	0	0	0	0	0	0	0
6:27:24	-339.1774419	2882.109441	8.910888279	8.463721816	14.38724728	2.579386108	-0.316527048	51.91701397	1001.62876	29.1	2532.037022	9.88131291682493E-324	520.3748864	260.1869438	99.86717023	0	0	0	0	0	0	0
6:27:24	-339.1774419	2882.109441	8.910888279	8.463721816	14.38724728	2.579386108	-0.316527048	51.91701397	1001.62876	29.1	2532.037022	9.88131291682493E-324	520.3748864	260.1869438	99.86717023	0	0	0	0	0	0	0
6:27:24	-339.1774419	2882.109441	8.910888279	8.463721816	14.38724728	2.579386108	-0.316527048	51.91701397	1001.62876	29.1	2532.037022	9.88131291682493E-324	520.3748864	260.1869438	99.86717023	0	0	0	0	0	0	0
6:27:24	-339.1774419	2882.109441	8.910888279	8.463721816	14.38724728	2.579386108	-0.316527048	51.91701397	1001.62876	29.1	2532.037022	9.88131291682493E-324	520.3748864	260.1869438	99.86717023	0	0	0	0	0	0	0
6:27:24	-429.6284103	2813.037882	8.802414799	8.21857757	13.99863861	3.127477687	0.981626152	51.90871115	1001.696709	29.1	2540.069027	9.88131291682493E-324	520.2851498	260.1420752	99.86708716	0	0	0	0	0	0	0
6:27:24	-429.6284103	2813.037882	8.802414799	8.21857757	13.99863861	3.127477687	0.981626152	51.90871115	1001.696709	29.1	2540.069027	9.88131291682493E-324	520.2851498	260.1420752	99.86708716	0	0	0	0	0	0	0
6:27:24	-429.6284103	2813.037882	8.802414799	8.21857757	13.99863861	3.127477687	0.981626152	51.90871115	1001.696709	29.1	2540.069027	9.88131291682493E-324	520.2851498	260.1420752	99.86708716	0	0	0	0	0	0	0
6:27:24	-429.6284103	2813.037882	8.802414799	8.21857757	13.99863861	3.127477687	0.981626152	51.90871115	1001.696709	29.1	2540.069027	9.88131291682493E-324	520.2851498	260.1420752	99.86708716	0	0	0	0	0	0	0
6:27:24	-429.6284103	2813.037882	8.802414799	8.21857757	13.99863861	3.127477687	0.981626152	51.90871115	1001.696709	29.1	2540.069027	9.88131291682493E-324	520.2851498	260.1420752	99.86708716	0	0	0	0	0	0	0
6:27:24	-429.6284103	2813.037882	8.802414799	8.21857757	13.99863861	3.127477687	0.981626152	51.90871115	1001.696709	29.1	2540.069027	9.88131291682493E-324	520.2851498	260.1420752	99.86708716	0	0	0	0	0	0	0
6:27:24	-429.6284103	2813.037882	8.802414799	8.21857757	13.99863861	3.127477687	0.981626152	51.90871115	1001.696709	29.1	2540.069027	9.88131291682493E-324	520.2851498	260.1420752	99.86708716	0	0	0	0	0	0	0
6:27:25	-429.6284103	2813.037882	8.802414799	8.21857757	13.99863861	3.127477687	0.981626152	51.90871115	1001.696709	29.1	2540.069027	9.88131291682493E-324	520.2851498	260.1420752	99.86708716	0	0	0	0	0	0	0
6:27:25	-87.09373805	2750.650787	8.479684377	8.195455716	13.66055097	3.272908576	1.87946459	51.90446011	1001.731499	29.1	2546.188886	9.88131291682493E-324	520.2392047	260.1191025	99.86704462	0	0	0	0	0	0	0
6:27:25	-87.09373805	2750.650787	8.479684377	8.195455716	13.66055097	3.272908576	1.87946459	51.90446011	1001.731499	29.1	2546.188886	9.88131291682493E-324	520.2392047	260.1191025	99.86704462	0	0	0	0	0	0	0
6:27:25	-87.09373805	2750.650787	8.479684377	8.195455716	13.66055097	3.272908576	1.87946459	51.90446011	1001.731499	29.1	2546.188886	9.88131291682493E-324	520.2392047	260.1191025	99.86704462	0	0	0	0	0	0	0
6:27:25	-87.09373805	2750.650787	8.479684377	8.195455716	13.66055097	3.272908576	1.87946459	51.90446011	1001.731499	29.1	2546.188886	9.88131291682493E-324	520.2392047	260.1191025	99.86704462	0	0	0	0	0	0	0
6:27:25	-87.09373805	2750.650787	8.479684377	8.195455716	13.66055097	3.272908576	1.87946459	51.90446011	1001.731499	29.1	2546.188886	9.88131291682493E-324	520.2392047	260.1191025	99.86704462	0	0	0	0	0	0	0
6:27:25	-87.09373805	2750.650787	8.479684377	8.195455716	13.66055097	3.272908576	1.87946459	51.90446011	1001.731499	29.1	2546.188886	9.88131291682493E-324	520.2392047	260.1191025	99.86704462	0	0	0	0	0	0	0
6:27:25	-87.09373805	2750.650787	8.479684377	8.195455716	13.66055097	3.272908576	1.87946459	51.90446011	1001.731499	29.1	2546.188886	9.88131291682493E-324	520.2392047	260.1191025	99.86704462	0	0	0	0	0	0	0
6:27:25	-87.09373805	2750.650787	8.479684377	8.195455716	13.66055097	3.272908576	1.87946459	51.90446011	1001.731499	29.1	2546.188886	9.88131291682493E-324	520.2392047	260.1191025	99.86704462	0	0	0	0	0	0	0
6:27:25	35.21067812	2693.837123	8.089606401	8.061033326	13.3711701	3.223073191	2.42834187	51.90228358	1001.749312	29.1	2550.632414	9.88131291682493E-324	520.2156808	260.1073405	99.86702285	0	0	0	0	0	0	0
6:27:25	35.21067812	2693.837123	8.089606401	8.061033326	13.3711701	3.223073191	2.42834187	51.90228358	1001.749312	29.1	2550.632414	9.88131291682493E-324	520.2156808	260.1073405	99.86702285	0	0	0	0	0	0	0
6:27:25	35.21067812	2693.837123	8.089606401	8.061033326	13.3711701	3.223073191	2.42834187	51.90228358	1001.749312	29.1	2550.632414	9.88131291682493E-324	520.2156808	260.1073405	99.86702285	0	0	0	0	0	0	0
6:27:25	35.21067812	2693.837123	8.089606401	8.061033326	13.3711701	3.223073191	2.42834187	51.90228358	1001.749312	29.1	2550.632414	9.88131291682493E-324	520.2156808	260.1073405	99.86702285	0	0	0	0	0	0	0
6:27:25	35.21067812	2693.837123	8.089606401	8.061033326	13.3711701	3.223073191	2.42834187	51.90228358	1001.749312	29.1	2550.632414	9.88131291682493E-324	520.2156808	260.1073405	99.86702285	0	0	0	0	0	0	0
6:27:25	35.21067812	2693.837123	8.089606401	8.061033326	13.3711701	3.223073191	2.42834187	51.90228358	1001.749312	29.1	2550.632414	9.88131291682493E-324	520.2156808	260.1073405	99.86702285	0	0	0	0	0	0	0
6:27:25	35.21067812	2693.837123	8.089606401	8.061033326	13.3711701	3.223073191	2.42834187	51.90228358	1001.749312	29.1	2550.632414	9.88131291682493E-324	520.2156808	260.1073405	99.86702285	0	0	0	0	0	0	0
6:27:25	35.21067812	2693.837123	8.089606401	8.061033326	13.3711701	3.223073191	2.42834187	51.90228358	1001.749312	29.1	2550.632414	9.88131291682493E-324	520.2156808	260.1073405	99.86702285	0	0	0	0	0	0	0
6:27:25	35.21067812	2693.837123	8.089606401	8.061033326	13.3711701	3.223073191	2.42834187	51.90228358	1001.749312	29.1	2550.632414	9.88131291682493E-324	520.2156808	260.1073405	99.86702285	0	0	0	0	0	0	0
6:27:25	206.0461712	2646.669911	7.655094477	7.545529063	13.12566309	3.107053474	2.719855037	51.90116919	1001.758432	29.1	2553.634132	9.88131291682493E-324	520.2036366	260.1013183	99.8670117	0	0	0	0	0	0	0
6:27:25	206.0461712	2646.669911	7.655094477	7.545529063	13.12566309	3.107053474	2.719855037	51.90116919	1001.758432	29.1	2553.634132	9.88131291682493E-324	520.2036366	260.1013183	99.8670117	0	0	0	0	0	0	0
6:27:25	206.0461712	2646.669911	7.655094477	7.545529063	13.12566309	3.107053474	2.719855037	51.90116919	1001.758432	29.1	2553.634132	9.88131291682493E-324	520.2036366	260.1013183	99.8670117	0	0	0	0	0	0	0
6:27:25	206.0461712	2646.669911	7.655094477	7.545529063	13.12566309	3.107053474	2.719855037	51.90116919	1001.758432	29.1	2553.634132	9.88131291682493E-324	520.2036366	260.1013183	99.8670117	0	0	0	0	0	0	0
6:27:25	206.0461712	2646.669911	7.655094477	7.545529063	13.12566309	3.107053474	2.719855037	51.90116919	1001.758432	29.1	2553.634132	9.88131291682493E-324	520.2036366	260.1013183	99.8670117	0	0	0	0	0	0	0
6:27:25	206.0461712	2646.669911	7.655094477	7.545529063	13.12566309	3.107053474	2.719855037	51.90116919	1001.758432	29.1	2553.634132	9.88131291682493E-324	520.2036366	260.1013183	99.8670117	0	0	0	0	0	0	0
6:27:25	206.0461712	2646.669911	7.655094477	7.545529063	13.12566309	3.107053474	2.719855037	51.90116919	1001.758432	29.1	2553.634132	9.88131291682493E-324	520.2036366	260.1013183	99.8670117	0	0	0	0	0	0	0
6:27:25	206.0461712	2646.669911	7.655094477	7.545529063	13.12566309	3.107053474	2.719855037	51.90116919	1001.758432	29.1	2553.634132	9.88131291682493E-324	520.2036366	260.1013183	99.8670117	0	0	0	0	0	0	0
6:27:25	-14.58754435	2606.419442	7.515200372	7.25433488	12.9311555	2.967059379	2.842757779	51.90059863	1001.763101	29.1	2555.454275	9.88131291682493E-324	520.1974699	260.098235	99.86700599	0	0	0	0	0	0	0
6:27:25	-14.58754435	2606.419442	7.515200372	7.25433488	12.9311555	2.967059379	2.842757779	51.90059863	1001.763101	29.1	2555.454275	9.88131291682493E-324	520.1974699	260.098235	99.86700599	0	0	0	0	0	0	0
6:27:25	-14.58754435	2606.419442	7.515200372	7.25433488	12.9311555	2.967059379	2.842757779	51.90059863	1001.763101	29.1	2555.454275	9.88131291682493E-324	520.1974699	260.098235	99.86700599	0	0	0	0	0	0	0
6:27:25	-14.58754435	2606.419442	7.515200372	7.25433488	12.9311555	2.967059379	2.842757779	51.90059863	1001.763101	29.1	2555.454275	9.88131291682493E-324	520.1974699	260.098235	99.86700599	0	0	0	0	0	0	0
6:27:25	-14.58754435	2606.419442	7.515200372	7.25433488	12.9311555	2.967059379	2.842757779	51.90059863	1001.763101	29.1	2555.454275	9.88131291682493E-324	520.1974699	260.098235	99.86700599	0	0	0	0	0	0	0
6:27:25	-14.58754435	2606.419442	7.515200372	7.25433488	12.9311555	2.967059379	2.842757779	51.90059863	1001.763101	29.1	2555.454275	9.88131291682493E-324	520.1974699	260.098235	99.86700599	0	0	0	0	0	0	0
6:27:26	-14.58754435	2606.419442	7.515200372	7.25433488	12.9311555	2.967059379	2.842757779	51.90059863	1001.763101	29.1	2555.454275	9.88131291682493E-324	520.1974699	260.098235	99.86700599	0	0	0	0	0	0	0
6:27:26	-14.58754435	2606.419442	7.515200372	7.25433488	12.9311555	2.967059379	2.842757779	51.90059863	1001.763101	29.1	2555.454275	9.88131291682493E-324	520.1974699	260.098235	99.86700599	0	0	0	0	0	0	0
6:27:26	-14.58754435	2606.419442	7.515200372	7.25433488	12.9311555	2.967059379	2.842757779	51.90059863	1001.763101	29.1	2555.454275	9.88131291682493E-324	520.1974699	260.098235	99.86700599	0	0	0	0	0	0	0
6:27:26	-316.9479267	2574.722139	7.314950591	6.903499459	12.77524762	2.840174402	2.866443983	51.9491065	1002.940596	29.1	2548.094533	9.88131291682493E-324	521.4753126	260.7374003	99.86797907	0	0	0	0	0	0	0
6:27:26	-316.9479267	2574.722139	7.314950591	6.903499459	12.77524762	2.840174402	2.866443983	51.9491065	1002.940596	29.1	2548.094533	9.88131291682493E-324	521.4753126	260.7374003	99.86797907	0	0	0	0	0	0	0
6:27:26	-316.9479267	2574.722139	7.314950591	6.903499459	12.77524762	2.840174402	2.866443983	51.9491065	1002.940596	29.1	2548.094533	9.88131291682493E-324	521.4753126	260.7374003	99.86797907	0	0	0	0	0	0	0
6:27:26	-316.9479267	2574.722139	7.314950591	6.903499459	12.77524762	2.840174402	2.866443983	51.9491065	1002.940596	29.1	2548.094533	9.88131291682493E-324	521.4753126	260.7374003	99.86797907	0	0	0	0	0	0	0
6:27:26	-316.9479267	2574.722139	7.314950591	6.903499459	12.77524762	2.840174402	2.866443983	51.9491065	1002.940596	29.1	2548.094533	9.88131291682493E-324	521.4753126	260.7374003	99.86797907	0	0	0	0	0	0	0
6:27:26	-316.9479267	2574.722139	7.314950591	6.903499459	12.77524762	2.840174402	2.866443983	51.9491065	1002.940596	29.1	2548.094533	9.88131291682493E-324	521.4753126	260.7374003	99.86797907	0	0	0	0	0	0	0
6:27:26	-316.9479267	2574.722139	7.314950591	6.903499459	12.77524762	2.840174402	2.866443983	51.9491065	1002.940596	29.1	2548.094533	9.88131291682493E-324	521.4753126	260.7374003	99.86797907	0	0	0	0	0	0	0
6:27:26	-316.9479267	2574.722139	7.314950591	6.903499459	12.77524762	2.840174402	2.866443983	51.9491065	1002.940596	29.1	2548.094533	9.88131291682493E-324	521.4753126	260.7374003	99.86797907	0	0	0	0	0	0	0
6:27:26	27.83603753	2548.678303	6.989678702	6.599423723	12.63912678	2.726033294	2.831619319	51.97394253	1003.543473	29.1	2531.771425	9.88131291682493E-324	522.1295681	261.064653	99.86847728	0	0	0	0	0	0	0
6:27:26	27.83603753	2548.678303	6.989678702	6.599423723	12.63912678	2.726033294	2.831619319	51.97394253	1003.543473	29.1	2531.771425	9.88131291682493E-324	522.1295681	261.064653	99.86847728	0	0	0	0	0	0	0
6:27:26	27.83603753	2548.678303	6.989678702	6.599423723	12.63912678	2.726033294	2.831619319	51.97394253	1003.543473	29.1	2531.771425	9.88131291682493E-324	522.1295681	261.064653	99.86847728	0	0	0	0	0	0	0
6:27:26	27.83603753	2548.678303	6.989678702	6.599423723	12.63912678	2.726033294	2.831619319	51.97394253	1003.543473	29.1	2531.771425	9.88131291682493E-324	522.1295681	261.064653	99.86847728	0	0	0	0	0	0	0
6:27:26	-70.09217598	2534.290634	7.01995437	6.587791183	12.56232114	2.660101308	2.787876364	51.98332322	1003.771183	29.1	2520.518352	9.88131291682493E-324	522.3766836	261.1882579	99.86866546	0	0	0	0	0	0	0
6:27:26	-70.09217598	2534.290634	7.01995437	6.587791183	12.56232114	2.660101308	2.787876364	51.98332322	1003.771183	29.1	2520.518352	9.88131291682493E-324	522.3766836	261.1882579	99.86866546	0	0	0	0	0	0	0
6:27:26	-70.09217598	2534.290634	7.01995437	6.587791183	12.56232114	2.660101308	2.787876364	51.98332322	1003.771183	29.1	2520.518352	9.88131291682493E-324	522.3766836	261.1882579	99.86866546	0	0	0	0	0	0	0
6:27:26	-70.09217598	2534.290634	7.01995437	6.587791183	12.56232114	2.660101308	2.787876364	51.98332322	1003.771183	29.1	2520.518352	9.88131291682493E-324	522.3766836	261.1882579	99.86866546	0	0	0	0	0	0	0
6:27:26	-70.09217598	2534.290634	7.01995437	6.587791183	12.56232114	2.660101308	2.787876364	51.98332322	1003.771183	29.1	2520.518352	9.88131291682493E-324	522.3766836	261.1882579	99.86866546	0	0	0	0	0	0	0
6:27:26	-23.7042341	2516.702821	6.713552637	6.391981086	12.47786842	2.57741987	2.721752699	51.99146149	1003.968734	29.1	2507.516044	9.88131291682493E-324	522.59107	261.295492	99.86882872	0	0	0	0	0	0	0
6:27:26	-23.7042341	2516.702821	6.713552637	6.391981086	12.47786842	2.57741987	2.721752699	51.99146149	1003.968734	29.1	2507.516044	9.88131291682493E-324	522.59107	261.295492	99.86882872	0	0	0	0	0	0	0
6:27:26	-23.7042341	2516.702821	6.713552637	6.391981086	12.47786842	2.57741987	2.721752699	51.99146149	1003.968734	29.1	2507.516044	9.88131291682493E-324	522.59107	261.295492	99.86882872	0	0	0	0	0	0	0
6:27:26	-23.7042341	2516.702821	6.713552637	6.391981086	12.47786842	2.57741987	2.721752699	51.99146149	1003.968734	29.1	2507.516044	9.88131291682493E-324	522.59107	261.295492	99.86882872	0	0	0	0	0	0	0
6:27:26	-23.7042341	2516.702821	6.713552637	6.391981086	12.47786842	2.57741987	2.721752699	51.99146149	1003.968734	29.1	2507.516044	9.88131291682493E-324	522.59107	261.295492	99.86882872	0	0	0	0	0	0	0
6:27:26	-23.7042341	2516.702821	6.713552637	6.391981086	12.47786842	2.57741987	2.721752699	51.99146149	1003.968734	29.1	2507.516044	9.88131291682493E-324	522.59107	261.295492	99.86882872	0	0	0	0	0	0	0
6:27:26	-23.7042341	2516.702821	6.713552637	6.391981086	12.47786842	2.57741987	2.721752699	51.99146149	1003.968734	29.1	2507.516044	9.88131291682493E-324	522.59107	261.295492	99.86882872	0	0	0	0	0	0	0
6:27:26	-23.7042341	2516.702821	6.713552637	6.391981086	12.47786842	2.57741987	2.721752699	51.99146149	1003.968734	29.1	2507.516044	9.88131291682493E-324	522.59107	261.295492	99.86882872	0	0	0	0	0	0	0
6:27:26	-26.86253586	2505.362564	6.49760295	6.070126316	12.42242863	2.523382973	2.670689382	51.99562828	1004.06988	29.1	2499.839343	9.88131291682493E-324	522.7008358	261.3503959	99.8689123	0	0	0	0	0	0	0
6:27:26	-26.86253586	2505.362564	6.49760295	6.070126316	12.42242863	2.523382973	2.670689382	51.99562828	1004.06988	29.1	2499.839343	9.88131291682493E-324	522.7008358	261.3503959	99.8689123	0	0	0	0	0	0	0
6:27:26	-26.86253586	2505.362564	6.49760295	6.070126316	12.42242863	2.523382973	2.670689382	51.99562828	1004.06988	29.1	2499.839343	9.88131291682493E-324	522.7008358	261.3503959	99.8689123	0	0	0	0	0	0	0
6:27:26	-26.86253586	2505.362564	6.49760295	6.070126316	12.42242863	2.523382973	2.670689382	51.99562828	1004.06988	29.1	2499.839343	9.88131291682493E-324	522.7008358	261.3503959	99.8689123	0	0	0	0	0	0	0
6:27:26	-26.86253586	2505.362564	6.49760295	6.070126316	12.42242863	2.523382973	2.670689382	51.99562828	1004.06988	29.1	2499.839343	9.88131291682493E-324	522.7008358	261.3503959	99.8689123	0	0	0	0	0	0	0
6:27:27	-26.86253586	2505.362564	6.49760295	6.070126316	12.42242863	2.523382973	2.670689382	51.99562828	1004.06988	29.1	2499.839343	9.88131291682493E-324	522.7008358	261.3503959	99.8689123	0	0	0	0	0	0	0
6:27:27	-26.86253586	2505.362564	6.49760295	6.070126316	12.42242863	2.523382973	2.670689382	51.99562828	1004.06988	29.1	2499.839343	9.88131291682493E-324	522.7008358	261.3503959	99.8689123	0	0	0	0	0	0	0
6:27:27	-26.86253586	2505.362564	6.49760295	6.070126316	12.42242863	2.523382973	2.670689382	51.99562828	1004.06988	29.1	2499.839343	9.88131291682493E-324	522.7008358	261.3503959	99.8689123	0	0	0	0	0	0	0
6:27:27	-178.1835224	2494.274257	6.557876711	6.410768674	12.36625146	2.469444082	2.608992963	51.94896168	1004.871722	29.1	2489.698535	9.88131291682493E-324	522.7570359	261.3785067	99.8689551	0	0	0	0	0	0	0
6:27:27	-178.1835224	2494.274257	6.557876711	6.410768674	12.36625146	2.469444082	2.608992963	51.94896168	1004.871722	29.1	2489.698535	9.88131291682493E-324	522.7570359	261.3785067	99.8689551	0	0	0	0	0	0	0
6:27:27	-178.1835224	2494.274257	6.557876711	6.410768674	12.36625146	2.469444082	2.608992963	51.94896168	1004.871722	29.1	2489.698535	9.88131291682493E-324	522.7570359	261.3785067	99.8689551	0	0	0	0	0	0	0
6:27:27	-178.1835224	2494.274257	6.557876711	6.410768674	12.36625146	2.469444082	2.608992963	51.94896168	1004.871722	29.1	2489.698535	9.88131291682493E-324	522.7570359	261.3785067	99.8689551	0	0	0	0	0	0	0
6:27:27	-178.1835224	2494.274257	6.557876711	6.410768674	12.36625146	2.469444082	2.608992963	51.94896168	1004.871722	29.1	2489.698535	9.88131291682493E-324	522.7570359	261.3785067	99.8689551	0	0	0	0	0	0	0
6:27:27	-178.1835224	2494.274257	6.557876711	6.410768674	12.36625146	2.469444082	2.608992963	51.94896168	1004.871722	29.1	2489.698535	9.88131291682493E-324	522.7570359	261.3785067	99.8689551	0	0	0	0	0	0	0
6:27:27	-178.1835224	2494.274257	6.557876711	6.410768674	12.36625146	2.469444082	2.608992963	51.94896168	1004.871722	29.1	2489.698535	9.88131291682493E-324	522.7570359	261.3785067	99.8689551	0	0	0	0	0	0	0
6:27:27	-178.1835224	2494.274257	6.557876711	6.410768674	12.36625146	2.469444082	2.608992963	51.94896168	1004.871722	29.1	2489.698535	9.88131291682493E-324	522.7570359	261.3785067	99.8689551	0	0	0	0	0	0	0
6:27:27	-178.1835224	2494.274257	6.557876711	6.410768674	12.36625146	2.469444082	2.608992963	51.94896168	1004.871722	29.1	2489.698535	9.88131291682493E-324	522.7570359	261.3785067	99.8689551	0	0	0	0	0	0	0
6:27:27	-236.4188274	2484.376875	6.422712876	6.308673561	12.31989675	2.42054737	2.548196397	51.92506838	1005.282266	29.1	2481.061866	9.88131291682493E-324	522.7858104	261.3928994	99.86897701	0	0	0	0	0	0	0
6:27:27	-236.4188274	2484.376875	6.422712876	6.308673561	12.31989675	2.42054737	2.548196397	51.92506838	1005.282266	29.1	2481.061866	9.88131291682493E-324	522.7858104	261.3928994	99.86897701	0	0	0	0	0	0	0
6:27:27	-236.4188274	2484.376875	6.422712876	6.308673561	12.31989675	2.42054737	2.548196397	51.92506838	1005.282266	29.1	2481.061866	9.88131291682493E-324	522.7858104	261.3928994	99.86897701	0	0	0	0	0	0	0
6:27:27	-236.4188274	2484.376875	6.422712876	6.308673561	12.31989675	2.42054737	2.548196397	51.92506838	1005.282266	29.1	2481.061866	9.88131291682493E-324	522.7858104	261.3928994	99.86897701	0	0	0	0	0	0	0
6:27:27	-236.4188274	2484.376875	6.422712876	6.308673561	12.31989675	2.42054737	2.548196397	51.92506838	1005.282266	29.1	2481.061866	9.88131291682493E-324	522.7858104	261.3928994	99.86897701	0	0	0	0	0	0	0
6:27:27	-236.4188274	2484.376875	6.422712876	6.308673561	12.31989675	2.42054737	2.548196397	51.92506838	1005.282266	29.1	2481.061866	9.88131291682493E-324	522.7858104	261.3928994	99.86897701	0	0	0	0	0	0	0
6:27:27	-236.4188274	2484.376875	6.422712876	6.308673561	12.31989675	2.42054737	2.548196397	51.92506838	1005.282266	29.1	2481.061866	9.88131291682493E-324	522.7858104	261.3928994	99.86897701	0	0	0	0	0	0	0
6:27:27	-236.4188274	2484.376875	6.422712876	6.308673561	12.31989675	2.42054737	2.548196397	51.92506838	1005.282266	29.1	2481.061866	9.88131291682493E-324	522.7858104	261.3928994	99.86897701	0	0	0	0	0	0	0
6:27:27	-6.846791654	2477.18024	6.184316992	5.948784863	12.28532313	2.189896254	2.475188555	51.91283501	1005.492464	29.1	2472.572323	9.88131291682493E-324	522.8005429	261.4002685	99.86898823	0	0	0	0	0	0	0
6:27:27	-6.846791654	2477.18024	6.184316992	5.948784863	12.28532313	2.189896254	2.475188555	51.91283501	1005.492464	29.1	2472.572323	9.88131291682493E-324	522.8005429	261.4002685	99.86898823	0	0	0	0	0	0	0
6:27:27	-6.846791654	2477.18024	6.184316992	5.948784863	12.28532313	2.189896254	2.475188555	51.91283501	1005.492464	29.1	2472.572323	9.88131291682493E-324	522.8005429	261.4002685	99.86898823	0	0	0	0	0	0	0
6:27:27	-6.846791654	2477.18024	6.184316992	5.948784863	12.28532313	2.189896254	2.475188555	51.91283501	1005.492464	29.1	2472.572323	9.88131291682493E-324	522.8005429	261.4002685	99.86898823	0	0	0	0	0	0	0
6:27:27	-6.846791654	2477.18024	6.184316992	5.948784863	12.28532313	2.189896254	2.475188555	51.91283501	1005.492464	29.1	2472.572323	9.88131291682493E-324	522.8005429	261.4002685	99.86898823	0	0	0	0	0	0	0
6:27:27	-6.846791654	2477.18024	6.184316992	5.948784863	12.28532313	2.189896254	2.475188555	51.91283501	1005.492464	29.1	2472.572323	9.88131291682493E-324	522.8005429	261.4002685	99.86898823	0	0	0	0	0	0	0
6:27:27	-6.846791654	2477.18024	6.184316992	5.948784863	12.28532313	2.189896254	2.475188555	51.91283501	1005.492464	29.1	2472.572323	9.88131291682493E-324	522.8005429	261.4002685	99.86898823	0	0	0	0	0	0	0
6:27:27	-6.846791654	2477.18024	6.184316992	5.948784863	12.28532313	2.189896254	2.475188555	51.91283501	1005.492464	29.1	2472.572323	9.88131291682493E-324	522.8005429	261.4002685	99.86898823	0	0	0	0	0	0	0
6:27:27	-7.483637327	2478.174195	5.5537543	5.23730585	12.33389344	1.060218882	2.14502454	51.90657153	1002.740246	29.1	2466.870934	9.88131291682493E-324	522.808086	261.4040415	99.86899397	0	0	0	0	0	0	0
6:27:27	-7.483637327	2478.174195	5.5537543	5.23730585	12.33389344	1.060218882	2.14502454	51.90657153	1002.740246	29.1	2466.870934	9.88131291682493E-324	522.808086	261.4040415	99.86899397	0	0	0	0	0	0	0
6:27:27	-7.483637327	2478.174195	5.5537543	5.23730585	12.33389344	1.060218882	2.14502454	51.90657153	1002.740246	29.1	2466.870934	9.88131291682493E-324	522.808086	261.4040415	99.86899397	0	0	0	0	0	0	0
6:27:27	-7.483637327	2478.174195	5.5537543	5.23730585	12.33389344	1.060218882	2.14502454	51.90657153	1002.740246	29.1	2466.870934	9.88131291682493E-324	522.808086	261.4040415	99.86899397	0	0	0	0	0	0	0
6:27:28	-7.483637327	2478.174195	5.5537543	5.23730585	12.33389344	1.060218882	2.14502454	51.90657153	1002.740246	29.1	2466.870934	9.88131291682493E-324	522.808086	261.4040415	99.86899397	0	0	0	0	0	0	0
6:27:28	-7.483637327	2478.174195	5.5537543	5.23730585	12.33389344	1.060218882	2.14502454	51.90657153	1002.740246	29.1	2466.870934	9.88131291682493E-324	522.808086	261.4040415	99.86899397	0	0	0	0	0	0	0
6:27:28	-7.483637327	2478.174195	5.5537543	5.23730585	12.33389344	1.060218882	2.14502454	51.90657153	1002.740246	29.1	2466.870934	9.88131291682493E-324	522.808086	261.4040415	99.86899397	0	0	0	0	0	0	0
6:27:28	-7.483637327	2478.174195	5.5537543	5.23730585	12.33389344	1.060218882	2.14502454	51.90657153	1002.740246	29.1	2466.870934	9.88131291682493E-324	522.808086	261.4040415	99.86899397	0	0	0	0	0	0	0
6:27:28	-7.483637327	2478.174195	5.5537543	5.23730585	12.33389344	1.060218882	2.14502454	51.90657153	1002.740246	29.1	2466.870934	9.88131291682493E-324	522.808086	261.4040415	99.86899397	0	0	0	0	0	0	0
6:27:28	-90.03371831	2498.850884	4.547090202	4.166164595	12.52660944	-0.649191933	1.341596565	52.14736462	1000.314278	29.1	2464.431374	9.88131291682493E-324	523.20674	261.6031252	99.86948491	0	0	0	0	0	0	0
6:27:28	-90.03371831	2498.850884	4.547090202	4.166164595	12.52660944	-0.649191933	1.341596565	52.14736462	1000.314278	29.1	2464.431374	9.88131291682493E-324	523.20674	261.6031252	99.86948491	0	0	0	0	0	0	0
6:27:28	-90.03371831	2498.850884	4.547090202	4.166164595	12.52660944	-0.649191933	1.341596565	52.14736462	1000.314278	29.1	2464.431374	9.88131291682493E-324	523.20674	261.6031252	99.86948491	0	0	0	0	0	0	0
6:27:28	-90.03371831	2498.850884	4.547090202	4.166164595	12.52660944	-0.649191933	1.341596565	52.14736462	1000.314278	29.1	2464.431374	9.88131291682493E-324	523.20674	261.6031252	99.86948491	0	0	0	0	0	0	0
6:27:28	-90.03371831	2498.850884	4.547090202	4.166164595	12.52660944	-0.649191933	1.341596565	52.14736462	1000.314278	29.1	2464.431374	9.88131291682493E-324	523.20674	261.6031252	99.86948491	0	0	0	0	0	0	0
6:27:28	-90.03371831	2498.850884	4.547090202	4.166164595	12.52660944	-0.649191933	1.341596565	52.14736462	1000.314278	29.1	2464.431374	9.88131291682493E-324	523.20674	261.6031252	99.86948491	0	0	0	0	0	0	0
6:27:28	-90.03371831	2498.850884	4.547090202	4.166164595	12.52660944	-0.649191933	1.341596565	52.14736462	1000.314278	29.1	2464.431374	9.88131291682493E-324	523.20674	261.6031252	99.86948491	0	0	0	0	0	0	0
6:27:28	-90.03371831	2498.850884	4.547090202	4.166164595	12.52660944	-0.649191933	1.341596565	52.14736462	1000.314278	29.1	2464.431374	9.88131291682493E-324	523.20674	261.6031252	99.86948491	0	0	0	0	0	0	0
6:27:28	19.93941622	2545.647117	3.514950183	3.551788273	12.87424004	-2.537522269	0.123529441	52.27065069	999.0721822	29.1	2464.400807	9.88131291682493E-324	523.4108509	261.7050561	99.86973628	0	0	0	0	0	0	0
6:27:28	19.93941622	2545.647117	3.514950183	3.551788273	12.87424004	-2.537522269	0.123529441	52.27065069	999.0721822	29.1	2464.400807	9.88131291682493E-324	523.4108509	261.7050561	99.86973628	0	0	0	0	0	0	0
6:27:28	19.93941622	2545.647117	3.514950183	3.551788273	12.87424004	-2.537522269	0.123529441	52.27065069	999.0721822	29.1	2464.400807	9.88131291682493E-324	523.4108509	261.7050561	99.86973628	0	0	0	0	0	0	0
6:27:28	19.93941622	2545.647117	3.514950183	3.551788273	12.87424004	-2.537522269	0.123529441	52.27065069	999.0721822	29.1	2464.400807	9.88131291682493E-324	523.4108509	261.7050561	99.86973628	0	0	0	0	0	0	0
6:27:28	19.93941622	2545.647117	3.514950183	3.551788273	12.87424004	-2.537522269	0.123529441	52.27065069	999.0721822	29.1	2464.400807	9.88131291682493E-324	523.4108509	261.7050561	99.86973628	0	0	0	0	0	0	0
6:27:28	19.93941622	2545.647117	3.514950183	3.551788273	12.87424004	-2.537522269	0.123529441	52.27065069	999.0721822	29.1	2464.400807	9.88131291682493E-324	523.4108509	261.7050561	99.86973628	0	0	0	0	0	0	0
6:27:28	19.93941622	2545.647117	3.514950183	3.551788273	12.87424004	-2.537522269	0.123529441	52.27065069	999.0721822	29.1	2464.400807	9.88131291682493E-324	523.4108509	261.7050561	99.86973628	0	0	0	0	0	0	0
6:27:28	19.93941622	2545.647117	3.514950183	3.551788273	12.87424004	-2.537522269	0.123529441	52.27065069	999.0721822	29.1	2464.400807	9.88131291682493E-324	523.4108509	261.7050561	99.86973628	0	0	0	0	0	0	0
6:27:28	-17.32016289	2620.551756	2.717070494	2.893011596	13.3664109	-4.339795402	-1.354496926	52.33377315	998.4362293	29.1	2466.714253	9.88131291682493E-324	523.5153557	261.7572447	99.86986497	0	0	0	0	0	0	0
6:27:28	-17.32016289	2620.551756	2.717070494	2.893011596	13.3664109	-4.339795402	-1.354496926	52.33377315	998.4362293	29.1	2466.714253	9.88131291682493E-324	523.5153557	261.7572447	99.86986497	0	0	0	0	0	0	0
6:27:28	-17.32016289	2620.551756	2.717070494	2.893011596	13.3664109	-4.339795402	-1.354496926	52.33377315	998.4362293	29.1	2466.714253	9.88131291682493E-324	523.5153557	261.7572447	99.86986497	0	0	0	0	0	0	0
6:27:28	-17.32016289	2620.551756	2.717070494	2.893011596	13.3664109	-4.339795402	-1.354496926	52.33377315	998.4362293	29.1	2466.714253	9.88131291682493E-324	523.5153557	261.7572447	99.86986497	0	0	0	0	0	0	0
6:27:28	-17.32016289	2620.551756	2.717070494	2.893011596	13.3664109	-4.339795402	-1.354496926	52.33377315	998.4362293	29.1	2466.714253	9.88131291682493E-324	523.5153557	261.7572447	99.86986497	0	0	0	0	0	0	0
6:27:28	-17.32016289	2620.551756	2.717070494	2.893011596	13.3664109	-4.339795402	-1.354496926	52.33377315	998.4362293	29.1	2466.714253	9.88131291682493E-324	523.5153557	261.7572447	99.86986497	0	0	0	0	0	0	0
6:27:28	-17.32016289	2620.551756	2.717070494	2.893011596	13.3664109	-4.339795402	-1.354496926	52.33377315	998.4362293	29.1	2466.714253	9.88131291682493E-324	523.5153557	261.7572447	99.86986497	0	0	0	0	0	0	0
6:27:28	-17.32016289	2620.551756	2.717070494	2.893011596	13.3664109	-4.339795402	-1.354496926	52.33377315	998.4362293	29.1	2466.714253	9.88131291682493E-324	523.5153557	261.7572447	99.86986497	0	0	0	0	0	0	0
6:27:28	-17.32016289	2620.551756	2.717070494	2.893011596	13.3664109	-4.339795402	-1.354496926	52.33377315	998.4362293	29.1	2466.714253	9.88131291682493E-324	523.5153557	261.7572447	99.86986497	0	0	0	0	0	0	0
6:27:28	414.8180126	2717.735067	1.812076093	2.022293937	13.95887438	-5.818023246	-2.903398426	52.36609185	999.5453414	29.1	2471.548274	9.88131291682493E-324	523.5688621	261.7839653	99.86993087	0	0	0	0	0	0	0
6:27:28	414.8180126	2717.735067	1.812076093	2.022293937	13.95887438	-5.818023246	-2.903398426	52.36609185	999.5453414	29.1	2471.548274	9.88131291682493E-324	523.5688621	261.7839653	99.86993087	0	0	0	0	0	0	0
6:27:29	414.8180126	2717.735067	1.812076093	2.022293937	13.95887438	-5.818023246	-2.903398426	52.36609185	999.5453414	29.1	2471.548274	9.88131291682493E-324	523.5688621	261.7839653	99.86993087	0	0	0	0	0	0	0
6:27:29	414.8180126	2717.735067	1.812076093	2.022293937	13.95887438	-5.818023246	-2.903398426	52.36609185	999.5453414	29.1	2471.548274	9.88131291682493E-324	523.5688621	261.7839653	99.86993087	0	0	0	0	0	0	0
6:27:29	414.8180126	2717.735067	1.812076093	2.022293937	13.95887438	-5.818023246	-2.903398426	52.36609185	999.5453414	29.1	2471.548274	9.88131291682493E-324	523.5688621	261.7839653	99.86993087	0	0	0	0	0	0	0
6:27:29	414.8180126	2717.735067	1.812076093	2.022293937	13.95887438	-5.818023246	-2.903398426	52.36609185	999.5453414	29.1	2471.548274	9.88131291682493E-324	523.5688621	261.7839653	99.86993087	0	0	0	0	0	0	0
6:27:29	414.8180126	2717.735067	1.812076093	2.022293937	13.95887438	-5.818023246	-2.903398426	52.36609185	999.5453414	29.1	2471.548274	9.88131291682493E-324	523.5688621	261.7839653	99.86993087	0	0	0	0	0	0	0
6:27:29	414.8180126	2717.735067	1.812076093	2.022293937	13.95887438	-5.818023246	-2.903398426	52.36609185	999.5453414	29.1	2471.548274	9.88131291682493E-324	523.5688621	261.7839653	99.86993087	0	0	0	0	0	0	0
6:27:29	300.2532865	2825.508554	2.06927896	2.153806496	14.57189568	-6.307307902	-4.256651994	52.33383903	1000.113207	29.1	2479.091428	9.88131291682493E-324	523.5962574	261.7976462	99.8699646	0	0	0	0	0	0	0
6:27:29	300.2532865	2825.508554	2.06927896	2.153806496	14.57189568	-6.307307902	-4.256651994	52.33383903	1000.113207	29.1	2479.091428	9.88131291682493E-324	523.5962574	261.7976462	99.8699646	0	0	0	0	0	0	0
6:27:29	300.2532865	2825.508554	2.06927896	2.153806496	14.57189568	-6.307307902	-4.256651994	52.33383903	1000.113207	29.1	2479.091428	9.88131291682493E-324	523.5962574	261.7976462	99.8699646	0	0	0	0	0	0	0
6:27:29	300.2532865	2825.508554	2.06927896	2.153806496	14.57189568	-6.307307902	-4.256651994	52.33383903	1000.113207	29.1	2479.091428	9.88131291682493E-324	523.5962574	261.7976462	99.8699646	0	0	0	0	0	0	0
6:27:29	300.2532865	2825.508554	2.06927896	2.153806496	14.57189568	-6.307307902	-4.256651994	52.33383903	1000.113207	29.1	2479.091428	9.88131291682493E-324	523.5962574	261.7976462	99.8699646	0	0	0	0	0	0	0
6:27:29	300.2532865	2825.508554	2.06927896	2.153806496	14.57189568	-6.307307902	-4.256651994	52.33383903	1000.113207	29.1	2479.091428	9.88131291682493E-324	523.5962574	261.7976462	99.8699646	0	0	0	0	0	0	0
6:27:29	300.2532865	2825.508554	2.06927896	2.153806496	14.57189568	-6.307307902	-4.256651994	52.33383903	1000.113207	29.1	2479.091428	9.88131291682493E-324	523.5962574	261.7976462	99.8699646	0	0	0	0	0	0	0
6:27:29	300.2532865	2825.508554	2.06927896	2.153806496	14.57189568	-6.307307902	-4.256651994	52.33383903	1000.113207	29.1	2479.091428	9.88131291682493E-324	523.5962574	261.7976462	99.8699646	0	0	0	0	0	0	0
6:27:29	-26.66128534	2916.341244	3.506638827	3.539564926	14.98949859	-5.069293646	-4.830069821	52.31732558	1000.403954	29.1	2489.232163	9.88131291682493E-324	523.6102838	261.8046509	99.86998188	0	0	0	0	0	0	0
6:27:29	-26.66128534	2916.341244	3.506638827	3.539564926	14.98949859	-5.069293646	-4.830069821	52.31732558	1000.403954	29.1	2489.232163	9.88131291682493E-324	523.6102838	261.8046509	99.86998188	0	0	0	0	0	0	0
6:27:29	-26.66128534	2916.341244	3.506638827	3.539564926	14.98949859	-5.069293646	-4.830069821	52.31732558	1000.403954	29.1	2489.232163	9.88131291682493E-324	523.6102838	261.8046509	99.86998188	0	0	0	0	0	0	0
6:27:29	-26.66128534	2916.341244	3.506638827	3.539564926	14.98949859	-5.069293646	-4.830069821	52.31732558	1000.403954	29.1	2489.232163	9.88131291682493E-324	523.6102838	261.8046509	99.86998188	0	0	0	0	0	0	0
6:27:29	-26.66128534	2916.341244	3.506638827	3.539564926	14.98949859	-5.069293646	-4.830069821	52.31732558	1000.403954	29.1	2489.232163	9.88131291682493E-324	523.6102838	261.8046509	99.86998188	0	0	0	0	0	0	0
6:27:29	-26.66128534	2916.341244	3.506638827	3.539564926	14.98949859	-5.069293646	-4.830069821	52.31732558	1000.403954	29.1	2489.232163	9.88131291682493E-324	523.6102838	261.8046509	99.86998188	0	0	0	0	0	0	0
6:27:29	-26.66128534	2916.341244	3.506638827	3.539564926	14.98949859	-5.069293646	-4.830069821	52.31732558	1000.403954	29.1	2489.232163	9.88131291682493E-324	523.6102838	261.8046509	99.86998188	0	0	0	0	0	0	0
6:27:29	-26.66128534	2916.341244	3.506638827	3.539564926	14.98949859	-5.069293646	-4.830069821	52.31732558	1000.403954	29.1	2489.232163	9.88131291682493E-324	523.6102838	261.8046509	99.86998188	0	0	0	0	0	0	0
6:27:29	-26.66128534	2916.341244	3.506638827	3.539564926	14.98949859	-5.069293646	-4.830069821	52.31732558	1000.403954	29.1	2489.232163	9.88131291682493E-324	523.6102838	261.8046509	99.86998188	0	0	0	0	0	0	0
6:27:29	380.6928939	2966.250149	5.03855908	5.084137242	15.14014328	-3.083454347	-4.485651748	52.3088707	1000.552816	29.1	2500.920924	9.88131291682493E-324	523.6174653	261.8082372	99.86999072	0	0	0	0	0	0	0
6:27:29	380.6928939	2966.250149	5.03855908	5.084137242	15.14014328	-3.083454347	-4.485651748	52.3088707	1000.552816	29.1	2500.920924	9.88131291682493E-324	523.6174653	261.8082372	99.86999072	0	0	0	0	0	0	0
6:27:29	380.6928939	2966.250149	5.03855908	5.084137242	15.14014328	-3.083454347	-4.485651748	52.3088707	1000.552816	29.1	2500.920924	9.88131291682493E-324	523.6174653	261.8082372	99.86999072	0	0	0	0	0	0	0
6:27:29	380.6928939	2966.250149	5.03855908	5.084137242	15.14014328	-3.083454347	-4.485651748	52.3088707	1000.552816	29.1	2500.920924	9.88131291682493E-324	523.6174653	261.8082372	99.86999072	0	0	0	0	0	0	0
6:27:29	380.6928939	2966.250149	5.03855908	5.084137242	15.14014328	-3.083454347	-4.485651748	52.3088707	1000.552816	29.1	2500.920924	9.88131291682493E-324	523.6174653	261.8082372	99.86999072	0	0	0	0	0	0	0
6:27:29	380.6928939	2966.250149	5.03855908	5.084137242	15.14014328	-3.083454347	-4.485651748	52.3088707	1000.552816	29.1	2500.920924	9.88131291682493E-324	523.6174653	261.8082372	99.86999072	0	0	0	0	0	0	0
6:27:29	380.6928939	2966.250149	5.03855908	5.084137242	15.14014328	-3.083454347	-4.485651748	52.3088707	1000.552816	29.1	2500.920924	9.88131291682493E-324	523.6174653	261.8082372	99.86999072	0	0	0	0	0	0	0
6:27:29	380.6928939	2966.250149	5.03855908	5.084137242	15.14014328	-3.083454347	-4.485651748	52.3088707	1000.552816	29.1	2500.920924	9.88131291682493E-324	523.6174653	261.8082372	99.86999072	0	0	0	0	0	0	0
6:27:29	39.38293768	2975.012212	6.643750249	6.654902268	15.07904936	-0.941280625	-3.438109695	52.2645418	998.916642	29.1	2513.003217	9.88131291682493E-324	522.9343422	261.4666735	99.86939525	0	0	0	0	0	0	0
6:27:30	39.38293768	2975.012212	6.643750249	6.654902268	15.07904936	-0.941280625	-3.438109695	52.2645418	998.916642	29.1	2513.003217	9.88131291682493E-324	522.9343422	261.4666735	99.86939525	0	0	0	0	0	0	0
6:27:30	39.38293768	2975.012212	6.643750249	6.654902268	15.07904936	-0.941280625	-3.438109695	52.2645418	998.916642	29.1	2513.003217	9.88131291682493E-324	522.9343422	261.4666735	99.86939525	0	0	0	0	0	0	0
6:27:30	39.38293768	2975.012212	6.643750249	6.654902268	15.07904936	-0.941280625	-3.438109695	52.2645418	998.916642	29.1	2513.003217	9.88131291682493E-324	522.9343422	261.4666735	99.86939525	0	0	0	0	0	0	0
6:27:30	39.38293768	2975.012212	6.643750249	6.654902268	15.07904936	-0.941280625	-3.438109695	52.2645418	998.916642	29.1	2513.003217	9.88131291682493E-324	522.9343422	261.4666735	99.86939525	0	0	0	0	0	0	0
6:27:30	39.38293768	2975.012212	6.643750249	6.654902268	15.07904936	-0.941280625	-3.438109695	52.2645418	998.916642	29.1	2513.003217	9.88131291682493E-324	522.9343422	261.4666735	99.86939525	0	0	0	0	0	0	0
6:27:30	39.38293768	2975.012212	6.643750249	6.654902268	15.07904936	-0.941280625	-3.438109695	52.2645418	998.916642	29.1	2513.003217	9.88131291682493E-324	522.9343422	261.4666735	99.86939525	0	0	0	0	0	0	0
6:27:30	39.38293768	2975.012212	6.643750249	6.654902268	15.07904936	-0.941280625	-3.438109695	52.2645418	998.916642	29.1	2513.003217	9.88131291682493E-324	522.9343422	261.4666735	99.86939525	0	0	0	0	0	0	0
6:27:30	-42.77615191	2946.495685	7.832536127	7.521365961	14.82660927	1.00356032	-1.985160164	52.1842454	998.0789207	29.1	2524.508607	9.88131291682493E-324	521.5955912	260.7972968	99.86822637	0	0	0	0	0	0	0
6:27:30	-42.77615191	2946.495685	7.832536127	7.521365961	14.82660927	1.00356032	-1.985160164	52.1842454	998.0789207	29.1	2524.508607	9.88131291682493E-324	521.5955912	260.7972968	99.86822637	0	0	0	0	0	0	0
6:27:30	-42.77615191	2946.495685	7.832536127	7.521365961	14.82660927	1.00356032	-1.985160164	52.1842454	998.0789207	29.1	2524.508607	9.88131291682493E-324	521.5955912	260.7972968	99.86822637	0	0	0	0	0	0	0
6:27:30	-42.77615191	2946.495685	7.832536127	7.521365961	14.82660927	1.00356032	-1.985160164	52.1842454	998.0789207	29.1	2524.508607	9.88131291682493E-324	521.5955912	260.7972968	99.86822637	0	0	0	0	0	0	0
6:27:30	-42.77615191	2946.495685	7.832536127	7.521365961	14.82660927	1.00356032	-1.985160164	52.1842454	998.0789207	29.1	2524.508607	9.88131291682493E-324	521.5955912	260.7972968	99.86822637	0	0	0	0	0	0	0
6:27:30	-42.77615191	2946.495685	7.832536127	7.521365961	14.82660927	1.00356032	-1.985160164	52.1842454	998.0789207	29.1	2524.508607	9.88131291682493E-324	521.5955912	260.7972968	99.86822637	0	0	0	0	0	0	0
6:27:30	-42.77615191	2946.495685	7.832536127	7.521365961	14.82660927	1.00356032	-1.985160164	52.1842454	998.0789207	29.1	2524.508607	9.88131291682493E-324	521.5955912	260.7972968	99.86822637	0	0	0	0	0	0	0
6:27:30	-42.77615191	2946.495685	7.832536127	7.521365961	14.82660927	1.00356032	-1.985160164	52.1842454	998.0789207	29.1	2524.508607	9.88131291682493E-324	521.5955912	260.7972968	99.86822637	0	0	0	0	0	0	0
6:27:30	-42.77615191	2946.495685	7.832536127	7.521365961	14.82660927	1.00356032	-1.985160164	52.1842454	998.0789207	29.1	2524.508607	9.88131291682493E-324	521.5955912	260.7972968	99.86822637	0	0	0	0	0	0	0
6:27:30	23.73855422	2890.194631	8.746386497	8.174011372	14.42778395	2.530694884	-0.421450004	52.14313364	997.6500074	29.1	2534.594695	9.88131291682493E-324	520.9101507	260.454576	99.8676279	0	0	0	0	0	0	0
6:27:30	23.73855422	2890.194631	8.746386497	8.174011372	14.42778395	2.530694884	-0.421450004	52.14313364	997.6500074	29.1	2534.594695	9.88131291682493E-324	520.9101507	260.454576	99.8676279	0	0	0	0	0	0	0
6:27:30	23.73855422	2890.194631	8.746386497	8.174011372	14.42778395	2.530694884	-0.421450004	52.14313364	997.6500074	29.1	2534.594695	9.88131291682493E-324	520.9101507	260.454576	99.8676279	0	0	0	0	0	0	0
6:27:30	23.73855422	2890.194631	8.746386497	8.174011372	14.42778395	2.530694884	-0.421450004	52.14313364	997.6500074	29.1	2534.594695	9.88131291682493E-324	520.9101507	260.454576	99.8676279	0	0	0	0	0	0	0
6:27:30	23.73855422	2890.194631	8.746386497	8.174011372	14.42778395	2.530694884	-0.421450004	52.14313364	997.6500074	29.1	2534.594695	9.88131291682493E-324	520.9101507	260.454576	99.8676279	0	0	0	0	0	0	0
6:27:30	23.73855422	2890.194631	8.746386497	8.174011372	14.42778395	2.530694884	-0.421450004	52.14313364	997.6500074	29.1	2534.594695	9.88131291682493E-324	520.9101507	260.454576	99.8676279	0	0	0	0	0	0	0
6:27:30	23.73855422	2890.194631	8.746386497	8.174011372	14.42778395	2.530694884	-0.421450004	52.14313364	997.6500074	29.1	2534.594695	9.88131291682493E-324	520.9101507	260.454576	99.8676279	0	0	0	0	0	0	0
6:27:30	23.73855422	2890.194631	8.746386497	8.174011372	14.42778395	2.530694884	-0.421450004	52.14313364	997.6500074	29.1	2534.594695	9.88131291682493E-324	520.9101507	260.454576	99.8676279	0	0	0	0	0	0	0
6:27:30	-25.00476424	2822.211131	8.795557887	8.159813823	14.04367338	3.12761178	0.905873598	52.12208443	997.4304038	29.1	2542.743188	9.88131291682493E-324	520.5592052	260.2791029	99.86732148	0	0	0	0	0	0	0
6:27:30	-25.00476424	2822.211131	8.795557887	8.159813823	14.04367338	3.12761178	0.905873598	52.12208443	997.4304038	29.1	2542.743188	9.88131291682493E-324	520.5592052	260.2791029	99.86732148	0	0	0	0	0	0	0
6:27:30	-25.00476424	2822.211131	8.795557887	8.159813823	14.04367338	3.12761178	0.905873598	52.12208443	997.4304038	29.1	2542.743188	9.88131291682493E-324	520.5592052	260.2791029	99.86732148	0	0	0	0	0	0	0
6:27:30	-25.00476424	2822.211131	8.795557887	8.159813823	14.04367338	3.12761178	0.905873598	52.12208443	997.4304038	29.1	2542.743188	9.88131291682493E-324	520.5592052	260.2791029	99.86732148	0	0	0	0	0	0	0
6:27:30	-25.00476424	2822.211131	8.795557887	8.159813823	14.04367338	3.12761178	0.905873598	52.12208443	997.4304038	29.1	2542.743188	9.88131291682493E-324	520.5592052	260.2791029	99.86732148	0	0	0	0	0	0	0
6:27:30	-25.00476424	2822.211131	8.795557887	8.159813823	14.04367338	3.12761178	0.905873598	52.12208443	997.4304038	29.1	2542.743188	9.88131291682493E-324	520.5592052	260.2791029	99.86732148	0	0	0	0	0	0	0
6:27:30	-25.00476424	2822.211131	8.795557887	8.159813823	14.04367338	3.12761178	0.905873598	52.12208443	997.4304038	29.1	2542.743188	9.88131291682493E-324	520.5592052	260.2791029	99.86732148	0	0	0	0	0	0	0
6:27:30	-25.00476424	2822.211131	8.795557887	8.159813823	14.04367338	3.12761178	0.905873598	52.12208443	997.4304038	29.1	2542.743188	9.88131291682493E-324	520.5592052	260.2791029	99.86732148	0	0	0	0	0	0	0
6:27:31	-25.00476424	2822.211131	8.795557887	8.159813823	14.04367338	3.12761178	0.905873598	52.12208443	997.4304038	29.1	2542.743188	9.88131291682493E-324	520.5592052	260.2791029	99.86732148	0	0	0	0	0	0	0
6:27:31	-175.5658633	2755.853939	8.613909638	8.209336677	13.69932877	3.275537232	1.849791282	52.01370723	999.1396707	29.1	2549.15176	9.88131291682493E-324	520.379521	260.1892607	99.8671646	0	0	0	0	0	0	0
6:27:31	-175.5658633	2755.853939	8.613909638	8.209336677	13.69932877	3.275537232	1.849791282	52.01370723	999.1396707	29.1	2549.15176	9.88131291682493E-324	520.379521	260.1892607	99.8671646	0	0	0	0	0	0	0
6:27:31	-175.5658633	2755.853939	8.613909638	8.209336677	13.69932877	3.275537232	1.849791282	52.01370723	999.1396707	29.1	2549.15176	9.88131291682493E-324	520.379521	260.1892607	99.8671646	0	0	0	0	0	0	0
6:27:31	-175.5658633	2755.853939	8.613909638	8.209336677	13.69932877	3.275537232	1.849791282	52.01370723	999.1396707	29.1	2549.15176	9.88131291682493E-324	520.379521	260.1892607	99.8671646	0	0	0	0	0	0	0
6:27:31	-175.5658633	2755.853939	8.613909638	8.209336677	13.69932877	3.275537232	1.849791282	52.01370723	999.1396707	29.1	2549.15176	9.88131291682493E-324	520.379521	260.1892607	99.8671646	0	0	0	0	0	0	0
6:27:31	-175.5658633	2755.853939	8.613909638	8.209336677	13.69932877	3.275537232	1.849791282	52.01370723	999.1396707	29.1	2549.15176	9.88131291682493E-324	520.379521	260.1892607	99.8671646	0	0	0	0	0	0	0
6:27:31	-175.5658633	2755.853939	8.613909638	8.209336677	13.69932877	3.275537232	1.849791282	52.01370723	999.1396707	29.1	2549.15176	9.88131291682493E-324	520.379521	260.1892607	99.8671646	0	0	0	0	0	0	0
6:27:31	-175.5658633	2755.853939	8.613909638	8.209336677	13.69932877	3.275537232	1.849791282	52.01370723	999.1396707	29.1	2549.15176	9.88131291682493E-324	520.379521	260.1892607	99.8671646	0	0	0	0	0	0	0
6:27:31	-31.853842	2700.878625	8.183209735	7.568332379	13.41036833	3.246339063	2.420253136	51.9582181	1000.014815	29.1	2553.690149	9.88131291682493E-324	520.2875228	260.1432615	99.86708428	0	0	0	0	0	0	0
6:27:31	-31.853842	2700.878625	8.183209735	7.568332379	13.41036833	3.246339063	2.420253136	51.9582181	1000.014815	29.1	2553.690149	9.88131291682493E-324	520.2875228	260.1432615	99.86708428	0	0	0	0	0	0	0
6:27:31	-31.853842	2700.878625	8.183209735	7.568332379	13.41036833	3.246339063	2.420253136	51.9582181	1000.014815	29.1	2553.690149	9.88131291682493E-324	520.2875228	260.1432615	99.86708428	0	0	0	0	0	0	0
6:27:31	-31.853842	2700.878625	8.183209735	7.568332379	13.41036833	3.246339063	2.420253136	51.9582181	1000.014815	29.1	2553.690149	9.88131291682493E-324	520.2875228	260.1432615	99.86708428	0	0	0	0	0	0	0
6:27:31	-31.853842	2700.878625	8.183209735	7.568332379	13.41036833	3.246339063	2.420253136	51.9582181	1000.014815	29.1	2553.690149	9.88131291682493E-324	520.2875228	260.1432615	99.86708428	0	0	0	0	0	0	0
6:27:31	-31.853842	2700.878625	8.183209735	7.568332379	13.41036833	3.246339063	2.420253136	51.9582181	1000.014815	29.1	2553.690149	9.88131291682493E-324	520.2875228	260.1432615	99.86708428	0	0	0	0	0	0	0
6:27:31	-31.853842	2700.878625	8.183209735	7.568332379	13.41036833	3.246339063	2.420253136	51.9582181	1000.014815	29.1	2553.690149	9.88131291682493E-324	520.2875228	260.1432615	99.86708428	0	0	0	0	0	0	0
6:27:31	-31.853842	2700.878625	8.183209735	7.568332379	13.41036833	3.246339063	2.420253136	51.9582181	1000.014815	29.1	2553.690149	9.88131291682493E-324	520.2875228	260.1432615	99.86708428	0	0	0	0	0	0	0
6:27:31	-550.5423831	2649.592288	7.797883384	7.344402178	13.15755659	3.1154616	2.726089606	51.92980767	1000.462889	29.1	2556.779652	9.88131291682493E-324	520.2404197	260.1197099	99.86704315	0	0	0	0	0	0	0
6:27:31	-550.5423831	2649.592288	7.797883384	7.344402178	13.15755659	3.1154616	2.726089606	51.92980767	1000.462889	29.1	2556.779652	9.88131291682493E-324	520.2404197	260.1197099	99.86704315	0	0	0	0	0	0	0
6:27:31	-550.5423831	2649.592288	7.797883384	7.344402178	13.15755659	3.1154616	2.726089606	51.92980767	1000.462889	29.1	2556.779652	9.88131291682493E-324	520.2404197	260.1197099	99.86704315	0	0	0	0	0	0	0
6:27:31	-550.5423831	2649.592288	7.797883384	7.344402178	13.15755659	3.1154616	2.726089606	51.92980767	1000.462889	29.1	2556.779652	9.88131291682493E-324	520.2404197	260.1197099	99.86704315	0	0	0	0	0	0	0
6:27:31	-550.5423831	2649.592288	7.797883384	7.344402178	13.15755659	3.1154616	2.726089606	51.92980767	1000.462889	29.1	2556.779652	9.88131291682493E-324	520.2404197	260.1197099	99.86704315	0	0	0	0	0	0	0
6:27:31	-550.5423831	2649.592288	7.797883384	7.344402178	13.15755659	3.1154616	2.726089606	51.92980767	1000.462889	29.1	2556.779652	9.88131291682493E-324	520.2404197	260.1197099	99.86704315	0	0	0	0	0	0	0
6:27:31	-550.5423831	2649.592288	7.797883384	7.344402178	13.15755659	3.1154616	2.726089606	51.92980767	1000.462889	29.1	2556.779652	9.88131291682493E-324	520.2404197	260.1197099	99.86704315	0	0	0	0	0	0	0
6:27:31	-550.5423831	2649.592288	7.797883384	7.344402178	13.15755659	3.1154616	2.726089606	51.92980767	1000.462889	29.1	2556.779652	9.88131291682493E-324	520.2404197	260.1197099	99.86704315	0	0	0	0	0	0	0
6:27:31	-200.3332202	2609.558147	7.425340293	7.119861915	12.94965297	2.979620339	2.853469878	51.91526153	1000.692303	29.1	2558.18855	9.88131291682493E-324	520.2163029	260.1076515	99.86702209	0	0	0	0	0	0	0
6:27:31	-200.3332202	2609.558147	7.425340293	7.119861915	12.94965297	2.979620339	2.853469878	51.91526153	1000.692303	29.1	2558.18855	9.88131291682493E-324	520.2163029	260.1076515	99.86702209	0	0	0	0	0	0	0
6:27:31	-200.3332202	2609.558147	7.425340293	7.119861915	12.94965297	2.979620339	2.853469878	51.91526153	1000.692303	29.1	2558.18855	9.88131291682493E-324	520.2163029	260.1076515	99.86702209	0	0	0	0	0	0	0
6:27:31	-200.3332202	2609.558147	7.425340293	7.119861915	12.94965297	2.979620339	2.853469878	51.91526153	1000.692303	29.1	2558.18855	9.88131291682493E-324	520.2163029	260.1076515	99.86702209	0	0	0	0	0	0	0
6:27:31	-200.3332202	2609.558147	7.425340293	7.119861915	12.94965297	2.979620339	2.853469878	51.91526153	1000.692303	29.1	2558.18855	9.88131291682493E-324	520.2163029	260.1076515	99.86702209	0	0	0	0	0	0	0
6:27:31	-200.3332202	2609.558147	7.425340293	7.119861915	12.94965297	2.979620339	2.853469878	51.91526153	1000.692303	29.1	2558.18855	9.88131291682493E-324	520.2163029	260.1076515	99.86702209	0	0	0	0	0	0	0
6:27:31	-200.3332202	2609.558147	7.425340293	7.119861915	12.94965297	2.979620339	2.853469878	51.91526153	1000.692303	29.1	2558.18855	9.88131291682493E-324	520.2163029	260.1076515	99.86702209	0	0	0	0	0	0	0
6:27:32	-200.3332202	2609.558147	7.425340293	7.119861915	12.94965297	2.979620339	2.853469878	51.91526153	1000.692303	29.1	2558.18855	9.88131291682493E-324	520.2163029	260.1076515	99.86702209	0	0	0	0	0	0	0
6:27:32	-200.3332202	2609.558147	7.425340293	7.119861915	12.94965297	2.979620339	2.853469878	51.91526153	1000.692303	29.1	2558.18855	9.88131291682493E-324	520.2163029	260.1076515	99.86702209	0	0	0	0	0	0	0
6:27:32	-223.1866567	2576.343475	7.12023823	6.929913301	12.77976632	2.846525614	2.874336578	52.0054139	1001.217243	29.1	2548.250978	9.88131291682493E-324	521.2721871	260.6358375	99.86798731	0	0	0	0	0	0	0
6:27:32	-223.1866567	2576.343475	7.12023823	6.929913301	12.77976632	2.846525614	2.874336578	52.0054139	1001.217243	29.1	2548.250978	9.88131291682493E-324	521.2721871	260.6358375	99.86798731	0	0	0	0	0	0	0
6:27:32	-223.1866567	2576.343475	7.12023823	6.929913301	12.77976632	2.846525614	2.874336578	52.0054139	1001.217243	29.1	2548.250978	9.88131291682493E-324	521.2721871	260.6358375	99.86798731	0	0	0	0	0	0	0
6:27:32	-223.1866567	2576.343475	7.12023823	6.929913301	12.77976632	2.846525614	2.874336578	52.0054139	1001.217243	29.1	2548.250978	9.88131291682493E-324	521.2721871	260.6358375	99.86798731	0	0	0	0	0	0	0
6:27:32	-223.1866567	2576.343475	7.12023823	6.929913301	12.77976632	2.846525614	2.874336578	52.0054139	1001.217243	29.1	2548.250978	9.88131291682493E-324	521.2721871	260.6358375	99.86798731	0	0	0	0	0	0	0
6:27:32	-223.1866567	2576.343475	7.12023823	6.929913301	12.77976632	2.846525614	2.874336578	52.0054139	1001.217243	29.1	2548.250978	9.88131291682493E-324	521.2721871	260.6358375	99.86798731	0	0	0	0	0	0	0
6:27:32	-223.1866567	2576.343475	7.12023823	6.929913301	12.77976632	2.846525614	2.874336578	52.0054139	1001.217243	29.1	2548.250978	9.88131291682493E-324	521.2721871	260.6358375	99.86798731	0	0	0	0	0	0	0
6:27:32	-223.1866567	2576.343475	7.12023823	6.929913301	12.77976632	2.846525614	2.874336578	52.0054139	1001.217243	29.1	2548.250978	9.88131291682493E-324	521.2721871	260.6358375	99.86798731	0	0	0	0	0	0	0
6:27:32	-121.6510802	2547.268675	6.936985974	6.98647561	12.63508836	2.718157114	2.834684328	52.05157192	1001.486013	29.1	2531.734509	9.88131291682493E-324	521.8127998	260.9062688	99.8684815	0	0	0	0	0	0	0
6:27:32	-121.6510802	2547.268675	6.936985974	6.98647561	12.63508836	2.718157114	2.834684328	52.05157192	1001.486013	29.1	2531.734509	9.88131291682493E-324	521.8127998	260.9062688	99.8684815	0	0	0	0	0	0	0
6:27:32	-121.6510802	2547.268675	6.936985974	6.98647561	12.63508836	2.718157114	2.834684328	52.05157192	1001.486013	29.1	2531.734509	9.88131291682493E-324	521.8127998	260.9062688	99.8684815	0	0	0	0	0	0	0
6:27:32	-121.6510802	2547.268675	6.936985974	6.98647561	12.63508836	2.718157114	2.834684328	52.05157192	1001.486013	29.1	2531.734509	9.88131291682493E-324	521.8127998	260.9062688	99.8684815	0	0	0	0	0	0	0
6:27:32	-121.6510802	2547.268675	6.936985974	6.98647561	12.63508836	2.718157114	2.834684328	52.05157192	1001.486013	29.1	2531.734509	9.88131291682493E-324	521.8127998	260.9062688	99.8684815	0	0	0	0	0	0	0
6:27:32	-121.6510802	2547.268675	6.936985974	6.98647561	12.63508836	2.718157114	2.834684328	52.05157192	1001.486013	29.1	2531.734509	9.88131291682493E-324	521.8127998	260.9062688	99.8684815	0	0	0	0	0	0	0
6:27:32	-121.6510802	2547.268675	6.936985974	6.98647561	12.63508836	2.718157114	2.834684328	52.05157192	1001.486013	29.1	2531.734509	9.88131291682493E-324	521.8127998	260.9062688	99.8684815	0	0	0	0	0	0	0
6:27:32	-121.6510802	2547.268675	6.936985974	6.98647561	12.63508836	2.718157114	2.834684328	52.05157192	1001.486013	29.1	2531.734509	9.88131291682493E-324	521.8127998	260.9062688	99.8684815	0	0	0	0	0	0	0
6:27:32	-21.57644108	2525.349994	6.724080819	6.581323512	12.52359724	2.617256442	2.764390376	52.07520482	1001.623622	29.1	2516.023748	9.88131291682493E-324	522.0895935	261.0447296	99.86873453	0	0	0	0	0	0	0
6:27:32	-21.57644108	2525.349994	6.724080819	6.581323512	12.52359724	2.617256442	2.764390376	52.07520482	1001.623622	29.1	2516.023748	9.88131291682493E-324	522.0895935	261.0447296	99.86873453	0	0	0	0	0	0	0
6:27:32	-21.57644108	2525.349994	6.724080819	6.581323512	12.52359724	2.617256442	2.764390376	52.07520482	1001.623622	29.1	2516.023748	9.88131291682493E-324	522.0895935	261.0447296	99.86873453	0	0	0	0	0	0	0
6:27:32	-21.57644108	2525.349994	6.724080819	6.581323512	12.52359724	2.617256442	2.764390376	52.07520482	1001.623622	29.1	2516.023748	9.88131291682493E-324	522.0895935	261.0447296	99.86873453	0	0	0	0	0	0	0
6:27:32	-21.57644108	2525.349994	6.724080819	6.581323512	12.52359724	2.617256442	2.764390376	52.07520482	1001.623622	29.1	2516.023748	9.88131291682493E-324	522.0895935	261.0447296	99.86873453	0	0	0	0	0	0	0
6:27:32	-21.57644108	2525.349994	6.724080819	6.581323512	12.52359724	2.617256442	2.764390376	52.07520482	1001.623622	29.1	2516.023748	9.88131291682493E-324	522.0895935	261.0447296	99.86873453	0	0	0	0	0	0	0
6:27:32	-21.57644108	2525.349994	6.724080819	6.581323512	12.52359724	2.617256442	2.764390376	52.07520482	1001.623622	29.1	2516.023748	9.88131291682493E-324	522.0895935	261.0447296	99.86873453	0	0	0	0	0	0	0
6:27:32	-21.57644108	2525.349994	6.724080819	6.581323512	12.52359724	2.617256442	2.764390376	52.07520482	1001.623622	29.1	2516.023748	9.88131291682493E-324	522.0895935	261.0447296	99.86873453	0	0	0	0	0	0	0
6:27:32	-21.57644108	2525.349994	6.724080819	6.581323512	12.52359724	2.617256442	2.764390376	52.07520482	1001.623622	29.1	2516.023748	9.88131291682493E-324	522.0895935	261.0447296	99.86873453	0	0	0	0	0	0	0
6:27:32	-8.898345834	2509.883125	6.577025379	6.401565638	12.44116179	2.544315299	2.687063872	52.08730487	1001.694079	29.1	2500.434647	9.88131291682493E-324	522.2313119	261.1156216	99.86886408	0	0	0	0	0	0	0
6:27:32	-8.898345834	2509.883125	6.577025379	6.401565638	12.44116179	2.544315299	2.687063872	52.08730487	1001.694079	29.1	2500.434647	9.88131291682493E-324	522.2313119	261.1156216	99.86886408	0	0	0	0	0	0	0
6:27:32	-8.898345834	2509.883125	6.577025379	6.401565638	12.44116179	2.544315299	2.687063872	52.08730487	1001.694079	29.1	2500.434647	9.88131291682493E-324	522.2313119	261.1156216	99.86886408	0	0	0	0	0	0	0
6:27:32	-8.898345834	2509.883125	6.577025379	6.401565638	12.44116179	2.544315299	2.687063872	52.08730487	1001.694079	29.1	2500.434647	9.88131291682493E-324	522.2313119	261.1156216	99.86886408	0	0	0	0	0	0	0
6:27:32	-8.898345834	2509.883125	6.577025379	6.401565638	12.44116179	2.544315299	2.687063872	52.08730487	1001.694079	29.1	2500.434647	9.88131291682493E-324	522.2313119	261.1156216	99.86886408	0	0	0	0	0	0	0
6:27:33	-8.898345834	2509.883125	6.577025379	6.401565638	12.44116179	2.544315299	2.687063872	52.08730487	1001.694079	29.1	2500.434647	9.88131291682493E-324	522.2313119	261.1156216	99.86886408	0	0	0	0	0	0	0
6:27:33	-8.898345834	2509.883125	6.577025379	6.401565638	12.44116179	2.544315299	2.687063872	52.08730487	1001.694079	29.1	2500.434647	9.88131291682493E-324	522.2313119	261.1156216	99.86886408	0	0	0	0	0	0	0
6:27:33	-8.898345834	2509.883125	6.577025379	6.401565638	12.44116179	2.544315299	2.687063872	52.08730487	1001.694079	29.1	2500.434647	9.88131291682493E-324	522.2313119	261.1156216	99.86886408	0	0	0	0	0	0	0
6:27:33	168.7964389	2499.289648	6.570684994	6.355129607	12.38008283	2.493569433	2.614808703	52.09350009	1002.007824	29.1	2488.944251	9.88131291682493E-324	522.3038717	261.1519182	99.86893041	0	0	0	0	0	0	0
6:27:33	168.7964389	2499.289648	6.570684994	6.355129607	12.38008283	2.493569433	2.614808703	52.09350009	1002.007824	29.1	2488.944251	9.88131291682493E-324	522.3038717	261.1519182	99.86893041	0	0	0	0	0	0	0
6:27:33	168.7964389	2499.289648	6.570684994	6.355129607	12.38008283	2.493569433	2.614808703	52.09350009	1002.007824	29.1	2488.944251	9.88131291682493E-324	522.3038717	261.1519182	99.86893041	0	0	0	0	0	0	0
6:27:33	168.7964389	2499.289648	6.570684994	6.355129607	12.38008283	2.493569433	2.614808703	52.09350009	1002.007824	29.1	2488.944251	9.88131291682493E-324	522.3038717	261.1519182	99.86893041	0	0	0	0	0	0	0
6:27:33	168.7964389	2499.289648	6.570684994	6.355129607	12.38008283	2.493569433	2.614808703	52.09350009	1002.007824	29.1	2488.944251	9.88131291682493E-324	522.3038717	261.1519182	99.86893041	0	0	0	0	0	0	0
6:27:33	168.7964389	2499.289648	6.570684994	6.355129607	12.38008283	2.493569433	2.614808703	52.09350009	1002.007824	29.1	2488.944251	9.88131291682493E-324	522.3038717	261.1519182	99.86893041	0	0	0	0	0	0	0
6:27:33	168.7964389	2499.289648	6.570684994	6.355129607	12.38008283	2.493569433	2.614808703	52.09350009	1002.007824	29.1	2488.944251	9.88131291682493E-324	522.3038717	261.1519182	99.86893041	0	0	0	0	0	0	0
6:27:33	168.7964389	2499.289648	6.570684994	6.355129607	12.38008283	2.493569433	2.614808703	52.09350009	1002.007824	29.1	2488.944251	9.88131291682493E-324	522.3038717	261.1519182	99.86893041	0	0	0	0	0	0	0
6:27:33	188.2643927	2489.231828	6.340654717	5.950626359	12.33429841	2.44449155	2.551374056	52.09667205	1002.168462	29.1	2479.682105	9.88131291682493E-324	522.3410223	261.1705021	99.86896437	0	0	0	0	0	0	0
6:27:33	188.2643927	2489.231828	6.340654717	5.950626359	12.33429841	2.44449155	2.551374056	52.09667205	1002.168462	29.1	2479.682105	9.88131291682493E-324	522.3410223	261.1705021	99.86896437	0	0	0	0	0	0	0
6:27:33	188.2643927	2489.231828	6.340654717	5.950626359	12.33429841	2.44449155	2.551374056	52.09667205	1002.168462	29.1	2479.682105	9.88131291682493E-324	522.3410223	261.1705021	99.86896437	0	0	0	0	0	0	0
6:27:33	188.2643927	2489.231828	6.340654717	5.950626359	12.33429841	2.44449155	2.551374056	52.09667205	1002.168462	29.1	2479.682105	9.88131291682493E-324	522.3410223	261.1705021	99.86896437	0	0	0	0	0	0	0
6:27:33	188.2643927	2489.231828	6.340654717	5.950626359	12.33429841	2.44449155	2.551374056	52.09667205	1002.168462	29.1	2479.682105	9.88131291682493E-324	522.3410223	261.1705021	99.86896437	0	0	0	0	0	0	0
6:27:33	188.2643927	2489.231828	6.340654717	5.950626359	12.33429841	2.44449155	2.551374056	52.09667205	1002.168462	29.1	2479.682105	9.88131291682493E-324	522.3410223	261.1705021	99.86896437	0	0	0	0	0	0	0
6:27:33	188.2643927	2489.231828	6.340654717	5.950626359	12.33429841	2.44449155	2.551374056	52.09667205	1002.168462	29.1	2479.682105	9.88131291682493E-324	522.3410223	261.1705021	99.86896437	0	0	0	0	0	0	0
6:27:33	188.2643927	2489.231828	6.340654717	5.950626359	12.33429841	2.44449155	2.551374056	52.09667205	1002.168462	29.1	2479.682105	9.88131291682493E-324	522.3410223	261.1705021	99.86896437	0	0	0	0	0	0	0
6:27:33	188.2643927	2489.231828	6.340654717	5.950626359	12.33429841	2.44449155	2.551374056	52.09667205	1002.168462	29.1	2479.682105	9.88131291682493E-324	522.3410223	261.1705021	99.86896437	0	0	0	0	0	0	0
6:27:33	-11.94027892	2480.412032	6.286623215	5.983384696	12.29657679	2.317931673	2.493079517	52.09829609	1002.250709	29.1	2473.876382	9.88131291682493E-324	522.3600434	261.1800171	99.86898176	0	0	0	0	0	0	0
6:27:33	-11.94027892	2480.412032	6.286623215	5.983384696	12.29657679	2.317931673	2.493079517	52.09829609	1002.250709	29.1	2473.876382	9.88131291682493E-324	522.3600434	261.1800171	99.86898176	0	0	0	0	0	0	0
6:27:33	-11.94027892	2480.412032	6.286623215	5.983384696	12.29657679	2.317931673	2.493079517	52.09829609	1002.250709	29.1	2473.876382	9.88131291682493E-324	522.3600434	261.1800171	99.86898176	0	0	0	0	0	0	0
6:27:33	-11.94027892	2480.412032	6.286623215	5.983384696	12.29657679	2.317931673	2.493079517	52.09829609	1002.250709	29.1	2473.876382	9.88131291682493E-324	522.3600434	261.1800171	99.86898176	0	0	0	0	0	0	0
6:27:33	-11.94027892	2480.412032	6.286623215	5.983384696	12.29657679	2.317931673	2.493079517	52.09829609	1002.250709	29.1	2473.876382	9.88131291682493E-324	522.3600434	261.1800171	99.86898176	0	0	0	0	0	0	0
6:27:33	-11.94027892	2480.412032	6.286623215	5.983384696	12.29657679	2.317931673	2.493079517	52.09829609	1002.250709	29.1	2473.876382	9.88131291682493E-324	522.3600434	261.1800171	99.86898176	0	0	0	0	0	0	0
6:27:33	-11.94027892	2480.412032	6.286623215	5.983384696	12.29657679	2.317931673	2.493079517	52.09829609	1002.250709	29.1	2473.876382	9.88131291682493E-324	522.3600434	261.1800171	99.86898176	0	0	0	0	0	0	0
6:27:33	-11.94027892	2480.412032	6.286623215	5.983384696	12.29657679	2.317931673	2.493079517	52.09829609	1002.250709	29.1	2473.876382	9.88131291682493E-324	522.3600434	261.1800171	99.86898176	0	0	0	0	0	0	0
6:27:33	142.2513292	2478.858808	5.514327086	5.185204964	12.32909531	1.211157017	2.192664712	52.0991276	1002.475619	29.1	2468.253299	9.88131291682493E-324	522.3697822	261.1848888	99.86899066	0	0	0	0	0	0	0
6:27:33	142.2513292	2478.858808	5.514327086	5.185204964	12.32909531	1.211157017	2.192664712	52.0991276	1002.475619	29.1	2468.253299	9.88131291682493E-324	522.3697822	261.1848888	99.86899066	0	0	0	0	0	0	0
6:27:33	142.2513292	2478.858808	5.514327086	5.185204964	12.32909531	1.211157017	2.192664712	52.0991276	1002.475619	29.1	2468.253299	9.88131291682493E-324	522.3697822	261.1848888	99.86899066	0	0	0	0	0	0	0
6:27:33	142.2513292	2478.858808	5.514327086	5.185204964	12.32909531	1.211157017	2.192664712	52.0991276	1002.475619	29.1	2468.253299	9.88131291682493E-324	522.3697822	261.1848888	99.86899066	0	0	0	0	0	0	0
6:27:34	142.2513292	2478.858808	5.514327086	5.185204964	12.32909531	1.211157017	2.192664712	52.0991276	1002.475619	29.1	2468.253299	9.88131291682493E-324	522.3697822	261.1848888	99.86899066	0	0	0	0	0	0	0
6:27:34	142.2513292	2478.858808	5.514327086	5.185204964	12.32909531	1.211157017	2.192664712	52.0991276	1002.475619	29.1	2468.253299	9.88131291682493E-324	522.3697822	261.1848888	99.86899066	0	0	0	0	0	0	0
6:27:34	142.2513292	2478.858808	5.514327086	5.185204964	12.32909531	1.211157017	2.192664712	52.0991276	1002.475619	29.1	2468.253299	9.88131291682493E-324	522.3697822	261.1848888	99.86899066	0	0	0	0	0	0	0
6:27:34	142.2513292	2478.858808	5.514327086	5.185204964	12.32909531	1.211157017	2.192664712	52.0991276	1002.475619	29.1	2468.253299	9.88131291682493E-324	522.3697822	261.1848888	99.86899066	0	0	0	0	0	0	0
6:27:34	260.5472885	2500.771798	4.593367468	4.322560942	12.5113208	-0.470023607	1.424964333	52.05075333	1002.854005	29.1	2465.805961	9.88131291682493E-324	522.2259285	261.112719	99.86850722	0	0	0	0	0	0	0
6:27:34	260.5472885	2500.771798	4.593367468	4.322560942	12.5113208	-0.470023607	1.424964333	52.05075333	1002.854005	29.1	2465.805961	9.88131291682493E-324	522.2259285	261.112719	99.86850722	0	0	0	0	0	0	0
6:27:34	260.5472885	2500.771798	4.593367468	4.322560942	12.5113208	-0.470023607	1.424964333	52.05075333	1002.854005	29.1	2465.805961	9.88131291682493E-324	522.2259285	261.112719	99.86850722	0	0	0	0	0	0	0
6:27:34	260.5472885	2500.771798	4.593367468	4.322560942	12.5113208	-0.470023607	1.424964333	52.05075333	1002.854005	29.1	2465.805961	9.88131291682493E-324	522.2259285	261.112719	99.86850722	0	0	0	0	0	0	0
6:27:34	260.5472885	2500.771798	4.593367468	4.322560942	12.5113208	-0.470023607	1.424964333	52.05075333	1002.854005	29.1	2465.805961	9.88131291682493E-324	522.2259285	261.112719	99.86850722	0	0	0	0	0	0	0
6:27:34	260.5472885	2500.771798	4.593367468	4.322560942	12.5113208	-0.470023607	1.424964333	52.05075333	1002.854005	29.1	2465.805961	9.88131291682493E-324	522.2259285	261.112719	99.86850722	0	0	0	0	0	0	0
6:27:34	260.5472885	2500.771798	4.593367468	4.322560942	12.5113208	-0.470023607	1.424964333	52.05075333	1002.854005	29.1	2465.805961	9.88131291682493E-324	522.2259285	261.112719	99.86850722	0	0	0	0	0	0	0
6:27:34	260.5472885	2500.771798	4.593367468	4.322560942	12.5113208	-0.470023607	1.424964333	52.05075333	1002.854005	29.1	2465.805961	9.88131291682493E-324	522.2259285	261.112719	99.86850722	0	0	0	0	0	0	0
6:27:34	260.5472885	2500.771798	4.593367468	4.322560942	12.5113208	-0.470023607	1.424964333	52.05075333	1002.854005	29.1	2465.805961	9.88131291682493E-324	522.2259285	261.112719	99.86850722	0	0	0	0	0	0	0
6:27:34	-105.0442763	2543.93752	3.703972144	3.836919202	12.85274025	-2.368708087	0.235909738	52.0259857	1003.047738	29.1	2465.72466	9.88131291682493E-324	522.1522754	261.0757681	99.8682597	0	0	0	0	0	0	0
6:27:34	-105.0442763	2543.93752	3.703972144	3.836919202	12.85274025	-2.368708087	0.235909738	52.0259857	1003.047738	29.1	2465.72466	9.88131291682493E-324	522.1522754	261.0757681	99.8682597	0	0	0	0	0	0	0
6:27:34	-105.0442763	2543.93752	3.703972144	3.836919202	12.85274025	-2.368708087	0.235909738	52.0259857	1003.047738	29.1	2465.72466	9.88131291682493E-324	522.1522754	261.0757681	99.8682597	0	0	0	0	0	0	0
6:27:34	-105.0442763	2543.93752	3.703972144	3.836919202	12.85274025	-2.368708087	0.235909738	52.0259857	1003.047738	29.1	2465.72466	9.88131291682493E-324	522.1522754	261.0757681	99.8682597	0	0	0	0	0	0	0
6:27:34	-105.0442763	2543.93752	3.703972144	3.836919202	12.85274025	-2.368708087	0.235909738	52.0259857	1003.047738	29.1	2465.72466	9.88131291682493E-324	522.1522754	261.0757681	99.8682597	0	0	0	0	0	0	0
6:27:34	-105.0442763	2543.93752	3.703972144	3.836919202	12.85274025	-2.368708087	0.235909738	52.0259857	1003.047738	29.1	2465.72466	9.88131291682493E-324	522.1522754	261.0757681	99.8682597	0	0	0	0	0	0	0
6:27:34	-105.0442763	2543.93752	3.703972144	3.836919202	12.85274025	-2.368708087	0.235909738	52.0259857	1003.047738	29.1	2465.72466	9.88131291682493E-324	522.1522754	261.0757681	99.8682597	0	0	0	0	0	0	0
6:27:34	-105.0442763	2543.93752	3.703972144	3.836919202	12.85274025	-2.368708087	0.235909738	52.0259857	1003.047738	29.1	2465.72466	9.88131291682493E-324	522.1522754	261.0757681	99.8682597	0	0	0	0	0	0	0
6:27:34	219.9054506	2619.337394	2.845833738	2.841726631	13.34013901	-4.177922541	-1.225262214	52.01330468	1003.14693	29.1	2467.950826	9.88131291682493E-324	522.114565	261.0568493	99.86813296	0	0	0	0	0	0	0
6:27:34	219.9054506	2619.337394	2.845833738	2.841726631	13.34013901	-4.177922541	-1.225262214	52.01330468	1003.14693	29.1	2467.950826	9.88131291682493E-324	522.114565	261.0568493	99.86813296	0	0	0	0	0	0	0
6:27:34	219.9054506	2619.337394	2.845833738	2.841726631	13.34013901	-4.177922541	-1.225262214	52.01330468	1003.14693	29.1	2467.950826	9.88131291682493E-324	522.114565	261.0568493	99.86813296	0	0	0	0	0	0	0
6:27:34	219.9054506	2619.337394	2.845833738	2.841726631	13.34013901	-4.177922541	-1.225262214	52.01330468	1003.14693	29.1	2467.950826	9.88131291682493E-324	522.114565	261.0568493	99.86813296	0	0	0	0	0	0	0
6:27:34	219.9054506	2619.337394	2.845833738	2.841726631	13.34013901	-4.177922541	-1.225262214	52.01330468	1003.14693	29.1	2467.950826	9.88131291682493E-324	522.114565	261.0568493	99.86813296	0	0	0	0	0	0	0
6:27:34	219.9054506	2619.337394	2.845833738	2.841726631	13.34013901	-4.177922541	-1.225262214	52.01330468	1003.14693	29.1	2467.950826	9.88131291682493E-324	522.114565	261.0568493	99.86813296	0	0	0	0	0	0	0
6:27:34	219.9054506	2619.337394	2.845833738	2.841726631	13.34013901	-4.177922541	-1.225262214	52.01330468	1003.14693	29.1	2467.950826	9.88131291682493E-324	522.114565	261.0568493	99.86813296	0	0	0	0	0	0	0
6:27:34	219.9054506	2619.337394	2.845833738	2.841726631	13.34013901	-4.177922541	-1.225262214	52.01330468	1003.14693	29.1	2467.950826	9.88131291682493E-324	522.114565	261.0568493	99.86813296	0	0	0	0	0	0	0
6:27:34	219.9054506	2619.337394	2.845833738	2.841726631	13.34013901	-4.177922541	-1.225262214	52.01330468	1003.14693	29.1	2467.950826	9.88131291682493E-324	522.114565	261.0568493	99.86813296	0	0	0	0	0	0	0
6:27:34	102.1204947	2711.585946	2.150146874	2.322604035	13.92255917	-5.712112341	-2.774622254	52.006812	1001.723956	29.1	2472.650463	9.88131291682493E-324	522.0952573	261.0471628	99.86806808	0	0	0	0	0	0	0
6:27:34	102.1204947	2711.585946	2.150146874	2.322604035	13.92255917	-5.712112341	-2.774622254	52.006812	1001.723956	29.1	2472.650463	9.88131291682493E-324	522.0952573	261.0471628	99.86806808	0	0	0	0	0	0	0
6:27:34	102.1204947	2711.585946	2.150146874	2.322604035	13.92255917	-5.712112341	-2.774622254	52.006812	1001.723956	29.1	2472.650463	9.88131291682493E-324	522.0952573	261.0471628	99.86806808	0	0	0	0	0	0	0
6:27:35	102.1204947	2711.585946	2.150146874	2.322604035	13.92255917	-5.712112341	-2.774622254	52.006812	1001.723956	29.1	2472.650463	9.88131291682493E-324	522.0952573	261.0471628	99.86806808	0	0	0	0	0	0	0
6:27:35	102.1204947	2711.585946	2.150146874	2.322604035	13.92255917	-5.712112341	-2.774622254	52.006812	1001.723956	29.1	2472.650463	9.88131291682493E-324	522.0952573	261.0471628	99.86806808	0	0	0	0	0	0	0
6:27:35	102.1204947	2711.585946	2.150146874	2.322604035	13.92255917	-5.712112341	-2.774622254	52.006812	1001.723956	29.1	2472.650463	9.88131291682493E-324	522.0952573	261.0471628	99.86806808	0	0	0	0	0	0	0
6:27:35	102.1204947	2711.585946	2.150146874	2.322604035	13.92255917	-5.712112341	-2.774622254	52.006812	1001.723956	29.1	2472.650463	9.88131291682493E-324	522.0952573	261.0471628	99.86806808	0	0	0	0	0	0	0
6:27:35	102.1204947	2711.585946	2.150146874	2.322604035	13.92255917	-5.712112341	-2.774622254	52.006812	1001.723956	29.1	2472.650463	9.88131291682493E-324	522.0952573	261.0471628	99.86806808	0	0	0	0	0	0	0
6:27:35	253.6592853	2818.689404	2.057691199	2.076893266	14.5345583	-6.353137518	-4.161454594	52.05228774	1000.995394	29.1	2480.019501	9.88131291682493E-324	522.0853717	261.0422034	99.86803486	0	0	0	0	0	0	0
6:27:35	253.6592853	2818.689404	2.057691199	2.076893266	14.5345583	-6.353137518	-4.161454594	52.05228774	1000.995394	29.1	2480.019501	9.88131291682493E-324	522.0853717	261.0422034	99.86803486	0	0	0	0	0	0	0
6:27:35	253.6592853	2818.689404	2.057691199	2.076893266	14.5345583	-6.353137518	-4.161454594	52.05228774	1000.995394	29.1	2480.019501	9.88131291682493E-324	522.0853717	261.0422034	99.86803486	0	0	0	0	0	0	0
6:27:35	253.6592853	2818.689404	2.057691199	2.076893266	14.5345583	-6.353137518	-4.161454594	52.05228774	1000.995394	29.1	2480.019501	9.88131291682493E-324	522.0853717	261.0422034	99.86803486	0	0	0	0	0	0	0
6:27:35	253.6592853	2818.689404	2.057691199	2.076893266	14.5345583	-6.353137518	-4.161454594	52.05228774	1000.995394	29.1	2480.019501	9.88131291682493E-324	522.0853717	261.0422034	99.86803486	0	0	0	0	0	0	0
6:27:35	253.6592853	2818.689404	2.057691199	2.076893266	14.5345583	-6.353137518	-4.161454594	52.05228774	1000.995394	29.1	2480.019501	9.88131291682493E-324	522.0853717	261.0422034	99.86803486	0	0	0	0	0	0	0
6:27:35	253.6592853	2818.689404	2.057691199	2.076893266	14.5345583	-6.353137518	-4.161454594	52.05228774	1000.995394	29.1	2480.019501	9.88131291682493E-324	522.0853717	261.0422034	99.86803486	0	0	0	0	0	0	0
6:27:35	253.6592853	2818.689404	2.057691199	2.076893266	14.5345583	-6.353137518	-4.161454594	52.05228774	1000.995394	29.1	2480.019501	9.88131291682493E-324	522.0853717	261.0422034	99.86803486	0	0	0	0	0	0	0
6:27:35	400.0420021	2916.613183	3.538489894	3.600945352	14.96974185	-5.177814409	-4.809504752	52.07557132	1000.62237	29.1	2489.990049	9.88131291682493E-324	522.0803103	261.0396641	99.86801785	0	0	0	0	0	0	0
6:27:35	400.0420021	2916.613183	3.538489894	3.600945352	14.96974185	-5.177814409	-4.809504752	52.07557132	1000.62237	29.1	2489.990049	9.88131291682493E-324	522.0803103	261.0396641	99.86801785	0	0	0	0	0	0	0
6:27:35	400.0420021	2916.613183	3.538489894	3.600945352	14.96974185	-5.177814409	-4.809504752	52.07557132	1000.62237	29.1	2489.990049	9.88131291682493E-324	522.0803103	261.0396641	99.86801785	0	0	0	0	0	0	0
6:27:35	400.0420021	2916.613183	3.538489894	3.600945352	14.96974185	-5.177814409	-4.809504752	52.07557132	1000.62237	29.1	2489.990049	9.88131291682493E-324	522.0803103	261.0396641	99.86801785	0	0	0	0	0	0	0
6:27:35	400.0420021	2916.613183	3.538489894	3.600945352	14.96974185	-5.177814409	-4.809504752	52.07557132	1000.62237	29.1	2489.990049	9.88131291682493E-324	522.0803103	261.0396641	99.86801785	0	0	0	0	0	0	0
6:27:35	400.0420021	2916.613183	3.538489894	3.600945352	14.96974185	-5.177814409	-4.809504752	52.07557132	1000.62237	29.1	2489.990049	9.88131291682493E-324	522.0803103	261.0396641	99.86801785	0	0	0	0	0	0	0
6:27:35	400.0420021	2916.613183	3.538489894	3.600945352	14.96974185	-5.177814409	-4.809504752	52.07557132	1000.62237	29.1	2489.990049	9.88131291682493E-324	522.0803103	261.0396641	99.86801785	0	0	0	0	0	0	0
6:27:35	400.0420021	2916.613183	3.538489894	3.600945352	14.96974185	-5.177814409	-4.809504752	52.07557132	1000.62237	29.1	2489.990049	9.88131291682493E-324	522.0803103	261.0396641	99.86801785	0	0	0	0	0	0	0
6:27:35	400.0420021	2916.613183	3.538489894	3.600945352	14.96974185	-5.177814409	-4.809504752	52.07557132	1000.62237	29.1	2489.990049	9.88131291682493E-324	522.0803103	261.0396641	99.86801785	0	0	0	0	0	0	0
6:27:35	390.2688411	2967.216022	4.970082826	4.99465202	15.14189983	-3.232096978	-4.531098433	52.08749252	1000.431381	29.1	2501.611313	9.88131291682493E-324	522.0777189	261.038364	99.86800914	0	0	0	0	0	0	0
6:27:35	390.2688411	2967.216022	4.970082826	4.99465202	15.14189983	-3.232096978	-4.531098433	52.08749252	1000.431381	29.1	2501.611313	9.88131291682493E-324	522.0777189	261.038364	99.86800914	0	0	0	0	0	0	0
6:27:35	390.2688411	2967.216022	4.970082826	4.99465202	15.14189983	-3.232096978	-4.531098433	52.08749252	1000.431381	29.1	2501.611313	9.88131291682493E-324	522.0777189	261.038364	99.86800914	0	0	0	0	0	0	0
6:27:35	390.2688411	2967.216022	4.970082826	4.99465202	15.14189983	-3.232096978	-4.531098433	52.08749252	1000.431381	29.1	2501.611313	9.88131291682493E-324	522.0777189	261.038364	99.86800914	0	0	0	0	0	0	0
6:27:35	390.2688411	2967.216022	4.970082826	4.99465202	15.14189983	-3.232096978	-4.531098433	52.08749252	1000.431381	29.1	2501.611313	9.88131291682493E-324	522.0777189	261.038364	99.86800914	0	0	0	0	0	0	0
6:27:35	390.2688411	2967.216022	4.970082826	4.99465202	15.14189983	-3.232096978	-4.531098433	52.08749252	1000.431381	29.1	2501.611313	9.88131291682493E-324	522.0777189	261.038364	99.86800914	0	0	0	0	0	0	0
6:27:35	390.2688411	2967.216022	4.970082826	4.99465202	15.14189983	-3.232096978	-4.531098433	52.08749252	1000.431381	29.1	2501.611313	9.88131291682493E-324	522.0777189	261.038364	99.86800914	0	0	0	0	0	0	0
6:27:35	390.2688411	2967.216022	4.970082826	4.99465202	15.14189983	-3.232096978	-4.531098433	52.08749252	1000.431381	29.1	2501.611313	9.88131291682493E-324	522.0777189	261.038364	99.86800914	0	0	0	0	0	0	0
6:27:35	-23.57916938	2974.856563	6.607050407	6.343573834	15.08594071	-1.109249653	-3.530458398	52.09359617	1000.566859	29.1	2513.674744	9.88131291682493E-324	522.0763921	261.0376984	99.86800468	0	0	0	0	0	0	0
6:27:35	-23.57916938	2974.856563	6.607050407	6.343573834	15.08594071	-1.109249653	-3.530458398	52.09359617	1000.566859	29.1	2513.674744	9.88131291682493E-324	522.0763921	261.0376984	99.86800468	0	0	0	0	0	0	0
6:27:36	-23.57916938	2974.856563	6.607050407	6.343573834	15.08594071	-1.109249653	-3.530458398	52.09359617	1000.566859	29.1	2513.674744	9.88131291682493E-324	522.0763921	261.0376984	99.86800468	0	0	0	0	0	0	0
6:27:36	-23.57916938	2974.856563	6.607050407	6.343573834	15.08594071	-1.109249653	-3.530458398	52.09359617	1000.566859	29.1	2513.674744	9.88131291682493E-324	522.0763921	261.0376984	99.86800468	0	0	0	0	0	0	0
6:27:36	-23.57916938	2974.856563	6.607050407	6.343573834	15.08594071	-1.109249653	-3.530458398	52.09359617	1000.566859	29.1	2513.674744	9.88131291682493E-324	522.0763921	261.0376984	99.86800468	0	0	0	0	0	0	0
6:27:36	-23.57916938	2974.856563	6.607050407	6.343573834	15.08594071	-1.109249653	-3.530458398	52.09359617	1000.566859	29.1	2513.674744	9.88131291682493E-324	522.0763921	261.0376984	99.86800468	0	0	0	0	0	0	0
6:27:36	-23.57916938	2974.856563	6.607050407	6.343573834	15.08594071	-1.109249653	-3.530458398	52.09359617	1000.566859	29.1	2513.674744	9.88131291682493E-324	522.0763921	261.0376984	99.86800468	0	0	0	0	0	0	0
6:27:36	-23.57916938	2974.856563	6.607050407	6.343573834	15.08594071	-1.109249653	-3.530458398	52.09359617	1000.566859	29.1	2513.674744	9.88131291682493E-324	522.0763921	261.0376984	99.86800468	0	0	0	0	0	0	0
6:27:36	-126.7691267	2945.340792	7.936705808	7.446133803	14.82789764	0.843256178	-2.1051547	51.99912124	1000.636224	29.1	2525.161933	9.88131291682493E-324	521.2368407	260.6181656	99.8675144	0	0	0	0	0	0	0
6:27:36	-126.7691267	2945.340792	7.936705808	7.446133803	14.82789764	0.843256178	-2.1051547	51.99912124	1000.636224	29.1	2525.161933	9.88131291682493E-324	521.2368407	260.6181656	99.8675144	0	0	0	0	0	0	0
6:27:36	-126.7691267	2945.340792	7.936705808	7.446133803	14.82789764	0.843256178	-2.1051547	51.99912124	1000.636224	29.1	2525.161933	9.88131291682493E-324	521.2368407	260.6181656	99.8675144	0	0	0	0	0	0	0
6:27:36	-126.7691267	2945.340792	7.936705808	7.446133803	14.82789764	0.843256178	-2.1051547	51.99912124	1000.636224	29.1	2525.161933	9.88131291682493E-324	521.2368407	260.6181656	99.8675144	0	0	0	0	0	0	0
6:27:36	-126.7691267	2945.340792	7.936705808	7.446133803	14.82789764	0.843256178	-2.1051547	51.99912124	1000.636224	29.1	2525.161933	9.88131291682493E-324	521.2368407	260.6181656	99.8675144	0	0	0	0	0	0	0
6:27:36	-126.7691267	2945.340792	7.936705808	7.446133803	14.82789764	0.843256178	-2.1051547	51.99912124	1000.636224	29.1	2525.161933	9.88131291682493E-324	521.2368407	260.6181656	99.8675144	0	0	0	0	0	0	0
6:27:36	-126.7691267	2945.340792	7.936705808	7.446133803	14.82789764	0.843256178	-2.1051547	51.99912124	1000.636224	29.1	2525.161933	9.88131291682493E-324	521.2368407	260.6181656	99.8675144	0	0	0	0	0	0	0
6:27:36	-126.7691267	2945.340792	7.936705808	7.446133803	14.82789764	0.843256178	-2.1051547	51.99912124	1000.636224	29.1	2525.161933	9.88131291682493E-324	521.2368407	260.6181656	99.8675144	0	0	0	0	0	0	0
6:27:36	-126.7691267	2945.340792	7.936705808	7.446133803	14.82789764	0.843256178	-2.1051547	51.99912124	1000.636224	29.1	2525.161933	9.88131291682493E-324	521.2368407	260.6181656	99.8675144	0	0	0	0	0	0	0
6:27:36	-287.3918729	2888.35683	8.909737374	8.295324507	14.43396359	2.414747163	-0.548055206	51.95075007	1000.671739	29.1	2535.239566	9.88131291682493E-324	520.8069905	260.4033648	99.86726337	0	0	0	0	0	0	0
6:27:36	-287.3918729	2888.35683	8.909737374	8.295324507	14.43396359	2.414747163	-0.548055206	51.95075007	1000.671739	29.1	2535.239566	9.88131291682493E-324	520.8069905	260.4033648	99.86726337	0	0	0	0	0	0	0
6:27:36	-471.9446983	2859.025664	8.870389899	8.421459606	14.27697087	2.67339773	-0.009644165	51.94060006	1000.679191	29.1	2538.477053	9.88131291682493E-324	520.7167924	260.3582918	99.8672107	0	0	0	0	0	0	0
6:27:36	-471.9446983	2859.025664	8.870389899	8.421459606	14.27697087	2.67339773	-0.009644165	51.94060006	1000.679191	29.1	2538.477053	9.88131291682493E-324	520.7167924	260.3582918	99.8672107	0	0	0	0	0	0	0
6:27:36	-595.7343586	2834.438131	8.761111919	8.522367685	14.1457767	2.874718184	0.433284668	51.93248005	1000.685153	29.1	2541.143042	9.88131291682493E-324	520.6446339	260.3222335	99.86716856	0	0	0	0	0	0	0
6:27:36	-654.5756869	2815.013305	8.684089535	8.187294148	14.02862136	3.036974547	0.810427734	51.92598404	1000.689922	29.1	2543.427034	9.88131291682493E-324	520.5869071	260.2933868	99.86713485	0	0	0	0	0	0	0
6:27:36	-654.5756869	2815.013305	8.684089535	8.187294148	14.02862136	3.036974547	0.810427734	51.92598404	1000.689922	29.1	2543.427034	9.88131291682493E-324	520.5869071	260.2933868	99.86713485	0	0	0	0	0	0	0
6:27:36	-584.3189996	2779.178075	8.694337303	8.388348255	13.82639767	3.23138371	1.41451375	51.91662978	1000.69679	29.1	2547.148022	9.88131291682493E-324	520.5037806	260.2518475	99.8670863	0	0	0	0	0	0	0
6:27:36	-448.3389997	2765.08046	8.654669842	8.400478604	13.74711814	3.293706968	1.641211	51.91330383	1000.699232	29.1	2548.562417	9.88131291682493E-324	520.4742244	260.237078	99.86706904	0	0	0	0	0	0	0
6:27:36	-448.3389997	2765.08046	8.654669842	8.400478604	13.74711814	3.293706968	1.641211	51.91330383	1000.699232	29.1	2548.562417	9.88131291682493E-324	520.4742244	260.237078	99.86706904	0	0	0	0	0	0	0
6:27:36	-448.3389997	2765.08046	8.654669842	8.400478604	13.74711814	3.293706968	1.641211	51.91330383	1000.699232	29.1	2548.562417	9.88131291682493E-324	520.4742244	260.237078	99.86706904	0	0	0	0	0	0	0
6:27:36	-448.3389997	2765.08046	8.654669842	8.400478604	13.74711814	3.293706968	1.641211	51.91330383	1000.699232	29.1	2548.562417	9.88131291682493E-324	520.4742244	260.237078	99.86706904	0	0	0	0	0	0	0
6:27:36	-448.3389997	2765.08046	8.654669842	8.400478604	13.74711814	3.293706968	1.641211	51.91330383	1000.699232	29.1	2548.562417	9.88131291682493E-324	520.4742244	260.237078	99.86706904	0	0	0	0	0	0	0
6:27:36	-448.3389997	2765.08046	8.654669842	8.400478604	13.74711814	3.293706968	1.641211	51.91330383	1000.699232	29.1	2548.562417	9.88131291682493E-324	520.4742244	260.237078	99.86706904	0	0	0	0	0	0	0
6:27:36	-448.3389997	2765.08046	8.654669842	8.400478604	13.74711814	3.293706968	1.641211	51.91330383	1000.699232	29.1	2548.562417	9.88131291682493E-324	520.4742244	260.237078	99.86706904	0	0	0	0	0	0	0
6:27:36	-448.3389997	2765.08046	8.654669842	8.400478604	13.74711814	3.293706968	1.641211	51.91330383	1000.699232	29.1	2548.562417	9.88131291682493E-324	520.4742244	260.237078	99.86706904	0	0	0	0	0	0	0
6:27:36	-448.3389997	2765.08046	8.654669842	8.400478604	13.74711814	3.293706968	1.641211	51.91330383	1000.699232	29.1	2548.562417	9.88131291682493E-324	520.4742244	260.237078	99.86706904	0	0	0	0	0	0	0
6:27:37	-434.6960478	2727.930052	8.432062959	7.911029045	13.55201249	3.367209968	2.153228032	51.90681156	999.6118549	29.1	2551.90491	9.88131291682493E-324	520.4165309	260.2082479	99.86703535	0	0	0	0	0	0	0
6:27:37	-434.6960478	2727.930052	8.432062959	7.911029045	13.55201249	3.367209968	2.153228032	51.90681156	999.6118549	29.1	2551.90491	9.88131291682493E-324	520.4165309	260.2082479	99.86703535	0	0	0	0	0	0	0
6:27:37	-434.6960478	2727.930052	8.432062959	7.911029045	13.55201249	3.367209968	2.153228032	51.90681156	999.6118549	29.1	2551.90491	9.88131291682493E-324	520.4165309	260.2082479	99.86703535	0	0	0	0	0	0	0
6:27:37	-434.6960478	2727.930052	8.432062959	7.911029045	13.55201249	3.367209968	2.153228032	51.90681156	999.6118549	29.1	2551.90491	9.88131291682493E-324	520.4165309	260.2082479	99.86703535	0	0	0	0	0	0	0
6:27:37	-434.6960478	2727.930052	8.432062959	7.911029045	13.55201249	3.367209968	2.153228032	51.90681156	999.6118549	29.1	2551.90491	9.88131291682493E-324	520.4165309	260.2082479	99.86703535	0	0	0	0	0	0	0
6:27:37	-434.6960478	2727.930052	8.432062959	7.911029045	13.55201249	3.367209968	2.153228032	51.90681156	999.6118549	29.1	2551.90491	9.88131291682493E-324	520.4165309	260.2082479	99.86703535	0	0	0	0	0	0	0
6:27:37	-434.6960478	2727.930052	8.432062959	7.911029045	13.55201249	3.367209968	2.153228032	51.90681156	999.6118549	29.1	2551.90491	9.88131291682493E-324	520.4165309	260.2082479	99.86703535	0	0	0	0	0	0	0
6:27:37	-434.6960478	2727.930052	8.432062959	7.911029045	13.55201249	3.367209968	2.153228032	51.90681156	999.6118549	29.1	2551.90491	9.88131291682493E-324	520.4165309	260.2082479	99.86703535	0	0	0	0	0	0	0
6:27:37	-222.1422165	2683.344842	8.029064235	7.437422871	13.32027839	3.277107504	2.547380752	52.00108752	999.0551177	29.1	2555.149066	9.88131291682493E-324	520.3869918	260.1934869	99.8670181	0	0	0	0	0	0	0
6:27:37	-222.1422165	2683.344842	8.029064235	7.437422871	13.32027839	3.277107504	2.547380752	52.00108752	999.0551177	29.1	2555.149066	9.88131291682493E-324	520.3869918	260.1934869	99.8670181	0	0	0	0	0	0	0
6:27:37	-222.1422165	2683.344842	8.029064235	7.437422871	13.32027839	3.277107504	2.547380752	52.00108752	999.0551177	29.1	2555.149066	9.88131291682493E-324	520.3869918	260.1934869	99.8670181	0	0	0	0	0	0	0
6:27:37	-222.1422165	2683.344842	8.029064235	7.437422871	13.32027839	3.277107504	2.547380752	52.00108752	999.0551177	29.1	2555.149066	9.88131291682493E-324	520.3869918	260.1934869	99.8670181	0	0	0	0	0	0	0
6:27:37	-222.1422165	2683.344842	8.029064235	7.437422871	13.32027839	3.277107504	2.547380752	52.00108752	999.0551177	29.1	2555.149066	9.88131291682493E-324	520.3869918	260.1934869	99.8670181	0	0	0	0	0	0	0
6:27:37	-222.1422165	2683.344842	8.029064235	7.437422871	13.32027839	3.277107504	2.547380752	52.00108752	999.0551177	29.1	2555.149066	9.88131291682493E-324	520.3869918	260.1934869	99.8670181	0	0	0	0	0	0	0
6:27:37	-222.1422165	2683.344842	8.029064235	7.437422871	13.32027839	3.277107504	2.547380752	52.00108752	999.0551177	29.1	2555.149066	9.88131291682493E-324	520.3869918	260.1934869	99.8670181	0	0	0	0	0	0	0
6:27:37	-222.1422165	2683.344842	8.029064235	7.437422871	13.32027839	3.277107504	2.547380752	52.00108752	999.0551177	29.1	2555.149066	9.88131291682493E-324	520.3869918	260.1934869	99.8670181	0	0	0	0	0	0	0
6:27:37	-187.4727268	2642.102383	7.681352888	7.00823251	13.10931854	3.138631042	2.771962945	52.04935681	998.7700683	29.1	2557.54249	9.88131291682493E-324	520.3718678	260.1859293	99.86700927	0	0	0	0	0	0	0
6:27:37	-187.4727268	2642.102383	7.681352888	7.00823251	13.10931854	3.138631042	2.771962945	52.04935681	998.7700683	29.1	2557.54249	9.88131291682493E-324	520.3718678	260.1859293	99.86700927	0	0	0	0	0	0	0
6:27:37	-187.4727268	2642.102383	7.681352888	7.00823251	13.10931854	3.138631042	2.771962945	52.04935681	998.7700683	29.1	2557.54249	9.88131291682493E-324	520.3718678	260.1859293	99.86700927	0	0	0	0	0	0	0
6:27:37	-187.4727268	2642.102383	7.681352888	7.00823251	13.10931854	3.138631042	2.771962945	52.04935681	998.7700683	29.1	2557.54249	9.88131291682493E-324	520.3718678	260.1859293	99.86700927	0	0	0	0	0	0	0
6:27:37	-187.4727268	2642.102383	7.681352888	7.00823251	13.10931854	3.138631042	2.771962945	52.04935681	998.7700683	29.1	2557.54249	9.88131291682493E-324	520.3718678	260.1859293	99.86700927	0	0	0	0	0	0	0
6:27:37	-187.4727268	2642.102383	7.681352888	7.00823251	13.10931854	3.138631042	2.771962945	52.04935681	998.7700683	29.1	2557.54249	9.88131291682493E-324	520.3718678	260.1859293	99.86700927	0	0	0	0	0	0	0
6:27:37	-187.4727268	2642.102383	7.681352888	7.00823251	13.10931854	3.138631042	2.771962945	52.04935681	998.7700683	29.1	2557.54249	9.88131291682493E-324	520.3718678	260.1859293	99.86700927	0	0	0	0	0	0	0
6:27:37	-187.4727268	2642.102383	7.681352888	7.00823251	13.10931854	3.138631042	2.771962945	52.04935681	998.7700683	29.1	2557.54249	9.88131291682493E-324	520.3718678	260.1859293	99.86700927	0	0	0	0	0	0	0
6:27:37	-187.4727268	2642.102383	7.681352888	7.00823251	13.10931854	3.138631042	2.771962945	52.04935681	998.7700683	29.1	2557.54249	9.88131291682493E-324	520.3718678	260.1859293	99.86700927	0	0	0	0	0	0	0
6:27:37	123.9774679	2606.138676	7.251948679	6.715207045	12.91479509	2.993779093	2.861901028	52.07407069	998.6241229	29.1	2558.883347	9.88131291682493E-324	520.3641243	260.1820598	99.86700474	0	0	0	0	0	0	0
6:27:37	123.9774679	2606.138676	7.251948679	6.715207045	12.91479509	2.993779093	2.861901028	52.07407069	998.6241229	29.1	2558.883347	9.88131291682493E-324	520.3641243	260.1820598	99.86700474	0	0	0	0	0	0	0
6:27:37	123.9774679	2606.138676	7.251948679	6.715207045	12.91479509	2.993779093	2.861901028	52.07407069	998.6241229	29.1	2558.883347	9.88131291682493E-324	520.3641243	260.1820598	99.86700474	0	0	0	0	0	0	0
6:27:37	123.9774679	2606.138676	7.251948679	6.715207045	12.91479509	2.993779093	2.861901028	52.07407069	998.6241229	29.1	2558.883347	9.88131291682493E-324	520.3641243	260.1820598	99.86700474	0	0	0	0	0	0	0
6:27:37	123.9774679	2606.138676	7.251948679	6.715207045	12.91479509	2.993779093	2.861901028	52.07407069	998.6241229	29.1	2558.883347	9.88131291682493E-324	520.3641243	260.1820598	99.86700474	0	0	0	0	0	0	0
6:27:37	123.9774679	2606.138676	7.251948679	6.715207045	12.91479509	2.993779093	2.861901028	52.07407069	998.6241229	29.1	2558.883347	9.88131291682493E-324	520.3641243	260.1820598	99.86700474	0	0	0	0	0	0	0
6:27:37	123.9774679	2606.138676	7.251948679	6.715207045	12.91479509	2.993779093	2.861901028	52.07407069	998.6241229	29.1	2558.883347	9.88131291682493E-324	520.3641243	260.1820598	99.86700474	0	0	0	0	0	0	0
6:27:38	123.9774679	2606.138676	7.251948679	6.715207045	12.91479509	2.993779093	2.861901028	52.07407069	998.6241229	29.1	2558.883347	9.88131291682493E-324	520.3641243	260.1820598	99.86700474	0	0	0	0	0	0	0
6:27:38	208.9462235	2572.34093	6.937493724	6.140514007	12.75233509	2.842462896	2.868365326	51.98912419	1000.882039	29.1	2546.278978	9.88131291682493E-324	520.6197757	260.3098866	99.86749043	0	0	0	0	0	0	0
6:27:38	208.9462235	2572.34093	6.937493724	6.140514007	12.75233509	2.842462896	2.868365326	51.98912419	1000.882039	29.1	2546.278978	9.88131291682493E-324	520.6197757	260.3098866	99.86749043	0	0	0	0	0	0	0
6:27:38	208.9462235	2572.34093	6.937493724	6.140514007	12.75233509	2.842462896	2.868365326	51.98912419	1000.882039	29.1	2546.278978	9.88131291682493E-324	520.6197757	260.3098866	99.86749043	0	0	0	0	0	0	0
6:27:38	208.9462235	2572.34093	6.937493724	6.140514007	12.75233509	2.842462896	2.868365326	51.98912419	1000.882039	29.1	2546.278978	9.88131291682493E-324	520.6197757	260.3098866	99.86749043	0	0	0	0	0	0	0
6:27:38	208.9462235	2572.34093	6.937493724	6.140514007	12.75233509	2.842462896	2.868365326	51.98912419	1000.882039	29.1	2546.278978	9.88131291682493E-324	520.6197757	260.3098866	99.86749043	0	0	0	0	0	0	0
6:27:38	208.9462235	2572.34093	6.937493724	6.140514007	12.75233509	2.842462896	2.868365326	51.98912419	1000.882039	29.1	2546.278978	9.88131291682493E-324	520.6197757	260.3098866	99.86749043	0	0	0	0	0	0	0
6:27:38	208.9462235	2572.34093	6.937493724	6.140514007	12.75233509	2.842462896	2.868365326	51.98912419	1000.882039	29.1	2546.278978	9.88131291682493E-324	520.6197757	260.3098866	99.86749043	0	0	0	0	0	0	0
6:27:38	208.9462235	2572.34093	6.937493724	6.140514007	12.75233509	2.842462896	2.868365326	51.98912419	1000.882039	29.1	2546.278978	9.88131291682493E-324	520.6197757	260.3098866	99.86749043	0	0	0	0	0	0	0
6:27:38	93.45165845	2545.73782	6.807540786	6.148191172	12.61193156	2.718445003	2.821451047	51.94563159	1002.038092	29.1	2530.038748	9.88131291682493E-324	520.7506691	260.375334	99.8677391	0	0	0	0	0	0	0
6:27:38	93.45165845	2545.73782	6.807540786	6.148191172	12.61193156	2.718445003	2.821451047	51.94563159	1002.038092	29.1	2530.038748	9.88131291682493E-324	520.7506691	260.375334	99.8677391	0	0	0	0	0	0	0
6:27:38	93.45165845	2545.73782	6.807540786	6.148191172	12.61193156	2.718445003	2.821451047	51.94563159	1002.038092	29.1	2530.038748	9.88131291682493E-324	520.7506691	260.375334	99.8677391	0	0	0	0	0	0	0
6:27:38	93.45165845	2545.73782	6.807540786	6.148191172	12.61193156	2.718445003	2.821451047	51.94563159	1002.038092	29.1	2530.038748	9.88131291682493E-324	520.7506691	260.375334	99.8677391	0	0	0	0	0	0	0
6:27:38	93.45165845	2545.73782	6.807540786	6.148191172	12.61193156	2.718445003	2.821451047	51.94563159	1002.038092	29.1	2530.038748	9.88131291682493E-324	520.7506691	260.375334	99.8677391	0	0	0	0	0	0	0
6:27:38	93.45165845	2545.73782	6.807540786	6.148191172	12.61193156	2.718445003	2.821451047	51.94563159	1002.038092	29.1	2530.038748	9.88131291682493E-324	520.7506691	260.375334	99.8677391	0	0	0	0	0	0	0
6:27:38	93.45165845	2545.73782	6.807540786	6.148191172	12.61193156	2.718445003	2.821451047	51.94563159	1002.038092	29.1	2530.038748	9.88131291682493E-324	520.7506691	260.375334	99.8677391	0	0	0	0	0	0	0
6:27:38	93.45165845	2545.73782	6.807540786	6.148191172	12.61193156	2.718445003	2.821451047	51.94563159	1002.038092	29.1	2530.038748	9.88131291682493E-324	520.7506691	260.375334	99.8677391	0	0	0	0	0	0	0
6:27:38	93.45165845	2545.73782	6.807540786	6.148191172	12.61193156	2.718445003	2.821451047	51.94563159	1002.038092	29.1	2530.038748	9.88131291682493E-324	520.7506691	260.375334	99.8677391	0	0	0	0	0	0	0
6:27:38	135.4043931	2524.08662	6.526548883	6.16148188	12.50670896	2.614875841	2.749150936	51.92336337	1002.629991	29.1	2510.726751	9.88131291682493E-324	520.8176866	260.408843	99.86786642	0	0	0	0	0	0	0
6:27:38	135.4043931	2524.08662	6.526548883	6.16148188	12.50670896	2.614875841	2.749150936	51.92336337	1002.629991	29.1	2510.726751	9.88131291682493E-324	520.8176866	260.408843	99.86786642	0	0	0	0	0	0	0
6:27:38	135.4043931	2524.08662	6.526548883	6.16148188	12.50670896	2.614875841	2.749150936	51.92336337	1002.629991	29.1	2510.726751	9.88131291682493E-324	520.8176866	260.408843	99.86786642	0	0	0	0	0	0	0
6:27:38	135.4043931	2524.08662	6.526548883	6.16148188	12.50670896	2.614875841	2.749150936	51.92336337	1002.629991	29.1	2510.726751	9.88131291682493E-324	520.8176866	260.408843	99.86786642	0	0	0	0	0	0	0
6:27:38	135.4043931	2524.08662	6.526548883	6.16148188	12.50670896	2.614875841	2.749150936	51.92336337	1002.629991	29.1	2510.726751	9.88131291682493E-324	520.8176866	260.408843	99.86786642	0	0	0	0	0	0	0
6:27:38	135.4043931	2524.08662	6.526548883	6.16148188	12.50670896	2.614875841	2.749150936	51.92336337	1002.629991	29.1	2510.726751	9.88131291682493E-324	520.8176866	260.408843	99.86786642	0	0	0	0	0	0	0
6:27:38	135.4043931	2524.08662	6.526548883	6.16148188	12.50670896	2.614875841	2.749150936	51.92336337	1002.629991	29.1	2510.726751	9.88131291682493E-324	520.8176866	260.408843	99.86786642	0	0	0	0	0	0	0
6:27:38	135.4043931	2524.08662	6.526548883	6.16148188	12.50670896	2.614875841	2.749150936	51.92336337	1002.629991	29.1	2510.726751	9.88131291682493E-324	520.8176866	260.408843	99.86786642	0	0	0	0	0	0	0
6:27:38	14.96152128	2509.264357	6.460489028	6.062030722	12.43411499	2.543288431	2.674253279	51.91196205	1002.933043	29.1	2498.380329	9.88131291682493E-324	520.8519995	260.4259996	99.86793161	0	0	0	0	0	0	0
6:27:38	14.96152128	2509.264357	6.460489028	6.062030722	12.43411499	2.543288431	2.674253279	51.91196205	1002.933043	29.1	2498.380329	9.88131291682493E-324	520.8519995	260.4259996	99.86793161	0	0	0	0	0	0	0
6:27:38	14.96152128	2509.264357	6.460489028	6.062030722	12.43411499	2.543288431	2.674253279	51.91196205	1002.933043	29.1	2498.380329	9.88131291682493E-324	520.8519995	260.4259996	99.86793161	0	0	0	0	0	0	0
6:27:38	14.96152128	2509.264357	6.460489028	6.062030722	12.43411499	2.543288431	2.674253279	51.91196205	1002.933043	29.1	2498.380329	9.88131291682493E-324	520.8519995	260.4259996	99.86793161	0	0	0	0	0	0	0
6:27:38	14.96152128	2509.264357	6.460489028	6.062030722	12.43411499	2.543288431	2.674253279	51.91196205	1002.933043	29.1	2498.380329	9.88131291682493E-324	520.8519995	260.4259996	99.86793161	0	0	0	0	0	0	0
6:27:38	14.96152128	2509.264357	6.460489028	6.062030722	12.43411499	2.543288431	2.674253279	51.91196205	1002.933043	29.1	2498.380329	9.88131291682493E-324	520.8519995	260.4259996	99.86793161	0	0	0	0	0	0	0
6:27:38	14.96152128	2509.264357	6.460489028	6.062030722	12.43411499	2.543288431	2.674253279	51.91196205	1002.933043	29.1	2498.380329	9.88131291682493E-324	520.8519995	260.4259996	99.86793161	0	0	0	0	0	0	0
6:27:39	14.96152128	2509.264357	6.460489028	6.062030722	12.43411499	2.543288431	2.674253279	51.91196205	1002.933043	29.1	2498.380329	9.88131291682493E-324	520.8519995	260.4259996	99.86793161	0	0	0	0	0	0	0
6:27:39	14.96152128	2509.264357	6.460489028	6.062030722	12.43411499	2.543288431	2.674253279	51.91196205	1002.933043	29.1	2498.380329	9.88131291682493E-324	520.8519995	260.4259996	99.86793161	0	0	0	0	0	0	0
6:27:39	-33.4788771	2497.606423	6.461042382	6.34250373	12.37611487	2.486339677	2.605649679	51.90612457	1002.364502	29.1	2490.49092	9.88131291682493E-324	520.8695678	260.4347838	99.86796498	0	0	0	0	0	0	0
6:27:39	-33.4788771	2497.606423	6.461042382	6.34250373	12.37611487	2.486339677	2.605649679	51.90612457	1002.364502	29.1	2490.49092	9.88131291682493E-324	520.8695678	260.4347838	99.86796498	0	0	0	0	0	0	0
6:27:39	-33.4788771	2497.606423	6.461042382	6.34250373	12.37611487	2.486339677	2.605649679	51.90612457	1002.364502	29.1	2490.49092	9.88131291682493E-324	520.8695678	260.4347838	99.86796498	0	0	0	0	0	0	0
6:27:39	-33.4788771	2497.606423	6.461042382	6.34250373	12.37611487	2.486339677	2.605649679	51.90612457	1002.364502	29.1	2490.49092	9.88131291682493E-324	520.8695678	260.4347838	99.86796498	0	0	0	0	0	0	0
6:27:39	-33.4788771	2497.606423	6.461042382	6.34250373	12.37611487	2.486339677	2.605649679	51.90612457	1002.364502	29.1	2490.49092	9.88131291682493E-324	520.8695678	260.4347838	99.86796498	0	0	0	0	0	0	0
6:27:39	-33.4788771	2497.606423	6.461042382	6.34250373	12.37611487	2.486339677	2.605649679	51.90612457	1002.364502	29.1	2490.49092	9.88131291682493E-324	520.8695678	260.4347838	99.86796498	0	0	0	0	0	0	0
6:27:39	-33.4788771	2497.606423	6.461042382	6.34250373	12.37611487	2.486339677	2.605649679	51.90612457	1002.364502	29.1	2490.49092	9.88131291682493E-324	520.8695678	260.4347838	99.86796498	0	0	0	0	0	0	0
6:27:39	-33.4788771	2497.606423	6.461042382	6.34250373	12.37611487	2.486339677	2.605649679	51.90612457	1002.364502	29.1	2490.49092	9.88131291682493E-324	520.8695678	260.4347838	99.86796498	0	0	0	0	0	0	0
6:27:39	-383.6102571	2486.172729	6.6085257	6.60835391	12.32594682	2.429853914	2.543916636	51.90313578	1002.073409	29.1	2479.600431	9.88131291682493E-324	520.8785627	260.4392813	99.86798207	0	0	0	0	0	0	0
6:27:39	-383.6102571	2486.172729	6.6085257	6.60835391	12.32594682	2.429853914	2.543916636	51.90313578	1002.073409	29.1	2479.600431	9.88131291682493E-324	520.8785627	260.4392813	99.86798207	0	0	0	0	0	0	0
6:27:39	-383.6102571	2486.172729	6.6085257	6.60835391	12.32594682	2.429853914	2.543916636	51.90313578	1002.073409	29.1	2479.600431	9.88131291682493E-324	520.8785627	260.4392813	99.86798207	0	0	0	0	0	0	0
6:27:39	-383.6102571	2486.172729	6.6085257	6.60835391	12.32594682	2.429853914	2.543916636	51.90313578	1002.073409	29.1	2479.600431	9.88131291682493E-324	520.8785627	260.4392813	99.86798207	0	0	0	0	0	0	0
6:27:39	-383.6102571	2486.172729	6.6085257	6.60835391	12.32594682	2.429853914	2.543916636	51.90313578	1002.073409	29.1	2479.600431	9.88131291682493E-324	520.8785627	260.4392813	99.86798207	0	0	0	0	0	0	0
6:27:39	-383.6102571	2486.172729	6.6085257	6.60835391	12.32594682	2.429853914	2.543916636	51.90313578	1002.073409	29.1	2479.600431	9.88131291682493E-324	520.8785627	260.4392813	99.86798207	0	0	0	0	0	0	0
6:27:39	19.03335638	2479.391381	6.368229158	6.027149202	12.29050077	2.352837204	2.487693317	51.90160552	1001.924369	29.1	2470.572333	9.88131291682493E-324	520.8831681	260.441584	99.86799082	0	0	0	0	0	0	0
6:27:39	19.03335638	2479.391381	6.368229158	6.027149202	12.29050077	2.352837204	2.487693317	51.90160552	1001.924369	29.1	2470.572333	9.88131291682493E-324	520.8831681	260.441584	99.86799082	0	0	0	0	0	0	0
6:27:39	19.03335638	2479.391381	6.368229158	6.027149202	12.29050077	2.352837204	2.487693317	51.90160552	1001.924369	29.1	2470.572333	9.88131291682493E-324	520.8831681	260.441584	99.86799082	0	0	0	0	0	0	0
6:27:39	19.03335638	2479.391381	6.368229158	6.027149202	12.29050077	2.352837204	2.487693317	51.90160552	1001.924369	29.1	2470.572333	9.88131291682493E-324	520.8831681	260.441584	99.86799082	0	0	0	0	0	0	0
6:27:39	19.03335638	2479.391381	6.368229158	6.027149202	12.29050077	2.352837204	2.487693317	51.90160552	1001.924369	29.1	2470.572333	9.88131291682493E-324	520.8831681	260.441584	99.86799082	0	0	0	0	0	0	0
6:27:39	19.03335638	2479.391381	6.368229158	6.027149202	12.29050077	2.352837204	2.487693317	51.90160552	1001.924369	29.1	2470.572333	9.88131291682493E-324	520.8831681	260.441584	99.86799082	0	0	0	0	0	0	0
6:27:39	19.03335638	2479.391381	6.368229158	6.027149202	12.29050077	2.352837204	2.487693317	51.90160552	1001.924369	29.1	2470.572333	9.88131291682493E-324	520.8831681	260.441584	99.86799082	0	0	0	0	0	0	0
6:27:39	19.03335638	2479.391381	6.368229158	6.027149202	12.29050077	2.352837204	2.487693317	51.90160552	1001.924369	29.1	2470.572333	9.88131291682493E-324	520.8831681	260.441584	99.86799082	0	0	0	0	0	0	0
6:27:39	90.96762246	2477.789387	5.735341329	5.138124391	12.32270439	1.317708649	2.223506979	51.90082203	1001.848061	29.1	2465.452234	9.88131291682493E-324	520.8855261	260.442763	99.8679953	0	0	0	0	0	0	0
6:27:39	90.96762246	2477.789387	5.735341329	5.138124391	12.32270439	1.317708649	2.223506979	51.90082203	1001.848061	29.1	2465.452234	9.88131291682493E-324	520.8855261	260.442763	99.8679953	0	0	0	0	0	0	0
6:27:39	90.96762246	2477.789387	5.735341329	5.138124391	12.32270439	1.317708649	2.223506979	51.90082203	1001.848061	29.1	2465.452234	9.88131291682493E-324	520.8855261	260.442763	99.8679953	0	0	0	0	0	0	0
6:27:39	90.96762246	2477.789387	5.735341329	5.138124391	12.32270439	1.317708649	2.223506979	51.90082203	1001.848061	29.1	2465.452234	9.88131291682493E-324	520.8855261	260.442763	99.8679953	0	0	0	0	0	0	0
6:27:39	90.96762246	2477.789387	5.735341329	5.138124391	12.32270439	1.317708649	2.223506979	51.90082203	1001.848061	29.1	2465.452234	9.88131291682493E-324	520.8855261	260.442763	99.8679953	0	0	0	0	0	0	0
6:27:40	90.96762246	2477.789387	5.735341329	5.138124391	12.32270439	1.317708649	2.223506979	51.90082203	1001.848061	29.1	2465.452234	9.88131291682493E-324	520.8855261	260.442763	99.8679953	0	0	0	0	0	0	0
6:27:40	90.96762246	2477.789387	5.735341329	5.138124391	12.32270439	1.317708649	2.223506979	51.90082203	1001.848061	29.1	2465.452234	9.88131291682493E-324	520.8855261	260.442763	99.8679953	0	0	0	0	0	0	0
6:27:40	90.96762246	2477.789387	5.735341329	5.138124391	12.32270439	1.317708649	2.223506979	51.90082203	1001.848061	29.1	2465.452234	9.88131291682493E-324	520.8855261	260.442763	99.8679953	0	0	0	0	0	0	0
6:27:40	90.96762246	2477.789387	5.735341329	5.138124391	12.32270439	1.317708649	2.223506979	51.90082203	1001.848061	29.1	2465.452234	9.88131291682493E-324	520.8855261	260.442763	99.8679953	0	0	0	0	0	0	0
6:27:40	180.8609027	2496.728406	4.74237476	4.556535688	12.49207265	-0.338221172	1.494995573	51.94922088	1002.532695	29.1	2463.24316	9.88131291682493E-324	521.3210533	260.6605267	99.86799759	0	0	0	0	0	0	0
6:27:40	180.8609027	2496.728406	4.74237476	4.556535688	12.49207265	-0.338221172	1.494995573	51.94922088	1002.532695	29.1	2463.24316	9.88131291682493E-324	521.3210533	260.6605267	99.86799759	0	0	0	0	0	0	0
6:27:40	180.8609027	2496.728406	4.74237476	4.556535688	12.49207265	-0.338221172	1.494995573	51.94922088	1002.532695	29.1	2463.24316	9.88131291682493E-324	521.3210533	260.6605267	99.86799759	0	0	0	0	0	0	0
6:27:40	180.8609027	2496.728406	4.74237476	4.556535688	12.49207265	-0.338221172	1.494995573	51.94922088	1002.532695	29.1	2463.24316	9.88131291682493E-324	521.3210533	260.6605267	99.86799759	0	0	0	0	0	0	0
6:27:40	180.8609027	2496.728406	4.74237476	4.556535688	12.49207265	-0.338221172	1.494995573	51.94922088	1002.532695	29.1	2463.24316	9.88131291682493E-324	521.3210533	260.6605267	99.86799759	0	0	0	0	0	0	0
6:27:40	180.8609027	2496.728406	4.74237476	4.556535688	12.49207265	-0.338221172	1.494995573	51.94922088	1002.532695	29.1	2463.24316	9.88131291682493E-324	521.3210533	260.6605267	99.86799759	0	0	0	0	0	0	0
6:27:40	180.8609027	2496.728406	4.74237476	4.556535688	12.49207265	-0.338221172	1.494995573	51.94922088	1002.532695	29.1	2463.24316	9.88131291682493E-324	521.3210533	260.6605267	99.86799759	0	0	0	0	0	0	0
6:27:40	180.8609027	2496.728406	4.74237476	4.556535688	12.49207265	-0.338221172	1.494995573	51.94922088	1002.532695	29.1	2463.24316	9.88131291682493E-324	521.3210533	260.6605267	99.86799759	0	0	0	0	0	0	0
6:27:40	-96.93465782	2538.064288	3.692367877	3.713026272	12.8166212	-2.22833724	0.334589733	51.97400109	1002.883228	29.1	2463.227586	9.88131291682493E-324	521.5440433	260.7720217	99.86799877	0	0	0	0	0	0	0
6:27:40	-96.93465782	2538.064288	3.692367877	3.713026272	12.8166212	-2.22833724	0.334589733	51.97400109	1002.883228	29.1	2463.227586	9.88131291682493E-324	521.5440433	260.7720217	99.86799877	0	0	0	0	0	0	0
6:27:40	-96.93465782	2538.064288	3.692367877	3.713026272	12.8166212	-2.22833724	0.334589733	51.97400109	1002.883228	29.1	2463.227586	9.88131291682493E-324	521.5440433	260.7720217	99.86799877	0	0	0	0	0	0	0
6:27:40	-96.93465782	2538.064288	3.692367877	3.713026272	12.8166212	-2.22833724	0.334589733	51.97400109	1002.883228	29.1	2463.227586	9.88131291682493E-324	521.5440433	260.7720217	99.86799877	0	0	0	0	0	0	0
6:27:40	-96.93465782	2538.064288	3.692367877	3.713026272	12.8166212	-2.22833724	0.334589733	51.97400109	1002.883228	29.1	2463.227586	9.88131291682493E-324	521.5440433	260.7720217	99.86799877	0	0	0	0	0	0	0
6:27:40	-96.93465782	2538.064288	3.692367877	3.713026272	12.8166212	-2.22833724	0.334589733	51.97400109	1002.883228	29.1	2463.227586	9.88131291682493E-324	521.5440433	260.7720217	99.86799877	0	0	0	0	0	0	0
6:27:40	-96.93465782	2538.064288	3.692367877	3.713026272	12.8166212	-2.22833724	0.334589733	51.97400109	1002.883228	29.1	2463.227586	9.88131291682493E-324	521.5440433	260.7720217	99.86799877	0	0	0	0	0	0	0
6:27:40	-96.93465782	2538.064288	3.692367877	3.713026272	12.8166212	-2.22833724	0.334589733	51.97400109	1002.883228	29.1	2463.227586	9.88131291682493E-324	521.5440433	260.7720217	99.86799877	0	0	0	0	0	0	0
6:27:40	-96.93465782	2538.064288	3.692367877	3.713026272	12.8166212	-2.22833724	0.334589733	51.97400109	1002.883228	29.1	2463.227586	9.88131291682493E-324	521.5440433	260.7720217	99.86799877	0	0	0	0	0	0	0
6:27:40	-4.813400802	2610.614291	2.799636353	3.083453451	13.29573405	-4.056452667	-1.111818057	51.98668856	1003.062701	29.1	2465.405604	9.88131291682493E-324	521.6582142	260.8291071	99.86799937	0	0	0	0	0	0	0
6:27:40	-4.813400802	2610.614291	2.799636353	3.083453451	13.29573405	-4.056452667	-1.111818057	51.98668856	1003.062701	29.1	2465.405604	9.88131291682493E-324	521.6582142	260.8291071	99.86799937	0	0	0	0	0	0	0
6:27:40	-4.813400802	2610.614291	2.799636353	3.083453451	13.29573405	-4.056452667	-1.111818057	51.98668856	1003.062701	29.1	2465.405604	9.88131291682493E-324	521.6582142	260.8291071	99.86799937	0	0	0	0	0	0	0
6:27:40	-4.813400802	2610.614291	2.799636353	3.083453451	13.29573405	-4.056452667	-1.111818057	51.98668856	1003.062701	29.1	2465.405604	9.88131291682493E-324	521.6582142	260.8291071	99.86799937	0	0	0	0	0	0	0
6:27:40	-4.813400802	2610.614291	2.799636353	3.083453451	13.29573405	-4.056452667	-1.111818057	51.98668856	1003.062701	29.1	2465.405604	9.88131291682493E-324	521.6582142	260.8291071	99.86799937	0	0	0	0	0	0	0
6:27:40	-4.813400802	2610.614291	2.799636353	3.083453451	13.29573405	-4.056452667	-1.111818057	51.98668856	1003.062701	29.1	2465.405604	9.88131291682493E-324	521.6582142	260.8291071	99.86799937	0	0	0	0	0	0	0
6:27:40	-4.813400802	2610.614291	2.799636353	3.083453451	13.29573405	-4.056452667	-1.111818057	51.98668856	1003.062701	29.1	2465.405604	9.88131291682493E-324	521.6582142	260.8291071	99.86799937	0	0	0	0	0	0	0
6:27:40	-4.813400802	2610.614291	2.799636353	3.083453451	13.29573405	-4.056452667	-1.111818057	51.98668856	1003.062701	29.1	2465.405604	9.88131291682493E-324	521.6582142	260.8291071	99.86799937	0	0	0	0	0	0	0
6:27:40	126.8578908	2702.862693	1.951165813	2.068368167	13.87775983	-5.617031765	-2.659786845	51.99318454	1003.660031	29.1	2470.015621	9.88131291682493E-324	521.7166697	260.8583348	99.86799968	0	0	0	0	0	0	0
6:27:40	126.8578908	2702.862693	1.951165813	2.068368167	13.87775983	-5.617031765	-2.659786845	51.99318454	1003.660031	29.1	2470.015621	9.88131291682493E-324	521.7166697	260.8583348	99.86799968	0	0	0	0	0	0	0
6:27:40	126.8578908	2702.862693	1.951165813	2.068368167	13.87775983	-5.617031765	-2.659786845	51.99318454	1003.660031	29.1	2470.015621	9.88131291682493E-324	521.7166697	260.8583348	99.86799968	0	0	0	0	0	0	0
6:27:40	126.8578908	2702.862693	1.951165813	2.068368167	13.87775983	-5.617031765	-2.659786845	51.99318454	1003.660031	29.1	2470.015621	9.88131291682493E-324	521.7166697	260.8583348	99.86799968	0	0	0	0	0	0	0
6:27:41	126.8578908	2702.862693	1.951165813	2.068368167	13.87775983	-5.617031765	-2.659786845	51.99318454	1003.660031	29.1	2470.015621	9.88131291682493E-324	521.7166697	260.8583348	99.86799968	0	0	0	0	0	0	0
6:27:41	126.8578908	2702.862693	1.951165813	2.068368167	13.87775983	-5.617031765	-2.659786845	51.99318454	1003.660031	29.1	2470.015621	9.88131291682493E-324	521.7166697	260.8583348	99.86799968	0	0	0	0	0	0	0
6:27:41	126.8578908	2702.862693	1.951165813	2.068368167	13.87775983	-5.617031765	-2.659786845	51.99318454	1003.660031	29.1	2470.015621	9.88131291682493E-324	521.7166697	260.8583348	99.86799968	0	0	0	0	0	0	0
6:27:41	126.8578908	2702.862693	1.951165813	2.068368167	13.87775983	-5.617031765	-2.659786845	51.99318454	1003.660031	29.1	2470.015621	9.88131291682493E-324	521.7166697	260.8583348	99.86799968	0	0	0	0	0	0	0
6:27:41	255.4682161	2810.501683	1.960044896	2.089620502	14.49744504	-6.392920264	-4.073738865	51.94771049	1004.145576	29.1	2477.261726	9.88131291682493E-324	521.7465989	260.8732994	99.86799983	0	0	0	0	0	0	0
6:27:41	255.4682161	2810.501683	1.960044896	2.089620502	14.49744504	-6.392920264	-4.073738865	51.94771049	1004.145576	29.1	2477.261726	9.88131291682493E-324	521.7465989	260.8732994	99.86799983	0	0	0	0	0	0	0
6:27:41	255.4682161	2810.501683	1.960044896	2.089620502	14.49744504	-6.392920264	-4.073738865	51.94771049	1004.145576	29.1	2477.261726	9.88131291682493E-324	521.7465989	260.8732994	99.86799983	0	0	0	0	0	0	0
6:27:41	255.4682161	2810.501683	1.960044896	2.089620502	14.49744504	-6.392920264	-4.073738865	51.94771049	1004.145576	29.1	2477.261726	9.88131291682493E-324	521.7465989	260.8732994	99.86799983	0	0	0	0	0	0	0
6:27:41	255.4682161	2810.501683	1.960044896	2.089620502	14.49744504	-6.392920264	-4.073738865	51.94771049	1004.145576	29.1	2477.261726	9.88131291682493E-324	521.7465989	260.8732994	99.86799983	0	0	0	0	0	0	0
6:27:41	255.4682161	2810.501683	1.960044896	2.089620502	14.49744504	-6.392920264	-4.073738865	51.94771049	1004.145576	29.1	2477.261726	9.88131291682493E-324	521.7465989	260.8732994	99.86799983	0	0	0	0	0	0	0
6:27:41	255.4682161	2810.501683	1.960044896	2.089620502	14.49744504	-6.392920264	-4.073738865	51.94771049	1004.145576	29.1	2477.261726	9.88131291682493E-324	521.7465989	260.8732994	99.86799983	0	0	0	0	0	0	0
6:27:41	255.4682161	2810.501683	1.960044896	2.089620502	14.49744504	-6.392920264	-4.073738865	51.94771049	1004.145576	29.1	2477.261726	9.88131291682493E-324	521.7465989	260.8732994	99.86799983	0	0	0	0	0	0	0
6:27:41	255.4682161	2810.501683	1.960044896	2.089620502	14.49744504	-6.392920264	-4.073738865	51.94771049	1004.145576	29.1	2477.261726	9.88131291682493E-324	521.7465989	260.8732994	99.86799983	0	0	0	0	0	0	0
6:27:41	11.43603064	2909.251054	3.415822987	3.658757697	14.96033986	-5.317495175	-4.790154299	51.92442777	1004.394175	29.1	2487.164884	9.88131291682493E-324	521.7619226	260.8809613	99.86799992	0	0	0	0	0	0	0
6:27:41	11.43603064	2909.251054	3.415822987	3.658757697	14.96033986	-5.317495175	-4.790154299	51.92442777	1004.394175	29.1	2487.164884	9.88131291682493E-324	521.7619226	260.8809613	99.86799992	0	0	0	0	0	0	0
6:27:41	11.43603064	2909.251054	3.415822987	3.658757697	14.96033986	-5.317495175	-4.790154299	51.92442777	1004.394175	29.1	2487.164884	9.88131291682493E-324	521.7619226	260.8809613	99.86799992	0	0	0	0	0	0	0
6:27:41	11.43603064	2909.251054	3.415822987	3.658757697	14.96033986	-5.317495175	-4.790154299	51.92442777	1004.394175	29.1	2487.164884	9.88131291682493E-324	521.7619226	260.8809613	99.86799992	0	0	0	0	0	0	0
6:27:41	11.43603064	2909.251054	3.415822987	3.658757697	14.96033986	-5.317495175	-4.790154299	51.92442777	1004.394175	29.1	2487.164884	9.88131291682493E-324	521.7619226	260.8809613	99.86799992	0	0	0	0	0	0	0
6:27:41	11.43603064	2909.251054	3.415822987	3.658757697	14.96033986	-5.317495175	-4.790154299	51.92442777	1004.394175	29.1	2487.164884	9.88131291682493E-324	521.7619226	260.8809613	99.86799992	0	0	0	0	0	0	0
6:27:41	11.43603064	2909.251054	3.415822987	3.658757697	14.96033986	-5.317495175	-4.790154299	51.92442777	1004.394175	29.1	2487.164884	9.88131291682493E-324	521.7619226	260.8809613	99.86799992	0	0	0	0	0	0	0
6:27:41	11.43603064	2909.251054	3.415822987	3.658757697	14.96033986	-5.317495175	-4.790154299	51.92442777	1004.394175	29.1	2487.164884	9.88131291682493E-324	521.7619226	260.8809613	99.86799992	0	0	0	0	0	0	0
6:27:41	67.24015969	2965.206707	4.913173369	4.608515941	15.15331801	-3.39367753	-4.574431001	51.91250702	1004.521457	29.1	2498.830628	9.88131291682493E-324	521.7697684	260.8848842	99.86799996	0	0	0	0	0	0	0
6:27:41	67.24015969	2965.206707	4.913173369	4.608515941	15.15331801	-3.39367753	-4.574431001	51.91250702	1004.521457	29.1	2498.830628	9.88131291682493E-324	521.7697684	260.8848842	99.86799996	0	0	0	0	0	0	0
6:27:41	67.24015969	2965.206707	4.913173369	4.608515941	15.15331801	-3.39367753	-4.574431001	51.91250702	1004.521457	29.1	2498.830628	9.88131291682493E-324	521.7697684	260.8848842	99.86799996	0	0	0	0	0	0	0
6:27:41	67.24015969	2965.206707	4.913173369	4.608515941	15.15331801	-3.39367753	-4.574431001	51.91250702	1004.521457	29.1	2498.830628	9.88131291682493E-324	521.7697684	260.8848842	99.86799996	0	0	0	0	0	0	0
6:27:41	67.24015969	2965.206707	4.913173369	4.608515941	15.15331801	-3.39367753	-4.574431001	51.91250702	1004.521457	29.1	2498.830628	9.88131291682493E-324	521.7697684	260.8848842	99.86799996	0	0	0	0	0	0	0
6:27:41	67.24015969	2965.206707	4.913173369	4.608515941	15.15331801	-3.39367753	-4.574431001	51.91250702	1004.521457	29.1	2498.830628	9.88131291682493E-324	521.7697684	260.8848842	99.86799996	0	0	0	0	0	0	0
6:27:41	67.24015969	2965.206707	4.913173369	4.608515941	15.15331801	-3.39367753	-4.574431001	51.91250702	1004.521457	29.1	2498.830628	9.88131291682493E-324	521.7697684	260.8848842	99.86799996	0	0	0	0	0	0	0
6:27:41	67.24015969	2965.206707	4.913173369	4.608515941	15.15331801	-3.39367753	-4.574431001	51.91250702	1004.521457	29.1	2498.830628	9.88131291682493E-324	521.7697684	260.8848842	99.86799996	0	0	0	0	0	0	0
6:27:41	-104.4575742	2975.997858	6.372480765	6.068968162	15.11077082	-1.271002895	-3.617164672	51.90640359	1003.112866	29.1	2511.014554	9.88131291682493E-324	521.7737854	260.8868927	99.86799998	0	0	0	0	0	0	0
6:27:41	-104.4575742	2975.997858	6.372480765	6.068968162	15.11077082	-1.271002895	-3.617164672	51.90640359	1003.112866	29.1	2511.014554	9.88131291682493E-324	521.7737854	260.8868927	99.86799998	0	0	0	0	0	0	0
6:27:41	-104.4575742	2975.997858	6.372480765	6.068968162	15.11077082	-1.271002895	-3.617164672	51.90640359	1003.112866	29.1	2511.014554	9.88131291682493E-324	521.7737854	260.8868927	99.86799998	0	0	0	0	0	0	0
6:27:42	-104.4575742	2975.997858	6.372480765	6.068968162	15.11077082	-1.271002895	-3.617164672	51.90640359	1003.112866	29.1	2511.014554	9.88131291682493E-324	521.7737854	260.8868927	99.86799998	0	0	0	0	0	0	0
6:27:42	-104.4575742	2975.997858	6.372480765	6.068968162	15.11077082	-1.271002895	-3.617164672	51.90640359	1003.112866	29.1	2511.014554	9.88131291682493E-324	521.7737854	260.8868927	99.86799998	0	0	0	0	0	0	0
6:27:42	-104.4575742	2975.997858	6.372480765	6.068968162	15.11077082	-1.271002895	-3.617164672	51.90640359	1003.112866	29.1	2511.014554	9.88131291682493E-324	521.7737854	260.8868927	99.86799998	0	0	0	0	0	0	0
6:27:42	-104.4575742	2975.997858	6.372480765	6.068968162	15.11077082	-1.271002895	-3.617164672	51.90640359	1003.112866	29.1	2511.014554	9.88131291682493E-324	521.7737854	260.8868927	99.86799998	0	0	0	0	0	0	0
6:27:42	-104.4575742	2975.997858	6.372480765	6.068968162	15.11077082	-1.271002895	-3.617164672	51.90640359	1003.112866	29.1	2511.014554	9.88131291682493E-324	521.7737854	260.8868927	99.86799998	0	0	0	0	0	0	0
6:27:42	-104.4575742	2975.997858	6.372480765	6.068968162	15.11077082	-1.271002895	-3.617164672	51.90640359	1003.112866	29.1	2511.014554	9.88131291682493E-324	521.7737854	260.8868927	99.86799998	0	0	0	0	0	0	0
6:27:42	-153.79499	2948.537511	7.571998152	6.926439699	14.86537066	0.703198518	-2.215356312	52.00087864	1002.391668	29.1	2522.654556	9.88131291682493E-324	522.0022741	261.0011371	99.86848799	0	0	0	0	0	0	0
6:27:42	-153.79499	2948.537511	7.571998152	6.926439699	14.86537066	0.703198518	-2.215356312	52.00087864	1002.391668	29.1	2522.654556	9.88131291682493E-324	522.0022741	261.0011371	99.86848799	0	0	0	0	0	0	0
6:27:42	-153.79499	2948.537511	7.571998152	6.926439699	14.86537066	0.703198518	-2.215356312	52.00087864	1002.391668	29.1	2522.654556	9.88131291682493E-324	522.0022741	261.0011371	99.86848799	0	0	0	0	0	0	0
6:27:42	-153.79499	2948.537511	7.571998152	6.926439699	14.86537066	0.703198518	-2.215356312	52.00087864	1002.391668	29.1	2522.654556	9.88131291682493E-324	522.0022741	261.0011371	99.86848799	0	0	0	0	0	0	0
6:27:42	-153.79499	2948.537511	7.571998152	6.926439699	14.86537066	0.703198518	-2.215356312	52.00087864	1002.391668	29.1	2522.654556	9.88131291682493E-324	522.0022741	261.0011371	99.86848799	0	0	0	0	0	0	0
6:27:42	-153.79499	2948.537511	7.571998152	6.926439699	14.86537066	0.703198518	-2.215356312	52.00087864	1002.391668	29.1	2522.654556	9.88131291682493E-324	522.0022741	261.0011371	99.86848799	0	0	0	0	0	0	0
6:27:42	-153.79499	2948.537511	7.571998152	6.926439699	14.86537066	0.703198518	-2.215356312	52.00087864	1002.391668	29.1	2522.654556	9.88131291682493E-324	522.0022741	261.0011371	99.86848799	0	0	0	0	0	0	0
6:27:42	-153.79499	2948.537511	7.571998152	6.926439699	14.86537066	0.703198518	-2.215356312	52.00087864	1002.391668	29.1	2522.654556	9.88131291682493E-324	522.0022741	261.0011371	99.86848799	0	0	0	0	0	0	0
6:27:42	-271.3176749	2895.344606	8.768359054	8.022465126	14.48202178	2.320733641	-0.660742432	52.04924986	1002.022414	29.1	2532.928548	9.88131291682493E-324	522.1192604	261.0596302	99.86873785	0	0	0	0	0	0	0
6:27:42	-271.3176749	2895.344606	8.768359054	8.022465126	14.48202178	2.320733641	-0.660742432	52.04924986	1002.022414	29.1	2532.928548	9.88131291682493E-324	522.1192604	261.0596302	99.86873785	0	0	0	0	0	0	0
6:27:42	-271.3176749	2895.344606	8.768359054	8.022465126	14.48202178	2.320733641	-0.660742432	52.04924986	1002.022414	29.1	2532.928548	9.88131291682493E-324	522.1192604	261.0596302	99.86873785	0	0	0	0	0	0	0
6:27:42	-271.3176749	2895.344606	8.768359054	8.022465126	14.48202178	2.320733641	-0.660742432	52.04924986	1002.022414	29.1	2532.928548	9.88131291682493E-324	522.1192604	261.0596302	99.86873785	0	0	0	0	0	0	0
6:27:42	-271.3176749	2895.344606	8.768359054	8.022465126	14.48202178	2.320733641	-0.660742432	52.04924986	1002.022414	29.1	2532.928548	9.88131291682493E-324	522.1192604	261.0596302	99.86873785	0	0	0	0	0	0	0
6:27:42	-271.3176749	2895.344606	8.768359054	8.022465126	14.48202178	2.320733641	-0.660742432	52.04924986	1002.022414	29.1	2532.928548	9.88131291682493E-324	522.1192604	261.0596302	99.86873785	0	0	0	0	0	0	0
6:27:42	-271.3176749	2895.344606	8.768359054	8.022465126	14.48202178	2.320733641	-0.660742432	52.04924986	1002.022414	29.1	2532.928548	9.88131291682493E-324	522.1192604	261.0596302	99.86873785	0	0	0	0	0	0	0
6:27:42	-271.3176749	2895.344606	8.768359054	8.022465126	14.48202178	2.320733641	-0.660742432	52.04924986	1002.022414	29.1	2532.928548	9.88131291682493E-324	522.1192604	261.0596302	99.86873785	0	0	0	0	0	0	0
6:27:42	-271.3176749	2895.344606	8.768359054	8.022465126	14.48202178	2.320733641	-0.660742432	52.04924986	1002.022414	29.1	2532.928548	9.88131291682493E-324	522.1192604	261.0596302	99.86873785	0	0	0	0	0	0	0
6:27:42	-129.4328415	2826.89283	8.824647835	8.099438144	14.07597115	3.030303624	0.716315875	52.07401593	1001.833356	29.1	2541.292873	9.88131291682493E-324	522.1791573	261.0895787	99.86886578	0	0	0	0	0	0	0
6:27:42	-129.4328415	2826.89283	8.824647835	8.099438144	14.07597115	3.030303624	0.716315875	52.07401593	1001.833356	29.1	2541.292873	9.88131291682493E-324	522.1791573	261.0895787	99.86886578	0	0	0	0	0	0	0
6:27:42	-129.4328415	2826.89283	8.824647835	8.099438144	14.07597115	3.030303624	0.716315875	52.07401593	1001.833356	29.1	2541.292873	9.88131291682493E-324	522.1791573	261.0895787	99.86886578	0	0	0	0	0	0	0
6:27:42	-129.4328415	2826.89283	8.824647835	8.099438144	14.07597115	3.030303624	0.716315875	52.07401593	1001.833356	29.1	2541.292873	9.88131291682493E-324	522.1791573	261.0895787	99.86886578	0	0	0	0	0	0	0
6:27:42	-129.4328415	2826.89283	8.824647835	8.099438144	14.07597115	3.030303624	0.716315875	52.07401593	1001.833356	29.1	2541.292873	9.88131291682493E-324	522.1791573	261.0895787	99.86886578	0	0	0	0	0	0	0
6:27:42	-129.4328415	2826.89283	8.824647835	8.099438144	14.07597115	3.030303624	0.716315875	52.07401593	1001.833356	29.1	2541.292873	9.88131291682493E-324	522.1791573	261.0895787	99.86886578	0	0	0	0	0	0	0
6:27:42	-129.4328415	2826.89283	8.824647835	8.099438144	14.07597115	3.030303624	0.716315875	52.07401593	1001.833356	29.1	2541.292873	9.88131291682493E-324	522.1791573	261.0895787	99.86886578	0	0	0	0	0	0	0
6:27:42	-129.4328415	2826.89283	8.824647835	8.099438144	14.07597115	3.030303624	0.716315875	52.07401593	1001.833356	29.1	2541.292873	9.88131291682493E-324	522.1791573	261.0895787	99.86886578	0	0	0	0	0	0	0
6:27:42	-178.4315029	2757.841865	8.398971692	8.03212833	13.71342523	3.223659456	1.697881728	52.08669616	1001.736558	29.1	2547.661815	9.88131291682493E-324	522.2098245	261.1049123	99.86893128	0	0	0	0	0	0	0
6:27:43	-178.4315029	2757.841865	8.398971692	8.03212833	13.71342523	3.223659456	1.697881728	52.08669616	1001.736558	29.1	2547.661815	9.88131291682493E-324	522.2098245	261.1049123	99.86893128	0	0	0	0	0	0	0
6:27:43	-178.4315029	2757.841865	8.398971692	8.03212833	13.71342523	3.223659456	1.697881728	52.08669616	1001.736558	29.1	2547.661815	9.88131291682493E-324	522.2098245	261.1049123	99.86893128	0	0	0	0	0	0	0
6:27:43	-178.4315029	2757.841865	8.398971692	8.03212833	13.71342523	3.223659456	1.697881728	52.08669616	1001.736558	29.1	2547.661815	9.88131291682493E-324	522.2098245	261.1049123	99.86893128	0	0	0	0	0	0	0
6:27:43	-178.4315029	2757.841865	8.398971692	8.03212833	13.71342523	3.223659456	1.697881728	52.08669616	1001.736558	29.1	2547.661815	9.88131291682493E-324	522.2098245	261.1049123	99.86893128	0	0	0	0	0	0	0
6:27:43	-178.4315029	2757.841865	8.398971692	8.03212833	13.71342523	3.223659456	1.697881728	52.08669616	1001.736558	29.1	2547.661815	9.88131291682493E-324	522.2098245	261.1049123	99.86893128	0	0	0	0	0	0	0
6:27:43	-178.4315029	2757.841865	8.398971692	8.03212833	13.71342523	3.223659456	1.697881728	52.08669616	1001.736558	29.1	2547.661815	9.88131291682493E-324	522.2098245	261.1049123	99.86893128	0	0	0	0	0	0	0
6:27:43	-178.4315029	2757.841865	8.398971692	8.03212833	13.71342523	3.223659456	1.697881728	52.08669616	1001.736558	29.1	2547.661815	9.88131291682493E-324	522.2098245	261.1049123	99.86893128	0	0	0	0	0	0	0
6:27:43	-49.75356947	2700.534203	8.107201506	7.753609705	13.40811372	3.212793641	2.311227445	52.09318843	1001.686998	29.1	2552.253161	9.88131291682493E-324	522.2255262	261.1127631	99.86896481	0	0	0	0	0	0	0
6:27:43	-49.75356947	2700.534203	8.107201506	7.753609705	13.40811372	3.212793641	2.311227445	52.09318843	1001.686998	29.1	2552.253161	9.88131291682493E-324	522.2255262	261.1127631	99.86896481	0	0	0	0	0	0	0
6:27:43	-49.75356947	2700.534203	8.107201506	7.753609705	13.40811372	3.212793641	2.311227445	52.09318843	1001.686998	29.1	2552.253161	9.88131291682493E-324	522.2255262	261.1127631	99.86896481	0	0	0	0	0	0	0
6:27:43	-49.75356947	2700.534203	8.107201506	7.753609705	13.40811372	3.212793641	2.311227445	52.09318843	1001.686998	29.1	2552.253161	9.88131291682493E-324	522.2255262	261.1127631	99.86896481	0	0	0	0	0	0	0
6:27:43	-49.75356947	2700.534203	8.107201506	7.753609705	13.40811372	3.212793641	2.311227445	52.09318843	1001.686998	29.1	2552.253161	9.88131291682493E-324	522.2255262	261.1127631	99.86896481	0	0	0	0	0	0	0
6:27:43	-49.75356947	2700.534203	8.107201506	7.753609705	13.40811372	3.212793641	2.311227445	52.09318843	1001.686998	29.1	2552.253161	9.88131291682493E-324	522.2255262	261.1127631	99.86896481	0	0	0	0	0	0	0
6:27:43	-49.75356947	2700.534203	8.107201506	7.753609705	13.40811372	3.212793641	2.311227445	52.09318843	1001.686998	29.1	2552.253161	9.88131291682493E-324	522.2255262	261.1127631	99.86896481	0	0	0	0	0	0	0
6:27:43	-49.75356947	2700.534203	8.107201506	7.753609705	13.40811372	3.212793641	2.311227445	52.09318843	1001.686998	29.1	2552.253161	9.88131291682493E-324	522.2255262	261.1127631	99.86896481	0	0	0	0	0	0	0
6:27:43	-49.75356947	2700.534203	8.107201506	7.753609705	13.40811372	3.212793641	2.311227445	52.09318843	1001.686998	29.1	2552.253161	9.88131291682493E-324	522.2255262	261.1127631	99.86896481	0	0	0	0	0	0	0
6:27:43	-191.6167396	2649.435024	7.653391171	7.146376169	13.14781022	3.098558344	2.648252452	52.09651248	1001.661623	29.1	2555.345763	9.88131291682493E-324	522.2335654	261.1167827	99.86898199	0	0	0	0	0	0	0
6:27:43	-191.6167396	2649.435024	7.653391171	7.146376169	13.14781022	3.098558344	2.648252452	52.09651248	1001.661623	29.1	2555.345763	9.88131291682493E-324	522.2335654	261.1167827	99.86898199	0	0	0	0	0	0	0
6:27:43	-191.6167396	2649.435024	7.653391171	7.146376169	13.14781022	3.098558344	2.648252452	52.09651248	1001.661623	29.1	2555.345763	9.88131291682493E-324	522.2335654	261.1167827	99.86898199	0	0	0	0	0	0	0
6:27:43	-191.6167396	2649.435024	7.653391171	7.146376169	13.14781022	3.098558344	2.648252452	52.09651248	1001.661623	29.1	2555.345763	9.88131291682493E-324	522.2335654	261.1167827	99.86898199	0	0	0	0	0	0	0
6:27:43	-191.6167396	2649.435024	7.653391171	7.146376169	13.14781022	3.098558344	2.648252452	52.09651248	1001.661623	29.1	2555.345763	9.88131291682493E-324	522.2335654	261.1167827	99.86898199	0	0	0	0	0	0	0
6:27:43	-191.6167396	2649.435024	7.653391171	7.146376169	13.14781022	3.098558344	2.648252452	52.09651248	1001.661623	29.1	2555.345763	9.88131291682493E-324	522.2335654	261.1167827	99.86898199	0	0	0	0	0	0	0
6:27:43	-191.6167396	2649.435024	7.653391171	7.146376169	13.14781022	3.098558344	2.648252452	52.09651248	1001.661623	29.1	2555.345763	9.88131291682493E-324	522.2335654	261.1167827	99.86898199	0	0	0	0	0	0	0
6:27:43	-191.6167396	2649.435024	7.653391171	7.146376169	13.14781022	3.098558344	2.648252452	52.09651248	1001.661623	29.1	2555.345763	9.88131291682493E-324	522.2335654	261.1167827	99.86898199	0	0	0	0	0	0	0
6:27:43	-41.50924266	2608.246092	7.35036028	7.049744598	12.93047083	2.964845872	2.795761255	52.09821439	1001.648631	29.1	2556.983934	9.88131291682493E-324	522.2376815	261.1188407	99.86899078	0	0	0	0	0	0	0
6:27:43	-41.50924266	2608.246092	7.35036028	7.049744598	12.93047083	2.964845872	2.795761255	52.09821439	1001.648631	29.1	2556.983934	9.88131291682493E-324	522.2376815	261.1188407	99.86899078	0	0	0	0	0	0	0
6:27:43	-41.50924266	2608.246092	7.35036028	7.049744598	12.93047083	2.964845872	2.795761255	52.09821439	1001.648631	29.1	2556.983934	9.88131291682493E-324	522.2376815	261.1188407	99.86899078	0	0	0	0	0	0	0
6:27:43	-41.50924266	2608.246092	7.35036028	7.049744598	12.93047083	2.964845872	2.795761255	52.09821439	1001.648631	29.1	2556.983934	9.88131291682493E-324	522.2376815	261.1188407	99.86899078	0	0	0	0	0	0	0
6:27:43	-41.50924266	2608.246092	7.35036028	7.049744598	12.93047083	2.964845872	2.795761255	52.09821439	1001.648631	29.1	2556.983934	9.88131291682493E-324	522.2376815	261.1188407	99.86899078	0	0	0	0	0	0	0
6:27:43	-41.50924266	2608.246092	7.35036028	7.049744598	12.93047083	2.964845872	2.795761255	52.09821439	1001.648631	29.1	2556.983934	9.88131291682493E-324	522.2376815	261.1188407	99.86899078	0	0	0	0	0	0	0
6:27:43	-41.50924266	2608.246092	7.35036028	7.049744598	12.93047083	2.964845872	2.795761255	52.09821439	1001.648631	29.1	2556.983934	9.88131291682493E-324	522.2376815	261.1188407	99.86899078	0	0	0	0	0	0	0
6:27:43	-41.50924266	2608.246092	7.35036028	7.049744598	12.93047083	2.964845872	2.795761255	52.09821439	1001.648631	29.1	2556.983934	9.88131291682493E-324	522.2376815	261.1188407	99.86899078	0	0	0	0	0	0	0
6:27:44	-41.50924266	2608.246092	7.35036028	7.049744598	12.93047083	2.964845872	2.795761255	52.09821439	1001.648631	29.1	2556.983934	9.88131291682493E-324	522.2376815	261.1188407	99.86899078	0	0	0	0	0	0	0
6:27:44	371.2787478	2574.679583	6.950600463	6.644989234	12.75440107	2.834017087	2.828845763	51.95268577	1003.289467	29.1	2543.077086	9.88131291682493E-324	521.8786689	260.9393345	99.86850728	0	0	0	0	0	0	0
6:27:44	371.2787478	2574.679583	6.950600463	6.644989234	12.75440107	2.834017087	2.828845763	51.95268577	1003.289467	29.1	2543.077086	9.88131291682493E-324	521.8786689	260.9393345	99.86850728	0	0	0	0	0	0	0
6:27:44	371.2787478	2574.679583	6.950600463	6.644989234	12.75440107	2.834017087	2.828845763	51.95268577	1003.289467	29.1	2543.077086	9.88131291682493E-324	521.8786689	260.9393345	99.86850728	0	0	0	0	0	0	0
6:27:44	371.2787478	2574.679583	6.950600463	6.644989234	12.75440107	2.834017087	2.828845763	51.95268577	1003.289467	29.1	2543.077086	9.88131291682493E-324	521.8786689	260.9393345	99.86850728	0	0	0	0	0	0	0
6:27:44	371.2787478	2574.679583	6.950600463	6.644989234	12.75440107	2.834017087	2.828845763	51.95268577	1003.289467	29.1	2543.077086	9.88131291682493E-324	521.8786689	260.9393345	99.86850728	0	0	0	0	0	0	0
6:27:44	371.2787478	2574.679583	6.950600463	6.644989234	12.75440107	2.834017087	2.828845763	51.95268577	1003.289467	29.1	2543.077086	9.88131291682493E-324	521.8786689	260.9393345	99.86850728	0	0	0	0	0	0	0
6:27:44	371.2787478	2574.679583	6.950600463	6.644989234	12.75440107	2.834017087	2.828845763	51.95268577	1003.289467	29.1	2543.077086	9.88131291682493E-324	521.8786689	260.9393345	99.86850728	0	0	0	0	0	0	0
6:27:44	371.2787478	2574.679583	6.950600463	6.644989234	12.75440107	2.834017087	2.828845763	51.95268577	1003.289467	29.1	2543.077086	9.88131291682493E-324	521.8786689	260.9393345	99.86850728	0	0	0	0	0	0	0
6:27:44	32.98510285	2543.306067	6.819683437	6.342362488	12.61378935	2.696240748	2.79662503	51.87817511	1004.129575	29.1	2526.790612	9.88131291682493E-324	521.6948545	260.8474272	99.86825973	0	0	0	0	0	0	0
6:27:44	32.98510285	2543.306067	6.819683437	6.342362488	12.61378935	2.696240748	2.79662503	51.87817511	1004.129575	29.1	2526.790612	9.88131291682493E-324	521.6948545	260.8474272	99.86825973	0	0	0	0	0	0	0
6:27:44	32.98510285	2543.306067	6.819683437	6.342362488	12.61378935	2.696240748	2.79662503	51.87817511	1004.129575	29.1	2526.790612	9.88131291682493E-324	521.6948545	260.8474272	99.86825973	0	0	0	0	0	0	0
6:27:44	32.98510285	2543.306067	6.819683437	6.342362488	12.61378935	2.696240748	2.79662503	51.87817511	1004.129575	29.1	2526.790612	9.88131291682493E-324	521.6948545	260.8474272	99.86825973	0	0	0	0	0	0	0
6:27:44	32.98510285	2543.306067	6.819683437	6.342362488	12.61378935	2.696240748	2.79662503	51.87817511	1004.129575	29.1	2526.790612	9.88131291682493E-324	521.6948545	260.8474272	99.86825973	0	0	0	0	0	0	0
6:27:44	32.98510285	2543.306067	6.819683437	6.342362488	12.61378935	2.696240748	2.79662503	51.87817511	1004.129575	29.1	2526.790612	9.88131291682493E-324	521.6948545	260.8474272	99.86825973	0	0	0	0	0	0	0
6:27:44	32.98510285	2543.306067	6.819683437	6.342362488	12.61378935	2.696240748	2.79662503	51.87817511	1004.129575	29.1	2526.790612	9.88131291682493E-324	521.6948545	260.8474272	99.86825973	0	0	0	0	0	0	0
6:27:44	32.98510285	2543.306067	6.819683437	6.342362488	12.61378935	2.696240748	2.79662503	51.87817511	1004.129575	29.1	2526.790612	9.88131291682493E-324	521.6948545	260.8474272	99.86825973	0	0	0	0	0	0	0
6:27:44	-16.97884334	2521.77861	6.69445392	6.456721594	12.50666015	2.598243263	2.733352016	51.84002566	1004.55971	29.1	2511.717257	9.88131291682493E-324	521.6007415	260.8003707	99.86813298	0	0	0	0	0	0	0
6:27:44	-16.97884334	2521.77861	6.69445392	6.456721594	12.50666015	2.598243263	2.733352016	51.84002566	1004.55971	29.1	2511.717257	9.88131291682493E-324	521.6007415	260.8003707	99.86813298	0	0	0	0	0	0	0
6:27:44	-16.97884334	2521.77861	6.69445392	6.456721594	12.50666015	2.598243263	2.733352016	51.84002566	1004.55971	29.1	2511.717257	9.88131291682493E-324	521.6007415	260.8003707	99.86813298	0	0	0	0	0	0	0
6:27:44	-16.97884334	2521.77861	6.69445392	6.456721594	12.50666015	2.598243263	2.733352016	51.84002566	1004.55971	29.1	2511.717257	9.88131291682493E-324	521.6007415	260.8003707	99.86813298	0	0	0	0	0	0	0
6:27:44	-16.97884334	2521.77861	6.69445392	6.456721594	12.50666015	2.598243263	2.733352016	51.84002566	1004.55971	29.1	2511.717257	9.88131291682493E-324	521.6007415	260.8003707	99.86813298	0	0	0	0	0	0	0
6:27:44	-16.97884334	2521.77861	6.69445392	6.456721594	12.50666015	2.598243263	2.733352016	51.84002566	1004.55971	29.1	2511.717257	9.88131291682493E-324	521.6007415	260.8003707	99.86813298	0	0	0	0	0	0	0
6:27:44	-16.97884334	2521.77861	6.69445392	6.456721594	12.50666015	2.598243263	2.733352016	51.84002566	1004.55971	29.1	2511.717257	9.88131291682493E-324	521.6007415	260.8003707	99.86813298	0	0	0	0	0	0	0
6:27:44	-16.97884334	2521.77861	6.69445392	6.456721594	12.50666015	2.598243263	2.733352016	51.84002566	1004.55971	29.1	2511.717257	9.88131291682493E-324	521.6007415	260.8003707	99.86813298	0	0	0	0	0	0	0
6:27:44	9.31038421	2507.079424	6.509184407	6.128849456	12.43097799	2.529588551	2.662876232	51.82049314	1004.77994	29.1	2499.825012	9.88131291682493E-324	521.5525556	260.7762778	99.86806809	0	0	0	0	0	0	0
6:27:44	9.31038421	2507.079424	6.509184407	6.128849456	12.43097799	2.529588551	2.662876232	51.82049314	1004.77994	29.1	2499.825012	9.88131291682493E-324	521.5525556	260.7762778	99.86806809	0	0	0	0	0	0	0
6:27:44	9.31038421	2507.079424	6.509184407	6.128849456	12.43097799	2.529588551	2.662876232	51.82049314	1004.77994	29.1	2499.825012	9.88131291682493E-324	521.5525556	260.7762778	99.86806809	0	0	0	0	0	0	0
6:27:44	9.31038421	2507.079424	6.509184407	6.128849456	12.43097799	2.529588551	2.662876232	51.82049314	1004.77994	29.1	2499.825012	9.88131291682493E-324	521.5525556	260.7762778	99.86806809	0	0	0	0	0	0	0
6:27:44	9.31038421	2507.079424	6.509184407	6.128849456	12.43097799	2.529588551	2.662876232	51.82049314	1004.77994	29.1	2499.825012	9.88131291682493E-324	521.5525556	260.7762778	99.86806809	0	0	0	0	0	0	0
6:27:44	9.31038421	2507.079424	6.509184407	6.128849456	12.43097799	2.529588551	2.662876232	51.82049314	1004.77994	29.1	2499.825012	9.88131291682493E-324	521.5525556	260.7762778	99.86806809	0	0	0	0	0	0	0
6:27:44	9.31038421	2507.079424	6.509184407	6.128849456	12.43097799	2.529588551	2.662876232	51.82049314	1004.77994	29.1	2499.825012	9.88131291682493E-324	521.5525556	260.7762778	99.86806809	0	0	0	0	0	0	0
6:27:45	9.31038421	2507.079424	6.509184407	6.128849456	12.43097799	2.529588551	2.662876232	51.82049314	1004.77994	29.1	2499.825012	9.88131291682493E-324	521.5525556	260.7762778	99.86806809	0	0	0	0	0	0	0
6:27:45	9.31038421	2507.079424	6.509184407	6.128849456	12.43097799	2.529588551	2.662876232	51.82049314	1004.77994	29.1	2499.825012	9.88131291682493E-324	521.5525556	260.7762778	99.86806809	0	0	0	0	0	0	0
6:27:45	58.45286872	2495.462857	6.394278416	6.217490922	12.37306873	2.474069338	2.597056631	51.95689249	1002.902633	29.1	2489.24827	9.88131291682493E-324	521.5278845	260.7639422	99.86803486	0	0	0	0	0	0	0
6:27:45	58.45286872	2495.462857	6.394278416	6.217490922	12.37306873	2.474069338	2.597056631	51.95689249	1002.902633	29.1	2489.24827	9.88131291682493E-324	521.5278845	260.7639422	99.86803486	0	0	0	0	0	0	0
6:27:45	58.45286872	2495.462857	6.394278416	6.217490922	12.37306873	2.474069338	2.597056631	51.95689249	1002.902633	29.1	2489.24827	9.88131291682493E-324	521.5278845	260.7639422	99.86803486	0	0	0	0	0	0	0
6:27:45	58.45286872	2495.462857	6.394278416	6.217490922	12.37306873	2.474069338	2.597056631	51.95689249	1002.902633	29.1	2489.24827	9.88131291682493E-324	521.5278845	260.7639422	99.86803486	0	0	0	0	0	0	0
6:27:45	58.45286872	2495.462857	6.394278416	6.217490922	12.37306873	2.474069338	2.597056631	51.95689249	1002.902633	29.1	2489.24827	9.88131291682493E-324	521.5278845	260.7639422	99.86803486	0	0	0	0	0	0	0
6:27:45	58.45286872	2495.462857	6.394278416	6.217490922	12.37306873	2.474069338	2.597056631	51.95689249	1002.902633	29.1	2489.24827	9.88131291682493E-324	521.5278845	260.7639422	99.86803486	0	0	0	0	0	0	0
6:27:45	58.45286872	2495.462857	6.394278416	6.217490922	12.37306873	2.474069338	2.597056631	51.95689249	1002.902633	29.1	2489.24827	9.88131291682493E-324	521.5278845	260.7639422	99.86803486	0	0	0	0	0	0	0
6:27:45	58.45286872	2495.462857	6.394278416	6.217490922	12.37306873	2.474069338	2.597056631	51.95689249	1002.902633	29.1	2489.24827	9.88131291682493E-324	521.5278845	260.7639422	99.86803486	0	0	0	0	0	0	0
6:27:45	53.36917278	2486.652231	6.336542549	6.057819352	12.32438719	2.431243501	2.537404995	52.02672895	1001.941452	29.1	2480.866242	9.88131291682493E-324	521.5152529	260.7576264	99.86801785	0	0	0	0	0	0	0
6:27:45	53.36917278	2486.652231	6.336542549	6.057819352	12.32438719	2.431243501	2.537404995	52.02672895	1001.941452	29.1	2480.866242	9.88131291682493E-324	521.5152529	260.7576264	99.86801785	0	0	0	0	0	0	0
6:27:45	53.36917278	2486.652231	6.336542549	6.057819352	12.32438719	2.431243501	2.537404995	52.02672895	1001.941452	29.1	2480.866242	9.88131291682493E-324	521.5152529	260.7576264	99.86801785	0	0	0	0	0	0	0
6:27:45	53.36917278	2486.652231	6.336542549	6.057819352	12.32438719	2.431243501	2.537404995	52.02672895	1001.941452	29.1	2480.866242	9.88131291682493E-324	521.5152529	260.7576264	99.86801785	0	0	0	0	0	0	0
6:27:45	53.36917278	2486.652231	6.336542549	6.057819352	12.32438719	2.431243501	2.537404995	52.02672895	1001.941452	29.1	2480.866242	9.88131291682493E-324	521.5152529	260.7576264	99.86801785	0	0	0	0	0	0	0
6:27:45	53.36917278	2486.652231	6.336542549	6.057819352	12.32438719	2.431243501	2.537404995	52.02672895	1001.941452	29.1	2480.866242	9.88131291682493E-324	521.5152529	260.7576264	99.86801785	0	0	0	0	0	0	0
6:27:45	53.36917278	2486.652231	6.336542549	6.057819352	12.32438719	2.431243501	2.537404995	52.02672895	1001.941452	29.1	2480.866242	9.88131291682493E-324	521.5152529	260.7576264	99.86801785	0	0	0	0	0	0	0
6:27:45	53.36917278	2486.652231	6.336542549	6.057819352	12.32438719	2.431243501	2.537404995	52.02672895	1001.941452	29.1	2480.866242	9.88131291682493E-324	521.5152529	260.7576264	99.86801785	0	0	0	0	0	0	0
6:27:45	53.36917278	2486.652231	6.336542549	6.057819352	12.32438719	2.431243501	2.537404995	52.02672895	1001.941452	29.1	2480.866242	9.88131291682493E-324	521.5152529	260.7576264	99.86801785	0	0	0	0	0	0	0
6:27:45	-36.96541554	2478.40379	6.325573785	5.492619508	12.28662224	2.373588673	2.484791357	52.06248522	1001.449328	29.1	2471.721972	9.88131291682493E-324	521.5087855	260.7543927	99.86800914	0	0	0	0	0	0	0
6:27:45	-36.96541554	2478.40379	6.325573785	5.492619508	12.28662224	2.373588673	2.484791357	52.06248522	1001.449328	29.1	2471.721972	9.88131291682493E-324	521.5087855	260.7543927	99.86800914	0	0	0	0	0	0	0
6:27:45	-36.96541554	2478.40379	6.325573785	5.492619508	12.28662224	2.373588673	2.484791357	52.06248522	1001.449328	29.1	2471.721972	9.88131291682493E-324	521.5087855	260.7543927	99.86800914	0	0	0	0	0	0	0
6:27:45	-36.96541554	2478.40379	6.325573785	5.492619508	12.28662224	2.373588673	2.484791357	52.06248522	1001.449328	29.1	2471.721972	9.88131291682493E-324	521.5087855	260.7543927	99.86800914	0	0	0	0	0	0	0
6:27:45	-36.96541554	2478.40379	6.325573785	5.492619508	12.28662224	2.373588673	2.484791357	52.06248522	1001.449328	29.1	2471.721972	9.88131291682493E-324	521.5087855	260.7543927	99.86800914	0	0	0	0	0	0	0
6:27:45	-36.96541554	2478.40379	6.325573785	5.492619508	12.28662224	2.373588673	2.484791357	52.06248522	1001.449328	29.1	2471.721972	9.88131291682493E-324	521.5087855	260.7543927	99.86800914	0	0	0	0	0	0	0
6:27:45	-36.96541554	2478.40379	6.325573785	5.492619508	12.28662224	2.373588673	2.484791357	52.06248522	1001.449328	29.1	2471.721972	9.88131291682493E-324	521.5087855	260.7543927	99.86800914	0	0	0	0	0	0	0
6:27:45	-36.96541554	2478.40379	6.325573785	5.492619508	12.28662224	2.373588673	2.484791357	52.06248522	1001.449328	29.1	2471.721972	9.88131291682493E-324	521.5087855	260.7543927	99.86800914	0	0	0	0	0	0	0
6:27:45	-6.667860754	2475.322493	5.875341778	5.314989188	12.31035859	1.4118454	2.250397175	52.08079243	1001.19736	29.1	2464.343338	9.88131291682493E-324	521.5054742	260.7527371	99.86800468	0	0	0	0	0	0	0
6:27:45	-6.667860754	2475.322493	5.875341778	5.314989188	12.31035859	1.4118454	2.250397175	52.08079243	1001.19736	29.1	2464.343338	9.88131291682493E-324	521.5054742	260.7527371	99.86800468	0	0	0	0	0	0	0
6:27:45	-6.667860754	2475.322493	5.875341778	5.314989188	12.31035859	1.4118454	2.250397175	52.08079243	1001.19736	29.1	2464.343338	9.88131291682493E-324	521.5054742	260.7527371	99.86800468	0	0	0	0	0	0	0
6:27:45	-6.667860754	2475.322493	5.875341778	5.314989188	12.31035859	1.4118454	2.250397175	52.08079243	1001.19736	29.1	2464.343338	9.88131291682493E-324	521.5054742	260.7527371	99.86800468	0	0	0	0	0	0	0
6:27:45	-6.667860754	2475.322493	5.875341778	5.314989188	12.31035859	1.4118454	2.250397175	52.08079243	1001.19736	29.1	2464.343338	9.88131291682493E-324	521.5054742	260.7527371	99.86800468	0	0	0	0	0	0	0
6:27:45	-6.667860754	2475.322493	5.875341778	5.314989188	12.31035859	1.4118454	2.250397175	52.08079243	1001.19736	29.1	2464.343338	9.88131291682493E-324	521.5054742	260.7527371	99.86800468	0	0	0	0	0	0	0
6:27:46	-6.667860754	2475.322493	5.875341778	5.314989188	12.31035859	1.4118454	2.250397175	52.08079243	1001.19736	29.1	2464.343338	9.88131291682493E-324	521.5054742	260.7527371	99.86800468	0	0	0	0	0	0	0
6:27:46	-6.667860754	2475.322493	5.875341778	5.314989188	12.31035859	1.4118454	2.250397175	52.08079243	1001.19736	29.1	2464.343338	9.88131291682493E-324	521.5054742	260.7527371	99.86800468	0	0	0	0	0	0	0
6:27:46	199.9185193	2493.705092	4.87188699	4.374482464	12.4720876	-0.203815155	1.561195354	51.99256573	1002.199536	29.1	2460.991237	9.88131291682493E-324	521.2241548	260.6118334	99.8680024	0	0	0	0	0	0	0
6:27:46	199.9185193	2493.705092	4.87188699	4.374482464	12.4720876	-0.203815155	1.561195354	51.99256573	1002.199536	29.1	2460.991237	9.88131291682493E-324	521.2241548	260.6118334	99.8680024	0	0	0	0	0	0	0
6:27:46	199.9185193	2493.705092	4.87188699	4.374482464	12.4720876	-0.203815155	1.561195354	51.99256573	1002.199536	29.1	2460.991237	9.88131291682493E-324	521.2241548	260.6118334	99.8680024	0	0	0	0	0	0	0
6:27:46	199.9185193	2493.705092	4.87188699	4.374482464	12.4720876	-0.203815155	1.561195354	51.99256573	1002.199536	29.1	2460.991237	9.88131291682493E-324	521.2241548	260.6118334	99.8680024	0	0	0	0	0	0	0
6:27:46	199.9185193	2493.705092	4.87188699	4.374482464	12.4720876	-0.203815155	1.561195354	51.99256573	1002.199536	29.1	2460.991237	9.88131291682493E-324	521.2241548	260.6118334	99.8680024	0	0	0	0	0	0	0
6:27:46	199.9185193	2493.705092	4.87188699	4.374482464	12.4720876	-0.203815155	1.561195354	51.99256573	1002.199536	29.1	2460.991237	9.88131291682493E-324	521.2241548	260.6118334	99.8680024	0	0	0	0	0	0	0
6:27:46	199.9185193	2493.705092	4.87188699	4.374482464	12.4720876	-0.203815155	1.561195354	51.99256573	1002.199536	29.1	2460.991237	9.88131291682493E-324	521.2241548	260.6118334	99.8680024	0	0	0	0	0	0	0
6:27:46	199.9185193	2493.705092	4.87188699	4.374482464	12.4720876	-0.203815155	1.561195354	51.99256573	1002.199536	29.1	2460.991237	9.88131291682493E-324	521.2241548	260.6118334	99.8680024	0	0	0	0	0	0	0
6:27:46	199.9185193	2493.705092	4.87188699	4.374482464	12.4720876	-0.203815155	1.561195354	51.99256573	1002.199536	29.1	2460.991237	9.88131291682493E-324	521.2241548	260.6118334	99.8680024	0	0	0	0	0	0	0
6:27:46	148.9528099	2535.618239	3.913622139	3.739055022	12.78648485	-2.071697359	0.433460021	51.94739365	1002.712651	29.1	2460.390665	9.88131291682493E-324	521.0801192	260.5396907	99.86800123	0	0	0	0	0	0	0
6:27:46	148.9528099	2535.618239	3.913622139	3.739055022	12.78648485	-2.071697359	0.433460021	51.94739365	1002.712651	29.1	2460.390665	9.88131291682493E-324	521.0801192	260.5396907	99.86800123	0	0	0	0	0	0	0
6:27:46	148.9528099	2535.618239	3.913622139	3.739055022	12.78648485	-2.071697359	0.433460021	51.94739365	1002.712651	29.1	2460.390665	9.88131291682493E-324	521.0801192	260.5396907	99.86800123	0	0	0	0	0	0	0
6:27:46	148.9528099	2535.618239	3.913622139	3.739055022	12.78648485	-2.071697359	0.433460021	51.94739365	1002.712651	29.1	2460.390665	9.88131291682493E-324	521.0801192	260.5396907	99.86800123	0	0	0	0	0	0	0
6:27:46	148.9528099	2535.618239	3.913622139	3.739055022	12.78648485	-2.071697359	0.433460021	51.94739365	1002.712651	29.1	2460.390665	9.88131291682493E-324	521.0801192	260.5396907	99.86800123	0	0	0	0	0	0	0
6:27:46	148.9528099	2535.618239	3.913622139	3.739055022	12.78648485	-2.071697359	0.433460021	51.94739365	1002.712651	29.1	2460.390665	9.88131291682493E-324	521.0801192	260.5396907	99.86800123	0	0	0	0	0	0	0
6:27:46	148.9528099	2535.618239	3.913622139	3.739055022	12.78648485	-2.071697359	0.433460021	51.94739365	1002.712651	29.1	2460.390665	9.88131291682493E-324	521.0801192	260.5396907	99.86800123	0	0	0	0	0	0	0
6:27:46	148.9528099	2535.618239	3.913622139	3.739055022	12.78648485	-2.071697359	0.433460021	51.94739365	1002.712651	29.1	2460.390665	9.88131291682493E-324	521.0801192	260.5396907	99.86800123	0	0	0	0	0	0	0
6:27:46	392.1919907	2605.74377	2.795934535	2.668452171	13.25245624	-3.914429048	-0.996204469	51.92426555	1002.975365	29.1	2462.207925	9.88131291682493E-324	521.0063731	260.5027536	99.86800063	0	0	0	0	0	0	0
6:27:46	392.1919907	2605.74377	2.795934535	2.668452171	13.25245624	-3.914429048	-0.996204469	51.92426555	1002.975365	29.1	2462.207925	9.88131291682493E-324	521.0063731	260.5027536	99.86800063	0	0	0	0	0	0	0
6:27:46	392.1919907	2605.74377	2.795934535	2.668452171	13.25245624	-3.914429048	-0.996204469	51.92426555	1002.975365	29.1	2462.207925	9.88131291682493E-324	521.0063731	260.5027536	99.86800063	0	0	0	0	0	0	0
6:27:46	392.1919907	2605.74377	2.795934535	2.668452171	13.25245624	-3.914429048	-0.996204469	51.92426555	1002.975365	29.1	2462.207925	9.88131291682493E-324	521.0063731	260.5027536	99.86800063	0	0	0	0	0	0	0
6:27:46	392.1919907	2605.74377	2.795934535	2.668452171	13.25245624	-3.914429048	-0.996204469	51.92426555	1002.975365	29.1	2462.207925	9.88131291682493E-324	521.0063731	260.5027536	99.86800063	0	0	0	0	0	0	0
6:27:46	392.1919907	2605.74377	2.795934535	2.668452171	13.25245624	-3.914429048	-0.996204469	51.92426555	1002.975365	29.1	2462.207925	9.88131291682493E-324	521.0063731	260.5027536	99.86800063	0	0	0	0	0	0	0
6:27:46	392.1919907	2605.74377	2.795934535	2.668452171	13.25245624	-3.914429048	-0.996204469	51.92426555	1002.975365	29.1	2462.207925	9.88131291682493E-324	521.0063731	260.5027536	99.86800063	0	0	0	0	0	0	0
6:27:46	392.1919907	2605.74377	2.795934535	2.668452171	13.25245624	-3.914429048	-0.996204469	51.92426555	1002.975365	29.1	2462.207925	9.88131291682493E-324	521.0063731	260.5027536	99.86800063	0	0	0	0	0	0	0
6:27:46	392.1919907	2605.74377	2.795934535	2.668452171	13.25245624	-3.914429048	-0.996204469	51.92426555	1002.975365	29.1	2462.207925	9.88131291682493E-324	521.0063731	260.5027536	99.86800063	0	0	0	0	0	0	0
6:27:46	124.6424352	2692.239874	1.999766482	1.727039512	13.8214656	-5.528155673	-2.546280688	51.91242396	1003.813875	29.1	2466.523449	9.88131291682493E-324	520.968615	260.4838419	99.86800032	0	0	0	0	0	0	0
6:27:46	124.6424352	2692.239874	1.999766482	1.727039512	13.8214656	-5.528155673	-2.546280688	51.91242396	1003.813875	29.1	2466.523449	9.88131291682493E-324	520.968615	260.4838419	99.86800032	0	0	0	0	0	0	0
6:27:46	124.6424352	2692.239874	1.999766482	1.727039512	13.8214656	-5.528155673	-2.546280688	51.91242396	1003.813875	29.1	2466.523449	9.88131291682493E-324	520.968615	260.4838419	99.86800032	0	0	0	0	0	0	0
6:27:46	124.6424352	2692.239874	1.999766482	1.727039512	13.8214656	-5.528155673	-2.546280688	51.91242396	1003.813875	29.1	2466.523449	9.88131291682493E-324	520.968615	260.4838419	99.86800032	0	0	0	0	0	0	0
6:27:47	124.6424352	2692.239874	1.999766482	1.727039512	13.8214656	-5.528155673	-2.546280688	51.91242396	1003.813875	29.1	2466.523449	9.88131291682493E-324	520.968615	260.4838419	99.86800032	0	0	0	0	0	0	0
6:27:47	124.6424352	2692.239874	1.999766482	1.727039512	13.8214656	-5.528155673	-2.546280688	51.91242396	1003.813875	29.1	2466.523449	9.88131291682493E-324	520.968615	260.4838419	99.86800032	0	0	0	0	0	0	0
6:27:47	124.6424352	2692.239874	1.999766482	1.727039512	13.8214656	-5.528155673	-2.546280688	51.91242396	1003.813875	29.1	2466.523449	9.88131291682493E-324	520.968615	260.4838419	99.86800032	0	0	0	0	0	0	0
6:27:47	124.6424352	2692.239874	1.999766482	1.727039512	13.8214656	-5.528155673	-2.546280688	51.91242396	1003.813875	29.1	2466.523449	9.88131291682493E-324	520.968615	260.4838419	99.86800032	0	0	0	0	0	0	0
6:27:47	478.3349428	2798.06884	1.716544439	1.50775623	14.43493439	-6.434519704	-3.988239712	51.80876107	1005.256952	29.1	2473.498614	9.88131291682493E-324	520.9492829	260.474159	99.86800016	0	0	0	0	0	0	0
6:27:47	478.3349428	2798.06884	1.716544439	1.50775623	14.43493439	-6.434519704	-3.988239712	51.80876107	1005.256952	29.1	2473.498614	9.88131291682493E-324	520.9492829	260.474159	99.86800016	0	0	0	0	0	0	0
6:27:47	478.3349428	2798.06884	1.716544439	1.50775623	14.43493439	-6.434519704	-3.988239712	51.80876107	1005.256952	29.1	2473.498614	9.88131291682493E-324	520.9492829	260.474159	99.86800016	0	0	0	0	0	0	0
6:27:47	478.3349428	2798.06884	1.716544439	1.50775623	14.43493439	-6.434519704	-3.988239712	51.80876107	1005.256952	29.1	2473.498614	9.88131291682493E-324	520.9492829	260.474159	99.86800016	0	0	0	0	0	0	0
6:27:47	330.4781234	2867.224057	2.534228441	2.468443987	14.77563801	-5.938892611	-4.611833416	51.76960708	1005.802009	29.1	2479.655073	9.88131291682493E-324	520.941981	260.4705018	99.86800011	0	0	0	0	0	0	0
6:27:47	330.4781234	2867.224057	2.534228441	2.468443987	14.77563801	-5.938892611	-4.611833416	51.76960708	1005.802009	29.1	2479.655073	9.88131291682493E-324	520.941981	260.4705018	99.86800011	0	0	0	0	0	0	0
6:27:47	330.4781234	2867.224057	2.534228441	2.468443987	14.77563801	-5.938892611	-4.611833416	51.76960708	1005.802009	29.1	2479.655073	9.88131291682493E-324	520.941981	260.4705018	99.86800011	0	0	0	0	0	0	0
6:27:47	330.4781234	2867.224057	2.534228441	2.468443987	14.77563801	-5.938892611	-4.611833416	51.76960708	1005.802009	29.1	2479.655073	9.88131291682493E-324	520.941981	260.4705018	99.86800011	0	0	0	0	0	0	0
6:27:47	38.81651919	2940.785093	4.170372962	4.043043321	15.08338266	-4.445409017	-4.859602709	51.73563883	1006.274877	29.1	2489.815133	9.88131291682493E-324	520.9356463	260.4673289	99.86800005	0	0	0	0	0	0	0
6:27:47	38.81651919	2940.785093	4.170372962	4.043043321	15.08338266	-4.445409017	-4.859602709	51.73563883	1006.274877	29.1	2489.815133	9.88131291682493E-324	520.9356463	260.4673289	99.86800005	0	0	0	0	0	0	0
6:27:47	38.81651919	2940.785093	4.170372962	4.043043321	15.08338266	-4.445409017	-4.859602709	51.73563883	1006.274877	29.1	2489.815133	9.88131291682493E-324	520.9356463	260.4673289	99.86800005	0	0	0	0	0	0	0
6:27:47	38.81651919	2940.785093	4.170372962	4.043043321	15.08338266	-4.445409017	-4.859602709	51.73563883	1006.274877	29.1	2489.815133	9.88131291682493E-324	520.9356463	260.4673289	99.86800005	0	0	0	0	0	0	0
6:27:47	38.81651919	2940.785093	4.170372962	4.043043321	15.08338266	-4.445409017	-4.859602709	51.73563883	1006.274877	29.1	2489.815133	9.88131291682493E-324	520.9356463	260.4673289	99.86800005	0	0	0	0	0	0	0
6:27:47	38.81651919	2940.785093	4.170372962	4.043043321	15.08338266	-4.445409017	-4.859602709	51.73563883	1006.274877	29.1	2489.815133	9.88131291682493E-324	520.9356463	260.4673289	99.86800005	0	0	0	0	0	0	0
6:27:47	38.81651919	2940.785093	4.170372962	4.043043321	15.08338266	-4.445409017	-4.859602709	51.73563883	1006.274877	29.1	2489.815133	9.88131291682493E-324	520.9356463	260.4673289	99.86800005	0	0	0	0	0	0	0
6:27:47	38.81651919	2940.785093	4.170372962	4.043043321	15.08338266	-4.445409017	-4.859602709	51.73563883	1006.274877	29.1	2489.815133	9.88131291682493E-324	520.9356463	260.4673289	99.86800005	0	0	0	0	0	0	0
6:27:47	38.81651919	2940.785093	4.170372962	4.043043321	15.08338266	-4.445409017	-4.859602709	51.73563883	1006.274877	29.1	2489.815133	9.88131291682493E-324	520.9356463	260.4673289	99.86800005	0	0	0	0	0	0	0
6:27:47	171.3615618	2979.905168	5.156310956	5.067086181	15.21372392	-3.055241417	-4.679700587	51.71824708	1006.516985	29.1	2498.048852	9.88131291682493E-324	520.9324029	260.4657044	99.86800003	0	0	0	0	0	0	0
6:27:47	171.3615618	2979.905168	5.156310956	5.067086181	15.21372392	-3.055241417	-4.679700587	51.71824708	1006.516985	29.1	2498.048852	9.88131291682493E-324	520.9324029	260.4657044	99.86800003	0	0	0	0	0	0	0
6:27:47	171.3615618	2979.905168	5.156310956	5.067086181	15.21372392	-3.055241417	-4.679700587	51.71824708	1006.516985	29.1	2498.048852	9.88131291682493E-324	520.9324029	260.4657044	99.86800003	0	0	0	0	0	0	0
6:27:47	171.3615618	2979.905168	5.156310956	5.067086181	15.21372392	-3.055241417	-4.679700587	51.71824708	1006.516985	29.1	2498.048852	9.88131291682493E-324	520.9324029	260.4657044	99.86800003	0	0	0	0	0	0	0
6:27:47	171.3615618	2979.905168	5.156310956	5.067086181	15.21372392	-3.055241417	-4.679700587	51.71824708	1006.516985	29.1	2498.048852	9.88131291682493E-324	520.9324029	260.4657044	99.86800003	0	0	0	0	0	0	0
6:27:47	171.3615618	2979.905168	5.156310956	5.067086181	15.21372392	-3.055241417	-4.679700587	51.71824708	1006.516985	29.1	2498.048852	9.88131291682493E-324	520.9324029	260.4657044	99.86800003	0	0	0	0	0	0	0
6:27:47	171.3615618	2979.905168	5.156310956	5.067086181	15.21372392	-3.055241417	-4.679700587	51.71824708	1006.516985	29.1	2498.048852	9.88131291682493E-324	520.9324029	260.4657044	99.86800003	0	0	0	0	0	0	0
6:27:47	171.3615618	2979.905168	5.156310956	5.067086181	15.21372392	-3.055241417	-4.679700587	51.71824708	1006.516985	29.1	2498.048852	9.88131291682493E-324	520.9324029	260.4657044	99.86800003	0	0	0	0	0	0	0
6:27:47	-269.8221763	2983.712342	6.39967921	6.063924124	15.15572265	-1.186667605	-3.751134701	51.7093425	1005.26576	29.1	2508.524244	9.88131291682493E-324	520.9307423	260.4648727	99.86800001	0	0	0	0	0	0	0
6:27:47	-269.8221763	2983.712342	6.39967921	6.063924124	15.15572265	-1.186667605	-3.751134701	51.7093425	1005.26576	29.1	2508.524244	9.88131291682493E-324	520.9307423	260.4648727	99.86800001	0	0	0	0	0	0	0
6:27:47	-269.8221763	2983.712342	6.39967921	6.063924124	15.15572265	-1.186667605	-3.751134701	51.7093425	1005.26576	29.1	2508.524244	9.88131291682493E-324	520.9307423	260.4648727	99.86800001	0	0	0	0	0	0	0
6:27:48	-269.8221763	2983.712342	6.39967921	6.063924124	15.15572265	-1.186667605	-3.751134701	51.7093425	1005.26576	29.1	2508.524244	9.88131291682493E-324	520.9307423	260.4648727	99.86800001	0	0	0	0	0	0	0
6:27:48	-269.8221763	2983.712342	6.39967921	6.063924124	15.15572265	-1.186667605	-3.751134701	51.7093425	1005.26576	29.1	2508.524244	9.88131291682493E-324	520.9307423	260.4648727	99.86800001	0	0	0	0	0	0	0
6:27:48	-269.8221763	2983.712342	6.39967921	6.063924124	15.15572265	-1.186667605	-3.751134701	51.7093425	1005.26576	29.1	2508.524244	9.88131291682493E-324	520.9307423	260.4648727	99.86800001	0	0	0	0	0	0	0
6:27:48	-269.8221763	2983.712342	6.39967921	6.063924124	15.15572265	-1.186667605	-3.751134701	51.7093425	1005.26576	29.1	2508.524244	9.88131291682493E-324	520.9307423	260.4648727	99.86800001	0	0	0	0	0	0	0
6:27:48	-269.8221763	2983.712342	6.39967921	6.063924124	15.15572265	-1.186667605	-3.751134701	51.7093425	1005.26576	29.1	2508.524244	9.88131291682493E-324	520.9307423	260.4648727	99.86800001	0	0	0	0	0	0	0
6:27:48	-511.6708103	2957.029943	7.727219755	7.582737152	14.91785	0.696378186	-2.356444967	51.85118336	1004.625133	29.1	2519.436085	9.88131291682493E-324	521.9039401	260.9514708	99.86848801	0	0	0	0	0	0	0
6:27:48	-511.6708103	2957.029943	7.727219755	7.582737152	14.91785	0.696378186	-2.356444967	51.85118336	1004.625133	29.1	2519.436085	9.88131291682493E-324	521.9039401	260.9514708	99.86848801	0	0	0	0	0	0	0
6:27:48	-511.6708103	2957.029943	7.727219755	7.582737152	14.91785	0.696378186	-2.356444967	51.85118336	1004.625133	29.1	2519.436085	9.88131291682493E-324	521.9039401	260.9514708	99.86848801	0	0	0	0	0	0	0
6:27:48	-511.6708103	2957.029943	7.727219755	7.582737152	14.91785	0.696378186	-2.356444967	51.85118336	1004.625133	29.1	2519.436085	9.88131291682493E-324	521.9039401	260.9514708	99.86848801	0	0	0	0	0	0	0
6:27:48	-511.6708103	2957.029943	7.727219755	7.582737152	14.91785	0.696378186	-2.356444967	51.85118336	1004.625133	29.1	2519.436085	9.88131291682493E-324	521.9039401	260.9514708	99.86848801	0	0	0	0	0	0	0
6:27:48	-511.6708103	2957.029943	7.727219755	7.582737152	14.91785	0.696378186	-2.356444967	51.85118336	1004.625133	29.1	2519.436085	9.88131291682493E-324	521.9039401	260.9514708	99.86848801	0	0	0	0	0	0	0
6:27:48	-511.6708103	2957.029943	7.727219755	7.582737152	14.91785	0.696378186	-2.356444967	51.85118336	1004.625133	29.1	2519.436085	9.88131291682493E-324	521.9039401	260.9514708	99.86848801	0	0	0	0	0	0	0
6:27:48	-511.6708103	2957.029943	7.727219755	7.582737152	14.91785	0.696378186	-2.356444967	51.85118336	1004.625133	29.1	2519.436085	9.88131291682493E-324	521.9039401	260.9514708	99.86848801	0	0	0	0	0	0	0
6:27:48	-511.6708103	2957.029943	7.727219755	7.582737152	14.91785	0.696378186	-2.356444967	51.85118336	1004.625133	29.1	2519.436085	9.88131291682493E-324	521.9039401	260.9514708	99.86848801	0	0	0	0	0	0	0
6:27:48	-467.9571989	2905.807683	8.823864515	8.305569422	14.5433632	2.292809631	-0.788139823	51.92380588	1004.297132	29.1	2529.554404	9.88131291682493E-324	522.4022173	261.200609	99.86873786	0	0	0	0	0	0	0
6:27:48	-467.9571989	2905.807683	8.823864515	8.305569422	14.5433632	2.292809631	-0.788139823	51.92380588	1004.297132	29.1	2529.554404	9.88131291682493E-324	522.4022173	261.200609	99.86873786	0	0	0	0	0	0	0
6:27:48	-467.9571989	2905.807683	8.823864515	8.305569422	14.5433632	2.292809631	-0.788139823	51.92380588	1004.297132	29.1	2529.554404	9.88131291682493E-324	522.4022173	261.200609	99.86873786	0	0	0	0	0	0	0
6:27:48	-467.9571989	2905.807683	8.823864515	8.305569422	14.5433632	2.292809631	-0.788139823	51.92380588	1004.297132	29.1	2529.554404	9.88131291682493E-324	522.4022173	261.200609	99.86873786	0	0	0	0	0	0	0
6:27:48	-467.9571989	2905.807683	8.823864515	8.305569422	14.5433632	2.292809631	-0.788139823	51.92380588	1004.297132	29.1	2529.554404	9.88131291682493E-324	522.4022173	261.200609	99.86873786	0	0	0	0	0	0	0
6:27:48	-467.9571989	2905.807683	8.823864515	8.305569422	14.5433632	2.292809631	-0.788139823	51.92380588	1004.297132	29.1	2529.554404	9.88131291682493E-324	522.4022173	261.200609	99.86873786	0	0	0	0	0	0	0
6:27:48	-467.9571989	2905.807683	8.823864515	8.305569422	14.5433632	2.292809631	-0.788139823	51.92380588	1004.297132	29.1	2529.554404	9.88131291682493E-324	522.4022173	261.200609	99.86873786	0	0	0	0	0	0	0
6:27:48	-467.9571989	2905.807683	8.823864515	8.305569422	14.5433632	2.292809631	-0.788139823	51.92380588	1004.297132	29.1	2529.554404	9.88131291682493E-324	522.4022173	261.200609	99.86873786	0	0	0	0	0	0	0
6:27:48	-172.1725338	2837.010046	8.621826632	8.469579544	14.13325796	3.039934531	0.626816411	51.96098861	1004.129196	29.1	2538.025903	9.88131291682493E-324	522.6573353	261.3281678	99.86886578	0	0	0	0	0	0	0
6:27:48	-172.1725338	2837.010046	8.621826632	8.469579544	14.13325796	3.039934531	0.626816411	51.96098861	1004.129196	29.1	2538.025903	9.88131291682493E-324	522.6573353	261.3281678	99.86886578	0	0	0	0	0	0	0
6:27:48	-172.1725338	2837.010046	8.621826632	8.469579544	14.13325796	3.039934531	0.626816411	51.96098861	1004.129196	29.1	2538.025903	9.88131291682493E-324	522.6573353	261.3281678	99.86886578	0	0	0	0	0	0	0
6:27:48	-172.1725338	2837.010046	8.621826632	8.469579544	14.13325796	3.039934531	0.626816411	51.96098861	1004.129196	29.1	2538.025903	9.88131291682493E-324	522.6573353	261.3281678	99.86886578	0	0	0	0	0	0	0
6:27:48	-172.1725338	2837.010046	8.621826632	8.469579544	14.13325796	3.039934531	0.626816411	51.96098861	1004.129196	29.1	2538.025903	9.88131291682493E-324	522.6573353	261.3281678	99.86886578	0	0	0	0	0	0	0
6:27:48	-172.1725338	2837.010046	8.621826632	8.469579544	14.13325796	3.039934531	0.626816411	51.96098861	1004.129196	29.1	2538.025903	9.88131291682493E-324	522.6573353	261.3281678	99.86886578	0	0	0	0	0	0	0
6:27:48	-172.1725338	2837.010046	8.621826632	8.469579544	14.13325796	3.039934531	0.626816411	51.96098861	1004.129196	29.1	2538.025903	9.88131291682493E-324	522.6573353	261.3281678	99.86886578	0	0	0	0	0	0	0
6:27:48	-172.1725338	2837.010046	8.621826632	8.469579544	14.13325796	3.039934531	0.626816411	51.96098861	1004.129196	29.1	2538.025903	9.88131291682493E-324	522.6573353	261.3281678	99.86886578	0	0	0	0	0	0	0
6:27:48	-148.6842813	2769.121135	8.469719235	8.185072726	13.76083607	3.25906248	1.645962002	51.98002617	1003.080388	29.1	2544.59455	9.88131291682493E-324	522.7879557	261.3934779	99.86893128	0	0	0	0	0	0	0
6:27:48	-148.6842813	2769.121135	8.469719235	8.185072726	13.76083607	3.25906248	1.645962002	51.98002617	1003.080388	29.1	2544.59455	9.88131291682493E-324	522.7879557	261.3934779	99.86893128	0	0	0	0	0	0	0
6:27:49	-148.6842813	2769.121135	8.469719235	8.185072726	13.76083607	3.25906248	1.645962002	51.98002617	1003.080388	29.1	2544.59455	9.88131291682493E-324	522.7879557	261.3934779	99.86893128	0	0	0	0	0	0	0
6:27:49	-148.6842813	2769.121135	8.469719235	8.185072726	13.76083607	3.25906248	1.645962002	51.98002617	1003.080388	29.1	2544.59455	9.88131291682493E-324	522.7879557	261.3934779	99.86893128	0	0	0	0	0	0	0
6:27:49	-148.6842813	2769.121135	8.469719235	8.185072726	13.76083607	3.25906248	1.645962002	51.98002617	1003.080388	29.1	2544.59455	9.88131291682493E-324	522.7879557	261.3934779	99.86893128	0	0	0	0	0	0	0
6:27:49	-148.6842813	2769.121135	8.469719235	8.185072726	13.76083607	3.25906248	1.645962002	51.98002617	1003.080388	29.1	2544.59455	9.88131291682493E-324	522.7879557	261.3934779	99.86893128	0	0	0	0	0	0	0
6:27:49	-148.6842813	2769.121135	8.469719235	8.185072726	13.76083607	3.25906248	1.645962002	51.98002617	1003.080388	29.1	2544.59455	9.88131291682493E-324	522.7879557	261.3934779	99.86893128	0	0	0	0	0	0	0
6:27:49	-148.6842813	2769.121135	8.469719235	8.185072726	13.76083607	3.25906248	1.645962002	51.98002617	1003.080388	29.1	2544.59455	9.88131291682493E-324	522.7879557	261.3934779	99.86893128	0	0	0	0	0	0	0
6:27:49	-148.6842813	2769.121135	8.469719235	8.185072726	13.76083607	3.25906248	1.645962002	51.98002617	1003.080388	29.1	2544.59455	9.88131291682493E-324	522.7879557	261.3934779	99.86893128	0	0	0	0	0	0	0
6:27:49	-83.05969603	2709.866989	8.119504249	7.843405236	13.45286007	3.24885599	2.290732545	52.0385734	1002.543399	29.1	2549.44705	9.88131291682493E-324	522.8548333	261.4269167	99.86896482	0	0	0	0	0	0	0
6:27:49	-83.05969603	2709.866989	8.119504249	7.843405236	13.45286007	3.24885599	2.290732545	52.0385734	1002.543399	29.1	2549.44705	9.88131291682493E-324	522.8548333	261.4269167	99.86896482	0	0	0	0	0	0	0
6:27:49	-83.05969603	2709.866989	8.119504249	7.843405236	13.45286007	3.24885599	2.290732545	52.0385734	1002.543399	29.1	2549.44705	9.88131291682493E-324	522.8548333	261.4269167	99.86896482	0	0	0	0	0	0	0
6:27:49	-83.05969603	2709.866989	8.119504249	7.843405236	13.45286007	3.24885599	2.290732545	52.0385734	1002.543399	29.1	2549.44705	9.88131291682493E-324	522.8548333	261.4269167	99.86896482	0	0	0	0	0	0	0
6:27:49	-83.05969603	2709.866989	8.119504249	7.843405236	13.45286007	3.24885599	2.290732545	52.0385734	1002.543399	29.1	2549.44705	9.88131291682493E-324	522.8548333	261.4269167	99.86896482	0	0	0	0	0	0	0
6:27:49	-83.05969603	2709.866989	8.119504249	7.843405236	13.45286007	3.24885599	2.290732545	52.0385734	1002.543399	29.1	2549.44705	9.88131291682493E-324	522.8548333	261.4269167	99.86896482	0	0	0	0	0	0	0
6:27:49	-83.05969603	2709.866989	8.119504249	7.843405236	13.45286007	3.24885599	2.290732545	52.0385734	1002.543399	29.1	2549.44705	9.88131291682493E-324	522.8548333	261.4269167	99.86896482	0	0	0	0	0	0	0
6:27:49	-83.05969603	2709.866989	8.119504249	7.843405236	13.45286007	3.24885599	2.290732545	52.0385734	1002.543399	29.1	2549.44705	9.88131291682493E-324	522.8548333	261.4269167	99.86896482	0	0	0	0	0	0	0
6:27:49	-8.087004369	2659.420715	7.820322175	7.617143481	13.19172836	3.143094267	2.650847063	52.06854958	1002.26846	29.1	2552.825001	9.88131291682493E-324	522.8890746	261.4440374	99.86898199	0	0	0	0	0	0	0
6:27:49	-8.087004369	2659.420715	7.820322175	7.617143481	13.19172836	3.143094267	2.650847063	52.06854958	1002.26846	29.1	2552.825001	9.88131291682493E-324	522.8890746	261.4440374	99.86898199	0	0	0	0	0	0	0
6:27:49	-8.087004369	2659.420715	7.820322175	7.617143481	13.19172836	3.143094267	2.650847063	52.06854958	1002.26846	29.1	2552.825001	9.88131291682493E-324	522.8890746	261.4440374	99.86898199	0	0	0	0	0	0	0
6:27:49	-8.087004369	2659.420715	7.820322175	7.617143481	13.19172836	3.143094267	2.650847063	52.06854958	1002.26846	29.1	2552.825001	9.88131291682493E-324	522.8890746	261.4440374	99.86898199	0	0	0	0	0	0	0
6:27:49	-8.087004369	2659.420715	7.820322175	7.617143481	13.19172836	3.143094267	2.650847063	52.06854958	1002.26846	29.1	2552.825001	9.88131291682493E-324	522.8890746	261.4440374	99.86898199	0	0	0	0	0	0	0
6:27:49	-8.087004369	2659.420715	7.820322175	7.617143481	13.19172836	3.143094267	2.650847063	52.06854958	1002.26846	29.1	2552.825001	9.88131291682493E-324	522.8890746	261.4440374	99.86898199	0	0	0	0	0	0	0
6:27:49	-8.087004369	2659.420715	7.820322175	7.617143481	13.19172836	3.143094267	2.650847063	52.06854958	1002.26846	29.1	2552.825001	9.88131291682493E-324	522.8890746	261.4440374	99.86898199	0	0	0	0	0	0	0
6:27:49	-8.087004369	2659.420715	7.820322175	7.617143481	13.19172836	3.143094267	2.650847063	52.06854958	1002.26846	29.1	2552.825001	9.88131291682493E-324	522.8890746	261.4440374	99.86898199	0	0	0	0	0	0	0
6:27:49	214.5375018	2617.53159	7.339324954	7.089257462	12.98006892	3.008712265	2.815433696	52.08389738	1002.127692	29.1	2554.937041	9.88131291682493E-324	522.9066062	261.4528031	99.86899078	0	0	0	0	0	0	0
6:27:49	214.5375018	2617.53159	7.339324954	7.089257462	12.98006892	3.008712265	2.815433696	52.08389738	1002.127692	29.1	2554.937041	9.88131291682493E-324	522.9066062	261.4528031	99.86899078	0	0	0	0	0	0	0
6:27:49	214.5375018	2617.53159	7.339324954	7.089257462	12.98006892	3.008712265	2.815433696	52.08389738	1002.127692	29.1	2554.937041	9.88131291682493E-324	522.9066062	261.4528031	99.86899078	0	0	0	0	0	0	0
6:27:49	214.5375018	2617.53159	7.339324954	7.089257462	12.98006892	3.008712265	2.815433696	52.08389738	1002.127692	29.1	2554.937041	9.88131291682493E-324	522.9066062	261.4528031	99.86899078	0	0	0	0	0	0	0
6:27:49	214.5375018	2617.53159	7.339324954	7.089257462	12.98006892	3.008712265	2.815433696	52.08389738	1002.127692	29.1	2554.937041	9.88131291682493E-324	522.9066062	261.4528031	99.86899078	0	0	0	0	0	0	0
6:27:49	214.5375018	2617.53159	7.339324954	7.089257462	12.98006892	3.008712265	2.815433696	52.08389738	1002.127692	29.1	2554.937041	9.88131291682493E-324	522.9066062	261.4528031	99.86899078	0	0	0	0	0	0	0
6:27:49	214.5375018	2617.53159	7.339324954	7.089257462	12.98006892	3.008712265	2.815433696	52.08389738	1002.127692	29.1	2554.937041	9.88131291682493E-324	522.9066062	261.4528031	99.86899078	0	0	0	0	0	0	0
6:27:49	214.5375018	2617.53159	7.339324954	7.089257462	12.98006892	3.008712265	2.815433696	52.08389738	1002.127692	29.1	2554.937041	9.88131291682493E-324	522.9066062	261.4528031	99.86899078	0	0	0	0	0	0	0
6:27:49	214.5375018	2617.53159	7.339324954	7.089257462	12.98006892	3.008712265	2.815433696	52.08389738	1002.127692	29.1	2554.937041	9.88131291682493E-324	522.9066062	261.4528031	99.86899078	0	0	0	0	0	0	0
6:27:50	-33.2783111	2580.350966	6.999870376	6.591971821	12.80401129	2.861316679	2.858726053	51.98375546	1002.675866	29.1	2546.146557	9.88131291682493E-324	522.0944224	261.0468912	99.86827528	0	0	0	0	0	0	0
6:27:50	-33.2783111	2580.350966	6.999870376	6.591971821	12.80401129	2.861316679	2.858726053	51.98375546	1002.675866	29.1	2546.146557	9.88131291682493E-324	522.0944224	261.0468912	99.86827528	0	0	0	0	0	0	0
6:27:50	-33.2783111	2580.350966	6.999870376	6.591971821	12.80401129	2.861316679	2.858726053	51.98375546	1002.675866	29.1	2546.146557	9.88131291682493E-324	522.0944224	261.0468912	99.86827528	0	0	0	0	0	0	0
6:27:50	-33.2783111	2580.350966	6.999870376	6.591971821	12.80401129	2.861316679	2.858726053	51.98375546	1002.675866	29.1	2546.146557	9.88131291682493E-324	522.0944224	261.0468912	99.86827528	0	0	0	0	0	0	0
6:27:50	-33.2783111	2580.350966	6.999870376	6.591971821	12.80401129	2.861316679	2.858726053	51.98375546	1002.675866	29.1	2546.146557	9.88131291682493E-324	522.0944224	261.0468912	99.86827528	0	0	0	0	0	0	0
6:27:50	-33.2783111	2580.350966	6.999870376	6.591971821	12.80401129	2.861316679	2.858726053	51.98375546	1002.675866	29.1	2546.146557	9.88131291682493E-324	522.0944224	261.0468912	99.86827528	0	0	0	0	0	0	0
6:27:50	-33.2783111	2580.350966	6.999870376	6.591971821	12.80401129	2.861316679	2.858726053	51.98375546	1002.675866	29.1	2546.146557	9.88131291682493E-324	522.0944224	261.0468912	99.86827528	0	0	0	0	0	0	0
6:27:50	-33.2783111	2580.350966	6.999870376	6.591971821	12.80401129	2.861316679	2.858726053	51.98375546	1002.675866	29.1	2546.146557	9.88131291682493E-324	522.0944224	261.0468912	99.86827528	0	0	0	0	0	0	0
6:27:50	-516.1505433	2550.734015	6.976141633	6.646809572	12.65806178	2.73251414	2.833755739	51.8940828	1002.956531	29.1	2530.669901	9.88131291682493E-324	521.3866163	260.6931443	99.86765294	0	0	0	0	0	0	0
6:27:50	-516.1505433	2550.734015	6.976141633	6.646809572	12.65806178	2.73251414	2.833755739	51.8940828	1002.956531	29.1	2530.669901	9.88131291682493E-324	521.3866163	260.6931443	99.86765294	0	0	0	0	0	0	0
6:27:50	-516.1505433	2550.734015	6.976141633	6.646809572	12.65806178	2.73251414	2.833755739	51.8940828	1002.956531	29.1	2530.669901	9.88131291682493E-324	521.3866163	260.6931443	99.86765294	0	0	0	0	0	0	0
6:27:50	-516.1505433	2550.734015	6.976141633	6.646809572	12.65806178	2.73251414	2.833755739	51.8940828	1002.956531	29.1	2530.669901	9.88131291682493E-324	521.3866163	260.6931443	99.86765294	0	0	0	0	0	0	0
6:27:50	-516.1505433	2550.734015	6.976141633	6.646809572	12.65806178	2.73251414	2.833755739	51.8940828	1002.956531	29.1	2530.669901	9.88131291682493E-324	521.3866163	260.6931443	99.86765294	0	0	0	0	0	0	0
6:27:50	-516.1505433	2550.734015	6.976141633	6.646809572	12.65806178	2.73251414	2.833755739	51.8940828	1002.956531	29.1	2530.669901	9.88131291682493E-324	521.3866163	260.6931443	99.86765294	0	0	0	0	0	0	0
6:27:50	-516.1505433	2550.734015	6.976141633	6.646809572	12.65806178	2.73251414	2.833755739	51.8940828	1002.956531	29.1	2530.669901	9.88131291682493E-324	521.3866163	260.6931443	99.86765294	0	0	0	0	0	0	0
6:27:50	-516.1505433	2550.734015	6.976141633	6.646809572	12.65806178	2.73251414	2.833755739	51.8940828	1002.956531	29.1	2530.669901	9.88131291682493E-324	521.3866163	260.6931443	99.86765294	0	0	0	0	0	0	0
6:27:50	-516.1505433	2550.734015	6.976141633	6.646809572	12.65806178	2.73251414	2.833755739	51.8940828	1002.956531	29.1	2530.669901	9.88131291682493E-324	521.3866163	260.6931443	99.86765294	0	0	0	0	0	0	0
6:27:50	-53.37775816	2529.802359	6.619296516	6.248318501	12.54235163	2.63799124	2.773474938	51.84817039	1003.100232	29.1	2515.823517	9.88131291682493E-324	521.0242195	260.5120259	99.86733431	0	0	0	0	0	0	0
6:27:50	-53.37775816	2529.802359	6.619296516	6.248318501	12.54235163	2.63799124	2.773474938	51.84817039	1003.100232	29.1	2515.823517	9.88131291682493E-324	521.0242195	260.5120259	99.86733431	0	0	0	0	0	0	0
6:27:50	-53.37775816	2529.802359	6.619296516	6.248318501	12.54235163	2.63799124	2.773474938	51.84817039	1003.100232	29.1	2515.823517	9.88131291682493E-324	521.0242195	260.5120259	99.86733431	0	0	0	0	0	0	0
6:27:50	-53.37775816	2529.802359	6.619296516	6.248318501	12.54235163	2.63799124	2.773474938	51.84817039	1003.100232	29.1	2515.823517	9.88131291682493E-324	521.0242195	260.5120259	99.86733431	0	0	0	0	0	0	0
6:27:50	-53.37775816	2529.802359	6.619296516	6.248318501	12.54235163	2.63799124	2.773474938	51.84817039	1003.100232	29.1	2515.823517	9.88131291682493E-324	521.0242195	260.5120259	99.86733431	0	0	0	0	0	0	0
6:27:50	-53.37775816	2529.802359	6.619296516	6.248318501	12.54235163	2.63799124	2.773474938	51.84817039	1003.100232	29.1	2515.823517	9.88131291682493E-324	521.0242195	260.5120259	99.86733431	0	0	0	0	0	0	0
6:27:50	-53.37775816	2529.802359	6.619296516	6.248318501	12.54235163	2.63799124	2.773474938	51.84817039	1003.100232	29.1	2515.823517	9.88131291682493E-324	521.0242195	260.5120259	99.86733431	0	0	0	0	0	0	0
6:27:50	-53.37775816	2529.802359	6.619296516	6.248318501	12.54235163	2.63799124	2.773474938	51.84817039	1003.100232	29.1	2515.823517	9.88131291682493E-324	521.0242195	260.5120259	99.86733431	0	0	0	0	0	0	0
6:27:50	-48.04077218	2511.657952	6.499487816	6.024179072	12.45076403	2.552347515	2.699123168	51.82466324	1003.173807	29.1	2503.006385	9.88131291682493E-324	520.8386724	260.4192932	99.86717116	0	0	0	0	0	0	0
6:27:50	-48.04077218	2511.657952	6.499487816	6.024179072	12.45076403	2.552347515	2.699123168	51.82466324	1003.173807	29.1	2503.006385	9.88131291682493E-324	520.8386724	260.4192932	99.86717116	0	0	0	0	0	0	0
6:27:50	-48.04077218	2511.657952	6.499487816	6.024179072	12.45076403	2.552347515	2.699123168	51.82466324	1003.173807	29.1	2503.006385	9.88131291682493E-324	520.8386724	260.4192932	99.86717116	0	0	0	0	0	0	0
6:27:50	-48.04077218	2511.657952	6.499487816	6.024179072	12.45076403	2.552347515	2.699123168	51.82466324	1003.173807	29.1	2503.006385	9.88131291682493E-324	520.8386724	260.4192932	99.86717116	0	0	0	0	0	0	0
6:27:50	-48.04077218	2511.657952	6.499487816	6.024179072	12.45076403	2.552347515	2.699123168	51.82466324	1003.173807	29.1	2503.006385	9.88131291682493E-324	520.8386724	260.4192932	99.86717116	0	0	0	0	0	0	0
6:27:50	-48.04077218	2511.657952	6.499487816	6.024179072	12.45076403	2.552347515	2.699123168	51.82466324	1003.173807	29.1	2503.006385	9.88131291682493E-324	520.8386724	260.4192932	99.86717116	0	0	0	0	0	0	0
6:27:50	-48.04077218	2511.657952	6.499487816	6.024179072	12.45076403	2.552347515	2.699123168	51.82466324	1003.173807	29.1	2503.006385	9.88131291682493E-324	520.8386724	260.4192932	99.86717116	0	0	0	0	0	0	0
6:27:51	-48.04077218	2511.657952	6.499487816	6.024179072	12.45076403	2.552347515	2.699123168	51.82466324	1003.173807	29.1	2503.006385	9.88131291682493E-324	520.8386724	260.4192932	99.86717116	0	0	0	0	0	0	0
6:27:51	459.4803726	2500.218791	6.336721762	5.881939685	12.37995919	2.497905928	2.623679062	52.00782758	999.9809171	29.1	2489.240469	9.88131291682493E-324	520.7436723	260.3718141	99.86708764	0	0	0	0	0	0	0
6:27:51	459.4803726	2500.218791	6.336721762	5.881939685	12.37995919	2.497905928	2.623679062	52.00782758	999.9809171	29.1	2489.240469	9.88131291682493E-324	520.7436723	260.3718141	99.86708764	0	0	0	0	0	0	0
6:27:51	459.4803726	2500.218791	6.336721762	5.881939685	12.37995919	2.497905928	2.623679062	52.00782758	999.9809171	29.1	2489.240469	9.88131291682493E-324	520.7436723	260.3718141	99.86708764	0	0	0	0	0	0	0
[truncated: 59 more rows]
