# Supplementary material for: Design and simulation-based evaluation of a novel tracheostomy high-flow therapy device interface: a preclinical study
Source: PeerJ. 2025 Dec 16;13:e20445. doi: 10.7717/peerj.20445 (PMC12716144; doi:10.7717/peerj.20445)
Supplement: Supplemental Information 5 — PEEP, positive end-expiratory pressure; tHFTI, traditional high-flow tracheal interface; [file peerj-13-20445-s005.csv]

Time	Flow	Lung tidal volume	p alveole	Airway pressure	Bellows position	Intrapleural pressure	Cardial pressure	Fraction of O2 inspir	Ambient pressure	Temperature Celsius	FRC actual	Shunt fraction	Partial pressure O2 air chamber	Partial pressure O2 effectiv	Oxygen sat pulm. capillaries	NA	NA	NA	NA	NA	NA	NA
4:59:24	-487.0838482	2430.610921	2.416752137	1.594913384	12.29701933	-2.007691025	-4.565201381	44.24706811	1005.475206	28.7	2100.145654	0.132116042	445.615617	222.8078082	99.78903042	0	0	0	0	0	0	0
4:59:24	-487.0838482	2430.610921	2.416752137	1.594913384	12.29701933	-2.007691025	-4.565201381	44.24706811	1005.475206	28.7	2100.145654	0.132116042	445.615617	222.8078082	99.78903042	0	0	0	0	0	0	0
4:59:24	-487.0838482	2430.610921	2.416752137	1.594913384	12.29701933	-2.007691025	-4.565201381	44.24706811	1005.475206	28.7	2100.145654	0.132116042	445.615617	222.8078082	99.78903042	0	0	0	0	0	0	0
4:59:24	-487.0838482	2430.610921	2.416752137	1.594913384	12.29701933	-2.007691025	-4.565201381	44.24706811	1005.475206	28.7	2100.145654	0.132116042	445.615617	222.8078082	99.78903042	0	0	0	0	0	0	0
4:59:24	-487.0838482	2430.610921	2.416752137	1.594913384	12.29701933	-2.007691025	-4.565201381	44.24706811	1005.475206	28.7	2100.145654	0.132116042	445.615617	222.8078082	99.78903042	0	0	0	0	0	0	0
4:59:24	-487.0838482	2430.610921	2.416752137	1.594913384	12.29701933	-2.007691025	-4.565201381	44.24706811	1005.475206	28.7	2100.145654	0.132116042	445.615617	222.8078082	99.78903042	0	0	0	0	0	0	0
4:59:24	-487.0838482	2430.610921	2.416752137	1.594913384	12.29701933	-2.007691025	-4.565201381	44.24706811	1005.475206	28.7	2100.145654	0.132116042	445.615617	222.8078082	99.78903042	0	0	0	0	0	0	0
4:59:24	-465.2838823	2321.010031	2.976113094	1.838051652	11.6298179	-0.696049805	-3.255615107	44.32169887	1004.797273	28.7	2107.117759	0.067643413	445.9505719	222.9752858	99.78950358	0	0	0	0	0	0	0
4:59:24	-465.2838823	2321.010031	2.976113094	1.838051652	11.6298179	-0.696049805	-3.255615107	44.32169887	1004.797273	28.7	2107.117759	0.067643413	445.9505719	222.9752858	99.78950358	0	0	0	0	0	0	0
4:59:24	-465.2838823	2321.010031	2.976113094	1.838051652	11.6298179	-0.696049805	-3.255615107	44.32169887	1004.797273	28.7	2107.117759	0.067643413	445.9505719	222.9752858	99.78950358	0	0	0	0	0	0	0
4:59:25	-465.2838823	2321.010031	2.976113094	1.838051652	11.6298179	-0.696049805	-3.255615107	44.32169887	1004.797273	28.7	2107.117759	0.067643413	445.9505719	222.9752858	99.78950358	0	0	0	0	0	0	0
4:59:25	-465.2838823	2321.010031	2.976113094	1.838051652	11.6298179	-0.696049805	-3.255615107	44.32169887	1004.797273	28.7	2107.117759	0.067643413	445.9505719	222.9752858	99.78950358	0	0	0	0	0	0	0
4:59:25	-465.2838823	2321.010031	2.976113094	1.838051652	11.6298179	-0.696049805	-3.255615107	44.32169887	1004.797273	28.7	2107.117759	0.067643413	445.9505719	222.9752858	99.78950358	0	0	0	0	0	0	0
4:59:25	-465.2838823	2321.010031	2.976113094	1.838051652	11.6298179	-0.696049805	-3.255615107	44.32169887	1004.797273	28.7	2107.117759	0.067643413	445.9505719	222.9752858	99.78950358	0	0	0	0	0	0	0
4:59:25	-465.2838823	2321.010031	2.976113094	1.838051652	11.6298179	-0.696049805	-3.255615107	44.32169887	1004.797273	28.7	2107.117759	0.067643413	445.9505719	222.9752858	99.78950358	0	0	0	0	0	0	0
4:59:25	-412.6293717	2195.001376	1.998561904	1.127434446	10.97803476	-0.2035695	-2.078330935	44.35990982	1004.450172	28.7	2085.488533	0.322633428	446.1220688	223.0610343	99.78974583	0	0	0	0	0	0	0
4:59:25	-412.6293717	2195.001376	1.998561904	1.127434446	10.97803476	-0.2035695	-2.078330935	44.35990982	1004.450172	28.7	2085.488533	0.322633428	446.1220688	223.0610343	99.78974583	0	0	0	0	0	0	0
4:59:25	-412.6293717	2195.001376	1.998561904	1.127434446	10.97803476	-0.2035695	-2.078330935	44.35990982	1004.450172	28.7	2085.488533	0.322633428	446.1220688	223.0610343	99.78974583	0	0	0	0	0	0	0
4:59:25	-412.6293717	2195.001376	1.998561904	1.127434446	10.97803476	-0.2035695	-2.078330935	44.35990982	1004.450172	28.7	2085.488533	0.322633428	446.1220688	223.0610343	99.78974583	0	0	0	0	0	0	0
4:59:25	-412.6293717	2195.001376	1.998561904	1.127434446	10.97803476	-0.2035695	-2.078330935	44.35990982	1004.450172	28.7	2085.488533	0.322633428	446.1220688	223.0610343	99.78974583	0	0	0	0	0	0	0
4:59:25	-412.6293717	2195.001376	1.998561904	1.127434446	10.97803476	-0.2035695	-2.078330935	44.35990982	1004.450172	28.7	2085.488533	0.322633428	446.1220688	223.0610343	99.78974583	0	0	0	0	0	0	0
4:59:25	-412.6293717	2195.001376	1.998561904	1.127434446	10.97803476	-0.2035695	-2.078330935	44.35990982	1004.450172	28.7	2085.488533	0.322633428	446.1220688	223.0610343	99.78974583	0	0	0	0	0	0	0
4:59:25	-412.6293717	2195.001376	1.998561904	1.127434446	10.97803476	-0.2035695	-2.078330935	44.35990982	1004.450172	28.7	2085.488533	0.322633428	446.1220688	223.0610343	99.78974583	0	0	0	0	0	0	0
4:59:25	-412.6293717	2195.001376	1.998561904	1.127434446	10.97803476	-0.2035695	-2.078330935	44.35990982	1004.450172	28.7	2085.488533	0.322633428	446.1220688	223.0610343	99.78974583	0	0	0	0	0	0	0
4:59:25	-99.62981432	2123.637857	1.248311695	0.758726436	10.6164098	0.014436416	-1.261337439	44.37947383	1004.272456	28.7	2065.455041	0.799588315	446.2098752	223.1049376	99.78986987	0	0	0	0	0	0	0
4:59:25	-99.62981432	2123.637857	1.248311695	0.758726436	10.6164098	0.014436416	-1.261337439	44.37947383	1004.272456	28.7	2065.455041	0.799588315	446.2098752	223.1049376	99.78986987	0	0	0	0	0	0	0
4:59:25	-99.62981432	2123.637857	1.248311695	0.758726436	10.6164098	0.014436416	-1.261337439	44.37947383	1004.272456	28.7	2065.455041	0.799588315	446.2098752	223.1049376	99.78986987	0	0	0	0	0	0	0
4:59:25	-99.62981432	2123.637857	1.248311695	0.758726436	10.6164098	0.014436416	-1.261337439	44.37947383	1004.272456	28.7	2065.455041	0.799588315	446.2098752	223.1049376	99.78986987	0	0	0	0	0	0	0
4:59:25	-99.62981432	2123.637857	1.248311695	0.758726436	10.6164098	0.014436416	-1.261337439	44.37947383	1004.272456	28.7	2065.455041	0.799588315	446.2098752	223.1049376	99.78986987	0	0	0	0	0	0	0
4:59:25	-99.62981432	2123.637857	1.248311695	0.758726436	10.6164098	0.014436416	-1.261337439	44.37947383	1004.272456	28.7	2065.455041	0.799588315	446.2098752	223.1049376	99.78986987	0	0	0	0	0	0	0
4:59:25	-99.62981432	2123.637857	1.248311695	0.758726436	10.6164098	0.014436416	-1.261337439	44.37947383	1004.272456	28.7	2065.455041	0.799588315	446.2098752	223.1049376	99.78986987	0	0	0	0	0	0	0
4:59:25	-99.62981432	2123.637857	1.248311695	0.758726436	10.6164098	0.014436416	-1.261337439	44.37947383	1004.272456	28.7	2065.455041	0.799588315	446.2098752	223.1049376	99.78986987	0	0	0	0	0	0	0
4:59:25	-5.746712931	2085.939127	0.847711588	0.413731935	10.42945782	0.120295445	-0.724884769	44.3894906	1004.181466	28.7	2054.893813	1.043789217	446.2548321	223.127416	99.78993337	0	0	0	0	0	0	0
4:59:25	-5.746712931	2085.939127	0.847711588	0.413731935	10.42945782	0.120295445	-0.724884769	44.3894906	1004.181466	28.7	2054.893813	1.043789217	446.2548321	223.127416	99.78993337	0	0	0	0	0	0	0
4:59:25	-5.746712931	2085.939127	0.847711588	0.413731935	10.42945782	0.120295445	-0.724884769	44.3894906	1004.181466	28.7	2054.893813	1.043789217	446.2548321	223.127416	99.78993337	0	0	0	0	0	0	0
4:59:25	-5.746712931	2085.939127	0.847711588	0.413731935	10.42945782	0.120295445	-0.724884769	44.3894906	1004.181466	28.7	2054.893813	1.043789217	446.2548321	223.127416	99.78993337	0	0	0	0	0	0	0
4:59:25	-5.746712931	2085.939127	0.847711588	0.413731935	10.42945782	0.120295445	-0.724884769	44.3894906	1004.181466	28.7	2054.893813	1.043789217	446.2548321	223.127416	99.78993337	0	0	0	0	0	0	0
4:59:25	-5.746712931	2085.939127	0.847711588	0.413731935	10.42945782	0.120295445	-0.724884769	44.3894906	1004.181466	28.7	2054.893813	1.043789217	446.2548321	223.127416	99.78993337	0	0	0	0	0	0	0
4:59:25	-5.746712931	2085.939127	0.847711588	0.413731935	10.42945782	0.120295445	-0.724884769	44.3894906	1004.181466	28.7	2054.893813	1.043789217	446.2548321	223.127416	99.78993337	0	0	0	0	0	0	0
4:59:25	-5.746712931	2085.939127	0.847711588	0.413731935	10.42945782	0.120295445	-0.724884769	44.3894906	1004.181466	28.7	2054.893813	1.043789217	446.2548321	223.127416	99.78993337	0	0	0	0	0	0	0
4:59:25	-43.10402902	2066.501185	0.617972333	0.310374751	10.3330984	0.173863268	-0.373133002	43.51621919	1003.792302	28.7	2048.783424	1.168820079	437.121018	218.560509	99.77581389	0	0	0	0	0	0	0
4:59:25	-43.10402902	2066.501185	0.617972333	0.310374751	10.3330984	0.173863268	-0.373133002	43.51621919	1003.792302	28.7	2048.783424	1.168820079	437.121018	218.560509	99.77581389	0	0	0	0	0	0	0
4:59:26	-43.10402902	2066.501185	0.617972333	0.310374751	10.3330984	0.173863268	-0.373133002	43.51621919	1003.792302	28.7	2048.783424	1.168820079	437.121018	218.560509	99.77581389	0	0	0	0	0	0	0
4:59:26	-43.10402902	2066.501185	0.617972333	0.310374751	10.3330984	0.173863268	-0.373133002	43.51621919	1003.792302	28.7	2048.783424	1.168820079	437.121018	218.560509	99.77581389	0	0	0	0	0	0	0
4:59:26	-43.10402902	2066.501185	0.617972333	0.310374751	10.3330984	0.173863268	-0.373133002	43.51621919	1003.792302	28.7	2048.783424	1.168820079	437.121018	218.560509	99.77581389	0	0	0	0	0	0	0
4:59:26	-43.10402902	2066.501185	0.617972333	0.310374751	10.3330984	0.173863268	-0.373133002	43.51621919	1003.792302	28.7	2048.783424	1.168820079	437.121018	218.560509	99.77581389	0	0	0	0	0	0	0
4:59:26	-43.10402902	2066.501185	0.617972333	0.310374751	10.3330984	0.173863268	-0.373133002	43.51621919	1003.792302	28.7	2048.783424	1.168820079	437.121018	218.560509	99.77581389	0	0	0	0	0	0	0
4:59:26	-43.10402902	2066.501185	0.617972333	0.310374751	10.3330984	0.173863268	-0.373133002	43.51621919	1003.792302	28.7	2048.783424	1.168820079	437.121018	218.560509	99.77581389	0	0	0	0	0	0	0
4:59:26	-43.10402902	2066.501185	0.617972333	0.310374751	10.3330984	0.173863268	-0.373133002	43.51621919	1003.792302	28.7	2048.783424	1.168820079	437.121018	218.560509	99.77581389	0	0	0	0	0	0	0
4:59:26	-52.05693486	2056.317839	0.545145834	0.176847872	10.28376238	0.200121993	-0.144612097	43.06910422	1003.593051	28.7	2045.703465	1.232835881	432.4445052	216.2222526	99.76858471	0	0	0	0	0	0	0
4:59:26	-52.05693486	2056.317839	0.545145834	0.176847872	10.28376238	0.200121993	-0.144612097	43.06910422	1003.593051	28.7	2045.703465	1.232835881	432.4445052	216.2222526	99.76858471	0	0	0	0	0	0	0
4:59:26	-52.05693486	2056.317839	0.545145834	0.176847872	10.28376238	0.200121993	-0.144612097	43.06910422	1003.593051	28.7	2045.703465	1.232835881	432.4445052	216.2222526	99.76858471	0	0	0	0	0	0	0
4:59:26	-52.05693486	2056.317839	0.545145834	0.176847872	10.28376238	0.200121993	-0.144612097	43.06910422	1003.593051	28.7	2045.703465	1.232835881	432.4445052	216.2222526	99.76858471	0	0	0	0	0	0	0
4:59:26	-52.05693486	2056.317839	0.545145834	0.176847872	10.28376238	0.200121993	-0.144612097	43.06910422	1003.593051	28.7	2045.703465	1.232835881	432.4445052	216.2222526	99.76858471	0	0	0	0	0	0	0
4:59:26	-52.05693486	2056.317839	0.545145834	0.176847872	10.28376238	0.200121993	-0.144612097	43.06910422	1003.593051	28.7	2045.703465	1.232835881	432.4445052	216.2222526	99.76858471	0	0	0	0	0	0	0
4:59:26	-52.05693486	2056.317839	0.545145834	0.176847872	10.28376238	0.200121993	-0.144612097	43.06910422	1003.593051	28.7	2045.703465	1.232835881	432.4445052	216.2222526	99.76858471	0	0	0	0	0	0	0
4:59:26	-52.05693486	2056.317839	0.545145834	0.176847872	10.28376238	0.200121993	-0.144612097	43.06910422	1003.593051	28.7	2045.703465	1.232835881	432.4445052	216.2222526	99.76858471	0	0	0	0	0	0	0
4:59:26	-40.47419865	2050.634621	0.415362667	0.110146111	10.25850234	0.21117446	-0.003065394	42.84018136	1003.491034	28.7	2044.16495	1.265611971	430.0501307	215.0250653	99.76488337	0	0	0	0	0	0	0
4:59:26	-40.47419865	2050.634621	0.415362667	0.110146111	10.25850234	0.21117446	-0.003065394	42.84018136	1003.491034	28.7	2044.16495	1.265611971	430.0501307	215.0250653	99.76488337	0	0	0	0	0	0	0
4:59:26	-40.47419865	2050.634621	0.415362667	0.110146111	10.25850234	0.21117446	-0.003065394	42.84018136	1003.491034	28.7	2044.16495	1.265611971	430.0501307	215.0250653	99.76488337	0	0	0	0	0	0	0
4:59:26	-40.47419865	2050.634621	0.415362667	0.110146111	10.25850234	0.21117446	-0.003065394	42.84018136	1003.491034	28.7	2044.16495	1.265611971	430.0501307	215.0250653	99.76488337	0	0	0	0	0	0	0
4:59:26	-40.47419865	2050.634621	0.415362667	0.110146111	10.25850234	0.21117446	-0.003065394	42.84018136	1003.491034	28.7	2044.16495	1.265611971	430.0501307	215.0250653	99.76488337	0	0	0	0	0	0	0
4:59:26	-40.47419865	2050.634621	0.415362667	0.110146111	10.25850234	0.21117446	-0.003065394	42.84018136	1003.491034	28.7	2044.16495	1.265611971	430.0501307	215.0250653	99.76488337	0	0	0	0	0	0	0
4:59:26	-40.47419865	2050.634621	0.415362667	0.110146111	10.25850234	0.21117446	-0.003065394	42.84018136	1003.491034	28.7	2044.16495	1.265611971	430.0501307	215.0250653	99.76488337	0	0	0	0	0	0	0
4:59:26	-40.47419865	2050.634621	0.415362667	0.110146111	10.25850234	0.21117446	-0.003065394	42.84018136	1003.491034	28.7	2044.16495	1.265611971	430.0501307	215.0250653	99.76488337	0	0	0	0	0	0	0
4:59:26	-40.47419865	2050.634621	0.415362667	0.110146111	10.25850234	0.21117446	-0.003065394	42.84018136	1003.491034	28.7	2044.16495	1.265611971	430.0501307	215.0250653	99.76488337	0	0	0	0	0	0	0
4:59:26	-22.53400571	2048.008366	0.432473686	-0.026949191	10.2455692	0.218233324	0.085438519	42.72297286	1003.438801	28.7	2043.285086	1.282393329	428.8242109	214.4121055	99.76298829	0	0	0	0	0	0	0
4:59:26	-22.53400571	2048.008366	0.432473686	-0.026949191	10.2455692	0.218233324	0.085438519	42.72297286	1003.438801	28.7	2043.285086	1.282393329	428.8242109	214.4121055	99.76298829	0	0	0	0	0	0	0
4:59:26	-22.53400571	2048.008366	0.432473686	-0.026949191	10.2455692	0.218233324	0.085438519	42.72297286	1003.438801	28.7	2043.285086	1.282393329	428.8242109	214.4121055	99.76298829	0	0	0	0	0	0	0
4:59:26	-22.53400571	2048.008366	0.432473686	-0.026949191	10.2455692	0.218233324	0.085438519	42.72297286	1003.438801	28.7	2043.285086	1.282393329	428.8242109	214.4121055	99.76298829	0	0	0	0	0	0	0
4:59:26	-22.53400571	2048.008366	0.432473686	-0.026949191	10.2455692	0.218233324	0.085438519	42.72297286	1003.438801	28.7	2043.285086	1.282393329	428.8242109	214.4121055	99.76298829	0	0	0	0	0	0	0
4:59:26	-22.53400571	2048.008366	0.432473686	-0.026949191	10.2455692	0.218233324	0.085438519	42.72297286	1003.438801	28.7	2043.285086	1.282393329	428.8242109	214.4121055	99.76298829	0	0	0	0	0	0	0
4:59:26	-22.53400571	2048.008366	0.432473686	-0.026949191	10.2455692	0.218233324	0.085438519	42.72297286	1003.438801	28.7	2043.285086	1.282393329	428.8242109	214.4121055	99.76298829	0	0	0	0	0	0	0
4:59:26	-22.53400571	2048.008366	0.432473686	-0.026949191	10.2455692	0.218233324	0.085438519	42.72297286	1003.438801	28.7	2043.285086	1.282393329	428.8242109	214.4121055	99.76298829	0	0	0	0	0	0	0
4:59:27	12.60002108	2046.551483	0.404826527	0.097442014	10.23894743	0.221327462	0.139952521	42.7605621	1000.116594	28.7	2042.49618	1.290985384	428.19654	214.09827	99.762018	0	0	0	0	0	0	0
4:59:27	12.60002108	2046.551483	0.404826527	0.097442014	10.23894743	0.221327462	0.139952521	42.7605621	1000.116594	28.7	2042.49618	1.290985384	428.19654	214.09827	99.762018	0	0	0	0	0	0	0
4:59:27	12.60002108	2046.551483	0.404826527	0.097442014	10.23894743	0.221327462	0.139952521	42.7605621	1000.116594	28.7	2042.49618	1.290985384	428.19654	214.09827	99.762018	0	0	0	0	0	0	0
4:59:27	12.60002108	2046.551483	0.404826527	0.097442014	10.23894743	0.221327462	0.139952521	42.7605621	1000.116594	28.7	2042.49618	1.290985384	428.19654	214.09827	99.762018	0	0	0	0	0	0	0
4:59:27	12.60002108	2046.551483	0.404826527	0.097442014	10.23894743	0.221327462	0.139952521	42.7605621	1000.116594	28.7	2042.49618	1.290985384	428.19654	214.09827	99.762018	0	0	0	0	0	0	0
4:59:27	12.60002108	2046.551483	0.404826527	0.097442014	10.23894743	0.221327462	0.139952521	42.7605621	1000.116594	28.7	2042.49618	1.290985384	428.19654	214.09827	99.762018	0	0	0	0	0	0	0
4:59:27	12.60002108	2046.551483	0.404826527	0.097442014	10.23894743	0.221327462	0.139952521	42.7605621	1000.116594	28.7	2042.49618	1.290985384	428.19654	214.09827	99.762018	0	0	0	0	0	0	0
4:59:27	12.60002108	2046.551483	0.404826527	0.097442014	10.23894743	0.221327462	0.139952521	42.7605621	1000.116594	28.7	2042.49618	1.290985384	428.19654	214.09827	99.762018	0	0	0	0	0	0	0
4:59:27	-60.52942121	2044.74308	0.408839182	0.126322311	10.23311708	0.21759966	0.173031691	42.7798078	998.4156243	28.7	2041.314404	1.315384517	427.8751725	213.9375862	99.76152122	0	0	0	0	0	0	0
4:59:27	-60.52942121	2044.74308	0.408839182	0.126322311	10.23311708	0.21759966	0.173031691	42.7798078	998.4156243	28.7	2041.314404	1.315384517	427.8751725	213.9375862	99.76152122	0	0	0	0	0	0	0
4:59:27	-60.52942121	2044.74308	0.408839182	0.126322311	10.23311708	0.21759966	0.173031691	42.7798078	998.4156243	28.7	2041.314404	1.315384517	427.8751725	213.9375862	99.76152122	0	0	0	0	0	0	0
4:59:27	-60.52942121	2044.74308	0.408839182	0.126322311	10.23311708	0.21759966	0.173031691	42.7798078	998.4156243	28.7	2041.314404	1.315384517	427.8751725	213.9375862	99.76152122	0	0	0	0	0	0	0
4:59:27	-60.52942121	2044.74308	0.408839182	0.126322311	10.23311708	0.21759966	0.173031691	42.7798078	998.4156243	28.7	2041.314404	1.315384517	427.8751725	213.9375862	99.76152122	0	0	0	0	0	0	0
4:59:27	-60.52942121	2044.74308	0.408839182	0.126322311	10.23311708	0.21759966	0.173031691	42.7798078	998.4156243	28.7	2041.314404	1.315384517	427.8751725	213.9375862	99.76152122	0	0	0	0	0	0	0
4:59:27	-60.52942121	2044.74308	0.408839182	0.126322311	10.23311708	0.21759966	0.173031691	42.7798078	998.4156243	28.7	2041.314404	1.315384517	427.8751725	213.9375862	99.76152122	0	0	0	0	0	0	0
4:59:27	-60.52942121	2044.74308	0.408839182	0.126322311	10.23311708	0.21759966	0.173031691	42.7798078	998.4156243	28.7	2041.314404	1.315384517	427.8751725	213.9375862	99.76152122	0	0	0	0	0	0	0
4:59:27	-60.52942121	2044.74308	0.408839182	0.126322311	10.23311708	0.21759966	0.173031691	42.7798078	998.4156243	28.7	2041.314404	1.315384517	427.8751725	213.9375862	99.76152122	0	0	0	0	0	0	0
4:59:27	-52.23770366	2044.558249	0.447061661	0.035101023	10.22913195	0.219451026	0.192736226	42.78966159	997.5447276	28.7	2040.763903	1.356676873	427.7106323	213.8553162	99.76126686	0	0	0	0	0	0	0
4:59:27	-52.23770366	2044.558249	0.447061661	0.035101023	10.22913195	0.219451026	0.192736226	42.78966159	997.5447276	28.7	2040.763903	1.356676873	427.7106323	213.8553162	99.76126686	0	0	0	0	0	0	0
4:59:27	-52.23770366	2044.558249	0.447061661	0.035101023	10.22913195	0.219451026	0.192736226	42.78966159	997.5447276	28.7	2040.763903	1.356676873	427.7106323	213.8553162	99.76126686	0	0	0	0	0	0	0
4:59:27	-52.23770366	2044.558249	0.447061661	0.035101023	10.22913195	0.219451026	0.192736226	42.78966159	997.5447276	28.7	2040.763903	1.356676873	427.7106323	213.8553162	99.76126686	0	0	0	0	0	0	0
4:59:27	-52.23770366	2044.558249	0.447061661	0.035101023	10.22913195	0.219451026	0.192736226	42.78966159	997.5447276	28.7	2040.763903	1.356676873	427.7106323	213.8553162	99.76126686	0	0	0	0	0	0	0
4:59:27	-52.23770366	2044.558249	0.447061661	0.035101023	10.22913195	0.219451026	0.192736226	42.78966159	997.5447276	28.7	2040.763903	1.356676873	427.7106323	213.8553162	99.76126686	0	0	0	0	0	0	0
4:59:27	-52.23770366	2044.558249	0.447061661	0.035101023	10.22913195	0.219451026	0.192736226	42.78966159	997.5447276	28.7	2040.763903	1.356676873	427.7106323	213.8553162	99.76126686	0	0	0	0	0	0	0
4:59:27	-52.23770366	2044.558249	0.447061661	0.035101023	10.22913195	0.219451026	0.192736226	42.78966159	997.5447276	28.7	2040.763903	1.356676873	427.7106323	213.8553162	99.76126686	0	0	0	0	0	0	0
4:59:27	25.70239173	2043.834863	0.36867957	-0.053828276	10.22513956	0.217326925	0.203600948	42.79470674	998.4228286	28.7	2040.523974	1.377818559	427.6263877	213.8131939	99.76113663	0	0	0	0	0	0	0
4:59:27	25.70239173	2043.834863	0.36867957	-0.053828276	10.22513956	0.217326925	0.203600948	42.79470674	998.4228286	28.7	2040.523974	1.377818559	427.6263877	213.8131939	99.76113663	0	0	0	0	0	0	0
4:59:27	25.70239173	2043.834863	0.36867957	-0.053828276	10.22513956	0.217326925	0.203600948	42.79470674	998.4228286	28.7	2040.523974	1.377818559	427.6263877	213.8131939	99.76113663	0	0	0	0	0	0	0
4:59:27	25.70239173	2043.834863	0.36867957	-0.053828276	10.22513956	0.217326925	0.203600948	42.79470674	998.4228286	28.7	2040.523974	1.377818559	427.6263877	213.8131939	99.76113663	0	0	0	0	0	0	0
4:59:27	25.70239173	2043.834863	0.36867957	-0.053828276	10.22513956	0.217326925	0.203600948	42.79470674	998.4228286	28.7	2040.523974	1.377818559	427.6263877	213.8131939	99.76113663	0	0	0	0	0	0	0
4:59:27	25.70239173	2043.834863	0.36867957	-0.053828276	10.22513956	0.217326925	0.203600948	42.79470674	998.4228286	28.7	2040.523974	1.377818559	427.6263877	213.8131939	99.76113663	0	0	0	0	0	0	0
4:59:27	25.70239173	2043.834863	0.36867957	-0.053828276	10.22513956	0.217326925	0.203600948	42.79470674	998.4228286	28.7	2040.523974	1.377818559	427.6263877	213.8131939	99.76113663	0	0	0	0	0	0	0
4:59:28	25.70239173	2043.834863	0.36867957	-0.053828276	10.22513956	0.217326925	0.203600948	42.79470674	998.4228286	28.7	2040.523974	1.377818559	427.6263877	213.8131939	99.76113663	0	0	0	0	0	0	0
4:59:28	173.3099766	2044.053074	0.26429194	-0.165024077	10.22165545	0.218943386	0.208515685	43.09008985	1000.778976	28.7	2039.648795	1.388643102	431.5741185	215.7870593	99.76741396	0	0	0	0	0	0	0
4:59:28	173.3099766	2044.053074	0.26429194	-0.165024077	10.22165545	0.218943386	0.208515685	43.09008985	1000.778976	28.7	2039.648795	1.388643102	431.5741185	215.7870593	99.76741396	0	0	0	0	0	0	0
4:59:28	173.3099766	2044.053074	0.26429194	-0.165024077	10.22165545	0.218943386	0.208515685	43.09008985	1000.778976	28.7	2039.648795	1.388643102	431.5741185	215.7870593	99.76741396	0	0	0	0	0	0	0
4:59:28	173.3099766	2044.053074	0.26429194	-0.165024077	10.22165545	0.218943386	0.208515685	43.09008985	1000.778976	28.7	2039.648795	1.388643102	431.5741185	215.7870593	99.76741396	0	0	0	0	0	0	0
4:59:28	173.3099766	2044.053074	0.26429194	-0.165024077	10.22165545	0.218943386	0.208515685	43.09008985	1000.778976	28.7	2039.648795	1.388643102	431.5741185	215.7870593	99.76741396	0	0	0	0	0	0	0
4:59:28	173.3099766	2044.053074	0.26429194	-0.165024077	10.22165545	0.218943386	0.208515685	43.09008985	1000.778976	28.7	2039.648795	1.388643102	431.5741185	215.7870593	99.76741396	0	0	0	0	0	0	0
4:59:28	173.3099766	2044.053074	0.26429194	-0.165024077	10.22165545	0.218943386	0.208515685	43.09008985	1000.778976	28.7	2039.648795	1.388643102	431.5741185	215.7870593	99.76741396	0	0	0	0	0	0	0
4:59:28	173.3099766	2044.053074	0.26429194	-0.165024077	10.22165545	0.218943386	0.208515685	43.09008985	1000.778976	28.7	2039.648795	1.388643102	431.5741185	215.7870593	99.76741396	0	0	0	0	0	0	0
4:59:28	173.3099766	2044.053074	0.26429194	-0.165024077	10.22165545	0.218943386	0.208515685	43.09008985	1000.778976	28.7	2039.648795	1.388643102	431.5741185	215.7870593	99.76741396	0	0	0	0	0	0	0
4:59:28	188.279052	2048.293374	0.075445473	-0.192772328	10.26158359	-0.667236986	0.038904031	43.241326	1001.985324	28.7	2039.117007	1.394185268	433.5953567	216.7976783	99.77062795	0	0	0	0	0	0	0
4:59:28	188.279052	2048.293374	0.075445473	-0.192772328	10.26158359	-0.667236986	0.038904031	43.241326	1001.985324	28.7	2039.117007	1.394185268	433.5953567	216.7976783	99.77062795	0	0	0	0	0	0	0
4:59:28	188.279052	2048.293374	0.075445473	-0.192772328	10.26158359	-0.667236986	0.038904031	43.241326	1001.985324	28.7	2039.117007	1.394185268	433.5953567	216.7976783	99.77062795	0	0	0	0	0	0	0
4:59:28	188.279052	2048.293374	0.075445473	-0.192772328	10.26158359	-0.667236986	0.038904031	43.241326	1001.985324	28.7	2039.117007	1.394185268	433.5953567	216.7976783	99.77062795	0	0	0	0	0	0	0
4:59:28	188.279052	2048.293374	0.075445473	-0.192772328	10.26158359	-0.667236986	0.038904031	43.241326	1001.985324	28.7	2039.117007	1.394185268	433.5953567	216.7976783	99.77062795	0	0	0	0	0	0	0
4:59:28	188.279052	2048.293374	0.075445473	-0.192772328	10.26158359	-0.667236986	0.038904031	43.241326	1001.985324	28.7	2039.117007	1.394185268	433.5953567	216.7976783	99.77062795	0	0	0	0	0	0	0
4:59:28	188.279052	2048.293374	0.075445473	-0.192772328	10.26158359	-0.667236986	0.038904031	43.241326	1001.985324	28.7	2039.117007	1.394185268	433.5953567	216.7976783	99.77062795	0	0	0	0	0	0	0
4:59:28	188.279052	2048.293374	0.075445473	-0.192772328	10.26158359	-0.667236986	0.038904031	43.241326	1001.985324	28.7	2039.117007	1.394185268	433.5953567	216.7976783	99.77062795	0	0	0	0	0	0	0
4:59:28	218.6757866	2068.766775	-0.080435918	-0.497811432	10.3899948	-2.156809337	-0.535561136	43.31875891	1002.602974	28.7	2039.221076	1.397022857	434.6302306	217.3151153	99.77227351	0	0	0	0	0	0	0
4:59:28	218.6757866	2068.766775	-0.080435918	-0.497811432	10.3899948	-2.156809337	-0.535561136	43.31875891	1002.602974	28.7	2039.221076	1.397022857	434.6302306	217.3151153	99.77227351	0	0	0	0	0	0	0
4:59:28	218.6757866	2068.766775	-0.080435918	-0.497811432	10.3899948	-2.156809337	-0.535561136	43.31875891	1002.602974	28.7	2039.221076	1.397022857	434.6302306	217.3151153	99.77227351	0	0	0	0	0	0	0
4:59:28	218.6757866	2068.766775	-0.080435918	-0.497811432	10.3899948	-2.156809337	-0.535561136	43.31875891	1002.602974	28.7	2039.221076	1.397022857	434.6302306	217.3151153	99.77227351	0	0	0	0	0	0	0
4:59:28	218.6757866	2068.766775	-0.080435918	-0.497811432	10.3899948	-2.156809337	-0.535561136	43.31875891	1002.602974	28.7	2039.221076	1.397022857	434.6302306	217.3151153	99.77227351	0	0	0	0	0	0	0
4:59:28	218.6757866	2068.766775	-0.080435918	-0.497811432	10.3899948	-2.156809337	-0.535561136	43.31875891	1002.602974	28.7	2039.221076	1.397022857	434.6302306	217.3151153	99.77227351	0	0	0	0	0	0	0
4:59:28	218.6757866	2068.766775	-0.080435918	-0.497811432	10.3899948	-2.156809337	-0.535561136	43.31875891	1002.602974	28.7	2039.221076	1.397022857	434.6302306	217.3151153	99.77227351	0	0	0	0	0	0	0
4:59:28	218.6757866	2068.766775	-0.080435918	-0.497811432	10.3899948	-2.156809337	-0.535561136	43.31875891	1002.602974	28.7	2039.221076	1.397022857	434.6302306	217.3151153	99.77227351	0	0	0	0	0	0	0
4:59:28	232.4489068	2107.556709	-0.43419119	-0.915967453	10.63794934	-4.077478381	-1.648287302	43.35840456	1001.227315	28.7	2040.334335	1.398475703	435.1600861	217.580043	99.77311604	0	0	0	0	0	0	0
4:59:28	232.4489068	2107.556709	-0.43419119	-0.915967453	10.63794934	-4.077478381	-1.648287302	43.35840456	1001.227315	28.7	2040.334335	1.398475703	435.1600861	217.580043	99.77311604	0	0	0	0	0	0	0
4:59:28	232.4489068	2107.556709	-0.43419119	-0.915967453	10.63794934	-4.077478381	-1.648287302	43.35840456	1001.227315	28.7	2040.334335	1.398475703	435.1600861	217.580043	99.77311604	0	0	0	0	0	0	0
4:59:28	232.4489068	2107.556709	-0.43419119	-0.915967453	10.63794934	-4.077478381	-1.648287302	43.35840456	1001.227315	28.7	2040.334335	1.398475703	435.1600861	217.580043	99.77311604	0	0	0	0	0	0	0
4:59:28	232.4489068	2107.556709	-0.43419119	-0.915967453	10.63794934	-4.077478381	-1.648287302	43.35840456	1001.227315	28.7	2040.334335	1.398475703	435.1600861	217.580043	99.77311604	0	0	0	0	0	0	0
4:59:28	232.4489068	2107.556709	-0.43419119	-0.915967453	10.63794934	-4.077478381	-1.648287302	43.35840456	1001.227315	28.7	2040.334335	1.398475703	435.1600861	217.580043	99.77311604	0	0	0	0	0	0	0
4:59:29	232.4489068	2107.556709	-0.43419119	-0.915967453	10.63794934	-4.077478381	-1.648287302	43.35840456	1001.227315	28.7	2040.334335	1.398475703	435.1600861	217.580043	99.77311604	0	0	0	0	0	0	0
4:59:29	232.4489068	2107.556709	-0.43419119	-0.915967453	10.63794934	-4.077478381	-1.648287302	43.35840456	1001.227315	28.7	2040.334335	1.398475703	435.1600861	217.580043	99.77311604	0	0	0	0	0	0	0
4:59:29	232.4489068	2107.556709	-0.43419119	-0.915967453	10.63794934	-4.077478381	-1.648287302	43.35840456	1001.227315	28.7	2040.334335	1.398475703	435.1600861	217.580043	99.77311604	0	0	0	0	0	0	0
4:59:29	335.4396803	2175.396563	-1.123137889	-1.399367336	11.07311806	-5.956716931	-3.072867098	43.42750314	1000.522977	28.7	2042.838291	1.35041956	435.4313721	217.715686	99.77354741	0	0	0	0	0	0	0
4:59:29	335.4396803	2175.396563	-1.123137889	-1.399367336	11.07311806	-5.956716931	-3.072867098	43.42750314	1000.522977	28.7	2042.838291	1.35041956	435.4313721	217.715686	99.77354741	0	0	0	0	0	0	0
4:59:29	335.4396803	2175.396563	-1.123137889	-1.399367336	11.07311806	-5.956716931	-3.072867098	43.42750314	1000.522977	28.7	2042.838291	1.35041956	435.4313721	217.715686	99.77354741	0	0	0	0	0	0	0
4:59:29	335.4396803	2175.396563	-1.123137889	-1.399367336	11.07311806	-5.956716931	-3.072867098	43.42750314	1000.522977	28.7	2042.838291	1.35041956	435.4313721	217.715686	99.77354741	0	0	0	0	0	0	0
4:59:29	335.4396803	2175.396563	-1.123137889	-1.399367336	11.07311806	-5.956716931	-3.072867098	43.42750314	1000.522977	28.7	2042.838291	1.35041956	435.4313721	217.715686	99.77354741	0	0	0	0	0	0	0
4:59:29	335.4396803	2175.396563	-1.123137889	-1.399367336	11.07311806	-5.956716931	-3.072867098	43.42750314	1000.522977	28.7	2042.838291	1.35041956	435.4313721	217.715686	99.77354741	0	0	0	0	0	0	0
4:59:29	335.4396803	2175.396563	-1.123137889	-1.399367336	11.07311806	-5.956716931	-3.072867098	43.42750314	1000.522977	28.7	2042.838291	1.35041956	435.4313721	217.715686	99.77354741	0	0	0	0	0	0	0
4:59:29	335.4396803	2175.396563	-1.123137889	-1.399367336	11.07311806	-5.956716931	-3.072867098	43.42750314	1000.522977	28.7	2042.838291	1.35041956	435.4313721	217.715686	99.77354741	0	0	0	0	0	0	0
4:59:29	403.1166843	2270.159984	-1.756510599	-1.829908076	11.66702045	-7.492359069	-4.552851954	43.46288161	1000.162356	28.7	2047.170613	1.228214815	435.5702705	217.7851353	99.77376827	0	0	0	0	0	0	0
4:59:29	403.1166843	2270.159984	-1.756510599	-1.829908076	11.66702045	-7.492359069	-4.552851954	43.46288161	1000.162356	28.7	2047.170613	1.228214815	435.5702705	217.7851353	99.77376827	0	0	0	0	0	0	0
4:59:29	403.1166843	2270.159984	-1.756510599	-1.829908076	11.66702045	-7.492359069	-4.552851954	43.46288161	1000.162356	28.7	2047.170613	1.228214815	435.5702705	217.7851353	99.77376827	0	0	0	0	0	0	0
4:59:29	403.1166843	2270.159984	-1.756510599	-1.829908076	11.66702045	-7.492359069	-4.552851954	43.46288161	1000.162356	28.7	2047.170613	1.228214815	435.5702705	217.7851353	99.77376827	0	0	0	0	0	0	0
4:59:29	403.1166843	2270.159984	-1.756510599	-1.829908076	11.66702045	-7.492359069	-4.552851954	43.46288161	1000.162356	28.7	2047.170613	1.228214815	435.5702705	217.7851353	99.77376827	0	0	0	0	0	0	0
4:59:29	403.1166843	2270.159984	-1.756510599	-1.829908076	11.66702045	-7.492359069	-4.552851954	43.46288161	1000.162356	28.7	2047.170613	1.228214815	435.5702705	217.7851353	99.77376827	0	0	0	0	0	0	0
4:59:29	403.1166843	2270.159984	-1.756510599	-1.829908076	11.66702045	-7.492359069	-4.552851954	43.46288161	1000.162356	28.7	2047.170613	1.228214815	435.5702705	217.7851353	99.77376827	0	0	0	0	0	0	0
4:59:29	403.1166843	2270.159984	-1.756510599	-1.829908076	11.66702045	-7.492359069	-4.552851954	43.46288161	1000.162356	28.7	2047.170613	1.228214815	435.5702705	217.7851353	99.77376827	0	0	0	0	0	0	0
4:59:29	403.1166843	2270.159984	-1.756510599	-1.829908076	11.66702045	-7.492359069	-4.552851954	43.46288161	1000.162356	28.7	2047.170613	1.228214815	435.5702705	217.7851353	99.77376827	0	0	0	0	0	0	0
4:59:29	528.4844624	2392.02476	-1.979189427	-1.894784935	12.37637047	-8.424271843	-5.954412201	43.48099538	999.9777184	28.7	2054.376042	1.080845985	435.6413865	217.8206932	99.77388136	0	0	0	0	0	0	0
4:59:29	528.4844624	2392.02476	-1.979189427	-1.894784935	12.37637047	-8.424271843	-5.954412201	43.48099538	999.9777184	28.7	2054.376042	1.080845985	435.6413865	217.8206932	99.77388136	0	0	0	0	0	0	0
4:59:29	528.4844624	2392.02476	-1.979189427	-1.894784935	12.37637047	-8.424271843	-5.954412201	43.48099538	999.9777184	28.7	2054.376042	1.080845985	435.6413865	217.8206932	99.77388136	0	0	0	0	0	0	0
4:59:29	528.4844624	2392.02476	-1.979189427	-1.894784935	12.37637047	-8.424271843	-5.954412201	43.48099538	999.9777184	28.7	2054.376042	1.080845985	435.6413865	217.8206932	99.77388136	0	0	0	0	0	0	0
4:59:29	528.4844624	2392.02476	-1.979189427	-1.894784935	12.37637047	-8.424271843	-5.954412201	43.48099538	999.9777184	28.7	2054.376042	1.080845985	435.6413865	217.8206932	99.77388136	0	0	0	0	0	0	0
4:59:29	528.4844624	2392.02476	-1.979189427	-1.894784935	12.37637047	-8.424271843	-5.954412201	43.48099538	999.9777184	28.7	2054.376042	1.080845985	435.6413865	217.8206932	99.77388136	0	0	0	0	0	0	0
4:59:29	528.4844624	2392.02476	-1.979189427	-1.894784935	12.37637047	-8.424271843	-5.954412201	43.48099538	999.9777184	28.7	2054.376042	1.080845985	435.6413865	217.8206932	99.77388136	0	0	0	0	0	0	0
4:59:29	528.4844624	2392.02476	-1.979189427	-1.894784935	12.37637047	-8.424271843	-5.954412201	43.48099538	999.9777184	28.7	2054.376042	1.080845985	435.6413865	217.8206932	99.77388136	0	0	0	0	0	0	0
4:59:29	170.8208047	2503.423845	-0.701240987	-0.848097887	12.92695768	-7.470835184	-6.757843047	43.59026964	1000.095952	28.7	2065.146517	0.826193144	436.6575979	218.3286989	99.77553925	0	0	0	0	0	0	0
4:59:29	170.8208047	2503.423845	-0.701240987	-0.848097887	12.92695768	-7.470835184	-6.757843047	43.59026964	1000.095952	28.7	2065.146517	0.826193144	436.6575979	218.3286989	99.77553925	0	0	0	0	0	0	0
4:59:29	170.8208047	2503.423845	-0.701240987	-0.848097887	12.92695768	-7.470835184	-6.757843047	43.59026964	1000.095952	28.7	2065.146517	0.826193144	436.6575979	218.3286989	99.77553925	0	0	0	0	0	0	0
4:59:29	170.8208047	2503.423845	-0.701240987	-0.848097887	12.92695768	-7.470835184	-6.757843047	43.59026964	1000.095952	28.7	2065.146517	0.826193144	436.6575979	218.3286989	99.77553925	0	0	0	0	0	0	0
4:59:29	170.8208047	2503.423845	-0.701240987	-0.848097887	12.92695768	-7.470835184	-6.757843047	43.59026964	1000.095952	28.7	2065.146517	0.826193144	436.6575979	218.3286989	99.77553925	0	0	0	0	0	0	0
4:59:30	170.8208047	2503.423845	-0.701240987	-0.848097887	12.92695768	-7.470835184	-6.757843047	43.59026964	1000.095952	28.7	2065.146517	0.826193144	436.6575979	218.3286989	99.77553925	0	0	0	0	0	0	0
4:59:30	170.8208047	2503.423845	-0.701240987	-0.848097887	12.92695768	-7.470835184	-6.757843047	43.59026964	1000.095952	28.7	2065.146517	0.826193144	436.6575979	218.3286989	99.77553925	0	0	0	0	0	0	0
4:59:30	170.8208047	2503.423845	-0.701240987	-0.848097887	12.92695768	-7.470835184	-6.757843047	43.59026964	1000.095952	28.7	2065.146517	0.826193144	436.6575979	218.3286989	99.77553925	0	0	0	0	0	0	0
4:59:30	19.85991602	2542.921537	0.312228615	0.144085882	13.07997833	-5.822459614	-6.71129564	43.79021805	1000.156487	28.7	2076.778705	0.56941089	438.5888101	219.2941099	99.7786921	0	0	0	0	0	0	0
4:59:30	19.85991602	2542.921537	0.312228615	0.144085882	13.07997833	-5.822459614	-6.71129564	43.79021805	1000.156487	28.7	2076.778705	0.56941089	438.5888101	219.2941099	99.7786921	0	0	0	0	0	0	0
4:59:30	19.85991602	2542.921537	0.312228615	0.144085882	13.07997833	-5.822459614	-6.71129564	43.79021805	1000.156487	28.7	2076.778705	0.56941089	438.5888101	219.2941099	99.7786921	0	0	0	0	0	0	0
4:59:30	19.85991602	2542.921537	0.312228615	0.144085882	13.07997833	-5.822459614	-6.71129564	43.79021805	1000.156487	28.7	2076.778705	0.56941089	438.5888101	219.2941099	99.7786921	0	0	0	0	0	0	0
4:59:30	19.85991602	2542.921537	0.312228615	0.144085882	13.07997833	-5.822459614	-6.71129564	43.79021805	1000.156487	28.7	2076.778705	0.56941089	438.5888101	219.2941099	99.7786921	0	0	0	0	0	0	0
4:59:30	19.85991602	2542.921537	0.312228615	0.144085882	13.07997833	-5.822459614	-6.71129564	43.79021805	1000.156487	28.7	2076.778705	0.56941089	438.5888101	219.2941099	99.7786921	0	0	0	0	0	0	0
4:59:30	19.85991602	2542.921537	0.312228615	0.144085882	13.07997833	-5.822459614	-6.71129564	43.79021805	1000.156487	28.7	2076.778705	0.56941089	438.5888101	219.2941099	99.7786921	0	0	0	0	0	0	0
4:59:30	19.85991602	2542.921537	0.312228615	0.144085882	13.07997833	-5.822459614	-6.71129564	43.79021805	1000.156487	28.7	2076.778705	0.56941089	438.5888101	219.2941099	99.7786921	0	0	0	0	0	0	0
4:59:30	19.85991602	2542.921537	0.312228615	0.144085882	13.07997833	-5.822459614	-6.71129564	43.79021805	1000.156487	28.7	2076.778705	0.56941089	438.5888101	219.2941099	99.7786921	0	0	0	0	0	0	0
4:59:30	-190.218955	2519.560427	1.389141051	0.999963972	12.86970891	-3.939571322	-5.939751368	43.89259164	1000.187482	28.7	2088.416977	0.291538376	439.5775908	219.7884002	99.78030635	0	0	0	0	0	0	0
4:59:30	-190.218955	2519.560427	1.389141051	0.999963972	12.86970891	-3.939571322	-5.939751368	43.89259164	1000.187482	28.7	2088.416977	0.291538376	439.5775908	219.7884002	99.78030635	0	0	0	0	0	0	0
4:59:30	-190.218955	2519.560427	1.389141051	0.999963972	12.86970891	-3.939571322	-5.939751368	43.89259164	1000.187482	28.7	2088.416977	0.291538376	439.5775908	219.7884002	99.78030635	0	0	0	0	0	0	0
4:59:30	-190.218955	2519.560427	1.389141051	0.999963972	12.86970891	-3.939571322	-5.939751368	43.89259164	1000.187482	28.7	2088.416977	0.291538376	439.5775908	219.7884002	99.78030635	0	0	0	0	0	0	0
4:59:30	-190.218955	2519.560427	1.389141051	0.999963972	12.86970891	-3.939571322	-5.939751368	43.89259164	1000.187482	28.7	2088.416977	0.291538376	439.5775908	219.7884002	99.78030635	0	0	0	0	0	0	0
4:59:30	-190.218955	2519.560427	1.389141051	0.999963972	12.86970891	-3.939571322	-5.939751368	43.89259164	1000.187482	28.7	2088.416977	0.291538376	439.5775908	219.7884002	99.78030635	0	0	0	0	0	0	0
4:59:30	-190.218955	2519.560427	1.389141051	0.999963972	12.86970891	-3.939571322	-5.939751368	43.89259164	1000.187482	28.7	2088.416977	0.291538376	439.5775908	219.7884002	99.78030635	0	0	0	0	0	0	0
4:59:30	-190.218955	2519.560427	1.389141051	0.999963972	12.86970891	-3.939571322	-5.939751368	43.89259164	1000.187482	28.7	2088.416977	0.291538376	439.5775908	219.7884002	99.78030635	0	0	0	0	0	0	0
4:59:30	-343.448313	2441.978587	2.300392218	1.414397553	12.35479496	-2.136876517	-4.6751607	43.94500692	1000.203351	28.7	2098.779532	0.149267648	440.0838465	220.0414769	99.78113285	0	0	0	0	0	0	0
4:59:30	-343.448313	2441.978587	2.300392218	1.414397553	12.35479496	-2.136876517	-4.6751607	43.94500692	1000.203351	28.7	2098.779532	0.149267648	440.0838465	220.0414769	99.78113285	0	0	0	0	0	0	0
4:59:30	-343.448313	2441.978587	2.300392218	1.414397553	12.35479496	-2.136876517	-4.6751607	43.94500692	1000.203351	28.7	2098.779532	0.149267648	440.0838465	220.0414769	99.78113285	0	0	0	0	0	0	0
4:59:30	-343.448313	2441.978587	2.300392218	1.414397553	12.35479496	-2.136876517	-4.6751607	43.94500692	1000.203351	28.7	2098.779532	0.149267648	440.0838465	220.0414769	99.78113285	0	0	0	0	0	0	0
4:59:30	-343.448313	2441.978587	2.300392218	1.414397553	12.35479496	-2.136876517	-4.6751607	43.94500692	1000.203351	28.7	2098.779532	0.149267648	440.0838465	220.0414769	99.78113285	0	0	0	0	0	0	0
4:59:30	-343.448313	2441.978587	2.300392218	1.414397553	12.35479496	-2.136876517	-4.6751607	43.94500692	1000.203351	28.7	2098.779532	0.149267648	440.0838465	220.0414769	99.78113285	0	0	0	0	0	0	0
4:59:30	-343.448313	2441.978587	2.300392218	1.414397553	12.35479496	-2.136876517	-4.6751607	43.94500692	1000.203351	28.7	2098.779532	0.149267648	440.0838465	220.0414769	99.78113285	0	0	0	0	0	0	0
4:59:30	-343.448313	2441.978587	2.300392218	1.414397553	12.35479496	-2.136876517	-4.6751607	43.94500692	1000.203351	28.7	2098.779532	0.149267648	440.0838465	220.0414769	99.78113285	0	0	0	0	0	0	0
4:59:30	-343.448313	2441.978587	2.300392218	1.414397553	12.35479496	-2.136876517	-4.6751607	43.94500692	1000.203351	28.7	2098.779532	0.149267648	440.0838465	220.0414769	99.78113285	0	0	0	0	0	0	0
4:59:30	-487.8641842	2329.121308	2.867376816	1.814955547	11.67346302	-0.750696777	-3.305010279	43.97184354	1000.727779	28.7	2106.24752	0.076425036	440.3430494	220.1710522	99.78155602	0	0	0	0	0	0	0
4:59:30	-487.8641842	2329.121308	2.867376816	1.814955547	11.67346302	-0.750696777	-3.305010279	43.97184354	1000.727779	28.7	2106.24752	0.076425036	440.3430494	220.1710522	99.78155602	0	0	0	0	0	0	0
4:59:30	-487.8641842	2329.121308	2.867376816	1.814955547	11.67346302	-0.750696777	-3.305010279	43.97184354	1000.727779	28.7	2106.24752	0.076425036	440.3430494	220.1710522	99.78155602	0	0	0	0	0	0	0
4:59:31	-487.8641842	2329.121308	2.867376816	1.814955547	11.67346302	-0.750696777	-3.305010279	43.97184354	1000.727779	28.7	2106.24752	0.076425036	440.3430494	220.1710522	99.78155602	0	0	0	0	0	0	0
4:59:31	-487.8641842	2329.121308	2.867376816	1.814955547	11.67346302	-0.750696777	-3.305010279	43.97184354	1000.727779	28.7	2106.24752	0.076425036	440.3430494	220.1710522	99.78155602	0	0	0	0	0	0	0
4:59:31	-487.8641842	2329.121308	2.867376816	1.814955547	11.67346302	-0.750696777	-3.305010279	43.97184354	1000.727779	28.7	2106.24752	0.076425036	440.3430494	220.1710522	99.78155602	0	0	0	0	0	0	0
4:59:31	-487.8641842	2329.121308	2.867376816	1.814955547	11.67346302	-0.750696777	-3.305010279	43.97184354	1000.727779	28.7	2106.24752	0.076425036	440.3430494	220.1710522	99.78155602	0	0	0	0	0	0	0
4:59:31	-487.8641842	2329.121308	2.867376816	1.814955547	11.67346302	-0.750696777	-3.305010279	43.97184354	1000.727779	28.7	2106.24752	0.076425036	440.3430494	220.1710522	99.78155602	0	0	0	0	0	0	0
4:59:31	-386.7838863	2206.534326	2.08457693	1.44760124	11.02781307	-0.19446075	-2.141941263	43.98558389	1000.996287	28.7	2092.422946	0.039129618	440.4757613	220.2373947	99.78177268	0	0	0	0	0	0	0
4:59:31	-386.7838863	2206.534326	2.08457693	1.44760124	11.02781307	-0.19446075	-2.141941263	43.98558389	1000.996287	28.7	2092.422946	0.039129618	440.4757613	220.2373947	99.78177268	0	0	0	0	0	0	0
4:59:31	-386.7838863	2206.534326	2.08457693	1.44760124	11.02781307	-0.19446075	-2.141941263	43.98558389	1000.996287	28.7	2092.422946	0.039129618	440.4757613	220.2373947	99.78177268	0	0	0	0	0	0	0
4:59:31	-386.7838863	2206.534326	2.08457693	1.44760124	11.02781307	-0.19446075	-2.141941263	43.98558389	1000.996287	28.7	2092.422946	0.039129618	440.4757613	220.2373947	99.78177268	0	0	0	0	0	0	0
4:59:31	-386.7838863	2206.534326	2.08457693	1.44760124	11.02781307	-0.19446075	-2.141941263	43.98558389	1000.996287	28.7	2092.422946	0.039129618	440.4757613	220.2373947	99.78177268	0	0	0	0	0	0	0
4:59:31	-386.7838863	2206.534326	2.08457693	1.44760124	11.02781307	-0.19446075	-2.141941263	43.98558389	1000.996287	28.7	2092.422946	0.039129618	440.4757613	220.2373947	99.78177268	0	0	0	0	0	0	0
4:59:31	-386.7838863	2206.534326	2.08457693	1.44760124	11.02781307	-0.19446075	-2.141941263	43.98558389	1000.996287	28.7	2092.422946	0.039129618	440.4757613	220.2373947	99.78177268	0	0	0	0	0	0	0
4:59:31	-386.7838863	2206.534326	2.08457693	1.44760124	11.02781307	-0.19446075	-2.141941263	43.98558389	1000.996287	28.7	2092.422946	0.039129618	440.4757613	220.2373947	99.78177268	0	0	0	0	0	0	0
4:59:31	-96.9607578	2130.350599	1.352831388	0.768227835	10.64497629	0.023324096	-1.310553926	43.99261895	1001.133763	28.7	2069.850677	0.605634365	440.5437098	220.2713621	99.78188361	0	0	0	0	0	0	0
4:59:31	-96.9607578	2130.350599	1.352831388	0.768227835	10.64497629	0.023324096	-1.310553926	43.99261895	1001.133763	28.7	2069.850677	0.605634365	440.5437098	220.2713621	99.78188361	0	0	0	0	0	0	0
4:59:31	-96.9607578	2130.350599	1.352831388	0.768227835	10.64497629	0.023324096	-1.310553926	43.99261895	1001.133763	28.7	2069.850677	0.605634365	440.5437098	220.2713621	99.78188361	0	0	0	0	0	0	0
4:59:31	-96.9607578	2130.350599	1.352831388	0.768227835	10.64497629	0.023324096	-1.310553926	43.99261895	1001.133763	28.7	2069.850677	0.605634365	440.5437098	220.2713621	99.78188361	0	0	0	0	0	0	0
4:59:31	-96.9607578	2130.350599	1.352831388	0.768227835	10.64497629	0.023324096	-1.310553926	43.99261895	1001.133763	28.7	2069.850677	0.605634365	440.5437098	220.2713621	99.78188361	0	0	0	0	0	0	0
4:59:31	-96.9607578	2130.350599	1.352831388	0.768227835	10.64497629	0.023324096	-1.310553926	43.99261895	1001.133763	28.7	2069.850677	0.605634365	440.5437098	220.2713621	99.78188361	0	0	0	0	0	0	0
4:59:31	-96.9607578	2130.350599	1.352831388	0.768227835	10.64497629	0.023324096	-1.310553926	43.99261895	1001.133763	28.7	2069.850677	0.605634365	440.5437098	220.2713621	99.78188361	0	0	0	0	0	0	0
4:59:31	-96.9607578	2130.350599	1.352831388	0.768227835	10.64497629	0.023324096	-1.310553926	43.99261895	1001.133763	28.7	2069.850677	0.605634365	440.5437098	220.2713621	99.78188361	0	0	0	0	0	0	0
4:59:31	-96.9607578	2130.350599	1.352831388	0.768227835	10.64497629	0.023324096	-1.310553926	43.99261895	1001.133763	28.7	2069.850677	0.605634365	440.5437098	220.2713621	99.78188361	0	0	0	0	0	0	0
4:59:31	25.58115601	2090.096563	0.889577671	0.531852652	10.44588386	0.128541937	-0.74422761	43.9962209	1001.204151	28.7	2057.821754	0.944484795	440.5784994	220.2887534	99.78194041	0	0	0	0	0	0	0
4:59:31	25.58115601	2090.096563	0.889577671	0.531852652	10.44588386	0.128541937	-0.74422761	43.9962209	1001.204151	28.7	2057.821754	0.944484795	440.5784994	220.2887534	99.78194041	0	0	0	0	0	0	0
4:59:31	25.58115601	2090.096563	0.889577671	0.531852652	10.44588386	0.128541937	-0.74422761	43.9962209	1001.204151	28.7	2057.821754	0.944484795	440.5784994	220.2887534	99.78194041	0	0	0	0	0	0	0
4:59:31	25.58115601	2090.096563	0.889577671	0.531852652	10.44588386	0.128541937	-0.74422761	43.9962209	1001.204151	28.7	2057.821754	0.944484795	440.5784994	220.2887534	99.78194041	0	0	0	0	0	0	0
4:59:31	25.58115601	2090.096563	0.889577671	0.531852652	10.44588386	0.128541937	-0.74422761	43.9962209	1001.204151	28.7	2057.821754	0.944484795	440.5784994	220.2887534	99.78194041	0	0	0	0	0	0	0
4:59:31	25.58115601	2090.096563	0.889577671	0.531852652	10.44588386	0.128541937	-0.74422761	43.9962209	1001.204151	28.7	2057.821754	0.944484795	440.5784994	220.2887534	99.78194041	0	0	0	0	0	0	0
4:59:31	25.58115601	2090.096563	0.889577671	0.531852652	10.44588386	0.128541937	-0.74422761	43.9962209	1001.204151	28.7	2057.821754	0.944484795	440.5784994	220.2887534	99.78194041	0	0	0	0	0	0	0
4:59:31	25.58115601	2090.096563	0.889577671	0.531852652	10.44588386	0.128541937	-0.74422761	43.9962209	1001.204151	28.7	2057.821754	0.944484795	440.5784994	220.2887534	99.78194041	0	0	0	0	0	0	0
4:59:31	-31.27628012	2068.445984	0.701831767	0.218788558	10.34150854	0.177117472	-0.379292536	43.4612651	998.4561491	28.7	2050.874786	1.117976215	434.4411677	217.2203297	99.77220949	0	0	0	0	0	0	0
4:59:31	-31.27628012	2068.445984	0.701831767	0.218788558	10.34150854	0.177117472	-0.379292536	43.4612651	998.4561491	28.7	2050.874786	1.117976215	434.4411677	217.2203297	99.77220949	0	0	0	0	0	0	0
4:59:32	-31.27628012	2068.445984	0.701831767	0.218788558	10.34150854	0.177117472	-0.379292536	43.4612651	998.4561491	28.7	2050.874786	1.117976215	434.4411677	217.2203297	99.77220949	0	0	0	0	0	0	0
4:59:32	-31.27628012	2068.445984	0.701831767	0.218788558	10.34150854	0.177117472	-0.379292536	43.4612651	998.4561491	28.7	2050.874786	1.117976215	434.4411677	217.2203297	99.77220949	0	0	0	0	0	0	0
4:59:32	-31.27628012	2068.445984	0.701831767	0.218788558	10.34150854	0.177117472	-0.379292536	43.4612651	998.4561491	28.7	2050.874786	1.117976215	434.4411677	217.2203297	99.77220949	0	0	0	0	0	0	0
4:59:32	-31.27628012	2068.445984	0.701831767	0.218788558	10.34150854	0.177117472	-0.379292536	43.4612651	998.4561491	28.7	2050.874786	1.117976215	434.4411677	217.2203297	99.77220949	0	0	0	0	0	0	0
4:59:32	-31.27628012	2068.445984	0.701831767	0.218788558	10.34150854	0.177117472	-0.379292536	43.4612651	998.4561491	28.7	2050.874786	1.117976215	434.4411677	217.2203297	99.77220949	0	0	0	0	0	0	0
4:59:32	-31.27628012	2068.445984	0.701831767	0.218788558	10.34150854	0.177117472	-0.379292536	43.4612651	998.4561491	28.7	2050.874786	1.117976215	434.4411677	217.2203297	99.77220949	0	0	0	0	0	0	0
4:59:32	155.4493686	2058.30164	0.553225865	0.060571741	10.28806837	0.206788146	-0.151021779	43.18736773	997.0491724	28.7	2046.371827	1.206803822	431.2988539	215.6492968	99.76722726	0	0	0	0	0	0	0
4:59:32	155.4493686	2058.30164	0.553225865	0.060571741	10.28806837	0.206788146	-0.151021779	43.18736773	997.0491724	28.7	2046.371827	1.206803822	431.2988539	215.6492968	99.76722726	0	0	0	0	0	0	0
4:59:32	155.4493686	2058.30164	0.553225865	0.060571741	10.28806837	0.206788146	-0.151021779	43.18736773	997.0491724	28.7	2046.371827	1.206803822	431.2988539	215.6492968	99.76722726	0	0	0	0	0	0	0
4:59:32	155.4493686	2058.30164	0.553225865	0.060571741	10.28806837	0.206788146	-0.151021779	43.18736773	997.0491724	28.7	2046.371827	1.206803822	431.2988539	215.6492968	99.76722726	0	0	0	0	0	0	0
4:59:32	155.4493686	2058.30164	0.553225865	0.060571741	10.28806837	0.206788146	-0.151021779	43.18736773	997.0491724	28.7	2046.371827	1.206803822	431.2988539	215.6492968	99.76722726	0	0	0	0	0	0	0
4:59:32	155.4493686	2058.30164	0.553225865	0.060571741	10.28806837	0.206788146	-0.151021779	43.18736773	997.0491724	28.7	2046.371827	1.206803822	431.2988539	215.6492968	99.76722726	0	0	0	0	0	0	0
4:59:32	155.4493686	2058.30164	0.553225865	0.060571741	10.28806837	0.206788146	-0.151021779	43.18736773	997.0491724	28.7	2046.371827	1.206803822	431.2988539	215.6492968	99.76722726	0	0	0	0	0	0	0
4:59:32	155.4493686	2058.30164	0.553225865	0.060571741	10.28806837	0.206788146	-0.151021779	43.18736773	997.0491724	28.7	2046.371827	1.206803822	431.2988539	215.6492968	99.76722726	0	0	0	0	0	0	0
4:59:32	155.4493686	2058.30164	0.553225865	0.060571741	10.28806837	0.206788146	-0.151021779	43.18736773	997.0491724	28.7	2046.371827	1.206803822	431.2988539	215.6492968	99.76722726	0	0	0	0	0	0	0
4:59:32	55.20158871	2052.207328	0.481075643	0.085588732	10.26070701	0.217427531	-0.005011151	43.04713228	996.3288002	28.7	2044.121447	1.252283557	429.6899892	214.844928	99.76467636	0	0	0	0	0	0	0
4:59:32	55.20158871	2052.207328	0.481075643	0.085588732	10.26070701	0.217427531	-0.005011151	43.04713228	996.3288002	28.7	2044.121447	1.252283557	429.6899892	214.844928	99.76467636	0	0	0	0	0	0	0
4:59:32	55.20158871	2052.207328	0.481075643	0.085588732	10.26070701	0.217427531	-0.005011151	43.04713228	996.3288002	28.7	2044.121447	1.252283557	429.6899892	214.844928	99.76467636	0	0	0	0	0	0	0
4:59:32	55.20158871	2052.207328	0.481075643	0.085588732	10.26070701	0.217427531	-0.005011151	43.04713228	996.3288002	28.7	2044.121447	1.252283557	429.6899892	214.844928	99.76467636	0	0	0	0	0	0	0
4:59:32	55.20158871	2052.207328	0.481075643	0.085588732	10.26070701	0.217427531	-0.005011151	43.04713228	996.3288002	28.7	2044.121447	1.252283557	429.6899892	214.844928	99.76467636	0	0	0	0	0	0	0
4:59:32	55.20158871	2052.207328	0.481075643	0.085588732	10.26070701	0.217427531	-0.005011151	43.04713228	996.3288002	28.7	2044.121447	1.252283557	429.6899892	214.844928	99.76467636	0	0	0	0	0	0	0
4:59:32	55.20158871	2052.207328	0.481075643	0.085588732	10.26070701	0.217427531	-0.005011151	43.04713228	996.3288002	28.7	2044.121447	1.252283557	429.6899892	214.844928	99.76467636	0	0	0	0	0	0	0
4:59:32	55.20158871	2052.207328	0.481075643	0.085588732	10.26070701	0.217427531	-0.005011151	43.04713228	996.3288002	28.7	2044.121447	1.252283557	429.6899892	214.844928	99.76467636	0	0	0	0	0	0	0
4:59:32	83.37837342	2048.418096	0.380518729	-0.024258569	10.24425799	0.219442896	0.084082291	42.97533173	995.9599697	28.7	2042.163141	1.324369181	428.8662505	214.4330911	99.76337029	0	0	0	0	0	0	0
4:59:32	83.37837342	2048.418096	0.380518729	-0.024258569	10.24425799	0.219442896	0.084082291	42.97533173	995.9599697	28.7	2042.163141	1.324369181	428.8662505	214.4330911	99.76337029	0	0	0	0	0	0	0
4:59:32	83.37837342	2048.418096	0.380518729	-0.024258569	10.24425799	0.219442896	0.084082291	42.97533173	995.9599697	28.7	2042.163141	1.324369181	428.8662505	214.4330911	99.76337029	0	0	0	0	0	0	0
4:59:32	83.37837342	2048.418096	0.380518729	-0.024258569	10.24425799	0.219442896	0.084082291	42.97533173	995.9599697	28.7	2042.163141	1.324369181	428.8662505	214.4330911	99.76337029	0	0	0	0	0	0	0
4:59:32	83.37837342	2048.418096	0.380518729	-0.024258569	10.24425799	0.219442896	0.084082291	42.97533173	995.9599697	28.7	2042.163141	1.324369181	428.8662505	214.4330911	99.76337029	0	0	0	0	0	0	0
4:59:32	83.37837342	2048.418096	0.380518729	-0.024258569	10.24425799	0.219442896	0.084082291	42.97533173	995.9599697	28.7	2042.163141	1.324369181	428.8662505	214.4330911	99.76337029	0	0	0	0	0	0	0
4:59:32	83.37837342	2048.418096	0.380518729	-0.024258569	10.24425799	0.219442896	0.084082291	42.97533173	995.9599697	28.7	2042.163141	1.324369181	428.8662505	214.4330911	99.76337029	0	0	0	0	0	0	0
4:59:32	83.37837342	2048.418096	0.380518729	-0.024258569	10.24425799	0.219442896	0.084082291	42.97533173	995.9599697	28.7	2042.163141	1.324369181	428.8662505	214.4330911	99.76337029	0	0	0	0	0	0	0
4:59:32	83.37837342	2048.418096	0.380518729	-0.024258569	10.24425799	0.219442896	0.084082291	42.97533173	995.9599697	28.7	2042.163141	1.324369181	428.8662505	214.4330911	99.76337029	0	0	0	0	0	0	0
4:59:33	15.12073519	2045.695057	0.359753589	-0.144380388	10.23388409	0.216746763	0.137594133	42.84096984	998.1037685	28.7	2041.199736	1.361277021	428.4444962	214.2222307	99.76270159	0	0	0	0	0	0	0
4:59:33	15.12073519	2045.695057	0.359753589	-0.144380388	10.23388409	0.216746763	0.137594133	42.84096984	998.1037685	28.7	2041.199736	1.361277021	428.4444962	214.2222307	99.76270159	0	0	0	0	0	0	0
4:59:33	15.12073519	2045.695057	0.359753589	-0.144380388	10.23388409	0.216746763	0.137594133	42.84096984	998.1037685	28.7	2041.199736	1.361277021	428.4444962	214.2222307	99.76270159	0	0	0	0	0	0	0
4:59:33	15.12073519	2045.695057	0.359753589	-0.144380388	10.23388409	0.216746763	0.137594133	42.84096984	998.1037685	28.7	2041.199736	1.361277021	428.4444962	214.2222307	99.76270159	0	0	0	0	0	0	0
4:59:33	15.12073519	2045.695057	0.359753589	-0.144380388	10.23388409	0.216746763	0.137594133	42.84096984	998.1037685	28.7	2041.199736	1.361277021	428.4444962	214.2222307	99.76270159	0	0	0	0	0	0	0
4:59:33	15.12073519	2045.695057	0.359753589	-0.144380388	10.23388409	0.216746763	0.137594133	42.84096984	998.1037685	28.7	2041.199736	1.361277021	428.4444962	214.2222307	99.76270159	0	0	0	0	0	0	0
4:59:33	15.12073519	2045.695057	0.359753589	-0.144380388	10.23388409	0.216746763	0.137594133	42.84096984	998.1037685	28.7	2041.199736	1.361277021	428.4444962	214.2222307	99.76270159	0	0	0	0	0	0	0
4:59:33	15.12073519	2045.695057	0.359753589	-0.144380388	10.23388409	0.216746763	0.137594133	42.84096984	998.1037685	28.7	2041.199736	1.361277021	428.4444962	214.2222307	99.76270159	0	0	0	0	0	0	0
4:59:33	-39.28874358	2044.256749	0.416553838	-0.189594758	10.22613265	0.214982342	0.169096196	42.77217656	999.2013935	28.7	2040.741529	1.380173835	428.2285581	214.1142701	99.76235921	0	0	0	0	0	0	0
4:59:33	-39.28874358	2044.256749	0.416553838	-0.189594758	10.22613265	0.214982342	0.169096196	42.77217656	999.2013935	28.7	2040.741529	1.380173835	428.2285581	214.1142701	99.76235921	0	0	0	0	0	0	0
4:59:33	-39.28874358	2044.256749	0.416553838	-0.189594758	10.22613265	0.214982342	0.169096196	42.77217656	999.2013935	28.7	2040.741529	1.380173835	428.2285581	214.1142701	99.76235921	0	0	0	0	0	0	0
4:59:33	-39.28874358	2044.256749	0.416553838	-0.189594758	10.22613265	0.214982342	0.169096196	42.77217656	999.2013935	28.7	2040.741529	1.380173835	428.2285581	214.1142701	99.76235921	0	0	0	0	0	0	0
4:59:33	-39.28874358	2044.256749	0.416553838	-0.189594758	10.22613265	0.214982342	0.169096196	42.77217656	999.2013935	28.7	2040.741529	1.380173835	428.2285581	214.1142701	99.76235921	0	0	0	0	0	0	0
4:59:33	-39.28874358	2044.256749	0.416553838	-0.189594758	10.22613265	0.214982342	0.169096196	42.77217656	999.2013935	28.7	2040.741529	1.380173835	428.2285581	214.1142701	99.76235921	0	0	0	0	0	0	0
4:59:33	-39.28874358	2044.256749	0.416553838	-0.189594758	10.22613265	0.214982342	0.169096196	42.77217656	999.2013935	28.7	2040.741529	1.380173835	428.2285581	214.1142701	99.76235921	0	0	0	0	0	0	0
4:59:33	-39.28874358	2044.256749	0.416553838	-0.189594758	10.22613265	0.214982342	0.169096196	42.77217656	999.2013935	28.7	2040.741529	1.380173835	428.2285581	214.1142701	99.76235921	0	0	0	0	0	0	0
4:59:33	10.41578729	2043.34272	0.403675565	0.072047484	10.22396392	0.213374959	0.187105252	42.7369544	999.7633775	28.7	2039.929415	1.389849003	428.1179977	214.0589943	99.76218392	0	0	0	0	0	0	0
4:59:33	10.41578729	2043.34272	0.403675565	0.072047484	10.22396392	0.213374959	0.187105252	42.7369544	999.7633775	28.7	2039.929415	1.389849003	428.1179977	214.0589943	99.76218392	0	0	0	0	0	0	0
4:59:33	10.41578729	2043.34272	0.403675565	0.072047484	10.22396392	0.213374959	0.187105252	42.7369544	999.7633775	28.7	2039.929415	1.389849003	428.1179977	214.0589943	99.76218392	0	0	0	0	0	0	0
4:59:33	10.41578729	2043.34272	0.403675565	0.072047484	10.22396392	0.213374959	0.187105252	42.7369544	999.7633775	28.7	2039.929415	1.389849003	428.1179977	214.0589943	99.76218392	0	0	0	0	0	0	0
4:59:33	10.41578729	2043.34272	0.403675565	0.072047484	10.22396392	0.213374959	0.187105252	42.7369544	999.7633775	28.7	2039.929415	1.389849003	428.1179977	214.0589943	99.76218392	0	0	0	0	0	0	0
4:59:33	10.41578729	2043.34272	0.403675565	0.072047484	10.22396392	0.213374959	0.187105252	42.7369544	999.7633775	28.7	2039.929415	1.389849003	428.1179977	214.0589943	99.76218392	0	0	0	0	0	0	0
4:59:33	10.41578729	2043.34272	0.403675565	0.072047484	10.22396392	0.213374959	0.187105252	42.7369544	999.7633775	28.7	2039.929415	1.389849003	428.1179977	214.0589943	99.76218392	0	0	0	0	0	0	0
4:59:33	10.41578729	2043.34272	0.403675565	0.072047484	10.22396392	0.213374959	0.187105252	42.7369544	999.7633775	28.7	2039.929415	1.389849003	428.1179977	214.0589943	99.76218392	0	0	0	0	0	0	0
4:59:33	35.38933109	2043.685288	0.444049889	0.337832312	10.22105353	0.216527979	0.197989889	42.71892065	1000.191513	28.7	2039.56386	1.39480269	428.0613908	214.0306931	99.76209417	0	0	0	0	0	0	0
4:59:33	35.38933109	2043.685288	0.444049889	0.337832312	10.22105353	0.216527979	0.197989889	42.71892065	1000.191513	28.7	2039.56386	1.39480269	428.0613908	214.0306931	99.76209417	0	0	0	0	0	0	0
4:59:33	35.38933109	2043.685288	0.444049889	0.337832312	10.22105353	0.216527979	0.197989889	42.71892065	1000.191513	28.7	2039.56386	1.39480269	428.0613908	214.0306931	99.76209417	0	0	0	0	0	0	0
4:59:33	35.38933109	2043.685288	0.444049889	0.337832312	10.22105353	0.216527979	0.197989889	42.71892065	1000.191513	28.7	2039.56386	1.39480269	428.0613908	214.0306931	99.76209417	0	0	0	0	0	0	0
4:59:33	35.38933109	2043.685288	0.444049889	0.337832312	10.22105353	0.216527979	0.197989889	42.71892065	1000.191513	28.7	2039.56386	1.39480269	428.0613908	214.0306931	99.76209417	0	0	0	0	0	0	0
4:59:33	35.38933109	2043.685288	0.444049889	0.337832312	10.22105353	0.216527979	0.197989889	42.71892065	1000.191513	28.7	2039.56386	1.39480269	428.0613908	214.0306931	99.76209417	0	0	0	0	0	0	0
4:59:33	35.38933109	2043.685288	0.444049889	0.337832312	10.22105353	0.216527979	0.197989889	42.71892065	1000.191513	28.7	2039.56386	1.39480269	428.0613908	214.0306931	99.76209417	0	0	0	0	0	0	0
4:59:33	35.38933109	2043.685288	0.444049889	0.337832312	10.22105353	0.216527979	0.197989889	42.71892065	1000.191513	28.7	2039.56386	1.39480269	428.0613908	214.0306931	99.76209417	0	0	0	0	0	0	0
4:59:34	35.38933109	2043.685288	0.444049889	0.337832312	10.22105353	0.216527979	0.197989889	42.71892065	1000.191513	28.7	2039.56386	1.39480269	428.0613908	214.0306931	99.76209417	0	0	0	0	0	0	0
4:59:34	-86.57957448	2042.469452	0.451553543	0.059290144	10.21956341	0.210926325	0.204338823	43.10008737	1000.612895	28.7	2039.421905	1.397338977	431.7822001	215.8910989	99.76790421	0	0	0	0	0	0	0
4:59:34	-86.57957448	2042.469452	0.451553543	0.059290144	10.21956341	0.210926325	0.204338823	43.10008737	1000.612895	28.7	2039.421905	1.397338977	431.7822001	215.8910989	99.76790421	0	0	0	0	0	0	0
4:59:34	-86.57957448	2042.469452	0.451553543	0.059290144	10.21956341	0.210926325	0.204338823	43.10008737	1000.612895	28.7	2039.421905	1.397338977	431.7822001	215.8910989	99.76790421	0	0	0	0	0	0	0
4:59:34	-86.57957448	2042.469452	0.451553543	0.059290144	10.21956341	0.210926325	0.204338823	43.10008737	1000.612895	28.7	2039.421905	1.397338977	431.7822001	215.8910989	99.76790421	0	0	0	0	0	0	0
4:59:34	-86.57957448	2042.469452	0.451553543	0.059290144	10.21956341	0.210926325	0.204338823	43.10008737	1000.612895	28.7	2039.421905	1.397338977	431.7822001	215.8910989	99.76790421	0	0	0	0	0	0	0
4:59:34	-86.57957448	2042.469452	0.451553543	0.059290144	10.21956341	0.210926325	0.204338823	43.10008737	1000.612895	28.7	2039.421905	1.397338977	431.7822001	215.8910989	99.76790421	0	0	0	0	0	0	0
4:59:34	-86.57957448	2042.469452	0.451553543	0.059290144	10.21956341	0.210926325	0.204338823	43.10008737	1000.612895	28.7	2039.421905	1.397338977	431.7822001	215.8910989	99.76790421	0	0	0	0	0	0	0
4:59:34	-86.57957448	2042.469452	0.451553543	0.059290144	10.21956341	0.210926325	0.204338823	43.10008737	1000.612895	28.7	2039.421905	1.397338977	431.7822001	215.8910989	99.76790421	0	0	0	0	0	0	0
4:59:34	-92.03431813	2046.114967	0.214715414	-0.047747446	10.25399246	-0.585701721	0.064125478	43.29524474	1000.828642	28.7	2039.422471	1.398637556	433.6872545	216.8436266	99.77087896	0	0	0	0	0	0	0
4:59:34	-92.03431813	2046.114967	0.214715414	-0.047747446	10.25399246	-0.585701721	0.064125478	43.29524474	1000.828642	28.7	2039.422471	1.398637556	433.6872545	216.8436266	99.77087896	0	0	0	0	0	0	0
4:59:34	-92.03431813	2046.114967	0.214715414	-0.047747446	10.25399246	-0.585701721	0.064125478	43.29524474	1000.828642	28.7	2039.422471	1.398637556	433.6872545	216.8436266	99.77087896	0	0	0	0	0	0	0
4:59:34	-92.03431813	2046.114967	0.214715414	-0.047747446	10.25399246	-0.585701721	0.064125478	43.29524474	1000.828642	28.7	2039.422471	1.398637556	433.6872545	216.8436266	99.77087896	0	0	0	0	0	0	0
4:59:34	-92.03431813	2046.114967	0.214715414	-0.047747446	10.25399246	-0.585701721	0.064125478	43.29524474	1000.828642	28.7	2039.422471	1.398637556	433.6872545	216.8436266	99.77087896	0	0	0	0	0	0	0
4:59:34	-92.03431813	2046.114967	0.214715414	-0.047747446	10.25399246	-0.585701721	0.064125478	43.29524474	1000.828642	28.7	2039.422471	1.398637556	433.6872545	216.8436266	99.77087896	0	0	0	0	0	0	0
4:59:34	-92.03431813	2046.114967	0.214715414	-0.047747446	10.25399246	-0.585701721	0.064125478	43.29524474	1000.828642	28.7	2039.422471	1.398637556	433.6872545	216.8436266	99.77087896	0	0	0	0	0	0	0
4:59:34	-92.03431813	2046.114967	0.214715414	-0.047747446	10.25399246	-0.585701721	0.064125478	43.29524474	1000.828642	28.7	2039.422471	1.398637556	433.6872545	216.8436266	99.77087896	0	0	0	0	0	0	0
4:59:34	-1.335330885	2065.067607	-0.007457708	-0.269926693	10.37572414	-2.032103281	-0.472855756	43.3951653	1000.939105	28.7	2039.755465	1.399302429	434.6626423	217.3313208	99.77240203	0	0	0	0	0	0	0
4:59:34	-1.335330885	2065.067607	-0.007457708	-0.269926693	10.37572414	-2.032103281	-0.472855756	43.3951653	1000.939105	28.7	2039.755465	1.399302429	434.6626423	217.3313208	99.77240203	0	0	0	0	0	0	0
4:59:34	-1.335330885	2065.067607	-0.007457708	-0.269926693	10.37572414	-2.032103281	-0.472855756	43.3951653	1000.939105	28.7	2039.755465	1.399302429	434.6626423	217.3313208	99.77240203	0	0	0	0	0	0	0
4:59:34	-1.335330885	2065.067607	-0.007457708	-0.269926693	10.37572414	-2.032103281	-0.472855756	43.3951653	1000.939105	28.7	2039.755465	1.399302429	434.6626423	217.3313208	99.77240203	0	0	0	0	0	0	0
4:59:34	-1.335330885	2065.067607	-0.007457708	-0.269926693	10.37572414	-2.032103281	-0.472855756	43.3951653	1000.939105	28.7	2039.755465	1.399302429	434.6626423	217.3313208	99.77240203	0	0	0	0	0	0	0
4:59:34	-1.335330885	2065.067607	-0.007457708	-0.269926693	10.37572414	-2.032103281	-0.472855756	43.3951653	1000.939105	28.7	2039.755465	1.399302429	434.6626423	217.3313208	99.77240203	0	0	0	0	0	0	0
4:59:34	-1.335330885	2065.067607	-0.007457708	-0.269926693	10.37572414	-2.032103281	-0.472855756	43.3951653	1000.939105	28.7	2039.755465	1.399302429	434.6626423	217.3313208	99.77240203	0	0	0	0	0	0	0
4:59:34	-1.335330885	2065.067607	-0.007457708	-0.269926693	10.37572414	-2.032103281	-0.472855756	43.3951653	1000.939105	28.7	2039.755465	1.399302429	434.6626423	217.3313208	99.77240203	0	0	0	0	0	0	0
4:59:34	-1.335330885	2065.067607	-0.007457708	-0.269926693	10.37572414	-2.032103281	-0.472855756	43.3951653	1000.939105	28.7	2039.755465	1.399302429	434.6626423	217.3313208	99.77240203	0	0	0	0	0	0	0
4:59:34	140.7343106	2100.943623	-0.277130346	-0.722346467	10.59463476	-3.85232488	-1.489574147	43.44632464	1000.995662	28.7	2040.820966	1.363642844	435.1620408	217.5810203	99.77318184	0	0	0	0	0	0	0
4:59:34	140.7343106	2100.943623	-0.277130346	-0.722346467	10.59463476	-3.85232488	-1.489574147	43.44632464	1000.995662	28.7	2040.820966	1.363642844	435.1620408	217.5810203	99.77318184	0	0	0	0	0	0	0
4:59:34	140.7343106	2100.943623	-0.277130346	-0.722346467	10.59463476	-3.85232488	-1.489574147	43.44632464	1000.995662	28.7	2040.820966	1.363642844	435.1620408	217.5810203	99.77318184	0	0	0	0	0	0	0
4:59:34	140.7343106	2100.943623	-0.277130346	-0.722346467	10.59463476	-3.85232488	-1.489574147	43.44632464	1000.995662	28.7	2040.820966	1.363642844	435.1620408	217.5810203	99.77318184	0	0	0	0	0	0	0
4:59:34	140.7343106	2100.943623	-0.277130346	-0.722346467	10.59463476	-3.85232488	-1.489574147	43.44632464	1000.995662	28.7	2040.820966	1.363642844	435.1620408	217.5810203	99.77318184	0	0	0	0	0	0	0
4:59:34	140.7343106	2100.943623	-0.277130346	-0.722346467	10.59463476	-3.85232488	-1.489574147	43.44632464	1000.995662	28.7	2040.820966	1.363642844	435.1620408	217.5810203	99.77318184	0	0	0	0	0	0	0
4:59:35	140.7343106	2100.943623	-0.277130346	-0.722346467	10.59463476	-3.85232488	-1.489574147	43.44632464	1000.995662	28.7	2040.820966	1.363642844	435.1620408	217.5810203	99.77318184	0	0	0	0	0	0	0
4:59:35	140.7343106	2100.943623	-0.277130346	-0.722346467	10.59463476	-3.85232488	-1.489574147	43.44632464	1000.995662	28.7	2040.820966	1.363642844	435.1620408	217.5810203	99.77318184	0	0	0	0	0	0	0
4:59:35	266.972631	2167.337839	-0.985370737	-1.327713391	11.022237	-5.782630339	-2.927189963	43.47251821	1001.024619	28.7	2043.283359	1.312585136	435.4177329	217.7088664	99.7735811	0	0	0	0	0	0	0
4:59:35	266.972631	2167.337839	-0.985370737	-1.327713391	11.022237	-5.782630339	-2.927189963	43.47251821	1001.024619	28.7	2043.283359	1.312585136	435.4177329	217.7088664	99.7735811	0	0	0	0	0	0	0
4:59:35	266.972631	2167.337839	-0.985370737	-1.327713391	11.022237	-5.782630339	-2.927189963	43.47251821	1001.024619	28.7	2043.283359	1.312585136	435.4177329	217.7088664	99.7735811	0	0	0	0	0	0	0
4:59:35	266.972631	2167.337839	-0.985370737	-1.327713391	11.022237	-5.782630339	-2.927189963	43.47251821	1001.024619	28.7	2043.283359	1.312585136	435.4177329	217.7088664	99.7735811	0	0	0	0	0	0	0
4:59:35	266.972631	2167.337839	-0.985370737	-1.327713391	11.022237	-5.782630339	-2.927189963	43.47251821	1001.024619	28.7	2043.283359	1.312585136	435.4177329	217.7088664	99.7735811	0	0	0	0	0	0	0
4:59:35	266.972631	2167.337839	-0.985370737	-1.327713391	11.022237	-5.782630339	-2.927189963	43.47251821	1001.024619	28.7	2043.283359	1.312585136	435.4177329	217.7088664	99.7735811	0	0	0	0	0	0	0
4:59:35	266.972631	2167.337839	-0.985370737	-1.327713391	11.022237	-5.782630339	-2.927189963	43.47251821	1001.024619	28.7	2043.283359	1.312585136	435.4177329	217.7088664	99.7735811	0	0	0	0	0	0	0
4:59:35	266.972631	2167.337839	-0.985370737	-1.327713391	11.022237	-5.782630339	-2.927189963	43.47251821	1001.024619	28.7	2043.283359	1.312585136	435.4177329	217.7088664	99.7735811	0	0	0	0	0	0	0
4:59:35	266.972631	2167.337839	-0.985370737	-1.327713391	11.022237	-5.782630339	-2.927189963	43.47251821	1001.024619	28.7	2043.283359	1.312585136	435.4177329	217.7088664	99.7735811	0	0	0	0	0	0	0
4:59:35	613.3835551	2262.31379	-1.699085818	-1.666973256	11.60829734	-7.358426733	-4.420177261	43.48592933	1001.039445	28.7	2047.471912	1.20884359	435.5486473	217.7743236	99.77378552	0	0	0	0	0	0	0
4:59:35	613.3835551	2262.31379	-1.699085818	-1.666973256	11.60829734	-7.358426733	-4.420177261	43.48592933	1001.039445	28.7	2047.471912	1.20884359	435.5486473	217.7743236	99.77378552	0	0	0	0	0	0	0
4:59:35	613.3835551	2262.31379	-1.699085818	-1.666973256	11.60829734	-7.358426733	-4.420177261	43.48592933	1001.039445	28.7	2047.471912	1.20884359	435.5486473	217.7743236	99.77378552	0	0	0	0	0	0	0
4:59:35	613.3835551	2262.31379	-1.699085818	-1.666973256	11.60829734	-7.358426733	-4.420177261	43.48592933	1001.039445	28.7	2047.471912	1.20884359	435.5486473	217.7743236	99.77378552	0	0	0	0	0	0	0
4:59:35	613.3835551	2262.31379	-1.699085818	-1.666973256	11.60829734	-7.358426733	-4.420177261	43.48592933	1001.039445	28.7	2047.471912	1.20884359	435.5486473	217.7743236	99.77378552	0	0	0	0	0	0	0
4:59:35	613.3835551	2262.31379	-1.699085818	-1.666973256	11.60829734	-7.358426733	-4.420177261	43.48592933	1001.039445	28.7	2047.471912	1.20884359	435.5486473	217.7743236	99.77378552	0	0	0	0	0	0	0
4:59:35	613.3835551	2262.31379	-1.699085818	-1.666973256	11.60829734	-7.358426733	-4.420177261	43.48592933	1001.039445	28.7	2047.471912	1.20884359	435.5486473	217.7743236	99.77378552	0	0	0	0	0	0	0
4:59:35	613.3835551	2262.31379	-1.699085818	-1.666973256	11.60829734	-7.358426733	-4.420177261	43.48592933	1001.039445	28.7	2047.471912	1.20884359	435.5486473	217.7743236	99.77378552	0	0	0	0	0	0	0
4:59:35	489.8619882	2383.217172	-1.845179939	-2.014514307	12.31872824	-8.375682487	-5.846826758	43.49279581	1001.047036	28.7	2054.469491	1.086927918	435.6156754	217.8078377	99.77389019	0	0	0	0	0	0	0
4:59:35	489.8619882	2383.217172	-1.845179939	-2.014514307	12.31872824	-8.375682487	-5.846826758	43.49279581	1001.047036	28.7	2054.469491	1.086927918	435.6156754	217.8078377	99.77389019	0	0	0	0	0	0	0
4:59:35	489.8619882	2383.217172	-1.845179939	-2.014514307	12.31872824	-8.375682487	-5.846826758	43.49279581	1001.047036	28.7	2054.469491	1.086927918	435.6156754	217.8078377	99.77389019	0	0	0	0	0	0	0
4:59:35	489.8619882	2383.217172	-1.845179939	-2.014514307	12.31872824	-8.375682487	-5.846826758	43.49279581	1001.047036	28.7	2054.469491	1.086927918	435.6156754	217.8078377	99.77389019	0	0	0	0	0	0	0
4:59:35	489.8619882	2383.217172	-1.845179939	-2.014514307	12.31872824	-8.375682487	-5.846826758	43.49279581	1001.047036	28.7	2054.469491	1.086927918	435.6156754	217.8078377	99.77389019	0	0	0	0	0	0	0
4:59:35	489.8619882	2383.217172	-1.845179939	-2.014514307	12.31872824	-8.375682487	-5.846826758	43.49279581	1001.047036	28.7	2054.469491	1.086927918	435.6156754	217.8078377	99.77389019	0	0	0	0	0	0	0
4:59:35	489.8619882	2383.217172	-1.845179939	-2.014514307	12.31872824	-8.375682487	-5.846826758	43.49279581	1001.047036	28.7	2054.469491	1.086927918	435.6156754	217.8078377	99.77389019	0	0	0	0	0	0	0
4:59:35	489.8619882	2383.217172	-1.845179939	-2.014514307	12.31872824	-8.375682487	-5.846826758	43.49279581	1001.047036	28.7	2054.469491	1.086927918	435.6156754	217.8078377	99.77389019	0	0	0	0	0	0	0
4:59:35	319.760938	2498.67808	-0.732364129	-1.071455325	12.90184486	-7.650693434	-6.7412153	43.49631146	1003.324026	28.7	2064.511427	0.849307094	435.6499938	217.8249969	99.77394378	0	0	0	0	0	0	0
4:59:35	319.760938	2498.67808	-0.732364129	-1.071455325	12.90184486	-7.650693434	-6.7412153	43.49631146	1003.324026	28.7	2064.511427	0.849307094	435.6499938	217.8249969	99.77394378	0	0	0	0	0	0	0
4:59:35	319.760938	2498.67808	-0.732364129	-1.071455325	12.90184486	-7.650693434	-6.7412153	43.49631146	1003.324026	28.7	2064.511427	0.849307094	435.6499938	217.8249969	99.77394378	0	0	0	0	0	0	0
4:59:35	319.760938	2498.67808	-0.732364129	-1.071455325	12.90184486	-7.650693434	-6.7412153	43.49631146	1003.324026	28.7	2064.511427	0.849307094	435.6499938	217.8249969	99.77394378	0	0	0	0	0	0	0
4:59:35	319.760938	2498.67808	-0.732364129	-1.071455325	12.90184486	-7.650693434	-6.7412153	43.49631146	1003.324026	28.7	2064.511427	0.849307094	435.6499938	217.8249969	99.77394378	0	0	0	0	0	0	0
4:59:35	319.760938	2498.67808	-0.732364129	-1.071455325	12.90184486	-7.650693434	-6.7412153	43.49631146	1003.324026	28.7	2064.511427	0.849307094	435.6499938	217.8249969	99.77394378	0	0	0	0	0	0	0
4:59:36	319.760938	2498.67808	-0.732364129	-1.071455325	12.90184486	-7.650693434	-6.7412153	43.49631146	1003.324026	28.7	2064.511427	0.849307094	435.6499938	217.8249969	99.77394378	0	0	0	0	0	0	0
4:59:36	319.760938	2498.67808	-0.732364129	-1.071455325	12.90184486	-7.650693434	-6.7412153	43.49631146	1003.324026	28.7	2064.511427	0.849307094	435.6499938	217.8249969	99.77394378	0	0	0	0	0	0	0
4:59:36	319.760938	2498.67808	-0.732364129	-1.071455325	12.90184486	-7.650693434	-6.7412153	43.49631146	1003.324026	28.7	2064.511427	0.849307094	435.6499938	217.8249969	99.77394378	0	0	0	0	0	0	0
4:59:36	143.3994482	2541.263833	0.330717566	0.131558873	13.06583257	-5.910723038	-6.701934234	43.49811147	1004.489845	28.7	2076.829371	0.532445232	437.0310368	218.5155184	99.77641121	0	0	0	0	0	0	0
4:59:36	143.3994482	2541.263833	0.330717566	0.131558873	13.06583257	-5.910723038	-6.701934234	43.49811147	1004.489845	28.7	2076.829371	0.532445232	437.0310368	218.5155184	99.77641121	0	0	0	0	0	0	0
4:59:36	143.3994482	2541.263833	0.330717566	0.131558873	13.06583257	-5.910723038	-6.701934234	43.49811147	1004.489845	28.7	2076.829371	0.532445232	437.0310368	218.5155184	99.77641121	0	0	0	0	0	0	0
4:59:36	143.3994482	2541.263833	0.330717566	0.131558873	13.06583257	-5.910723038	-6.701934234	43.49811147	1004.489845	28.7	2076.829371	0.532445232	437.0310368	218.5155184	99.77641121	0	0	0	0	0	0	0
4:59:36	143.3994482	2541.263833	0.330717566	0.131558873	13.06583257	-5.910723038	-6.701934234	43.49811147	1004.489845	28.7	2076.829371	0.532445232	437.0310368	218.5155184	99.77641121	0	0	0	0	0	0	0
4:59:36	143.3994482	2541.263833	0.330717566	0.131558873	13.06583257	-5.910723038	-6.701934234	43.49811147	1004.489845	28.7	2076.829371	0.532445232	437.0310368	218.5155184	99.77641121	0	0	0	0	0	0	0
4:59:36	143.3994482	2541.263833	0.330717566	0.131558873	13.06583257	-5.910723038	-6.701934234	43.49811147	1004.489845	28.7	2076.829371	0.532445232	437.0310368	218.5155184	99.77641121	0	0	0	0	0	0	0
4:59:36	143.3994482	2541.263833	0.330717566	0.131558873	13.06583257	-5.910723038	-6.701934234	43.49811147	1004.489845	28.7	2076.829371	0.532445232	437.0310368	218.5155184	99.77641121	0	0	0	0	0	0	0
4:59:36	-221.0260185	2521.227563	1.389223394	0.997214143	12.88540227	-4.063642195	-5.997366328	43.49903307	1005.086745	28.7	2088.406686	0.272611959	437.7381309	218.8690654	99.77767454	0	0	0	0	0	0	0
4:59:36	-221.0260185	2521.227563	1.389223394	0.997214143	12.88540227	-4.063642195	-5.997366328	43.49903307	1005.086745	28.7	2088.406686	0.272611959	437.7381309	218.8690654	99.77767454	0	0	0	0	0	0	0
4:59:36	-221.0260185	2521.227563	1.389223394	0.997214143	12.88540227	-4.063642195	-5.997366328	43.49903307	1005.086745	28.7	2088.406686	0.272611959	437.7381309	218.8690654	99.77767454	0	0	0	0	0	0	0
4:59:36	-221.0260185	2521.227563	1.389223394	0.997214143	12.88540227	-4.063642195	-5.997366328	43.49903307	1005.086745	28.7	2088.406686	0.272611959	437.7381309	218.8690654	99.77767454	0	0	0	0	0	0	0
4:59:36	-221.0260185	2521.227563	1.389223394	0.997214143	12.88540227	-4.063642195	-5.997366328	43.49903307	1005.086745	28.7	2088.406686	0.272611959	437.7381309	218.8690654	99.77767454	0	0	0	0	0	0	0
4:59:36	-221.0260185	2521.227563	1.389223394	0.997214143	12.88540227	-4.063642195	-5.997366328	43.49903307	1005.086745	28.7	2088.406686	0.272611959	437.7381309	218.8690654	99.77767454	0	0	0	0	0	0	0
4:59:36	-221.0260185	2521.227563	1.389223394	0.997214143	12.88540227	-4.063642195	-5.997366328	43.49903307	1005.086745	28.7	2088.406686	0.272611959	437.7381309	218.8690654	99.77767454	0	0	0	0	0	0	0
4:59:36	-221.0260185	2521.227563	1.389223394	0.997214143	12.88540227	-4.063642195	-5.997366328	43.49903307	1005.086745	28.7	2088.406686	0.272611959	437.7381309	218.8690654	99.77767454	0	0	0	0	0	0	0
4:59:36	-221.0260185	2521.227563	1.389223394	0.997214143	12.88540227	-4.063642195	-5.997366328	43.49903307	1005.086745	28.7	2088.406686	0.272611959	437.7381309	218.8690654	99.77767454	0	0	0	0	0	0	0
4:59:36	-481.0050895	2451.000568	2.335282378	1.364557641	12.41984596	-2.312392804	-4.82980356	43.49950493	1005.392357	28.7	2098.572703	0.139577323	438.100163	219.0500815	99.77832137	0	0	0	0	0	0	0
4:59:36	-481.0050895	2451.000568	2.335282378	1.364557641	12.41984596	-2.312392804	-4.82980356	43.49950493	1005.392357	28.7	2098.572703	0.139577323	438.100163	219.0500815	99.77832137	0	0	0	0	0	0	0
4:59:36	-481.0050895	2451.000568	2.335282378	1.364557641	12.41984596	-2.312392804	-4.82980356	43.49950493	1005.392357	28.7	2098.572703	0.139577323	438.100163	219.0500815	99.77832137	0	0	0	0	0	0	0
4:59:36	-481.0050895	2451.000568	2.335282378	1.364557641	12.41984596	-2.312392804	-4.82980356	43.49950493	1005.392357	28.7	2098.572703	0.139577323	438.100163	219.0500815	99.77832137	0	0	0	0	0	0	0
4:59:36	-481.0050895	2451.000568	2.335282378	1.364557641	12.41984596	-2.312392804	-4.82980356	43.49950493	1005.392357	28.7	2098.572703	0.139577323	438.100163	219.0500815	99.77832137	0	0	0	0	0	0	0
4:59:36	-481.0050895	2451.000568	2.335282378	1.364557641	12.41984596	-2.312392804	-4.82980356	43.49950493	1005.392357	28.7	2098.572703	0.139577323	438.100163	219.0500815	99.77832137	0	0	0	0	0	0	0
4:59:36	-481.0050895	2451.000568	2.335282378	1.364557641	12.41984596	-2.312392804	-4.82980356	43.49950493	1005.392357	28.7	2098.572703	0.139577323	438.100163	219.0500815	99.77832137	0	0	0	0	0	0	0
4:59:36	-481.0050895	2451.000568	2.335282378	1.364557641	12.41984596	-2.312392804	-4.82980356	43.49950493	1005.392357	28.7	2098.572703	0.139577323	438.100163	219.0500815	99.77832137	0	0	0	0	0	0	0
4:59:36	-605.9669258	2341.883307	2.957224577	1.967141512	11.75796113	-0.913121116	-3.492307423	43.53974653	1004.134607	28.7	2106.181224	0.071463589	438.2855235	219.1427617	99.77865254	0	0	0	0	0	0	0
4:59:36	-605.9669258	2341.883307	2.957224577	1.967141512	11.75796113	-0.913121116	-3.492307423	43.53974653	1004.134607	28.7	2106.181224	0.071463589	438.2855235	219.1427617	99.77865254	0	0	0	0	0	0	0
4:59:36	-605.9669258	2341.883307	2.957224577	1.967141512	11.75796113	-0.913121116	-3.492307423	43.53974653	1004.134607	28.7	2106.181224	0.071463589	438.2855235	219.1427617	99.77865254	0	0	0	0	0	0	0
4:59:36	-605.9669258	2341.883307	2.957224577	1.967141512	11.75796113	-0.913121116	-3.492307423	43.53974653	1004.134607	28.7	2106.181224	0.071463589	438.2855235	219.1427617	99.77865254	0	0	0	0	0	0	0
4:59:37	-605.9669258	2341.883307	2.957224577	1.967141512	11.75796113	-0.913121116	-3.492307423	43.53974653	1004.134607	28.7	2106.181224	0.071463589	438.2855235	219.1427617	99.77865254	0	0	0	0	0	0	0
4:59:37	-605.9669258	2341.883307	2.957224577	1.967141512	11.75796113	-0.913121116	-3.492307423	43.53974653	1004.134607	28.7	2106.181224	0.071463589	438.2855235	219.1427617	99.77865254	0	0	0	0	0	0	0
4:59:37	-605.9669258	2341.883307	2.957224577	1.967141512	11.75796113	-0.913121116	-3.492307423	43.53974653	1004.134607	28.7	2106.181224	0.071463589	438.2855235	219.1427617	99.77865254	0	0	0	0	0	0	0
4:59:37	-605.9669258	2341.883307	2.957224577	1.967141512	11.75796113	-0.913121116	-3.492307423	43.53974653	1004.134607	28.7	2106.181224	0.071463589	438.2855235	219.1427617	99.77865254	0	0	0	0	0	0	0
4:59:37	-367.254434	2212.419269	2.148194984	1.430256454	11.0631161	-0.280926011	-2.2459334	43.61795022	1003.490639	28.7	2091.645923	0.036589358	438.380428	219.190214	99.7788221	0	0	0	0	0	0	0
4:59:37	-367.254434	2212.419269	2.148194984	1.430256454	11.0631161	-0.280926011	-2.2459334	43.61795022	1003.490639	28.7	2091.645923	0.036589358	438.380428	219.190214	99.7788221	0	0	0	0	0	0	0
4:59:37	-367.254434	2212.419269	2.148194984	1.430256454	11.0631161	-0.280926011	-2.2459334	43.61795022	1003.490639	28.7	2091.645923	0.036589358	438.380428	219.190214	99.7788221	0	0	0	0	0	0	0
4:59:37	-367.254434	2212.419269	2.148194984	1.430256454	11.0631161	-0.280926011	-2.2459334	43.61795022	1003.490639	28.7	2091.645923	0.036589358	438.380428	219.190214	99.7788221	0	0	0	0	0	0	0
4:59:37	-367.254434	2212.419269	2.148194984	1.430256454	11.0631161	-0.280926011	-2.2459334	43.61795022	1003.490639	28.7	2091.645923	0.036589358	438.380428	219.190214	99.7788221	0	0	0	0	0	0	0
4:59:37	-367.254434	2212.419269	2.148194984	1.430256454	11.0631161	-0.280926011	-2.2459334	43.61795022	1003.490639	28.7	2091.645923	0.036589358	438.380428	219.190214	99.7788221	0	0	0	0	0	0	0
4:59:37	-367.254434	2212.419269	2.148194984	1.430256454	11.0631161	-0.280926011	-2.2459334	43.61795022	1003.490639	28.7	2091.645923	0.036589358	438.380428	219.190214	99.7788221	0	0	0	0	0	0	0
4:59:37	-367.254434	2212.419269	2.148194984	1.430256454	11.0631161	-0.280926011	-2.2459334	43.61795022	1003.490639	28.7	2091.645923	0.036589358	438.380428	219.190214	99.7788221	0	0	0	0	0	0	0
4:59:37	-367.254434	2212.419269	2.148194984	1.430256454	11.0631161	-0.280926011	-2.2459334	43.61795022	1003.490639	28.7	2091.645923	0.036589358	438.380428	219.190214	99.7788221	0	0	0	0	0	0	0
4:59:37	-317.6113582	2130.957554	1.312131832	0.549227305	10.65997144	-0.032914118	-1.384869901	43.65799051	1003.160927	28.7	2068.7236	0.604333751	438.4290191	219.2145096	99.77890892	0	0	0	0	0	0	0
4:59:37	-317.6113582	2130.957554	1.312131832	0.549227305	10.65997144	-0.032914118	-1.384869901	43.65799051	1003.160927	28.7	2068.7236	0.604333751	438.4290191	219.2145096	99.77890892	0	0	0	0	0	0	0
4:59:37	-317.6113582	2130.957554	1.312131832	0.549227305	10.65997144	-0.032914118	-1.384869901	43.65799051	1003.160927	28.7	2068.7236	0.604333751	438.4290191	219.2145096	99.77890892	0	0	0	0	0	0	0
4:59:37	-317.6113582	2130.957554	1.312131832	0.549227305	10.65997144	-0.032914118	-1.384869901	43.65799051	1003.160927	28.7	2068.7236	0.604333751	438.4290191	219.2145096	99.77890892	0	0	0	0	0	0	0
4:59:37	-317.6113582	2130.957554	1.312131832	0.549227305	10.65997144	-0.032914118	-1.384869901	43.65799051	1003.160927	28.7	2068.7236	0.604333751	438.4290191	219.2145096	99.77890892	0	0	0	0	0	0	0
4:59:37	-317.6113582	2130.957554	1.312131832	0.549227305	10.65997144	-0.032914118	-1.384869901	43.65799051	1003.160927	28.7	2068.7236	0.604333751	438.4290191	219.2145096	99.77890892	0	0	0	0	0	0	0
4:59:37	-317.6113582	2130.957554	1.312131832	0.549227305	10.65997144	-0.032914118	-1.384869901	43.65799051	1003.160927	28.7	2068.7236	0.604333751	438.4290191	219.2145096	99.77890892	0	0	0	0	0	0	0
4:59:37	-79.44623141	2089.586676	0.838155498	0.20940438	10.45112138	0.095715972	-0.803677389	43.67849114	1002.992115	28.7	2055.859931	0.943818881	438.4538978	219.2269489	99.77895336	0	0	0	0	0	0	0
4:59:37	-79.44623141	2089.586676	0.838155498	0.20940438	10.45112138	0.095715972	-0.803677389	43.67849114	1002.992115	28.7	2055.859931	0.943818881	438.4538978	219.2269489	99.77895336	0	0	0	0	0	0	0
4:59:37	-79.44623141	2089.586676	0.838155498	0.20940438	10.45112138	0.095715972	-0.803677389	43.67849114	1002.992115	28.7	2055.859931	0.943818881	438.4538978	219.2269489	99.77895336	0	0	0	0	0	0	0
4:59:37	-79.44623141	2089.586676	0.838155498	0.20940438	10.45112138	0.095715972	-0.803677389	43.67849114	1002.992115	28.7	2055.859931	0.943818881	438.4538978	219.2269489	99.77895336	0	0	0	0	0	0	0
4:59:37	-79.44623141	2089.586676	0.838155498	0.20940438	10.45112138	0.095715972	-0.803677389	43.67849114	1002.992115	28.7	2055.859931	0.943818881	438.4538978	219.2269489	99.77895336	0	0	0	0	0	0	0
4:59:37	-79.44623141	2089.586676	0.838155498	0.20940438	10.45112138	0.095715972	-0.803677389	43.67849114	1002.992115	28.7	2055.859931	0.943818881	438.4538978	219.2269489	99.77895336	0	0	0	0	0	0	0
4:59:37	-79.44623141	2089.586676	0.838155498	0.20940438	10.45112138	0.095715972	-0.803677389	43.67849114	1002.992115	28.7	2055.859931	0.943818881	438.4538978	219.2269489	99.77895336	0	0	0	0	0	0	0
4:59:37	-79.44623141	2089.586676	0.838155498	0.20940438	10.45112138	0.095715972	-0.803677389	43.67849114	1002.992115	28.7	2055.859931	0.943818881	438.4538978	219.2269489	99.77895336	0	0	0	0	0	0	0
4:59:37	-79.44623141	2089.586676	0.838155498	0.20940438	10.45112138	0.095715972	-0.803677389	43.67849114	1002.992115	28.7	2055.859931	0.943818881	438.4538978	219.2269489	99.77895336	0	0	0	0	0	0	0
4:59:37	6.64532952	2068.204234	0.627511615	0.048439043	10.34175015	0.160414578	-0.418442823	43.05458747	1002.155627	28.7	2049.150365	1.117635267	431.7483397	215.8739258	99.76824012	0	0	0	0	0	0	0
4:59:37	6.64532952	2068.204234	0.627511615	0.048439043	10.34175015	0.160414578	-0.418442823	43.05458747	1002.155627	28.7	2049.150365	1.117635267	431.7483397	215.8739258	99.76824012	0	0	0	0	0	0	0
4:59:38	6.64532952	2068.204234	0.627511615	0.048439043	10.34175015	0.160414578	-0.418442823	43.05458747	1002.155627	28.7	2049.150365	1.117635267	431.7483397	215.8739258	99.76824012	0	0	0	0	0	0	0
4:59:38	6.64532952	2068.204234	0.627511615	0.048439043	10.34175015	0.160414578	-0.418442823	43.05458747	1002.155627	28.7	2049.150365	1.117635267	431.7483397	215.8739258	99.76824012	0	0	0	0	0	0	0
4:59:38	6.64532952	2068.204234	0.627511615	0.048439043	10.34175015	0.160414578	-0.418442823	43.05458747	1002.155627	28.7	2049.150365	1.117635267	431.7483397	215.8739258	99.76824012	0	0	0	0	0	0	0
4:59:38	6.64532952	2068.204234	0.627511615	0.048439043	10.34175015	0.160414578	-0.418442823	43.05458747	1002.155627	28.7	2049.150365	1.117635267	431.7483397	215.8739258	99.76824012	0	0	0	0	0	0	0
4:59:38	6.64532952	2068.204234	0.627511615	0.048439043	10.34175015	0.160414578	-0.418442823	43.05458747	1002.155627	28.7	2049.150365	1.117635267	431.7483397	215.8739258	99.76824012	0	0	0	0	0	0	0
4:59:38	6.64532952	2068.204234	0.627511615	0.048439043	10.34175015	0.160414578	-0.418442823	43.05458747	1002.155627	28.7	2049.150365	1.117635267	431.7483397	215.8739258	99.76824012	0	0	0	0	0	0	0
4:59:38	-105.8097353	2057.072352	0.594509947	0.05185679	10.28575207	0.192420264	-0.174282726	42.73514878	1001.727345	28.7	2045.714011	1.206629257	428.3150939	214.157178	99.76275494	0	0	0	0	0	0	0
4:59:38	-105.8097353	2057.072352	0.594509947	0.05185679	10.28575207	0.192420264	-0.174282726	42.73514878	1001.727345	28.7	2045.714011	1.206629257	428.3150939	214.157178	99.76275494	0	0	0	0	0	0	0
4:59:38	-105.8097353	2057.072352	0.594509947	0.05185679	10.28575207	0.192420264	-0.174282726	42.73514878	1001.727345	28.7	2045.714011	1.206629257	428.3150939	214.157178	99.76275494	0	0	0	0	0	0	0
4:59:38	-105.8097353	2057.072352	0.594509947	0.05185679	10.28575207	0.192420264	-0.174282726	42.73514878	1001.727345	28.7	2045.714011	1.206629257	428.3150939	214.157178	99.76275494	0	0	0	0	0	0	0
4:59:38	-105.8097353	2057.072352	0.594509947	0.05185679	10.28575207	0.192420264	-0.174282726	42.73514878	1001.727345	28.7	2045.714011	1.206629257	428.3150939	214.157178	99.76275494	0	0	0	0	0	0	0
4:59:38	-105.8097353	2057.072352	0.594509947	0.05185679	10.28575207	0.192420264	-0.174282726	42.73514878	1001.727345	28.7	2045.714011	1.206629257	428.3150939	214.157178	99.76275494	0	0	0	0	0	0	0
4:59:38	-105.8097353	2057.072352	0.594509947	0.05185679	10.28575207	0.192420264	-0.174282726	42.73514878	1001.727345	28.7	2045.714011	1.206629257	428.3150939	214.157178	99.76275494	0	0	0	0	0	0	0
4:59:38	-105.8097353	2057.072352	0.594509947	0.05185679	10.28575207	0.192420264	-0.174282726	42.73514878	1001.727345	28.7	2045.714011	1.206629257	428.3150939	214.157178	99.76275494	0	0	0	0	0	0	0
4:59:38	-31.84494447	2051.174868	0.459565093	0.053606676	10.25708106	0.207959175	-0.022776755	42.57159618	1001.508065	28.7	2043.970358	1.252194179	426.5572721	213.2782032	99.75994653	0	0	0	0	0	0	0
4:59:38	-31.84494447	2051.174868	0.459565093	0.053606676	10.25708106	0.207959175	-0.022776755	42.57159618	1001.508065	28.7	2043.970358	1.252194179	426.5572721	213.2782032	99.75994653	0	0	0	0	0	0	0
4:59:38	-31.84494447	2051.174868	0.459565093	0.053606676	10.25708106	0.207959175	-0.022776755	42.57159618	1001.508065	28.7	2043.970358	1.252194179	426.5572721	213.2782032	99.75994653	0	0	0	0	0	0	0
4:59:38	-31.84494447	2051.174868	0.459565093	0.053606676	10.25708106	0.207959175	-0.022776755	42.57159618	1001.508065	28.7	2043.970358	1.252194179	426.5572721	213.2782032	99.75994653	0	0	0	0	0	0	0
4:59:38	-31.84494447	2051.174868	0.459565093	0.053606676	10.25708106	0.207959175	-0.022776755	42.57159618	1001.508065	28.7	2043.970358	1.252194179	426.5572721	213.2782032	99.75994653	0	0	0	0	0	0	0
4:59:38	-31.84494447	2051.174868	0.459565093	0.053606676	10.25708106	0.207959175	-0.022776755	42.57159618	1001.508065	28.7	2043.970358	1.252194179	426.5572721	213.2782032	99.75994653	0	0	0	0	0	0	0
4:59:38	-31.84494447	2051.174868	0.459565093	0.053606676	10.25708106	0.207959175	-0.022776755	42.57159618	1001.508065	28.7	2043.970358	1.252194179	426.5572721	213.2782032	99.75994653	0	0	0	0	0	0	0
4:59:38	-31.84494447	2051.174868	0.459565093	0.053606676	10.25708106	0.207959175	-0.022776755	42.57159618	1001.508065	28.7	2043.970358	1.252194179	426.5572721	213.2782032	99.75994653	0	0	0	0	0	0	0
4:59:38	-31.84494447	2051.174868	0.459565093	0.053606676	10.25708106	0.207959175	-0.022776755	42.57159618	1001.508065	28.7	2043.970358	1.252194179	426.5572721	213.2782032	99.75994653	0	0	0	0	0	0	0
4:59:38	-65.04976357	2047.469476	0.470065327	0.087390618	10.2424015	0.212531098	0.072578301	42.48785724	1001.395793	28.7	2042.759679	1.27552342	425.6572673	212.828168	99.75850862	0	0	0	0	0	0	0
4:59:38	-65.04976357	2047.469476	0.470065327	0.087390618	10.2424015	0.212531098	0.072578301	42.48785724	1001.395793	28.7	2042.759679	1.27552342	425.6572673	212.828168	99.75850862	0	0	0	0	0	0	0
4:59:38	-65.04976357	2047.469476	0.470065327	0.087390618	10.2424015	0.212531098	0.072578301	42.48785724	1001.395793	28.7	2042.759679	1.27552342	425.6572673	212.828168	99.75850862	0	0	0	0	0	0	0
4:59:38	-65.04976357	2047.469476	0.470065327	0.087390618	10.2424015	0.212531098	0.072578301	42.48785724	1001.395793	28.7	2042.759679	1.27552342	425.6572673	212.828168	99.75850862	0	0	0	0	0	0	0
4:59:38	-65.04976357	2047.469476	0.470065327	0.087390618	10.2424015	0.212531098	0.072578301	42.48785724	1001.395793	28.7	2042.759679	1.27552342	425.6572673	212.828168	99.75850862	0	0	0	0	0	0	0
4:59:38	-65.04976357	2047.469476	0.470065327	0.087390618	10.2424015	0.212531098	0.072578301	42.48785724	1001.395793	28.7	2042.759679	1.27552342	425.6572673	212.828168	99.75850862	0	0	0	0	0	0	0
4:59:38	-65.04976357	2047.469476	0.470065327	0.087390618	10.2424015	0.212531098	0.072578301	42.48785724	1001.395793	28.7	2042.759679	1.27552342	425.6572673	212.828168	99.75850862	0	0	0	0	0	0	0
4:59:38	-65.04976357	2047.469476	0.470065327	0.087390618	10.2424015	0.212531098	0.072578301	42.48785724	1001.395793	28.7	2042.759679	1.27552342	425.6572673	212.828168	99.75850862	0	0	0	0	0	0	0
4:59:38	1.829793054	2045.753492	0.365993448	0.045343997	10.23293357	0.215903922	0.13044009	42.44498291	1000.47943	28.7	2041.739732	1.336267991	425.1964649	212.59775	99.75777242	0	0	0	0	0	0	0
4:59:38	1.829793054	2045.753492	0.365993448	0.045343997	10.23293357	0.215903922	0.13044009	42.44498291	1000.47943	28.7	2041.739732	1.336267991	425.1964649	212.59775	99.75777242	0	0	0	0	0	0	0
4:59:39	1.829793054	2045.753492	0.365993448	0.045343997	10.23293357	0.215903922	0.13044009	42.44498291	1000.47943	28.7	2041.739732	1.336267991	425.1964649	212.59775	99.75777242	0	0	0	0	0	0	0
4:59:39	1.829793054	2045.753492	0.365993448	0.045343997	10.23293357	0.215903922	0.13044009	42.44498291	1000.47943	28.7	2041.739732	1.336267991	425.1964649	212.59775	99.75777242	0	0	0	0	0	0	0
4:59:39	1.829793054	2045.753492	0.365993448	0.045343997	10.23293357	0.215903922	0.13044009	42.44498291	1000.47943	28.7	2041.739732	1.336267991	425.1964649	212.59775	99.75777242	0	0	0	0	0	0	0
4:59:39	1.829793054	2045.753492	0.365993448	0.045343997	10.23293357	0.215903922	0.13044009	42.44498291	1000.47943	28.7	2041.739732	1.336267991	425.1964649	212.59775	99.75777242	0	0	0	0	0	0	0
4:59:39	1.829793054	2045.753492	0.365993448	0.045343997	10.23293357	0.215903922	0.13044009	42.44498291	1000.47943	28.7	2041.739732	1.336267991	425.1964649	212.59775	99.75777242	0	0	0	0	0	0	0
4:59:39	1.829793054	2045.753492	0.365993448	0.045343997	10.23293357	0.215903922	0.13044009	42.44498291	1000.47943	28.7	2041.739732	1.336267991	425.1964649	212.59775	99.75777242	0	0	0	0	0	0	0
4:59:39	1.829793054	2045.753492	0.365993448	0.045343997	10.23293357	0.215903922	0.13044009	42.44498291	1000.47943	28.7	2041.739732	1.336267991	425.1964649	212.59775	99.75777242	0	0	0	0	0	0	0
4:59:39	-32.96836996	2044.368348	0.402836645	-0.063143874	10.22708599	0.215054808	0.164457326	42.42303125	1000.010252	28.7	2040.856583	1.367369211	424.960534	212.479776	99.75739548	0	0	0	0	0	0	0
4:59:39	-32.96836996	2044.368348	0.402836645	-0.063143874	10.22708599	0.215054808	0.164457326	42.42303125	1000.010252	28.7	2040.856583	1.367369211	424.960534	212.479776	99.75739548	0	0	0	0	0	0	0
4:59:39	-32.96836996	2044.368348	0.402836645	-0.063143874	10.22708599	0.215054808	0.164457326	42.42303125	1000.010252	28.7	2040.856583	1.367369211	424.960534	212.479776	99.75739548	0	0	0	0	0	0	0
4:59:39	-32.96836996	2044.368348	0.402836645	-0.063143874	10.22708599	0.215054808	0.164457326	42.42303125	1000.010252	28.7	2040.856583	1.367369211	424.960534	212.479776	99.75739548	0	0	0	0	0	0	0
4:59:39	-32.96836996	2044.368348	0.402836645	-0.063143874	10.22708599	0.215054808	0.164457326	42.42303125	1000.010252	28.7	2040.856583	1.367369211	424.960534	212.479776	99.75739548	0	0	0	0	0	0	0
4:59:39	-32.96836996	2044.368348	0.402836645	-0.063143874	10.22708599	0.215054808	0.164457326	42.42303125	1000.010252	28.7	2040.856583	1.367369211	424.960534	212.479776	99.75739548	0	0	0	0	0	0	0
4:59:39	-32.96836996	2044.368348	0.402836645	-0.063143874	10.22708599	0.215054808	0.164457326	42.42303125	1000.010252	28.7	2040.856583	1.367369211	424.960534	212.479776	99.75739548	0	0	0	0	0	0	0
4:59:39	-32.96836996	2044.368348	0.402836645	-0.063143874	10.22708599	0.215054808	0.164457326	42.42303125	1000.010252	28.7	2040.856583	1.367369211	424.960534	212.479776	99.75739548	0	0	0	0	0	0	0
4:59:39	41.18053858	2043.273386	0.290940362	-0.127649663	10.22265203	0.212612062	0.184242151	42.411792	999.7700331	28.7	2040.326346	1.383293036	424.8397374	212.4193733	99.75720248	0	0	0	0	0	0	0
4:59:39	41.18053858	2043.273386	0.290940362	-0.127649663	10.22265203	0.212612062	0.184242151	42.411792	999.7700331	28.7	2040.326346	1.383293036	424.8397374	212.4193733	99.75720248	0	0	0	0	0	0	0
4:59:39	41.18053858	2043.273386	0.290940362	-0.127649663	10.22265203	0.212612062	0.184242151	42.411792	999.7700331	28.7	2040.326346	1.383293036	424.8397374	212.4193733	99.75720248	0	0	0	0	0	0	0
4:59:39	41.18053858	2043.273386	0.290940362	-0.127649663	10.22265203	0.212612062	0.184242151	42.411792	999.7700331	28.7	2040.326346	1.383293036	424.8397374	212.4193733	99.75720248	0	0	0	0	0	0	0
4:59:39	41.18053858	2043.273386	0.290940362	-0.127649663	10.22265203	0.212612062	0.184242151	42.411792	999.7700331	28.7	2040.326346	1.383293036	424.8397374	212.4193733	99.75720248	0	0	0	0	0	0	0
4:59:39	41.18053858	2043.273386	0.290940362	-0.127649663	10.22265203	0.212612062	0.184242151	42.411792	999.7700331	28.7	2040.326346	1.383293036	424.8397374	212.4193733	99.75720248	0	0	0	0	0	0	0
4:59:39	41.18053858	2043.273386	0.290940362	-0.127649663	10.22265203	0.212612062	0.184242151	42.411792	999.7700331	28.7	2040.326346	1.383293036	424.8397374	212.4193733	99.75720248	0	0	0	0	0	0	0
4:59:39	41.18053858	2043.273386	0.290940362	-0.127649663	10.22265203	0.212612062	0.184242151	42.411792	999.7700331	28.7	2040.326346	1.383293036	424.8397374	212.4193733	99.75720248	0	0	0	0	0	0	0
4:59:39	18.32684375	2043.057902	0.351009466	-0.054716628	10.22038184	0.212929376	0.195547981	42.4060375	999.647041	28.7	2040.082161	1.391446035	424.7778896	212.3884471	99.75710367	0	0	0	0	0	0	0
4:59:39	18.32684375	2043.057902	0.351009466	-0.054716628	10.22038184	0.212929376	0.195547981	42.4060375	999.647041	28.7	2040.082161	1.391446035	424.7778896	212.3884471	99.75710367	0	0	0	0	0	0	0
4:59:39	18.32684375	2043.057902	0.351009466	-0.054716628	10.22038184	0.212929376	0.195547981	42.4060375	999.647041	28.7	2040.082161	1.391446035	424.7778896	212.3884471	99.75710367	0	0	0	0	0	0	0
4:59:39	18.32684375	2043.057902	0.351009466	-0.054716628	10.22038184	0.212929376	0.195547981	42.4060375	999.647041	28.7	2040.082161	1.391446035	424.7778896	212.3884471	99.75710367	0	0	0	0	0	0	0
4:59:39	18.32684375	2043.057902	0.351009466	-0.054716628	10.22038184	0.212929376	0.195547981	42.4060375	999.647041	28.7	2040.082161	1.391446035	424.7778896	212.3884471	99.75710367	0	0	0	0	0	0	0
4:59:39	18.32684375	2043.057902	0.351009466	-0.054716628	10.22038184	0.212929376	0.195547981	42.4060375	999.647041	28.7	2040.082161	1.391446035	424.7778896	212.3884471	99.75710367	0	0	0	0	0	0	0
4:59:39	18.32684375	2043.057902	0.351009466	-0.054716628	10.22038184	0.212929376	0.195547981	42.4060375	999.647041	28.7	2040.082161	1.391446035	424.7778896	212.3884471	99.75710367	0	0	0	0	0	0	0
4:59:39	18.32684375	2043.057902	0.351009466	-0.054716628	10.22038184	0.212929376	0.195547981	42.4060375	999.647041	28.7	2040.082161	1.391446035	424.7778896	212.3884471	99.75710367	0	0	0	0	0	0	0
4:59:39	18.32684375	2043.057902	0.351009466	-0.054716628	10.22038184	0.212929376	0.195547981	42.4060375	999.647041	28.7	2040.082161	1.391446035	424.7778896	212.3884471	99.75710367	0	0	0	0	0	0	0
4:59:40	-33.49156	2042.40515	0.368076846	-0.181894913	10.2182195	0.21052384	0.201624566	42.7446912	1000.334125	28.7	2038.934787	1.39562037	428.1051275	214.0523089	99.76242108	0	0	0	0	0	0	0
4:59:40	-33.49156	2042.40515	0.368076846	-0.181894913	10.2182195	0.21052384	0.201624566	42.7446912	1000.334125	28.7	2038.934787	1.39562037	428.1051275	214.0523089	99.76242108	0	0	0	0	0	0	0
4:59:40	-33.49156	2042.40515	0.368076846	-0.181894913	10.2182195	0.21052384	0.201624566	42.7446912	1000.334125	28.7	2038.934787	1.39562037	428.1051275	214.0523089	99.76242108	0	0	0	0	0	0	0
4:59:40	-33.49156	2042.40515	0.368076846	-0.181894913	10.2182195	0.21052384	0.201624566	42.7446912	1000.334125	28.7	2038.934787	1.39562037	428.1051275	214.0523089	99.76242108	0	0	0	0	0	0	0
4:59:40	-33.49156	2042.40515	0.368076846	-0.181894913	10.2182195	0.21052384	0.201624566	42.7446912	1000.334125	28.7	2038.934787	1.39562037	428.1051275	214.0523089	99.76242108	0	0	0	0	0	0	0
4:59:40	-33.49156	2042.40515	0.368076846	-0.181894913	10.2182195	0.21052384	0.201624566	42.7446912	1000.334125	28.7	2038.934787	1.39562037	428.1051275	214.0523089	99.76242108	0	0	0	0	0	0	0
4:59:40	-33.49156	2042.40515	0.368076846	-0.181894913	10.2182195	0.21052384	0.201624566	42.7446912	1000.334125	28.7	2038.934787	1.39562037	428.1051275	214.0523089	99.76242108	0	0	0	0	0	0	0
4:59:40	-33.49156	2042.40515	0.368076846	-0.181894913	10.2182195	0.21052384	0.201624566	42.7446912	1000.334125	28.7	2038.934787	1.39562037	428.1051275	214.0523089	99.76242108	0	0	0	0	0	0	0
4:59:40	-1.261278719	2045.100693	0.283439345	-0.380490196	10.24094438	-0.411411794	0.109239778	42.9180819	1000.685912	28.7	2038.409363	1.397757629	429.8086733	214.9042062	99.76514359	0	0	0	0	0	0	0
4:59:40	-1.261278719	2045.100693	0.283439345	-0.380490196	10.24094438	-0.411411794	0.109239778	42.9180819	1000.685912	28.7	2038.409363	1.397757629	429.8086733	214.9042062	99.76514359	0	0	0	0	0	0	0
4:59:40	-1.261278719	2045.100693	0.283439345	-0.380490196	10.24094438	-0.411411794	0.109239778	42.9180819	1000.685912	28.7	2038.409363	1.397757629	429.8086733	214.9042062	99.76514359	0	0	0	0	0	0	0
4:59:40	-1.261278719	2045.100693	0.283439345	-0.380490196	10.24094438	-0.411411794	0.109239778	42.9180819	1000.685912	28.7	2038.409363	1.397757629	429.8086733	214.9042062	99.76514359	0	0	0	0	0	0	0
4:59:40	-1.261278719	2045.100693	0.283439345	-0.380490196	10.24094438	-0.411411794	0.109239778	42.9180819	1000.685912	28.7	2038.409363	1.397757629	429.8086733	214.9042062	99.76514359	0	0	0	0	0	0	0
4:59:40	-1.261278719	2045.100693	0.283439345	-0.380490196	10.24094438	-0.411411794	0.109239778	42.9180819	1000.685912	28.7	2038.409363	1.397757629	429.8086733	214.9042062	99.76514359	0	0	0	0	0	0	0
4:59:40	-1.261278719	2045.100693	0.283439345	-0.380490196	10.24094438	-0.411411794	0.109239778	42.9180819	1000.685912	28.7	2038.409363	1.397757629	429.8086733	214.9042062	99.76514359	0	0	0	0	0	0	0
4:59:40	-1.261278719	2045.100693	0.283439345	-0.380490196	10.24094438	-0.411411794	0.109239778	42.9180819	1000.685912	28.7	2038.409363	1.397757629	429.8086733	214.9042062	99.76514359	0	0	0	0	0	0	0
4:59:40	139.3044813	2065.364267	0.044008945	-0.48962698	10.36724352	-1.938682838	-0.451021234	43.00685793	1000.866027	28.7	2038.510538	1.398851906	430.6808887	215.3403776	99.76653752	0	0	0	0	0	0	0
4:59:40	139.3044813	2065.364267	0.044008945	-0.48962698	10.36724352	-1.938682838	-0.451021234	43.00685793	1000.866027	28.7	2038.510538	1.398851906	430.6808887	215.3403776	99.76653752	0	0	0	0	0	0	0
4:59:40	139.3044813	2065.364267	0.044008945	-0.48962698	10.36724352	-1.938682838	-0.451021234	43.00685793	1000.866027	28.7	2038.510538	1.398851906	430.6808887	215.3403776	99.76653752	0	0	0	0	0	0	0
4:59:40	139.3044813	2065.364267	0.044008945	-0.48962698	10.36724352	-1.938682838	-0.451021234	43.00685793	1000.866027	28.7	2038.510538	1.398851906	430.6808887	215.3403776	99.76653752	0	0	0	0	0	0	0
4:59:40	139.3044813	2065.364267	0.044008945	-0.48962698	10.36724352	-1.938682838	-0.451021234	43.00685793	1000.866027	28.7	2038.510538	1.398851906	430.6808887	215.3403776	99.76653752	0	0	0	0	0	0	0
4:59:40	139.3044813	2065.364267	0.044008945	-0.48962698	10.36724352	-1.938682838	-0.451021234	43.00685793	1000.866027	28.7	2038.510538	1.398851906	430.6808887	215.3403776	99.76653752	0	0	0	0	0	0	0
4:59:40	139.3044813	2065.364267	0.044008945	-0.48962698	10.36724352	-1.938682838	-0.451021234	43.00685793	1000.866027	28.7	2038.510538	1.398851906	430.6808887	215.3403776	99.76653752	0	0	0	0	0	0	0
4:59:40	139.3044813	2065.364267	0.044008945	-0.48962698	10.36724352	-1.938682838	-0.451021234	43.00685793	1000.866027	28.7	2038.510538	1.398851906	430.6808887	215.3403776	99.76653752	0	0	0	0	0	0	0
4:59:40	139.3044813	2065.364267	0.044008945	-0.48962698	10.36724352	-1.938682838	-0.451021234	43.00685793	1000.866027	28.7	2038.510538	1.398851906	430.6808887	215.3403776	99.76653752	0	0	0	0	0	0	0
4:59:40	105.2118704	2098.350801	-0.20724342	-0.443073014	10.57608468	-3.727013613	-1.416762872	43.05231126	1001.704846	28.7	2039.379155	1.399412176	431.127463	215.5636973	99.76725121	0	0	0	0	0	0	0
4:59:40	105.2118704	2098.350801	-0.20724342	-0.443073014	10.57608468	-3.727013613	-1.416762872	43.05231126	1001.704846	28.7	2039.379155	1.399412176	431.127463	215.5636973	99.76725121	0	0	0	0	0	0	0
4:59:40	105.2118704	2098.350801	-0.20724342	-0.443073014	10.57608468	-3.727013613	-1.416762872	43.05231126	1001.704846	28.7	2039.379155	1.399412176	431.127463	215.5636973	99.76725121	0	0	0	0	0	0	0
4:59:40	105.2118704	2098.350801	-0.20724342	-0.443073014	10.57608468	-3.727013613	-1.416762872	43.05231126	1001.704846	28.7	2039.379155	1.399412176	431.127463	215.5636973	99.76725121	0	0	0	0	0	0	0
4:59:40	105.2118704	2098.350801	-0.20724342	-0.443073014	10.57608468	-3.727013613	-1.416762872	43.05231126	1001.704846	28.7	2039.379155	1.399412176	431.127463	215.5636973	99.76725121	0	0	0	0	0	0	0
4:59:40	105.2118704	2098.350801	-0.20724342	-0.443073014	10.57608468	-3.727013613	-1.416762872	43.05231126	1001.704846	28.7	2039.379155	1.399412176	431.127463	215.5636973	99.76725121	0	0	0	0	0	0	0
4:59:40	105.2118704	2098.350801	-0.20724342	-0.443073014	10.57608468	-3.727013613	-1.416762872	43.05231126	1001.704846	28.7	2039.379155	1.399412176	431.127463	215.5636973	99.76725121	0	0	0	0	0	0	0
4:59:41	105.2118704	2098.350801	-0.20724342	-0.443073014	10.57608468	-3.727013613	-1.416762872	43.05231126	1001.704846	28.7	2039.379155	1.399412176	431.127463	215.5636973	99.76725121	0	0	0	0	0	0	0
4:59:41	341.7255817	2157.099258	-0.939644631	-1.096789383	10.95744336	-5.59771897	-2.75858259	42.97798337	1003.209425	28.7	2041.489816	1.350899034	431.3561091	215.678037	99.76761662	0	0	0	0	0	0	0
4:59:41	341.7255817	2157.099258	-0.939644631	-1.096789383	10.95744336	-5.59771897	-2.75858259	42.97798337	1003.209425	28.7	2041.489816	1.350899034	431.3561091	215.678037	99.76761662	0	0	0	0	0	0	0
4:59:41	341.7255817	2157.099258	-0.939644631	-1.096789383	10.95744336	-5.59771897	-2.75858259	42.97798337	1003.209425	28.7	2041.489816	1.350899034	431.3561091	215.678037	99.76761662	0	0	0	0	0	0	0
4:59:41	341.7255817	2157.099258	-0.939644631	-1.096789383	10.95744336	-5.59771897	-2.75858259	42.97798337	1003.209425	28.7	2041.489816	1.350899034	431.3561091	215.678037	99.76761662	0	0	0	0	0	0	0
4:59:41	341.7255817	2157.099258	-0.939644631	-1.096789383	10.95744336	-5.59771897	-2.75858259	42.97798337	1003.209425	28.7	2041.489816	1.350899034	431.3561091	215.678037	99.76761662	0	0	0	0	0	0	0
4:59:41	433.1725058	2249.850076	-1.616026051	-1.393020164	11.539267	-7.234152113	-4.275722286	42.93992748	1003.97977	28.7	2045.56757	1.277260305	431.4731758	215.736579	99.76780371	0	0	0	0	0	0	0
4:59:41	433.1725058	2249.850076	-1.616026051	-1.393020164	11.539267	-7.234152113	-4.275722286	42.93992748	1003.97977	28.7	2045.56757	1.277260305	431.4731758	215.736579	99.76780371	0	0	0	0	0	0	0
4:59:41	433.1725058	2249.850076	-1.616026051	-1.393020164	11.539267	-7.234152113	-4.275722286	42.93992748	1003.97977	28.7	2045.56757	1.277260305	431.4731758	215.736579	99.76780371	0	0	0	0	0	0	0
4:59:41	439.130787	2343.253927	-1.934141338	-1.824858324	12.1015287	-8.292517882	-5.498985811	42.92044287	1004.374186	28.7	2050.345244	1.190757276	431.533114	215.7665524	99.7678995	0	0	0	0	0	0	0
4:59:41	439.130787	2343.253927	-1.934141338	-1.824858324	12.1015287	-8.292517882	-5.498985811	42.92044287	1004.374186	28.7	2050.345244	1.190757276	431.533114	215.7665524	99.7678995	0	0	0	0	0	0	0
4:59:41	439.130787	2343.253927	-1.934141338	-1.824858324	12.1015287	-8.292517882	-5.498985811	42.92044287	1004.374186	28.7	2050.345244	1.190757276	431.533114	215.7665524	99.7678995	0	0	0	0	0	0	0
4:59:41	439.130787	2343.253927	-1.934141338	-1.824858324	12.1015287	-8.292517882	-5.498985811	42.92044287	1004.374186	28.7	2050.345244	1.190757276	431.533114	215.7665524	99.7678995	0	0	0	0	0	0	0
4:59:41	439.130787	2343.253927	-1.934141338	-1.824858324	12.1015287	-8.292517882	-5.498985811	42.92044287	1004.374186	28.7	2050.345244	1.190757276	431.533114	215.7665524	99.7678995	0	0	0	0	0	0	0
4:59:41	439.130787	2343.253927	-1.934141338	-1.824858324	12.1015287	-8.292517882	-5.498985811	42.92044287	1004.374186	28.7	2050.345244	1.190757276	431.533114	215.7665524	99.7678995	0	0	0	0	0	0	0
4:59:41	439.130787	2343.253927	-1.934141338	-1.824858324	12.1015287	-8.292517882	-5.498985811	42.92044287	1004.374186	28.7	2050.345244	1.190757276	431.533114	215.7665524	99.7678995	0	0	0	0	0	0	0
4:59:41	439.130787	2343.253927	-1.934141338	-1.824858324	12.1015287	-8.292517882	-5.498985811	42.92044287	1004.374186	28.7	2050.345244	1.190757276	431.533114	215.7665524	99.7678995	0	0	0	0	0	0	0
4:59:41	538.2275469	2419.093075	-2.067448365	-1.875711462	12.5389827	-8.864137155	-6.359160735	42.91046675	1004.576127	28.7	2054.822837	1.097667726	431.5638024	215.7818988	99.76794854	0	0	0	0	0	0	0
4:59:41	538.2275469	2419.093075	-2.067448365	-1.875711462	12.5389827	-8.864137155	-6.359160735	42.91046675	1004.576127	28.7	2054.822837	1.097667726	431.5638024	215.7818988	99.76794854	0	0	0	0	0	0	0
4:59:41	538.2275469	2419.093075	-2.067448365	-1.875711462	12.5389827	-8.864137155	-6.359160735	42.91046675	1004.576127	28.7	2054.822837	1.097667726	431.5638024	215.7818988	99.76794854	0	0	0	0	0	0	0
4:59:41	538.2275469	2419.093075	-2.067448365	-1.875711462	12.5389827	-8.864137155	-6.359160735	42.91046675	1004.576127	28.7	2054.822837	1.097667726	431.5638024	215.7818988	99.76794854	0	0	0	0	0	0	0
4:59:41	538.2275469	2419.093075	-2.067448365	-1.875711462	12.5389827	-8.864137155	-6.359160735	42.91046675	1004.576127	28.7	2054.822837	1.097667726	431.5638024	215.7818988	99.76794854	0	0	0	0	0	0	0
4:59:41	538.2275469	2419.093075	-2.067448365	-1.875711462	12.5389827	-8.864137155	-6.359160735	42.91046675	1004.576127	28.7	2054.822837	1.097667726	431.5638024	215.7818988	99.76794854	0	0	0	0	0	0	0
4:59:41	538.2275469	2419.093075	-2.067448365	-1.875711462	12.5389827	-8.864137155	-6.359160735	42.91046675	1004.576127	28.7	2054.822837	1.097667726	431.5638024	215.7818988	99.76794854	0	0	0	0	0	0	0
4:59:41	538.2275469	2419.093075	-2.067448365	-1.875711462	12.5389827	-8.864137155	-6.359160735	42.91046675	1004.576127	28.7	2054.822837	1.097667726	431.5638024	215.7818988	99.76794854	0	0	0	0	0	0	0
4:59:41	538.2275469	2419.093075	-2.067448365	-1.875711462	12.5389827	-8.864137155	-6.359160735	42.91046675	1004.576127	28.7	2054.822837	1.097667726	431.5638024	215.7818988	99.76794854	0	0	0	0	0	0	0
4:59:41	317.530704	2516.78847	-0.849709563	-0.757724268	13.01461514	-7.902062224	-7.005122296	42.90535898	1004.614617	28.7	2064.021428	0.854805875	431.5795148	215.7897562	99.76797365	0	0	0	0	0	0	0
4:59:41	317.530704	2516.78847	-0.849709563	-0.757724268	13.01461514	-7.902062224	-7.005122296	42.90535898	1004.614617	28.7	2064.021428	0.854805875	431.5795148	215.7897562	99.76797365	0	0	0	0	0	0	0
4:59:41	317.530704	2516.78847	-0.849709563	-0.757724268	13.01461514	-7.902062224	-7.005122296	42.90535898	1004.614617	28.7	2064.021428	0.854805875	431.5795148	215.7897562	99.76797365	0	0	0	0	0	0	0
4:59:41	317.530704	2516.78847	-0.849709563	-0.757724268	13.01461514	-7.902062224	-7.005122296	42.90535898	1004.614617	28.7	2064.021428	0.854805875	431.5795148	215.7897562	99.76797365	0	0	0	0	0	0	0
4:59:41	317.530704	2516.78847	-0.849709563	-0.757724268	13.01461514	-7.902062224	-7.005122296	42.90535898	1004.614617	28.7	2064.021428	0.854805875	431.5795148	215.7897562	99.76797365	0	0	0	0	0	0	0
4:59:41	317.530704	2516.78847	-0.849709563	-0.757724268	13.01461514	-7.902062224	-7.005122296	42.90535898	1004.614617	28.7	2064.021428	0.854805875	431.5795148	215.7897562	99.76797365	0	0	0	0	0	0	0
4:59:42	317.530704	2516.78847	-0.849709563	-0.757724268	13.01461514	-7.902062224	-7.005122296	42.90535898	1004.614617	28.7	2064.021428	0.854805875	431.5795148	215.7897562	99.76797365	0	0	0	0	0	0	0
4:59:42	317.530704	2516.78847	-0.849709563	-0.757724268	13.01461514	-7.902062224	-7.005122296	42.90535898	1004.614617	28.7	2064.021428	0.854805875	431.5795148	215.7897562	99.76797365	0	0	0	0	0	0	0
4:59:42	-3.131535537	2554.078713	0.185772704	0.181221175	13.15565095	-6.227175858	-6.936006616	43.1467438	1004.634324	28.7	2074.943563	0.612860608	434.2212956	217.1104032	99.77189051	0	0	0	0	0	0	0
4:59:42	-3.131535537	2554.078713	0.185772704	0.181221175	13.15565095	-6.227175858	-6.936006616	43.1467438	1004.634324	28.7	2074.943563	0.612860608	434.2212956	217.1104032	99.77189051	0	0	0	0	0	0	0
4:59:42	-3.131535537	2554.078713	0.185772704	0.181221175	13.15565095	-6.227175858	-6.936006616	43.1467438	1004.634324	28.7	2074.943563	0.612860608	434.2212956	217.1104032	99.77189051	0	0	0	0	0	0	0
4:59:42	-3.131535537	2554.078713	0.185772704	0.181221175	13.15565095	-6.227175858	-6.936006616	43.1467438	1004.634324	28.7	2074.943563	0.612860608	434.2212956	217.1104032	99.77189051	0	0	0	0	0	0	0
4:59:42	-3.131535537	2554.078713	0.185772704	0.181221175	13.15565095	-6.227175858	-6.936006616	43.1467438	1004.634324	28.7	2074.943563	0.612860608	434.2212956	217.1104032	99.77189051	0	0	0	0	0	0	0
4:59:42	-3.131535537	2554.078713	0.185772704	0.181221175	13.15565095	-6.227175858	-6.936006616	43.1467438	1004.634324	28.7	2074.943563	0.612860608	434.2212956	217.1104032	99.77189051	0	0	0	0	0	0	0
4:59:42	-3.131535537	2554.078713	0.185772704	0.181221175	13.15565095	-6.227175858	-6.936006616	43.1467438	1004.634324	28.7	2074.943563	0.612860608	434.2212956	217.1104032	99.77189051	0	0	0	0	0	0	0
4:59:42	-3.131535537	2554.078713	0.185772704	0.181221175	13.15565095	-6.227175858	-6.936006616	43.1467438	1004.634324	28.7	2074.943563	0.612860608	434.2212956	217.1104032	99.77189051	0	0	0	0	0	0	0
4:59:42	-3.131535537	2554.078713	0.185772704	0.181221175	13.15565095	-6.227175858	-6.936006616	43.1467438	1004.634324	28.7	2074.943563	0.612860608	434.2212956	217.1104032	99.77189051	0	0	0	0	0	0	0
4:59:42	-256.9316662	2532.250845	1.183667624	0.835977241	12.95710929	-4.29698604	-6.179547387	43.27033282	1004.644414	28.7	2086.399288	0.313784631	435.5738873	217.7865744	99.77389594	0	0	0	0	0	0	0
4:59:42	-256.9316662	2532.250845	1.183667624	0.835977241	12.95710929	-4.29698604	-6.179547387	43.27033282	1004.644414	28.7	2086.399288	0.313784631	435.5738873	217.7865744	99.77389594	0	0	0	0	0	0	0
4:59:42	-256.9316662	2532.250845	1.183667624	0.835977241	12.95710929	-4.29698604	-6.179547387	43.27033282	1004.644414	28.7	2086.399288	0.313784631	435.5738873	217.7865744	99.77389594	0	0	0	0	0	0	0
4:59:42	-256.9316662	2532.250845	1.183667624	0.835977241	12.95710929	-4.29698604	-6.179547387	43.27033282	1004.644414	28.7	2086.399288	0.313784631	435.5738873	217.7865744	99.77389594	0	0	0	0	0	0	0
4:59:42	-256.9316662	2532.250845	1.183667624	0.835977241	12.95710929	-4.29698604	-6.179547387	43.27033282	1004.644414	28.7	2086.399288	0.313784631	435.5738873	217.7865744	99.77389594	0	0	0	0	0	0	0
4:59:42	-256.9316662	2532.250845	1.183667624	0.835977241	12.95710929	-4.29698604	-6.179547387	43.27033282	1004.644414	28.7	2086.399288	0.313784631	435.5738873	217.7865744	99.77389594	0	0	0	0	0	0	0
4:59:42	-256.9316662	2532.250845	1.183667624	0.835977241	12.95710929	-4.29698604	-6.179547387	43.27033282	1004.644414	28.7	2086.399288	0.313784631	435.5738873	217.7865744	99.77389594	0	0	0	0	0	0	0
4:59:42	-256.9316662	2532.250845	1.183667624	0.835977241	12.95710929	-4.29698604	-6.179547387	43.27033282	1004.644414	28.7	2086.399288	0.313784631	435.5738873	217.7865744	99.77389594	0	0	0	0	0	0	0
4:59:42	-295.4319251	2462.829937	2.133317824	1.266476348	12.48785596	-2.477904852	-4.984368262	43.33361041	1004.64958	28.7	2096.654612	0.160657731	436.2664143	218.1327741	99.77492272	0	0	0	0	0	0	0
4:59:42	-295.4319251	2462.829937	2.133317824	1.266476348	12.48785596	-2.477904852	-4.984368262	43.33361041	1004.64958	28.7	2096.654612	0.160657731	436.2664143	218.1327741	99.77492272	0	0	0	0	0	0	0
4:59:42	-295.4319251	2462.829937	2.133317824	1.266476348	12.48785596	-2.477904852	-4.984368262	43.33361041	1004.64958	28.7	2096.654612	0.160657731	436.2664143	218.1327741	99.77492272	0	0	0	0	0	0	0
4:59:42	-295.4319251	2462.829937	2.133317824	1.266476348	12.48785596	-2.477904852	-4.984368262	43.33361041	1004.64958	28.7	2096.654612	0.160657731	436.2664143	218.1327741	99.77492272	0	0	0	0	0	0	0
4:59:42	-295.4319251	2462.829937	2.133317824	1.266476348	12.48785596	-2.477904852	-4.984368262	43.33361041	1004.64958	28.7	2096.654612	0.160657731	436.2664143	218.1327741	99.77492272	0	0	0	0	0	0	0
4:59:42	-295.4319251	2462.829937	2.133317824	1.266476348	12.48785596	-2.477904852	-4.984368262	43.33361041	1004.64958	28.7	2096.654612	0.160657731	436.2664143	218.1327741	99.77492272	0	0	0	0	0	0	0
4:59:42	-295.4319251	2462.829937	2.133317824	1.266476348	12.48785596	-2.477904852	-4.984368262	43.33361041	1004.64958	28.7	2096.654612	0.160657731	436.2664143	218.1327741	99.77492272	0	0	0	0	0	0	0
4:59:42	-295.4319251	2462.829937	2.133317824	1.266476348	12.48785596	-2.477904852	-4.984368262	43.33361041	1004.64958	28.7	2096.654612	0.160657731	436.2664143	218.1327741	99.77492272	0	0	0	0	0	0	0
4:59:42	-295.4319251	2462.829937	2.133317824	1.266476348	12.48785596	-2.477904852	-4.984368262	43.33361041	1004.64958	28.7	2096.654612	0.160657731	436.2664143	218.1327741	99.77492272	0	0	0	0	0	0	0
4:59:42	-420.0796496	2354.101	2.756818726	1.74121189	11.82232625	-1.024375284	-3.62400455	43.36600853	1001.421665	28.7	2104.467601	0.082256758	436.6209881	218.3100283	99.77544843	0	0	0	0	0	0	0
4:59:42	-420.0796496	2354.101	2.756818726	1.74121189	11.82232625	-1.024375284	-3.62400455	43.36600853	1001.421665	28.7	2104.467601	0.082256758	436.6209881	218.3100283	99.77544843	0	0	0	0	0	0	0
4:59:42	-420.0796496	2354.101	2.756818726	1.74121189	11.82232625	-1.024375284	-3.62400455	43.36600853	1001.421665	28.7	2104.467601	0.082256758	436.6209881	218.3100283	99.77544843	0	0	0	0	0	0	0
4:59:42	-420.0796496	2354.101	2.756818726	1.74121189	11.82232625	-1.024375284	-3.62400455	43.36600853	1001.421665	28.7	2104.467601	0.082256758	436.6209881	218.3100283	99.77544843	0	0	0	0	0	0	0
4:59:43	-420.0796496	2354.101	2.756818726	1.74121189	11.82232625	-1.024375284	-3.62400455	43.36600853	1001.421665	28.7	2104.467601	0.082256758	436.6209881	218.3100283	99.77544843	0	0	0	0	0	0	0
4:59:43	-420.0796496	2354.101	2.756818726	1.74121189	11.82232625	-1.024375284	-3.62400455	43.36600853	1001.421665	28.7	2104.467601	0.082256758	436.6209881	218.3100283	99.77544843	0	0	0	0	0	0	0
4:59:43	-420.0796496	2354.101	2.756818726	1.74121189	11.82232625	-1.024375284	-3.62400455	43.36600853	1001.421665	28.7	2104.467601	0.082256758	436.6209881	218.3100283	99.77544843	0	0	0	0	0	0	0
4:59:43	-420.0796496	2354.101	2.756818726	1.74121189	11.82232625	-1.024375284	-3.62400455	43.36600853	1001.421665	28.7	2104.467601	0.082256758	436.6209881	218.3100283	99.77544843	0	0	0	0	0	0	0
4:59:43	-545.5136126	2223.361832	2.148955188	1.152764488	11.11753504	-0.314328146	-2.36917833	43.52899637	999.7689724	28.7	2095.549532	0.04211546	436.8025299	218.4007825	99.7757176	0	0	0	0	0	0	0
4:59:43	-545.5136126	2223.361832	2.148955188	1.152764488	11.11753504	-0.314328146	-2.36917833	43.52899637	999.7689724	28.7	2095.549532	0.04211546	436.8025299	218.4007825	99.7757176	0	0	0	0	0	0	0
4:59:43	-545.5136126	2223.361832	2.148955188	1.152764488	11.11753504	-0.314328146	-2.36917833	43.52899637	999.7689724	28.7	2095.549532	0.04211546	436.8025299	218.4007825	99.7757176	0	0	0	0	0	0	0
4:59:43	-545.5136126	2223.361832	2.148955188	1.152764488	11.11753504	-0.314328146	-2.36917833	43.52899637	999.7689724	28.7	2095.549532	0.04211546	436.8025299	218.4007825	99.7757176	0	0	0	0	0	0	0
4:59:43	-545.5136126	2223.361832	2.148955188	1.152764488	11.11753504	-0.314328146	-2.36917833	43.52899637	999.7689724	28.7	2095.549532	0.04211546	436.8025299	218.4007825	99.7757176	0	0	0	0	0	0	0
4:59:43	-545.5136126	2223.361832	2.148955188	1.152764488	11.11753504	-0.314328146	-2.36917833	43.52899637	999.7689724	28.7	2095.549532	0.04211546	436.8025299	218.4007825	99.7757176	0	0	0	0	0	0	0
4:59:43	-545.5136126	2223.361832	2.148955188	1.152764488	11.11753504	-0.314328146	-2.36917833	43.52899637	999.7689724	28.7	2095.549532	0.04211546	436.8025299	218.4007825	99.7757176	0	0	0	0	0	0	0
4:59:43	-545.5136126	2223.361832	2.148955188	1.152764488	11.11753504	-0.314328146	-2.36917833	43.52899637	999.7689724	28.7	2095.549532	0.04211546	436.8025299	218.4007825	99.7757176	0	0	0	0	0	0	0
4:59:43	-216.7202977	2138.618074	1.266225056	0.505719418	10.68927394	-0.039904011	-1.464259305	43.61244614	998.9227939	28.7	2071.703152	0.578363116	436.8954793	218.4472486	99.77585541	0	0	0	0	0	0	0
4:59:43	-216.7202977	2138.618074	1.266225056	0.505719418	10.68927394	-0.039904011	-1.464259305	43.61244614	998.9227939	28.7	2071.703152	0.578363116	436.8954793	218.4472486	99.77585541	0	0	0	0	0	0	0
4:59:43	-216.7202977	2138.618074	1.266225056	0.505719418	10.68927394	-0.039904011	-1.464259305	43.61244614	998.9227939	28.7	2071.703152	0.578363116	436.8954793	218.4472486	99.77585541	0	0	0	0	0	0	0
4:59:43	-216.7202977	2138.618074	1.266225056	0.505719418	10.68927394	-0.039904011	-1.464259305	43.61244614	998.9227939	28.7	2071.703152	0.578363116	436.8954793	218.4472486	99.77585541	0	0	0	0	0	0	0
4:59:43	-216.7202977	2138.618074	1.266225056	0.505719418	10.68927394	-0.039904011	-1.464259305	43.61244614	998.9227939	28.7	2071.703152	0.578363116	436.8954793	218.4472486	99.77585541	0	0	0	0	0	0	0
4:59:43	-216.7202977	2138.618074	1.266225056	0.505719418	10.68927394	-0.039904011	-1.464259305	43.61244614	998.9227939	28.7	2071.703152	0.578363116	436.8954793	218.4472486	99.77585541	0	0	0	0	0	0	0
4:59:43	-216.7202977	2138.618074	1.266225056	0.505719418	10.68927394	-0.039904011	-1.464259305	43.61244614	998.9227939	28.7	2071.703152	0.578363116	436.8954793	218.4472486	99.77585541	0	0	0	0	0	0	0
4:59:43	-216.7202977	2138.618074	1.266225056	0.505719418	10.68927394	-0.039904011	-1.464259305	43.61244614	998.9227939	28.7	2071.703152	0.578363116	436.8954793	218.4472486	99.77585541	0	0	0	0	0	0	0
4:59:43	-153.1189764	2092.422406	0.792755229	0.340984342	10.46612426	0.086497147	-0.854012764	43.65517242	998.4895505	28.7	2057.49667	0.930521915	436.9430694	218.4710393	99.77592597	0	0	0	0	0	0	0
4:59:43	-153.1189764	2092.422406	0.792755229	0.340984342	10.46612426	0.086497147	-0.854012764	43.65517242	998.4895505	28.7	2057.49667	0.930521915	436.9430694	218.4710393	99.77592597	0	0	0	0	0	0	0
4:59:43	-153.1189764	2092.422406	0.792755229	0.340984342	10.46612426	0.086497147	-0.854012764	43.65517242	998.4895505	28.7	2057.49667	0.930521915	436.9430694	218.4710393	99.77592597	0	0	0	0	0	0	0
4:59:43	-153.1189764	2092.422406	0.792755229	0.340984342	10.46612426	0.086497147	-0.854012764	43.65517242	998.4895505	28.7	2057.49667	0.930521915	436.9430694	218.4710393	99.77592597	0	0	0	0	0	0	0
4:59:43	-153.1189764	2092.422406	0.792755229	0.340984342	10.46612426	0.086497147	-0.854012764	43.65517242	998.4895505	28.7	2057.49667	0.930521915	436.9430694	218.4710393	99.77592597	0	0	0	0	0	0	0
4:59:43	-153.1189764	2092.422406	0.792755229	0.340984342	10.46612426	0.086497147	-0.854012764	43.65517242	998.4895505	28.7	2057.49667	0.930521915	436.9430694	218.4710393	99.77592597	0	0	0	0	0	0	0
4:59:43	-153.1189764	2092.422406	0.792755229	0.340984342	10.46612426	0.086497147	-0.854012764	43.65517242	998.4895505	28.7	2057.49667	0.930521915	436.9430694	218.4710393	99.77592597	0	0	0	0	0	0	0
4:59:43	-153.1189764	2092.422406	0.792755229	0.340984342	10.46612426	0.086497147	-0.854012764	43.65517242	998.4895505	28.7	2057.49667	0.930521915	436.9430694	218.4710393	99.77592597	0	0	0	0	0	0	0
4:59:43	-153.1189764	2092.422406	0.792755229	0.340984342	10.46612426	0.086497147	-0.854012764	43.65517242	998.4895505	28.7	2057.49667	0.930521915	436.9430694	218.4710393	99.77592597	0	0	0	0	0	0	0
4:59:43	-127.2914279	2069.154568	0.606306677	0.208807983	10.35187162	0.153254539	-0.449710535	43.18904828	1000.019162	28.7	2050.264343	1.110827221	432.6091075	216.3043001	99.7691301	0	0	0	0	0	0	0
4:59:43	-127.2914279	2069.154568	0.606306677	0.208807983	10.35187162	0.153254539	-0.449710535	43.18904828	1000.019162	28.7	2050.264343	1.110827221	432.6091075	216.3043001	99.7691301	0	0	0	0	0	0	0
4:59:43	-127.2914279	2069.154568	0.606306677	0.208807983	10.35187162	0.153254539	-0.449710535	43.18904828	1000.019162	28.7	2050.264343	1.110827221	432.6091075	216.3043001	99.7691301	0	0	0	0	0	0	0
4:59:44	-127.2914279	2069.154568	0.606306677	0.208807983	10.35187162	0.153254539	-0.449710535	43.18904828	1000.019162	28.7	2050.264343	1.110827221	432.6091075	216.3043001	99.7691301	0	0	0	0	0	0	0
4:59:44	-127.2914279	2069.154568	0.606306677	0.208807983	10.35187162	0.153254539	-0.449710535	43.18904828	1000.019162	28.7	2050.264343	1.110827221	432.6091075	216.3043001	99.7691301	0	0	0	0	0	0	0
4:59:44	-127.2914279	2069.154568	0.606306677	0.208807983	10.35187162	0.153254539	-0.449710535	43.18904828	1000.019162	28.7	2050.264343	1.110827221	432.6091075	216.3043001	99.7691301	0	0	0	0	0	0	0
4:59:44	-127.2914279	2069.154568	0.606306677	0.208807983	10.35187162	0.153254539	-0.449710535	43.18904828	1000.019162	28.7	2050.264343	1.110827221	432.6091075	216.3043001	99.7691301	0	0	0	0	0	0	0
4:59:44	-127.2914279	2069.154568	0.606306677	0.208807983	10.35187162	0.153254539	-0.449710535	43.18904828	1000.019162	28.7	2050.264343	1.110827221	432.6091075	216.3043001	99.7691301	0	0	0	0	0	0	0
4:59:44	-87.49832309	2057.238571	0.493717019	0.216245687	10.29337427	0.187418324	-0.193707794	42.95039272	1000.802323	28.7	2046.594976	1.203143537	430.3901191	215.1949297	99.76565061	0	0	0	0	0	0	0
4:59:44	-87.49832309	2057.238571	0.493717019	0.216245687	10.29337427	0.187418324	-0.193707794	42.95039272	1000.802323	28.7	2046.594976	1.203143537	430.3901191	215.1949297	99.76565061	0	0	0	0	0	0	0
4:59:44	-87.49832309	2057.238571	0.493717019	0.216245687	10.29337427	0.187418324	-0.193707794	42.95039272	1000.802323	28.7	2046.594976	1.203143537	430.3901191	215.1949297	99.76565061	0	0	0	0	0	0	0
4:59:44	-87.49832309	2057.238571	0.493717019	0.216245687	10.29337427	0.187418324	-0.193707794	42.95039272	1000.802323	28.7	2046.594976	1.203143537	430.3901191	215.1949297	99.76565061	0	0	0	0	0	0	0
4:59:44	-87.49832309	2057.238571	0.493717019	0.216245687	10.29337427	0.187418324	-0.193707794	42.95039272	1000.802323	28.7	2046.594976	1.203143537	430.3901191	215.1949297	99.76565061	0	0	0	0	0	0	0
4:59:44	-87.49832309	2057.238571	0.493717019	0.216245687	10.29337427	0.187418324	-0.193707794	42.95039272	1000.802323	28.7	2046.594976	1.203143537	430.3901191	215.1949297	99.76565061	0	0	0	0	0	0	0
4:59:44	-87.49832309	2057.238571	0.493717019	0.216245687	10.29337427	0.187418324	-0.193707794	42.95039272	1000.802323	28.7	2046.594976	1.203143537	430.3901191	215.1949297	99.76565061	0	0	0	0	0	0	0
4:59:44	-87.49832309	2057.238571	0.493717019	0.216245687	10.29337427	0.187418324	-0.193707794	42.95039272	1000.802323	28.7	2046.594976	1.203143537	430.3901191	215.1949297	99.76565061	0	0	0	0	0	0	0
4:59:44	-60.64334142	2050.807428	0.482607114	0.112037792	10.26098363	0.203318182	-0.033498391	42.82820107	1001.203301	28.7	2043.750396	1.250409491	429.253997	214.626932	99.76386911	0	0	0	0	0	0	0
4:59:44	-60.64334142	2050.807428	0.482607114	0.112037792	10.26098363	0.203318182	-0.033498391	42.82820107	1001.203301	28.7	2043.750396	1.250409491	429.253997	214.626932	99.76386911	0	0	0	0	0	0	0
4:59:44	-60.64334142	2050.807428	0.482607114	0.112037792	10.26098363	0.203318182	-0.033498391	42.82820107	1001.203301	28.7	2043.750396	1.250409491	429.253997	214.626932	99.76386911	0	0	0	0	0	0	0
4:59:44	-60.64334142	2050.807428	0.482607114	0.112037792	10.26098363	0.203318182	-0.033498391	42.82820107	1001.203301	28.7	2043.750396	1.250409491	429.253997	214.626932	99.76386911	0	0	0	0	0	0	0
4:59:44	-60.64334142	2050.807428	0.482607114	0.112037792	10.26098363	0.203318182	-0.033498391	42.82820107	1001.203301	28.7	2043.750396	1.250409491	429.253997	214.626932	99.76386911	0	0	0	0	0	0	0
4:59:44	-60.64334142	2050.807428	0.482607114	0.112037792	10.26098363	0.203318182	-0.033498391	42.82820107	1001.203301	28.7	2043.750396	1.250409491	429.253997	214.626932	99.76386911	0	0	0	0	0	0	0
4:59:44	-60.64334142	2050.807428	0.482607114	0.112037792	10.26098363	0.203318182	-0.033498391	42.82820107	1001.203301	28.7	2043.750396	1.250409491	429.253997	214.626932	99.76386911	0	0	0	0	0	0	0
4:59:44	-60.64334142	2050.807428	0.482607114	0.112037792	10.26098363	0.203318182	-0.033498391	42.82820107	1001.203301	28.7	2043.750396	1.250409491	429.253997	214.626932	99.76386911	0	0	0	0	0	0	0
4:59:44	-60.64334142	2050.807428	0.482607114	0.112037792	10.26098363	0.203318182	-0.033498391	42.82820107	1001.203301	28.7	2043.750396	1.250409491	429.253997	214.626932	99.76386911	0	0	0	0	0	0	0
4:59:44	-97.53043081	2047.360075	0.483614842	0.095323349	10.24439962	0.210642909	0.065952824	42.76563895	1001.408602	28.7	2042.344091	1.323409659	428.6723024	214.3361172	99.76295699	0	0	0	0	0	0	0
4:59:44	-97.53043081	2047.360075	0.483614842	0.095323349	10.24439962	0.210642909	0.065952824	42.76563895	1001.408602	28.7	2042.344091	1.323409659	428.6723024	214.3361172	99.76295699	0	0	0	0	0	0	0
4:59:44	-97.53043081	2047.360075	0.483614842	0.095323349	10.24439962	0.210642909	0.065952824	42.76563895	1001.408602	28.7	2042.344091	1.323409659	428.6723024	214.3361172	99.76295699	0	0	0	0	0	0	0
4:59:44	-97.53043081	2047.360075	0.483614842	0.095323349	10.24439962	0.210642909	0.065952824	42.76563895	1001.408602	28.7	2042.344091	1.323409659	428.6723024	214.3361172	99.76295699	0	0	0	0	0	0	0
4:59:44	-97.53043081	2047.360075	0.483614842	0.095323349	10.24439962	0.210642909	0.065952824	42.76563895	1001.408602	28.7	2042.344091	1.323409659	428.6723024	214.3361172	99.76295699	0	0	0	0	0	0	0
4:59:44	-97.53043081	2047.360075	0.483614842	0.095323349	10.24439962	0.210642909	0.065952824	42.76563895	1001.408602	28.7	2042.344091	1.323409659	428.6723024	214.3361172	99.76295699	0	0	0	0	0	0	0
4:59:44	-97.53043081	2047.360075	0.483614842	0.095323349	10.24439962	0.210642909	0.065952824	42.76563895	1001.408602	28.7	2042.344091	1.323409659	428.6723024	214.3361172	99.76295699	0	0	0	0	0	0	0
4:59:44	-97.53043081	2047.360075	0.483614842	0.095323349	10.24439962	0.210642909	0.065952824	42.76563895	1001.408602	28.7	2042.344091	1.323409659	428.6723024	214.3361172	99.76295699	0	0	0	0	0	0	0
4:59:44	-71.97948457	2044.767223	0.375906799	-0.024122445	10.2339566	0.210377169	0.126071846	42.68480714	1002.4375	28.7	2041.661062	1.360785746	428.3744749	214.18722	99.76248998	0	0	0	0	0	0	0
4:59:44	-71.97948457	2044.767223	0.375906799	-0.024122445	10.2339566	0.210377169	0.126071846	42.68480714	1002.4375	28.7	2041.661062	1.360785746	428.3744749	214.18722	99.76248998	0	0	0	0	0	0	0
4:59:45	-71.97948457	2044.767223	0.375906799	-0.024122445	10.2339566	0.210377169	0.126071846	42.68480714	1002.4375	28.7	2041.661062	1.360785746	428.3744749	214.18722	99.76248998	0	0	0	0	0	0	0
4:59:45	-71.97948457	2044.767223	0.375906799	-0.024122445	10.2339566	0.210377169	0.126071846	42.68480714	1002.4375	28.7	2041.661062	1.360785746	428.3744749	214.18722	99.76248998	0	0	0	0	0	0	0
4:59:45	-71.97948457	2044.767223	0.375906799	-0.024122445	10.2339566	0.210377169	0.126071846	42.68480714	1002.4375	28.7	2041.661062	1.360785746	428.3744749	214.18722	99.76248998	0	0	0	0	0	0	0
4:59:45	-71.97948457	2044.767223	0.375906799	-0.024122445	10.2339566	0.210377169	0.126071846	42.68480714	1002.4375	28.7	2041.661062	1.360785746	428.3744749	214.18722	99.76248998	0	0	0	0	0	0	0
4:59:45	-71.97948457	2044.767223	0.375906799	-0.024122445	10.2339566	0.210377169	0.126071846	42.68480714	1002.4375	28.7	2041.661062	1.360785746	428.3744749	214.18722	99.76248998	0	0	0	0	0	0	0
4:59:45	-71.97948457	2044.767223	0.375906799	-0.024122445	10.2339566	0.210377169	0.126071846	42.68480714	1002.4375	28.7	2041.661062	1.360785746	428.3744749	214.18722	99.76248998	0	0	0	0	0	0	0
4:59:45	-102.2209201	2044.058658	0.413912281	0.144689308	10.22860978	0.213289111	0.162508785	42.64342126	1002.964296	28.7	2040.5222	1.379922302	428.2219871	214.1109846	99.76225087	0	0	0	0	0	0	0
4:59:45	-102.2209201	2044.058658	0.413912281	0.144689308	10.22860978	0.213289111	0.162508785	42.64342126	1002.964296	28.7	2040.5222	1.379922302	428.2219871	214.1109846	99.76225087	0	0	0	0	0	0	0
4:59:45	-102.2209201	2044.058658	0.413912281	0.144689308	10.22860978	0.213289111	0.162508785	42.64342126	1002.964296	28.7	2040.5222	1.379922302	428.2219871	214.1109846	99.76225087	0	0	0	0	0	0	0
4:59:45	-102.2209201	2044.058658	0.413912281	0.144689308	10.22860978	0.213289111	0.162508785	42.64342126	1002.964296	28.7	2040.5222	1.379922302	428.2219871	214.1109846	99.76225087	0	0	0	0	0	0	0
4:59:45	-102.2209201	2044.058658	0.413912281	0.144689308	10.22860978	0.213289111	0.162508785	42.64342126	1002.964296	28.7	2040.5222	1.379922302	428.2219871	214.1109846	99.76225087	0	0	0	0	0	0	0
4:59:45	-102.2209201	2044.058658	0.413912281	0.144689308	10.22860978	0.213289111	0.162508785	42.64342126	1002.964296	28.7	2040.5222	1.379922302	428.2219871	214.1109846	99.76225087	0	0	0	0	0	0	0
4:59:45	-102.2209201	2044.058658	0.413912281	0.144689308	10.22860978	0.213289111	0.162508785	42.64342126	1002.964296	28.7	2040.5222	1.379922302	428.2219871	214.1109846	99.76225087	0	0	0	0	0	0	0
4:59:45	-102.2209201	2044.058658	0.413912281	0.144689308	10.22860978	0.213289111	0.162508785	42.64342126	1002.964296	28.7	2040.5222	1.379922302	428.2219871	214.1109846	99.76225087	0	0	0	0	0	0	0
4:59:45	-102.2209201	2044.058658	0.413912281	0.144689308	10.22860978	0.213289111	0.162508785	42.64342126	1002.964296	28.7	2040.5222	1.379922302	428.2219871	214.1109846	99.76225087	0	0	0	0	0	0	0
4:59:45	-104.6929111	2043.488073	0.466571088	0.035184926	10.22343221	0.213588025	0.184908498	42.62223168	1003.234016	28.7	2040.000678	1.389720218	428.1439134	214.0719521	99.76212844	0	0	0	0	0	0	0
4:59:45	-104.6929111	2043.488073	0.466571088	0.035184926	10.22343221	0.213588025	0.184908498	42.62223168	1003.234016	28.7	2040.000678	1.389720218	428.1439134	214.0719521	99.76212844	0	0	0	0	0	0	0
4:59:45	-104.6929111	2043.488073	0.466571088	0.035184926	10.22343221	0.213588025	0.184908498	42.62223168	1003.234016	28.7	2040.000678	1.389720218	428.1439134	214.0719521	99.76212844	0	0	0	0	0	0	0
4:59:45	-104.6929111	2043.488073	0.466571088	0.035184926	10.22343221	0.213588025	0.184908498	42.62223168	1003.234016	28.7	2040.000678	1.389720218	428.1439134	214.0719521	99.76212844	0	0	0	0	0	0	0
4:59:45	-104.6929111	2043.488073	0.466571088	0.035184926	10.22343221	0.213588025	0.184908498	42.62223168	1003.234016	28.7	2040.000678	1.389720218	428.1439134	214.0719521	99.76212844	0	0	0	0	0	0	0
4:59:45	-104.6929111	2043.488073	0.466571088	0.035184926	10.22343221	0.213588025	0.184908498	42.62223168	1003.234016	28.7	2040.000678	1.389720218	428.1439134	214.0719521	99.76212844	0	0	0	0	0	0	0
4:59:45	-104.6929111	2043.488073	0.466571088	0.035184926	10.22343221	0.213588025	0.184908498	42.62223168	1003.234016	28.7	2040.000678	1.389720218	428.1439134	214.0719521	99.76212844	0	0	0	0	0	0	0
4:59:45	-104.6929111	2043.488073	0.466571088	0.035184926	10.22343221	0.213588025	0.184908498	42.62223168	1003.234016	28.7	2040.000678	1.389720218	428.1439134	214.0719521	99.76212844	0	0	0	0	0	0	0
4:59:45	-51.83461048	2043.007685	0.444860397	0.045070682	10.22258129	0.212925069	0.198129151	42.61138262	1003.372112	28.7	2039.781955	1.394736752	428.1039397	214.0519675	99.76206576	0	0	0	0	0	0	0
4:59:45	-51.83461048	2043.007685	0.444860397	0.045070682	10.22258129	0.212925069	0.198129151	42.61138262	1003.372112	28.7	2039.781955	1.394736752	428.1039397	214.0519675	99.76206576	0	0	0	0	0	0	0
4:59:45	-51.83461048	2043.007685	0.444860397	0.045070682	10.22258129	0.212925069	0.198129151	42.61138262	1003.372112	28.7	2039.781955	1.394736752	428.1039397	214.0519675	99.76206576	0	0	0	0	0	0	0
4:59:45	-51.83461048	2043.007685	0.444860397	0.045070682	10.22258129	0.212925069	0.198129151	42.61138262	1003.372112	28.7	2039.781955	1.394736752	428.1039397	214.0519675	99.76206576	0	0	0	0	0	0	0
4:59:45	-51.83461048	2043.007685	0.444860397	0.045070682	10.22258129	0.212925069	0.198129151	42.61138262	1003.372112	28.7	2039.781955	1.394736752	428.1039397	214.0519675	99.76206576	0	0	0	0	0	0	0
4:59:45	-51.83461048	2043.007685	0.444860397	0.045070682	10.22258129	0.212925069	0.198129151	42.61138262	1003.372112	28.7	2039.781955	1.394736752	428.1039397	214.0519675	99.76206576	0	0	0	0	0	0	0
4:59:45	-51.83461048	2043.007685	0.444860397	0.045070682	10.22258129	0.212925069	0.198129151	42.61138262	1003.372112	28.7	2039.781955	1.394736752	428.1039397	214.0519675	99.76206576	0	0	0	0	0	0	0
4:59:45	-51.83461048	2043.007685	0.444860397	0.045070682	10.22258129	0.212925069	0.198129151	42.61138262	1003.372112	28.7	2039.781955	1.394736752	428.1039397	214.0519675	99.76206576	0	0	0	0	0	0	0
4:59:45	-51.83461048	2043.007685	0.444860397	0.045070682	10.22258129	0.212925069	0.198129151	42.61138262	1003.372112	28.7	2039.781955	1.394736752	428.1039397	214.0519675	99.76206576	0	0	0	0	0	0	0
4:59:46	105.3349034	2043.961983	0.422144523	0.057300189	10.22098562	0.218529635	0.205386125	42.9962279	1002.692761	28.7	2039.714753	1.397305217	431.4623851	215.7311914	99.76740167	0	0	0	0	0	0	0
4:59:46	105.3349034	2043.961983	0.422144523	0.057300189	10.22098562	0.218529635	0.205386125	42.9962279	1002.692761	28.7	2039.714753	1.397305217	431.4623851	215.7311914	99.76740167	0	0	0	0	0	0	0
4:59:46	105.3349034	2043.961983	0.422144523	0.057300189	10.22098562	0.218529635	0.205386125	42.9962279	1002.692761	28.7	2039.714753	1.397305217	431.4623851	215.7311914	99.76740167	0	0	0	0	0	0	0
4:59:46	105.3349034	2043.961983	0.422144523	0.057300189	10.22098562	0.218529635	0.205386125	42.9962279	1002.692761	28.7	2039.714753	1.397305217	431.4623851	215.7311914	99.76740167	0	0	0	0	0	0	0
4:59:46	105.3349034	2043.961983	0.422144523	0.057300189	10.22098562	0.218529635	0.205386125	42.9962279	1002.692761	28.7	2039.714753	1.397305217	431.4623851	215.7311914	99.76740167	0	0	0	0	0	0	0
4:59:46	105.3349034	2043.961983	0.422144523	0.057300189	10.22098562	0.218529635	0.205386125	42.9962279	1002.692761	28.7	2039.714753	1.397305217	431.4623851	215.7311914	99.76740167	0	0	0	0	0	0	0
4:59:46	105.3349034	2043.961983	0.422144523	0.057300189	10.22098562	0.218529635	0.205386125	42.9962279	1002.692761	28.7	2039.714753	1.397305217	431.4623851	215.7311914	99.76740167	0	0	0	0	0	0	0
4:59:46	105.3349034	2043.961983	0.422144523	0.057300189	10.22098562	0.218529635	0.205386125	42.9962279	1002.692761	28.7	2039.714753	1.397305217	431.4623851	215.7311914	99.76740167	0	0	0	0	0	0	0
4:59:46	46.41912656	2044.946055	0.309361996	-0.159550303	10.23928064	-0.323840827	0.133901696	43.19326869	1002.344934	28.7	2039.441994	1.398620271	433.1819092	216.590954	99.77013366	0	0	0	0	0	0	0
4:59:46	46.41912656	2044.946055	0.309361996	-0.159550303	10.23928064	-0.323840827	0.133901696	43.19326869	1002.344934	28.7	2039.441994	1.398620271	433.1819092	216.590954	99.77013366	0	0	0	0	0	0	0
4:59:46	46.41912656	2044.946055	0.309361996	-0.159550303	10.23928064	-0.323840827	0.133901696	43.19326869	1002.344934	28.7	2039.441994	1.398620271	433.1819092	216.590954	99.77013366	0	0	0	0	0	0	0
4:59:46	46.41912656	2044.946055	0.309361996	-0.159550303	10.23928064	-0.323840827	0.133901696	43.19326869	1002.344934	28.7	2039.441994	1.398620271	433.1819092	216.590954	99.77013366	0	0	0	0	0	0	0
4:59:46	46.41912656	2044.946055	0.309361996	-0.159550303	10.23928064	-0.323840827	0.133901696	43.19326869	1002.344934	28.7	2039.441994	1.398620271	433.1819092	216.590954	99.77013366	0	0	0	0	0	0	0
4:59:46	46.41912656	2044.946055	0.309361996	-0.159550303	10.23928064	-0.323840827	0.133901696	43.19326869	1002.344934	28.7	2039.441994	1.398620271	433.1819092	216.590954	99.77013366	0	0	0	0	0	0	0
4:59:46	46.41912656	2044.946055	0.309361996	-0.159550303	10.23928064	-0.323840827	0.133901696	43.19326869	1002.344934	28.7	2039.441994	1.398620271	433.1819092	216.590954	99.77013366	0	0	0	0	0	0	0
4:59:46	46.41912656	2044.946055	0.309361996	-0.159550303	10.23928064	-0.323840827	0.133901696	43.19326869	1002.344934	28.7	2039.441994	1.398620271	433.1819092	216.590954	99.77013366	0	0	0	0	0	0	0
4:59:46	122.8283608	2063.682372	0.080377342	-0.248465755	10.35923169	-1.805502503	-0.387426332	43.29415357	1002.166846	28.7	2039.630165	1.399293579	434.0623055	217.0311524	99.77153243	0	0	0	0	0	0	0
4:59:46	122.8283608	2063.682372	0.080377342	-0.248465755	10.35923169	-1.805502503	-0.387426332	43.29415357	1002.166846	28.7	2039.630165	1.399293579	434.0623055	217.0311524	99.77153243	0	0	0	0	0	0	0
4:59:46	122.8283608	2063.682372	0.080377342	-0.248465755	10.35923169	-1.805502503	-0.387426332	43.29415357	1002.166846	28.7	2039.630165	1.399293579	434.0623055	217.0311524	99.77153243	0	0	0	0	0	0	0
4:59:46	122.8283608	2063.682372	0.080377342	-0.248465755	10.35923169	-1.805502503	-0.387426332	43.29415357	1002.166846	28.7	2039.630165	1.399293579	434.0623055	217.0311524	99.77153243	0	0	0	0	0	0	0
4:59:46	122.8283608	2063.682372	0.080377342	-0.248465755	10.35923169	-1.805502503	-0.387426332	43.29415357	1002.166846	28.7	2039.630165	1.399293579	434.0623055	217.0311524	99.77153243	0	0	0	0	0	0	0
4:59:46	122.8283608	2063.682372	0.080377342	-0.248465755	10.35923169	-1.805502503	-0.387426332	43.29415357	1002.166846	28.7	2039.630165	1.399293579	434.0623055	217.0311524	99.77153243	0	0	0	0	0	0	0
4:59:46	122.8283608	2063.682372	0.080377342	-0.248465755	10.35923169	-1.805502503	-0.387426332	43.29415357	1002.166846	28.7	2039.630165	1.399293579	434.0623055	217.0311524	99.77153243	0	0	0	0	0	0	0
4:59:46	122.8283608	2063.682372	0.080377342	-0.248465755	10.35923169	-1.805502503	-0.387426332	43.29415357	1002.166846	28.7	2039.630165	1.399293579	434.0623055	217.0311524	99.77153243	0	0	0	0	0	0	0
4:59:46	146.9836647	2095.336031	-0.209086801	-0.489686467	10.55672662	-3.579297282	-1.320202282	43.34580663	1002.075665	28.7	2040.493388	1.399638312	434.5130684	217.256534	99.7722486	0	0	0	0	0	0	0
4:59:46	146.9836647	2095.336031	-0.209086801	-0.489686467	10.55672662	-3.579297282	-1.320202282	43.34580663	1002.075665	28.7	2040.493388	1.399638312	434.5130684	217.256534	99.7722486	0	0	0	0	0	0	0
4:59:46	146.9836647	2095.336031	-0.209086801	-0.489686467	10.55672662	-3.579297282	-1.320202282	43.34580663	1002.075665	28.7	2040.493388	1.399638312	434.5130684	217.256534	99.7722486	0	0	0	0	0	0	0
4:59:46	146.9836647	2095.336031	-0.209086801	-0.489686467	10.55672662	-3.579297282	-1.320202282	43.34580663	1002.075665	28.7	2040.493388	1.399638312	434.5130684	217.256534	99.7722486	0	0	0	0	0	0	0
4:59:46	146.9836647	2095.336031	-0.209086801	-0.489686467	10.55672662	-3.579297282	-1.320202282	43.34580663	1002.075665	28.7	2040.493388	1.399638312	434.5130684	217.256534	99.7722486	0	0	0	0	0	0	0
4:59:46	146.9836647	2095.336031	-0.209086801	-0.489686467	10.55672662	-3.579297282	-1.320202282	43.34580663	1002.075665	28.7	2040.493388	1.399638312	434.5130684	217.256534	99.7722486	0	0	0	0	0	0	0
4:59:46	146.9836647	2095.336031	-0.209086801	-0.489686467	10.55672662	-3.579297282	-1.320202282	43.34580663	1002.075665	28.7	2040.493388	1.399638312	434.5130684	217.256534	99.7722486	0	0	0	0	0	0	0
4:59:46	146.9836647	2095.336031	-0.209086801	-0.489686467	10.55672662	-3.579297282	-1.320202282	43.34580663	1002.075665	28.7	2040.493388	1.399638312	434.5130684	217.256534	99.7722486	0	0	0	0	0	0	0
4:59:47	146.9836647	2095.336031	-0.209086801	-0.489686467	10.55672662	-3.579297282	-1.320202282	43.34580663	1002.075665	28.7	2040.493388	1.399638312	434.5130684	217.256534	99.7722486	0	0	0	0	0	0	0
4:59:47	221.4717483	2150.955056	-0.866988442	-0.930127471	10.92202003	-5.461960208	-2.641351568	43.32345299	1002.197829	28.7	2042.506655	1.351014816	434.743859	217.3719294	99.77261529	0	0	0	0	0	0	0
4:59:47	221.4717483	2150.955056	-0.866988442	-0.930127471	10.92202003	-5.461960208	-2.641351568	43.32345299	1002.197829	28.7	2042.506655	1.351014816	434.743859	217.3719294	99.77261529	0	0	0	0	0	0	0
4:59:47	221.4717483	2150.955056	-0.866988442	-0.930127471	10.92202003	-5.461960208	-2.641351568	43.32345299	1002.197829	28.7	2042.506655	1.351014816	434.743859	217.3719294	99.77261529	0	0	0	0	0	0	0
4:59:47	221.4717483	2150.955056	-0.866988442	-0.930127471	10.92202003	-5.461960208	-2.641351568	43.32345299	1002.197829	28.7	2042.506655	1.351014816	434.743859	217.3719294	99.77261529	0	0	0	0	0	0	0
4:59:47	221.4717483	2150.955056	-0.866988442	-0.930127471	10.92202003	-5.461960208	-2.641351568	43.32345299	1002.197829	28.7	2042.506655	1.351014816	434.743859	217.3719294	99.77261529	0	0	0	0	0	0	0
4:59:47	221.4717483	2150.955056	-0.866988442	-0.930127471	10.92202003	-5.461960208	-2.641351568	43.32345299	1002.197829	28.7	2042.506655	1.351014816	434.743859	217.3719294	99.77261529	0	0	0	0	0	0	0
4:59:47	221.4717483	2150.955056	-0.866988442	-0.930127471	10.92202003	-5.461960208	-2.641351568	43.32345299	1002.197829	28.7	2042.506655	1.351014816	434.743859	217.3719294	99.77261529	0	0	0	0	0	0	0
4:59:47	221.4717483	2150.955056	-0.866988442	-0.930127471	10.92202003	-5.461960208	-2.641351568	43.32345299	1002.197829	28.7	2042.506655	1.351014816	434.743859	217.3719294	99.77261529	0	0	0	0	0	0	0
4:59:47	347.3584872	2246.245997	-1.649682082	-1.553177265	11.52013026	-7.167219627	-4.215412003	43.31200793	1002.260376	28.7	2046.680831	1.241319586	434.8620238	217.4310119	99.77280303	0	0	0	0	0	0	0
4:59:47	347.3584872	2246.245997	-1.649682082	-1.553177265	11.52013026	-7.167219627	-4.215412003	43.31200793	1002.260376	28.7	2046.680831	1.241319586	434.8620238	217.4310119	99.77280303	0	0	0	0	0	0	0
4:59:47	347.3584872	2246.245997	-1.649682082	-1.553177265	11.52013026	-7.167219627	-4.215412003	43.31200793	1002.260376	28.7	2046.680831	1.241319586	434.8620238	217.4310119	99.77280303	0	0	0	0	0	0	0
4:59:47	347.3584872	2246.245997	-1.649682082	-1.553177265	11.52013026	-7.167219627	-4.215412003	43.31200793	1002.260376	28.7	2046.680831	1.241319586	434.8620238	217.4310119	99.77280303	0	0	0	0	0	0	0
4:59:47	347.3584872	2246.245997	-1.649682082	-1.553177265	11.52013026	-7.167219627	-4.215412003	43.31200793	1002.260376	28.7	2046.680831	1.241319586	434.8620238	217.4310119	99.77280303	0	0	0	0	0	0	0
4:59:47	347.3584872	2246.245997	-1.649682082	-1.553177265	11.52013026	-7.167219627	-4.215412003	43.31200793	1002.260376	28.7	2046.680831	1.241319586	434.8620238	217.4310119	99.77280303	0	0	0	0	0	0	0
4:59:47	347.3584872	2246.245997	-1.649682082	-1.553177265	11.52013026	-7.167219627	-4.215412003	43.31200793	1002.260376	28.7	2046.680831	1.241319586	434.8620238	217.4310119	99.77280303	0	0	0	0	0	0	0
4:59:47	347.3584872	2246.245997	-1.649682082	-1.553177265	11.52013026	-7.167219627	-4.215412003	43.31200793	1002.260376	28.7	2046.680831	1.241319586	434.8620238	217.4310119	99.77280303	0	0	0	0	0	0	0
4:59:47	373.8934334	2363.245038	-1.819973226	-1.69813876	12.20964269	-8.293880449	-5.659802946	43.30614806	1002.292401	28.7	2053.08213	1.123555628	434.9225242	217.4612621	99.77289915	0	0	0	0	0	0	0
4:59:47	373.8934334	2363.245038	-1.819973226	-1.69813876	12.20964269	-8.293880449	-5.659802946	43.30614806	1002.292401	28.7	2053.08213	1.123555628	434.9225242	217.4612621	99.77289915	0	0	0	0	0	0	0
4:59:47	373.8934334	2363.245038	-1.819973226	-1.69813876	12.20964269	-8.293880449	-5.659802946	43.30614806	1002.292401	28.7	2053.08213	1.123555628	434.9225242	217.4612621	99.77289915	0	0	0	0	0	0	0
4:59:47	373.8934334	2363.245038	-1.819973226	-1.69813876	12.20964269	-8.293880449	-5.659802946	43.30614806	1002.292401	28.7	2053.08213	1.123555628	434.9225242	217.4612621	99.77289915	0	0	0	0	0	0	0
4:59:47	373.8934334	2363.245038	-1.819973226	-1.69813876	12.20964269	-8.293880449	-5.659802946	43.30614806	1002.292401	28.7	2053.08213	1.123555628	434.9225242	217.4612621	99.77289915	0	0	0	0	0	0	0
4:59:47	373.8934334	2363.245038	-1.819973226	-1.69813876	12.20964269	-8.293880449	-5.659802946	43.30614806	1002.292401	28.7	2053.08213	1.123555628	434.9225242	217.4612621	99.77289915	0	0	0	0	0	0	0
4:59:47	373.8934334	2363.245038	-1.819973226	-1.69813876	12.20964269	-8.293880449	-5.659802946	43.30614806	1002.292401	28.7	2053.08213	1.123555628	434.9225242	217.4612621	99.77289915	0	0	0	0	0	0	0
4:59:47	373.8934334	2363.245038	-1.819973226	-1.69813876	12.20964269	-8.293880449	-5.659802946	43.30614806	1002.292401	28.7	2053.08213	1.123555628	434.9225242	217.4612621	99.77289915	0	0	0	0	0	0	0
4:59:47	373.8934334	2363.245038	-1.819973226	-1.69813876	12.20964269	-8.293880449	-5.659802946	43.30614806	1002.292401	28.7	2053.08213	1.123555628	434.9225242	217.4612621	99.77289915	0	0	0	0	0	0	0
4:59:47	202.5312299	2486.11874	-0.786826292	-0.910007045	12.84391306	-7.71966679	-6.662883108	43.30314781	1000.492461	28.7	2063.134818	0.868060481	434.9535004	217.4767502	99.77294836	0	0	0	0	0	0	0
4:59:47	202.5312299	2486.11874	-0.786826292	-0.910007045	12.84391306	-7.71966679	-6.662883108	43.30314781	1000.492461	28.7	2063.134818	0.868060481	434.9535004	217.4767502	99.77294836	0	0	0	0	0	0	0
4:59:47	202.5312299	2486.11874	-0.786826292	-0.910007045	12.84391306	-7.71966679	-6.662883108	43.30314781	1000.492461	28.7	2063.134818	0.868060481	434.9535004	217.4767502	99.77294836	0	0	0	0	0	0	0
4:59:47	202.5312299	2486.11874	-0.786826292	-0.910007045	12.84391306	-7.71966679	-6.662883108	43.30314781	1000.492461	28.7	2063.134818	0.868060481	434.9535004	217.4767502	99.77294836	0	0	0	0	0	0	0
4:59:47	202.5312299	2486.11874	-0.786826292	-0.910007045	12.84391306	-7.71966679	-6.662883108	43.30314781	1000.492461	28.7	2063.134818	0.868060481	434.9535004	217.4767502	99.77294836	0	0	0	0	0	0	0
4:59:47	202.5312299	2486.11874	-0.786826292	-0.910007045	12.84391306	-7.71966679	-6.662883108	43.30314781	1000.492461	28.7	2063.134818	0.868060481	434.9535004	217.4767502	99.77294836	0	0	0	0	0	0	0
4:59:48	202.5312299	2486.11874	-0.786826292	-0.910007045	12.84391306	-7.71966679	-6.662883108	43.30314781	1000.492461	28.7	2063.134818	0.868060481	434.9535004	217.4767502	99.77294836	0	0	0	0	0	0	0
4:59:48	202.5312299	2486.11874	-0.786826292	-0.910007045	12.84391306	-7.71966679	-6.662883108	43.30314781	1000.492461	28.7	2063.134818	0.868060481	434.9535004	217.4767502	99.77294836	0	0	0	0	0	0	0
4:59:48	-34.42234629	2539.718403	0.187104939	0.119932393	13.08125149	-6.230453396	-6.807916151	43.54561168	999.5708921	28.7	2074.519227	0.639646967	436.2366962	218.1181041	99.77492556	0	0	0	0	0	0	0
4:59:48	-34.42234629	2539.718403	0.187104939	0.119932393	13.08125149	-6.230453396	-6.807916151	43.54561168	999.5708921	28.7	2074.519227	0.639646967	436.2366962	218.1181041	99.77492556	0	0	0	0	0	0	0
4:59:48	-34.42234629	2539.718403	0.187104939	0.119932393	13.08125149	-6.230453396	-6.807916151	43.54561168	999.5708921	28.7	2074.519227	0.639646967	436.2366962	218.1181041	99.77492556	0	0	0	0	0	0	0
4:59:48	-34.42234629	2539.718403	0.187104939	0.119932393	13.08125149	-6.230453396	-6.807916151	43.54561168	999.5708921	28.7	2074.519227	0.639646967	436.2366962	218.1181041	99.77492556	0	0	0	0	0	0	0
4:59:48	-34.42234629	2539.718403	0.187104939	0.119932393	13.08125149	-6.230453396	-6.807916151	43.54561168	999.5708921	28.7	2074.519227	0.639646967	436.2366962	218.1181041	99.77492556	0	0	0	0	0	0	0
4:59:48	-34.42234629	2539.718403	0.187104939	0.119932393	13.08125149	-6.230453396	-6.807916151	43.54561168	999.5708921	28.7	2074.519227	0.639646967	436.2366962	218.1181041	99.77492556	0	0	0	0	0	0	0
4:59:48	-34.42234629	2539.718403	0.187104939	0.119932393	13.08125149	-6.230453396	-6.807916151	43.54561168	999.5708921	28.7	2074.519227	0.639646967	436.2366962	218.1181041	99.77492556	0	0	0	0	0	0	0
4:59:48	-34.42234629	2539.718403	0.187104939	0.119932393	13.08125149	-6.230453396	-6.807916151	43.54561168	999.5708921	28.7	2074.519227	0.639646967	436.2366962	218.1181041	99.77492556	0	0	0	0	0	0	0
4:59:48	-34.42234629	2539.718403	0.187104939	0.119932393	13.08125149	-6.230453396	-6.807916151	43.54561168	999.5708921	28.7	2074.519227	0.639646967	436.2366962	218.1181041	99.77492556	0	0	0	0	0	0	0
4:59:48	-201.4065933	2524.789606	1.217069729	0.758661385	12.91532876	-4.299320139	-6.115429069	43.66975318	999.0990488	28.7	2086.68218	0.327499247	436.8936925	218.4464773	99.77593789	0	0	0	0	0	0	0
4:59:48	-201.4065933	2524.789606	1.217069729	0.758661385	12.91532876	-4.299320139	-6.115429069	43.66975318	999.0990488	28.7	2086.68218	0.327499247	436.8936925	218.4464773	99.77593789	0	0	0	0	0	0	0
4:59:48	-201.4065933	2524.789606	1.217069729	0.758661385	12.91532876	-4.299320139	-6.115429069	43.66975318	999.0990488	28.7	2086.68218	0.327499247	436.8936925	218.4464773	99.77593789	0	0	0	0	0	0	0
4:59:48	-201.4065933	2524.789606	1.217069729	0.758661385	12.91532876	-4.299320139	-6.115429069	43.66975318	999.0990488	28.7	2086.68218	0.327499247	436.8936925	218.4464773	99.77593789	0	0	0	0	0	0	0
4:59:48	-201.4065933	2524.789606	1.217069729	0.758661385	12.91532876	-4.299320139	-6.115429069	43.66975318	999.0990488	28.7	2086.68218	0.327499247	436.8936925	218.4464773	99.77593789	0	0	0	0	0	0	0
4:59:48	-201.4065933	2524.789606	1.217069729	0.758661385	12.91532876	-4.299320139	-6.115429069	43.66975318	999.0990488	28.7	2086.68218	0.327499247	436.8936925	218.4464773	99.77593789	0	0	0	0	0	0	0
4:59:48	-201.4065933	2524.789606	1.217069729	0.758661385	12.91532876	-4.299320139	-6.115429069	43.66975318	999.0990488	28.7	2086.68218	0.327499247	436.8936925	218.4464773	99.77593789	0	0	0	0	0	0	0
4:59:48	-201.4065933	2524.789606	1.217069729	0.758661385	12.91532876	-4.299320139	-6.115429069	43.66975318	999.0990488	28.7	2086.68218	0.327499247	436.8936925	218.4464773	99.77593789	0	0	0	0	0	0	0
4:59:48	-307.5001198	2462.736102	2.120963701	1.338354629	12.49376833	-2.538555911	-5.016699684	43.73331363	998.857465	28.7	2096.980492	0.167679614	437.2300745	218.6146044	99.7764562	0	0	0	0	0	0	0
4:59:48	-307.5001198	2462.736102	2.120963701	1.338354629	12.49376833	-2.538555911	-5.016699684	43.73331363	998.857465	28.7	2096.980492	0.167679614	437.2300745	218.6146044	99.7764562	0	0	0	0	0	0	0
4:59:48	-307.5001198	2462.736102	2.120963701	1.338354629	12.49376833	-2.538555911	-5.016699684	43.73331363	998.857465	28.7	2096.980492	0.167679614	437.2300745	218.6146044	99.7764562	0	0	0	0	0	0	0
4:59:48	-307.5001198	2462.736102	2.120963701	1.338354629	12.49376833	-2.538555911	-5.016699684	43.73331363	998.857465	28.7	2096.980492	0.167679614	437.2300745	218.6146044	99.7764562	0	0	0	0	0	0	0
4:59:48	-307.5001198	2462.736102	2.120963701	1.338354629	12.49376833	-2.538555911	-5.016699684	43.73331363	998.857465	28.7	2096.980492	0.167679614	437.2300745	218.6146044	99.7764562	0	0	0	0	0	0	0
4:59:48	-307.5001198	2462.736102	2.120963701	1.338354629	12.49376833	-2.538555911	-5.016699684	43.73331363	998.857465	28.7	2096.980492	0.167679614	437.2300745	218.6146044	99.7764562	0	0	0	0	0	0	0
4:59:48	-307.5001198	2462.736102	2.120963701	1.338354629	12.49376833	-2.538555911	-5.016699684	43.73331363	998.857465	28.7	2096.980492	0.167679614	437.2300745	218.6146044	99.7764562	0	0	0	0	0	0	0
4:59:48	-307.5001198	2462.736102	2.120963701	1.338354629	12.49376833	-2.538555911	-5.016699684	43.73331363	998.857465	28.7	2096.980492	0.167679614	437.2300745	218.6146044	99.7764562	0	0	0	0	0	0	0
4:59:48	-390.6717013	2353.175476	2.725245415	1.76319757	11.81903338	-1.059748627	-3.644822238	43.76585658	1000.788742	28.7	2105.05202	0.085851963	437.4023022	218.7006854	99.77672157	0	0	0	0	0	0	0
4:59:48	-390.6717013	2353.175476	2.725245415	1.76319757	11.81903338	-1.059748627	-3.644822238	43.76585658	1000.788742	28.7	2105.05202	0.085851963	437.4023022	218.7006854	99.77672157	0	0	0	0	0	0	0
4:59:48	-390.6717013	2353.175476	2.725245415	1.76319757	11.81903338	-1.059748627	-3.644822238	43.76585658	1000.788742	28.7	2105.05202	0.085851963	437.4023022	218.7006854	99.77672157	0	0	0	0	0	0	0
4:59:48	-390.6717013	2353.175476	2.725245415	1.76319757	11.81903338	-1.059748627	-3.644822238	43.76585658	1000.788742	28.7	2105.05202	0.085851963	437.4023022	218.7006854	99.77672157	0	0	0	0	0	0	0
4:59:48	-390.6717013	2353.175476	2.725245415	1.76319757	11.81903338	-1.059748627	-3.644822238	43.76585658	1000.788742	28.7	2105.05202	0.085851963	437.4023022	218.7006854	99.77672157	0	0	0	0	0	0	0
4:59:49	-390.6717013	2353.175476	2.725245415	1.76319757	11.81903338	-1.059748627	-3.644822238	43.76585658	1000.788742	28.7	2105.05202	0.085851963	437.4023022	218.7006854	99.77672157	0	0	0	0	0	0	0
4:59:49	-390.6717013	2353.175476	2.725245415	1.76319757	11.81903338	-1.059748627	-3.644822238	43.76585658	1000.788742	28.7	2105.05202	0.085851963	437.4023022	218.7006854	99.77672157	0	0	0	0	0	0	0
4:59:49	-390.6717013	2353.175476	2.725245415	1.76319757	11.81903338	-1.059748627	-3.644822238	43.76585658	1000.788742	28.7	2105.05202	0.085851963	437.4023022	218.7006854	99.77672157	0	0	0	0	0	0	0
4:59:49	-550.7795271	2228.252876	2.350453652	1.534197156	11.12900109	-0.305623297	-2.413636986	43.68491857	1001.777556	28.7	2101.213666	0.043956205	437.4904827	218.7447589	99.77685745	0	0	0	0	0	0	0
4:59:49	-550.7795271	2228.252876	2.350453652	1.534197156	11.12900109	-0.305623297	-2.413636986	43.68491857	1001.777556	28.7	2101.213666	0.043956205	437.4904827	218.7447589	99.77685745	0	0	0	0	0	0	0
4:59:49	-550.7795271	2228.252876	2.350453652	1.534197156	11.12900109	-0.305623297	-2.413636986	43.68491857	1001.777556	28.7	2101.213666	0.043956205	437.4904827	218.7447589	99.77685745	0	0	0	0	0	0	0
4:59:49	-550.7795271	2228.252876	2.350453652	1.534197156	11.12900109	-0.305623297	-2.413636986	43.68491857	1001.777556	28.7	2101.213666	0.043956205	437.4904827	218.7447589	99.77685745	0	0	0	0	0	0	0
4:59:49	-550.7795271	2228.252876	2.350453652	1.534197156	11.12900109	-0.305623297	-2.413636986	43.68491857	1001.777556	28.7	2101.213666	0.043956205	437.4904827	218.7447589	99.77685745	0	0	0	0	0	0	0
4:59:49	-550.7795271	2228.252876	2.350453652	1.534197156	11.12900109	-0.305623297	-2.413636986	43.68491857	1001.777556	28.7	2101.213666	0.043956205	437.4904827	218.7447589	99.77685745	0	0	0	0	0	0	0
4:59:49	-550.7795271	2228.252876	2.350453652	1.534197156	11.12900109	-0.305623297	-2.413636986	43.68491857	1001.777556	28.7	2101.213666	0.043956205	437.4904827	218.7447589	99.77685745	0	0	0	0	0	0	0
4:59:49	-550.7795271	2228.252876	2.350453652	1.534197156	11.12900109	-0.305623297	-2.413636986	43.68491857	1001.777556	28.7	2101.213666	0.043956205	437.4904827	218.7447589	99.77685745	0	0	0	0	0	0	0
4:59:49	-550.7795271	2228.252876	2.350453652	1.534197156	11.12900109	-0.305623297	-2.413636986	43.68491857	1001.777556	28.7	2101.213666	0.043956205	437.4904827	218.7447589	99.77685745	0	0	0	0	0	0	0
4:59:49	-280.3627099	2140.325688	1.45625627	0.936852944	10.69514456	-0.039527128	-1.505494137	43.64347831	1002.283829	28.7	2073.928549	0.608105577	437.5356311	218.7673246	99.77692701	0	0	0	0	0	0	0
4:59:49	-280.3627099	2140.325688	1.45625627	0.936852944	10.69514456	-0.039527128	-1.505494137	43.64347831	1002.283829	28.7	2073.928549	0.608105577	437.5356311	218.7673246	99.77692701	0	0	0	0	0	0	0
4:59:49	-280.3627099	2140.325688	1.45625627	0.936852944	10.69514456	-0.039527128	-1.505494137	43.64347831	1002.283829	28.7	2073.928549	0.608105577	437.5356311	218.7673246	99.77692701	0	0	0	0	0	0	0
4:59:49	-280.3627099	2140.325688	1.45625627	0.936852944	10.69514456	-0.039527128	-1.505494137	43.64347831	1002.283829	28.7	2073.928549	0.608105577	437.5356311	218.7673246	99.77692701	0	0	0	0	0	0	0
4:59:49	-280.3627099	2140.325688	1.45625627	0.936852944	10.69514456	-0.039527128	-1.505494137	43.64347831	1002.283829	28.7	2073.928549	0.608105577	437.5356311	218.7673246	99.77692701	0	0	0	0	0	0	0
4:59:49	-280.3627099	2140.325688	1.45625627	0.936852944	10.69514456	-0.039527128	-1.505494137	43.64347831	1002.283829	28.7	2073.928549	0.608105577	437.5356311	218.7673246	99.77692701	0	0	0	0	0	0	0
4:59:49	-280.3627099	2140.325688	1.45625627	0.936852944	10.69514456	-0.039527128	-1.505494137	43.64347831	1002.283829	28.7	2073.928549	0.608105577	437.5356311	218.7673246	99.77692701	0	0	0	0	0	0	0
4:59:49	-280.3627099	2140.325688	1.45625627	0.936852944	10.69514456	-0.039527128	-1.505494137	43.64347831	1002.283829	28.7	2073.928549	0.608105577	437.5356311	218.7673246	99.77692701	0	0	0	0	0	0	0
4:59:49	-136.3565874	2094.01868	0.94282721	0.638340707	10.46913001	0.09051411	-0.877364998	43.62226089	1002.54304	28.7	2059.222497	0.945750055	437.5587471	218.7788782	99.77696263	0	0	0	0	0	0	0
4:59:49	-136.3565874	2094.01868	0.94282721	0.638340707	10.46913001	0.09051411	-0.877364998	43.62226089	1002.54304	28.7	2059.222497	0.945750055	437.5587471	218.7788782	99.77696263	0	0	0	0	0	0	0
4:59:49	-136.3565874	2094.01868	0.94282721	0.638340707	10.46913001	0.09051411	-0.877364998	43.62226089	1002.54304	28.7	2059.222497	0.945750055	437.5587471	218.7788782	99.77696263	0	0	0	0	0	0	0
4:59:49	-136.3565874	2094.01868	0.94282721	0.638340707	10.46913001	0.09051411	-0.877364998	43.62226089	1002.54304	28.7	2059.222497	0.945750055	437.5587471	218.7788782	99.77696263	0	0	0	0	0	0	0
4:59:49	-136.3565874	2094.01868	0.94282721	0.638340707	10.46913001	0.09051411	-0.877364998	43.62226089	1002.54304	28.7	2059.222497	0.945750055	437.5587471	218.7788782	99.77696263	0	0	0	0	0	0	0
4:59:49	-136.3565874	2094.01868	0.94282721	0.638340707	10.46913001	0.09051411	-0.877364998	43.62226089	1002.54304	28.7	2059.222497	0.945750055	437.5587471	218.7788782	99.77696263	0	0	0	0	0	0	0
4:59:49	-136.3565874	2094.01868	0.94282721	0.638340707	10.46913001	0.09051411	-0.877364998	43.62226089	1002.54304	28.7	2059.222497	0.945750055	437.5587471	218.7788782	99.77696263	0	0	0	0	0	0	0
4:59:49	-136.3565874	2094.01868	0.94282721	0.638340707	10.46913001	0.09051411	-0.877364998	43.62226089	1002.54304	28.7	2059.222497	0.945750055	437.5587471	218.7788782	99.77696263	0	0	0	0	0	0	0
4:59:49	-94.89262077	2070.385324	0.685127532	0.403262442	10.35341057	0.157271225	-0.472818879	43.63139758	1000.039093	28.7	2051.294679	1.118624028	437.3641825	218.6815936	99.77678087	0	0	0	0	0	0	0
4:59:49	-94.89262077	2070.385324	0.685127532	0.403262442	10.35341057	0.157271225	-0.472818879	43.63139758	1000.039093	28.7	2051.294679	1.118624028	437.3641825	218.6815936	99.77678087	0	0	0	0	0	0	0
4:59:49	-94.89262077	2070.385324	0.685127532	0.403262442	10.35341057	0.157271225	-0.472818879	43.63139758	1000.039093	28.7	2051.294679	1.118624028	437.3641825	218.6815936	99.77678087	0	0	0	0	0	0	0
4:59:49	-94.89262077	2070.385324	0.685127532	0.403262442	10.35341057	0.157271225	-0.472818879	43.63139758	1000.039093	28.7	2051.294679	1.118624028	437.3641825	218.6815936	99.77678087	0	0	0	0	0	0	0
4:59:50	-94.89262077	2070.385324	0.685127532	0.403262442	10.35341057	0.157271225	-0.472818879	43.63139758	1000.039093	28.7	2051.294679	1.118624028	437.3641825	218.6815936	99.77678087	0	0	0	0	0	0	0
4:59:50	-94.89262077	2070.385324	0.685127532	0.403262442	10.35341057	0.157271225	-0.472818879	43.63139758	1000.039093	28.7	2051.294679	1.118624028	437.3641825	218.6815936	99.77678087	0	0	0	0	0	0	0
4:59:50	-94.89262077	2070.385324	0.685127532	0.403262442	10.35341057	0.157271225	-0.472818879	43.63139758	1000.039093	28.7	2051.294679	1.118624028	437.3641825	218.6815936	99.77678087	0	0	0	0	0	0	0
4:59:50	-94.89262077	2070.385324	0.685127532	0.403262442	10.35341057	0.157271225	-0.472818879	43.63139758	1000.039093	28.7	2051.294679	1.118624028	437.3641825	218.6815936	99.77678087	0	0	0	0	0	0	0
4:59:50	-94.89262077	2070.385324	0.685127532	0.403262442	10.35341057	0.157271225	-0.472818879	43.63139758	1000.039093	28.7	2051.294679	1.118624028	437.3641825	218.6815936	99.77678087	0	0	0	0	0	0	0
4:59:50	12.73965016	2058.652934	0.574385296	0.32133437	10.29416221	0.193354867	-0.212011266	43.66487556	998.7570714	28.7	2046.260619	1.255935503	436.9673495	218.4831759	99.7763998	0	0	0	0	0	0	0
4:59:50	12.73965016	2058.652934	0.574385296	0.32133437	10.29416221	0.193354867	-0.212011266	43.66487556	998.7570714	28.7	2046.260619	1.255935503	436.9673495	218.4831759	99.7763998	0	0	0	0	0	0	0
4:59:50	12.73965016	2058.652934	0.574385296	0.32133437	10.29416221	0.193354867	-0.212011266	43.66487556	998.7570714	28.7	2046.260619	1.255935503	436.9673495	218.4831759	99.7763998	0	0	0	0	0	0	0
4:59:50	12.73965016	2058.652934	0.574385296	0.32133437	10.29416221	0.193354867	-0.212011266	43.66487556	998.7570714	28.7	2046.260619	1.255935503	436.9673495	218.4831759	99.7763998	0	0	0	0	0	0	0
4:59:50	12.73965016	2058.652934	0.574385296	0.32133437	10.29416221	0.193354867	-0.212011266	43.66487556	998.7570714	28.7	2046.260619	1.255935503	436.9673495	218.4831759	99.7763998	0	0	0	0	0	0	0
4:59:50	12.73965016	2058.652934	0.574385296	0.32133437	10.29416221	0.193354867	-0.212011266	43.66487556	998.7570714	28.7	2046.260619	1.255935503	436.9673495	218.4831759	99.7763998	0	0	0	0	0	0	0
4:59:50	12.73965016	2058.652934	0.574385296	0.32133437	10.29416221	0.193354867	-0.212011266	43.66487556	998.7570714	28.7	2046.260619	1.255935503	436.9673495	218.4831759	99.7763998	0	0	0	0	0	0	0
4:59:50	12.73965016	2058.652934	0.574385296	0.32133437	10.29416221	0.193354867	-0.212011266	43.66487556	998.7570714	28.7	2046.260619	1.255935503	436.9673495	218.4831759	99.7763998	0	0	0	0	0	0	0
4:59:50	-20.18553912	2050.932534	0.474885272	0.273859198	10.26138705	0.203357692	-0.046645768	43.68201629	998.1006766	28.7	2043.735373	1.326238977	436.7641709	218.3815861	99.7762047	0	0	0	0	0	0	0
4:59:50	-20.18553912	2050.932534	0.474885272	0.273859198	10.26138705	0.203357692	-0.046645768	43.68201629	998.1006766	28.7	2043.735373	1.326238977	436.7641709	218.3815861	99.7762047	0	0	0	0	0	0	0
4:59:50	-20.18553912	2050.932534	0.474885272	0.273859198	10.26138705	0.203357692	-0.046645768	43.68201629	998.1006766	28.7	2043.735373	1.326238977	436.7641709	218.3815861	99.7762047	0	0	0	0	0	0	0
4:59:50	-20.18553912	2050.932534	0.474885272	0.273859198	10.26138705	0.203357692	-0.046645768	43.68201629	998.1006766	28.7	2043.735373	1.326238977	436.7641709	218.3815861	99.7762047	0	0	0	0	0	0	0
4:59:50	-20.18553912	2050.932534	0.474885272	0.273859198	10.26138705	0.203357692	-0.046645768	43.68201629	998.1006766	28.7	2043.735373	1.326238977	436.7641709	218.3815861	99.7762047	0	0	0	0	0	0	0
4:59:50	-20.18553912	2050.932534	0.474885272	0.273859198	10.26138705	0.203357692	-0.046645768	43.68201629	998.1006766	28.7	2043.735373	1.326238977	436.7641709	218.3815861	99.7762047	0	0	0	0	0	0	0
4:59:50	-20.18553912	2050.932534	0.474885272	0.273859198	10.26138705	0.203357692	-0.046645768	43.68201629	998.1006766	28.7	2043.735373	1.326238977	436.7641709	218.3815861	99.7762047	0	0	0	0	0	0	0
4:59:50	-20.18553912	2050.932534	0.474885272	0.273859198	10.26138705	0.203357692	-0.046645768	43.68201629	998.1006766	28.7	2043.735373	1.326238977	436.7641709	218.3815861	99.7762047	0	0	0	0	0	0	0
4:59:50	31.26685197	2047.61817	0.437029259	-0.054040091	10.24216617	0.211671138	0.057269367	43.69079234	997.7646024	28.7	2042.482495	1.362234356	436.6601435	218.3295721	99.77610481	0	0	0	0	0	0	0
4:59:50	31.26685197	2047.61817	0.437029259	-0.054040091	10.24216617	0.211671138	0.057269367	43.69079234	997.7646024	28.7	2042.482495	1.362234356	436.6601435	218.3295721	99.77610481	0	0	0	0	0	0	0
4:59:50	31.26685197	2047.61817	0.437029259	-0.054040091	10.24216617	0.211671138	0.057269367	43.69079234	997.7646024	28.7	2042.482495	1.362234356	436.6601435	218.3295721	99.77610481	0	0	0	0	0	0	0
4:59:50	31.26685197	2047.61817	0.437029259	-0.054040091	10.24216617	0.211671138	0.057269367	43.69079234	997.7646024	28.7	2042.482495	1.362234356	436.6601435	218.3295721	99.77610481	0	0	0	0	0	0	0
4:59:50	31.26685197	2047.61817	0.437029259	-0.054040091	10.24216617	0.211671138	0.057269367	43.69079234	997.7646024	28.7	2042.482495	1.362234356	436.6601435	218.3295721	99.77610481	0	0	0	0	0	0	0
4:59:50	31.26685197	2047.61817	0.437029259	-0.054040091	10.24216617	0.211671138	0.057269367	43.69079234	997.7646024	28.7	2042.482495	1.362234356	436.6601435	218.3295721	99.77610481	0	0	0	0	0	0	0
4:59:50	31.26685197	2047.61817	0.437029259	-0.054040091	10.24216617	0.211671138	0.057269367	43.69079234	997.7646024	28.7	2042.482495	1.362234356	436.6601435	218.3295721	99.77610481	0	0	0	0	0	0	0
4:59:50	31.26685197	2047.61817	0.437029259	-0.054040091	10.24216617	0.211671138	0.057269367	43.69079234	997.7646024	28.7	2042.482495	1.362234356	436.6601435	218.3295721	99.77610481	0	0	0	0	0	0	0
4:59:50	-82.81500379	2044.897855	0.406486981	-0.008068526	10.23152508	0.210767623	0.119873916	43.64648568	998.5168044	28.7	2041.469405	1.38066399	436.6068815	218.3029409	99.77605366	0	0	0	0	0	0	0
4:59:50	-82.81500379	2044.897855	0.406486981	-0.008068526	10.23152508	0.210767623	0.119873916	43.64648568	998.5168044	28.7	2041.469405	1.38066399	436.6068815	218.3029409	99.77605366	0	0	0	0	0	0	0
4:59:50	-82.81500379	2044.897855	0.406486981	-0.008068526	10.23152508	0.210767623	0.119873916	43.64648568	998.5168044	28.7	2041.469405	1.38066399	436.6068815	218.3029409	99.77605366	0	0	0	0	0	0	0
4:59:51	-82.81500379	2044.897855	0.406486981	-0.008068526	10.23152508	0.210767623	0.119873916	43.64648568	998.5168044	28.7	2041.469405	1.38066399	436.6068815	218.3029409	99.77605366	0	0	0	0	0	0	0
4:59:51	-82.81500379	2044.897855	0.406486981	-0.008068526	10.23152508	0.210767623	0.119873916	43.64648568	998.5168044	28.7	2041.469405	1.38066399	436.6068815	218.3029409	99.77605366	0	0	0	0	0	0	0
4:59:51	-82.81500379	2044.897855	0.406486981	-0.008068526	10.23152508	0.210767623	0.119873916	43.64648568	998.5168044	28.7	2041.469405	1.38066399	436.6068815	218.3029409	99.77605366	0	0	0	0	0	0	0
4:59:51	-82.81500379	2044.897855	0.406486981	-0.008068526	10.23152508	0.210767623	0.119873916	43.64648568	998.5168044	28.7	2041.469405	1.38066399	436.6068815	218.3029409	99.77605366	0	0	0	0	0	0	0
4:59:51	-82.81500379	2044.897855	0.406486981	-0.008068526	10.23152508	0.210767623	0.119873916	43.64648568	998.5168044	28.7	2041.469405	1.38066399	436.6068815	218.3029409	99.77605366	0	0	0	0	0	0	0
4:59:51	-82.81500379	2044.897855	0.406486981	-0.008068526	10.23152508	0.210767623	0.119873916	43.64648568	998.5168044	28.7	2041.469405	1.38066399	436.6068815	218.3029409	99.77605366	0	0	0	0	0	0	0
4:59:51	-28.39557794	2044.016182	0.433169334	0.030092914	10.22556484	0.212785023	0.156607445	43.62380067	998.9019319	28.7	2039.970144	1.390099963	436.5796113	218.2893057	99.77602747	0	0	0	0	0	0	0
4:59:51	-28.39557794	2044.016182	0.433169334	0.030092914	10.22556484	0.212785023	0.156607445	43.62380067	998.9019319	28.7	2039.970144	1.390099963	436.5796113	218.2893057	99.77602747	0	0	0	0	0	0	0
4:59:51	-28.39557794	2044.016182	0.433169334	0.030092914	10.22556484	0.212785023	0.156607445	43.62380067	998.9019319	28.7	2039.970144	1.390099963	436.5796113	218.2893057	99.77602747	0	0	0	0	0	0	0
4:59:51	-28.39557794	2044.016182	0.433169334	0.030092914	10.22556484	0.212785023	0.156607445	43.62380067	998.9019319	28.7	2039.970144	1.390099963	436.5796113	218.2893057	99.77602747	0	0	0	0	0	0	0
4:59:51	-12.65952988	2043.196956	0.405708374	0.014539465	10.2228415	0.211022415	0.172948765	43.61523243	999.0473964	28.7	2039.439932	1.393663976	436.5693112	218.2841557	99.77601758	0	0	0	0	0	0	0
4:59:51	-12.65952988	2043.196956	0.405708374	0.014539465	10.2228415	0.211022415	0.172948765	43.61523243	999.0473964	28.7	2039.439932	1.393663976	436.5693112	218.2841557	99.77601758	0	0	0	0	0	0	0
4:59:51	-12.65952988	2043.196956	0.405708374	0.014539465	10.2228415	0.211022415	0.172948765	43.61523243	999.0473964	28.7	2039.439932	1.393663976	436.5693112	218.2841557	99.77601758	0	0	0	0	0	0	0
4:59:51	-12.65952988	2043.196956	0.405708374	0.014539465	10.2228415	0.211022415	0.172948765	43.61523243	999.0473964	28.7	2039.439932	1.393663976	436.5693112	218.2841557	99.77601758	0	0	0	0	0	0	0
4:59:51	6.2942247	2042.181946	0.294770687	-0.016763794	10.22047885	0.208027476	0.188389768	43.607799	999.173595	28.7	2038.968941	1.396755956	436.5603754	218.2796877	99.776009	0	0	0	0	0	0	0
4:59:51	6.2942247	2042.181946	0.294770687	-0.016763794	10.22047885	0.208027476	0.188389768	43.607799	999.173595	28.7	2038.968941	1.396755956	436.5603754	218.2796877	99.776009	0	0	0	0	0	0	0
4:59:51	6.2942247	2042.181946	0.294770687	-0.016763794	10.22047885	0.208027476	0.188389768	43.607799	999.173595	28.7	2038.968941	1.396755956	436.5603754	218.2796877	99.776009	0	0	0	0	0	0	0
4:59:51	6.2942247	2042.181946	0.294770687	-0.016763794	10.22047885	0.208027476	0.188389768	43.607799	999.173595	28.7	2038.968941	1.396755956	436.5603754	218.2796877	99.776009	0	0	0	0	0	0	0
4:59:51	6.2942247	2042.181946	0.294770687	-0.016763794	10.22047885	0.208027476	0.188389768	43.607799	999.173595	28.7	2038.968941	1.396755956	436.5603754	218.2796877	99.776009	0	0	0	0	0	0	0
4:59:51	6.2942247	2042.181946	0.294770687	-0.016763794	10.22047885	0.208027476	0.188389768	43.607799	999.173595	28.7	2038.968941	1.396755956	436.5603754	218.2796877	99.776009	0	0	0	0	0	0	0
4:59:51	6.2942247	2042.181946	0.294770687	-0.016763794	10.22047885	0.208027476	0.188389768	43.607799	999.173595	28.7	2038.968941	1.396755956	436.5603754	218.2796877	99.776009	0	0	0	0	0	0	0
4:59:51	6.2942247	2042.181946	0.294770687	-0.016763794	10.22047885	0.208027476	0.188389768	43.607799	999.173595	28.7	2038.968941	1.396755956	436.5603754	218.2796877	99.776009	0	0	0	0	0	0	0
4:59:51	26.45395505	2042.857052	0.382770592	0.146552938	10.21978117	0.212582068	0.196855561	43.60399309	999.2382086	28.7	2038.691626	1.398339049	436.5558002	218.2774001	99.77600461	0	0	0	0	0	0	0
4:59:51	26.45395505	2042.857052	0.382770592	0.146552938	10.21978117	0.212582068	0.196855561	43.60399309	999.2382086	28.7	2038.691626	1.398339049	436.5558002	218.2774001	99.77600461	0	0	0	0	0	0	0
4:59:51	26.45395505	2042.857052	0.382770592	0.146552938	10.21978117	0.212582068	0.196855561	43.60399309	999.2382086	28.7	2038.691626	1.398339049	436.5558002	218.2774001	99.77600461	0	0	0	0	0	0	0
4:59:51	26.45395505	2042.857052	0.382770592	0.146552938	10.21978117	0.212582068	0.196855561	43.60399309	999.2382086	28.7	2038.691626	1.398339049	436.5558002	218.2774001	99.77600461	0	0	0	0	0	0	0
4:59:51	26.45395505	2042.857052	0.382770592	0.146552938	10.21978117	0.212582068	0.196855561	43.60399309	999.2382086	28.7	2038.691626	1.398339049	436.5558002	218.2774001	99.77600461	0	0	0	0	0	0	0
4:59:51	26.45395505	2042.857052	0.382770592	0.146552938	10.21978117	0.212582068	0.196855561	43.60399309	999.2382086	28.7	2038.691626	1.398339049	436.5558002	218.2774001	99.77600461	0	0	0	0	0	0	0
4:59:51	26.45395505	2042.857052	0.382770592	0.146552938	10.21978117	0.212582068	0.196855561	43.60399309	999.2382086	28.7	2038.691626	1.398339049	436.5558002	218.2774001	99.77600461	0	0	0	0	0	0	0
4:59:51	26.45395505	2042.857052	0.382770592	0.146552938	10.21978117	0.212582068	0.196855561	43.60399309	999.2382086	28.7	2038.691626	1.398339049	436.5558002	218.2774001	99.77600461	0	0	0	0	0	0	0
4:59:51	26.45395505	2042.857052	0.382770592	0.146552938	10.21978117	0.212582068	0.196855561	43.60399309	999.2382086	28.7	2038.691626	1.398339049	436.5558002	218.2774001	99.77600461	0	0	0	0	0	0	0
4:59:51	-23.59544702	2042.491307	0.372074543	0.189899104	10.21891196	0.211330019	0.202654047	43.55324446	1001.946507	28.7	2038.6064	1.399149593	437.0194977	218.5094929	99.77649036	0	0	0	0	0	0	0
4:59:52	-23.59544702	2042.491307	0.372074543	0.189899104	10.21891196	0.211330019	0.202654047	43.55324446	1001.946507	28.7	2038.6064	1.399149593	437.0194977	218.5094929	99.77649036	0	0	0	0	0	0	0
4:59:52	-23.59544702	2042.491307	0.372074543	0.189899104	10.21891196	0.211330019	0.202654047	43.55324446	1001.946507	28.7	2038.6064	1.399149593	437.0194977	218.5094929	99.77649036	0	0	0	0	0	0	0
4:59:52	-23.59544702	2042.491307	0.372074543	0.189899104	10.21891196	0.211330019	0.202654047	43.55324446	1001.946507	28.7	2038.6064	1.399149593	437.0194977	218.5094929	99.77649036	0	0	0	0	0	0	0
4:59:52	-23.59544702	2042.491307	0.372074543	0.189899104	10.21891196	0.211330019	0.202654047	43.55324446	1001.946507	28.7	2038.6064	1.399149593	437.0194977	218.5094929	99.77649036	0	0	0	0	0	0	0
4:59:52	-23.59544702	2042.491307	0.372074543	0.189899104	10.21891196	0.211330019	0.202654047	43.55324446	1001.946507	28.7	2038.6064	1.399149593	437.0194977	218.5094929	99.77649036	0	0	0	0	0	0	0
4:59:52	-23.59544702	2042.491307	0.372074543	0.189899104	10.21891196	0.211330019	0.202654047	43.55324446	1001.946507	28.7	2038.6064	1.399149593	437.0194977	218.5094929	99.77649036	0	0	0	0	0	0	0
4:59:52	-23.59544702	2042.491307	0.372074543	0.189899104	10.21891196	0.211330019	0.202654047	43.55324446	1001.946507	28.7	2038.6064	1.399149593	437.0194977	218.5094929	99.77649036	0	0	0	0	0	0	0
4:59:52	-9.717156872	2043.440533	0.245550166	-0.140955659	10.23413892	-0.24440703	0.148222872	43.52726116	1003.333155	28.7	2038.613845	1.399564592	437.2569108	218.6283243	99.77673906	0	0	0	0	0	0	0
4:59:52	-9.717156872	2043.440533	0.245550166	-0.140955659	10.23413892	-0.24440703	0.148222872	43.52726116	1003.333155	28.7	2038.613845	1.399564592	437.2569108	218.6283243	99.77673906	0	0	0	0	0	0	0
4:59:52	-9.717156872	2043.440533	0.245550166	-0.140955659	10.23413892	-0.24440703	0.148222872	43.52726116	1003.333155	28.7	2038.613845	1.399564592	437.2569108	218.6283243	99.77673906	0	0	0	0	0	0	0
4:59:52	-9.717156872	2043.440533	0.245550166	-0.140955659	10.23413892	-0.24440703	0.148222872	43.52726116	1003.333155	28.7	2038.613845	1.399564592	437.2569108	218.6283243	99.77673906	0	0	0	0	0	0	0
4:59:52	-9.717156872	2043.440533	0.245550166	-0.140955659	10.23413892	-0.24440703	0.148222872	43.52726116	1003.333155	28.7	2038.613845	1.399564592	437.2569108	218.6283243	99.77673906	0	0	0	0	0	0	0
4:59:52	-9.717156872	2043.440533	0.245550166	-0.140955659	10.23413892	-0.24440703	0.148222872	43.52726116	1003.333155	28.7	2038.613845	1.399564592	437.2569108	218.6283243	99.77673906	0	0	0	0	0	0	0
4:59:52	-9.717156872	2043.440533	0.245550166	-0.140955659	10.23413892	-0.24440703	0.148222872	43.52726116	1003.333155	28.7	2038.613845	1.399564592	437.2569108	218.6283243	99.77673906	0	0	0	0	0	0	0
4:59:52	-9.717156872	2043.440533	0.245550166	-0.140955659	10.23413892	-0.24440703	0.148222872	43.52726116	1003.333155	28.7	2038.613845	1.399564592	437.2569108	218.6283243	99.77673906	0	0	0	0	0	0	0
4:59:52	141.2147917	2059.635601	0.052025685	-0.471281297	10.33809513	-1.5892724	-0.290125889	43.51395772	1004.04312	28.7	2038.867233	1.399777071	437.3784663	218.6891661	99.7768664	0	0	0	0	0	0	0
4:59:52	141.2147917	2059.635601	0.052025685	-0.471281297	10.33809513	-1.5892724	-0.290125889	43.51395772	1004.04312	28.7	2038.867233	1.399777071	437.3784663	218.6891661	99.7768664	0	0	0	0	0	0	0
4:59:52	141.2147917	2059.635601	0.052025685	-0.471281297	10.33809513	-1.5892724	-0.290125889	43.51395772	1004.04312	28.7	2038.867233	1.399777071	437.3784663	218.6891661	99.7768664	0	0	0	0	0	0	0
4:59:52	141.2147917	2059.635601	0.052025685	-0.471281297	10.33809513	-1.5892724	-0.290125889	43.51395772	1004.04312	28.7	2038.867233	1.399777071	437.3784663	218.6891661	99.7768664	0	0	0	0	0	0	0
4:59:52	141.2147917	2059.635601	0.052025685	-0.471281297	10.33809513	-1.5892724	-0.290125889	43.51395772	1004.04312	28.7	2038.867233	1.399777071	437.3784663	218.6891661	99.7768664	0	0	0	0	0	0	0
4:59:52	141.2147917	2059.635601	0.052025685	-0.471281297	10.33809513	-1.5892724	-0.290125889	43.51395772	1004.04312	28.7	2038.867233	1.399777071	437.3784663	218.6891661	99.7768664	0	0	0	0	0	0	0
4:59:52	141.2147917	2059.635601	0.052025685	-0.471281297	10.33809513	-1.5892724	-0.290125889	43.51395772	1004.04312	28.7	2038.867233	1.399777071	437.3784663	218.6891661	99.7768664	0	0	0	0	0	0	0
4:59:52	141.2147917	2059.635601	0.052025685	-0.471281297	10.33809513	-1.5892724	-0.290125889	43.51395772	1004.04312	28.7	2038.867233	1.399777071	437.3784663	218.6891661	99.7768664	0	0	0	0	0	0	0
4:59:52	141.2147917	2059.635601	0.052025685	-0.471281297	10.33809513	-1.5892724	-0.290125889	43.51395772	1004.04312	28.7	2038.867233	1.399777071	437.3784663	218.6891661	99.7768664	0	0	0	0	0	0	0
4:59:52	252.6306933	2094.261316	-0.223618849	-0.633080024	10.54795271	-3.463595469	-1.271360455	43.50714635	1004.406621	28.7	2039.854911	1.39988586	437.4407028	218.720317	99.7769316	0	0	0	0	0	0	0
4:59:52	252.6306933	2094.261316	-0.223618849	-0.633080024	10.54795271	-3.463595469	-1.271360455	43.50714635	1004.406621	28.7	2039.854911	1.39988586	437.4407028	218.720317	99.7769316	0	0	0	0	0	0	0
4:59:52	252.6306933	2094.261316	-0.223618849	-0.633080024	10.54795271	-3.463595469	-1.271360455	43.50714635	1004.406621	28.7	2039.854911	1.39988586	437.4407028	218.720317	99.7769316	0	0	0	0	0	0	0
4:59:52	252.6306933	2094.261316	-0.223618849	-0.633080024	10.54795271	-3.463595469	-1.271360455	43.50714635	1004.406621	28.7	2039.854911	1.39988586	437.4407028	218.720317	99.7769316	0	0	0	0	0	0	0
4:59:52	252.6306933	2094.261316	-0.223618849	-0.633080024	10.54795271	-3.463595469	-1.271360455	43.50714635	1004.406621	28.7	2039.854911	1.39988586	437.4407028	218.720317	99.7769316	0	0	0	0	0	0	0
4:59:52	252.6306933	2094.261316	-0.223618849	-0.633080024	10.54795271	-3.463595469	-1.271360455	43.50714635	1004.406621	28.7	2039.854911	1.39988586	437.4407028	218.720317	99.7769316	0	0	0	0	0	0	0
4:59:52	252.6306933	2094.261316	-0.223618849	-0.633080024	10.54795271	-3.463595469	-1.271360455	43.50714635	1004.406621	28.7	2039.854911	1.39988586	437.4407028	218.720317	99.7769316	0	0	0	0	0	0	0
4:59:52	252.6306933	2094.261316	-0.223618849	-0.633080024	10.54795271	-3.463595469	-1.271360455	43.50714635	1004.406621	28.7	2039.854911	1.39988586	437.4407028	218.720317	99.7769316	0	0	0	0	0	0	0
4:59:53	282.365091	2147.279546	-0.816476851	-0.888128972	10.89425579	-5.33356088	-2.550264553	43.65005893	1001.574942	28.7	2041.780442	1.35114156	437.4725678	218.7362663	99.77696498	0	0	0	0	0	0	0
4:59:53	282.365091	2147.279546	-0.816476851	-0.888128972	10.89425579	-5.33356088	-2.550264553	43.65005893	1001.574942	28.7	2041.780442	1.35114156	437.4725678	218.7362663	99.77696498	0	0	0	0	0	0	0
4:59:53	282.365091	2147.279546	-0.816476851	-0.888128972	10.89425579	-5.33356088	-2.550264553	43.65005893	1001.574942	28.7	2041.780442	1.35114156	437.4725678	218.7362663	99.77696498	0	0	0	0	0	0	0
4:59:53	282.365091	2147.279546	-0.816476851	-0.888128972	10.89425579	-5.33356088	-2.550264553	43.65005893	1001.574942	28.7	2041.780442	1.35114156	437.4725678	218.7362663	99.77696498	0	0	0	0	0	0	0
4:59:53	282.365091	2147.279546	-0.816476851	-0.888128972	10.89425579	-5.33356088	-2.550264553	43.65005893	1001.574942	28.7	2041.780442	1.35114156	437.4725678	218.7362663	99.77696498	0	0	0	0	0	0	0
4:59:53	282.365091	2147.279546	-0.816476851	-0.888128972	10.89425579	-5.33356088	-2.550264553	43.65005893	1001.574942	28.7	2041.780442	1.35114156	437.4725678	218.7362663	99.77696498	0	0	0	0	0	0	0
4:59:53	282.365091	2147.279546	-0.816476851	-0.888128972	10.89425579	-5.33356088	-2.550264553	43.65005893	1001.574942	28.7	2041.780442	1.35114156	437.4725678	218.7362663	99.77696498	0	0	0	0	0	0	0
4:59:53	282.365091	2147.279546	-0.816476851	-0.888128972	10.89425579	-5.33356088	-2.550264553	43.65005893	1001.574942	28.7	2041.780442	1.35114156	437.4725678	218.7362663	99.77696498	0	0	0	0	0	0	0
4:59:53	419.1555106	2239.695503	-1.572100148	-1.313666034	11.47753896	-7.057191171	-4.106743451	43.72323017	1000.125122	28.7	2045.813403	1.257384479	437.4888827	218.7444324	99.77698207	0	0	0	0	0	0	0
4:59:53	419.1555106	2239.695503	-1.572100148	-1.313666034	11.47753896	-7.057191171	-4.106743451	43.72323017	1000.125122	28.7	2045.813403	1.257384479	437.4888827	218.7444324	99.77698207	0	0	0	0	0	0	0
4:59:53	419.1555106	2239.695503	-1.572100148	-1.313666034	11.47753896	-7.057191171	-4.106743451	43.72323017	1000.125122	28.7	2045.813403	1.257384479	437.4888827	218.7444324	99.77698207	0	0	0	0	0	0	0
4:59:53	419.1555106	2239.695503	-1.572100148	-1.313666034	11.47753896	-7.057191171	-4.106743451	43.72323017	1000.125122	28.7	2045.813403	1.257384479	437.4888827	218.7444324	99.77698207	0	0	0	0	0	0	0
4:59:53	419.1555106	2239.695503	-1.572100148	-1.313666034	11.47753896	-7.057191171	-4.106743451	43.72323017	1000.125122	28.7	2045.813403	1.257384479	437.4888827	218.7444324	99.77698207	0	0	0	0	0	0	0
4:59:53	419.1555106	2239.695503	-1.572100148	-1.313666034	11.47753896	-7.057191171	-4.106743451	43.72323017	1000.125122	28.7	2045.813403	1.257384479	437.4888827	218.7444324	99.77698207	0	0	0	0	0	0	0
4:59:53	419.1555106	2239.695503	-1.572100148	-1.313666034	11.47753896	-7.057191171	-4.106743451	43.72323017	1000.125122	28.7	2045.813403	1.257384479	437.4888827	218.7444324	99.77698207	0	0	0	0	0	0	0
4:59:53	419.1555106	2239.695503	-1.572100148	-1.313666034	11.47753896	-7.057191171	-4.106743451	43.72323017	1000.125122	28.7	2045.813403	1.257384479	437.4888827	218.7444324	99.77698207	0	0	0	0	0	0	0
4:59:53	419.1555106	2239.695503	-1.572100148	-1.313666034	11.47753896	-7.057191171	-4.106743451	43.72323017	1000.125122	28.7	2045.813403	1.257384479	437.4888827	218.7444324	99.77698207	0	0	0	0	0	0	0
4:59:53	628.5949414	2355.719522	-1.943043276	-1.667109009	12.16137995	-8.228753879	-5.556268647	43.76069385	999.3828146	28.7	2052.039966	1.131780853	437.497236	218.7486134	99.77699082	0	0	0	0	0	0	0
4:59:53	628.5949414	2355.719522	-1.943043276	-1.667109009	12.16137995	-8.228753879	-5.556268647	43.76069385	999.3828146	28.7	2052.039966	1.131780853	437.497236	218.7486134	99.77699082	0	0	0	0	0	0	0
4:59:53	628.5949414	2355.719522	-1.943043276	-1.667109009	12.16137995	-8.228753879	-5.556268647	43.76069385	999.3828146	28.7	2052.039966	1.131780853	437.497236	218.7486134	99.77699082	0	0	0	0	0	0	0
4:59:53	628.5949414	2355.719522	-1.943043276	-1.667109009	12.16137995	-8.228753879	-5.556268647	43.76069385	999.3828146	28.7	2052.039966	1.131780853	437.497236	218.7486134	99.77699082	0	0	0	0	0	0	0
4:59:53	628.5949414	2355.719522	-1.943043276	-1.667109009	12.16137995	-8.228753879	-5.556268647	43.76069385	999.3828146	28.7	2052.039966	1.131780853	437.497236	218.7486134	99.77699082	0	0	0	0	0	0	0
4:59:53	628.5949414	2355.719522	-1.943043276	-1.667109009	12.16137995	-8.228753879	-5.556268647	43.76069385	999.3828146	28.7	2052.039966	1.131780853	437.497236	218.7486134	99.77699082	0	0	0	0	0	0	0
4:59:53	628.5949414	2355.719522	-1.943043276	-1.667109009	12.16137995	-8.228753879	-5.556268647	43.76069385	999.3828146	28.7	2052.039966	1.131780853	437.497236	218.7486134	99.77699082	0	0	0	0	0	0	0
4:59:53	628.5949414	2355.719522	-1.943043276	-1.667109009	12.16137995	-8.228753879	-5.556268647	43.76069385	999.3828146	28.7	2052.039966	1.131780853	437.497236	218.7486134	99.77699082	0	0	0	0	0	0	0
4:59:53	430.351306	2481.107187	-0.925534157	-1.243511813	12.81545853	-7.791969986	-6.618417547	43.77987525	999.2072331	28.7	2061.899367	0.897871797	437.5015128	218.750754	99.7769953	0	0	0	0	0	0	0
4:59:53	430.351306	2481.107187	-0.925534157	-1.243511813	12.81545853	-7.791969986	-6.618417547	43.77987525	999.2072331	28.7	2061.899367	0.897871797	437.5015128	218.750754	99.7769953	0	0	0	0	0	0	0
4:59:53	430.351306	2481.107187	-0.925534157	-1.243511813	12.81545853	-7.791969986	-6.618417547	43.77987525	999.2072331	28.7	2061.899367	0.897871797	437.5015128	218.750754	99.7769953	0	0	0	0	0	0	0
4:59:53	430.351306	2481.107187	-0.925534157	-1.243511813	12.81545853	-7.791969986	-6.618417547	43.77987525	999.2072331	28.7	2061.899367	0.897871797	437.5015128	218.750754	99.7769953	0	0	0	0	0	0	0
4:59:53	430.351306	2481.107187	-0.925534157	-1.243511813	12.81545853	-7.791969986	-6.618417547	43.77987525	999.2072331	28.7	2061.899367	0.897871797	437.5015128	218.750754	99.7769953	0	0	0	0	0	0	0
4:59:53	430.351306	2481.107187	-0.925534157	-1.243511813	12.81545853	-7.791969986	-6.618417547	43.77987525	999.2072331	28.7	2061.899367	0.897871797	437.5015128	218.750754	99.7769953	0	0	0	0	0	0	0
4:59:53	430.351306	2481.107187	-0.925534157	-1.243511813	12.81545853	-7.791969986	-6.618417547	43.77987525	999.2072331	28.7	2061.899367	0.897871797	437.5015128	218.750754	99.7769953	0	0	0	0	0	0	0
4:59:54	430.351306	2481.107187	-0.925534157	-1.243511813	12.81545853	-7.791969986	-6.618417547	43.77987525	999.2072331	28.7	2061.899367	0.897871797	437.5015128	218.750754	99.7769953	0	0	0	0	0	0	0
4:59:54	66.13604468	2536.938912	0.092798512	-0.207358048	13.06424277	-6.268352633	-6.784661784	43.83849613	999.1900393	28.7	2073.709524	0.65491036	438.4640866	219.2320421	99.77846159	0	0	0	0	0	0	0
4:59:54	66.13604468	2536.938912	0.092798512	-0.207358048	13.06424277	-6.268352633	-6.784661784	43.83849613	999.1900393	28.7	2073.709524	0.65491036	438.4640866	219.2320421	99.77846159	0	0	0	0	0	0	0
4:59:54	66.13604468	2536.938912	0.092798512	-0.207358048	13.06424277	-6.268352633	-6.784661784	43.83849613	999.1900393	28.7	2073.709524	0.65491036	438.4640866	219.2320421	99.77846159	0	0	0	0	0	0	0
4:59:54	66.13604468	2536.938912	0.092798512	-0.207358048	13.06424277	-6.268352633	-6.784661784	43.83849613	999.1900393	28.7	2073.709524	0.65491036	438.4640866	219.2320421	99.77846159	0	0	0	0	0	0	0
4:59:54	66.13604468	2536.938912	0.092798512	-0.207358048	13.06424277	-6.268352633	-6.784661784	43.83849613	999.1900393	28.7	2073.709524	0.65491036	438.4640866	219.2320421	99.77846159	0	0	0	0	0	0	0
4:59:54	66.13604468	2536.938912	0.092798512	-0.207358048	13.06424277	-6.268352633	-6.784661784	43.83849613	999.1900393	28.7	2073.709524	0.65491036	438.4640866	219.2320421	99.77846159	0	0	0	0	0	0	0
4:59:54	66.13604468	2536.938912	0.092798512	-0.207358048	13.06424277	-6.268352633	-6.784661784	43.83849613	999.1900393	28.7	2073.709524	0.65491036	438.4640866	219.2320421	99.77846159	0	0	0	0	0	0	0
4:59:54	66.13604468	2536.938912	0.092798512	-0.207358048	13.06424277	-6.268352633	-6.784661784	43.83849613	999.1900393	28.7	2073.709524	0.65491036	438.4640866	219.2320421	99.77846159	0	0	0	0	0	0	0
4:59:54	-143.2327211	2531.735483	1.154104838	0.735752679	12.9570683	-4.468996548	-6.223914834	43.86851002	999.1812361	28.7	2085.27886	0.348114104	438.9569243	219.4784615	99.77921234	0	0	0	0	0	0	0
4:59:54	-143.2327211	2531.735483	1.154104838	0.735752679	12.9570683	-4.468996548	-6.223914834	43.86851002	999.1812361	28.7	2085.27886	0.348114104	438.9569243	219.4784615	99.77921234	0	0	0	0	0	0	0
4:59:54	-143.2327211	2531.735483	1.154104838	0.735752679	12.9570683	-4.468996548	-6.223914834	43.86851002	999.1812361	28.7	2085.27886	0.348114104	438.9569243	219.4784615	99.77921234	0	0	0	0	0	0	0
4:59:54	-143.2327211	2531.735483	1.154104838	0.735752679	12.9570683	-4.468996548	-6.223914834	43.86851002	999.1812361	28.7	2085.27886	0.348114104	438.9569243	219.4784615	99.77921234	0	0	0	0	0	0	0
4:59:54	-143.2327211	2531.735483	1.154104838	0.735752679	12.9570683	-4.468996548	-6.223914834	43.86851002	999.1812361	28.7	2085.27886	0.348114104	438.9569243	219.4784615	99.77921234	0	0	0	0	0	0	0
4:59:54	-143.2327211	2531.735483	1.154104838	0.735752679	12.9570683	-4.468996548	-6.223914834	43.86851002	999.1812361	28.7	2085.27886	0.348114104	438.9569243	219.4784615	99.77921234	0	0	0	0	0	0	0
4:59:54	-143.2327211	2531.735483	1.154104838	0.735752679	12.9570683	-4.468996548	-6.223914834	43.86851002	999.1812361	28.7	2085.27886	0.348114104	438.9569243	219.4784615	99.77921234	0	0	0	0	0	0	0
4:59:54	-143.2327211	2531.735483	1.154104838	0.735752679	12.9570683	-4.468996548	-6.223914834	43.86851002	999.1812361	28.7	2085.27886	0.348114104	438.9569243	219.4784615	99.77921234	0	0	0	0	0	0	0
4:59:54	-143.2327211	2531.735483	1.154104838	0.735752679	12.9570683	-4.468996548	-6.223914834	43.86851002	999.1812361	28.7	2085.27886	0.348114104	438.9569243	219.4784615	99.77921234	0	0	0	0	0	0	0
4:59:54	-385.7663772	2470.775383	2.065677677	1.471281372	12.54648297	-2.683022233	-5.133404395	43.88387713	999.1767289	28.7	2095.814424	0.178234421	439.2092573	219.6046283	99.77959672	0	0	0	0	0	0	0
4:59:54	-385.7663772	2470.775383	2.065677677	1.471281372	12.54648297	-2.683022233	-5.133404395	43.88387713	999.1767289	28.7	2095.814424	0.178234421	439.2092573	219.6046283	99.77959672	0	0	0	0	0	0	0
4:59:54	-385.7663772	2470.775383	2.065677677	1.471281372	12.54648297	-2.683022233	-5.133404395	43.88387713	999.1767289	28.7	2095.814424	0.178234421	439.2092573	219.6046283	99.77959672	0	0	0	0	0	0	0
4:59:54	-385.7663772	2470.775383	2.065677677	1.471281372	12.54648297	-2.683022233	-5.133404395	43.88387713	999.1767289	28.7	2095.814424	0.178234421	439.2092573	219.6046283	99.77959672	0	0	0	0	0	0	0
4:59:54	-385.7663772	2470.775383	2.065677677	1.471281372	12.54648297	-2.683022233	-5.133404395	43.88387713	999.1767289	28.7	2095.814424	0.178234421	439.2092573	219.6046283	99.77959672	0	0	0	0	0	0	0
4:59:54	-385.7663772	2470.775383	2.065677677	1.471281372	12.54648297	-2.683022233	-5.133404395	43.88387713	999.1767289	28.7	2095.814424	0.178234421	439.2092573	219.6046283	99.77959672	0	0	0	0	0	0	0
4:59:54	-385.7663772	2470.775383	2.065677677	1.471281372	12.54648297	-2.683022233	-5.133404395	43.88387713	999.1767289	28.7	2095.814424	0.178234421	439.2092573	219.6046283	99.77959672	0	0	0	0	0	0	0
4:59:54	-385.7663772	2470.775383	2.065677677	1.471281372	12.54648297	-2.683022233	-5.133404395	43.88387713	999.1767289	28.7	2095.814424	0.178234421	439.2092573	219.6046283	99.77959672	0	0	0	0	0	0	0
4:59:54	-529.7737051	2368.612372	2.759194971	1.873392062	11.91324728	-1.194475383	-3.80953505	43.89174509	1001.572453	28.7	2104.050121	0.091256024	439.3384517	219.6692257	99.77979352	0	0	0	0	0	0	0
4:59:54	-529.7737051	2368.612372	2.759194971	1.873392062	11.91324728	-1.194475383	-3.80953505	43.89174509	1001.572453	28.7	2104.050121	0.091256024	439.3384517	219.6692257	99.77979352	0	0	0	0	0	0	0
4:59:54	-529.7737051	2368.612372	2.759194971	1.873392062	11.91324728	-1.194475383	-3.80953505	43.89174509	1001.572453	28.7	2104.050121	0.091256024	439.3384517	219.6692257	99.77979352	0	0	0	0	0	0	0
4:59:54	-529.7737051	2368.612372	2.759194971	1.873392062	11.91324728	-1.194475383	-3.80953505	43.89174509	1001.572453	28.7	2104.050121	0.091256024	439.3384517	219.6692257	99.77979352	0	0	0	0	0	0	0
4:59:54	-529.7737051	2368.612372	2.759194971	1.873392062	11.91324728	-1.194475383	-3.80953505	43.89174509	1001.572453	28.7	2104.050121	0.091256024	439.3384517	219.6692257	99.77979352	0	0	0	0	0	0	0
4:59:54	-529.7737051	2368.612372	2.759194971	1.873392062	11.91324728	-1.194475383	-3.80953505	43.89174509	1001.572453	28.7	2104.050121	0.091256024	439.3384517	219.6692257	99.77979352	0	0	0	0	0	0	0
4:59:55	-529.7737051	2368.612372	2.759194971	1.873392062	11.91324728	-1.194475383	-3.80953505	43.89174509	1001.572453	28.7	2104.050121	0.091256024	439.3384517	219.6692257	99.77979352	0	0	0	0	0	0	0
4:59:55	-529.7737051	2368.612372	2.759194971	1.873392062	11.91324728	-1.194475383	-3.80953505	43.89174509	1001.572453	28.7	2104.050121	0.091256024	439.3384517	219.6692257	99.77979352	0	0	0	0	0	0	0
4:59:55	-529.7737051	2368.612372	2.759194971	1.873392062	11.91324728	-1.194475383	-3.80953505	43.89174509	1001.572453	28.7	2104.050121	0.091256024	439.3384517	219.6692257	99.77979352	0	0	0	0	0	0	0
4:59:55	-595.563409	2236.411623	2.369667825	1.531312736	11.17919061	-0.373395396	-2.496345946	43.79817349	1002.799064	28.7	2100.95575	0.046723084	439.4045993	219.7022996	99.77989428	0	0	0	0	0	0	0
4:59:55	-595.563409	2236.411623	2.369667825	1.531312736	11.17919061	-0.373395396	-2.496345946	43.79817349	1002.799064	28.7	2100.95575	0.046723084	439.4045993	219.7022996	99.77989428	0	0	0	0	0	0	0
4:59:55	-595.563409	2236.411623	2.369667825	1.531312736	11.17919061	-0.373395396	-2.496345946	43.79817349	1002.799064	28.7	2100.95575	0.046723084	439.4045993	219.7022996	99.77989428	0	0	0	0	0	0	0
4:59:55	-595.563409	2236.411623	2.369667825	1.531312736	11.17919061	-0.373395396	-2.496345946	43.79817349	1002.799064	28.7	2100.95575	0.046723084	439.4045993	219.7022996	99.77989428	0	0	0	0	0	0	0
4:59:55	-595.563409	2236.411623	2.369667825	1.531312736	11.17919061	-0.373395396	-2.496345946	43.79817349	1002.799064	28.7	2100.95575	0.046723084	439.4045993	219.7022996	99.77989428	0	0	0	0	0	0	0
4:59:55	-595.563409	2236.411623	2.369667825	1.531312736	11.17919061	-0.373395396	-2.496345946	43.79817349	1002.799064	28.7	2100.95575	0.046723084	439.4045993	219.7022996	99.77989428	0	0	0	0	0	0	0
4:59:55	-595.563409	2236.411623	2.369667825	1.531312736	11.17919061	-0.373395396	-2.496345946	43.79817349	1002.799064	28.7	2100.95575	0.046723084	439.4045993	219.7022996	99.77989428	0	0	0	0	0	0	0
4:59:55	-595.563409	2236.411623	2.369667825	1.531312736	11.17919061	-0.373395396	-2.496345946	43.79817349	1002.799064	28.7	2100.95575	0.046723084	439.4045993	219.7022996	99.77989428	0	0	0	0	0	0	0
4:59:55	-282.9297454	2145.100711	1.468997926	0.950032121	10.72248159	-0.071090443	-1.561233124	43.75026482	1003.427089	28.7	2074.639584	0.560722219	439.4384668	219.7192334	99.77994587	0	0	0	0	0	0	0
4:59:55	-282.9297454	2145.100711	1.468997926	0.950032121	10.72248159	-0.071090443	-1.561233124	43.75026482	1003.427089	28.7	2074.639584	0.560722219	439.4384668	219.7192334	99.77994587	0	0	0	0	0	0	0
4:59:55	-282.9297454	2145.100711	1.468997926	0.950032121	10.72248159	-0.071090443	-1.561233124	43.75026482	1003.427089	28.7	2074.639584	0.560722219	439.4384668	219.7192334	99.77994587	0	0	0	0	0	0	0
4:59:55	-282.9297454	2145.100711	1.468997926	0.950032121	10.72248159	-0.071090443	-1.561233124	43.75026482	1003.427089	28.7	2074.639584	0.560722219	439.4384668	219.7192334	99.77994587	0	0	0	0	0	0	0
4:59:55	-282.9297454	2145.100711	1.468997926	0.950032121	10.72248159	-0.071090443	-1.561233124	43.75026482	1003.427089	28.7	2074.639584	0.560722219	439.4384668	219.7192334	99.77994587	0	0	0	0	0	0	0
4:59:55	-282.9297454	2145.100711	1.468997926	0.950032121	10.72248159	-0.071090443	-1.561233124	43.75026482	1003.427089	28.7	2074.639584	0.560722219	439.4384668	219.7192334	99.77994587	0	0	0	0	0	0	0
4:59:55	-282.9297454	2145.100711	1.468997926	0.950032121	10.72248159	-0.071090443	-1.561233124	43.75026482	1003.427089	28.7	2074.639584	0.560722219	439.4384668	219.7192334	99.77994587	0	0	0	0	0	0	0
4:59:55	-282.9297454	2145.100711	1.468997926	0.950032121	10.72248159	-0.071090443	-1.561233124	43.75026482	1003.427089	28.7	2074.639584	0.560722219	439.4384668	219.7192334	99.77994587	0	0	0	0	0	0	0
4:59:55	-239.0506137	2096.677396	0.969750938	0.749512446	10.48312657	0.075465693	-0.92157536	43.72573559	1003.748637	28.7	2059.843011	0.921489776	439.455807	219.7279035	99.77997229	0	0	0	0	0	0	0
4:59:55	-239.0506137	2096.677396	0.969750938	0.749512446	10.48312657	0.075465693	-0.92157536	43.72573559	1003.748637	28.7	2059.843011	0.921489776	439.455807	219.7279035	99.77997229	0	0	0	0	0	0	0
4:59:55	-239.0506137	2096.677396	0.969750938	0.749512446	10.48312657	0.075465693	-0.92157536	43.72573559	1003.748637	28.7	2059.843011	0.921489776	439.455807	219.7279035	99.77997229	0	0	0	0	0	0	0
4:59:55	-239.0506137	2096.677396	0.969750938	0.749512446	10.48312657	0.075465693	-0.92157536	43.72573559	1003.748637	28.7	2059.843011	0.921489776	439.455807	219.7279035	99.77997229	0	0	0	0	0	0	0
4:59:55	-239.0506137	2096.677396	0.969750938	0.749512446	10.48312657	0.075465693	-0.92157536	43.72573559	1003.748637	28.7	2059.843011	0.921489776	439.455807	219.7279035	99.77997229	0	0	0	0	0	0	0
4:59:55	-239.0506137	2096.677396	0.969750938	0.749512446	10.48312657	0.075465693	-0.92157536	43.72573559	1003.748637	28.7	2059.843011	0.921489776	439.455807	219.7279035	99.77997229	0	0	0	0	0	0	0
4:59:55	-239.0506137	2096.677396	0.969750938	0.749512446	10.48312657	0.075465693	-0.92157536	43.72573559	1003.748637	28.7	2059.843011	0.921489776	439.455807	219.7279035	99.77997229	0	0	0	0	0	0	0
4:59:55	-239.0506137	2096.677396	0.969750938	0.749512446	10.48312657	0.075465693	-0.92157536	43.72573559	1003.748637	28.7	2059.843011	0.921489776	439.455807	219.7279035	99.77997229	0	0	0	0	0	0	0
4:59:55	-239.0506137	2096.677396	0.969750938	0.749512446	10.48312657	0.075465693	-0.92157536	43.72573559	1003.748637	28.7	2059.843011	0.921489776	439.455807	219.7279035	99.77997229	0	0	0	0	0	0	0
4:59:55	-182.0565462	2071.929803	0.76612048	0.372374372	10.36057681	0.150670435	-0.493990584	43.77317662	1002.091566	28.7	2051.605622	1.106202765	439.6560852	219.8279426	99.78038581	0	0	0	0	0	0	0
4:59:55	-182.0565462	2071.929803	0.76612048	0.372374372	10.36057681	0.150670435	-0.493990584	43.77317662	1002.091566	28.7	2051.605622	1.106202765	439.6560852	219.8279426	99.78038581	0	0	0	0	0	0	0
4:59:55	-182.0565462	2071.929803	0.76612048	0.372374372	10.36057681	0.150670435	-0.493990584	43.77317662	1002.091566	28.7	2051.605622	1.106202765	439.6560852	219.8279426	99.78038581	0	0	0	0	0	0	0
4:59:55	-182.0565462	2071.929803	0.76612048	0.372374372	10.36057681	0.150670435	-0.493990584	43.77317662	1002.091566	28.7	2051.605622	1.106202765	439.6560852	219.8279426	99.78038581	0	0	0	0	0	0	0
4:59:55	-182.0565462	2071.929803	0.76612048	0.372374372	10.36057681	0.150670435	-0.493990584	43.77317662	1002.091566	28.7	2051.605622	1.106202765	439.6560852	219.8279426	99.78038581	0	0	0	0	0	0	0
4:59:56	-182.0565462	2071.929803	0.76612048	0.372374372	10.36057681	0.150670435	-0.493990584	43.77317662	1002.091566	28.7	2051.605622	1.106202765	439.6560852	219.8279426	99.78038581	0	0	0	0	0	0	0
4:59:56	-182.0565462	2071.929803	0.76612048	0.372374372	10.36057681	0.150670435	-0.493990584	43.77317662	1002.091566	28.7	2051.605622	1.106202765	439.6560852	219.8279426	99.78038581	0	0	0	0	0	0	0
4:59:56	-182.0565462	2071.929803	0.76612048	0.372374372	10.36057681	0.150670435	-0.493990584	43.77317662	1002.091566	28.7	2051.605622	1.106202765	439.6560852	219.8279426	99.78038581	0	0	0	0	0	0	0
4:59:56	-67.39155165	2058.745907	0.560581686	0.135471679	10.29539132	0.186351263	-0.221747179	43.88386643	1001.243146	28.7	2047.13879	1.200775816	440.0342436	220.0168266	99.78117354	0	0	0	0	0	0	0
4:59:56	-67.39155165	2058.745907	0.560581686	0.135471679	10.29539132	0.186351263	-0.221747179	43.88386643	1001.243146	28.7	2047.13879	1.200775816	440.0342436	220.0168266	99.78117354	0	0	0	0	0	0	0
4:59:56	-67.39155165	2058.745907	0.560581686	0.135471679	10.29539132	0.186351263	-0.221747179	43.88386643	1001.243146	28.7	2047.13879	1.200775816	440.0342436	220.0168266	99.78117354	0	0	0	0	0	0	0
4:59:56	-67.39155165	2058.745907	0.560581686	0.135471679	10.29539132	0.186351263	-0.221747179	43.88386643	1001.243146	28.7	2047.13879	1.200775816	440.0342436	220.0168266	99.78117354	0	0	0	0	0	0	0
4:59:56	-67.39155165	2058.745907	0.560581686	0.135471679	10.29539132	0.186351263	-0.221747179	43.88386643	1001.243146	28.7	2047.13879	1.200775816	440.0342436	220.0168266	99.78117354	0	0	0	0	0	0	0
4:59:56	-67.39155165	2058.745907	0.560581686	0.135471679	10.29539132	0.186351263	-0.221747179	43.88386643	1001.243146	28.7	2047.13879	1.200775816	440.0342436	220.0168266	99.78117354	0	0	0	0	0	0	0
4:59:56	-67.39155165	2058.745907	0.560581686	0.135471679	10.29539132	0.186351263	-0.221747179	43.88386643	1001.243146	28.7	2047.13879	1.200775816	440.0342436	220.0168266	99.78117354	0	0	0	0	0	0	0
4:59:56	-67.39155165	2058.745907	0.560581686	0.135471679	10.29539132	0.186351263	-0.221747179	43.88386643	1001.243146	28.7	2047.13879	1.200775816	440.0342436	220.0168266	99.78117354	0	0	0	0	0	0	0
4:59:56	-67.39155165	2058.745907	0.560581686	0.135471679	10.29539132	0.186351263	-0.221747179	43.88386643	1001.243146	28.7	2047.13879	1.200775816	440.0342436	220.0168266	99.78117354	0	0	0	0	0	0	0
4:59:56	-188.6134184	2051.378792	0.545937823	0.032537499	10.26201636	0.201635847	-0.052734556	43.94053961	1000.808755	28.7	2044.679181	1.249197218	440.2278607	220.1135352	99.78157685	0	0	0	0	0	0	0
4:59:56	-188.6134184	2051.378792	0.545937823	0.032537499	10.26201636	0.201635847	-0.052734556	43.94053961	1000.808755	28.7	2044.679181	1.249197218	440.2278607	220.1135352	99.78157685	0	0	0	0	0	0	0
4:59:56	-188.6134184	2051.378792	0.545937823	0.032537499	10.26201636	0.201635847	-0.052734556	43.94053961	1000.808755	28.7	2044.679181	1.249197218	440.2278607	220.1135352	99.78157685	0	0	0	0	0	0	0
4:59:56	-188.6134184	2051.378792	0.545937823	0.032537499	10.26201636	0.201635847	-0.052734556	43.94053961	1000.808755	28.7	2044.679181	1.249197218	440.2278607	220.1135352	99.78157685	0	0	0	0	0	0	0
4:59:56	-188.6134184	2051.378792	0.545937823	0.032537499	10.26201636	0.201635847	-0.052734556	43.94053961	1000.808755	28.7	2044.679181	1.249197218	440.2278607	220.1135352	99.78157685	0	0	0	0	0	0	0
4:59:56	-188.6134184	2051.378792	0.545937823	0.032537499	10.26201636	0.201635847	-0.052734556	43.94053961	1000.808755	28.7	2044.679181	1.249197218	440.2278607	220.1135352	99.78157685	0	0	0	0	0	0	0
4:59:56	-188.6134184	2051.378792	0.545937823	0.032537499	10.26201636	0.201635847	-0.052734556	43.94053961	1000.808755	28.7	2044.679181	1.249197218	440.2278607	220.1135352	99.78157685	0	0	0	0	0	0	0
4:59:56	-188.6134184	2051.378792	0.545937823	0.032537499	10.26201636	0.201635847	-0.052734556	43.94053961	1000.808755	28.7	2044.679181	1.249197218	440.2278607	220.1135352	99.78157685	0	0	0	0	0	0	0
4:59:56	-35.92043024	2047.501198	0.405824165	0.0235632	10.24248838	0.209125553	0.051871907	43.96955628	1000.586346	28.7	2042.354492	1.322788975	440.3269927	220.16305	99.78178335	0	0	0	0	0	0	0
4:59:56	-35.92043024	2047.501198	0.405824165	0.0235632	10.24248838	0.209125553	0.051871907	43.96955628	1000.586346	28.7	2042.354492	1.322788975	440.3269927	220.16305	99.78178335	0	0	0	0	0	0	0
4:59:56	-35.92043024	2047.501198	0.405824165	0.0235632	10.24248838	0.209125553	0.051871907	43.96955628	1000.586346	28.7	2042.354492	1.322788975	440.3269927	220.16305	99.78178335	0	0	0	0	0	0	0
4:59:56	-35.92043024	2047.501198	0.405824165	0.0235632	10.24248838	0.209125553	0.051871907	43.96955628	1000.586346	28.7	2042.354492	1.322788975	440.3269927	220.16305	99.78178335	0	0	0	0	0	0	0
4:59:56	-35.92043024	2047.501198	0.405824165	0.0235632	10.24248838	0.209125553	0.051871907	43.96955628	1000.586346	28.7	2042.354492	1.322788975	440.3269927	220.16305	99.78178335	0	0	0	0	0	0	0
4:59:56	-35.92043024	2047.501198	0.405824165	0.0235632	10.24248838	0.209125553	0.051871907	43.96955628	1000.586346	28.7	2042.354492	1.322788975	440.3269927	220.16305	99.78178335	0	0	0	0	0	0	0
4:59:56	-35.92043024	2047.501198	0.405824165	0.0235632	10.24248838	0.209125553	0.051871907	43.96955628	1000.586346	28.7	2042.354492	1.322788975	440.3269927	220.16305	99.78178335	0	0	0	0	0	0	0
4:59:56	-35.92043024	2047.501198	0.405824165	0.0235632	10.24248838	0.209125553	0.051871907	43.96955628	1000.586346	28.7	2042.354492	1.322788975	440.3269927	220.16305	99.78178335	0	0	0	0	0	0	0
4:59:56	10.44502772	2045.000165	0.314509973	-0.097879642	10.23053805	0.210296283	0.116134417	43.94841282	1001.673929	28.7	2041.078132	1.360467955	440.3777483	220.1884016	99.78188907	0	0	0	0	0	0	0
4:59:56	10.44502772	2045.000165	0.314509973	-0.097879642	10.23053805	0.210296283	0.116134417	43.94841282	1001.673929	28.7	2041.078132	1.360467955	440.3777483	220.1884016	99.78188907	0	0	0	0	0	0	0
4:59:56	10.44502772	2045.000165	0.314509973	-0.097879642	10.23053805	0.210296283	0.116134417	43.94841282	1001.673929	28.7	2041.078132	1.360467955	440.3777483	220.1884016	99.78188907	0	0	0	0	0	0	0
4:59:56	10.44502772	2045.000165	0.314509973	-0.097879642	10.23053805	0.210296283	0.116134417	43.94841282	1001.673929	28.7	2041.078132	1.360467955	440.3777483	220.1884016	99.78188907	0	0	0	0	0	0	0
4:59:57	10.44502772	2045.000165	0.314509973	-0.097879642	10.23053805	0.210296283	0.116134417	43.94841282	1001.673929	28.7	2041.078132	1.360467955	440.3777483	220.1884016	99.78188907	0	0	0	0	0	0	0
4:59:57	10.44502772	2045.000165	0.314509973	-0.097879642	10.23053805	0.210296283	0.116134417	43.94841282	1001.673929	28.7	2041.078132	1.360467955	440.3777483	220.1884016	99.78188907	0	0	0	0	0	0	0
4:59:57	10.44502772	2045.000165	0.314509973	-0.097879642	10.23053805	0.210296283	0.116134417	43.94841282	1001.673929	28.7	2041.078132	1.360467955	440.3777483	220.1884016	99.78188907	0	0	0	0	0	0	0
4:59:57	10.44502772	2045.000165	0.314509973	-0.097879642	10.23053805	0.210296283	0.116134417	43.94841282	1001.673929	28.7	2041.078132	1.360467955	440.3777483	220.1884016	99.78188907	0	0	0	0	0	0	0
4:59:57	10.44502772	2045.000165	0.314509973	-0.097879642	10.23053805	0.210296283	0.116134417	43.94841282	1001.673929	28.7	2041.078132	1.360467955	440.3777483	220.1884016	99.78188907	0	0	0	0	0	0	0
4:59:57	-1.21541781	2043.628013	0.296429106	-0.146154377	10.22441948	0.210255697	0.154492821	43.92478736	1002.230772	28.7	2039.789636	1.379759593	440.4037351	220.2013816	99.78194321	0	0	0	0	0	0	0
4:59:57	-1.21541781	2043.628013	0.296429106	-0.146154377	10.22441948	0.210255697	0.154492821	43.92478736	1002.230772	28.7	2039.789636	1.379759593	440.4037351	220.2013816	99.78194321	0	0	0	0	0	0	0
4:59:57	-1.21541781	2043.628013	0.296429106	-0.146154377	10.22441948	0.210255697	0.154492821	43.92478736	1002.230772	28.7	2039.789636	1.379759593	440.4037351	220.2013816	99.78194321	0	0	0	0	0	0	0
4:59:57	-1.21541781	2043.628013	0.296429106	-0.146154377	10.22441948	0.210255697	0.154492821	43.92478736	1002.230772	28.7	2039.789636	1.379759593	440.4037351	220.2013816	99.78194321	0	0	0	0	0	0	0
4:59:57	-1.21541781	2043.628013	0.296429106	-0.146154377	10.22441948	0.210255697	0.154492821	43.92478736	1002.230772	28.7	2039.789636	1.379759593	440.4037351	220.2013816	99.78194321	0	0	0	0	0	0	0
4:59:57	-1.21541781	2043.628013	0.296429106	-0.146154377	10.22441948	0.210255697	0.154492821	43.92478736	1002.230772	28.7	2039.789636	1.379759593	440.4037351	220.2013816	99.78194321	0	0	0	0	0	0	0
4:59:57	-1.21541781	2043.628013	0.296429106	-0.146154377	10.22441948	0.210255697	0.154492821	43.92478736	1002.230772	28.7	2039.789636	1.379759593	440.4037351	220.2013816	99.78194321	0	0	0	0	0	0	0
4:59:57	-1.21541781	2043.628013	0.296429106	-0.146154377	10.22441948	0.210255697	0.154492821	43.92478736	1002.230772	28.7	2039.789636	1.379759593	440.4037351	220.2013816	99.78194321	0	0	0	0	0	0	0
4:59:57	-41.40693392	2042.82295	0.341987702	-0.036871041	10.22128677	0.209818917	0.176900325	43.91269113	1002.515875	28.7	2039.175477	1.389636912	440.4170404	220.2080274	99.78197092	0	0	0	0	0	0	0
4:59:57	-41.40693392	2042.82295	0.341987702	-0.036871041	10.22128677	0.209818917	0.176900325	43.91269113	1002.515875	28.7	2039.175477	1.389636912	440.4170404	220.2080274	99.78197092	0	0	0	0	0	0	0
4:59:57	-41.40693392	2042.82295	0.341987702	-0.036871041	10.22128677	0.209818917	0.176900325	43.91269113	1002.515875	28.7	2039.175477	1.389636912	440.4170404	220.2080274	99.78197092	0	0	0	0	0	0	0
4:59:57	-41.40693392	2042.82295	0.341987702	-0.036871041	10.22128677	0.209818917	0.176900325	43.91269113	1002.515875	28.7	2039.175477	1.389636912	440.4170404	220.2080274	99.78197092	0	0	0	0	0	0	0
4:59:57	-41.40693392	2042.82295	0.341987702	-0.036871041	10.22128677	0.209818917	0.176900325	43.91269113	1002.515875	28.7	2039.175477	1.389636912	440.4170404	220.2080274	99.78197092	0	0	0	0	0	0	0
4:59:57	-41.40693392	2042.82295	0.341987702	-0.036871041	10.22128677	0.209818917	0.176900325	43.91269113	1002.515875	28.7	2039.175477	1.389636912	440.4170404	220.2080274	99.78197092	0	0	0	0	0	0	0
4:59:57	-41.40693392	2042.82295	0.341987702	-0.036871041	10.22128677	0.209818917	0.176900325	43.91269113	1002.515875	28.7	2039.175477	1.389636912	440.4170404	220.2080274	99.78197092	0	0	0	0	0	0	0
4:59:57	-41.40693392	2042.82295	0.341987702	-0.036871041	10.22128677	0.209818917	0.176900325	43.91269113	1002.515875	28.7	2039.175477	1.389636912	440.4170404	220.2080274	99.78197092	0	0	0	0	0	0	0
4:59:57	-27.98731017	2043.194375	0.383121704	0.108978027	10.21868283	0.213491285	0.190972966	43.90649786	1002.661848	28.7	2038.914844	1.394694099	440.4238527	220.21143	99.78198511	0	0	0	0	0	0	0
4:59:57	-27.98731017	2043.194375	0.383121704	0.108978027	10.21868283	0.213491285	0.190972966	43.90649786	1002.661848	28.7	2038.914844	1.394694099	440.4238527	220.21143	99.78198511	0	0	0	0	0	0	0
4:59:57	-27.98731017	2043.194375	0.383121704	0.108978027	10.21868283	0.213491285	0.190972966	43.90649786	1002.661848	28.7	2038.914844	1.394694099	440.4238527	220.21143	99.78198511	0	0	0	0	0	0	0
4:59:57	-27.98731017	2043.194375	0.383121704	0.108978027	10.21868283	0.213491285	0.190972966	43.90649786	1002.661848	28.7	2038.914844	1.394694099	440.4238527	220.21143	99.78198511	0	0	0	0	0	0	0
4:59:57	-27.98731017	2043.194375	0.383121704	0.108978027	10.21868283	0.213491285	0.190972966	43.90649786	1002.661848	28.7	2038.914844	1.394694099	440.4238527	220.21143	99.78198511	0	0	0	0	0	0	0
4:59:57	-27.98731017	2043.194375	0.383121704	0.108978027	10.21868283	0.213491285	0.190972966	43.90649786	1002.661848	28.7	2038.914844	1.394694099	440.4238527	220.21143	99.78198511	0	0	0	0	0	0	0
4:59:57	-27.98731017	2043.194375	0.383121704	0.108978027	10.21868283	0.213491285	0.190972966	43.90649786	1002.661848	28.7	2038.914844	1.394694099	440.4238527	220.21143	99.78198511	0	0	0	0	0	0	0
4:59:57	-27.98731017	2043.194375	0.383121704	0.108978027	10.21868283	0.213491285	0.190972966	43.90649786	1002.661848	28.7	2038.914844	1.394694099	440.4238527	220.21143	99.78198511	0	0	0	0	0	0	0
4:59:57	19.73288919	2042.465632	0.327998312	-0.10541125	10.21834961	0.210651538	0.198794159	44.0497269	1001.024194	28.7	2038.819304	1.397283379	441.2701166	220.6348042	99.78296838	0	0	0	0	0	0	0
4:59:57	19.73288919	2042.465632	0.327998312	-0.10541125	10.21834961	0.210651538	0.198794159	44.0497269	1001.024194	28.7	2038.819304	1.397283379	441.2701166	220.6348042	99.78296838	0	0	0	0	0	0	0
4:59:57	19.73288919	2042.465632	0.327998312	-0.10541125	10.21834961	0.210651538	0.198794159	44.0497269	1001.024194	28.7	2038.819304	1.397283379	441.2701166	220.6348042	99.78296838	0	0	0	0	0	0	0
4:59:58	19.73288919	2042.465632	0.327998312	-0.10541125	10.21834961	0.210651538	0.198794159	44.0497269	1001.024194	28.7	2038.819304	1.397283379	441.2701166	220.6348042	99.78296838	0	0	0	0	0	0	0
4:59:58	19.73288919	2042.465632	0.327998312	-0.10541125	10.21834961	0.210651538	0.198794159	44.0497269	1001.024194	28.7	2038.819304	1.397283379	441.2701166	220.6348042	99.78296838	0	0	0	0	0	0	0
4:59:58	19.73288919	2042.465632	0.327998312	-0.10541125	10.21834961	0.210651538	0.198794159	44.0497269	1001.024194	28.7	2038.819304	1.397283379	441.2701166	220.6348042	99.78296838	0	0	0	0	0	0	0
4:59:58	19.73288919	2042.465632	0.327998312	-0.10541125	10.21834961	0.210651538	0.198794159	44.0497269	1001.024194	28.7	2038.819304	1.397283379	441.2701166	220.6348042	99.78296838	0	0	0	0	0	0	0
4:59:58	19.73288919	2042.465632	0.327998312	-0.10541125	10.21834961	0.210651538	0.198794159	44.0497269	1001.024194	28.7	2038.819304	1.397283379	441.2701166	220.6348042	99.78296838	0	0	0	0	0	0	0
4:59:58	19.73288919	2042.465632	0.327998312	-0.10541125	10.21834961	0.210651538	0.198794159	44.0497269	1001.024194	28.7	2038.819304	1.397283379	441.2701166	220.6348042	99.78296838	0	0	0	0	0	0	0
4:59:58	127.2035993	2043.929155	0.234647136	-0.14563456	10.233051	-0.242354412	0.145886609	44.12306017	1000.185715	28.7	2038.826004	1.39860909	441.7034037	220.8515717	99.78347181	0	0	0	0	0	0	0
4:59:58	127.2035993	2043.929155	0.234647136	-0.14563456	10.233051	-0.242354412	0.145886609	44.12306017	1000.185715	28.7	2038.826004	1.39860909	441.7034037	220.8515717	99.78347181	0	0	0	0	0	0	0
4:59:58	127.2035993	2043.929155	0.234647136	-0.14563456	10.233051	-0.242354412	0.145886609	44.12306017	1000.185715	28.7	2038.826004	1.39860909	441.7034037	220.8515717	99.78347181	0	0	0	0	0	0	0
4:59:58	127.2035993	2043.929155	0.234647136	-0.14563456	10.233051	-0.242354412	0.145886609	44.12306017	1000.185715	28.7	2038.826004	1.39860909	441.7034037	220.8515717	99.78347181	0	0	0	0	0	0	0
4:59:58	127.2035993	2043.929155	0.234647136	-0.14563456	10.233051	-0.242354412	0.145886609	44.12306017	1000.185715	28.7	2038.826004	1.39860909	441.7034037	220.8515717	99.78347181	0	0	0	0	0	0	0
4:59:58	127.2035993	2043.929155	0.234647136	-0.14563456	10.233051	-0.242354412	0.145886609	44.12306017	1000.185715	28.7	2038.826004	1.39860909	441.7034037	220.8515717	99.78347181	0	0	0	0	0	0	0
4:59:58	127.2035993	2043.929155	0.234647136	-0.14563456	10.233051	-0.242354412	0.145886609	44.12306017	1000.185715	28.7	2038.826004	1.39860909	441.7034037	220.8515717	99.78347181	0	0	0	0	0	0	0
4:59:58	127.2035993	2043.929155	0.234647136	-0.14563456	10.233051	-0.242354412	0.145886609	44.12306017	1000.185715	28.7	2038.826004	1.39860909	441.7034037	220.8515717	99.78347181	0	0	0	0	0	0	0
4:59:58	157.4527788	2060.24524	0.075243334	-0.435204895	10.33753811	-1.586309459	-0.291122056	44.16060681	999.7564143	28.7	2039.079786	1.399287854	441.9252467	220.9625567	99.78372957	0	0	0	0	0	0	0
4:59:58	157.4527788	2060.24524	0.075243334	-0.435204895	10.33753811	-1.586309459	-0.291122056	44.16060681	999.7564143	28.7	2039.079786	1.399287854	441.9252467	220.9625567	99.78372957	0	0	0	0	0	0	0
4:59:58	157.4527788	2060.24524	0.075243334	-0.435204895	10.33753811	-1.586309459	-0.291122056	44.16060681	999.7564143	28.7	2039.079786	1.399287854	441.9252467	220.9625567	99.78372957	0	0	0	0	0	0	0
4:59:58	157.4527788	2060.24524	0.075243334	-0.435204895	10.33753811	-1.586309459	-0.291122056	44.16060681	999.7564143	28.7	2039.079786	1.399287854	441.9252467	220.9625567	99.78372957	0	0	0	0	0	0	0
4:59:58	157.4527788	2060.24524	0.075243334	-0.435204895	10.33753811	-1.586309459	-0.291122056	44.16060681	999.7564143	28.7	2039.079786	1.399287854	441.9252467	220.9625567	99.78372957	0	0	0	0	0	0	0
4:59:58	157.4527788	2060.24524	0.075243334	-0.435204895	10.33753811	-1.586309459	-0.291122056	44.16060681	999.7564143	28.7	2039.079786	1.399287854	441.9252467	220.9625567	99.78372957	0	0	0	0	0	0	0
4:59:58	157.4527788	2060.24524	0.075243334	-0.435204895	10.33753811	-1.586309459	-0.291122056	44.16060681	999.7564143	28.7	2039.079786	1.399287854	441.9252467	220.9625567	99.78372957	0	0	0	0	0	0	0
4:59:58	157.4527788	2060.24524	0.075243334	-0.435204895	10.33753811	-1.586309459	-0.291122056	44.16060681	999.7564143	28.7	2039.079786	1.399287854	441.9252467	220.9625567	99.78372957	0	0	0	0	0	0	0
4:59:58	205.7051908	2089.850347	-0.115923413	-0.488328906	10.52106751	-3.303078443	-1.151246493	44.17983069	999.5366121	28.7	2039.890802	1.399635381	442.0388303	221.019381	99.78386154	0	0	0	0	0	0	0
4:59:58	205.7051908	2089.850347	-0.115923413	-0.488328906	10.52106751	-3.303078443	-1.151246493	44.17983069	999.5366121	28.7	2039.890802	1.399635381	442.0388303	221.019381	99.78386154	0	0	0	0	0	0	0
4:59:58	205.7051908	2089.850347	-0.115923413	-0.488328906	10.52106751	-3.303078443	-1.151246493	44.17983069	999.5366121	28.7	2039.890802	1.399635381	442.0388303	221.019381	99.78386154	0	0	0	0	0	0	0
4:59:58	205.7051908	2089.850347	-0.115923413	-0.488328906	10.52106751	-3.303078443	-1.151246493	44.17983069	999.5366121	28.7	2039.890802	1.399635381	442.0388303	221.019381	99.78386154	0	0	0	0	0	0	0
4:59:58	205.7051908	2089.850347	-0.115923413	-0.488328906	10.52106751	-3.303078443	-1.151246493	44.17983069	999.5366121	28.7	2039.890802	1.399635381	442.0388303	221.019381	99.78386154	0	0	0	0	0	0	0
4:59:58	205.7051908	2089.850347	-0.115923413	-0.488328906	10.52106751	-3.303078443	-1.151246493	44.17983069	999.5366121	28.7	2039.890802	1.399635381	442.0388303	221.019381	99.78386154	0	0	0	0	0	0	0
4:59:58	205.7051908	2089.850347	-0.115923413	-0.488328906	10.52106751	-3.303078443	-1.151246493	44.17983069	999.5366121	28.7	2039.890802	1.399635381	442.0388303	221.019381	99.78386154	0	0	0	0	0	0	0
4:59:58	205.7051908	2089.850347	-0.115923413	-0.488328906	10.52106751	-3.303078443	-1.151246493	44.17983069	999.5366121	28.7	2039.890802	1.399635381	442.0388303	221.019381	99.78386154	0	0	0	0	0	0	0
4:59:58	205.7051908	2089.850347	-0.115923413	-0.488328906	10.52106751	-3.303078443	-1.151246493	44.17983069	999.5366121	28.7	2039.890802	1.399635381	442.0388303	221.019381	99.78386154	0	0	0	0	0	0	0
4:59:58	219.4657377	2140.366522	-0.701024788	-0.9111124	10.85393857	-5.187024163	-2.423374204	44.14087331	1000.625529	28.7	2041.730827	1.351013315	442.0969851	221.0484751	99.78392911	0	0	0	0	0	0	0
4:59:59	219.4657377	2140.366522	-0.701024788	-0.9111124	10.85393857	-5.187024163	-2.423374204	44.14087331	1000.625529	28.7	2041.730827	1.351013315	442.0969851	221.0484751	99.78392911	0	0	0	0	0	0	0
4:59:59	219.4657377	2140.366522	-0.701024788	-0.9111124	10.85393857	-5.187024163	-2.423374204	44.14087331	1000.625529	28.7	2041.730827	1.351013315	442.0969851	221.0484751	99.78392911	0	0	0	0	0	0	0
4:59:59	219.4657377	2140.366522	-0.701024788	-0.9111124	10.85393857	-5.187024163	-2.423374204	44.14087331	1000.625529	28.7	2041.730827	1.351013315	442.0969851	221.0484751	99.78392911	0	0	0	0	0	0	0
4:59:59	219.4657377	2140.366522	-0.701024788	-0.9111124	10.85393857	-5.187024163	-2.423374204	44.14087331	1000.625529	28.7	2041.730827	1.351013315	442.0969851	221.0484751	99.78392911	0	0	0	0	0	0	0
4:59:59	219.4657377	2140.366522	-0.701024788	-0.9111124	10.85393857	-5.187024163	-2.423374204	44.14087331	1000.625529	28.7	2041.730827	1.351013315	442.0969851	221.0484751	99.78392911	0	0	0	0	0	0	0
4:59:59	219.4657377	2140.366522	-0.701024788	-0.9111124	10.85393857	-5.187024163	-2.423374204	44.14087331	1000.625529	28.7	2041.730827	1.351013315	442.0969851	221.0484751	99.78392911	0	0	0	0	0	0	0
4:59:59	219.4657377	2140.366522	-0.701024788	-0.9111124	10.85393857	-5.187024163	-2.423374204	44.14087331	1000.625529	28.7	2041.730827	1.351013315	442.0969851	221.0484751	99.78392911	0	0	0	0	0	0	0
4:59:59	504.6121937	2230.193819	-1.547924691	-1.481153549	11.41845655	-6.942844371	-3.983847593	44.12092714	1001.183055	28.7	2045.559751	1.277318817	442.1267604	221.0633712	99.7839637	0	0	0	0	0	0	0
4:59:59	504.6121937	2230.193819	-1.547924691	-1.481153549	11.41845655	-6.942844371	-3.983847593	44.12092714	1001.183055	28.7	2045.559751	1.277318817	442.1267604	221.0633712	99.7839637	0	0	0	0	0	0	0
4:59:59	504.6121937	2230.193819	-1.547924691	-1.481153549	11.41845655	-6.942844371	-3.983847593	44.12092714	1001.183055	28.7	2045.559751	1.277318817	442.1267604	221.0633712	99.7839637	0	0	0	0	0	0	0
4:59:59	504.6121937	2230.193819	-1.547924691	-1.481153549	11.41845655	-6.942844371	-3.983847593	44.12092714	1001.183055	28.7	2045.559751	1.277318817	442.1267604	221.0633712	99.7839637	0	0	0	0	0	0	0
4:59:59	504.6121937	2230.193819	-1.547924691	-1.481153549	11.41845655	-6.942844371	-3.983847593	44.12092714	1001.183055	28.7	2045.559751	1.277318817	442.1267604	221.0633712	99.7839637	0	0	0	0	0	0	0
4:59:59	504.6121937	2230.193819	-1.547924691	-1.481153549	11.41845655	-6.942844371	-3.983847593	44.12092714	1001.183055	28.7	2045.559751	1.277318817	442.1267604	221.0633712	99.7839637	0	0	0	0	0	0	0
4:59:59	504.6121937	2230.193819	-1.547924691	-1.481153549	11.41845655	-6.942844371	-3.983847593	44.12092714	1001.183055	28.7	2045.559751	1.277318817	442.1267604	221.0633712	99.7839637	0	0	0	0	0	0	0
4:59:59	504.6121937	2230.193819	-1.547924691	-1.481153549	11.41845655	-6.942844371	-3.983847593	44.12092714	1001.183055	28.7	2045.559751	1.277318817	442.1267604	221.0633712	99.7839637	0	0	0	0	0	0	0
4:59:59	504.6121937	2230.193819	-1.547924691	-1.481153549	11.41845655	-6.942844371	-3.983847593	44.12092714	1001.183055	28.7	2045.559751	1.277318817	442.1267604	221.0633712	99.7839637	0	0	0	0	0	0	0
4:59:59	552.2485712	2344.373355	-1.855761442	-1.714390617	12.09646575	-8.168072318	-5.450257967	44.11071469	1001.468508	28.7	2051.525633	1.154787234	442.1420053	221.0709981	99.78398142	0	0	0	0	0	0	0
4:59:59	552.2485712	2344.373355	-1.855761442	-1.714390617	12.09646575	-8.168072318	-5.450257967	44.11071469	1001.468508	28.7	2051.525633	1.154787234	442.1420053	221.0709981	99.78398142	0	0	0	0	0	0	0
4:59:59	552.2485712	2344.373355	-1.855761442	-1.714390617	12.09646575	-8.168072318	-5.450257967	44.11071469	1001.468508	28.7	2051.525633	1.154787234	442.1420053	221.0709981	99.78398142	0	0	0	0	0	0	0
4:59:59	552.2485712	2344.373355	-1.855761442	-1.714390617	12.09646575	-8.168072318	-5.450257967	44.11071469	1001.468508	28.7	2051.525633	1.154787234	442.1420053	221.0709981	99.78398142	0	0	0	0	0	0	0
4:59:59	552.2485712	2344.373355	-1.855761442	-1.714390617	12.09646575	-8.168072318	-5.450257967	44.11071469	1001.468508	28.7	2051.525633	1.154787234	442.1420053	221.0709981	99.78398142	0	0	0	0	0	0	0
4:59:59	552.2485712	2344.373355	-1.855761442	-1.714390617	12.09646575	-8.168072318	-5.450257967	44.11071469	1001.468508	28.7	2051.525633	1.154787234	442.1420053	221.0709981	99.78398142	0	0	0	0	0	0	0
4:59:59	552.2485712	2344.373355	-1.855761442	-1.714390617	12.09646575	-8.168072318	-5.450257967	44.11071469	1001.468508	28.7	2051.525633	1.154787234	442.1420053	221.0709981	99.78398142	0	0	0	0	0	0	0
4:59:59	552.2485712	2344.373355	-1.855761442	-1.714390617	12.09646575	-8.168072318	-5.450257967	44.11071469	1001.468508	28.7	2051.525633	1.154787234	442.1420053	221.0709981	99.78398142	0	0	0	0	0	0	0
4:59:59	465.3948204	2468.110734	-1.210357858	-1.152503996	12.76247046	-8.001301027	-6.577508079	44.10548592	1001.61466	28.7	2060.587348	0.981651064	442.1498107	221.074903	99.78399048	0	0	0	0	0	0	0
4:59:59	465.3948204	2468.110734	-1.210357858	-1.152503996	12.76247046	-8.001301027	-6.577508079	44.10548592	1001.61466	28.7	2060.587348	0.981651064	442.1498107	221.074903	99.78399048	0	0	0	0	0	0	0
4:59:59	465.3948204	2468.110734	-1.210357858	-1.152503996	12.76247046	-8.001301027	-6.577508079	44.10548592	1001.61466	28.7	2060.587348	0.981651064	442.1498107	221.074903	99.78399048	0	0	0	0	0	0	0
4:59:59	465.3948204	2468.110734	-1.210357858	-1.152503996	12.76247046	-8.001301027	-6.577508079	44.10548592	1001.61466	28.7	2060.587348	0.981651064	442.1498107	221.074903	99.78399048	0	0	0	0	0	0	0
4:59:59	465.3948204	2468.110734	-1.210357858	-1.152503996	12.76247046	-8.001301027	-6.577508079	44.10548592	1001.61466	28.7	2060.587348	0.981651064	442.1498107	221.074903	99.78399048	0	0	0	0	0	0	0
4:59:59	465.3948204	2468.110734	-1.210357858	-1.152503996	12.76247046	-8.001301027	-6.577508079	44.10548592	1001.61466	28.7	2060.587348	0.981651064	442.1498107	221.074903	99.78399048	0	0	0	0	0	0	0
4:59:59	465.3948204	2468.110734	-1.210357858	-1.152503996	12.76247046	-8.001301027	-6.577508079	44.10548592	1001.61466	28.7	2060.587348	0.981651064	442.1498107	221.074903	99.78399048	0	0	0	0	0	0	0
5:00:00	465.3948204	2468.110734	-1.210357858	-1.152503996	12.76247046	-8.001301027	-6.577508079	44.10548592	1001.61466	28.7	2060.587348	0.981651064	442.1498107	221.074903	99.78399048	0	0	0	0	0	0	0
5:00:00	154.5601241	2534.473248	-0.144007223	-0.253706046	13.06482488	-6.563450126	-6.852132137	44.15160879	1001.172698	28.7	2072.036714	0.697805345	442.6374151	221.3184623	99.78497113	0	0	0	0	0	0	0
5:00:00	154.5601241	2534.473248	-0.144007223	-0.253706046	13.06482488	-6.563450126	-6.852132137	44.15160879	1001.172698	28.7	2072.036714	0.697805345	442.6374151	221.3184623	99.78497113	0	0	0	0	0	0	0
5:00:00	154.5601241	2534.473248	-0.144007223	-0.253706046	13.06482488	-6.563450126	-6.852132137	44.15160879	1001.172698	28.7	2072.036714	0.697805345	442.6374151	221.3184623	99.78497113	0	0	0	0	0	0	0
5:00:00	154.5601241	2534.473248	-0.144007223	-0.253706046	13.06482488	-6.563450126	-6.852132137	44.15160879	1001.172698	28.7	2072.036714	0.697805345	442.6374151	221.3184623	99.78497113	0	0	0	0	0	0	0
5:00:00	154.5601241	2534.473248	-0.144007223	-0.253706046	13.06482488	-6.563450126	-6.852132137	44.15160879	1001.172698	28.7	2072.036714	0.697805345	442.6374151	221.3184623	99.78497113	0	0	0	0	0	0	0
5:00:00	154.5601241	2534.473248	-0.144007223	-0.253706046	13.06482488	-6.563450126	-6.852132137	44.15160879	1001.172698	28.7	2072.036714	0.697805345	442.6374151	221.3184623	99.78497113	0	0	0	0	0	0	0
5:00:00	154.5601241	2534.473248	-0.144007223	-0.253706046	13.06482488	-6.563450126	-6.852132137	44.15160879	1001.172698	28.7	2072.036714	0.697805345	442.6374151	221.3184623	99.78497113	0	0	0	0	0	0	0
5:00:00	154.5601241	2534.473248	-0.144007223	-0.253706046	13.06482488	-6.563450126	-6.852132137	44.15160879	1001.172698	28.7	2072.036714	0.697805345	442.6374151	221.3184623	99.78497113	0	0	0	0	0	0	0
5:00:00	-108.1190645	2530.490847	0.999348302	0.464902505	12.95980634	-4.619766464	-6.258819654	44.1752237	1000.946413	28.7	2084.437174	0.370076337	442.8870685	221.4431647	99.78547322	0	0	0	0	0	0	0
5:00:00	-108.1190645	2530.490847	0.999348302	0.464902505	12.95980634	-4.619766464	-6.258819654	44.1752237	1000.946413	28.7	2084.437174	0.370076337	442.8870685	221.4431647	99.78547322	0	0	0	0	0	0	0
5:00:00	-108.1190645	2530.490847	0.999348302	0.464902505	12.95980634	-4.619766464	-6.258819654	44.1752237	1000.946413	28.7	2084.437174	0.370076337	442.8870685	221.4431647	99.78547322	0	0	0	0	0	0	0
5:00:00	-108.1190645	2530.490847	0.999348302	0.464902505	12.95980634	-4.619766464	-6.258819654	44.1752237	1000.946413	28.7	2084.437174	0.370076337	442.8870685	221.4431647	99.78547322	0	0	0	0	0	0	0
5:00:00	-108.1190645	2530.490847	0.999348302	0.464902505	12.95980634	-4.619766464	-6.258819654	44.1752237	1000.946413	28.7	2084.437174	0.370076337	442.8870685	221.4431647	99.78547322	0	0	0	0	0	0	0
5:00:00	-108.1190645	2530.490847	0.999348302	0.464902505	12.95980634	-4.619766464	-6.258819654	44.1752237	1000.946413	28.7	2084.437174	0.370076337	442.8870685	221.4431647	99.78547322	0	0	0	0	0	0	0
5:00:00	-108.1190645	2530.490847	0.999348302	0.464902505	12.95980634	-4.619766464	-6.258819654	44.1752237	1000.946413	28.7	2084.437174	0.370076337	442.8870685	221.4431647	99.78547322	0	0	0	0	0	0	0
5:00:00	-108.1190645	2530.490847	0.999348302	0.464902505	12.95980634	-4.619766464	-6.258819654	44.1752237	1000.946413	28.7	2084.437174	0.370076337	442.8870685	221.4431647	99.78547322	0	0	0	0	0	0	0
5:00:00	-108.1190645	2530.490847	0.999348302	0.464902505	12.95980634	-4.619766464	-6.258819654	44.1752237	1000.946413	28.7	2084.437174	0.370076337	442.8870685	221.4431647	99.78547322	0	0	0	0	0	0	0
5:00:00	-210.616113	2471.272914	1.96698633	1.224590082	12.55032484	-2.75435243	-5.150715663	44.18731454	1000.830556	28.7	2095.405457	0.189479084	443.0148911	221.5070123	99.78573029	0	0	0	0	0	0	0
5:00:00	-210.616113	2471.272914	1.96698633	1.224590082	12.55032484	-2.75435243	-5.150715663	44.18731454	1000.830556	28.7	2095.405457	0.189479084	443.0148911	221.5070123	99.78573029	0	0	0	0	0	0	0
5:00:00	-210.616113	2471.272914	1.96698633	1.224590082	12.55032484	-2.75435243	-5.150715663	44.18731454	1000.830556	28.7	2095.405457	0.189479084	443.0148911	221.5070123	99.78573029	0	0	0	0	0	0	0
5:00:00	-210.616113	2471.272914	1.96698633	1.224590082	12.55032484	-2.75435243	-5.150715663	44.18731454	1000.830556	28.7	2095.405457	0.189479084	443.0148911	221.5070123	99.78573029	0	0	0	0	0	0	0
5:00:00	-210.616113	2471.272914	1.96698633	1.224590082	12.55032484	-2.75435243	-5.150715663	44.18731454	1000.830556	28.7	2095.405457	0.189479084	443.0148911	221.5070123	99.78573029	0	0	0	0	0	0	0
5:00:00	-210.616113	2471.272914	1.96698633	1.224590082	12.55032484	-2.75435243	-5.150715663	44.18731454	1000.830556	28.7	2095.405457	0.189479084	443.0148911	221.5070123	99.78573029	0	0	0	0	0	0	0
5:00:00	-210.616113	2471.272914	1.96698633	1.224590082	12.55032484	-2.75435243	-5.150715663	44.18731454	1000.830556	28.7	2095.405457	0.189479084	443.0148911	221.5070123	99.78573029	0	0	0	0	0	0	0
5:00:00	-210.616113	2471.272914	1.96698633	1.224590082	12.55032484	-2.75435243	-5.150715663	44.18731454	1000.830556	28.7	2095.405457	0.189479084	443.0148911	221.5070123	99.78573029	0	0	0	0	0	0	0
5:00:00	-283.6004499	2369.782748	2.683993001	1.836854122	11.91765432	-1.226292444	-3.818070419	44.19350504	999.7386285	28.7	2103.86505	0.097013291	443.0803362	221.5397023	99.78586191	0	0	0	0	0	0	0
5:00:00	-283.6004499	2369.782748	2.683993001	1.836854122	11.91765432	-1.226292444	-3.818070419	44.19350504	999.7386285	28.7	2103.86505	0.097013291	443.0803362	221.5397023	99.78586191	0	0	0	0	0	0	0
5:00:00	-283.6004499	2369.782748	2.683993001	1.836854122	11.91765432	-1.226292444	-3.818070419	44.19350504	999.7386285	28.7	2103.86505	0.097013291	443.0803362	221.5397023	99.78586191	0	0	0	0	0	0	0
5:00:00	-283.6004499	2369.782748	2.683993001	1.836854122	11.91765432	-1.226292444	-3.818070419	44.19350504	999.7386285	28.7	2103.86505	0.097013291	443.0803362	221.5397023	99.78586191	0	0	0	0	0	0	0
5:00:00	-283.6004499	2369.782748	2.683993001	1.836854122	11.91765432	-1.226292444	-3.818070419	44.19350504	999.7386285	28.7	2103.86505	0.097013291	443.0803362	221.5397023	99.78586191	0	0	0	0	0	0	0
5:00:00	-283.6004499	2369.782748	2.683993001	1.836854122	11.91765432	-1.226292444	-3.818070419	44.19350504	999.7386285	28.7	2103.86505	0.097013291	443.0803362	221.5397023	99.78586191	0	0	0	0	0	0	0
5:00:00	-283.6004499	2369.782748	2.683993001	1.836854122	11.91765432	-1.226292444	-3.818070419	44.19350504	999.7386285	28.7	2103.86505	0.097013291	443.0803362	221.5397023	99.78586191	0	0	0	0	0	0	0
5:00:01	-283.6004499	2369.782748	2.683993001	1.836854122	11.91765432	-1.226292444	-3.818070419	44.19350504	999.7386285	28.7	2103.86505	0.097013291	443.0803362	221.5397023	99.78586191	0	0	0	0	0	0	0
5:00:01	-283.6004499	2369.782748	2.683993001	1.836854122	11.91765432	-1.226292444	-3.818070419	44.19350504	999.7386285	28.7	2103.86505	0.097013291	443.0803362	221.5397023	99.78586191	0	0	0	0	0	0	0
5:00:01	-343.9122463	2242.996623	2.459316417	1.824725311	11.20227101	-0.359853731	-2.532276055	44.24547458	999.1795618	28.7	2105.858346	0.049670805	443.1138442	221.5564396	99.7859293	0	0	0	0	0	0	0
5:00:01	-343.9122463	2242.996623	2.459316417	1.824725311	11.20227101	-0.359853731	-2.532276055	44.24547458	999.1795618	28.7	2105.858346	0.049670805	443.1138442	221.5564396	99.7859293	0	0	0	0	0	0	0
5:00:01	-343.9122463	2242.996623	2.459316417	1.824725311	11.20227101	-0.359853731	-2.532276055	44.24547458	999.1795618	28.7	2105.858346	0.049670805	443.1138442	221.5564396	99.7859293	0	0	0	0	0	0	0
5:00:01	-343.9122463	2242.996623	2.459316417	1.824725311	11.20227101	-0.359853731	-2.532276055	44.24547458	999.1795618	28.7	2105.858346	0.049670805	443.1138442	221.5564396	99.7859293	0	0	0	0	0	0	0
5:00:01	-343.9122463	2242.996623	2.459316417	1.824725311	11.20227101	-0.359853731	-2.532276055	44.24547458	999.1795618	28.7	2105.858346	0.049670805	443.1138442	221.5564396	99.7859293	0	0	0	0	0	0	0
5:00:01	-343.9122463	2242.996623	2.459316417	1.824725311	11.20227101	-0.359853731	-2.532276055	44.24547458	999.1795618	28.7	2105.858346	0.049670805	443.1138442	221.5564396	99.7859293	0	0	0	0	0	0	0
5:00:01	-343.9122463	2242.996623	2.459316417	1.824725311	11.20227101	-0.359853731	-2.532276055	44.24547458	999.1795618	28.7	2105.858346	0.049670805	443.1138442	221.5564396	99.7859293	0	0	0	0	0	0	0
5:00:01	-343.9122463	2242.996623	2.459316417	1.824725311	11.20227101	-0.359853731	-2.532276055	44.24547458	999.1795618	28.7	2105.858346	0.049670805	443.1138442	221.5564396	99.7859293	0	0	0	0	0	0	0
5:00:01	-177.1892781	2147.689439	1.477346005	1.003523359	10.73329876	-0.06826911	-1.57918134	44.27208299	998.8933196	28.7	2077.304529	0.562231452	443.1310002	221.5650091	99.7859638	0	0	0	0	0	0	0
5:00:01	-177.1892781	2147.689439	1.477346005	1.003523359	10.73329876	-0.06826911	-1.57918134	44.27208299	998.8933196	28.7	2077.304529	0.562231452	443.1310002	221.5650091	99.7859638	0	0	0	0	0	0	0
5:00:01	-177.1892781	2147.689439	1.477346005	1.003523359	10.73329876	-0.06826911	-1.57918134	44.27208299	998.8933196	28.7	2077.304529	0.562231452	443.1310002	221.5650091	99.7859638	0	0	0	0	0	0	0
5:00:01	-177.1892781	2147.689439	1.477346005	1.003523359	10.73329876	-0.06826911	-1.57918134	44.27208299	998.8933196	28.7	2077.304529	0.562231452	443.1310002	221.5650091	99.7859638	0	0	0	0	0	0	0
5:00:01	-177.1892781	2147.689439	1.477346005	1.003523359	10.73329876	-0.06826911	-1.57918134	44.27208299	998.8933196	28.7	2077.304529	0.562231452	443.1310002	221.5650091	99.7859638	0	0	0	0	0	0	0
5:00:01	-177.1892781	2147.689439	1.477346005	1.003523359	10.73329876	-0.06826911	-1.57918134	44.27208299	998.8933196	28.7	2077.304529	0.562231452	443.1310002	221.5650091	99.7859638	0	0	0	0	0	0	0
5:00:01	-177.1892781	2147.689439	1.477346005	1.003523359	10.73329876	-0.06826911	-1.57918134	44.27208299	998.8933196	28.7	2077.304529	0.562231452	443.1310002	221.5650091	99.7859638	0	0	0	0	0	0	0
5:00:01	-177.1892781	2147.689439	1.477346005	1.003523359	10.73329876	-0.06826911	-1.57918134	44.27208299	998.8933196	28.7	2077.304529	0.562231452	443.1310002	221.5650091	99.7859638	0	0	0	0	0	0	0
5:00:01	-110.8587904	2098.048817	0.994777155	0.53340396	10.48866496	0.076974215	-0.941788846	44.28570649	998.7467637	28.7	2060.236887	0.922262504	443.1397841	221.5693966	99.78598147	0	0	0	0	0	0	0
5:00:01	-110.8587904	2098.048817	0.994777155	0.53340396	10.48866496	0.076974215	-0.941788846	44.28570649	998.7467637	28.7	2060.236887	0.922262504	443.1397841	221.5693966	99.78598147	0	0	0	0	0	0	0
5:00:01	-110.8587904	2098.048817	0.994777155	0.53340396	10.48866496	0.076974215	-0.941788846	44.28570649	998.7467637	28.7	2060.236887	0.922262504	443.1397841	221.5693966	99.78598147	0	0	0	0	0	0	0
5:00:01	-110.8587904	2098.048817	0.994777155	0.53340396	10.48866496	0.076974215	-0.941788846	44.28570649	998.7467637	28.7	2060.236887	0.922262504	443.1397841	221.5693966	99.78598147	0	0	0	0	0	0	0
5:00:01	-142.2316259	2079.088323	0.817177379	0.327698534	10.39626558	0.130823498	-0.639544861	44.29085215	999.9038087	28.7	2053.819568	1.058248002	443.1431018	221.5710539	99.78598814	0	0	0	0	0	0	0
5:00:01	-142.2316259	2079.088323	0.817177379	0.327698534	10.39626558	0.130823498	-0.639544861	44.29085215	999.9038087	28.7	2053.819568	1.058248002	443.1431018	221.5710539	99.78598814	0	0	0	0	0	0	0
5:00:01	-142.2316259	2079.088323	0.817177379	0.327698534	10.39626558	0.130823498	-0.639544861	44.29085215	999.9038087	28.7	2053.819568	1.058248002	443.1431018	221.5710539	99.78598814	0	0	0	0	0	0	0
5:00:01	-142.2316259	2079.088323	0.817177379	0.327698534	10.39626558	0.130823498	-0.639544861	44.29085215	999.9038087	28.7	2053.819568	1.058248002	443.1431018	221.5710539	99.78598814	0	0	0	0	0	0	0
5:00:01	-142.2316259	2079.088323	0.817177379	0.327698534	10.39626558	0.130823498	-0.639544861	44.29085215	999.9038087	28.7	2053.819568	1.058248002	443.1431018	221.5710539	99.78598814	0	0	0	0	0	0	0
5:00:01	-91.11054444	2062.238021	0.632898818	0.09797365	10.31610398	0.175493631	-0.326670969	43.9537163	1002.22239	28.7	2048.280987	1.176222977	441.0475801	220.5232916	99.78257793	0	0	0	0	0	0	0
5:00:01	-91.11054444	2062.238021	0.632898818	0.09797365	10.31610398	0.175493631	-0.326670969	43.9537163	1002.22239	28.7	2048.280987	1.176222977	441.0475801	220.5232916	99.78257793	0	0	0	0	0	0	0
5:00:01	-91.11054444	2062.238021	0.632898818	0.09797365	10.31610398	0.175493631	-0.326670969	43.9537163	1002.22239	28.7	2048.280987	1.176222977	441.0475801	220.5232916	99.78257793	0	0	0	0	0	0	0
5:00:01	-91.11054444	2062.238021	0.632898818	0.09797365	10.31610398	0.175493631	-0.326670969	43.9537163	1002.22239	28.7	2048.280987	1.176222977	441.0475801	220.5232916	99.78257793	0	0	0	0	0	0	0
5:00:01	-91.11054444	2062.238021	0.632898818	0.09797365	10.31610398	0.175493631	-0.326670969	43.9537163	1002.22239	28.7	2048.280987	1.176222977	441.0475801	220.5232916	99.78257793	0	0	0	0	0	0	0
5:00:02	-91.11054444	2062.238021	0.632898818	0.09797365	10.31610398	0.175493631	-0.326670969	43.9537163	1002.22239	28.7	2048.280987	1.176222977	441.0475801	220.5232916	99.78257793	0	0	0	0	0	0	0
5:00:02	-91.11054444	2062.238021	0.632898818	0.09797365	10.31610398	0.175493631	-0.326670969	43.9537163	1002.22239	28.7	2048.280987	1.176222977	441.0475801	220.5232916	99.78257793	0	0	0	0	0	0	0
5:00:02	-91.11054444	2062.238021	0.632898818	0.09797365	10.31610398	0.175493631	-0.326670969	43.9537163	1002.22239	28.7	2048.280987	1.176222977	441.0475801	220.5232916	99.78257793	0	0	0	0	0	0	0
5:00:02	-52.88265475	2054.570459	0.548916195	0.168818509	10.27506124	0.203316739	-0.143127536	43.78110275	1003.409504	28.7	2045.373753	1.236626164	439.974673	219.9868373	99.7808319	0	0	0	0	0	0	0
5:00:02	-52.88265475	2054.570459	0.548916195	0.168818509	10.27506124	0.203316739	-0.143127536	43.78110275	1003.409504	28.7	2045.373753	1.236626164	439.974673	219.9868373	99.7808319	0	0	0	0	0	0	0
5:00:02	-52.88265475	2054.570459	0.548916195	0.168818509	10.27506124	0.203316739	-0.143127536	43.78110275	1003.409504	28.7	2045.373753	1.236626164	439.974673	219.9868373	99.7808319	0	0	0	0	0	0	0
5:00:02	-52.88265475	2054.570459	0.548916195	0.168818509	10.27506124	0.203316739	-0.143127536	43.78110275	1003.409504	28.7	2045.373753	1.236626164	439.974673	219.9868373	99.7808319	0	0	0	0	0	0	0
5:00:02	-52.88265475	2054.570459	0.548916195	0.168818509	10.27506124	0.203316739	-0.143127536	43.78110275	1003.409504	28.7	2045.373753	1.236626164	439.974673	219.9868373	99.7808319	0	0	0	0	0	0	0
5:00:02	-52.88265475	2054.570459	0.548916195	0.168818509	10.27506124	0.203316739	-0.143127536	43.78110275	1003.409504	28.7	2045.373753	1.236626164	439.974673	219.9868373	99.7808319	0	0	0	0	0	0	0
5:00:02	-52.88265475	2054.570459	0.548916195	0.168818509	10.27506124	0.203316739	-0.143127536	43.78110275	1003.409504	28.7	2045.373753	1.236626164	439.974673	219.9868373	99.7808319	0	0	0	0	0	0	0
5:00:02	-52.88265475	2054.570459	0.548916195	0.168818509	10.27506124	0.203316739	-0.143127536	43.78110275	1003.409504	28.7	2045.373753	1.236626164	439.974673	219.9868373	99.7808319	0	0	0	0	0	0	0
5:00:02	21.41224077	2049.574139	0.465341092	0.106035076	10.25160735	0.21203417	-0.015249299	43.69272461	1004.017306	28.7	2043.766362	1.267552596	439.4253446	219.7121727	99.77993793	0	0	0	0	0	0	0
5:00:02	21.41224077	2049.574139	0.465341092	0.106035076	10.25160735	0.21203417	-0.015249299	43.69272461	1004.017306	28.7	2043.766362	1.267552596	439.4253446	219.7121727	99.77993793	0	0	0	0	0	0	0
5:00:02	21.41224077	2049.574139	0.465341092	0.106035076	10.25160735	0.21203417	-0.015249299	43.69272461	1004.017306	28.7	2043.766362	1.267552596	439.4253446	219.7121727	99.77993793	0	0	0	0	0	0	0
5:00:02	21.41224077	2049.574139	0.465341092	0.106035076	10.25160735	0.21203417	-0.015249299	43.69272461	1004.017306	28.7	2043.766362	1.267552596	439.4253446	219.7121727	99.77993793	0	0	0	0	0	0	0
5:00:02	21.41224077	2049.574139	0.465341092	0.106035076	10.25160735	0.21203417	-0.015249299	43.69272461	1004.017306	28.7	2043.766362	1.267552596	439.4253446	219.7121727	99.77993793	0	0	0	0	0	0	0
5:00:02	21.41224077	2049.574139	0.465341092	0.106035076	10.25160735	0.21203417	-0.015249299	43.69272461	1004.017306	28.7	2043.766362	1.267552596	439.4253446	219.7121727	99.77993793	0	0	0	0	0	0	0
5:00:02	21.41224077	2049.574139	0.465341092	0.106035076	10.25160735	0.21203417	-0.015249299	43.69272461	1004.017306	28.7	2043.766362	1.267552596	439.4253446	219.7121727	99.77993793	0	0	0	0	0	0	0
5:00:02	21.41224077	2049.574139	0.465341092	0.106035076	10.25160735	0.21203417	-0.015249299	43.69272461	1004.017306	28.7	2043.766362	1.267552596	439.4253446	219.7121727	99.77993793	0	0	0	0	0	0	0
5:00:02	21.41224077	2049.574139	0.465341092	0.106035076	10.25160735	0.21203417	-0.015249299	43.69272461	1004.017306	28.7	2043.766362	1.267552596	439.4253446	219.7121727	99.77993793	0	0	0	0	0	0	0
5:00:02	-52.77898073	2047.018671	0.426062639	0.121561959	10.23959896	0.216441495	0.071592359	43.647475	1004.328501	28.7	2041.965929	1.332186929	439.1440884	219.5715444	99.77948022	0	0	0	0	0	0	0
5:00:02	-52.77898073	2047.018671	0.426062639	0.121561959	10.23959896	0.216441495	0.071592359	43.647475	1004.328501	28.7	2041.965929	1.332186929	439.1440884	219.5715444	99.77948022	0	0	0	0	0	0	0
5:00:02	-52.77898073	2047.018671	0.426062639	0.121561959	10.23959896	0.216441495	0.071592359	43.647475	1004.328501	28.7	2041.965929	1.332186929	439.1440884	219.5715444	99.77948022	0	0	0	0	0	0	0
5:00:02	-52.77898073	2047.018671	0.426062639	0.121561959	10.23959896	0.216441495	0.071592359	43.647475	1004.328501	28.7	2041.965929	1.332186929	439.1440884	219.5715444	99.77948022	0	0	0	0	0	0	0
5:00:02	-52.77898073	2047.018671	0.426062639	0.121561959	10.23959896	0.216441495	0.071592359	43.647475	1004.328501	28.7	2041.965929	1.332186929	439.1440884	219.5715444	99.77948022	0	0	0	0	0	0	0
5:00:02	-52.77898073	2047.018671	0.426062639	0.121561959	10.23959896	0.216441495	0.071592359	43.647475	1004.328501	28.7	2041.965929	1.332186929	439.1440884	219.5715444	99.77948022	0	0	0	0	0	0	0
5:00:02	-52.77898073	2047.018671	0.426062639	0.121561959	10.23959896	0.216441495	0.071592359	43.647475	1004.328501	28.7	2041.965929	1.332186929	439.1440884	219.5715444	99.77948022	0	0	0	0	0	0	0
5:00:02	-52.77898073	2047.018671	0.426062639	0.121561959	10.23959896	0.216441495	0.071592359	43.647475	1004.328501	28.7	2041.965929	1.332186929	439.1440884	219.5715444	99.77948022	0	0	0	0	0	0	0
5:00:02	-40.03032613	2045.661536	0.417920071	-0.002104277	10.23345067	0.218546046	0.127367288	43.6243072	1004.830408	28.7	2041.098412	1.365279708	439.0000853	219.4995427	99.77924587	0	0	0	0	0	0	0
5:00:02	-40.03032613	2045.661536	0.417920071	-0.002104277	10.23345067	0.218546046	0.127367288	43.6243072	1004.830408	28.7	2041.098412	1.365279708	439.0000853	219.4995427	99.77924587	0	0	0	0	0	0	0
5:00:02	-40.03032613	2045.661536	0.417920071	-0.002104277	10.23345067	0.218546046	0.127367288	43.6243072	1004.830408	28.7	2041.098412	1.365279708	439.0000853	219.4995427	99.77924587	0	0	0	0	0	0	0
5:00:02	-40.03032613	2045.661536	0.417920071	-0.002104277	10.23345067	0.218546046	0.127367288	43.6243072	1004.830408	28.7	2041.098412	1.365279708	439.0000853	219.4995427	99.77924587	0	0	0	0	0	0	0
5:00:03	-40.03032613	2045.661536	0.417920071	-0.002104277	10.23345067	0.218546046	0.127367288	43.6243072	1004.830408	28.7	2041.098412	1.365279708	439.0000853	219.4995427	99.77924587	0	0	0	0	0	0	0
5:00:03	-40.03032613	2045.661536	0.417920071	-0.002104277	10.23345067	0.218546046	0.127367288	43.6243072	1004.830408	28.7	2041.098412	1.365279708	439.0000853	219.4995427	99.77924587	0	0	0	0	0	0	0
5:00:03	-40.03032613	2045.661536	0.417920071	-0.002104277	10.23345067	0.218546046	0.127367288	43.6243072	1004.830408	28.7	2041.098412	1.365279708	439.0000853	219.4995427	99.77924587	0	0	0	0	0	0	0
5:00:03	-40.03032613	2045.661536	0.417920071	-0.002104277	10.23345067	0.218546046	0.127367288	43.6243072	1004.830408	28.7	2041.098412	1.365279708	439.0000853	219.4995427	99.77924587	0	0	0	0	0	0	0
5:00:03	59.91042502	2045.27537	0.317279076	-0.05626139	10.23030274	0.221135575	0.163172051	43.61244529	1005.087385	28.7	2040.711371	1.38222321	438.9263557	219.4626779	99.77912589	0	0	0	0	0	0	0
5:00:03	59.91042502	2045.27537	0.317279076	-0.05626139	10.23030274	0.221135575	0.163172051	43.61244529	1005.087385	28.7	2040.711371	1.38222321	438.9263557	219.4626779	99.77912589	0	0	0	0	0	0	0
5:00:03	59.91042502	2045.27537	0.317279076	-0.05626139	10.23030274	0.221135575	0.163172051	43.61244529	1005.087385	28.7	2040.711371	1.38222321	438.9263557	219.4626779	99.77912589	0	0	0	0	0	0	0
5:00:03	59.91042502	2045.27537	0.317279076	-0.05626139	10.23030274	0.221135575	0.163172051	43.61244529	1005.087385	28.7	2040.711371	1.38222321	438.9263557	219.4626779	99.77912589	0	0	0	0	0	0	0
5:00:03	59.91042502	2045.27537	0.317279076	-0.05626139	10.23030274	0.221135575	0.163172051	43.61244529	1005.087385	28.7	2040.711371	1.38222321	438.9263557	219.4626779	99.77912589	0	0	0	0	0	0	0
5:00:03	59.91042502	2045.27537	0.317279076	-0.05626139	10.23030274	0.221135575	0.163172051	43.61244529	1005.087385	28.7	2040.711371	1.38222321	438.9263557	219.4626779	99.77912589	0	0	0	0	0	0	0
5:00:03	59.91042502	2045.27537	0.317279076	-0.05626139	10.23030274	0.221135575	0.163172051	43.61244529	1005.087385	28.7	2040.711371	1.38222321	438.9263557	219.4626779	99.77912589	0	0	0	0	0	0	0
5:00:03	59.91042502	2045.27537	0.317279076	-0.05626139	10.23030274	0.221135575	0.163172051	43.61244529	1005.087385	28.7	2040.711371	1.38222321	438.9263557	219.4626779	99.77912589	0	0	0	0	0	0	0
5:00:03	59.91042502	2045.27537	0.317279076	-0.05626139	10.23030274	0.221135575	0.163172051	43.61244529	1005.087385	28.7	2040.711371	1.38222321	438.9263557	219.4626779	99.77912589	0	0	0	0	0	0	0
5:00:03	45.00652161	2044.527966	0.339206887	-0.054805832	10.226739	0.219813415	0.18553609	43.60637199	1005.218957	28.7	2040.565126	1.390898284	438.8886061	219.4438031	99.77906445	0	0	0	0	0	0	0
5:00:03	45.00652161	2044.527966	0.339206887	-0.054805832	10.226739	0.219813415	0.18553609	43.60637199	1005.218957	28.7	2040.565126	1.390898284	438.8886061	219.4438031	99.77906445	0	0	0	0	0	0	0
5:00:03	45.00652161	2044.527966	0.339206887	-0.054805832	10.226739	0.219813415	0.18553609	43.60637199	1005.218957	28.7	2040.565126	1.390898284	438.8886061	219.4438031	99.77906445	0	0	0	0	0	0	0
5:00:03	45.00652161	2044.527966	0.339206887	-0.054805832	10.226739	0.219813415	0.18553609	43.60637199	1005.218957	28.7	2040.565126	1.390898284	438.8886061	219.4438031	99.77906445	0	0	0	0	0	0	0
5:00:03	45.00652161	2044.527966	0.339206887	-0.054805832	10.226739	0.219813415	0.18553609	43.60637199	1005.218957	28.7	2040.565126	1.390898284	438.8886061	219.4438031	99.77906445	0	0	0	0	0	0	0
5:00:03	45.00652161	2044.527966	0.339206887	-0.054805832	10.226739	0.219813415	0.18553609	43.60637199	1005.218957	28.7	2040.565126	1.390898284	438.8886061	219.4438031	99.77906445	0	0	0	0	0	0	0
5:00:03	45.00652161	2044.527966	0.339206887	-0.054805832	10.226739	0.219813415	0.18553609	43.60637199	1005.218957	28.7	2040.565126	1.390898284	438.8886061	219.4438031	99.77906445	0	0	0	0	0	0	0
5:00:03	45.00652161	2044.527966	0.339206887	-0.054805832	10.226739	0.219813415	0.18553609	43.60637199	1005.218957	28.7	2040.565126	1.390898284	438.8886061	219.4438031	99.77906445	0	0	0	0	0	0	0
5:00:03	20.24580306	2043.943854	0.348321926	-0.119724586	10.22491437	0.218232468	0.198162478	43.60326246	1005.286322	28.7	2040.52248	1.395339921	438.8692783	219.4341392	99.779033	0	0	0	0	0	0	0
5:00:03	20.24580306	2043.943854	0.348321926	-0.119724586	10.22491437	0.218232468	0.198162478	43.60326246	1005.286322	28.7	2040.52248	1.395339921	438.8692783	219.4341392	99.779033	0	0	0	0	0	0	0
5:00:03	20.24580306	2043.943854	0.348321926	-0.119724586	10.22491437	0.218232468	0.198162478	43.60326246	1005.286322	28.7	2040.52248	1.395339921	438.8692783	219.4341392	99.779033	0	0	0	0	0	0	0
5:00:03	20.24580306	2043.943854	0.348321926	-0.119724586	10.22491437	0.218232468	0.198162478	43.60326246	1005.286322	28.7	2040.52248	1.395339921	438.8692783	219.4341392	99.779033	0	0	0	0	0	0	0
5:00:03	20.24580306	2043.943854	0.348321926	-0.119724586	10.22491437	0.218232468	0.198162478	43.60326246	1005.286322	28.7	2040.52248	1.395339921	438.8692783	219.4341392	99.779033	0	0	0	0	0	0	0
5:00:03	20.24580306	2043.943854	0.348321926	-0.119724586	10.22491437	0.218232468	0.198162478	43.60326246	1005.286322	28.7	2040.52248	1.395339921	438.8692783	219.4341392	99.779033	0	0	0	0	0	0	0
5:00:03	20.24580306	2043.943854	0.348321926	-0.119724586	10.22491437	0.218232468	0.198162478	43.60326246	1005.286322	28.7	2040.52248	1.395339921	438.8692783	219.4341392	99.779033	0	0	0	0	0	0	0
5:00:03	20.24580306	2043.943854	0.348321926	-0.119724586	10.22491437	0.218232468	0.198162478	43.60326246	1005.286322	28.7	2040.52248	1.395339921	438.8692783	219.4341392	99.779033	0	0	0	0	0	0	0
5:00:03	54.38629117	2043.528469	0.373340826	-0.005058988	10.22334016	0.216703024	0.205403189	43.99207038	1003.841685	28.7	2039.924782	1.39761404	441.9357345	220.9673673	99.7834089	0	0	0	0	0	0	0
5:00:03	54.38629117	2043.528469	0.373340826	-0.005058988	10.22334016	0.216703024	0.205403189	43.99207038	1003.841685	28.7	2039.924782	1.39761404	441.9357345	220.9673673	99.7834089	0	0	0	0	0	0	0
5:00:03	54.38629117	2043.528469	0.373340826	-0.005058988	10.22334016	0.216703024	0.205403189	43.99207038	1003.841685	28.7	2039.924782	1.39761404	441.9357345	220.9673673	99.7834089	0	0	0	0	0	0	0
5:00:04	54.38629117	2043.528469	0.373340826	-0.005058988	10.22334016	0.216703024	0.205403189	43.99207038	1003.841685	28.7	2039.924782	1.39761404	441.9357345	220.9673673	99.7834089	0	0	0	0	0	0	0
5:00:04	54.38629117	2043.528469	0.373340826	-0.005058988	10.22334016	0.216703024	0.205403189	43.99207038	1003.841685	28.7	2039.924782	1.39761404	441.9357345	220.9673673	99.7834089	0	0	0	0	0	0	0
5:00:04	54.38629117	2043.528469	0.373340826	-0.005058988	10.22334016	0.216703024	0.205403189	43.99207038	1003.841685	28.7	2039.924782	1.39761404	441.9357345	220.9673673	99.7834089	0	0	0	0	0	0	0
5:00:04	54.38629117	2043.528469	0.373340826	-0.005058988	10.22334016	0.216703024	0.205403189	43.99207038	1003.841685	28.7	2039.924782	1.39761404	441.9357345	220.9673673	99.7834089	0	0	0	0	0	0	0
5:00:04	54.38629117	2043.528469	0.373340826	-0.005058988	10.22334016	0.216703024	0.205403189	43.99207038	1003.841685	28.7	2039.924782	1.39761404	441.9357345	220.9673673	99.7834089	0	0	0	0	0	0	0
5:00:04	8.746741079	2044.272784	0.366998503	0.035369798	10.22856616	-0.079352052	0.179702433	44.19114003	1003.102031	28.7	2039.666304	1.398778388	443.5057601	221.75238	99.78564935	0	0	0	0	0	0	0
5:00:04	8.746741079	2044.272784	0.366998503	0.035369798	10.22856616	-0.079352052	0.179702433	44.19114003	1003.102031	28.7	2039.666304	1.398778388	443.5057601	221.75238	99.78564935	0	0	0	0	0	0	0
5:00:04	8.746741079	2044.272784	0.366998503	0.035369798	10.22856616	-0.079352052	0.179702433	44.19114003	1003.102031	28.7	2039.666304	1.398778388	443.5057601	221.75238	99.78564935	0	0	0	0	0	0	0
5:00:04	8.746741079	2044.272784	0.366998503	0.035369798	10.22856616	-0.079352052	0.179702433	44.19114003	1003.102031	28.7	2039.666304	1.398778388	443.5057601	221.75238	99.78564935	0	0	0	0	0	0	0
5:00:04	8.746741079	2044.272784	0.366998503	0.035369798	10.22856616	-0.079352052	0.179702433	44.19114003	1003.102031	28.7	2039.666304	1.398778388	443.5057601	221.75238	99.78564935	0	0	0	0	0	0	0
5:00:04	8.746741079	2044.272784	0.366998503	0.035369798	10.22856616	-0.079352052	0.179702433	44.19114003	1003.102031	28.7	2039.666304	1.398778388	443.5057601	221.75238	99.78564935	0	0	0	0	0	0	0
5:00:04	8.746741079	2044.272784	0.366998503	0.035369798	10.22856616	-0.079352052	0.179702433	44.19114003	1003.102031	28.7	2039.666304	1.398778388	443.5057601	221.75238	99.78564935	0	0	0	0	0	0	0
5:00:04	8.746741079	2044.272784	0.366998503	0.035369798	10.22856616	-0.079352052	0.179702433	44.19114003	1003.102031	28.7	2039.666304	1.398778388	443.5057601	221.75238	99.78564935	0	0	0	0	0	0	0
5:00:04	8.746741079	2044.272784	0.366998503	0.035369798	10.22856616	-0.079352052	0.179702433	44.19114003	1003.102031	28.7	2039.666304	1.398778388	443.5057601	221.75238	99.78564935	0	0	0	0	0	0	0
5:00:04	170.4063874	2057.606506	0.089087234	-0.269250663	10.31749787	-1.326700251	-0.186800354	44.2930637	1002.723328	28.7	2039.724116	1.399374535	444.3096132	222.1543066	99.78679647	0	0	0	0	0	0	0
5:00:04	170.4063874	2057.606506	0.089087234	-0.269250663	10.31749787	-1.326700251	-0.186800354	44.2930637	1002.723328	28.7	2039.724116	1.399374535	444.3096132	222.1543066	99.78679647	0	0	0	0	0	0	0
5:00:04	170.4063874	2057.606506	0.089087234	-0.269250663	10.31749787	-1.326700251	-0.186800354	44.2930637	1002.723328	28.7	2039.724116	1.399374535	444.3096132	222.1543066	99.78679647	0	0	0	0	0	0	0
5:00:04	170.4063874	2057.606506	0.089087234	-0.269250663	10.31749787	-1.326700251	-0.186800354	44.2930637	1002.723328	28.7	2039.724116	1.399374535	444.3096132	222.1543066	99.78679647	0	0	0	0	0	0	0
5:00:04	170.4063874	2057.606506	0.089087234	-0.269250663	10.31749787	-1.326700251	-0.186800354	44.2930637	1002.723328	28.7	2039.724116	1.399374535	444.3096132	222.1543066	99.78679647	0	0	0	0	0	0	0
5:00:04	170.4063874	2057.606506	0.089087234	-0.269250663	10.31749787	-1.326700251	-0.186800354	44.2930637	1002.723328	28.7	2039.724116	1.399374535	444.3096132	222.1543066	99.78679647	0	0	0	0	0	0	0
5:00:04	170.4063874	2057.606506	0.089087234	-0.269250663	10.31749787	-1.326700251	-0.186800354	44.2930637	1002.723328	28.7	2039.724116	1.399374535	444.3096132	222.1543066	99.78679647	0	0	0	0	0	0	0
5:00:04	170.4063874	2057.606506	0.089087234	-0.269250663	10.31749787	-1.326700251	-0.186800354	44.2930637	1002.723328	28.7	2039.724116	1.399374535	444.3096132	222.1543066	99.78679647	0	0	0	0	0	0	0
5:00:04	99.63096637	2088.093083	-0.072683336	-0.32664834	10.51177491	-3.172366528	-1.096241781	44.34524861	1002.529432	28.7	2040.501331	1.399679762	444.7211859	222.360093	99.78738379	0	0	0	0	0	0	0
5:00:04	99.63096637	2088.093083	-0.072683336	-0.32664834	10.51177491	-3.172366528	-1.096241781	44.34524861	1002.529432	28.7	2040.501331	1.399679762	444.7211859	222.360093	99.78738379	0	0	0	0	0	0	0
5:00:04	99.63096637	2088.093083	-0.072683336	-0.32664834	10.51177491	-3.172366528	-1.096241781	44.34524861	1002.529432	28.7	2040.501331	1.399679762	444.7211859	222.360093	99.78738379	0	0	0	0	0	0	0
5:00:04	99.63096637	2088.093083	-0.072683336	-0.32664834	10.51177491	-3.172366528	-1.096241781	44.34524861	1002.529432	28.7	2040.501331	1.399679762	444.7211859	222.360093	99.78738379	0	0	0	0	0	0	0
5:00:04	99.63096637	2088.093083	-0.072683336	-0.32664834	10.51177491	-3.172366528	-1.096241781	44.34524861	1002.529432	28.7	2040.501331	1.399679762	444.7211859	222.360093	99.78738379	0	0	0	0	0	0	0
5:00:04	99.63096637	2088.093083	-0.072683336	-0.32664834	10.51177491	-3.172366528	-1.096241781	44.34524861	1002.529432	28.7	2040.501331	1.399679762	444.7211859	222.360093	99.78738379	0	0	0	0	0	0	0
5:00:04	99.63096637	2088.093083	-0.072683336	-0.32664834	10.51177491	-3.172366528	-1.096241781	44.34524861	1002.529432	28.7	2040.501331	1.399679762	444.7211859	222.360093	99.78738379	0	0	0	0	0	0	0
5:00:04	99.63096637	2088.093083	-0.072683336	-0.32664834	10.51177491	-3.172366528	-1.096241781	44.34524861	1002.529432	28.7	2040.501331	1.399679762	444.7211859	222.360093	99.78738379	0	0	0	0	0	0	0
5:00:04	132.1213508	2139.77037	-0.622085868	-1.02985195	10.85162075	-5.118555662	-2.393747792	44.32316729	1003.011365	28.7	2042.324938	1.351036038	444.9319112	222.4654556	99.7876845	0	0	0	0	0	0	0
5:00:04	132.1213508	2139.77037	-0.622085868	-1.02985195	10.85162075	-5.118555662	-2.393747792	44.32316729	1003.011365	28.7	2042.324938	1.351036038	444.9319112	222.4654556	99.7876845	0	0	0	0	0	0	0
5:00:05	132.1213508	2139.77037	-0.622085868	-1.02985195	10.85162075	-5.118555662	-2.393747792	44.32316729	1003.011365	28.7	2042.324938	1.351036038	444.9319112	222.4654556	99.7876845	0	0	0	0	0	0	0
5:00:05	132.1213508	2139.77037	-0.622085868	-1.02985195	10.85162075	-5.118555662	-2.393747792	44.32316729	1003.011365	28.7	2042.324938	1.351036038	444.9319112	222.4654556	99.7876845	0	0	0	0	0	0	0
5:00:05	132.1213508	2139.77037	-0.622085868	-1.02985195	10.85162075	-5.118555662	-2.393747792	44.32316729	1003.011365	28.7	2042.324938	1.351036038	444.9319112	222.4654556	99.7876845	0	0	0	0	0	0	0
5:00:05	132.1213508	2139.77037	-0.622085868	-1.02985195	10.85162075	-5.118555662	-2.393747792	44.32316729	1003.011365	28.7	2042.324938	1.351036038	444.9319112	222.4654556	99.7876845	0	0	0	0	0	0	0
5:00:05	132.1213508	2139.77037	-0.622085868	-1.02985195	10.85162075	-5.118555662	-2.393747792	44.32316729	1003.011365	28.7	2042.324938	1.351036038	444.9319112	222.4654556	99.7876845	0	0	0	0	0	0	0
5:00:05	132.1213508	2139.77037	-0.622085868	-1.02985195	10.85162075	-5.118555662	-2.393747792	44.32316729	1003.011365	28.7	2042.324938	1.351036038	444.9319112	222.4654556	99.7876845	0	0	0	0	0	0	0
5:00:05	132.1213508	2139.77037	-0.622085868	-1.02985195	10.85162075	-5.118555662	-2.393747792	44.32316729	1003.011365	28.7	2042.324938	1.351036038	444.9319112	222.4654556	99.7876845	0	0	0	0	0	0	0
5:00:05	254.8679476	2219.683598	-1.309043965	-1.344092198	11.35833383	-6.815764499	-3.84096687	44.31186165	1003.258115	28.7	2045.641848	1.277330451	445.0398025	222.5194013	99.78783846	0	0	0	0	0	0	0
5:00:05	254.8679476	2219.683598	-1.309043965	-1.344092198	11.35833383	-6.815764499	-3.84096687	44.31186165	1003.258115	28.7	2045.641848	1.277330451	445.0398025	222.5194013	99.78783846	0	0	0	0	0	0	0
5:00:05	254.8679476	2219.683598	-1.309043965	-1.344092198	11.35833383	-6.815764499	-3.84096687	44.31186165	1003.258115	28.7	2045.641848	1.277330451	445.0398025	222.5194013	99.78783846	0	0	0	0	0	0	0
5:00:05	254.8679476	2219.683598	-1.309043965	-1.344092198	11.35833383	-6.815764499	-3.84096687	44.31186165	1003.258115	28.7	2045.641848	1.277330451	445.0398025	222.5194013	99.78783846	0	0	0	0	0	0	0
5:00:05	254.8679476	2219.683598	-1.309043965	-1.344092198	11.35833383	-6.815764499	-3.84096687	44.31186165	1003.258115	28.7	2045.641848	1.277330451	445.0398025	222.5194013	99.78783846	0	0	0	0	0	0	0
5:00:05	254.8679476	2219.683598	-1.309043965	-1.344092198	11.35833383	-6.815764499	-3.84096687	44.31186165	1003.258115	28.7	2045.641848	1.277330451	445.0398025	222.5194013	99.78783846	0	0	0	0	0	0	0
5:00:05	254.8679476	2219.683598	-1.309043965	-1.344092198	11.35833383	-6.815764499	-3.84096687	44.31186165	1003.258115	28.7	2045.641848	1.277330451	445.0398025	222.5194013	99.78783846	0	0	0	0	0	0	0
5:00:05	254.8679476	2219.683598	-1.309043965	-1.344092198	11.35833383	-6.815764499	-3.84096687	44.31186165	1003.258115	28.7	2045.641848	1.277330451	445.0398025	222.5194013	99.78783846	0	0	0	0	0	0	0
5:00:05	418.1131892	2339.707162	-1.74739851	-1.504983206	12.06943492	-8.099287424	-5.373559037	44.30607317	1003.384451	28.7	2051.882234	1.141993191	445.0950429	222.5470214	99.78791729	0	0	0	0	0	0	0
5:00:05	418.1131892	2339.707162	-1.74739851	-1.504983206	12.06943492	-8.099287424	-5.373559037	44.30607317	1003.384451	28.7	2051.882234	1.141993191	445.0950429	222.5470214	99.78791729	0	0	0	0	0	0	0
5:00:05	418.1131892	2339.707162	-1.74739851	-1.504983206	12.06943492	-8.099287424	-5.373559037	44.30607317	1003.384451	28.7	2051.882234	1.141993191	445.0950429	222.5470214	99.78791729	0	0	0	0	0	0	0
5:00:05	418.1131892	2339.707162	-1.74739851	-1.504983206	12.06943492	-8.099287424	-5.373559037	44.30607317	1003.384451	28.7	2051.882234	1.141993191	445.0950429	222.5470214	99.78791729	0	0	0	0	0	0	0
5:00:05	418.1131892	2339.707162	-1.74739851	-1.504983206	12.06943492	-8.099287424	-5.373559037	44.30607317	1003.384451	28.7	2051.882234	1.141993191	445.0950429	222.5470214	99.78791729	0	0	0	0	0	0	0
5:00:05	418.1131892	2339.707162	-1.74739851	-1.504983206	12.06943492	-8.099287424	-5.373559037	44.30607317	1003.384451	28.7	2051.882234	1.141993191	445.0950429	222.5470214	99.78791729	0	0	0	0	0	0	0
5:00:05	418.1131892	2339.707162	-1.74739851	-1.504983206	12.06943492	-8.099287424	-5.373559037	44.30607317	1003.384451	28.7	2051.882234	1.141993191	445.0950429	222.5470214	99.78791729	0	0	0	0	0	0	0
5:00:05	418.1131892	2339.707162	-1.74739851	-1.504983206	12.06943492	-8.099287424	-5.373559037	44.30607317	1003.384451	28.7	2051.882234	1.141993191	445.0950429	222.5470214	99.78791729	0	0	0	0	0	0	0
5:00:05	418.1131892	2339.707162	-1.74739851	-1.504983206	12.06943492	-8.099287424	-5.373559037	44.30607317	1003.384451	28.7	2051.882234	1.141993191	445.0950429	222.5470214	99.78791729	0	0	0	0	0	0	0
5:00:05	391.1650569	2467.023963	-1.094460037	-1.014103401	12.75171068	-7.959531161	-6.534494227	44.30310946	1003.449135	28.7	2061.097216	0.926300514	445.123326	222.561163	99.78795765	0	0	0	0	0	0	0
5:00:05	391.1650569	2467.023963	-1.094460037	-1.014103401	12.75171068	-7.959531161	-6.534494227	44.30310946	1003.449135	28.7	2061.097216	0.926300514	445.123326	222.561163	99.78795765	0	0	0	0	0	0	0
5:00:05	391.1650569	2467.023963	-1.094460037	-1.014103401	12.75171068	-7.959531161	-6.534494227	44.30310946	1003.449135	28.7	2061.097216	0.926300514	445.123326	222.561163	99.78795765	0	0	0	0	0	0	0
5:00:05	391.1650569	2467.023963	-1.094460037	-1.014103401	12.75171068	-7.959531161	-6.534494227	44.30310946	1003.449135	28.7	2061.097216	0.926300514	445.123326	222.561163	99.78795765	0	0	0	0	0	0	0
5:00:05	391.1650569	2467.023963	-1.094460037	-1.014103401	12.75171068	-7.959531161	-6.534494227	44.30310946	1003.449135	28.7	2061.097216	0.926300514	445.123326	222.561163	99.78795765	0	0	0	0	0	0	0
5:00:05	391.1650569	2467.023963	-1.094460037	-1.014103401	12.75171068	-7.959531161	-6.534494227	44.30310946	1003.449135	28.7	2061.097216	0.926300514	445.123326	222.561163	99.78795765	0	0	0	0	0	0	0
5:00:05	391.1650569	2467.023963	-1.094460037	-1.014103401	12.75171068	-7.959531161	-6.534494227	44.30310946	1003.449135	28.7	2061.097216	0.926300514	445.123326	222.561163	99.78795765	0	0	0	0	0	0	0
5:00:05	391.1650569	2467.023963	-1.094460037	-1.014103401	12.75171068	-7.959531161	-6.534494227	44.30310946	1003.449135	28.7	2061.097216	0.926300514	445.123326	222.561163	99.78795765	0	0	0	0	0	0	0
5:00:06	180.0784051	2535.828317	-0.160931539	-0.186508941	13.07295587	-6.637151954	-6.867229044	44.30159204	1004.037597	28.7	2072.119863	0.682265863	445.4501269	222.7245634	99.78846632	0	0	0	0	0	0	0
5:00:06	180.0784051	2535.828317	-0.160931539	-0.186508941	13.07295587	-6.637151954	-6.867229044	44.30159204	1004.037597	28.7	2072.119863	0.682265863	445.4501269	222.7245634	99.78846632	0	0	0	0	0	0	0
5:00:06	180.0784051	2535.828317	-0.160931539	-0.186508941	13.07295587	-6.637151954	-6.867229044	44.30159204	1004.037597	28.7	2072.119863	0.682265863	445.4501269	222.7245634	99.78846632	0	0	0	0	0	0	0
5:00:06	180.0784051	2535.828317	-0.160931539	-0.186508941	13.07295587	-6.637151954	-6.867229044	44.30159204	1004.037597	28.7	2072.119863	0.682265863	445.4501269	222.7245634	99.78846632	0	0	0	0	0	0	0
5:00:06	180.0784051	2535.828317	-0.160931539	-0.186508941	13.07295587	-6.637151954	-6.867229044	44.30159204	1004.037597	28.7	2072.119863	0.682265863	445.4501269	222.7245634	99.78846632	0	0	0	0	0	0	0
5:00:06	180.0784051	2535.828317	-0.160931539	-0.186508941	13.07295587	-6.637151954	-6.867229044	44.30159204	1004.037597	28.7	2072.119863	0.682265863	445.4501269	222.7245634	99.78846632	0	0	0	0	0	0	0
5:00:06	180.0784051	2535.828317	-0.160931539	-0.186508941	13.07295587	-6.637151954	-6.867229044	44.30159204	1004.037597	28.7	2072.119863	0.682265863	445.4501269	222.7245634	99.78846632	0	0	0	0	0	0	0
5:00:06	180.0784051	2535.828317	-0.160931539	-0.186508941	13.07295587	-6.637151954	-6.867229044	44.30159204	1004.037597	28.7	2072.119863	0.682265863	445.4501269	222.7245634	99.78846632	0	0	0	0	0	0	0
5:00:06	-36.19024858	2535.908514	0.950003052	0.453507422	12.9883694	-4.730957801	-6.323717271	44.30081513	1004.33889	28.7	2084.387266	0.378120122	445.617449	222.8082245	99.78872676	0	0	0	0	0	0	0
5:00:06	-36.19024858	2535.908514	0.950003052	0.453507422	12.9883694	-4.730957801	-6.323717271	44.30081513	1004.33889	28.7	2084.387266	0.378120122	445.617449	222.8082245	99.78872676	0	0	0	0	0	0	0
5:00:06	-36.19024858	2535.908514	0.950003052	0.453507422	12.9883694	-4.730957801	-6.323717271	44.30081513	1004.33889	28.7	2084.387266	0.378120122	445.617449	222.8082245	99.78872676	0	0	0	0	0	0	0
5:00:06	-36.19024858	2535.908514	0.950003052	0.453507422	12.9883694	-4.730957801	-6.323717271	44.30081513	1004.33889	28.7	2084.387266	0.378120122	445.617449	222.8082245	99.78872676	0	0	0	0	0	0	0
5:00:06	-36.19024858	2535.908514	0.950003052	0.453507422	12.9883694	-4.730957801	-6.323717271	44.30081513	1004.33889	28.7	2084.387266	0.378120122	445.617449	222.8082245	99.78872676	0	0	0	0	0	0	0
5:00:06	-36.19024858	2535.908514	0.950003052	0.453507422	12.9883694	-4.730957801	-6.323717271	44.30081513	1004.33889	28.7	2084.387266	0.378120122	445.617449	222.8082245	99.78872676	0	0	0	0	0	0	0
5:00:06	-36.19024858	2535.908514	0.950003052	0.453507422	12.9883694	-4.730957801	-6.323717271	44.30081513	1004.33889	28.7	2084.387266	0.378120122	445.617449	222.8082245	99.78872676	0	0	0	0	0	0	0
5:00:06	-36.19024858	2535.908514	0.950003052	0.453507422	12.9883694	-4.730957801	-6.323717271	44.30081513	1004.33889	28.7	2084.387266	0.378120122	445.617449	222.8082245	99.78872676	0	0	0	0	0	0	0
5:00:06	-36.19024858	2535.908514	0.950003052	0.453507422	12.9883694	-4.730957801	-6.323717271	44.30081513	1004.33889	28.7	2084.387266	0.378120122	445.617449	222.8082245	99.78872676	0	0	0	0	0	0	0
5:00:06	-216.0168953	2477.316687	1.834889563	1.0741158	12.59274113	-2.876602394	-5.245503243	44.30041734	1004.493152	28.7	2095.394592	0.193597502	445.7031179	222.8510589	99.7888601	0	0	0	0	0	0	0
5:00:06	-216.0168953	2477.316687	1.834889563	1.0741158	12.59274113	-2.876602394	-5.245503243	44.30041734	1004.493152	28.7	2095.394592	0.193597502	445.7031179	222.8510589	99.7888601	0	0	0	0	0	0	0
5:00:06	-216.0168953	2477.316687	1.834889563	1.0741158	12.59274113	-2.876602394	-5.245503243	44.30041734	1004.493152	28.7	2095.394592	0.193597502	445.7031179	222.8510589	99.7888601	0	0	0	0	0	0	0
5:00:06	-216.0168953	2477.316687	1.834889563	1.0741158	12.59274113	-2.876602394	-5.245503243	44.30041734	1004.493152	28.7	2095.394592	0.193597502	445.7031179	222.8510589	99.7888601	0	0	0	0	0	0	0
5:00:06	-216.0168953	2477.316687	1.834889563	1.0741158	12.59274113	-2.876602394	-5.245503243	44.30041734	1004.493152	28.7	2095.394592	0.193597502	445.7031179	222.8510589	99.7888601	0	0	0	0	0	0	0
5:00:06	-216.0168953	2477.316687	1.834889563	1.0741158	12.59274113	-2.876602394	-5.245503243	44.30041734	1004.493152	28.7	2095.394592	0.193597502	445.7031179	222.8510589	99.7888601	0	0	0	0	0	0	0
5:00:06	-216.0168953	2477.316687	1.834889563	1.0741158	12.59274113	-2.876602394	-5.245503243	44.30041734	1004.493152	28.7	2095.394592	0.193597502	445.7031179	222.8510589	99.7888601	0	0	0	0	0	0	0
5:00:06	-216.0168953	2477.316687	1.834889563	1.0741158	12.59274113	-2.876602394	-5.245503243	44.30041734	1004.493152	28.7	2095.394592	0.193597502	445.7031179	222.8510589	99.7888601	0	0	0	0	0	0	0
5:00:06	-479.5735384	2382.087736	2.626823456	1.94476329	11.99949146	-1.368260426	-3.97764966	44.30021368	1004.317934	28.7	2103.837855	0.099121921	445.7469804	222.8729902	99.78892837	0	0	0	0	0	0	0
5:00:06	-479.5735384	2382.087736	2.626823456	1.94476329	11.99949146	-1.368260426	-3.97764966	44.30021368	1004.317934	28.7	2103.837855	0.099121921	445.7469804	222.8729902	99.78892837	0	0	0	0	0	0	0
5:00:06	-479.5735384	2382.087736	2.626823456	1.94476329	11.99949146	-1.368260426	-3.97764966	44.30021368	1004.317934	28.7	2103.837855	0.099121921	445.7469804	222.8729902	99.78892837	0	0	0	0	0	0	0
5:00:06	-479.5735384	2382.087736	2.626823456	1.94476329	11.99949146	-1.368260426	-3.97764966	44.30021368	1004.317934	28.7	2103.837855	0.099121921	445.7469804	222.8729902	99.78892837	0	0	0	0	0	0	0
5:00:06	-479.5735384	2382.087736	2.626823456	1.94476329	11.99949146	-1.368260426	-3.97764966	44.30021368	1004.317934	28.7	2103.837855	0.099121921	445.7469804	222.8729902	99.78892837	0	0	0	0	0	0	0
5:00:06	-479.5735384	2382.087736	2.626823456	1.94476329	11.99949146	-1.368260426	-3.97764966	44.30021368	1004.317934	28.7	2103.837855	0.099121921	445.7469804	222.8729902	99.78892837	0	0	0	0	0	0	0
5:00:06	-479.5735384	2382.087736	2.626823456	1.94476329	11.99949146	-1.368260426	-3.97764966	44.30021368	1004.317934	28.7	2103.837855	0.099121921	445.7469804	222.8729902	99.78892837	0	0	0	0	0	0	0
5:00:07	-479.5735384	2382.087736	2.626823456	1.94476329	11.99949146	-1.368260426	-3.97764966	44.30021368	1004.317934	28.7	2103.837855	0.099121921	445.7469804	222.8729902	99.78892837	0	0	0	0	0	0	0
5:00:07	-552.9316357	2259.701761	2.87763761	1.954758804	11.28402763	-0.380445338	-2.688500626	44.3489094	1003.862174	28.7	2109.304462	0.050750424	445.7694379	222.884219	99.78896333	0	0	0	0	0	0	0
5:00:07	-552.9316357	2259.701761	2.87763761	1.954758804	11.28402763	-0.380445338	-2.688500626	44.3489094	1003.862174	28.7	2109.304462	0.050750424	445.7694379	222.884219	99.78896333	0	0	0	0	0	0	0
5:00:07	-552.9316357	2259.701761	2.87763761	1.954758804	11.28402763	-0.380445338	-2.688500626	44.3489094	1003.862174	28.7	2109.304462	0.050750424	445.7694379	222.884219	99.78896333	0	0	0	0	0	0	0
5:00:07	-552.9316357	2259.701761	2.87763761	1.954758804	11.28402763	-0.380445338	-2.688500626	44.3489094	1003.862174	28.7	2109.304462	0.050750424	445.7694379	222.884219	99.78896333	0	0	0	0	0	0	0
5:00:07	-552.9316357	2259.701761	2.87763761	1.954758804	11.28402763	-0.380445338	-2.688500626	44.3489094	1003.862174	28.7	2109.304462	0.050750424	445.7694379	222.884219	99.78896333	0	0	0	0	0	0	0
5:00:07	-552.9316357	2259.701761	2.87763761	1.954758804	11.28402763	-0.380445338	-2.688500626	44.3489094	1003.862174	28.7	2109.304462	0.050750424	445.7694379	222.884219	99.78896333	0	0	0	0	0	0	0
5:00:07	-552.9316357	2259.701761	2.87763761	1.954758804	11.28402763	-0.380445338	-2.688500626	44.3489094	1003.862174	28.7	2109.304462	0.050750424	445.7694379	222.884219	99.78896333	0	0	0	0	0	0	0
5:00:07	-552.9316357	2259.701761	2.87763761	1.954758804	11.28402763	-0.380445338	-2.688500626	44.3489094	1003.862174	28.7	2109.304462	0.050750424	445.7694379	222.884219	99.78896333	0	0	0	0	0	0	0
5:00:07	-552.9316357	2259.701761	2.87763761	1.954758804	11.28402763	-0.380445338	-2.688500626	44.3489094	1003.862174	28.7	2109.304462	0.050750424	445.7694379	222.884219	99.78896333	0	0	0	0	0	0	0
5:00:07	-306.5749895	2156.79075	1.709518456	1.073692508	10.77615815	-0.075796013	-1.679192321	44.37384162	1003.628825	28.7	2079.486628	0.562784217	445.7809362	222.8899681	99.78898122	0	0	0	0	0	0	0
5:00:07	-306.5749895	2156.79075	1.709518456	1.073692508	10.77615815	-0.075796013	-1.679192321	44.37384162	1003.628825	28.7	2079.486628	0.562784217	445.7809362	222.8899681	99.78898122	0	0	0	0	0	0	0
5:00:07	-306.5749895	2156.79075	1.709518456	1.073692508	10.77615815	-0.075796013	-1.679192321	44.37384162	1003.628825	28.7	2079.486628	0.562784217	445.7809362	222.8899681	99.78898122	0	0	0	0	0	0	0
5:00:07	-306.5749895	2156.79075	1.709518456	1.073692508	10.77615815	-0.075796013	-1.679192321	44.37384162	1003.628825	28.7	2079.486628	0.562784217	445.7809362	222.8899681	99.78898122	0	0	0	0	0	0	0
5:00:07	-306.5749895	2156.79075	1.709518456	1.073692508	10.77615815	-0.075796013	-1.679192321	44.37384162	1003.628825	28.7	2079.486628	0.562784217	445.7809362	222.8899681	99.78898122	0	0	0	0	0	0	0
5:00:07	-306.5749895	2156.79075	1.709518456	1.073692508	10.77615815	-0.075796013	-1.679192321	44.37384162	1003.628825	28.7	2079.486628	0.562784217	445.7809362	222.8899681	99.78898122	0	0	0	0	0	0	0
5:00:07	-306.5749895	2156.79075	1.709518456	1.073692508	10.77615815	-0.075796013	-1.679192321	44.37384162	1003.628825	28.7	2079.486628	0.562784217	445.7809362	222.8899681	99.78898122	0	0	0	0	0	0	0
5:00:07	-306.5749895	2156.79075	1.709518456	1.073692508	10.77615815	-0.075796013	-1.679192321	44.37384162	1003.628825	28.7	2079.486628	0.562784217	445.7809362	222.8899681	99.78898122	0	0	0	0	0	0	0
5:00:07	-227.1636346	2102.748904	1.13623345	0.670130564	10.51124897	0.073448441	-0.994098468	44.38660691	1003.50935	28.7	2062.37493	0.922545519	445.7868233	222.8929117	99.78899039	0	0	0	0	0	0	0
5:00:07	-227.1636346	2102.748904	1.13623345	0.670130564	10.51124897	0.073448441	-0.994098468	44.38660691	1003.50935	28.7	2062.37493	0.922545519	445.7868233	222.8929117	99.78899039	0	0	0	0	0	0	0
5:00:07	-227.1636346	2102.748904	1.13623345	0.670130564	10.51124897	0.073448441	-0.994098468	44.38660691	1003.50935	28.7	2062.37493	0.922545519	445.7868233	222.8929117	99.78899039	0	0	0	0	0	0	0
5:00:07	-227.1636346	2102.748904	1.13623345	0.670130564	10.51124897	0.073448441	-0.994098468	44.38660691	1003.50935	28.7	2062.37493	0.922545519	445.7868233	222.8929117	99.78899039	0	0	0	0	0	0	0
5:00:07	-227.1636346	2102.748904	1.13623345	0.670130564	10.51124897	0.073448441	-0.994098468	44.38660691	1003.50935	28.7	2062.37493	0.922545519	445.7868233	222.8929117	99.78899039	0	0	0	0	0	0	0
5:00:07	-227.1636346	2102.748904	1.13623345	0.670130564	10.51124897	0.073448441	-0.994098468	44.38660691	1003.50935	28.7	2062.37493	0.922545519	445.7868233	222.8929117	99.78899039	0	0	0	0	0	0	0
5:00:07	-227.1636346	2102.748904	1.13623345	0.670130564	10.51124897	0.073448441	-0.994098468	44.38660691	1003.50935	28.7	2062.37493	0.922545519	445.7868233	222.8929117	99.78899039	0	0	0	0	0	0	0
5:00:07	-227.1636346	2102.748904	1.13623345	0.670130564	10.51124897	0.073448441	-0.994098468	44.38660691	1003.50935	28.7	2062.37493	0.922545519	445.7868233	222.8929117	99.78899039	0	0	0	0	0	0	0
5:00:07	-70.74307692	2074.949279	0.815367526	0.525722849	10.37497547	0.149253602	-0.550210416	44.39314274	1001.735299	28.7	2052.60954	1.106743306	445.7898376	222.8944188	99.78899508	0	0	0	0	0	0	0
5:00:07	-70.74307692	2074.949279	0.815367526	0.525722849	10.37497547	0.149253602	-0.550210416	44.39314274	1001.735299	28.7	2052.60954	1.106743306	445.7898376	222.8944188	99.78899508	0	0	0	0	0	0	0
5:00:07	-70.74307692	2074.949279	0.815367526	0.525722849	10.37497547	0.149253602	-0.550210416	44.39314274	1001.735299	28.7	2052.60954	1.106743306	445.7898376	222.8944188	99.78899508	0	0	0	0	0	0	0
5:00:07	-70.74307692	2074.949279	0.815367526	0.525722849	10.37497547	0.149253602	-0.550210416	44.39314274	1001.735299	28.7	2052.60954	1.106743306	445.7898376	222.8944188	99.78899508	0	0	0	0	0	0	0
5:00:07	-70.74307692	2074.949279	0.815367526	0.525722849	10.37497547	0.149253602	-0.550210416	44.39314274	1001.735299	28.7	2052.60954	1.106743306	445.7898376	222.8944188	99.78899508	0	0	0	0	0	0	0
5:00:07	-70.74307692	2074.949279	0.815367526	0.525722849	10.37497547	0.149253602	-0.550210416	44.39314274	1001.735299	28.7	2052.60954	1.106743306	445.7898376	222.8944188	99.78899508	0	0	0	0	0	0	0
5:00:08	-70.74307692	2074.949279	0.815367526	0.525722849	10.37497547	0.149253602	-0.550210416	44.39314274	1001.735299	28.7	2052.60954	1.106743306	445.7898376	222.8944188	99.78899508	0	0	0	0	0	0	0
5:00:08	-70.74307692	2074.949279	0.815367526	0.525722849	10.37497547	0.149253602	-0.550210416	44.39314274	1001.735299	28.7	2052.60954	1.106743306	445.7898376	222.8944188	99.78899508	0	0	0	0	0	0	0
5:00:08	-70.74307692	2074.949279	0.815367526	0.525722849	10.37497547	0.149253602	-0.550210416	44.39314274	1001.735299	28.7	2052.60954	1.106743306	445.7898376	222.8944188	99.78899508	0	0	0	0	0	0	0
5:00:08	-30.92954338	2060.311879	0.601156173	0.211994099	10.30276344	0.185721844	-0.262171733	44.00608908	1000.826985	28.7	2047.183637	1.201052573	441.1993008	220.5991504	99.78216548	0	0	0	0	0	0	0
5:00:08	-30.92954338	2060.311879	0.601156173	0.211994099	10.30276344	0.185721844	-0.262171733	44.00608908	1000.826985	28.7	2047.183637	1.201052573	441.1993008	220.5991504	99.78216548	0	0	0	0	0	0	0
5:00:08	-30.92954338	2060.311879	0.601156173	0.211994099	10.30276344	0.185721844	-0.262171733	44.00608908	1000.826985	28.7	2047.183637	1.201052573	441.1993008	220.5991504	99.78216548	0	0	0	0	0	0	0
5:00:08	-30.92954338	2060.311879	0.601156173	0.211994099	10.30276344	0.185721844	-0.262171733	44.00608908	1000.826985	28.7	2047.183637	1.201052573	441.1993008	220.5991504	99.78216548	0	0	0	0	0	0	0
5:00:08	-30.92954338	2060.311879	0.601156173	0.211994099	10.30276344	0.185721844	-0.262171733	44.00608908	1000.826985	28.7	2047.183637	1.201052573	441.1993008	220.5991504	99.78216548	0	0	0	0	0	0	0
5:00:08	-30.92954338	2060.311879	0.601156173	0.211994099	10.30276344	0.185721844	-0.262171733	44.00608908	1000.826985	28.7	2047.183637	1.201052573	441.1993008	220.5991504	99.78216548	0	0	0	0	0	0	0
5:00:08	-30.92954338	2060.311879	0.601156173	0.211994099	10.30276344	0.185721844	-0.262171733	44.00608908	1000.826985	28.7	2047.183637	1.201052573	441.1993008	220.5991504	99.78216548	0	0	0	0	0	0	0
5:00:08	-30.92954338	2060.311879	0.601156173	0.211994099	10.30276344	0.185721844	-0.262171733	44.00608908	1000.826985	28.7	2047.183637	1.201052573	441.1993008	220.5991504	99.78216548	0	0	0	0	0	0	0
5:00:08	14.55185779	2052.243186	0.513767961	0.201260978	10.26383888	0.201673584	-0.079287927	43.80791761	1000.361928	28.7	2044.438414	1.249338917	438.848946	219.423973	99.77866873	0	0	0	0	0	0	0
5:00:08	14.55185779	2052.243186	0.513767961	0.201260978	10.26383888	0.201673584	-0.079287927	43.80791761	1000.361928	28.7	2044.438414	1.249338917	438.848946	219.423973	99.77866873	0	0	0	0	0	0	0
5:00:08	14.55185779	2052.243186	0.513767961	0.201260978	10.26383888	0.201673584	-0.079287927	43.80791761	1000.361928	28.7	2044.438414	1.249338917	438.848946	219.423973	99.77866873	0	0	0	0	0	0	0
5:00:08	14.55185779	2052.243186	0.513767961	0.201260978	10.26383888	0.201673584	-0.079287927	43.80791761	1000.361928	28.7	2044.438414	1.249338917	438.848946	219.423973	99.77866873	0	0	0	0	0	0	0
5:00:08	14.55185779	2052.243186	0.513767961	0.201260978	10.26383888	0.201673584	-0.079287927	43.80791761	1000.361928	28.7	2044.438414	1.249338917	438.848946	219.423973	99.77866873	0	0	0	0	0	0	0
5:00:08	14.55185779	2052.243186	0.513767961	0.201260978	10.26383888	0.201673584	-0.079287927	43.80791761	1000.361928	28.7	2044.438414	1.249338917	438.848946	219.423973	99.77866873	0	0	0	0	0	0	0
5:00:08	14.55185779	2052.243186	0.513767961	0.201260978	10.26383888	0.201673584	-0.079287927	43.80791761	1000.361928	28.7	2044.438414	1.249338917	438.848946	219.423973	99.77866873	0	0	0	0	0	0	0
5:00:08	14.55185779	2052.243186	0.513767961	0.201260978	10.26383888	0.201673584	-0.079287927	43.80791761	1000.361928	28.7	2044.438414	1.249338917	438.848946	219.423973	99.77866873	0	0	0	0	0	0	0
5:00:08	-36.06851281	2047.882575	0.430097196	0.064149621	10.24390951	0.208784875	0.035060581	43.70645382	1000.123819	28.7	2043.06026	1.274061526	437.6455644	218.8222822	99.77687839	0	0	0	0	0	0	0
5:00:08	-36.06851281	2047.882575	0.430097196	0.064149621	10.24390951	0.208784875	0.035060581	43.70645382	1000.123819	28.7	2043.06026	1.274061526	437.6455644	218.8222822	99.77687839	0	0	0	0	0	0	0
5:00:08	-36.06851281	2047.882575	0.430097196	0.064149621	10.24390951	0.208784875	0.035060581	43.70645382	1000.123819	28.7	2043.06026	1.274061526	437.6455644	218.8222822	99.77687839	0	0	0	0	0	0	0
5:00:08	-36.06851281	2047.882575	0.430097196	0.064149621	10.24390951	0.208784875	0.035060581	43.70645382	1000.123819	28.7	2043.06026	1.274061526	437.6455644	218.8222822	99.77687839	0	0	0	0	0	0	0
5:00:08	-36.06851281	2047.882575	0.430097196	0.064149621	10.24390951	0.208784875	0.035060581	43.70645382	1000.123819	28.7	2043.06026	1.274061526	437.6455644	218.8222822	99.77687839	0	0	0	0	0	0	0
5:00:08	-36.06851281	2047.882575	0.430097196	0.064149621	10.24390951	0.208784875	0.035060581	43.70645382	1000.123819	28.7	2043.06026	1.274061526	437.6455644	218.8222822	99.77687839	0	0	0	0	0	0	0
5:00:08	-36.06851281	2047.882575	0.430097196	0.064149621	10.24390951	0.208784875	0.035060581	43.70645382	1000.123819	28.7	2043.06026	1.274061526	437.6455644	218.8222822	99.77687839	0	0	0	0	0	0	0
5:00:08	-36.06851281	2047.882575	0.430097196	0.064149621	10.24390951	0.208784875	0.035060581	43.70645382	1000.123819	28.7	2043.06026	1.274061526	437.6455644	218.8222822	99.77687839	0	0	0	0	0	0	0
5:00:08	-36.06851281	2047.882575	0.430097196	0.064149621	10.24390951	0.208784875	0.035060581	43.70645382	1000.123819	28.7	2043.06026	1.274061526	437.6455644	218.8222822	99.77687839	0	0	0	0	0	0	0
5:00:08	19.36408144	2045.851782	0.392297764	0.028924606	10.23370567	0.213521856	0.106711018	43.65450435	999.9579875	28.7	2042.381973	1.286719501	437.029433	218.5142165	99.77596173	0	0	0	0	0	0	0
5:00:08	19.36408144	2045.851782	0.392297764	0.028924606	10.23370567	0.213521856	0.106711018	43.65450435	999.9579875	28.7	2042.381973	1.286719501	437.029433	218.5142165	99.77596173	0	0	0	0	0	0	0
5:00:08	19.36408144	2045.851782	0.392297764	0.028924606	10.23370567	0.213521856	0.106711018	43.65450435	999.9579875	28.7	2042.381973	1.286719501	437.029433	218.5142165	99.77596173	0	0	0	0	0	0	0
5:00:08	19.36408144	2045.851782	0.392297764	0.028924606	10.23370567	0.213521856	0.106711018	43.65450435	999.9579875	28.7	2042.381973	1.286719501	437.029433	218.5142165	99.77596173	0	0	0	0	0	0	0
5:00:09	19.36408144	2045.851782	0.392297764	0.028924606	10.23370567	0.213521856	0.106711018	43.65450435	999.9579875	28.7	2042.381973	1.286719501	437.029433	218.5142165	99.77596173	0	0	0	0	0	0	0
5:00:09	19.36408144	2045.851782	0.392297764	0.028924606	10.23370567	0.213521856	0.106711018	43.65450435	999.9579875	28.7	2042.381973	1.286719501	437.029433	218.5142165	99.77596173	0	0	0	0	0	0	0
5:00:09	19.36408144	2045.851782	0.392297764	0.028924606	10.23370567	0.213521856	0.106711018	43.65450435	999.9579875	28.7	2042.381973	1.286719501	437.029433	218.5142165	99.77596173	0	0	0	0	0	0	0
5:00:09	19.36408144	2045.851782	0.392297764	0.028924606	10.23370567	0.213521856	0.106711018	43.65450435	999.9579875	28.7	2042.381973	1.286719501	437.029433	218.5142165	99.77596173	0	0	0	0	0	0	0
5:00:09	106.3807137	2044.491377	0.322656455	0.084129398	10.2274813	0.21409119	0.150284041	43.62790623	999.8730816	28.7	2041.017458	1.342000385	436.7139737	218.3564868	99.77549241	0	0	0	0	0	0	0
5:00:09	106.3807137	2044.491377	0.322656455	0.084129398	10.2274813	0.21409119	0.150284041	43.62790623	999.8730816	28.7	2041.017458	1.342000385	436.7139737	218.3564868	99.77549241	0	0	0	0	0	0	0
5:00:09	106.3807137	2044.491377	0.322656455	0.084129398	10.2274813	0.21409119	0.150284041	43.62790623	999.8730816	28.7	2041.017458	1.342000385	436.7139737	218.3564868	99.77549241	0	0	0	0	0	0	0
5:00:09	106.3807137	2044.491377	0.322656455	0.084129398	10.2274813	0.21409119	0.150284041	43.62790623	999.8730816	28.7	2041.017458	1.342000385	436.7139737	218.3564868	99.77549241	0	0	0	0	0	0	0
5:00:09	106.3807137	2044.491377	0.322656455	0.084129398	10.2274813	0.21409119	0.150284041	43.62790623	999.8730816	28.7	2041.017458	1.342000385	436.7139737	218.3564868	99.77549241	0	0	0	0	0	0	0
5:00:09	106.3807137	2044.491377	0.322656455	0.084129398	10.2274813	0.21409119	0.150284041	43.62790623	999.8730816	28.7	2041.017458	1.342000385	436.7139737	218.3564868	99.77549241	0	0	0	0	0	0	0
5:00:09	106.3807137	2044.491377	0.322656455	0.084129398	10.2274813	0.21409119	0.150284041	43.62790623	999.8730816	28.7	2041.017458	1.342000385	436.7139737	218.3564868	99.77549241	0	0	0	0	0	0	0
5:00:09	106.3807137	2044.491377	0.322656455	0.084129398	10.2274813	0.21409119	0.150284041	43.62790623	999.8730816	28.7	2041.017458	1.342000385	436.7139737	218.3564868	99.77549241	0	0	0	0	0	0	0
5:00:09	67.12858941	2044.142817	0.408360105	-0.006645748	10.22465443	0.216238689	0.176209429	43.61428799	999.8296098	28.7	2039.781723	1.370304197	436.5524585	218.2757293	99.77525211	0	0	0	0	0	0	0
5:00:09	67.12858941	2044.142817	0.408360105	-0.006645748	10.22465443	0.216238689	0.176209429	43.61428799	999.8296098	28.7	2039.781723	1.370304197	436.5524585	218.2757293	99.77525211	0	0	0	0	0	0	0
5:00:09	67.12858941	2044.142817	0.408360105	-0.006645748	10.22465443	0.216238689	0.176209429	43.61428799	999.8296098	28.7	2039.781723	1.370304197	436.5524585	218.2757293	99.77525211	0	0	0	0	0	0	0
5:00:09	67.12858941	2044.142817	0.408360105	-0.006645748	10.22465443	0.216238689	0.176209429	43.61428799	999.8296098	28.7	2039.781723	1.370304197	436.5524585	218.2757293	99.77525211	0	0	0	0	0	0	0
5:00:09	67.12858941	2044.142817	0.408360105	-0.006645748	10.22465443	0.216238689	0.176209429	43.61428799	999.8296098	28.7	2039.781723	1.370304197	436.5524585	218.2757293	99.77525211	0	0	0	0	0	0	0
5:00:09	67.12858941	2044.142817	0.408360105	-0.006645748	10.22465443	0.216238689	0.176209429	43.61428799	999.8296098	28.7	2039.781723	1.370304197	436.5524585	218.2757293	99.77525211	0	0	0	0	0	0	0
5:00:09	67.12858941	2044.142817	0.408360105	-0.006645748	10.22465443	0.216238689	0.176209429	43.61428799	999.8296098	28.7	2039.781723	1.370304197	436.5524585	218.2757293	99.77525211	0	0	0	0	0	0	0
5:00:09	67.12858941	2044.142817	0.408360105	-0.006645748	10.22465443	0.216238689	0.176209429	43.61428799	999.8296098	28.7	2039.781723	1.370304197	436.5524585	218.2757293	99.77525211	0	0	0	0	0	0	0
5:00:09	67.12858941	2044.142817	0.408360105	-0.006645748	10.22465443	0.216238689	0.176209429	43.61428799	999.8296098	28.7	2039.781723	1.370304197	436.5524585	218.2757293	99.77525211	0	0	0	0	0	0	0
5:00:09	16.12318178	2043.542866	0.384920374	0.014533377	10.22204707	0.215130209	0.192211228	43.60731545	999.8073522	28.7	2039.21525	1.384795749	436.4697628	218.2343814	99.77512908	0	0	0	0	0	0	0
5:00:09	16.12318178	2043.542866	0.384920374	0.014533377	10.22204707	0.215130209	0.192211228	43.60731545	999.8073522	28.7	2039.21525	1.384795749	436.4697628	218.2343814	99.77512908	0	0	0	0	0	0	0
5:00:09	16.12318178	2043.542866	0.384920374	0.014533377	10.22204707	0.215130209	0.192211228	43.60731545	999.8073522	28.7	2039.21525	1.384795749	436.4697628	218.2343814	99.77512908	0	0	0	0	0	0	0
5:00:09	16.12318178	2043.542866	0.384920374	0.014533377	10.22204707	0.215130209	0.192211228	43.60731545	999.8073522	28.7	2039.21525	1.384795749	436.4697628	218.2343814	99.77512908	0	0	0	0	0	0	0
5:00:09	16.12318178	2043.542866	0.384920374	0.014533377	10.22204707	0.215130209	0.192211228	43.60731545	999.8073522	28.7	2039.21525	1.384795749	436.4697628	218.2343814	99.77512908	0	0	0	0	0	0	0
5:00:09	16.12318178	2043.542866	0.384920374	0.014533377	10.22204707	0.215130209	0.192211228	43.60731545	999.8073522	28.7	2039.21525	1.384795749	436.4697628	218.2343814	99.77512908	0	0	0	0	0	0	0
5:00:09	16.12318178	2043.542866	0.384920374	0.014533377	10.22204707	0.215130209	0.192211228	43.60731545	999.8073522	28.7	2039.21525	1.384795749	436.4697628	218.2343814	99.77512908	0	0	0	0	0	0	0
5:00:09	16.12318178	2043.542866	0.384920374	0.014533377	10.22204707	0.215130209	0.192211228	43.60731545	999.8073522	28.7	2039.21525	1.384795749	436.4697628	218.2343814	99.77512908	0	0	0	0	0	0	0
5:00:09	-23.11381893	2043.407404	0.416703231	0.018081089	10.2200721	0.215546667	0.201252149	43.79894551	1000.764148	28.7	2038.978192	1.392215423	438.6946705	219.3468353	99.77848209	0	0	0	0	0	0	0
5:00:09	-23.11381893	2043.407404	0.416703231	0.018081089	10.2200721	0.215546667	0.201252149	43.79894551	1000.764148	28.7	2038.978192	1.392215423	438.6946705	219.3468353	99.77848209	0	0	0	0	0	0	0
5:00:09	-23.11381893	2043.407404	0.416703231	0.018081089	10.2200721	0.215546667	0.201252149	43.79894551	1000.764148	28.7	2038.978192	1.392215423	438.6946705	219.3468353	99.77848209	0	0	0	0	0	0	0
5:00:10	-23.11381893	2043.407404	0.416703231	0.018081089	10.2200721	0.215546667	0.201252149	43.79894551	1000.764148	28.7	2038.978192	1.392215423	438.6946705	219.3468353	99.77848209	0	0	0	0	0	0	0
5:00:10	-23.11381893	2043.407404	0.416703231	0.018081089	10.2200721	0.215546667	0.201252149	43.79894551	1000.764148	28.7	2038.978192	1.392215423	438.6946705	219.3468353	99.77848209	0	0	0	0	0	0	0
5:00:10	-23.11381893	2043.407404	0.416703231	0.018081089	10.2200721	0.215546667	0.201252149	43.79894551	1000.764148	28.7	2038.978192	1.392215423	438.6946705	219.3468353	99.77848209	0	0	0	0	0	0	0
5:00:10	-23.11381893	2043.407404	0.416703231	0.018081089	10.2200721	0.215546667	0.201252149	43.79894551	1000.764148	28.7	2038.978192	1.392215423	438.6946705	219.3468353	99.77848209	0	0	0	0	0	0	0
5:00:10	-23.11381893	2043.407404	0.416703231	0.018081089	10.2200721	0.215546667	0.201252149	43.79894551	1000.764148	28.7	2038.978192	1.392215423	438.6946705	219.3468353	99.77848209	0	0	0	0	0	0	0
5:00:10	36.49038071	2043.775087	0.341392054	0.035793518	10.22445291	-0.010248106	0.1865611	43.8970601	1001.254028	28.7	2038.905298	1.396014297	439.8338233	219.9164117	99.78019883	0	0	0	0	0	0	0
5:00:10	36.49038071	2043.775087	0.341392054	0.035793518	10.22445291	-0.010248106	0.1865611	43.8970601	1001.254028	28.7	2038.905298	1.396014297	439.8338233	219.9164117	99.78019883	0	0	0	0	0	0	0
5:00:10	36.49038071	2043.775087	0.341392054	0.035793518	10.22445291	-0.010248106	0.1865611	43.8970601	1001.254028	28.7	2038.905298	1.396014297	439.8338233	219.9164117	99.78019883	0	0	0	0	0	0	0
5:00:10	36.49038071	2043.775087	0.341392054	0.035793518	10.22445291	-0.010248106	0.1865611	43.8970601	1001.254028	28.7	2038.905298	1.396014297	439.8338233	219.9164117	99.78019883	0	0	0	0	0	0	0
5:00:10	36.49038071	2043.775087	0.341392054	0.035793518	10.22445291	-0.010248106	0.1865611	43.8970601	1001.254028	28.7	2038.905298	1.396014297	439.8338233	219.9164117	99.78019883	0	0	0	0	0	0	0
5:00:10	36.49038071	2043.775087	0.341392054	0.035793518	10.22445291	-0.010248106	0.1865611	43.8970601	1001.254028	28.7	2038.905298	1.396014297	439.8338233	219.9164117	99.78019883	0	0	0	0	0	0	0
5:00:10	36.49038071	2043.775087	0.341392054	0.035793518	10.22445291	-0.010248106	0.1865611	43.8970601	1001.254028	28.7	2038.905298	1.396014297	439.8338233	219.9164117	99.78019883	0	0	0	0	0	0	0
5:00:10	36.49038071	2043.775087	0.341392054	0.035793518	10.22445291	-0.010248106	0.1865611	43.8970601	1001.254028	28.7	2038.905298	1.396014297	439.8338233	219.9164117	99.78019883	0	0	0	0	0	0	0
5:00:10	36.49038071	2043.775087	0.341392054	0.035793518	10.22445291	-0.010248106	0.1865611	43.8970601	1001.254028	28.7	2038.905298	1.396014297	439.8338233	219.9164117	99.78019883	0	0	0	0	0	0	0
5:00:10	205.2681069	2056.227068	0.108648732	-0.468721719	10.30827189	-1.203407031	-0.143600717	43.94729477	1001.504846	28.7	2039.043129	1.39795932	440.4170695	220.2080348	99.7810778	0	0	0	0	0	0	0
5:00:10	205.2681069	2056.227068	0.108648732	-0.468721719	10.30827189	-1.203407031	-0.143600717	43.94729477	1001.504846	28.7	2039.043129	1.39795932	440.4170695	220.2080348	99.7810778	0	0	0	0	0	0	0
5:00:10	205.2681069	2056.227068	0.108648732	-0.468721719	10.30827189	-1.203407031	-0.143600717	43.94729477	1001.504846	28.7	2039.043129	1.39795932	440.4170695	220.2080348	99.7810778	0	0	0	0	0	0	0
5:00:10	205.2681069	2056.227068	0.108648732	-0.468721719	10.30827189	-1.203407031	-0.143600717	43.94729477	1001.504846	28.7	2039.043129	1.39795932	440.4170695	220.2080348	99.7810778	0	0	0	0	0	0	0
5:00:10	205.2681069	2056.227068	0.108648732	-0.468721719	10.30827189	-1.203407031	-0.143600717	43.94729477	1001.504846	28.7	2039.043129	1.39795932	440.4170695	220.2080348	99.7810778	0	0	0	0	0	0	0
5:00:10	205.2681069	2056.227068	0.108648732	-0.468721719	10.30827189	-1.203407031	-0.143600717	43.94729477	1001.504846	28.7	2039.043129	1.39795932	440.4170695	220.2080348	99.7810778	0	0	0	0	0	0	0
5:00:10	205.2681069	2056.227068	0.108648732	-0.468721719	10.30827189	-1.203407031	-0.143600717	43.94729477	1001.504846	28.7	2039.043129	1.39795932	440.4170695	220.2080348	99.7810778	0	0	0	0	0	0	0
5:00:10	205.2681069	2056.227068	0.108648732	-0.468721719	10.30827189	-1.203407031	-0.143600717	43.94729477	1001.504846	28.7	2039.043129	1.39795932	440.4170695	220.2080348	99.7810778	0	0	0	0	0	0	0
5:00:10	205.2681069	2056.227068	0.108648732	-0.468721719	10.30827189	-1.203407031	-0.143600717	43.94729477	1001.504846	28.7	2039.043129	1.39795932	440.4170695	220.2080348	99.7810778	0	0	0	0	0	0	0
5:00:10	205.2681069	2056.227068	0.108648732	-0.468721719	10.30827189	-1.203407031	-0.143600717	43.94729477	1001.504846	28.7	2039.043129	1.39795932	440.4170695	220.2080348	99.7810778	0	0	0	0	0	0	0
5:00:10	205.2681069	2056.227068	0.108648732	-0.468721719	10.30827189	-1.203407031	-0.143600717	43.94729477	1001.504846	28.7	2039.043129	1.39795932	440.4170695	220.2080348	99.7810778	0	0	0	0	0	0	0
5:00:10	205.2681069	2056.227068	0.108648732	-0.468721719	10.30827189	-1.203407031	-0.143600717	43.94729477	1001.504846	28.7	2039.043129	1.39795932	440.4170695	220.2080348	99.7810778	0	0	0	0	0	0	0
5:00:10	205.2681069	2056.227068	0.108648732	-0.468721719	10.30827189	-1.203407031	-0.143600717	43.94729477	1001.504846	28.7	2039.043129	1.39795932	440.4170695	220.2080348	99.7810778	0	0	0	0	0	0	0
5:00:10	205.2681069	2056.227068	0.108648732	-0.468721719	10.30827189	-1.203407031	-0.143600717	43.94729477	1001.504846	28.7	2039.043129	1.39795932	440.4170695	220.2080348	99.7810778	0	0	0	0	0	0	0
5:00:10	205.2681069	2056.227068	0.108648732	-0.468721719	10.30827189	-1.203407031	-0.143600717	43.94729477	1001.504846	28.7	2039.043129	1.39795932	440.4170695	220.2080348	99.7810778	0	0	0	0	0	0	0
5:00:10	205.2681069	2056.227068	0.108648732	-0.468721719	10.30827189	-1.203407031	-0.143600717	43.94729477	1001.504846	28.7	2039.043129	1.39795932	440.4170695	220.2080348	99.7810778	0	0	0	0	0	0	0
5:00:10	404.5275155	2131.380933	-0.697124339	-0.94763553	10.79066596	-4.854044493	-2.189324514	43.98618364	1001.97132	28.7	2041.412813	1.350665048	440.8685861	220.4337931	99.78175825	0	0	0	0	0	0	0
5:00:10	404.5275155	2131.380933	-0.697124339	-0.94763553	10.79066596	-4.854044493	-2.189324514	43.98618364	1001.97132	28.7	2041.412813	1.350665048	440.8685861	220.4337931	99.78175825	0	0	0	0	0	0	0
5:00:11	404.5275155	2131.380933	-0.697124339	-0.94763553	10.79066596	-4.854044493	-2.189324514	43.98618364	1001.97132	28.7	2041.412813	1.350665048	440.8685861	220.4337931	99.78175825	0	0	0	0	0	0	0
5:00:11	404.5275155	2131.380933	-0.697124339	-0.94763553	10.79066596	-4.854044493	-2.189324514	43.98618364	1001.97132	28.7	2041.412813	1.350665048	440.8685861	220.4337931	99.78175825	0	0	0	0	0	0	0
5:00:11	404.5275155	2131.380933	-0.697124339	-0.94763553	10.79066596	-4.854044493	-2.189324514	43.98618364	1001.97132	28.7	2041.412813	1.350665048	440.8685861	220.4337931	99.78175825	0	0	0	0	0	0	0
5:00:11	404.5275155	2131.380933	-0.697124339	-0.94763553	10.79066596	-4.854044493	-2.189324514	43.98618364	1001.97132	28.7	2041.412813	1.350665048	440.8685861	220.4337931	99.78175825	0	0	0	0	0	0	0
5:00:11	404.5275155	2131.380933	-0.697124339	-0.94763553	10.79066596	-4.854044493	-2.189324514	43.98618364	1001.97132	28.7	2041.412813	1.350665048	440.8685861	220.4337931	99.78175825	0	0	0	0	0	0	0
5:00:11	404.5275155	2131.380933	-0.697124339	-0.94763553	10.79066596	-4.854044493	-2.189324514	43.98618364	1001.97132	28.7	2041.412813	1.350665048	440.8685861	220.4337931	99.78175825	0	0	0	0	0	0	0
5:00:11	404.5275155	2131.380933	-0.697124339	-0.94763553	10.79066596	-4.854044493	-2.189324514	43.98618364	1001.97132	28.7	2041.412813	1.350665048	440.8685861	220.4337931	99.78175825	0	0	0	0	0	0	0
5:00:11	476.6108479	2211.020998	-1.364191661	-1.367949392	11.29451697	-6.62749478	-3.673422151	43.99292602	1002.144404	28.7	2044.684248	1.277140505	440.9468681	220.472934	99.78187622	0	0	0	0	0	0	0
5:00:11	476.6108479	2211.020998	-1.364191661	-1.367949392	11.29451697	-6.62749478	-3.673422151	43.99292602	1002.144404	28.7	2044.684248	1.277140505	440.9468681	220.472934	99.78187622	0	0	0	0	0	0	0
5:00:11	476.6108479	2211.020998	-1.364191661	-1.367949392	11.29451697	-6.62749478	-3.673422151	43.99292602	1002.144404	28.7	2044.684248	1.277140505	440.9468681	220.472934	99.78187622	0	0	0	0	0	0	0
5:00:11	476.6108479	2211.020998	-1.364191661	-1.367949392	11.29451697	-6.62749478	-3.673422151	43.99292602	1002.144404	28.7	2044.684248	1.277140505	440.9468681	220.472934	99.78187622	0	0	0	0	0	0	0
5:00:11	476.6108479	2211.020998	-1.364191661	-1.367949392	11.29451697	-6.62749478	-3.673422151	43.99292602	1002.144404	28.7	2044.684248	1.277140505	440.9468681	220.472934	99.78187622	0	0	0	0	0	0	0
5:00:11	476.6108479	2211.020998	-1.364191661	-1.367949392	11.29451697	-6.62749478	-3.673422151	43.99292602	1002.144404	28.7	2044.684248	1.277140505	440.9468681	220.472934	99.78187622	0	0	0	0	0	0	0
5:00:11	476.6108479	2211.020998	-1.364191661	-1.367949392	11.29451697	-6.62749478	-3.673422151	43.99292602	1002.144404	28.7	2044.684248	1.277140505	440.9468681	220.472934	99.78187622	0	0	0	0	0	0	0
5:00:11	476.6108479	2211.020998	-1.364191661	-1.367949392	11.29451697	-6.62749478	-3.673422151	43.99292602	1002.144404	28.7	2044.684248	1.277140505	440.9468681	220.472934	99.78187622	0	0	0	0	0	0	0
5:00:11	476.6108479	2211.020998	-1.364191661	-1.367949392	11.29451697	-6.62749478	-3.673422151	43.99292602	1002.144404	28.7	2044.684248	1.277140505	440.9468681	220.472934	99.78187622	0	0	0	0	0	0	0
5:00:11	596.2445221	2324.269087	-1.816050131	-1.502542088	11.97572869	-7.977405327	-5.189632141	43.99637812	1002.233023	28.7	2050.373391	1.190695938	440.9869485	220.4929742	99.78193663	0	0	0	0	0	0	0
5:00:11	596.2445221	2324.269087	-1.816050131	-1.502542088	11.97572869	-7.977405327	-5.189632141	43.99637812	1002.233023	28.7	2050.373391	1.190695938	440.9869485	220.4929742	99.78193663	0	0	0	0	0	0	0
5:00:11	596.2445221	2324.269087	-1.816050131	-1.502542088	11.97572869	-7.977405327	-5.189632141	43.99637812	1002.233023	28.7	2050.373391	1.190695938	440.9869485	220.4929742	99.78193663	0	0	0	0	0	0	0
5:00:11	596.2445221	2324.269087	-1.816050131	-1.502542088	11.97572869	-7.977405327	-5.189632141	43.99637812	1002.233023	28.7	2050.373391	1.190695938	440.9869485	220.4929742	99.78193663	0	0	0	0	0	0	0
5:00:11	596.2445221	2324.269087	-1.816050131	-1.502542088	11.97572869	-7.977405327	-5.189632141	43.99637812	1002.233023	28.7	2050.373391	1.190695938	440.9869485	220.4929742	99.78193663	0	0	0	0	0	0	0
5:00:11	596.2445221	2324.269087	-1.816050131	-1.502542088	11.97572869	-7.977405327	-5.189632141	43.99637812	1002.233023	28.7	2050.373391	1.190695938	440.9869485	220.4929742	99.78193663	0	0	0	0	0	0	0
5:00:11	596.2445221	2324.269087	-1.816050131	-1.502542088	11.97572869	-7.977405327	-5.189632141	43.99637812	1002.233023	28.7	2050.373391	1.190695938	440.9869485	220.4929742	99.78193663	0	0	0	0	0	0	0
5:00:11	570.5433953	2455.4947	-1.249233667	-1.366269549	12.69074109	-8.017751528	-6.438115656	43.9981456	1002.278396	28.7	2059.57512	0.95123632	441.0074696	220.5032348	99.78196755	0	0	0	0	0	0	0
5:00:11	570.5433953	2455.4947	-1.249233667	-1.366269549	12.69074109	-8.017751528	-6.438115656	43.9981456	1002.278396	28.7	2059.57512	0.95123632	441.0074696	220.5032348	99.78196755	0	0	0	0	0	0	0
5:00:11	570.5433953	2455.4947	-1.249233667	-1.366269549	12.69074109	-8.017751528	-6.438115656	43.9981456	1002.278396	28.7	2059.57512	0.95123632	441.0074696	220.5032348	99.78196755	0	0	0	0	0	0	0
5:00:11	570.5433953	2455.4947	-1.249233667	-1.366269549	12.69074109	-8.017751528	-6.438115656	43.9981456	1002.278396	28.7	2059.57512	0.95123632	441.0074696	220.5032348	99.78196755	0	0	0	0	0	0	0
5:00:11	570.5433953	2455.4947	-1.249233667	-1.366269549	12.69074109	-8.017751528	-6.438115656	43.9981456	1002.278396	28.7	2059.57512	0.95123632	441.0074696	220.5032348	99.78196755	0	0	0	0	0	0	0
5:00:11	570.5433953	2455.4947	-1.249233667	-1.366269549	12.69074109	-8.017751528	-6.438115656	43.9981456	1002.278396	28.7	2059.57512	0.95123632	441.0074696	220.5032348	99.78196755	0	0	0	0	0	0	0
5:00:11	570.5433953	2455.4947	-1.249233667	-1.366269549	12.69074109	-8.017751528	-6.438115656	43.9981456	1002.278396	28.7	2059.57512	0.95123632	441.0074696	220.5032348	99.78196755	0	0	0	0	0	0	0
5:00:11	570.5433953	2455.4947	-1.249233667	-1.366269549	12.69074109	-8.017751528	-6.438115656	43.9981456	1002.278396	28.7	2059.57512	0.95123632	441.0074696	220.5032348	99.78196755	0	0	0	0	0	0	0
5:00:11	570.5433953	2455.4947	-1.249233667	-1.366269549	12.69074109	-8.017751528	-6.438115656	43.9981456	1002.278396	28.7	2059.57512	0.95123632	441.0074696	220.5032348	99.78196755	0	0	0	0	0	0	0
5:00:11	222.1970104	2532.645719	-0.261591637	-0.549818009	13.06113144	-6.863760782	-6.891315216	44.14545055	1002.029323	28.7	2070.078798	0.731032996	442.7806324	221.3898162	99.78491139	0	0	0	0	0	0	0
5:00:12	222.1970104	2532.645719	-0.261591637	-0.549818009	13.06113144	-6.863760782	-6.891315216	44.14545055	1002.029323	28.7	2070.078798	0.731032996	442.7806324	221.3898162	99.78491139	0	0	0	0	0	0	0
5:00:12	222.1970104	2532.645719	-0.261591637	-0.549818009	13.06113144	-6.863760782	-6.891315216	44.14545055	1002.029323	28.7	2070.078798	0.731032996	442.7806324	221.3898162	99.78491139	0	0	0	0	0	0	0
5:00:12	222.1970104	2532.645719	-0.261591637	-0.549818009	13.06113144	-6.863760782	-6.891315216	44.14545055	1002.029323	28.7	2070.078798	0.731032996	442.7806324	221.3898162	99.78491139	0	0	0	0	0	0	0
5:00:12	222.1970104	2532.645719	-0.261591637	-0.549818009	13.06113144	-6.863760782	-6.891315216	44.14545055	1002.029323	28.7	2070.078798	0.731032996	442.7806324	221.3898162	99.78491139	0	0	0	0	0	0	0
5:00:12	222.1970104	2532.645719	-0.261591637	-0.549818009	13.06113144	-6.863760782	-6.891315216	44.14545055	1002.029323	28.7	2070.078798	0.731032996	442.7806324	221.3898162	99.78491139	0	0	0	0	0	0	0
5:00:12	222.1970104	2532.645719	-0.261591637	-0.549818009	13.06113144	-6.863760782	-6.891315216	44.14545055	1002.029323	28.7	2070.078798	0.731032996	442.7806324	221.3898162	99.78491139	0	0	0	0	0	0	0
5:00:12	222.1970104	2532.645719	-0.261591637	-0.549818009	13.06113144	-6.863760782	-6.891315216	44.14545055	1002.029323	28.7	2070.078798	0.731032996	442.7806324	221.3898162	99.78491139	0	0	0	0	0	0	0
5:00:12	-61.99585067	2540.727176	0.804201082	0.345669179	13.0307953	-5.00552552	-6.453097391	44.22087068	1001.901797	28.7	2082.247304	0.423088894	443.6884918	221.8437459	99.78641863	0	0	0	0	0	0	0
5:00:12	-61.99585067	2540.727176	0.804201082	0.345669179	13.0307953	-5.00552552	-6.453097391	44.22087068	1001.901797	28.7	2082.247304	0.423088894	443.6884918	221.8437459	99.78641863	0	0	0	0	0	0	0
5:00:12	-61.99585067	2540.727176	0.804201082	0.345669179	13.0307953	-5.00552552	-6.453097391	44.22087068	1001.901797	28.7	2082.247304	0.423088894	443.6884918	221.8437459	99.78641863	0	0	0	0	0	0	0
5:00:12	-61.99585067	2540.727176	0.804201082	0.345669179	13.0307953	-5.00552552	-6.453097391	44.22087068	1001.901797	28.7	2082.247304	0.423088894	443.6884918	221.8437459	99.78641863	0	0	0	0	0	0	0
5:00:12	-61.99585067	2540.727176	0.804201082	0.345669179	13.0307953	-5.00552552	-6.453097391	44.22087068	1001.901797	28.7	2082.247304	0.423088894	443.6884918	221.8437459	99.78641863	0	0	0	0	0	0	0
5:00:12	-61.99585067	2540.727176	0.804201082	0.345669179	13.0307953	-5.00552552	-6.453097391	44.22087068	1001.901797	28.7	2082.247304	0.423088894	443.6884918	221.8437459	99.78641863	0	0	0	0	0	0	0
5:00:12	-61.99585067	2540.727176	0.804201082	0.345669179	13.0307953	-5.00552552	-6.453097391	44.22087068	1001.901797	28.7	2082.247304	0.423088894	443.6884918	221.8437459	99.78641863	0	0	0	0	0	0	0
5:00:12	-61.99585067	2540.727176	0.804201082	0.345669179	13.0307953	-5.00552552	-6.453097391	44.22087068	1001.901797	28.7	2082.247304	0.423088894	443.6884918	221.8437459	99.78641863	0	0	0	0	0	0	0
5:00:12	-61.99585067	2540.727176	0.804201082	0.345669179	13.0307953	-5.00552552	-6.453097391	44.22087068	1001.901797	28.7	2082.247304	0.423088894	443.6884918	221.8437459	99.78641863	0	0	0	0	0	0	0
5:00:12	-275.7653155	2485.353218	1.767662954	1.24960662	12.64842319	-3.072069066	-5.372873864	44.25948579	1001.836504	28.7	2093.78942	0.216621514	444.1533158	222.0761579	99.78719034	0	0	0	0	0	0	0
5:00:12	-275.7653155	2485.353218	1.767662954	1.24960662	12.64842319	-3.072069066	-5.372873864	44.25948579	1001.836504	28.7	2093.78942	0.216621514	444.1533158	222.0761579	99.78719034	0	0	0	0	0	0	0
5:00:12	-275.7653155	2485.353218	1.767662954	1.24960662	12.64842319	-3.072069066	-5.372873864	44.25948579	1001.836504	28.7	2093.78942	0.216621514	444.1533158	222.0761579	99.78719034	0	0	0	0	0	0	0
5:00:12	-275.7653155	2485.353218	1.767662954	1.24960662	12.64842319	-3.072069066	-5.372873864	44.25948579	1001.836504	28.7	2093.78942	0.216621514	444.1533158	222.0761579	99.78719034	0	0	0	0	0	0	0
5:00:12	-275.7653155	2485.353218	1.767662954	1.24960662	12.64842319	-3.072069066	-5.372873864	44.25948579	1001.836504	28.7	2093.78942	0.216621514	444.1533158	222.0761579	99.78719034	0	0	0	0	0	0	0
5:00:12	-275.7653155	2485.353218	1.767662954	1.24960662	12.64842319	-3.072069066	-5.372873864	44.25948579	1001.836504	28.7	2093.78942	0.216621514	444.1533158	222.0761579	99.78719034	0	0	0	0	0	0	0
5:00:12	-275.7653155	2485.353218	1.767662954	1.24960662	12.64842319	-3.072069066	-5.372873864	44.25948579	1001.836504	28.7	2093.78942	0.216621514	444.1533158	222.0761579	99.78719034	0	0	0	0	0	0	0
5:00:12	-275.7653155	2485.353218	1.767662954	1.24960662	12.64842319	-3.072069066	-5.372873864	44.25948579	1001.836504	28.7	2093.78942	0.216621514	444.1533158	222.0761579	99.78719034	0	0	0	0	0	0	0
5:00:12	-479.5319696	2388.458808	2.672419432	1.619030589	12.03612067	-1.456787362	-4.039087418	44.27925672	1001.914674	28.7	2102.852847	0.110910215	444.3913057	222.1951528	99.78758545	0	0	0	0	0	0	0
5:00:12	-479.5319696	2388.458808	2.672419432	1.619030589	12.03612067	-1.456787362	-4.039087418	44.27925672	1001.914674	28.7	2102.852847	0.110910215	444.3913057	222.1951528	99.78758545	0	0	0	0	0	0	0
5:00:12	-479.5319696	2388.458808	2.672419432	1.619030589	12.03612067	-1.456787362	-4.039087418	44.27925672	1001.914674	28.7	2102.852847	0.110910215	444.3913057	222.1951528	99.78758545	0	0	0	0	0	0	0
5:00:12	-479.5319696	2388.458808	2.672419432	1.619030589	12.03612067	-1.456787362	-4.039087418	44.27925672	1001.914674	28.7	2102.852847	0.110910215	444.3913057	222.1951528	99.78758545	0	0	0	0	0	0	0
5:00:12	-479.5319696	2388.458808	2.672419432	1.619030589	12.03612067	-1.456787362	-4.039087418	44.27925672	1001.914674	28.7	2102.852847	0.110910215	444.3913057	222.1951528	99.78758545	0	0	0	0	0	0	0
5:00:12	-479.5319696	2388.458808	2.672419432	1.619030589	12.03612067	-1.456787362	-4.039087418	44.27925672	1001.914674	28.7	2102.852847	0.110910215	444.3913057	222.1951528	99.78758545	0	0	0	0	0	0	0
5:00:12	-479.5319696	2388.458808	2.672419432	1.619030589	12.03612067	-1.456787362	-4.039087418	44.27925672	1001.914674	28.7	2102.852847	0.110910215	444.3913057	222.1951528	99.78758545	0	0	0	0	0	0	0
5:00:12	-479.5319696	2388.458808	2.672419432	1.619030589	12.03612067	-1.456787362	-4.039087418	44.27925672	1001.914674	28.7	2102.852847	0.110910215	444.3913057	222.1951528	99.78758545	0	0	0	0	0	0	0
5:00:13	-515.4317124	2270.485462	2.943934749	1.945375662	11.34206979	-0.388163129	-2.753396758	44.28937944	1002.115401	28.7	2108.670586	0.05678603	444.5131565	222.2560783	99.78778775	0	0	0	0	0	0	0
5:00:13	-515.4317124	2270.485462	2.943934749	1.945375662	11.34206979	-0.388163129	-2.753396758	44.28937944	1002.115401	28.7	2108.670586	0.05678603	444.5131565	222.2560783	99.78778775	0	0	0	0	0	0	0
5:00:13	-515.4317124	2270.485462	2.943934749	1.945375662	11.34206979	-0.388163129	-2.753396758	44.28937944	1002.115401	28.7	2108.670586	0.05678603	444.5131565	222.2560783	99.78778775	0	0	0	0	0	0	0
5:00:13	-515.4317124	2270.485462	2.943934749	1.945375662	11.34206979	-0.388163129	-2.753396758	44.28937944	1002.115401	28.7	2108.670586	0.05678603	444.5131565	222.2560783	99.78778775	0	0	0	0	0	0	0
5:00:13	-515.4317124	2270.485462	2.943934749	1.945375662	11.34206979	-0.388163129	-2.753396758	44.28937944	1002.115401	28.7	2108.670586	0.05678603	444.5131565	222.2560783	99.78778775	0	0	0	0	0	0	0
5:00:13	-515.4317124	2270.485462	2.943934749	1.945375662	11.34206979	-0.388163129	-2.753396758	44.28937944	1002.115401	28.7	2108.670586	0.05678603	444.5131565	222.2560783	99.78778775	0	0	0	0	0	0	0
5:00:13	-515.4317124	2270.485462	2.943934749	1.945375662	11.34206979	-0.388163129	-2.753396758	44.28937944	1002.115401	28.7	2108.670586	0.05678603	444.5131565	222.2560783	99.78778775	0	0	0	0	0	0	0
5:00:13	-515.4317124	2270.485462	2.943934749	1.945375662	11.34206979	-0.388163129	-2.753396758	44.28937944	1002.115401	28.7	2108.670586	0.05678603	444.5131565	222.2560783	99.78778775	0	0	0	0	0	0	0
5:00:13	-515.4317124	2270.485462	2.943934749	1.945375662	11.34206979	-0.388163129	-2.753396758	44.28937944	1002.115401	28.7	2108.670586	0.05678603	444.5131565	222.2560783	99.78778775	0	0	0	0	0	0	0
5:00:13	-342.2346448	2163.581068	1.807926592	1.059568339	10.81319573	-0.073539522	-1.74099514	44.29456227	1002.218173	28.7	2080.643532	0.479474447	444.5755441	222.2872721	99.78789133	0	0	0	0	0	0	0
5:00:13	-342.2346448	2163.581068	1.807926592	1.059568339	10.81319573	-0.073539522	-1.74099514	44.29456227	1002.218173	28.7	2080.643532	0.479474447	444.5755441	222.2872721	99.78789133	0	0	0	0	0	0	0
5:00:13	-342.2346448	2163.581068	1.807926592	1.059568339	10.81319573	-0.073539522	-1.74099514	44.29456227	1002.218173	28.7	2080.643532	0.479474447	444.5755441	222.2872721	99.78789133	0	0	0	0	0	0	0
5:00:13	-342.2346448	2163.581068	1.807926592	1.059568339	10.81319573	-0.073539522	-1.74099514	44.29456227	1002.218173	28.7	2080.643532	0.479474447	444.5755441	222.2872721	99.78789133	0	0	0	0	0	0	0
5:00:13	-342.2346448	2163.581068	1.807926592	1.059568339	10.81319573	-0.073539522	-1.74099514	44.29456227	1002.218173	28.7	2080.643532	0.479474447	444.5755441	222.2872721	99.78789133	0	0	0	0	0	0	0
5:00:13	-342.2346448	2163.581068	1.807926592	1.059568339	10.81319573	-0.073539522	-1.74099514	44.29456227	1002.218173	28.7	2080.643532	0.479474447	444.5755441	222.2872721	99.78789133	0	0	0	0	0	0	0
5:00:13	-342.2346448	2163.581068	1.807926592	1.059568339	10.81319573	-0.073539522	-1.74099514	44.29456227	1002.218173	28.7	2080.643532	0.479474447	444.5755441	222.2872721	99.78789133	0	0	0	0	0	0	0
5:00:13	-342.2346448	2163.581068	1.807926592	1.059568339	10.81319573	-0.073539522	-1.74099514	44.29456227	1002.218173	28.7	2080.643532	0.479474447	444.5755441	222.2872721	99.78789133	0	0	0	0	0	0	0
5:00:13	-202.3601861	2105.610275	1.180522415	0.679314989	10.52957221	0.071491765	-1.032573512	44.29721588	1002.270793	28.7	2062.017296	0.879890917	444.6074866	222.3032433	99.78794436	0	0	0	0	0	0	0
5:00:13	-202.3601861	2105.610275	1.180522415	0.679314989	10.52957221	0.071491765	-1.032573512	44.29721588	1002.270793	28.7	2062.017296	0.879890917	444.6074866	222.3032433	99.78794436	0	0	0	0	0	0	0
5:00:13	-202.3601861	2105.610275	1.180522415	0.679314989	10.52957221	0.071491765	-1.032573512	44.29721588	1002.270793	28.7	2062.017296	0.879890917	444.6074866	222.3032433	99.78794436	0	0	0	0	0	0	0
5:00:13	-202.3601861	2105.610275	1.180522415	0.679314989	10.52957221	0.071491765	-1.032573512	44.29721588	1002.270793	28.7	2062.017296	0.879890917	444.6074866	222.3032433	99.78794436	0	0	0	0	0	0	0
5:00:13	-202.3601861	2105.610275	1.180522415	0.679314989	10.52957221	0.071491765	-1.032573512	44.29721588	1002.270793	28.7	2062.017296	0.879890917	444.6074866	222.3032433	99.78794436	0	0	0	0	0	0	0
5:00:13	-202.3601861	2105.610275	1.180522415	0.679314989	10.52957221	0.071491765	-1.032573512	44.29721588	1002.270793	28.7	2062.017296	0.879890917	444.6074866	222.3032433	99.78794436	0	0	0	0	0	0	0
5:00:13	-202.3601861	2105.610275	1.180522415	0.679314989	10.52957221	0.071491765	-1.032573512	44.29721588	1002.270793	28.7	2062.017296	0.879890917	444.6074866	222.3032433	99.78794436	0	0	0	0	0	0	0
5:00:13	-202.3601861	2105.610275	1.180522415	0.679314989	10.52957221	0.071491765	-1.032573512	44.29721588	1002.270793	28.7	2062.017296	0.879890917	444.6074866	222.3032433	99.78794436	0	0	0	0	0	0	0
5:00:13	-130.1189913	2076.029189	0.821315476	0.646841275	10.38435697	0.146171783	-0.567957638	44.29857453	998.9373659	28.7	2052.44364	1.08490415	444.6238411	222.3114206	99.78797151	0	0	0	0	0	0	0
5:00:13	-130.1189913	2076.029189	0.821315476	0.646841275	10.38435697	0.146171783	-0.567957638	44.29857453	998.9373659	28.7	2052.44364	1.08490415	444.6238411	222.3114206	99.78797151	0	0	0	0	0	0	0
5:00:13	-130.1189913	2076.029189	0.821315476	0.646841275	10.38435697	0.146171783	-0.567957638	44.29857453	998.9373659	28.7	2052.44364	1.08490415	444.6238411	222.3114206	99.78797151	0	0	0	0	0	0	0
5:00:13	-130.1189913	2076.029189	0.821315476	0.646841275	10.38435697	0.146171783	-0.567957638	44.29857453	998.9373659	28.7	2052.44364	1.08490415	444.6238411	222.3114206	99.78797151	0	0	0	0	0	0	0
5:00:13	-130.1189913	2076.029189	0.821315476	0.646841275	10.38435697	0.146171783	-0.567957638	44.29857453	998.9373659	28.7	2052.44364	1.08490415	444.6238411	222.3114206	99.78797151	0	0	0	0	0	0	0
5:00:13	-130.1189913	2076.029189	0.821315476	0.646841275	10.38435697	0.146171783	-0.567957638	44.29857453	998.9373659	28.7	2052.44364	1.08490415	444.6238411	222.3114206	99.78797151	0	0	0	0	0	0	0
5:00:13	-130.1189913	2076.029189	0.821315476	0.646841275	10.38435697	0.146171783	-0.567957638	44.29857453	998.9373659	28.7	2052.44364	1.08490415	444.6238411	222.3114206	99.78797151	0	0	0	0	0	0	0
5:00:14	-130.1189913	2076.029189	0.821315476	0.646841275	10.38435697	0.146171783	-0.567957638	44.29857453	998.9373659	28.7	2052.44364	1.08490415	444.6238411	222.3114206	99.78797151	0	0	0	0	0	0	0
5:00:14	-130.1189913	2076.029189	0.821315476	0.646841275	10.38435697	0.146171783	-0.567957638	44.29857453	998.9373659	28.7	2052.44364	1.08490415	444.6238411	222.3114206	99.78797151	0	0	0	0	0	0	0
5:00:14	-45.29525954	2061.250593	0.613081524	0.303318733	10.30756677	0.186023953	-0.273498311	44.25047016	997.2306513	28.7	2047.579664	1.189870925	442.4035187	221.2015033	99.78456941	0	0	0	0	0	0	0
5:00:14	-45.29525954	2061.250593	0.613081524	0.303318733	10.30756677	0.186023953	-0.273498311	44.25047016	997.2306513	28.7	2047.579664	1.189870925	442.4035187	221.2015033	99.78456941	0	0	0	0	0	0	0
5:00:14	-45.29525954	2061.250593	0.613081524	0.303318733	10.30756677	0.186023953	-0.273498311	44.25047016	997.2306513	28.7	2047.579664	1.189870925	442.4035187	221.2015033	99.78456941	0	0	0	0	0	0	0
5:00:14	-45.29525954	2061.250593	0.613081524	0.303318733	10.30756677	0.186023953	-0.273498311	44.25047016	997.2306513	28.7	2047.579664	1.189870925	442.4035187	221.2015033	99.78456941	0	0	0	0	0	0	0
5:00:14	-45.29525954	2061.250593	0.613081524	0.303318733	10.30756677	0.186023953	-0.273498311	44.25047016	997.2306513	28.7	2047.579664	1.189870925	442.4035187	221.2015033	99.78456941	0	0	0	0	0	0	0
5:00:14	-45.29525954	2061.250593	0.613081524	0.303318733	10.30756677	0.186023953	-0.273498311	44.25047016	997.2306513	28.7	2047.579664	1.189870925	442.4035187	221.2015033	99.78456941	0	0	0	0	0	0	0
5:00:14	-45.29525954	2061.250593	0.613081524	0.303318733	10.30756677	0.186023953	-0.273498311	44.25047016	997.2306513	28.7	2047.579664	1.189870925	442.4035187	221.2015033	99.78456941	0	0	0	0	0	0	0
5:00:14	-45.29525954	2061.250593	0.613081524	0.303318733	10.30756677	0.186023953	-0.273498311	44.25047016	997.2306513	28.7	2047.579664	1.189870925	442.4035187	221.2015033	99.78456941	0	0	0	0	0	0	0
5:00:14	74.28855512	2053.783103	0.46854574	0.174899191	10.26825019	0.207068264	-0.085863135	44.22584072	996.3568135	28.7	2044.911676	1.243613913	441.2667136	220.6332257	99.78282754	0	0	0	0	0	0	0
5:00:14	74.28855512	2053.783103	0.46854574	0.174899191	10.26825019	0.207068264	-0.085863135	44.22584072	996.3568135	28.7	2044.911676	1.243613913	441.2667136	220.6332257	99.78282754	0	0	0	0	0	0	0
5:00:14	74.28855512	2053.783103	0.46854574	0.174899191	10.26825019	0.207068264	-0.085863135	44.22584072	996.3568135	28.7	2044.911676	1.243613913	441.2667136	220.6332257	99.78282754	0	0	0	0	0	0	0
5:00:14	74.28855512	2053.783103	0.46854574	0.174899191	10.26825019	0.207068264	-0.085863135	44.22584072	996.3568135	28.7	2044.911676	1.243613913	441.2667136	220.6332257	99.78282754	0	0	0	0	0	0	0
5:00:14	74.28855512	2053.783103	0.46854574	0.174899191	10.26825019	0.207068264	-0.085863135	44.22584072	996.3568135	28.7	2044.911676	1.243613913	441.2667136	220.6332257	99.78282754	0	0	0	0	0	0	0
5:00:14	74.28855512	2053.783103	0.46854574	0.174899191	10.26825019	0.207068264	-0.085863135	44.22584072	996.3568135	28.7	2044.911676	1.243613913	441.2667136	220.6332257	99.78282754	0	0	0	0	0	0	0
5:00:14	74.28855512	2053.783103	0.46854574	0.174899191	10.26825019	0.207068264	-0.085863135	44.22584072	996.3568135	28.7	2044.911676	1.243613913	441.2667136	220.6332257	99.78282754	0	0	0	0	0	0	0
5:00:14	74.28855512	2053.783103	0.46854574	0.174899191	10.26825019	0.207068264	-0.085863135	44.22584072	996.3568135	28.7	2044.911676	1.243613913	441.2667136	220.6332257	99.78282754	0	0	0	0	0	0	0
5:00:14	67.59354822	2048.952205	0.424983419	0.217364386	10.2443681	0.212794951	0.032798075	44.21323045	995.9094085	28.7	2042.080538	1.307130324	440.6846693	220.3422676	99.7819357	0	0	0	0	0	0	0
5:00:14	67.59354822	2048.952205	0.424983419	0.217364386	10.2443681	0.212794951	0.032798075	44.21323045	995.9094085	28.7	2042.080538	1.307130324	440.6846693	220.3422676	99.7819357	0	0	0	0	0	0	0
5:00:14	67.59354822	2048.952205	0.424983419	0.217364386	10.2443681	0.212794951	0.032798075	44.21323045	995.9094085	28.7	2042.080538	1.307130324	440.6846693	220.3422676	99.7819357	0	0	0	0	0	0	0
5:00:14	67.59354822	2048.952205	0.424983419	0.217364386	10.2443681	0.212794951	0.032798075	44.21323045	995.9094085	28.7	2042.080538	1.307130324	440.6846693	220.3422676	99.7819357	0	0	0	0	0	0	0
5:00:14	67.59354822	2048.952205	0.424983419	0.217364386	10.2443681	0.212794951	0.032798075	44.21323045	995.9094085	28.7	2042.080538	1.307130324	440.6846693	220.3422676	99.7819357	0	0	0	0	0	0	0
5:00:14	67.59354822	2048.952205	0.424983419	0.217364386	10.2443681	0.212794951	0.032798075	44.21323045	995.9094085	28.7	2042.080538	1.307130324	440.6846693	220.3422676	99.7819357	0	0	0	0	0	0	0
5:00:14	67.59354822	2048.952205	0.424983419	0.217364386	10.2443681	0.212794951	0.032798075	44.21323045	995.9094085	28.7	2042.080538	1.307130324	440.6846693	220.3422676	99.7819357	0	0	0	0	0	0	0
5:00:14	67.59354822	2048.952205	0.424983419	0.217364386	10.2443681	0.212794951	0.032798075	44.21323045	995.9094085	28.7	2042.080538	1.307130324	440.6846693	220.3422676	99.7819357	0	0	0	0	0	0	0
5:00:14	67.59354822	2048.952205	0.424983419	0.217364386	10.2443681	0.212794951	0.032798075	44.21323045	995.9094085	28.7	2042.080538	1.307130324	440.6846693	220.3422676	99.7819357	0	0	0	0	0	0	0
5:00:14	-9.615855312	2045.749009	0.389815511	-0.002389434	10.23250046	0.212015015	0.105192614	44.20677399	1000.693561	28.7	2040.685427	1.352450726	440.3866627	220.193297	99.78147908	0	0	0	0	0	0	0
5:00:14	-9.615855312	2045.749009	0.389815511	-0.002389434	10.23250046	0.212015015	0.105192614	44.20677399	1000.693561	28.7	2040.685427	1.352450726	440.3866627	220.193297	99.78147908	0	0	0	0	0	0	0
5:00:14	-9.615855312	2045.749009	0.389815511	-0.002389434	10.23250046	0.212015015	0.105192614	44.20677399	1000.693561	28.7	2040.685427	1.352450726	440.3866627	220.193297	99.78147908	0	0	0	0	0	0	0
5:00:14	-9.615855312	2045.749009	0.389815511	-0.002389434	10.23250046	0.212015015	0.105192614	44.20677399	1000.693561	28.7	2040.685427	1.352450726	440.3866627	220.193297	99.78147908	0	0	0	0	0	0	0
5:00:14	-9.615855312	2045.749009	0.389815511	-0.002389434	10.23250046	0.212015015	0.105192614	44.20677399	1000.693561	28.7	2040.685427	1.352450726	440.3866627	220.193297	99.78147908	0	0	0	0	0	0	0
5:00:15	-9.615855312	2045.749009	0.389815511	-0.002389434	10.23250046	0.212015015	0.105192614	44.20677399	1000.693561	28.7	2040.685427	1.352450726	440.3866627	220.193297	99.78147908	0	0	0	0	0	0	0
5:00:15	-9.615855312	2045.749009	0.389815511	-0.002389434	10.23250046	0.212015015	0.105192614	44.20677399	1000.693561	28.7	2040.685427	1.352450726	440.3866627	220.193297	99.78147908	0	0	0	0	0	0	0
5:00:15	-9.615855312	2045.749009	0.389815511	-0.002389434	10.23250046	0.212015015	0.105192614	44.20677399	1000.693561	28.7	2040.685427	1.352450726	440.3866627	220.193297	99.78147908	0	0	0	0	0	0	0
5:00:15	16.99460208	2044.986397	0.408513541	-0.00707139	10.22542424	0.216015688	0.148602619	43.95946828	1003.143047	28.7	2040.013315	1.375654772	440.2340833	220.1170241	99.78124529	0	0	0	0	0	0	0
5:00:15	16.99460208	2044.986397	0.408513541	-0.00707139	10.22542424	0.216015688	0.148602619	43.95946828	1003.143047	28.7	2040.013315	1.375654772	440.2340833	220.1170241	99.78124529	0	0	0	0	0	0	0
5:00:15	16.99460208	2044.986397	0.408513541	-0.00707139	10.22542424	0.216015688	0.148602619	43.95946828	1003.143047	28.7	2040.013315	1.375654772	440.2340833	220.1170241	99.78124529	0	0	0	0	0	0	0
5:00:15	16.99460208	2044.986397	0.408513541	-0.00707139	10.22542424	0.216015688	0.148602619	43.95946828	1003.143047	28.7	2040.013315	1.375654772	440.2340833	220.1170241	99.78124529	0	0	0	0	0	0	0
5:00:15	16.99460208	2044.986397	0.408513541	-0.00707139	10.22542424	0.216015688	0.148602619	43.95946828	1003.143047	28.7	2040.013315	1.375654772	440.2340833	220.1170241	99.78124529	0	0	0	0	0	0	0
5:00:15	16.99460208	2044.986397	0.408513541	-0.00707139	10.22542424	0.216015688	0.148602619	43.95946828	1003.143047	28.7	2040.013315	1.375654772	440.2340833	220.1170241	99.78124529	0	0	0	0	0	0	0
5:00:15	16.99460208	2044.986397	0.408513541	-0.00707139	10.22542424	0.216015688	0.148602619	43.95946828	1003.143047	28.7	2040.013315	1.375654772	440.2340833	220.1170241	99.78124529	0	0	0	0	0	0	0
5:00:15	16.99460208	2044.986397	0.408513541	-0.00707139	10.22542424	0.216015688	0.148602619	43.95946828	1003.143047	28.7	2040.013315	1.375654772	440.2340833	220.1170241	99.78124529	0	0	0	0	0	0	0
5:00:15	5.933364265	2043.489275	0.371598933	-0.130180552	10.22180121	0.212448032	0.174172541	43.83284776	1004.397184	28.7	2039.706665	1.387535243	440.1559627	220.0779723	99.78112559	0	0	0	0	0	0	0
5:00:15	5.933364265	2043.489275	0.371598933	-0.130180552	10.22180121	0.212448032	0.174172541	43.83284776	1004.397184	28.7	2039.706665	1.387535243	440.1559627	220.0779723	99.78112559	0	0	0	0	0	0	0
5:00:15	5.933364265	2043.489275	0.371598933	-0.130180552	10.22180121	0.212448032	0.174172541	43.83284776	1004.397184	28.7	2039.706665	1.387535243	440.1559627	220.0779723	99.78112559	0	0	0	0	0	0	0
5:00:15	5.933364265	2043.489275	0.371598933	-0.130180552	10.22180121	0.212448032	0.174172541	43.83284776	1004.397184	28.7	2039.706665	1.387535243	440.1559627	220.0779723	99.78112559	0	0	0	0	0	0	0
5:00:15	5.933364265	2043.489275	0.371598933	-0.130180552	10.22180121	0.212448032	0.174172541	43.83284776	1004.397184	28.7	2039.706665	1.387535243	440.1559627	220.0779723	99.78112559	0	0	0	0	0	0	0
5:00:15	5.933364265	2043.489275	0.371598933	-0.130180552	10.22180121	0.212448032	0.174172541	43.83284776	1004.397184	28.7	2039.706665	1.387535243	440.1559627	220.0779723	99.78112559	0	0	0	0	0	0	0
5:00:15	5.933364265	2043.489275	0.371598933	-0.130180552	10.22180121	0.212448032	0.174172541	43.83284776	1004.397184	28.7	2039.706665	1.387535243	440.1559627	220.0779723	99.78112559	0	0	0	0	0	0	0
5:00:15	5.933364265	2043.489275	0.371598933	-0.130180552	10.22180121	0.212448032	0.174172541	43.83284776	1004.397184	28.7	2039.706665	1.387535243	440.1559627	220.0779723	99.78112559	0	0	0	0	0	0	0
5:00:15	5.933364265	2043.489275	0.371598933	-0.130180552	10.22180121	0.212448032	0.174172541	43.83284776	1004.397184	28.7	2039.706665	1.387535243	440.1559627	220.0779723	99.78112559	0	0	0	0	0	0	0
5:00:15	12.1810825	2043.072989	0.329146654	0.026067557	10.21994622	0.212477392	0.189704341	43.76801805	1005.039302	28.7	2039.100533	1.393618044	440.1159649	220.0579778	99.7810643	0	0	0	0	0	0	0
5:00:15	12.1810825	2043.072989	0.329146654	0.026067557	10.21994622	0.212477392	0.189704341	43.76801805	1005.039302	28.7	2039.100533	1.393618044	440.1159649	220.0579778	99.7810643	0	0	0	0	0	0	0
5:00:15	12.1810825	2043.072989	0.329146654	0.026067557	10.21994622	0.212477392	0.189704341	43.76801805	1005.039302	28.7	2039.100533	1.393618044	440.1159649	220.0579778	99.7810643	0	0	0	0	0	0	0
5:00:15	12.1810825	2043.072989	0.329146654	0.026067557	10.21994622	0.212477392	0.189704341	43.76801805	1005.039302	28.7	2039.100533	1.393618044	440.1159649	220.0579778	99.7810643	0	0	0	0	0	0	0
5:00:15	12.1810825	2043.072989	0.329146654	0.026067557	10.21994622	0.212477392	0.189704341	43.76801805	1005.039302	28.7	2039.100533	1.393618044	440.1159649	220.0579778	99.7810643	0	0	0	0	0	0	0
5:00:15	12.1810825	2043.072989	0.329146654	0.026067557	10.21994622	0.212477392	0.189704341	43.76801805	1005.039302	28.7	2039.100533	1.393618044	440.1159649	220.0579778	99.7810643	0	0	0	0	0	0	0
5:00:15	12.1810825	2043.072989	0.329146654	0.026067557	10.21994622	0.212477392	0.189704341	43.76801805	1005.039302	28.7	2039.100533	1.393618044	440.1159649	220.0579778	99.7810643	0	0	0	0	0	0	0
5:00:15	12.1810825	2043.072989	0.329146654	0.026067557	10.21994622	0.212477392	0.189704341	43.76801805	1005.039302	28.7	2039.100533	1.393618044	440.1159649	220.0579778	99.7810643	0	0	0	0	0	0	0
5:00:15	27.67800224	2043.559858	0.380299087	-0.005197411	10.21899646	0.216052425	0.198992623	43.87482524	1003.953843	28.7	2038.843601	1.396732439	441.184486	220.5921406	99.78263292	0	0	0	0	0	0	0
5:00:15	27.67800224	2043.559858	0.380299087	-0.005197411	10.21899646	0.216052425	0.198992623	43.87482524	1003.953843	28.7	2038.843601	1.396732439	441.184486	220.5921406	99.78263292	0	0	0	0	0	0	0
5:00:15	27.67800224	2043.559858	0.380299087	-0.005197411	10.21899646	0.216052425	0.198992623	43.87482524	1003.953843	28.7	2038.843601	1.396732439	441.184486	220.5921406	99.78263292	0	0	0	0	0	0	0
5:00:15	27.67800224	2043.559858	0.380299087	-0.005197411	10.21899646	0.216052425	0.198992623	43.87482524	1003.953843	28.7	2038.843601	1.396732439	441.184486	220.5921406	99.78263292	0	0	0	0	0	0	0
5:00:16	27.67800224	2043.559858	0.380299087	-0.005197411	10.21899646	0.216052425	0.198992623	43.87482524	1003.953843	28.7	2038.843601	1.396732439	441.184486	220.5921406	99.78263292	0	0	0	0	0	0	0
5:00:16	27.67800224	2043.559858	0.380299087	-0.005197411	10.21899646	0.216052425	0.198992623	43.87482524	1003.953843	28.7	2038.843601	1.396732439	441.184486	220.5921406	99.78263292	0	0	0	0	0	0	0
5:00:16	27.67800224	2043.559858	0.380299087	-0.005197411	10.21899646	0.216052425	0.198992623	43.87482524	1003.953843	28.7	2038.843601	1.396732439	441.184486	220.5921406	99.78263292	0	0	0	0	0	0	0
5:00:16	27.67800224	2043.559858	0.380299087	-0.005197411	10.21899646	0.216052425	0.198992623	43.87482524	1003.953843	28.7	2038.843601	1.396732439	441.184486	220.5921406	99.78263292	0	0	0	0	0	0	0
5:00:16	27.67800224	2043.559858	0.380299087	-0.005197411	10.21899646	0.216052425	0.198992623	43.87482524	1003.953843	28.7	2038.843601	1.396732439	441.184486	220.5921406	99.78263292	0	0	0	0	0	0	0
5:00:16	-24.64715085	2043.031095	0.312489132	-0.076125074	10.22111019	0.051026842	0.192396223	44.13111052	1003.398088	28.7	2038.64478	1.398327009	443.2997288	221.649568	99.78574006	0	0	0	0	0	0	0
5:00:16	-24.64715085	2043.031095	0.312489132	-0.076125074	10.22111019	0.051026842	0.192396223	44.13111052	1003.398088	28.7	2038.64478	1.398327009	443.2997288	221.649568	99.78574006	0	0	0	0	0	0	0
5:00:16	-24.64715085	2043.031095	0.312489132	-0.076125074	10.22111019	0.051026842	0.192396223	44.13111052	1003.398088	28.7	2038.64478	1.398327009	443.2997288	221.649568	99.78574006	0	0	0	0	0	0	0
5:00:16	-24.64715085	2043.031095	0.312489132	-0.076125074	10.22111019	0.051026842	0.192396223	44.13111052	1003.398088	28.7	2038.64478	1.398327009	443.2997288	221.649568	99.78574006	0	0	0	0	0	0	0
5:00:16	-24.64715085	2043.031095	0.312489132	-0.076125074	10.22111019	0.051026842	0.192396223	44.13111052	1003.398088	28.7	2038.64478	1.398327009	443.2997288	221.649568	99.78574006	0	0	0	0	0	0	0
5:00:16	-24.64715085	2043.031095	0.312489132	-0.076125074	10.22111019	0.051026842	0.192396223	44.13111052	1003.398088	28.7	2038.64478	1.398327009	443.2997288	221.649568	99.78574006	0	0	0	0	0	0	0
5:00:16	-24.64715085	2043.031095	0.312489132	-0.076125074	10.22111019	0.051026842	0.192396223	44.13111052	1003.398088	28.7	2038.64478	1.398327009	443.2997288	221.649568	99.78574006	0	0	0	0	0	0	0
5:00:16	-24.64715085	2043.031095	0.312489132	-0.076125074	10.22111019	0.051026842	0.192396223	44.13111052	1003.398088	28.7	2038.64478	1.398327009	443.2997288	221.649568	99.78574006	0	0	0	0	0	0	0
5:00:16	7.157954764	2052.061393	0.000322436	-0.394280038	10.29580842	-1.099426257	-0.104285134	44.26232859	1003.113541	28.7	2038.687767	1.399143428	444.3827332	222.1909708	99.78733091	0	0	0	0	0	0	0
5:00:16	7.157954764	2052.061393	0.000322436	-0.394280038	10.29580842	-1.099426257	-0.104285134	44.26232859	1003.113541	28.7	2038.687767	1.399143428	444.3827332	222.1909708	99.78733091	0	0	0	0	0	0	0
5:00:16	7.157954764	2052.061393	0.000322436	-0.394280038	10.29580842	-1.099426257	-0.104285134	44.26232859	1003.113541	28.7	2038.687767	1.399143428	444.3827332	222.1909708	99.78733091	0	0	0	0	0	0	0
5:00:16	7.157954764	2052.061393	0.000322436	-0.394280038	10.29580842	-1.099426257	-0.104285134	44.26232859	1003.113541	28.7	2038.687767	1.399143428	444.3827332	222.1909708	99.78733091	0	0	0	0	0	0	0
5:00:16	7.157954764	2052.061393	0.000322436	-0.394280038	10.29580842	-1.099426257	-0.104285134	44.26232859	1003.113541	28.7	2038.687767	1.399143428	444.3827332	222.1909708	99.78733091	0	0	0	0	0	0	0
5:00:16	7.157954764	2052.061393	0.000322436	-0.394280038	10.29580842	-1.099426257	-0.104285134	44.26232859	1003.113541	28.7	2038.687767	1.399143428	444.3827332	222.1909708	99.78733091	0	0	0	0	0	0	0
5:00:16	7.157954764	2052.061393	0.000322436	-0.394280038	10.29580842	-1.099426257	-0.104285134	44.26232859	1003.113541	28.7	2038.687767	1.399143428	444.3827332	222.1909708	99.78733091	0	0	0	0	0	0	0
5:00:16	7.157954764	2052.061393	0.000322436	-0.394280038	10.29580842	-1.099426257	-0.104285134	44.26232859	1003.113541	28.7	2038.687767	1.399143428	444.3827332	222.1909708	99.78733091	0	0	0	0	0	0	0
5:00:16	41.04532884	2081.580769	-0.104490913	-0.357615379	10.47498991	-2.889346244	-0.937401989	44.32951224	1002.967853	28.7	2039.374225	1.399561435	444.9372314	222.4681691	99.78814543	0	0	0	0	0	0	0
5:00:16	41.04532884	2081.580769	-0.104490913	-0.357615379	10.47498991	-2.889346244	-0.937401989	44.32951224	1002.967853	28.7	2039.374225	1.399561435	444.9372314	222.4681691	99.78814543	0	0	0	0	0	0	0
5:00:16	41.04532884	2081.580769	-0.104490913	-0.357615379	10.47498991	-2.889346244	-0.937401989	44.32951224	1002.967853	28.7	2039.374225	1.399561435	444.9372314	222.4681691	99.78814543	0	0	0	0	0	0	0
5:00:16	41.04532884	2081.580769	-0.104490913	-0.357615379	10.47498991	-2.889346244	-0.937401989	44.32951224	1002.967853	28.7	2039.374225	1.399561435	444.9372314	222.4681691	99.78814543	0	0	0	0	0	0	0
5:00:16	41.04532884	2081.580769	-0.104490913	-0.357615379	10.47498991	-2.889346244	-0.937401989	44.32951224	1002.967853	28.7	2039.374225	1.399561435	444.9372314	222.4681691	99.78814543	0	0	0	0	0	0	0
5:00:16	41.04532884	2081.580769	-0.104490913	-0.357615379	10.47498991	-2.889346244	-0.937401989	44.32951224	1002.967853	28.7	2039.374225	1.399561435	444.9372314	222.4681691	99.78814543	0	0	0	0	0	0	0
5:00:16	41.04532884	2081.580769	-0.104490913	-0.357615379	10.47498991	-2.889346244	-0.937401989	44.32951224	1002.967853	28.7	2039.374225	1.399561435	444.9372314	222.4681691	99.78814543	0	0	0	0	0	0	0
5:00:16	41.04532884	2081.580769	-0.104490913	-0.357615379	10.47498991	-2.889346244	-0.937401989	44.32951224	1002.967853	28.7	2039.374225	1.399561435	444.9372314	222.4681691	99.78814543	0	0	0	0	0	0	0
5:00:16	41.04532884	2081.580769	-0.104490913	-0.357615379	10.47498991	-2.889346244	-0.937401989	44.32951224	1002.967853	28.7	2039.374225	1.399561435	444.9372314	222.4681691	99.78814543	0	0	0	0	0	0	0
5:00:16	230.0687364	2129.171882	-0.720459347	-0.679435074	10.78457883	-4.832345277	-2.181277818	44.46151027	1000.256597	28.7	2041.017827	1.350975455	445.2211345	222.6100946	99.78856246	0	0	0	0	0	0	0
5:00:16	230.0687364	2129.171882	-0.720459347	-0.679435074	10.78457883	-4.832345277	-2.181277818	44.46151027	1000.256597	28.7	2041.017827	1.350975455	445.2211345	222.6100946	99.78856246	0	0	0	0	0	0	0
5:00:17	230.0687364	2129.171882	-0.720459347	-0.679435074	10.78457883	-4.832345277	-2.181277818	44.46151027	1000.256597	28.7	2041.017827	1.350975455	445.2211345	222.6100946	99.78856246	0	0	0	0	0	0	0
5:00:17	230.0687364	2129.171882	-0.720459347	-0.679435074	10.78457883	-4.832345277	-2.181277818	44.46151027	1000.256597	28.7	2041.017827	1.350975455	445.2211345	222.6100946	99.78856246	0	0	0	0	0	0	0
5:00:17	230.0687364	2129.171882	-0.720459347	-0.679435074	10.78457883	-4.832345277	-2.181277818	44.46151027	1000.256597	28.7	2041.017827	1.350975455	445.2211345	222.6100946	99.78856246	0	0	0	0	0	0	0
5:00:17	230.0687364	2129.171882	-0.720459347	-0.679435074	10.78457883	-4.832345277	-2.181277818	44.46151027	1000.256597	28.7	2041.017827	1.350975455	445.2211345	222.6100946	99.78856246	0	0	0	0	0	0	0
5:00:17	230.0687364	2129.171882	-0.720459347	-0.679435074	10.78457883	-4.832345277	-2.181277818	44.46151027	1000.256597	28.7	2041.017827	1.350975455	445.2211345	222.6100946	99.78856246	0	0	0	0	0	0	0
5:00:17	230.0687364	2129.171882	-0.720459347	-0.679435074	10.78457883	-4.832345277	-2.181277818	44.46151027	1000.256597	28.7	2041.017827	1.350975455	445.2211345	222.6100946	99.78856246	0	0	0	0	0	0	0
5:00:17	371.372145	2204.926843	-1.357899186	-1.203150758	11.26140036	-6.565048782	-3.607238243	44.52909326	998.8684335	28.7	2044.037831	1.306099433	445.3664928	222.6827604	99.78877598	0	0	0	0	0	0	0
5:00:17	371.372145	2204.926843	-1.357899186	-1.203150758	11.26140036	-6.565048782	-3.607238243	44.52909326	998.8684335	28.7	2044.037831	1.306099433	445.3664928	222.6827604	99.78877598	0	0	0	0	0	0	0
5:00:17	371.372145	2204.926843	-1.357899186	-1.203150758	11.26140036	-6.565048782	-3.607238243	44.52909326	998.8684335	28.7	2044.037831	1.306099433	445.3664928	222.6827604	99.78877598	0	0	0	0	0	0	0
5:00:17	371.372145	2204.926843	-1.357899186	-1.203150758	11.26140036	-6.565048782	-3.607238243	44.52909326	998.8684335	28.7	2044.037831	1.306099433	445.3664928	222.6827604	99.78877598	0	0	0	0	0	0	0
5:00:17	371.372145	2204.926843	-1.357899186	-1.203150758	11.26140036	-6.565048782	-3.607238243	44.52909326	998.8684335	28.7	2044.037831	1.306099433	445.3664928	222.6827604	99.78877598	0	0	0	0	0	0	0
5:00:17	371.372145	2204.926843	-1.357899186	-1.203150758	11.26140036	-6.565048782	-3.607238243	44.52909326	998.8684335	28.7	2044.037831	1.306099433	445.3664928	222.6827604	99.78877598	0	0	0	0	0	0	0
5:00:17	371.372145	2204.926843	-1.357899186	-1.203150758	11.26140036	-6.565048782	-3.607238243	44.52909326	998.8684335	28.7	2044.037831	1.306099433	445.3664928	222.6827604	99.78877598	0	0	0	0	0	0	0
5:00:17	371.372145	2204.926843	-1.357899186	-1.203150758	11.26140036	-6.565048782	-3.607238243	44.52909326	998.8684335	28.7	2044.037831	1.306099433	445.3664928	222.6827604	99.78877598	0	0	0	0	0	0	0
5:00:17	417.4509302	2314.403264	-1.853332383	-1.566557188	11.92738899	-7.934232976	-5.10549798	44.56369575	998.157694	28.7	2049.466434	1.20552291	445.4409163	222.7199653	99.7888853	0	0	0	0	0	0	0
5:00:17	417.4509302	2314.403264	-1.853332383	-1.566557188	11.92738899	-7.934232976	-5.10549798	44.56369575	998.157694	28.7	2049.466434	1.20552291	445.4409163	222.7199653	99.7888853	0	0	0	0	0	0	0
5:00:17	417.4509302	2314.403264	-1.853332383	-1.566557188	11.92738899	-7.934232976	-5.10549798	44.56369575	998.157694	28.7	2049.466434	1.20552291	445.4409163	222.7199653	99.7888853	0	0	0	0	0	0	0
5:00:17	417.4509302	2314.403264	-1.853332383	-1.566557188	11.92738899	-7.934232976	-5.10549798	44.56369575	998.157694	28.7	2049.466434	1.20552291	445.4409163	222.7199653	99.7888853	0	0	0	0	0	0	0
5:00:17	417.4509302	2314.403264	-1.853332383	-1.566557188	11.92738899	-7.934232976	-5.10549798	44.56369575	998.157694	28.7	2049.466434	1.20552291	445.4409163	222.7199653	99.7888853	0	0	0	0	0	0	0
5:00:17	417.4509302	2314.403264	-1.853332383	-1.566557188	11.92738899	-7.934232976	-5.10549798	44.56369575	998.157694	28.7	2049.466434	1.20552291	445.4409163	222.7199653	99.7888853	0	0	0	0	0	0	0
5:00:17	417.4509302	2314.403264	-1.853332383	-1.566557188	11.92738899	-7.934232976	-5.10549798	44.56369575	998.157694	28.7	2049.466434	1.20552291	445.4409163	222.7199653	99.7888853	0	0	0	0	0	0	0
5:00:17	417.4509302	2314.403264	-1.853332383	-1.566557188	11.92738899	-7.934232976	-5.10549798	44.56369575	998.157694	28.7	2049.466434	1.20552291	445.4409163	222.7199653	99.7888853	0	0	0	0	0	0	0
5:00:17	417.4509302	2314.403264	-1.853332383	-1.566557188	11.92738899	-7.934232976	-5.10549798	44.56369575	998.157694	28.7	2049.466434	1.20552291	445.4409163	222.7199653	99.7888853	0	0	0	0	0	0	0
5:00:17	346.2457483	2445.688191	-1.37380218	-1.25248528	12.65127116	-8.119111284	-6.388150966	44.58141222	997.7937953	28.7	2058.40743	1.00762773	445.4790212	222.7390143	99.78894127	0	0	0	0	0	0	0
5:00:17	346.2457483	2445.688191	-1.37380218	-1.25248528	12.65127116	-8.119111284	-6.388150966	44.58141222	997.7937953	28.7	2058.40743	1.00762773	445.4790212	222.7390143	99.78894127	0	0	0	0	0	0	0
5:00:17	346.2457483	2445.688191	-1.37380218	-1.25248528	12.65127116	-8.119111284	-6.388150966	44.58141222	997.7937953	28.7	2058.40743	1.00762773	445.4790212	222.7390143	99.78894127	0	0	0	0	0	0	0
5:00:17	346.2457483	2445.688191	-1.37380218	-1.25248528	12.65127116	-8.119111284	-6.388150966	44.58141222	997.7937953	28.7	2058.40743	1.00762773	445.4790212	222.7390143	99.78894127	0	0	0	0	0	0	0
5:00:17	346.2457483	2445.688191	-1.37380218	-1.25248528	12.65127116	-8.119111284	-6.388150966	44.58141222	997.7937953	28.7	2058.40743	1.00762773	445.4790212	222.7390143	99.78894127	0	0	0	0	0	0	0
5:00:17	346.2457483	2445.688191	-1.37380218	-1.25248528	12.65127116	-8.119111284	-6.388150966	44.58141222	997.7937953	28.7	2058.40743	1.00762773	445.4790212	222.7390143	99.78894127	0	0	0	0	0	0	0
5:00:17	346.2457483	2445.688191	-1.37380218	-1.25248528	12.65127116	-8.119111284	-6.388150966	44.58141222	997.7937953	28.7	2058.40743	1.00762773	445.4790212	222.7390143	99.78894127	0	0	0	0	0	0	0
5:00:17	346.2457483	2445.688191	-1.37380218	-1.25248528	12.65127116	-8.119111284	-6.388150966	44.58141222	997.7937953	28.7	2058.40743	1.00762773	445.4790212	222.7390143	99.78894127	0	0	0	0	0	0	0
5:00:17	187.2506311	2528.247506	-0.310994716	-0.462248464	13.04092283	-6.912688977	-6.866221295	44.44408306	999.3203592	28.7	2069.289692	0.759905398	444.7118748	222.3554393	99.78799393	0	0	0	0	0	0	0
5:00:17	187.2506311	2528.247506	-0.310994716	-0.462248464	13.04092283	-6.912688977	-6.866221295	44.44408306	999.3203592	28.7	2069.289692	0.759905398	444.7118748	222.3554393	99.78799393	0	0	0	0	0	0	0
5:00:18	187.2506311	2528.247506	-0.310994716	-0.462248464	13.04092283	-6.912688977	-6.866221295	44.44408306	999.3203592	28.7	2069.289692	0.759905398	444.7118748	222.3554393	99.78799393	0	0	0	0	0	0	0
5:00:18	187.2506311	2528.247506	-0.310994716	-0.462248464	13.04092283	-6.912688977	-6.866221295	44.44408306	999.3203592	28.7	2069.289692	0.759905398	444.7118748	222.3554393	99.78799393	0	0	0	0	0	0	0
5:00:18	187.2506311	2528.247506	-0.310994716	-0.462248464	13.04092283	-6.912688977	-6.866221295	44.44408306	999.3203592	28.7	2069.289692	0.759905398	444.7118748	222.3554393	99.78799393	0	0	0	0	0	0	0
5:00:18	187.2506311	2528.247506	-0.310994716	-0.462248464	13.04092283	-6.912688977	-6.866221295	44.44408306	999.3203592	28.7	2069.289692	0.759905398	444.7118748	222.3554393	99.78799393	0	0	0	0	0	0	0
5:00:18	187.2506311	2528.247506	-0.310994716	-0.462248464	13.04092283	-6.912688977	-6.866221295	44.44408306	999.3203592	28.7	2069.289692	0.759905398	444.7118748	222.3554393	99.78799393	0	0	0	0	0	0	0
5:00:18	187.2506311	2528.247506	-0.310994716	-0.462248464	13.04092283	-6.912688977	-6.866221295	44.44408306	999.3203592	28.7	2069.289692	0.759905398	444.7118748	222.3554393	99.78799393	0	0	0	0	0	0	0
5:00:18	187.2506311	2528.247506	-0.310994716	-0.462248464	13.04092283	-6.912688977	-6.866221295	44.44408306	999.3203592	28.7	2069.289692	0.759905398	444.7118748	222.3554393	99.78799393	0	0	0	0	0	0	0
5:00:18	-79.58690886	2538.886667	0.894882705	0.704088787	13.02224849	-5.028424756	-6.440049303	44.37377053	1000.10196	28.7	2081.66473	0.437871564	444.3190959	222.1590489	99.78750889	0	0	0	0	0	0	0
5:00:18	-79.58690886	2538.886667	0.894882705	0.704088787	13.02224849	-5.028424756	-6.440049303	44.37377053	1000.10196	28.7	2081.66473	0.437871564	444.3190959	222.1590489	99.78750889	0	0	0	0	0	0	0
5:00:18	-79.58690886	2538.886667	0.894882705	0.704088787	13.02224849	-5.028424756	-6.440049303	44.37377053	1000.10196	28.7	2081.66473	0.437871564	444.3190959	222.1590489	99.78750889	0	0	0	0	0	0	0
5:00:18	-79.58690886	2538.886667	0.894882705	0.704088787	13.02224849	-5.028424756	-6.440049303	44.37377053	1000.10196	28.7	2081.66473	0.437871564	444.3190959	222.1590489	99.78750889	0	0	0	0	0	0	0
5:00:18	-79.58690886	2538.886667	0.894882705	0.704088787	13.02224849	-5.028424756	-6.440049303	44.37377053	1000.10196	28.7	2081.66473	0.437871564	444.3190959	222.1590489	99.78750889	0	0	0	0	0	0	0
5:00:18	-79.58690886	2538.886667	0.894882705	0.704088787	13.02224849	-5.028424756	-6.440049303	44.37377053	1000.10196	28.7	2081.66473	0.437871564	444.3190959	222.1590489	99.78750889	0	0	0	0	0	0	0
5:00:18	-79.58690886	2538.886667	0.894882705	0.704088787	13.02224849	-5.028424756	-6.440049303	44.37377053	1000.10196	28.7	2081.66473	0.437871564	444.3190959	222.1590489	99.78750889	0	0	0	0	0	0	0
5:00:18	-315.8089773	2494.588229	1.891339945	1.087197459	12.70394323	-3.201393475	-5.489585243	44.33777051	1000.502139	28.7	2092.689286	0.224190241	444.1179931	222.058497	99.78726055	0	0	0	0	0	0	0
5:00:18	-315.8089773	2494.588229	1.891339945	1.087197459	12.70394323	-3.201393475	-5.489585243	44.33777051	1000.502139	28.7	2092.689286	0.224190241	444.1179931	222.058497	99.78726055	0	0	0	0	0	0	0
5:00:18	-315.8089773	2494.588229	1.891339945	1.087197459	12.70394323	-3.201393475	-5.489585243	44.33777051	1000.502139	28.7	2092.689286	0.224190241	444.1179931	222.058497	99.78726055	0	0	0	0	0	0	0
5:00:18	-315.8089773	2494.588229	1.891339945	1.087197459	12.70394323	-3.201393475	-5.489585243	44.33777051	1000.502139	28.7	2092.689286	0.224190241	444.1179931	222.058497	99.78726055	0	0	0	0	0	0	0
5:00:18	-315.8089773	2494.588229	1.891339945	1.087197459	12.70394323	-3.201393475	-5.489585243	44.33777051	1000.502139	28.7	2092.689286	0.224190241	444.1179931	222.058497	99.78726055	0	0	0	0	0	0	0
5:00:18	-315.8089773	2494.588229	1.891339945	1.087197459	12.70394323	-3.201393475	-5.489585243	44.33777051	1000.502139	28.7	2092.689286	0.224190241	444.1179931	222.058497	99.78726055	0	0	0	0	0	0	0
5:00:18	-315.8089773	2494.588229	1.891339945	1.087197459	12.70394323	-3.201393475	-5.489585243	44.33777051	1000.502139	28.7	2092.689286	0.224190241	444.1179931	222.058497	99.78726055	0	0	0	0	0	0	0
5:00:18	-315.8089773	2494.588229	1.891339945	1.087197459	12.70394323	-3.201393475	-5.489585243	44.33777051	1000.502139	28.7	2092.689286	0.224190241	444.1179931	222.058497	99.78726055	0	0	0	0	0	0	0
5:00:18	-315.8089773	2494.588229	1.891339945	1.087197459	12.70394323	-3.201393475	-5.489585243	44.33777051	1000.502139	28.7	2092.689286	0.224190241	444.1179931	222.058497	99.78726055	0	0	0	0	0	0	0
5:00:18	-402.2680604	2400.713862	2.722854052	1.792157099	12.10250693	-1.551081459	-4.152379644	44.3193385	1000.707031	28.7	2101.989994	0.114785403	444.0150285	222.0070145	99.7871334	0	0	0	0	0	0	0
5:00:18	-402.2680604	2400.713862	2.722854052	1.792157099	12.10250693	-1.551081459	-4.152379644	44.3193385	1000.707031	28.7	2101.989994	0.114785403	444.0150285	222.0070145	99.7871334	0	0	0	0	0	0	0
5:00:18	-402.2680604	2400.713862	2.722854052	1.792157099	12.10250693	-1.551081459	-4.152379644	44.3193385	1000.707031	28.7	2101.989994	0.114785403	444.0150285	222.0070145	99.7871334	0	0	0	0	0	0	0
5:00:18	-402.2680604	2400.713862	2.722854052	1.792157099	12.10250693	-1.551081459	-4.152379644	44.3193385	1000.707031	28.7	2101.989994	0.114785403	444.0150285	222.0070145	99.7871334	0	0	0	0	0	0	0
5:00:18	-402.2680604	2400.713862	2.722854052	1.792157099	12.10250693	-1.551081459	-4.152379644	44.3193385	1000.707031	28.7	2101.989994	0.114785403	444.0150285	222.0070145	99.7871334	0	0	0	0	0	0	0
5:00:18	-402.2680604	2400.713862	2.722854052	1.792157099	12.10250693	-1.551081459	-4.152379644	44.3193385	1000.707031	28.7	2101.989994	0.114785403	444.0150285	222.0070145	99.7871334	0	0	0	0	0	0	0
5:00:18	-402.2680604	2400.713862	2.722854052	1.792157099	12.10250693	-1.551081459	-4.152379644	44.3193385	1000.707031	28.7	2101.989994	0.114785403	444.0150285	222.0070145	99.7871334	0	0	0	0	0	0	0
5:00:18	-402.2680604	2400.713862	2.722854052	1.792157099	12.10250693	-1.551081459	-4.152379644	44.3193385	1000.707031	28.7	2101.989994	0.114785403	444.0150285	222.0070145	99.7871334	0	0	0	0	0	0	0
5:00:19	-364.5503749	2284.431233	3.057877275	2.250192435	11.41049955	-0.401849707	-2.850498378	44.21230131	1002.872272	28.7	2108.092245	0.058770126	443.9623106	221.9806554	99.7870683	0	0	0	0	0	0	0
5:00:19	-364.5503749	2284.431233	3.057877275	2.250192435	11.41049955	-0.401849707	-2.850498378	44.21230131	1002.872272	28.7	2108.092245	0.058770126	443.9623106	221.9806554	99.7870683	0	0	0	0	0	0	0
5:00:19	-364.5503749	2284.431233	3.057877275	2.250192435	11.41049955	-0.401849707	-2.850498378	44.21230131	1002.872272	28.7	2108.092245	0.058770126	443.9623106	221.9806554	99.7870683	0	0	0	0	0	0	0
5:00:19	-364.5503749	2284.431233	3.057877275	2.250192435	11.41049955	-0.401849707	-2.850498378	44.21230131	1002.872272	28.7	2108.092245	0.058770126	443.9623106	221.9806554	99.7870683	0	0	0	0	0	0	0
5:00:19	-364.5503749	2284.431233	3.057877275	2.250192435	11.41049955	-0.401849707	-2.850498378	44.21230131	1002.872272	28.7	2108.092245	0.058770126	443.9623106	221.9806554	99.7870683	0	0	0	0	0	0	0
5:00:19	-364.5503749	2284.431233	3.057877275	2.250192435	11.41049955	-0.401849707	-2.850498378	44.21230131	1002.872272	28.7	2108.092245	0.058770126	443.9623106	221.9806554	99.7870683	0	0	0	0	0	0	0
5:00:19	-364.5503749	2284.431233	3.057877275	2.250192435	11.41049955	-0.401849707	-2.850498378	44.21230131	1002.872272	28.7	2108.092245	0.058770126	443.9623106	221.9806554	99.7870683	0	0	0	0	0	0	0
5:00:19	-364.5503749	2284.431233	3.057877275	2.250192435	11.41049955	-0.401849707	-2.850498378	44.21230131	1002.872272	28.7	2108.092245	0.058770126	443.9623106	221.9806554	99.7870683	0	0	0	0	0	0	0
5:00:19	-187.342832	2172.640127	1.866265165	1.232122527	10.85095177	-0.07086705	-1.80414317	44.15749827	1003.980875	28.7	2081.928902	0.371690305	443.935319	221.9671596	99.78703497	0	0	0	0	0	0	0
5:00:19	-187.342832	2172.640127	1.866265165	1.232122527	10.85095177	-0.07086705	-1.80414317	44.15749827	1003.980875	28.7	2081.928902	0.371690305	443.935319	221.9671596	99.78703497	0	0	0	0	0	0	0
5:00:19	-187.342832	2172.640127	1.866265165	1.232122527	10.85095177	-0.07086705	-1.80414317	44.15749827	1003.980875	28.7	2081.928902	0.371690305	443.935319	221.9671596	99.78703497	0	0	0	0	0	0	0
5:00:19	-187.342832	2172.640127	1.866265165	1.232122527	10.85095177	-0.07086705	-1.80414317	44.15749827	1003.980875	28.7	2081.928902	0.371690305	443.935319	221.9671596	99.78703497	0	0	0	0	0	0	0
5:00:19	-187.342832	2172.640127	1.866265165	1.232122527	10.85095177	-0.07086705	-1.80414317	44.15749827	1003.980875	28.7	2081.928902	0.371690305	443.935319	221.9671596	99.78703497	0	0	0	0	0	0	0
5:00:19	-187.342832	2172.640127	1.866265165	1.232122527	10.85095177	-0.07086705	-1.80414317	44.15749827	1003.980875	28.7	2081.928902	0.371690305	443.935319	221.9671596	99.78703497	0	0	0	0	0	0	0
5:00:19	-187.342832	2172.640127	1.866265165	1.232122527	10.85095177	-0.07086705	-1.80414317	44.15749827	1003.980875	28.7	2081.928902	0.371690305	443.935319	221.9671596	99.78703497	0	0	0	0	0	0	0
5:00:19	-187.342832	2172.640127	1.866265165	1.232122527	10.85095177	-0.07086705	-1.80414317	44.15749827	1003.980875	28.7	2081.928902	0.371690305	443.935319	221.9671596	99.78703497	0	0	0	0	0	0	0
5:00:19	-187.342832	2172.640127	1.866265165	1.232122527	10.85095177	-0.07086705	-1.80414317	44.15749827	1003.980875	28.7	2081.928902	0.371690305	443.935319	221.9671596	99.78703497	0	0	0	0	0	0	0
5:00:19	-128.594714	2110.882897	1.260415764	0.573670734	10.55214331	0.07595607	-1.071377303	44.12943912	1004.54848	28.7	2063.628478	0.824705436	443.9214993	221.9602497	99.78701791	0	0	0	0	0	0	0
5:00:19	-128.594714	2110.882897	1.260415764	0.573670734	10.55214331	0.07595607	-1.071377303	44.12943912	1004.54848	28.7	2063.628478	0.824705436	443.9214993	221.9602497	99.78701791	0	0	0	0	0	0	0
5:00:19	-128.594714	2110.882897	1.260415764	0.573670734	10.55214331	0.07595607	-1.071377303	44.12943912	1004.54848	28.7	2063.628478	0.824705436	443.9214993	221.9602497	99.78701791	0	0	0	0	0	0	0
5:00:19	-128.594714	2110.882897	1.260415764	0.573670734	10.55214331	0.07595607	-1.071377303	44.12943912	1004.54848	28.7	2063.628478	0.824705436	443.9214993	221.9602497	99.78701791	0	0	0	0	0	0	0
5:00:19	-128.594714	2110.882897	1.260415764	0.573670734	10.55214331	0.07595607	-1.071377303	44.12943912	1004.54848	28.7	2063.628478	0.824705436	443.9214993	221.9602497	99.78701791	0	0	0	0	0	0	0
5:00:19	-128.594714	2110.882897	1.260415764	0.573670734	10.55214331	0.07595607	-1.071377303	44.12943912	1004.54848	28.7	2063.628478	0.824705436	443.9214993	221.9602497	99.78701791	0	0	0	0	0	0	0
5:00:19	-128.594714	2110.882897	1.260415764	0.573670734	10.55214331	0.07595607	-1.071377303	44.12943912	1004.54848	28.7	2063.628478	0.824705436	443.9214993	221.9602497	99.78701791	0	0	0	0	0	0	0
5:00:19	-128.594714	2110.882897	1.260415764	0.573670734	10.55214331	0.07595607	-1.071377303	44.12943912	1004.54848	28.7	2063.628478	0.824705436	443.9214993	221.9602497	99.78701791	0	0	0	0	0	0	0
5:00:19	-110.1655895	2079.750227	0.879732871	0.415751416	10.39835337	0.153473508	-0.596409179	44.11507283	1004.839094	28.7	2054.291253	1.056649183	443.9144237	221.9567118	99.78700917	0	0	0	0	0	0	0
5:00:19	-110.1655895	2079.750227	0.879732871	0.415751416	10.39835337	0.153473508	-0.596409179	44.11507283	1004.839094	28.7	2054.291253	1.056649183	443.9144237	221.9567118	99.78700917	0	0	0	0	0	0	0
5:00:19	-110.1655895	2079.750227	0.879732871	0.415751416	10.39835337	0.153473508	-0.596409179	44.11507283	1004.839094	28.7	2054.291253	1.056649183	443.9144237	221.9567118	99.78700917	0	0	0	0	0	0	0
5:00:19	-110.1655895	2079.750227	0.879732871	0.415751416	10.39835337	0.153473508	-0.596409179	44.11507283	1004.839094	28.7	2054.291253	1.056649183	443.9144237	221.9567118	99.78700917	0	0	0	0	0	0	0
5:00:19	-110.1655895	2079.750227	0.879732871	0.415751416	10.39835337	0.153473508	-0.596409179	44.11507283	1004.839094	28.7	2054.291253	1.056649183	443.9144237	221.9567118	99.78700917	0	0	0	0	0	0	0
5:00:19	-110.1655895	2079.750227	0.879732871	0.415751416	10.39835337	0.153473508	-0.596409179	44.11507283	1004.839094	28.7	2054.291253	1.056649183	443.9144237	221.9567118	99.78700917	0	0	0	0	0	0	0
5:00:19	-110.1655895	2079.750227	0.879732871	0.415751416	10.39835337	0.153473508	-0.596409179	44.11507283	1004.839094	28.7	2054.291253	1.056649183	443.9144237	221.9567118	99.78700917	0	0	0	0	0	0	0
5:00:20	-110.1655895	2079.750227	0.879732871	0.415751416	10.39835337	0.153473508	-0.596409179	44.11507283	1004.839094	28.7	2054.291253	1.056649183	443.9144237	221.9567118	99.78700917	0	0	0	0	0	0	0
5:00:20	-110.1655895	2079.750227	0.879732871	0.415751416	10.39835337	0.153473508	-0.596409179	44.11507283	1004.839094	28.7	2054.291253	1.056649183	443.9144237	221.9567118	99.78700917	0	0	0	0	0	0	0
5:00:20	50.91368215	2063.797028	0.64456723	0.212600725	10.31717293	0.193306436	-0.2886815	43.96131729	1004.987888	28.7	2049.270449	1.175404382	442.1364329	221.0677165	99.78407669	0	0	0	0	0	0	0
5:00:20	50.91368215	2063.797028	0.64456723	0.212600725	10.31717293	0.193306436	-0.2886815	43.96131729	1004.987888	28.7	2049.270449	1.175404382	442.1364329	221.0677165	99.78407669	0	0	0	0	0	0	0
5:00:20	50.91368215	2063.797028	0.64456723	0.212600725	10.31717293	0.193306436	-0.2886815	43.96131729	1004.987888	28.7	2049.270449	1.175404382	442.1364329	221.0677165	99.78407669	0	0	0	0	0	0	0
5:00:20	50.91368215	2063.797028	0.64456723	0.212600725	10.31717293	0.193306436	-0.2886815	43.96131729	1004.987888	28.7	2049.270449	1.175404382	442.1364329	221.0677165	99.78407669	0	0	0	0	0	0	0
5:00:20	50.91368215	2063.797028	0.64456723	0.212600725	10.31717293	0.193306436	-0.2886815	43.96131729	1004.987888	28.7	2049.270449	1.175404382	442.1364329	221.0677165	99.78407669	0	0	0	0	0	0	0
5:00:20	50.91368215	2063.797028	0.64456723	0.212600725	10.31717293	0.193306436	-0.2886815	43.96131729	1004.987888	28.7	2049.270449	1.175404382	442.1364329	221.0677165	99.78407669	0	0	0	0	0	0	0
5:00:20	30.07574926	2054.453079	0.499354422	0.161555571	10.27560854	0.207700895	-0.093476928	43.88259445	1005.064071	28.7	2046.185054	1.236207043	441.2261017	220.6125508	99.78257527	0	0	0	0	0	0	0
5:00:20	30.07574926	2054.453079	0.499354422	0.161555571	10.27560854	0.207700895	-0.093476928	43.88259445	1005.064071	28.7	2046.185054	1.236207043	441.2261017	220.6125508	99.78257527	0	0	0	0	0	0	0
5:00:20	30.07574926	2054.453079	0.499354422	0.161555571	10.27560854	0.207700895	-0.093476928	43.88259445	1005.064071	28.7	2046.185054	1.236207043	441.2261017	220.6125508	99.78257527	0	0	0	0	0	0	0
5:00:20	30.07574926	2054.453079	0.499354422	0.161555571	10.27560854	0.207700895	-0.093476928	43.88259445	1005.064071	28.7	2046.185054	1.236207043	441.2261017	220.6125508	99.78257527	0	0	0	0	0	0	0
5:00:20	30.07574926	2054.453079	0.499354422	0.161555571	10.27560854	0.207700895	-0.093476928	43.88259445	1005.064071	28.7	2046.185054	1.236207043	441.2261017	220.6125508	99.78257527	0	0	0	0	0	0	0
5:00:20	30.07574926	2054.453079	0.499354422	0.161555571	10.27560854	0.207700895	-0.093476928	43.88259445	1005.064071	28.7	2046.185054	1.236207043	441.2261017	220.6125508	99.78257527	0	0	0	0	0	0	0
5:00:20	30.07574926	2054.453079	0.499354422	0.161555571	10.27560854	0.207700895	-0.093476928	43.88259445	1005.064071	28.7	2046.185054	1.236207043	441.2261017	220.6125508	99.78257527	0	0	0	0	0	0	0
5:00:20	30.07574926	2054.453079	0.499354422	0.161555571	10.27560854	0.207700895	-0.093476928	43.88259445	1005.064071	28.7	2046.185054	1.236207043	441.2261017	220.6125508	99.78257527	0	0	0	0	0	0	0
5:00:20	-14.47072038	2050.002672	0.457237464	0.249516452	10.25432757	0.216734858	0.029459813	43.84228836	1005.103076	28.7	2044.602628	1.267338006	440.760012	220.379506	99.78180654	0	0	0	0	0	0	0
5:00:20	-14.47072038	2050.002672	0.457237464	0.249516452	10.25432757	0.216734858	0.029459813	43.84228836	1005.103076	28.7	2044.602628	1.267338006	440.760012	220.379506	99.78180654	0	0	0	0	0	0	0
5:00:20	-14.47072038	2050.002672	0.457237464	0.249516452	10.25432757	0.216734858	0.029459813	43.84228836	1005.103076	28.7	2044.602628	1.267338006	440.760012	220.379506	99.78180654	0	0	0	0	0	0	0
5:00:20	-14.47072038	2050.002672	0.457237464	0.249516452	10.25432757	0.216734858	0.029459813	43.84228836	1005.103076	28.7	2044.602628	1.267338006	440.760012	220.379506	99.78180654	0	0	0	0	0	0	0
5:00:20	-14.47072038	2050.002672	0.457237464	0.249516452	10.25432757	0.216734858	0.029459813	43.84228836	1005.103076	28.7	2044.602628	1.267338006	440.760012	220.379506	99.78180654	0	0	0	0	0	0	0
5:00:20	-14.47072038	2050.002672	0.457237464	0.249516452	10.25432757	0.216734858	0.029459813	43.84228836	1005.103076	28.7	2044.602628	1.267338006	440.760012	220.379506	99.78180654	0	0	0	0	0	0	0
5:00:20	-14.47072038	2050.002672	0.457237464	0.249516452	10.25432757	0.216734858	0.029459813	43.84228836	1005.103076	28.7	2044.602628	1.267338006	440.760012	220.379506	99.78180654	0	0	0	0	0	0	0
5:00:20	-14.47072038	2050.002672	0.457237464	0.249516452	10.25432757	0.216734858	0.029459813	43.84228836	1005.103076	28.7	2044.602628	1.267338006	440.760012	220.379506	99.78180654	0	0	0	0	0	0	0
5:00:20	-14.47072038	2050.002672	0.457237464	0.249516452	10.25432757	0.216734858	0.029459813	43.84228836	1005.103076	28.7	2044.602628	1.267338006	440.760012	220.379506	99.78180654	0	0	0	0	0	0	0
5:00:20	44.43920717	2047.094568	0.355873582	0.121904424	10.23903972	0.218376247	0.105435424	43.82165164	1004.884415	28.7	2043.260441	1.283277059	440.5213742	220.2601871	99.78141295	0	0	0	0	0	0	0
5:00:20	44.43920717	2047.094568	0.355873582	0.121904424	10.23903972	0.218376247	0.105435424	43.82165164	1004.884415	28.7	2043.260441	1.283277059	440.5213742	220.2601871	99.78141295	0	0	0	0	0	0	0
5:00:20	44.43920717	2047.094568	0.355873582	0.121904424	10.23903972	0.218376247	0.105435424	43.82165164	1004.884415	28.7	2043.260441	1.283277059	440.5213742	220.2601871	99.78141295	0	0	0	0	0	0	0
5:00:20	44.43920717	2047.094568	0.355873582	0.121904424	10.23903972	0.218376247	0.105435424	43.82165164	1004.884415	28.7	2043.260441	1.283277059	440.5213742	220.2601871	99.78141295	0	0	0	0	0	0	0
5:00:20	44.43920717	2047.094568	0.355873582	0.121904424	10.23903972	0.218376247	0.105435424	43.82165164	1004.884415	28.7	2043.260441	1.283277059	440.5213742	220.2601871	99.78141295	0	0	0	0	0	0	0
5:00:20	44.43920717	2047.094568	0.355873582	0.121904424	10.23903972	0.218376247	0.105435424	43.82165164	1004.884415	28.7	2043.260441	1.283277059	440.5213742	220.2601871	99.78141295	0	0	0	0	0	0	0
5:00:21	44.43920717	2047.094568	0.355873582	0.121904424	10.23903972	0.218376247	0.105435424	43.82165164	1004.884415	28.7	2043.260441	1.283277059	440.5213742	220.2601871	99.78141295	0	0	0	0	0	0	0
5:00:21	44.43920717	2047.094568	0.355873582	0.121904424	10.23903972	0.218376247	0.105435424	43.82165164	1004.884415	28.7	2043.260441	1.283277059	440.5213742	220.2601871	99.78141295	0	0	0	0	0	0	0
5:00:21	55.53589807	2044.474827	0.319655274	0.111327065	10.23057233	0.213512639	0.149630937	43.81108564	1004.77246	28.7	2041.766706	1.340237854	440.3991916	220.1990958	99.78121143	0	0	0	0	0	0	0
5:00:21	55.53589807	2044.474827	0.319655274	0.111327065	10.23057233	0.213512639	0.149630937	43.81108564	1004.77246	28.7	2041.766706	1.340237854	440.3991916	220.1990958	99.78121143	0	0	0	0	0	0	0
5:00:21	55.53589807	2044.474827	0.319655274	0.111327065	10.23057233	0.213512639	0.149630937	43.81108564	1004.77246	28.7	2041.766706	1.340237854	440.3991916	220.1990958	99.78121143	0	0	0	0	0	0	0
5:00:21	55.53589807	2044.474827	0.319655274	0.111327065	10.23057233	0.213512639	0.149630937	43.81108564	1004.77246	28.7	2041.766706	1.340237854	440.3991916	220.1990958	99.78121143	0	0	0	0	0	0	0
5:00:21	55.53589807	2044.474827	0.319655274	0.111327065	10.23057233	0.213512639	0.149630937	43.81108564	1004.77246	28.7	2041.766706	1.340237854	440.3991916	220.1990958	99.78121143	0	0	0	0	0	0	0
5:00:21	55.53589807	2044.474827	0.319655274	0.111327065	10.23057233	0.213512639	0.149630937	43.81108564	1004.77246	28.7	2041.766706	1.340237854	440.3991916	220.1990958	99.78121143	0	0	0	0	0	0	0
5:00:21	55.53589807	2044.474827	0.319655274	0.111327065	10.23057233	0.213512639	0.149630937	43.81108564	1004.77246	28.7	2041.766706	1.340237854	440.3991916	220.1990958	99.78121143	0	0	0	0	0	0	0
5:00:21	55.53589807	2044.474827	0.319655274	0.111327065	10.23057233	0.213512639	0.149630937	43.81108564	1004.77246	28.7	2041.766706	1.340237854	440.3991916	220.1990958	99.78121143	0	0	0	0	0	0	0
5:00:21	55.53589807	2044.474827	0.319655274	0.111327065	10.23057233	0.213512639	0.149630937	43.81108564	1004.77246	28.7	2041.766706	1.340237854	440.3991916	220.1990958	99.78121143	0	0	0	0	0	0	0
5:00:21	64.89886781	2044.341143	0.3975915	0.054743457	10.22587704	0.216894471	0.17554704	43.80567585	1004.71514	28.7	2040.468321	1.369401781	440.3366341	220.167817	99.78110825	0	0	0	0	0	0	0
5:00:21	64.89886781	2044.341143	0.3975915	0.054743457	10.22587704	0.216894471	0.17554704	43.80567585	1004.71514	28.7	2040.468321	1.369401781	440.3366341	220.167817	99.78110825	0	0	0	0	0	0	0
5:00:21	64.89886781	2044.341143	0.3975915	0.054743457	10.22587704	0.216894471	0.17554704	43.80567585	1004.71514	28.7	2040.468321	1.369401781	440.3366341	220.167817	99.78110825	0	0	0	0	0	0	0
5:00:21	64.89886781	2044.341143	0.3975915	0.054743457	10.22587704	0.216894471	0.17554704	43.80567585	1004.71514	28.7	2040.468321	1.369401781	440.3366341	220.167817	99.78110825	0	0	0	0	0	0	0
5:00:21	64.89886781	2044.341143	0.3975915	0.054743457	10.22587704	0.216894471	0.17554704	43.80567585	1004.71514	28.7	2040.468321	1.369401781	440.3366341	220.167817	99.78110825	0	0	0	0	0	0	0
5:00:21	64.89886781	2044.341143	0.3975915	0.054743457	10.22587704	0.216894471	0.17554704	43.80567585	1004.71514	28.7	2040.468321	1.369401781	440.3366341	220.167817	99.78110825	0	0	0	0	0	0	0
5:00:21	64.89886781	2044.341143	0.3975915	0.054743457	10.22587704	0.216894471	0.17554704	43.80567585	1004.71514	28.7	2040.468321	1.369401781	440.3366341	220.167817	99.78110825	0	0	0	0	0	0	0
5:00:21	64.89886781	2044.341143	0.3975915	0.054743457	10.22587704	0.216894471	0.17554704	43.80567585	1004.71514	28.7	2040.468321	1.369401781	440.3366341	220.167817	99.78110825	0	0	0	0	0	0	0
5:00:21	69.31442032	2043.699593	0.387254848	-0.01445935	10.22203304	0.215633969	0.191256084	43.80290603	1004.685792	28.7	2039.855909	1.384333712	440.3046047	220.1518023	99.78105542	0	0	0	0	0	0	0
5:00:21	69.31442032	2043.699593	0.387254848	-0.01445935	10.22203304	0.215633969	0.191256084	43.80290603	1004.685792	28.7	2039.855909	1.384333712	440.3046047	220.1518023	99.78105542	0	0	0	0	0	0	0
5:00:21	69.31442032	2043.699593	0.387254848	-0.01445935	10.22203304	0.215633969	0.191256084	43.80290603	1004.685792	28.7	2039.855909	1.384333712	440.3046047	220.1518023	99.78105542	0	0	0	0	0	0	0
5:00:21	69.31442032	2043.699593	0.387254848	-0.01445935	10.22203304	0.215633969	0.191256084	43.80290603	1004.685792	28.7	2039.855909	1.384333712	440.3046047	220.1518023	99.78105542	0	0	0	0	0	0	0
5:00:21	114.0498632	2044.02724	0.353122482	0.001372813	10.22006492	0.218252592	0.200403115	43.80148789	1003.261909	28.7	2039.583409	1.391978861	440.2882056	220.1436028	99.78102838	0	0	0	0	0	0	0
5:00:21	114.0498632	2044.02724	0.353122482	0.001372813	10.22006492	0.218252592	0.200403115	43.80148789	1003.261909	28.7	2039.583409	1.391978861	440.2882056	220.1436028	99.78102838	0	0	0	0	0	0	0
5:00:21	114.0498632	2044.02724	0.353122482	0.001372813	10.22006492	0.218252592	0.200403115	43.80148789	1003.261909	28.7	2039.583409	1.391978861	440.2882056	220.1436028	99.78102838	0	0	0	0	0	0	0
5:00:21	114.0498632	2044.02724	0.353122482	0.001372813	10.22006492	0.218252592	0.200403115	43.80148789	1003.261909	28.7	2039.583409	1.391978861	440.2882056	220.1436028	99.78102838	0	0	0	0	0	0	0
5:00:21	32.84632996	2043.741019	0.390646711	-0.05448112	10.21969724	0.217609327	0.204958395	44.0935618	1002.532882	28.7	2039.339482	1.395893177	442.8149693	221.4072286	99.78491853	0	0	0	0	0	0	0
5:00:21	32.84632996	2043.741019	0.390646711	-0.05448112	10.21969724	0.217609327	0.204958395	44.0935618	1002.532882	28.7	2039.339482	1.395893177	442.8149693	221.4072286	99.78491853	0	0	0	0	0	0	0
5:00:21	32.84632996	2043.741019	0.390646711	-0.05448112	10.21969724	0.217609327	0.204958395	44.0935618	1002.532882	28.7	2039.339482	1.395893177	442.8149693	221.4072286	99.78491853	0	0	0	0	0	0	0
5:00:21	32.84632996	2043.741019	0.390646711	-0.05448112	10.21969724	0.217609327	0.204958395	44.0935618	1002.532882	28.7	2039.339482	1.395893177	442.8149693	221.4072286	99.78491853	0	0	0	0	0	0	0
5:00:21	32.84632996	2043.741019	0.390646711	-0.05448112	10.21969724	0.217609327	0.204958395	44.0935618	1002.532882	28.7	2039.339482	1.395893177	442.8149693	221.4072286	99.78491853	0	0	0	0	0	0	0
5:00:22	32.84632996	2043.741019	0.390646711	-0.05448112	10.21969724	0.217609327	0.204958395	44.0935618	1002.532882	28.7	2039.339482	1.395893177	442.8149693	221.4072286	99.78491853	0	0	0	0	0	0	0
5:00:22	32.84632996	2043.741019	0.390646711	-0.05448112	10.21969724	0.217609327	0.204958395	44.0935618	1002.532882	28.7	2039.339482	1.395893177	442.8149693	221.4072286	99.78491853	0	0	0	0	0	0	0
5:00:22	32.84632996	2043.741019	0.390646711	-0.05448112	10.21969724	0.217609327	0.204958395	44.0935618	1002.532882	28.7	2039.339482	1.395893177	442.8149693	221.4072286	99.78491853	0	0	0	0	0	0	0
5:00:22	32.84632996	2043.741019	0.390646711	-0.05448112	10.21969724	0.217609327	0.204958395	44.0935618	1002.532882	28.7	2039.339482	1.395893177	442.8149693	221.4072286	99.78491853	0	0	0	0	0	0	0
5:00:22	2.32026494	2042.320298	0.361739116	-0.249590333	10.22066899	0.047743976	0.195090698	44.24310364	1002.159619	28.7	2039.234615	1.397897306	444.1086723	222.0542051	99.78691029	0	0	0	0	0	0	0
5:00:22	2.32026494	2042.320298	0.361739116	-0.249590333	10.22066899	0.047743976	0.195090698	44.24310364	1002.159619	28.7	2039.234615	1.397897306	444.1086723	222.0542051	99.78691029	0	0	0	0	0	0	0
5:00:22	2.32026494	2042.320298	0.361739116	-0.249590333	10.22066899	0.047743976	0.195090698	44.24310364	1002.159619	28.7	2039.234615	1.397897306	444.1086723	222.0542051	99.78691029	0	0	0	0	0	0	0
5:00:22	2.32026494	2042.320298	0.361739116	-0.249590333	10.22066899	0.047743976	0.195090698	44.24310364	1002.159619	28.7	2039.234615	1.397897306	444.1086723	222.0542051	99.78691029	0	0	0	0	0	0	0
5:00:22	2.32026494	2042.320298	0.361739116	-0.249590333	10.22066899	0.047743976	0.195090698	44.24310364	1002.159619	28.7	2039.234615	1.397897306	444.1086723	222.0542051	99.78691029	0	0	0	0	0	0	0
5:00:22	2.32026494	2042.320298	0.361739116	-0.249590333	10.22066899	0.047743976	0.195090698	44.24310364	1002.159619	28.7	2039.234615	1.397897306	444.1086723	222.0542051	99.78691029	0	0	0	0	0	0	0
5:00:22	2.32026494	2042.320298	0.361739116	-0.249590333	10.22066899	0.047743976	0.195090698	44.24310364	1002.159619	28.7	2039.234615	1.397897306	444.1086723	222.0542051	99.78691029	0	0	0	0	0	0	0
5:00:22	2.32026494	2042.320298	0.361739116	-0.249590333	10.22066899	0.047743976	0.195090698	44.24310364	1002.159619	28.7	2039.234615	1.397897306	444.1086723	222.0542051	99.78691029	0	0	0	0	0	0	0
5:00:22	42.54867165	2051.243664	0.101674427	-0.565374251	10.28679052	-1.012675085	-0.066145563	44.31966906	1001.968509	28.7	2039.298523	1.398923421	444.7710482	222.385457	99.78793007	0	0	0	0	0	0	0
5:00:22	42.54867165	2051.243664	0.101674427	-0.565374251	10.28679052	-1.012675085	-0.066145563	44.31966906	1001.968509	28.7	2039.298523	1.398923421	444.7710482	222.385457	99.78793007	0	0	0	0	0	0	0
5:00:22	42.54867165	2051.243664	0.101674427	-0.565374251	10.28679052	-1.012675085	-0.066145563	44.31966906	1001.968509	28.7	2039.298523	1.398923421	444.7710482	222.385457	99.78793007	0	0	0	0	0	0	0
5:00:22	42.54867165	2051.243664	0.101674427	-0.565374251	10.28679052	-1.012675085	-0.066145563	44.31966906	1001.968509	28.7	2039.298523	1.398923421	444.7710482	222.385457	99.78793007	0	0	0	0	0	0	0
5:00:22	42.54867165	2051.243664	0.101674427	-0.565374251	10.28679052	-1.012675085	-0.066145563	44.31966906	1001.968509	28.7	2039.298523	1.398923421	444.7710482	222.385457	99.78793007	0	0	0	0	0	0	0
5:00:22	42.54867165	2051.243664	0.101674427	-0.565374251	10.28679052	-1.012675085	-0.066145563	44.31966906	1001.968509	28.7	2039.298523	1.398923421	444.7710482	222.385457	99.78793007	0	0	0	0	0	0	0
5:00:22	42.54867165	2051.243664	0.101674427	-0.565374251	10.28679052	-1.012675085	-0.066145563	44.31966906	1001.968509	28.7	2039.298523	1.398923421	444.7710482	222.385457	99.78793007	0	0	0	0	0	0	0
5:00:22	42.54867165	2051.243664	0.101674427	-0.565374251	10.28679052	-1.012675085	-0.066145563	44.31966906	1001.968509	28.7	2039.298523	1.398923421	444.7710482	222.385457	99.78793007	0	0	0	0	0	0	0
5:00:22	111.0541679	2076.846044	-0.134638693	-0.688583616	10.44763675	-2.680689643	-0.804042528	44.35887056	1001.870661	28.7	2039.873052	1.399448791	445.1101847	222.555058	99.78845219	0	0	0	0	0	0	0
5:00:22	111.0541679	2076.846044	-0.134638693	-0.688583616	10.44763675	-2.680689643	-0.804042528	44.35887056	1001.870661	28.7	2039.873052	1.399448791	445.1101847	222.555058	99.78845219	0	0	0	0	0	0	0
5:00:22	111.0541679	2076.846044	-0.134638693	-0.688583616	10.44763675	-2.680689643	-0.804042528	44.35887056	1001.870661	28.7	2039.873052	1.399448791	445.1101847	222.555058	99.78845219	0	0	0	0	0	0	0
5:00:22	111.0541679	2076.846044	-0.134638693	-0.688583616	10.44763675	-2.680689643	-0.804042528	44.35887056	1001.870661	28.7	2039.873052	1.399448791	445.1101847	222.555058	99.78845219	0	0	0	0	0	0	0
5:00:22	111.0541679	2076.846044	-0.134638693	-0.688583616	10.44763675	-2.680689643	-0.804042528	44.35887056	1001.870661	28.7	2039.873052	1.399448791	445.1101847	222.555058	99.78845219	0	0	0	0	0	0	0
5:00:22	111.0541679	2076.846044	-0.134638693	-0.688583616	10.44763675	-2.680689643	-0.804042528	44.35887056	1001.870661	28.7	2039.873052	1.399448791	445.1101847	222.555058	99.78845219	0	0	0	0	0	0	0
5:00:22	111.0541679	2076.846044	-0.134638693	-0.688583616	10.44763675	-2.680689643	-0.804042528	44.35887056	1001.870661	28.7	2039.873052	1.399448791	445.1101847	222.555058	99.78845219	0	0	0	0	0	0	0
5:00:22	111.0541679	2076.846044	-0.134638693	-0.688583616	10.44763675	-2.680689643	-0.804042528	44.35887056	1001.870661	28.7	2039.873052	1.399448791	445.1101847	222.555058	99.78845219	0	0	0	0	0	0	0
5:00:22	111.0541679	2076.846044	-0.134638693	-0.688583616	10.44763675	-2.680689643	-0.804042528	44.35887056	1001.870661	28.7	2039.873052	1.399448791	445.1101847	222.555058	99.78845219	0	0	0	0	0	0	0
5:00:22	311.112742	2121.087663	-0.574071011	-0.795634812	10.72802201	-4.574937097	-1.980965774	44.37894173	1001.581442	28.7	2041.333498	1.350917781	445.2838226	222.6418937	99.78871952	0	0	0	0	0	0	0
5:00:22	311.112742	2121.087663	-0.574071011	-0.795634812	10.72802201	-4.574937097	-1.980965774	44.37894173	1001.581442	28.7	2041.333498	1.350917781	445.2838226	222.6418937	99.78871952	0	0	0	0	0	0	0
5:00:22	311.112742	2121.087663	-0.574071011	-0.795634812	10.72802201	-4.574937097	-1.980965774	44.37894173	1001.581442	28.7	2041.333498	1.350917781	445.2838226	222.6418937	99.78871952	0	0	0	0	0	0	0
5:00:23	311.112742	2121.087663	-0.574071011	-0.795634812	10.72802201	-4.574937097	-1.980965774	44.37894173	1001.581442	28.7	2041.333498	1.350917781	445.2838226	222.6418937	99.78871952	0	0	0	0	0	0	0
5:00:23	311.112742	2121.087663	-0.574071011	-0.795634812	10.72802201	-4.574937097	-1.980965774	44.37894173	1001.581442	28.7	2041.333498	1.350917781	445.2838226	222.6418937	99.78871952	0	0	0	0	0	0	0
5:00:23	311.112742	2121.087663	-0.574071011	-0.795634812	10.72802201	-4.574937097	-1.980965774	44.37894173	1001.581442	28.7	2041.333498	1.350917781	445.2838226	222.6418937	99.78871952	0	0	0	0	0	0	0
5:00:23	311.112742	2121.087663	-0.574071011	-0.795634812	10.72802201	-4.574937097	-1.980965774	44.37894173	1001.581442	28.7	2041.333498	1.350917781	445.2838226	222.6418937	99.78871952	0	0	0	0	0	0	0
5:00:23	311.112742	2121.087663	-0.574071011	-0.795634812	10.72802201	-4.574937097	-1.980965774	44.37894173	1001.581442	28.7	2041.333498	1.350917781	445.2838226	222.6418937	99.78871952	0	0	0	0	0	0	0
5:00:23	374.0865159	2200.713771	-1.265508358	-1.236997024	11.23402727	-6.433511794	-3.503574476	44.38921816	1001.433362	28.7	2044.520359	1.277269904	445.3727251	222.6863536	99.7888564	0	0	0	0	0	0	0
5:00:23	374.0865159	2200.713771	-1.265508358	-1.236997024	11.23402727	-6.433511794	-3.503574476	44.38921816	1001.433362	28.7	2044.520359	1.277269904	445.3727251	222.6863536	99.7888564	0	0	0	0	0	0	0
5:00:23	374.0865159	2200.713771	-1.265508358	-1.236997024	11.23402727	-6.433511794	-3.503574476	44.38921816	1001.433362	28.7	2044.520359	1.277269904	445.3727251	222.6863536	99.7888564	0	0	0	0	0	0	0
5:00:23	374.0865159	2200.713771	-1.265508358	-1.236997024	11.23402727	-6.433511794	-3.503574476	44.38921816	1001.433362	28.7	2044.520359	1.277269904	445.3727251	222.6863536	99.7888564	0	0	0	0	0	0	0
5:00:23	374.0865159	2200.713771	-1.265508358	-1.236997024	11.23402727	-6.433511794	-3.503574476	44.38921816	1001.433362	28.7	2044.520359	1.277269904	445.3727251	222.6863536	99.7888564	0	0	0	0	0	0	0
5:00:23	374.0865159	2200.713771	-1.265508358	-1.236997024	11.23402727	-6.433511794	-3.503574476	44.38921816	1001.433362	28.7	2044.520359	1.277269904	445.3727251	222.6863536	99.7888564	0	0	0	0	0	0	0
5:00:23	374.0865159	2200.713771	-1.265508358	-1.236997024	11.23402727	-6.433511794	-3.503574476	44.38921816	1001.433362	28.7	2044.520359	1.277269904	445.3727251	222.6863536	99.7888564	0	0	0	0	0	0	0
5:00:23	374.0865159	2200.713771	-1.265508358	-1.236997024	11.23402727	-6.433511794	-3.503574476	44.38921816	1001.433362	28.7	2044.520359	1.277269904	445.3727251	222.6863536	99.7888564	0	0	0	0	0	0	0
5:00:23	374.0865159	2200.713771	-1.265508358	-1.236997024	11.23402727	-6.433511794	-3.503574476	44.38921816	1001.433362	28.7	2044.520359	1.277269904	445.3727251	222.6863536	99.7888564	0	0	0	0	0	0	0
5:00:23	378.6942561	2312.223995	-1.797180279	-1.501446476	11.91436596	-7.866894038	-5.050958132	44.3944797	1001.357546	28.7	2050.036384	1.141962191	445.4182433	222.709117	99.78892647	0	0	0	0	0	0	0
5:00:23	378.6942561	2312.223995	-1.797180279	-1.501446476	11.91436596	-7.866894038	-5.050958132	44.3944797	1001.357546	28.7	2050.036384	1.141962191	445.4182433	222.709117	99.78892647	0	0	0	0	0	0	0
5:00:23	378.6942561	2312.223995	-1.797180279	-1.501446476	11.91436596	-7.866894038	-5.050958132	44.3944797	1001.357546	28.7	2050.036384	1.141962191	445.4182433	222.709117	99.78892647	0	0	0	0	0	0	0
5:00:23	378.6942561	2312.223995	-1.797180279	-1.501446476	11.91436596	-7.866894038	-5.050958132	44.3944797	1001.357546	28.7	2050.036384	1.141962191	445.4182433	222.709117	99.78892647	0	0	0	0	0	0	0
5:00:23	378.6942561	2312.223995	-1.797180279	-1.501446476	11.91436596	-7.866894038	-5.050958132	44.3944797	1001.357546	28.7	2050.036384	1.141962191	445.4182433	222.709117	99.78892647	0	0	0	0	0	0	0
5:00:23	378.6942561	2312.223995	-1.797180279	-1.501446476	11.91436596	-7.866894038	-5.050958132	44.3944797	1001.357546	28.7	2050.036384	1.141962191	445.4182433	222.709117	99.78892647	0	0	0	0	0	0	0
5:00:23	378.6942561	2312.223995	-1.797180279	-1.501446476	11.91436596	-7.866894038	-5.050958132	44.3944797	1001.357546	28.7	2050.036384	1.141962191	445.4182433	222.709117	99.78892647	0	0	0	0	0	0	0
5:00:23	378.6942561	2312.223995	-1.797180279	-1.501446476	11.91436596	-7.866894038	-5.050958132	44.3944797	1001.357546	28.7	2050.036384	1.141962191	445.4182433	222.709117	99.78892647	0	0	0	0	0	0	0
5:00:23	310.3884591	2440.182197	-1.427092303	-1.191868596	12.62868337	-8.200689748	-6.346794564	44.39717361	1001.318727	28.7	2058.508829	0.951884642	445.4415486	222.7207719	99.78896236	0	0	0	0	0	0	0
5:00:23	310.3884591	2440.182197	-1.427092303	-1.191868596	12.62868337	-8.200689748	-6.346794564	44.39717361	1001.318727	28.7	2058.508829	0.951884642	445.4415486	222.7207719	99.78896236	0	0	0	0	0	0	0
5:00:23	310.3884591	2440.182197	-1.427092303	-1.191868596	12.62868337	-8.200689748	-6.346794564	44.39717361	1001.318727	28.7	2058.508829	0.951884642	445.4415486	222.7207719	99.78896236	0	0	0	0	0	0	0
5:00:23	310.3884591	2440.182197	-1.427092303	-1.191868596	12.62868337	-8.200689748	-6.346794564	44.39717361	1001.318727	28.7	2058.508829	0.951884642	445.4415486	222.7207719	99.78896236	0	0	0	0	0	0	0
5:00:23	310.3884591	2440.182197	-1.427092303	-1.191868596	12.62868337	-8.200689748	-6.346794564	44.39717361	1001.318727	28.7	2058.508829	0.951884642	445.4415486	222.7207719	99.78896236	0	0	0	0	0	0	0
5:00:23	310.3884591	2440.182197	-1.427092303	-1.191868596	12.62868337	-8.200689748	-6.346794564	44.39717361	1001.318727	28.7	2058.508829	0.951884642	445.4415486	222.7207719	99.78896236	0	0	0	0	0	0	0
5:00:23	310.3884591	2440.182197	-1.427092303	-1.191868596	12.62868337	-8.200689748	-6.346794564	44.39717361	1001.318727	28.7	2058.508829	0.951884642	445.4415486	222.7207719	99.78896236	0	0	0	0	0	0	0
5:00:23	310.3884591	2440.182197	-1.427092303	-1.191868596	12.62868337	-8.200689748	-6.346794564	44.39717361	1001.318727	28.7	2058.508829	0.951884642	445.4415486	222.7207719	99.78896236	0	0	0	0	0	0	0
5:00:23	165.8836831	2526.506381	-0.371015259	-0.499036721	13.03898989	-7.053721151	-6.876838817	44.44735289	1001.190028	28.7	2069.13204	0.731364937	445.6335529	222.8165312	99.78898073	0	0	0	0	0	0	0
5:00:23	165.8836831	2526.506381	-0.371015259	-0.499036721	13.03898989	-7.053721151	-6.876838817	44.44735289	1001.190028	28.7	2069.13204	0.731364937	445.6335529	222.8165312	99.78898073	0	0	0	0	0	0	0
5:00:24	165.8836831	2526.506381	-0.371015259	-0.499036721	13.03898989	-7.053721151	-6.876838817	44.44735289	1001.190028	28.7	2069.13204	0.731364937	445.6335529	222.8165312	99.78898073	0	0	0	0	0	0	0
5:00:24	165.8836831	2526.506381	-0.371015259	-0.499036721	13.03898989	-7.053721151	-6.876838817	44.44735289	1001.190028	28.7	2069.13204	0.731364937	445.6335529	222.8165312	99.78898073	0	0	0	0	0	0	0
5:00:24	165.8836831	2526.506381	-0.371015259	-0.499036721	13.03898989	-7.053721151	-6.876838817	44.44735289	1001.190028	28.7	2069.13204	0.731364937	445.6335529	222.8165312	99.78898073	0	0	0	0	0	0	0
5:00:24	165.8836831	2526.506381	-0.371015259	-0.499036721	13.03898989	-7.053721151	-6.876838817	44.44735289	1001.190028	28.7	2069.13204	0.731364937	445.6335529	222.8165312	99.78898073	0	0	0	0	0	0	0
5:00:24	165.8836831	2526.506381	-0.371015259	-0.499036721	13.03898989	-7.053721151	-6.876838817	44.44735289	1001.190028	28.7	2069.13204	0.731364937	445.6335529	222.8165312	99.78898073	0	0	0	0	0	0	0
5:00:24	165.8836831	2526.506381	-0.371015259	-0.499036721	13.03898989	-7.053721151	-6.876838817	44.44735289	1001.190028	28.7	2069.13204	0.731364937	445.6335529	222.8165312	99.78898073	0	0	0	0	0	0	0
5:00:24	165.8836831	2526.506381	-0.371015259	-0.499036721	13.03898989	-7.053721151	-6.876838817	44.44735289	1001.190028	28.7	2069.13204	0.731364937	445.6335529	222.8165312	99.78898073	0	0	0	0	0	0	0
5:00:24	-67.31135426	2541.337691	0.729872187	0.328925199	13.04273082	-5.178417229	-6.501877474	44.47304468	1001.124135	28.7	2081.441381	0.423258848	445.7318591	222.86556	99.78899013	0	0	0	0	0	0	0
5:00:24	-67.31135426	2541.337691	0.729872187	0.328925199	13.04273082	-5.178417229	-6.501877474	44.47304468	1001.124135	28.7	2081.441381	0.423258848	445.7318591	222.86556	99.78899013	0	0	0	0	0	0	0
5:00:24	-67.31135426	2541.337691	0.729872187	0.328925199	13.04273082	-5.178417229	-6.501877474	44.47304468	1001.124135	28.7	2081.441381	0.423258848	445.7318591	222.86556	99.78899013	0	0	0	0	0	0	0
5:00:24	-67.31135426	2541.337691	0.729872187	0.328925199	13.04273082	-5.178417229	-6.501877474	44.47304468	1001.124135	28.7	2081.441381	0.423258848	445.7318591	222.86556	99.78899013	0	0	0	0	0	0	0
5:00:24	-67.31135426	2541.337691	0.729872187	0.328925199	13.04273082	-5.178417229	-6.501877474	44.47304468	1001.124135	28.7	2081.441381	0.423258848	445.7318591	222.86556	99.78899013	0	0	0	0	0	0	0
5:00:24	-67.31135426	2541.337691	0.729872187	0.328925199	13.04273082	-5.178417229	-6.501877474	44.47304468	1001.124135	28.7	2081.441381	0.423258848	445.7318591	222.86556	99.78899013	0	0	0	0	0	0	0
5:00:24	-67.31135426	2541.337691	0.729872187	0.328925199	13.04273082	-5.178417229	-6.501877474	44.47304468	1001.124135	28.7	2081.441381	0.423258848	445.7318591	222.86556	99.78899013	0	0	0	0	0	0	0
5:00:24	-67.31135426	2541.337691	0.729872187	0.328925199	13.04273082	-5.178417229	-6.501877474	44.47304468	1001.124135	28.7	2081.441381	0.423258848	445.7318591	222.86556	99.78899013	0	0	0	0	0	0	0
5:00:24	-326.4218214	2495.572314	1.73249456	1.091953702	12.71199018	-3.279565621	-5.521729267	44.48619888	1001.090397	28.7	2092.861923	0.21670853	445.7821918	222.8906627	99.78899495	0	0	0	0	0	0	0
5:00:24	-326.4218214	2495.572314	1.73249456	1.091953702	12.71199018	-3.279565621	-5.521729267	44.48619888	1001.090397	28.7	2092.861923	0.21670853	445.7821918	222.8906627	99.78899495	0	0	0	0	0	0	0
5:00:24	-326.4218214	2495.572314	1.73249456	1.091953702	12.71199018	-3.279565621	-5.521729267	44.48619888	1001.090397	28.7	2092.861923	0.21670853	445.7821918	222.8906627	99.78899495	0	0	0	0	0	0	0
5:00:24	-326.4218214	2495.572314	1.73249456	1.091953702	12.71199018	-3.279565621	-5.521729267	44.48619888	1001.090397	28.7	2092.861923	0.21670853	445.7821918	222.8906627	99.78899495	0	0	0	0	0	0	0
5:00:24	-326.4218214	2495.572314	1.73249456	1.091953702	12.71199018	-3.279565621	-5.521729267	44.48619888	1001.090397	28.7	2092.861923	0.21670853	445.7821918	222.8906627	99.78899495	0	0	0	0	0	0	0
5:00:24	-326.4218214	2495.572314	1.73249456	1.091953702	12.71199018	-3.279565621	-5.521729267	44.48619888	1001.090397	28.7	2092.861923	0.21670853	445.7821918	222.8906627	99.78899495	0	0	0	0	0	0	0
5:00:24	-326.4218214	2495.572314	1.73249456	1.091953702	12.71199018	-3.279565621	-5.521729267	44.48619888	1001.090397	28.7	2092.861923	0.21670853	445.7821918	222.8906627	99.78899495	0	0	0	0	0	0	0
5:00:24	-326.4218214	2495.572314	1.73249456	1.091953702	12.71199018	-3.279565621	-5.521729267	44.48619888	1001.090397	28.7	2092.861923	0.21670853	445.7821918	222.8906627	99.78899495	0	0	0	0	0	0	0
5:00:24	-538.9845485	2411.496145	2.633669215	1.576744295	12.17182697	-1.675385598	-4.285413385	44.49293382	1001.073123	28.7	2101.958361	0.110954767	445.8079622	222.9035153	99.78899741	0	0	0	0	0	0	0
5:00:24	-538.9845485	2411.496145	2.633669215	1.576744295	12.17182697	-1.675385598	-4.285413385	44.49293382	1001.073123	28.7	2101.958361	0.110954767	445.8079622	222.9035153	99.78899741	0	0	0	0	0	0	0
5:00:24	-538.9845485	2411.496145	2.633669215	1.576744295	12.17182697	-1.675385598	-4.285413385	44.49293382	1001.073123	28.7	2101.958361	0.110954767	445.8079622	222.9035153	99.78899741	0	0	0	0	0	0	0
5:00:24	-538.9845485	2411.496145	2.633669215	1.576744295	12.17182697	-1.675385598	-4.285413385	44.49293382	1001.073123	28.7	2101.958361	0.110954767	445.8079622	222.9035153	99.78899741	0	0	0	0	0	0	0
5:00:24	-538.9845485	2411.496145	2.633669215	1.576744295	12.17182697	-1.675385598	-4.285413385	44.49293382	1001.073123	28.7	2101.958361	0.110954767	445.8079622	222.9035153	99.78899741	0	0	0	0	0	0	0
5:00:24	-538.9845485	2411.496145	2.633669215	1.576744295	12.17182697	-1.675385598	-4.285413385	44.49293382	1001.073123	28.7	2101.958361	0.110954767	445.8079622	222.9035153	99.78899741	0	0	0	0	0	0	0
5:00:24	-538.9845485	2411.496145	2.633669215	1.576744295	12.17182697	-1.675385598	-4.285413385	44.49293382	1001.073123	28.7	2101.958361	0.110954767	445.8079622	222.9035153	99.78899741	0	0	0	0	0	0	0
5:00:24	-538.9845485	2411.496145	2.633669215	1.576744295	12.17182697	-1.675385598	-4.285413385	44.49293382	1001.073123	28.7	2101.958361	0.110954767	445.8079622	222.9035153	99.78899741	0	0	0	0	0	0	0
5:00:24	-538.9845485	2411.496145	2.633669215	1.576744295	12.17182697	-1.675385598	-4.285413385	44.49293382	1001.073123	28.7	2101.958361	0.110954767	445.8079622	222.9035153	99.78899741	0	0	0	0	0	0	0
5:00:24	-445.2764489	2290.43485	3.025590638	1.687757079	11.44779141	-0.463149426	-2.919227653	44.44758212	1002.543407	28.7	2108.336737	0.056808841	445.8211567	222.9100958	99.78899868	0	0	0	0	0	0	0
5:00:25	-445.2764489	2290.43485	3.025590638	1.687757079	11.44779141	-0.463149426	-2.919227653	44.44758212	1002.543407	28.7	2108.336737	0.056808841	445.8211567	222.9100958	99.78899868	0	0	0	0	0	0	0
5:00:25	-445.2764489	2290.43485	3.025590638	1.687757079	11.44779141	-0.463149426	-2.919227653	44.44758212	1002.543407	28.7	2108.336737	0.056808841	445.8211567	222.9100958	99.78899868	0	0	0	0	0	0	0
5:00:25	-445.2764489	2290.43485	3.025590638	1.687757079	11.44779141	-0.463149426	-2.919227653	44.44758212	1002.543407	28.7	2108.336737	0.056808841	445.8211567	222.9100958	99.78899868	0	0	0	0	0	0	0
5:00:25	-445.2764489	2290.43485	3.025590638	1.687757079	11.44779141	-0.463149426	-2.919227653	44.44758212	1002.543407	28.7	2108.336737	0.056808841	445.8211567	222.9100958	99.78899868	0	0	0	0	0	0	0
5:00:25	-445.2764489	2290.43485	3.025590638	1.687757079	11.44779141	-0.463149426	-2.919227653	44.44758212	1002.543407	28.7	2108.336737	0.056808841	445.8211567	222.9100958	99.78899868	0	0	0	0	0	0	0
5:00:25	-445.2764489	2290.43485	3.025590638	1.687757079	11.44779141	-0.463149426	-2.919227653	44.44758212	1002.543407	28.7	2108.336737	0.056808841	445.8211567	222.9100958	99.78899868	0	0	0	0	0	0	0
5:00:25	-445.2764489	2290.43485	3.025590638	1.687757079	11.44779141	-0.463149426	-2.919227653	44.44758212	1002.543407	28.7	2108.336737	0.056808841	445.8211567	222.9100958	99.78899868	0	0	0	0	0	0	0
5:00:25	-328.4472138	2177.010411	1.939438407	1.118067625	10.8762372	-0.095804506	-1.858508558	44.42436204	1003.296192	28.7	2083.776177	0.370686127	445.8279122	222.9134651	99.78899932	0	0	0	0	0	0	0
5:00:25	-328.4472138	2177.010411	1.939438407	1.118067625	10.8762372	-0.095804506	-1.858508558	44.42436204	1003.296192	28.7	2083.776177	0.370686127	445.8279122	222.9134651	99.78899932	0	0	0	0	0	0	0
5:00:25	-328.4472138	2177.010411	1.939438407	1.118067625	10.8762372	-0.095804506	-1.858508558	44.42436204	1003.296192	28.7	2083.776177	0.370686127	445.8279122	222.9134651	99.78899932	0	0	0	0	0	0	0
5:00:25	-328.4472138	2177.010411	1.939438407	1.118067625	10.8762372	-0.095804506	-1.858508558	44.42436204	1003.296192	28.7	2083.776177	0.370686127	445.8279122	222.9134651	99.78899932	0	0	0	0	0	0	0
5:00:25	-328.4472138	2177.010411	1.939438407	1.118067625	10.8762372	-0.095804506	-1.858508558	44.42436204	1003.296192	28.7	2083.776177	0.370686127	445.8279122	222.9134651	99.78899932	0	0	0	0	0	0	0
5:00:25	-328.4472138	2177.010411	1.939438407	1.118067625	10.8762372	-0.095804506	-1.858508558	44.42436204	1003.296192	28.7	2083.776177	0.370686127	445.8279122	222.9134651	99.78899932	0	0	0	0	0	0	0
5:00:25	-328.4472138	2177.010411	1.939438407	1.118067625	10.8762372	-0.095804506	-1.858508558	44.42436204	1003.296192	28.7	2083.776177	0.370686127	445.8279122	222.9134651	99.78899932	0	0	0	0	0	0	0
5:00:25	-328.4472138	2177.010411	1.939438407	1.118067625	10.8762372	-0.095804506	-1.858508558	44.42436204	1003.296192	28.7	2083.776177	0.370686127	445.8279122	222.9134651	99.78899932	0	0	0	0	0	0	0
5:00:25	-158.6672775	2113.962987	1.198080464	0.738450624	10.56672945	0.067468093	-1.119364382	44.41247337	1003.681619	28.7	2065.133019	0.775391297	445.8313711	222.9151901	99.78899965	0	0	0	0	0	0	0
5:00:25	-158.6672775	2113.962987	1.198080464	0.738450624	10.56672945	0.067468093	-1.119364382	44.41247337	1003.681619	28.7	2065.133019	0.775391297	445.8313711	222.9151901	99.78899965	0	0	0	0	0	0	0
5:00:25	-158.6672775	2113.962987	1.198080464	0.738450624	10.56672945	0.067468093	-1.119364382	44.41247337	1003.681619	28.7	2065.133019	0.775391297	445.8313711	222.9151901	99.78899965	0	0	0	0	0	0	0
5:00:25	-158.6672775	2113.962987	1.198080464	0.738450624	10.56672945	0.067468093	-1.119364382	44.41247337	1003.681619	28.7	2065.133019	0.775391297	445.8313711	222.9151901	99.78899965	0	0	0	0	0	0	0
5:00:25	-158.6672775	2113.962987	1.198080464	0.738450624	10.56672945	0.067468093	-1.119364382	44.41247337	1003.681619	28.7	2065.133019	0.775391297	445.8313711	222.9151901	99.78899965	0	0	0	0	0	0	0
5:00:25	-158.6672775	2113.962987	1.198080464	0.738450624	10.56672945	0.067468093	-1.119364382	44.41247337	1003.681619	28.7	2065.133019	0.775391297	445.8313711	222.9151901	99.78899965	0	0	0	0	0	0	0
5:00:25	-158.6672775	2113.962987	1.198080464	0.738450624	10.56672945	0.067468093	-1.119364382	44.41247337	1003.681619	28.7	2065.133019	0.775391297	445.8313711	222.9151901	99.78899965	0	0	0	0	0	0	0
5:00:25	-158.6672775	2113.962987	1.198080464	0.738450624	10.56672945	0.067468093	-1.119364382	44.41247337	1003.681619	28.7	2065.133019	0.775391297	445.8313711	222.9151901	99.78899965	0	0	0	0	0	0	0
5:00:25	-158.6672775	2113.962987	1.198080464	0.738450624	10.56672945	0.067468093	-1.119364382	44.41247337	1003.681619	28.7	2065.133019	0.775391297	445.8313711	222.9151901	99.78899965	0	0	0	0	0	0	0
5:00:25	-107.3207501	2081.529329	0.838833198	0.299118719	10.40582148	0.150175664	-0.626602564	44.40638636	1003.878957	28.7	2055.056146	1.031400344	445.833142	222.9160733	99.78899982	0	0	0	0	0	0	0
5:00:25	-107.3207501	2081.529329	0.838833198	0.299118719	10.40582148	0.150175664	-0.626602564	44.40638636	1003.878957	28.7	2055.056146	1.031400344	445.833142	222.9160733	99.78899982	0	0	0	0	0	0	0
5:00:25	-107.3207501	2081.529329	0.838833198	0.299118719	10.40582148	0.150175664	-0.626602564	44.40638636	1003.878957	28.7	2055.056146	1.031400344	445.833142	222.9160733	99.78899982	0	0	0	0	0	0	0
5:00:25	-107.3207501	2081.529329	0.838833198	0.299118719	10.40582148	0.150175664	-0.626602564	44.40638636	1003.878957	28.7	2055.056146	1.031400344	445.833142	222.9160733	99.78899982	0	0	0	0	0	0	0
5:00:25	-107.3207501	2081.529329	0.838833198	0.299118719	10.40582148	0.150175664	-0.626602564	44.40638636	1003.878957	28.7	2055.056146	1.031400344	445.833142	222.9160733	99.78899982	0	0	0	0	0	0	0
5:00:25	-107.3207501	2081.529329	0.838833198	0.299118719	10.40582148	0.150175664	-0.626602564	44.40638636	1003.878957	28.7	2055.056146	1.031400344	445.833142	222.9160733	99.78899982	0	0	0	0	0	0	0
5:00:25	-107.3207501	2081.529329	0.838833198	0.299118719	10.40582148	0.150175664	-0.626602564	44.40638636	1003.878957	28.7	2055.056146	1.031400344	445.833142	222.9160733	99.78899982	0	0	0	0	0	0	0
5:00:25	-107.3207501	2081.529329	0.838833198	0.299118719	10.40582148	0.150175664	-0.626602564	44.40638636	1003.878957	28.7	2055.056146	1.031400344	445.833142	222.9160733	99.78899982	0	0	0	0	0	0	0
5:00:26	-86.77809603	2063.866177	0.644930597	0.068652784	10.3209966	0.18728194	-0.304140513	43.76886982	1003.359746	28.7	2049.140035	1.162476976	439.4422247	219.7206135	99.77972791	0	0	0	0	0	0	0
5:00:26	-86.77809603	2063.866177	0.644930597	0.068652784	10.3209966	0.18728194	-0.304140513	43.76886982	1003.359746	28.7	2049.140035	1.162476976	439.4422247	219.7206135	99.77972791	0	0	0	0	0	0	0
5:00:26	-86.77809603	2063.866177	0.644930597	0.068652784	10.3209966	0.18728194	-0.304140513	43.76886982	1003.359746	28.7	2049.140035	1.162476976	439.4422247	219.7206135	99.77972791	0	0	0	0	0	0	0
5:00:26	-86.77809603	2063.866177	0.644930597	0.068652784	10.3209966	0.18728194	-0.304140513	43.76886982	1003.359746	28.7	2049.140035	1.162476976	439.4422247	219.7206135	99.77972791	0	0	0	0	0	0	0
5:00:26	-86.77809603	2063.866177	0.644930597	0.068652784	10.3209966	0.18728194	-0.304140513	43.76886982	1003.359746	28.7	2049.140035	1.162476976	439.4422247	219.7206135	99.77972791	0	0	0	0	0	0	0
5:00:26	-86.77809603	2063.866177	0.644930597	0.068652784	10.3209966	0.18728194	-0.304140513	43.76886982	1003.359746	28.7	2049.140035	1.162476976	439.4422247	219.7206135	99.77972791	0	0	0	0	0	0	0
5:00:26	-86.77809603	2063.866177	0.644930597	0.068652784	10.3209966	0.18728194	-0.304140513	43.76886982	1003.359746	28.7	2049.140035	1.162476976	439.4422247	219.7206135	99.77972791	0	0	0	0	0	0	0
5:00:26	-86.77809603	2063.866177	0.644930597	0.068652784	10.3209966	0.18728194	-0.304140513	43.76886982	1003.359746	28.7	2049.140035	1.162476976	439.4422247	219.7206135	99.77972791	0	0	0	0	0	0	0
5:00:26	-87.54392117	2054.750162	0.541372466	0.153806226	10.27756626	0.206032353	-0.102855942	43.44246135	1003.09391	28.7	2046.145978	1.229588212	436.170075	218.0845381	99.77498069	0	0	0	0	0	0	0
5:00:26	-87.54392117	2054.750162	0.541372466	0.153806226	10.27756626	0.206032353	-0.102855942	43.44246135	1003.09391	28.7	2046.145978	1.229588212	436.170075	218.0845381	99.77498069	0	0	0	0	0	0	0
5:00:26	-87.54392117	2054.750162	0.541372466	0.153806226	10.27756626	0.206032353	-0.102855942	43.44246135	1003.09391	28.7	2046.145978	1.229588212	436.170075	218.0845381	99.77498069	0	0	0	0	0	0	0
5:00:26	-87.54392117	2054.750162	0.541372466	0.153806226	10.27756626	0.206032353	-0.102855942	43.44246135	1003.09391	28.7	2046.145978	1.229588212	436.170075	218.0845381	99.77498069	0	0	0	0	0	0	0
5:00:26	-87.54392117	2054.750162	0.541372466	0.153806226	10.27756626	0.206032353	-0.102855942	43.44246135	1003.09391	28.7	2046.145978	1.229588212	436.170075	218.0845381	99.77498069	0	0	0	0	0	0	0
5:00:26	-87.54392117	2054.750162	0.541372466	0.153806226	10.27756626	0.206032353	-0.102855942	43.44246135	1003.09391	28.7	2046.145978	1.229588212	436.170075	218.0845381	99.77498069	0	0	0	0	0	0	0
5:00:26	-87.54392117	2054.750162	0.541372466	0.153806226	10.27756626	0.206032353	-0.102855942	43.44246135	1003.09391	28.7	2046.145978	1.229588212	436.170075	218.0845381	99.77498069	0	0	0	0	0	0	0
5:00:26	-87.54392117	2054.750162	0.541372466	0.153806226	10.27756626	0.206032353	-0.102855942	43.44246135	1003.09391	28.7	2046.145978	1.229588212	436.170075	218.0845381	99.77498069	0	0	0	0	0	0	0
5:00:26	-50.55458364	2050.612043	0.454246702	0.125868787	10.25532992	0.218352565	0.024169757	43.27534021	1002.957802	28.7	2044.589117	1.263949164	434.4947344	217.2468675	99.77255011	0	0	0	0	0	0	0
5:00:26	-50.55458364	2050.612043	0.454246702	0.125868787	10.25532992	0.218352565	0.024169757	43.27534021	1002.957802	28.7	2044.589117	1.263949164	434.4947344	217.2468675	99.77255011	0	0	0	0	0	0	0
5:00:26	-50.55458364	2050.612043	0.454246702	0.125868787	10.25532992	0.218352565	0.024169757	43.27534021	1002.957802	28.7	2044.589117	1.263949164	434.4947344	217.2468675	99.77255011	0	0	0	0	0	0	0
5:00:26	-50.55458364	2050.612043	0.454246702	0.125868787	10.25532992	0.218352565	0.024169757	43.27534021	1002.957802	28.7	2044.589117	1.263949164	434.4947344	217.2468675	99.77255011	0	0	0	0	0	0	0
5:00:26	-50.55458364	2050.612043	0.454246702	0.125868787	10.25532992	0.218352565	0.024169757	43.27534021	1002.957802	28.7	2044.589117	1.263949164	434.4947344	217.2468675	99.77255011	0	0	0	0	0	0	0
5:00:26	-50.55458364	2050.612043	0.454246702	0.125868787	10.25532992	0.218352565	0.024169757	43.27534021	1002.957802	28.7	2044.589117	1.263949164	434.4947344	217.2468675	99.77255011	0	0	0	0	0	0	0
5:00:26	-50.55458364	2050.612043	0.454246702	0.125868787	10.25532992	0.218352565	0.024169757	43.27534021	1002.957802	28.7	2044.589117	1.263949164	434.4947344	217.2468675	99.77255011	0	0	0	0	0	0	0
5:00:26	-50.55458364	2050.612043	0.454246702	0.125868787	10.25532992	0.218352565	0.024169757	43.27534021	1002.957802	28.7	2044.589117	1.263949164	434.4947344	217.2468675	99.77255011	0	0	0	0	0	0	0
5:00:26	-50.55458364	2050.612043	0.454246702	0.125868787	10.25532992	0.218352565	0.024169757	43.27534021	1002.957802	28.7	2044.589117	1.263949164	434.4947344	217.2468675	99.77255011	0	0	0	0	0	0	0
5:00:26	-88.12068282	2046.915126	0.471574312	-0.009019181	10.23906492	0.216684513	0.101622916	43.18977419	1002.254515	28.7	2043.35382	1.281541972	433.63696	216.8179802	99.77130566	0	0	0	0	0	0	0
5:00:26	-88.12068282	2046.915126	0.471574312	-0.009019181	10.23906492	0.216684513	0.101622916	43.18977419	1002.254515	28.7	2043.35382	1.281541972	433.63696	216.8179802	99.77130566	0	0	0	0	0	0	0
5:00:26	-88.12068282	2046.915126	0.471574312	-0.009019181	10.23906492	0.216684513	0.101622916	43.18977419	1002.254515	28.7	2043.35382	1.281541972	433.63696	216.8179802	99.77130566	0	0	0	0	0	0	0
5:00:26	-88.12068282	2046.915126	0.471574312	-0.009019181	10.23906492	0.216684513	0.101622916	43.18977419	1002.254515	28.7	2043.35382	1.281541972	433.63696	216.8179802	99.77130566	0	0	0	0	0	0	0
5:00:26	-88.12068282	2046.915126	0.471574312	-0.009019181	10.23906492	0.216684513	0.101622916	43.18977419	1002.254515	28.7	2043.35382	1.281541972	433.63696	216.8179802	99.77130566	0	0	0	0	0	0	0
5:00:26	-88.12068282	2046.915126	0.471574312	-0.009019181	10.23906492	0.216684513	0.101622916	43.18977419	1002.254515	28.7	2043.35382	1.281541972	433.63696	216.8179802	99.77130566	0	0	0	0	0	0	0
5:00:27	-88.12068282	2046.915126	0.471574312	-0.009019181	10.23906492	0.216684513	0.101622916	43.18977419	1002.254515	28.7	2043.35382	1.281541972	433.63696	216.8179802	99.77130566	0	0	0	0	0	0	0
5:00:27	-88.12068282	2046.915126	0.471574312	-0.009019181	10.23906492	0.216684513	0.101622916	43.18977419	1002.254515	28.7	2043.35382	1.281541972	433.63696	216.8179802	99.77130566	0	0	0	0	0	0	0
[truncated: 85 more rows]
