# Supplementary material for: Design and simulation-based evaluation of a novel tracheostomy high-flow therapy device interface: a preclinical study
Source: PeerJ. 2025 Dec 16;13:e20445. doi: 10.7717/peerj.20445 (PMC12716144; doi:10.7717/peerj.20445)
Supplement: Supplemental Information 6 — PEEP, positive end-expiratory pressure; nHFTI, new high-flow tracheal interface; [file peerj-13-20445-s006.csv]

Time	Flow	Lung tidal volume	p alveole	Airway pressure	Bellows position	Intrapleural pressure	Cardial pressure	Fraction of O2 inspir	Ambient pressure	Temperature Celsius	FRC actual	Shunt fraction	Partial pressure O2 air chamber	Partial pressure O2 effectiv	Oxygen sat pulm. capillaries	NA	NA	NA	NA	NA	NA	NA
1:47:12	-154.652399	2787.254556	9.181567103	8.608071485	13.83569068	3.640003875	2.681632392	50.83986952	999.5962308	28.6	2690.515579	9.88131291682493E-324	508.4406485	254.2198333	99.85794609	0	0	0	0	0	0	0
1:47:12	-154.652399	2787.254556	9.181567103	8.608071485	13.83569068	3.640003875	2.681632392	50.83986952	999.5962308	28.6	2690.515579	9.88131291682493E-324	508.4406485	254.2198333	99.85794609	0	0	0	0	0	0	0
1:47:12	-154.652399	2787.254556	9.181567103	8.608071485	13.83569068	3.640003875	2.681632392	50.83986952	999.5962308	28.6	2690.515579	9.88131291682493E-324	508.4406485	254.2198333	99.85794609	0	0	0	0	0	0	0
1:47:12	-154.652399	2787.254556	9.181567103	8.608071485	13.83569068	3.640003875	2.681632392	50.83986952	999.5962308	28.6	2690.515579	9.88131291682493E-324	508.4406485	254.2198333	99.85794609	0	0	0	0	0	0	0
1:47:12	-154.652399	2787.254556	9.181567103	8.608071485	13.83569068	3.640003875	2.681632392	50.83986952	999.5962308	28.6	2690.515579	9.88131291682493E-324	508.4406485	254.2198333	99.85794609	0	0	0	0	0	0	0
1:47:12	-154.652399	2787.254556	9.181567103	8.608071485	13.83569068	3.640003875	2.681632392	50.83986952	999.5962308	28.6	2690.515579	9.88131291682493E-324	508.4406485	254.2198333	99.85794609	0	0	0	0	0	0	0
1:47:12	-154.652399	2787.254556	9.181567103	8.608071485	13.83569068	3.640003875	2.681632392	50.83986952	999.5962308	28.6	2690.515579	9.88131291682493E-324	508.4406485	254.2198333	99.85794609	0	0	0	0	0	0	0
1:47:12	-113.5666763	2753.495548	8.909114357	8.4095326	13.65977763	3.615385984	3.063395785	50.8204132	999.9655342	28.6	2692.511568	9.88131291682493E-324	508.468148	254.2335786	99.8579724	0	0	0	0	0	0	0
1:47:12	-113.5666763	2753.495548	8.909114357	8.4095326	13.65977763	3.615385984	3.063395785	50.8204132	999.9655342	28.6	2692.511568	9.88131291682493E-324	508.468148	254.2335786	99.8579724	0	0	0	0	0	0	0
1:47:12	-113.5666763	2753.495548	8.909114357	8.4095326	13.65977763	3.615385984	3.063395785	50.8204132	999.9655342	28.6	2692.511568	9.88131291682493E-324	508.468148	254.2335786	99.8579724	0	0	0	0	0	0	0
1:47:12	-113.5666763	2753.495548	8.909114357	8.4095326	13.65977763	3.615385984	3.063395785	50.8204132	999.9655342	28.6	2692.511568	9.88131291682493E-324	508.468148	254.2335786	99.8579724	0	0	0	0	0	0	0
1:47:12	-113.5666763	2753.495548	8.909114357	8.4095326	13.65977763	3.615385984	3.063395785	50.8204132	999.9655342	28.6	2692.511568	9.88131291682493E-324	508.468148	254.2335786	99.8579724	0	0	0	0	0	0	0
1:47:12	-113.5666763	2753.495548	8.909114357	8.4095326	13.65977763	3.615385984	3.063395785	50.8204132	999.9655342	28.6	2692.511568	9.88131291682493E-324	508.468148	254.2335786	99.8579724	0	0	0	0	0	0	0
1:47:12	-113.5666763	2753.495548	8.909114357	8.4095326	13.65977763	3.615385984	3.063395785	50.8204132	999.9655342	28.6	2692.511568	9.88131291682493E-324	508.468148	254.2335786	99.8579724	0	0	0	0	0	0	0
1:47:12	-113.5666763	2753.495548	8.909114357	8.4095326	13.65977763	3.615385984	3.063395785	50.8204132	999.9655342	28.6	2692.511568	9.88131291682493E-324	508.468148	254.2335786	99.8579724	0	0	0	0	0	0	0
1:47:12	-113.5666763	2753.495548	8.909114357	8.4095326	13.65977763	3.615385984	3.063395785	50.8204132	999.9655342	28.6	2692.511568	9.88131291682493E-324	508.468148	254.2335786	99.8579724	0	0	0	0	0	0	0
1:47:12	-79.18377825	2726.854513	8.623834551	8.333528691	13.52840615	3.556237624	3.272066642	50.81045156	1000.366218	28.6	2693.690643	9.88131291682493E-324	508.4822278	254.2406163	99.85798587	0	0	0	0	0	0	0
1:47:12	-79.18377825	2726.854513	8.623834551	8.333528691	13.52840615	3.556237624	3.272066642	50.81045156	1000.366218	28.6	2693.690643	9.88131291682493E-324	508.4822278	254.2406163	99.85798587	0	0	0	0	0	0	0
1:47:12	-79.18377825	2726.854513	8.623834551	8.333528691	13.52840615	3.556237624	3.272066642	50.81045156	1000.366218	28.6	2693.690643	9.88131291682493E-324	508.4822278	254.2406163	99.85798587	0	0	0	0	0	0	0
1:47:12	-79.18377825	2726.854513	8.623834551	8.333528691	13.52840615	3.556237624	3.272066642	50.81045156	1000.366218	28.6	2693.690643	9.88131291682493E-324	508.4822278	254.2406163	99.85798587	0	0	0	0	0	0	0
1:47:12	-79.18377825	2726.854513	8.623834551	8.333528691	13.52840615	3.556237624	3.272066642	50.81045156	1000.366218	28.6	2693.690643	9.88131291682493E-324	508.4822278	254.2406163	99.85798587	0	0	0	0	0	0	0
1:47:13	-79.18377825	2726.854513	8.623834551	8.333528691	13.52840615	3.556237624	3.272066642	50.81045156	1000.366218	28.6	2693.690643	9.88131291682493E-324	508.4822278	254.2406163	99.85798587	0	0	0	0	0	0	0
1:47:13	-79.18377825	2726.854513	8.623834551	8.333528691	13.52840615	3.556237624	3.272066642	50.81045156	1000.366218	28.6	2693.690643	9.88131291682493E-324	508.4822278	254.2406163	99.85798587	0	0	0	0	0	0	0
1:47:13	-79.18377825	2726.854513	8.623834551	8.333528691	13.52840615	3.556237624	3.272066642	50.81045156	1000.366218	28.6	2693.690643	9.88131291682493E-324	508.4822278	254.2406163	99.85798587	0	0	0	0	0	0	0
1:47:13	-79.18377825	2726.854513	8.623834551	8.333528691	13.52840615	3.556237624	3.272066642	50.81045156	1000.366218	28.6	2693.690643	9.88131291682493E-324	508.4822278	254.2406163	99.85798587	0	0	0	0	0	0	0
1:47:13	-199.5711665	2704.683223	8.41141129	8.30560669	13.42439195	3.483217663	3.370594121	50.9029512	1000.876071	28.6	2686.595713	9.88131291682493E-324	509.7582366	254.8786195	99.85896876	0	0	0	0	0	0	0
1:47:13	-199.5711665	2704.683223	8.41141129	8.30560669	13.42439195	3.483217663	3.370594121	50.9029512	1000.876071	28.6	2686.595713	9.88131291682493E-324	509.7582366	254.8786195	99.85896876	0	0	0	0	0	0	0
1:47:13	-199.5711665	2704.683223	8.41141129	8.30560669	13.42439195	3.483217663	3.370594121	50.9029512	1000.876071	28.6	2686.595713	9.88131291682493E-324	509.7582366	254.8786195	99.85896876	0	0	0	0	0	0	0
1:47:13	-199.5711665	2704.683223	8.41141129	8.30560669	13.42439195	3.483217663	3.370594121	50.9029512	1000.876071	28.6	2686.595713	9.88131291682493E-324	509.7582366	254.8786195	99.85896876	0	0	0	0	0	0	0
1:47:13	-199.5711665	2704.683223	8.41141129	8.30560669	13.42439195	3.483217663	3.370594121	50.9029512	1000.876071	28.6	2686.595713	9.88131291682493E-324	509.7582366	254.8786195	99.85896876	0	0	0	0	0	0	0
1:47:13	-199.5711665	2704.683223	8.41141129	8.30560669	13.42439195	3.483217663	3.370594121	50.9029512	1000.876071	28.6	2686.595713	9.88131291682493E-324	509.7582366	254.8786195	99.85896876	0	0	0	0	0	0	0
1:47:13	-199.5711665	2704.683223	8.41141129	8.30560669	13.42439195	3.483217663	3.370594121	50.9029512	1000.876071	28.6	2686.595713	9.88131291682493E-324	509.7582366	254.8786195	99.85896876	0	0	0	0	0	0	0
1:47:13	-199.5711665	2704.683223	8.41141129	8.30560669	13.42439195	3.483217663	3.370594121	50.9029512	1000.876071	28.6	2686.595713	9.88131291682493E-324	509.7582366	254.8786195	99.85896876	0	0	0	0	0	0	0
1:47:13	-171.2013972	2688.473986	8.18666658	8.015566625	13.33797668	3.421487444	3.40392819	50.95031101	1001.137117	28.6	2678.321301	9.88131291682493E-324	510.4115532	255.2052772	99.85947201	0	0	0	0	0	0	0
1:47:13	-171.2013972	2688.473986	8.18666658	8.015566625	13.33797668	3.421487444	3.40392819	50.95031101	1001.137117	28.6	2678.321301	9.88131291682493E-324	510.4115532	255.2052772	99.85947201	0	0	0	0	0	0	0
1:47:13	-171.2013972	2688.473986	8.18666658	8.015566625	13.33797668	3.421487444	3.40392819	50.95031101	1001.137117	28.6	2678.321301	9.88131291682493E-324	510.4115532	255.2052772	99.85947201	0	0	0	0	0	0	0
1:47:13	-171.2013972	2688.473986	8.18666658	8.015566625	13.33797668	3.421487444	3.40392819	50.95031101	1001.137117	28.6	2678.321301	9.88131291682493E-324	510.4115532	255.2052772	99.85947201	0	0	0	0	0	0	0
1:47:13	-171.2013972	2688.473986	8.18666658	8.015566625	13.33797668	3.421487444	3.40392819	50.95031101	1001.137117	28.6	2678.321301	9.88131291682493E-324	510.4115532	255.2052772	99.85947201	0	0	0	0	0	0	0
1:47:13	-171.2013972	2688.473986	8.18666658	8.015566625	13.33797668	3.421487444	3.40392819	50.95031101	1001.137117	28.6	2678.321301	9.88131291682493E-324	510.4115532	255.2052772	99.85947201	0	0	0	0	0	0	0
1:47:13	-171.2013972	2688.473986	8.18666658	8.015566625	13.33797668	3.421487444	3.40392819	50.95031101	1001.137117	28.6	2678.321301	9.88131291682493E-324	510.4115532	255.2052772	99.85947201	0	0	0	0	0	0	0
1:47:13	-171.2013972	2688.473986	8.18666658	8.015566625	13.33797668	3.421487444	3.40392819	50.95031101	1001.137117	28.6	2678.321301	9.88131291682493E-324	510.4115532	255.2052772	99.85947201	0	0	0	0	0	0	0
1:47:13	-171.2013972	2688.473986	8.18666658	8.015566625	13.33797668	3.421487444	3.40392819	50.95031101	1001.137117	28.6	2678.321301	9.88131291682493E-324	510.4115532	255.2052772	99.85947201	0	0	0	0	0	0	0
1:47:13	-225.2237154	2673.390481	8.101677289	7.806186112	13.26538006	3.355889571	3.395827233	50.97455924	1001.270772	28.6	2667.636466	9.88131291682493E-324	510.7460512	255.3725259	99.85972967	0	0	0	0	0	0	0
1:47:13	-225.2237154	2673.390481	8.101677289	7.806186112	13.26538006	3.355889571	3.395827233	50.97455924	1001.270772	28.6	2667.636466	9.88131291682493E-324	510.7460512	255.3725259	99.85972967	0	0	0	0	0	0	0
1:47:13	-225.2237154	2673.390481	8.101677289	7.806186112	13.26538006	3.355889571	3.395827233	50.97455924	1001.270772	28.6	2667.636466	9.88131291682493E-324	510.7460512	255.3725259	99.85972967	0	0	0	0	0	0	0
1:47:13	-225.2237154	2673.390481	8.101677289	7.806186112	13.26538006	3.355889571	3.395827233	50.97455924	1001.270772	28.6	2667.636466	9.88131291682493E-324	510.7460512	255.3725259	99.85972967	0	0	0	0	0	0	0
1:47:13	-225.2237154	2673.390481	8.101677289	7.806186112	13.26538006	3.355889571	3.395827233	50.97455924	1001.270772	28.6	2667.636466	9.88131291682493E-324	510.7460512	255.3725259	99.85972967	0	0	0	0	0	0	0
1:47:13	-225.2237154	2673.390481	8.101677289	7.806186112	13.26538006	3.355889571	3.395827233	50.97455924	1001.270772	28.6	2667.636466	9.88131291682493E-324	510.7460512	255.3725259	99.85972967	0	0	0	0	0	0	0
1:47:13	-225.2237154	2673.390481	8.101677289	7.806186112	13.26538006	3.355889571	3.395827233	50.97455924	1001.270772	28.6	2667.636466	9.88131291682493E-324	510.7460512	255.3725259	99.85972967	0	0	0	0	0	0	0
1:47:13	-225.2237154	2673.390481	8.101677289	7.806186112	13.26538006	3.355889571	3.395827233	50.97455924	1001.270772	28.6	2667.636466	9.88131291682493E-324	510.7460512	255.3725259	99.85972967	0	0	0	0	0	0	0
1:47:13	-309.4654703	2660.500446	8.031666772	7.869359289	13.20465859	3.29668746	3.368527543	50.98697433	1001.850627	28.6	2656.533535	9.88131291682493E-324	510.9173142	255.4581573	99.85986159	0	0	0	0	0	0	0
1:47:13	-309.4654703	2660.500446	8.031666772	7.869359289	13.20465859	3.29668746	3.368527543	50.98697433	1001.850627	28.6	2656.533535	9.88131291682493E-324	510.9173142	255.4581573	99.85986159	0	0	0	0	0	0	0
1:47:13	-309.4654703	2660.500446	8.031666772	7.869359289	13.20465859	3.29668746	3.368527543	50.98697433	1001.850627	28.6	2656.533535	9.88131291682493E-324	510.9173142	255.4581573	99.85986159	0	0	0	0	0	0	0
1:47:13	-309.4654703	2660.500446	8.031666772	7.869359289	13.20465859	3.29668746	3.368527543	50.98697433	1001.850627	28.6	2656.533535	9.88131291682493E-324	510.9173142	255.4581573	99.85986159	0	0	0	0	0	0	0
1:47:14	-309.4654703	2660.500446	8.031666772	7.869359289	13.20465859	3.29668746	3.368527543	50.98697433	1001.850627	28.6	2656.533535	9.88131291682493E-324	510.9173142	255.4581573	99.85986159	0	0	0	0	0	0	0
1:47:14	-309.4654703	2660.500446	8.031666772	7.869359289	13.20465859	3.29668746	3.368527543	50.98697433	1001.850627	28.6	2656.533535	9.88131291682493E-324	510.9173142	255.4581573	99.85986159	0	0	0	0	0	0	0
1:47:14	-309.4654703	2660.500446	8.031666772	7.869359289	13.20465859	3.29668746	3.368527543	50.98697433	1001.850627	28.6	2656.533535	9.88131291682493E-324	510.9173142	255.4581573	99.85986159	0	0	0	0	0	0	0
1:47:14	-309.4654703	2660.500446	8.031666772	7.869359289	13.20465859	3.29668746	3.368527543	50.98697433	1001.850627	28.6	2656.533535	9.88131291682493E-324	510.9173142	255.4581573	99.85986159	0	0	0	0	0	0	0
1:47:14	-137.2379208	2650.146484	7.876869387	7.529287956	13.1448252	3.24755998	3.327158102	50.94453086	1002.147513	28.6	2645.002066	9.88131291682493E-324	511.0050009	255.5020005	99.85992913	0	0	0	0	0	0	0
1:47:14	-137.2379208	2650.146484	7.876869387	7.529287956	13.1448252	3.24755998	3.327158102	50.94453086	1002.147513	28.6	2645.002066	9.88131291682493E-324	511.0050009	255.5020005	99.85992913	0	0	0	0	0	0	0
1:47:14	-137.2379208	2650.146484	7.876869387	7.529287956	13.1448252	3.24755998	3.327158102	50.94453086	1002.147513	28.6	2645.002066	9.88131291682493E-324	511.0050009	255.5020005	99.85992913	0	0	0	0	0	0	0
1:47:14	-137.2379208	2650.146484	7.876869387	7.529287956	13.1448252	3.24755998	3.327158102	50.94453086	1002.147513	28.6	2645.002066	9.88131291682493E-324	511.0050009	255.5020005	99.85992913	0	0	0	0	0	0	0
1:47:14	-137.2379208	2650.146484	7.876869387	7.529287956	13.1448252	3.24755998	3.327158102	50.94453086	1002.147513	28.6	2645.002066	9.88131291682493E-324	511.0050009	255.5020005	99.85992913	0	0	0	0	0	0	0
1:47:14	-137.2379208	2650.146484	7.876869387	7.529287956	13.1448252	3.24755998	3.327158102	50.94453086	1002.147513	28.6	2645.002066	9.88131291682493E-324	511.0050009	255.5020005	99.85992913	0	0	0	0	0	0	0
1:47:14	-137.2379208	2650.146484	7.876869387	7.529287956	13.1448252	3.24755998	3.327158102	50.94453086	1002.147513	28.6	2645.002066	9.88131291682493E-324	511.0050009	255.5020005	99.85992913	0	0	0	0	0	0	0
1:47:14	-137.2379208	2650.146484	7.876869387	7.529287956	13.1448252	3.24755998	3.327158102	50.94453086	1002.147513	28.6	2645.002066	9.88131291682493E-324	511.0050009	255.5020005	99.85992913	0	0	0	0	0	0	0
1:47:14	-137.2379208	2650.146484	7.876869387	7.529287956	13.1448252	3.24755998	3.327158102	50.94453086	1002.147513	28.6	2645.002066	9.88131291682493E-324	511.0050009	255.5020005	99.85992913	0	0	0	0	0	0	0
1:47:14	-180.4136794	2639.289488	7.788165126	7.832827434	13.0939745	3.19439071	3.283232948	50.9227998	1002.299519	28.6	2635.882554	9.88131291682493E-324	511.0498965	255.5244483	99.85996372	0	0	0	0	0	0	0
1:47:14	-180.4136794	2639.289488	7.788165126	7.832827434	13.0939745	3.19439071	3.283232948	50.9227998	1002.299519	28.6	2635.882554	9.88131291682493E-324	511.0498965	255.5244483	99.85996372	0	0	0	0	0	0	0
1:47:14	-180.4136794	2639.289488	7.788165126	7.832827434	13.0939745	3.19439071	3.283232948	50.9227998	1002.299519	28.6	2635.882554	9.88131291682493E-324	511.0498965	255.5244483	99.85996372	0	0	0	0	0	0	0
1:47:14	-180.4136794	2639.289488	7.788165126	7.832827434	13.0939745	3.19439071	3.283232948	50.9227998	1002.299519	28.6	2635.882554	9.88131291682493E-324	511.0498965	255.5244483	99.85996372	0	0	0	0	0	0	0
1:47:14	-180.4136794	2639.289488	7.788165126	7.832827434	13.0939745	3.19439071	3.283232948	50.9227998	1002.299519	28.6	2635.882554	9.88131291682493E-324	511.0498965	255.5244483	99.85996372	0	0	0	0	0	0	0
1:47:14	-180.4136794	2639.289488	7.788165126	7.832827434	13.0939745	3.19439071	3.283232948	50.9227998	1002.299519	28.6	2635.882554	9.88131291682493E-324	511.0498965	255.5244483	99.85996372	0	0	0	0	0	0	0
1:47:14	-180.4136794	2639.289488	7.788165126	7.832827434	13.0939745	3.19439071	3.283232948	50.9227998	1002.299519	28.6	2635.882554	9.88131291682493E-324	511.0498965	255.5244483	99.85996372	0	0	0	0	0	0	0
1:47:14	-180.4136794	2639.289488	7.788165126	7.832827434	13.0939745	3.19439071	3.283232948	50.9227998	1002.299519	28.6	2635.882554	9.88131291682493E-324	511.0498965	255.5244483	99.85996372	0	0	0	0	0	0	0
1:47:14	172.6760201	2631.213362	7.560012545	7.413495646	13.04695494	3.124456043	3.23610327	50.9116735	1002.377346	28.6	2624.753715	9.88131291682493E-324	511.072883	255.5359415	99.85998142	0	0	0	0	0	0	0
1:47:14	172.6760201	2631.213362	7.560012545	7.413495646	13.04695494	3.124456043	3.23610327	50.9116735	1002.377346	28.6	2624.753715	9.88131291682493E-324	511.072883	255.5359415	99.85998142	0	0	0	0	0	0	0
1:47:14	172.6760201	2631.213362	7.560012545	7.413495646	13.04695494	3.124456043	3.23610327	50.9116735	1002.377346	28.6	2624.753715	9.88131291682493E-324	511.072883	255.5359415	99.85998142	0	0	0	0	0	0	0
1:47:14	172.6760201	2631.213362	7.560012545	7.413495646	13.04695494	3.124456043	3.23610327	50.9116735	1002.377346	28.6	2624.753715	9.88131291682493E-324	511.072883	255.5359415	99.85998142	0	0	0	0	0	0	0
1:47:14	172.6760201	2631.213362	7.560012545	7.413495646	13.04695494	3.124456043	3.23610327	50.9116735	1002.377346	28.6	2624.753715	9.88131291682493E-324	511.072883	255.5359415	99.85998142	0	0	0	0	0	0	0
1:47:14	172.6760201	2631.213362	7.560012545	7.413495646	13.04695494	3.124456043	3.23610327	50.9116735	1002.377346	28.6	2624.753715	9.88131291682493E-324	511.072883	255.5359415	99.85998142	0	0	0	0	0	0	0
1:47:14	172.6760201	2631.213362	7.560012545	7.413495646	13.04695494	3.124456043	3.23610327	50.9116735	1002.377346	28.6	2624.753715	9.88131291682493E-324	511.072883	255.5359415	99.85998142	0	0	0	0	0	0	0
1:47:14	172.6760201	2631.213362	7.560012545	7.413495646	13.04695494	3.124456043	3.23610327	50.9116735	1002.377346	28.6	2624.753715	9.88131291682493E-324	511.072883	255.5359415	99.85998142	0	0	0	0	0	0	0
1:47:14	172.6760201	2631.213362	7.560012545	7.413495646	13.04695494	3.124456043	3.23610327	50.9116735	1002.377346	28.6	2624.753715	9.88131291682493E-324	511.072883	255.5359415	99.85998142	0	0	0	0	0	0	0
1:47:14	-146.5932617	2624.820193	7.029774423	6.695189771	13.05989693	2.087121494	2.979460874	50.90597683	1001.563193	28.6	2618.087622	9.88131291682493E-324	510.8016521	255.4004261	99.85979049	0	0	0	0	0	0	0
1:47:14	-146.5932617	2624.820193	7.029774423	6.695189771	13.05989693	2.087121494	2.979460874	50.90597683	1001.563193	28.6	2618.087622	9.88131291682493E-324	510.8016521	255.4004261	99.85979049	0	0	0	0	0	0	0
1:47:15	-146.5932617	2624.820193	7.029774423	6.695189771	13.05989693	2.087121494	2.979460874	50.90597683	1001.563193	28.6	2618.087622	9.88131291682493E-324	510.8016521	255.4004261	99.85979049	0	0	0	0	0	0	0
1:47:15	-146.5932617	2624.820193	7.029774423	6.695189771	13.05989693	2.087121494	2.979460874	50.90597683	1001.563193	28.6	2618.087622	9.88131291682493E-324	510.8016521	255.4004261	99.85979049	0	0	0	0	0	0	0
1:47:15	-146.5932617	2624.820193	7.029774423	6.695189771	13.05989693	2.087121494	2.979460874	50.90597683	1001.563193	28.6	2618.087622	9.88131291682493E-324	510.8016521	255.4004261	99.85979049	0	0	0	0	0	0	0
1:47:15	-146.5932617	2624.820193	7.029774423	6.695189771	13.05989693	2.087121494	2.979460874	50.90597683	1001.563193	28.6	2618.087622	9.88131291682493E-324	510.8016521	255.4004261	99.85979049	0	0	0	0	0	0	0
1:47:15	-146.5932617	2624.820193	7.029774423	6.695189771	13.05989693	2.087121494	2.979460874	50.90597683	1001.563193	28.6	2618.087622	9.88131291682493E-324	510.8016521	255.4004261	99.85979049	0	0	0	0	0	0	0
1:47:15	-146.5932617	2624.820193	7.029774423	6.695189771	13.05989693	2.087121494	2.979460874	50.90597683	1001.563193	28.6	2618.087622	9.88131291682493E-324	510.8016521	255.4004261	99.85979049	0	0	0	0	0	0	0
1:47:15	-154.716702	2637.030083	6.126868505	6.016105163	13.20111523	0.428278205	2.266587967	50.90306014	1001.146347	28.6	2614.961311	9.88131291682493E-324	510.2552619	255.1274261	99.85940473	0	0	0	0	0	0	0
1:47:15	-154.716702	2637.030083	6.126868505	6.016105163	13.20111523	0.428278205	2.266587967	50.90306014	1001.146347	28.6	2614.961311	9.88131291682493E-324	510.2552619	255.1274261	99.85940473	0	0	0	0	0	0	0
1:47:15	-154.716702	2637.030083	6.126868505	6.016105163	13.20111523	0.428278205	2.266587967	50.90306014	1001.146347	28.6	2614.961311	9.88131291682493E-324	510.2552619	255.1274261	99.85940473	0	0	0	0	0	0	0
1:47:15	-154.716702	2637.030083	6.126868505	6.016105163	13.20111523	0.428278205	2.266587967	50.90306014	1001.146347	28.6	2614.961311	9.88131291682493E-324	510.2552619	255.1274261	99.85940473	0	0	0	0	0	0	0
1:47:15	-154.716702	2637.030083	6.126868505	6.016105163	13.20111523	0.428278205	2.266587967	50.90306014	1001.146347	28.6	2614.961311	9.88131291682493E-324	510.2552619	255.1274261	99.85940473	0	0	0	0	0	0	0
1:47:15	-154.716702	2637.030083	6.126868505	6.016105163	13.20111523	0.428278205	2.266587967	50.90306014	1001.146347	28.6	2614.961311	9.88131291682493E-324	510.2552619	255.1274261	99.85940473	0	0	0	0	0	0	0
1:47:15	-154.716702	2637.030083	6.126868505	6.016105163	13.20111523	0.428278205	2.266587967	50.90306014	1001.146347	28.6	2614.961311	9.88131291682493E-324	510.2552619	255.1274261	99.85940473	0	0	0	0	0	0	0
1:47:15	-154.716702	2637.030083	6.126868505	6.016105163	13.20111523	0.428278205	2.266587967	50.90306014	1001.146347	28.6	2614.961311	9.88131291682493E-324	510.2552619	255.1274261	99.85940473	0	0	0	0	0	0	0
1:47:15	-154.716702	2637.030083	6.126868505	6.016105163	13.20111523	0.428278205	2.266587967	50.90306014	1001.146347	28.6	2614.961311	9.88131291682493E-324	510.2552619	255.1274261	99.85940473	0	0	0	0	0	0	0
1:47:15	141.2737366	2670.759938	5.093164674	5.341189843	13.460771	-1.411817559	1.157325039	50.90156679	1000.932922	28.6	2614.149831	9.88131291682493E-324	509.9755101	254.9876502	99.85920722	0	0	0	0	0	0	0
1:47:15	141.2737366	2670.759938	5.093164674	5.341189843	13.460771	-1.411817559	1.157325039	50.90156679	1000.932922	28.6	2614.149831	9.88131291682493E-324	509.9755101	254.9876502	99.85920722	0	0	0	0	0	0	0
1:47:15	141.2737366	2670.759938	5.093164674	5.341189843	13.460771	-1.411817559	1.157325039	50.90156679	1000.932922	28.6	2614.149831	9.88131291682493E-324	509.9755101	254.9876502	99.85920722	0	0	0	0	0	0	0
1:47:15	141.2737366	2670.759938	5.093164674	5.341189843	13.460771	-1.411817559	1.157325039	50.90156679	1000.932922	28.6	2614.149831	9.88131291682493E-324	509.9755101	254.9876502	99.85920722	0	0	0	0	0	0	0
1:47:15	141.2737366	2670.759938	5.093164674	5.341189843	13.460771	-1.411817559	1.157325039	50.90156679	1000.932922	28.6	2614.149831	9.88131291682493E-324	509.9755101	254.9876502	99.85920722	0	0	0	0	0	0	0
1:47:15	141.2737366	2670.759938	5.093164674	5.341189843	13.460771	-1.411817559	1.157325039	50.90156679	1000.932922	28.6	2614.149831	9.88131291682493E-324	509.9755101	254.9876502	99.85920722	0	0	0	0	0	0	0
1:47:15	141.2737366	2670.759938	5.093164674	5.341189843	13.460771	-1.411817559	1.157325039	50.90156679	1000.932922	28.6	2614.149831	9.88131291682493E-324	509.9755101	254.9876502	99.85920722	0	0	0	0	0	0	0
1:47:15	141.2737366	2670.759938	5.093164674	5.341189843	13.460771	-1.411817559	1.157325039	50.90156679	1000.932922	28.6	2614.149831	9.88131291682493E-324	509.9755101	254.9876502	99.85920722	0	0	0	0	0	0	0
1:47:15	210.0064571	2723.776176	4.035540313	4.2101932	13.84161075	-3.29181059	-0.27507358	50.9008022	1000.823648	28.6	2615.311817	9.88131291682493E-324	509.8322772	254.9160849	99.8591061	0	0	0	0	0	0	0
1:47:15	210.0064571	2723.776176	4.035540313	4.2101932	13.84161075	-3.29181059	-0.27507358	50.9008022	1000.823648	28.6	2615.311817	9.88131291682493E-324	509.8322772	254.9160849	99.8591061	0	0	0	0	0	0	0
1:47:15	210.0064571	2723.776176	4.035540313	4.2101932	13.84161075	-3.29181059	-0.27507358	50.9008022	1000.823648	28.6	2615.311817	9.88131291682493E-324	509.8322772	254.9160849	99.8591061	0	0	0	0	0	0	0
1:47:15	210.0064571	2723.776176	4.035540313	4.2101932	13.84161075	-3.29181059	-0.27507358	50.9008022	1000.823648	28.6	2615.311817	9.88131291682493E-324	509.8322772	254.9160849	99.8591061	0	0	0	0	0	0	0
1:47:15	210.0064571	2723.776176	4.035540313	4.2101932	13.84161075	-3.29181059	-0.27507358	50.9008022	1000.823648	28.6	2615.311817	9.88131291682493E-324	509.8322772	254.9160849	99.8591061	0	0	0	0	0	0	0
1:47:15	210.0064571	2723.776176	4.035540313	4.2101932	13.84161075	-3.29181059	-0.27507358	50.9008022	1000.823648	28.6	2615.311817	9.88131291682493E-324	509.8322772	254.9160849	99.8591061	0	0	0	0	0	0	0
1:47:15	210.0064571	2723.776176	4.035540313	4.2101932	13.84161075	-3.29181059	-0.27507358	50.9008022	1000.823648	28.6	2615.311817	9.88131291682493E-324	509.8322772	254.9160849	99.8591061	0	0	0	0	0	0	0
1:47:15	210.0064571	2723.776176	4.035540313	4.2101932	13.84161075	-3.29181059	-0.27507358	50.9008022	1000.823648	28.6	2615.311817	9.88131291682493E-324	509.8322772	254.9160849	99.8591061	0	0	0	0	0	0	0
1:47:15	340.0219861	2798.506634	3.10116464	3.328842918	14.3330167	-4.960399022	-1.871637673	50.82841072	1002.0731	28.6	2618.600155	9.88131291682493E-324	509.7589419	254.8794435	99.85905432	0	0	0	0	0	0	0
1:47:15	340.0219861	2798.506634	3.10116464	3.328842918	14.3330167	-4.960399022	-1.871637673	50.82841072	1002.0731	28.6	2618.600155	9.88131291682493E-324	509.7589419	254.8794435	99.85905432	0	0	0	0	0	0	0
1:47:16	340.0219861	2798.506634	3.10116464	3.328842918	14.3330167	-4.960399022	-1.871637673	50.82841072	1002.0731	28.6	2618.600155	9.88131291682493E-324	509.7589419	254.8794435	99.85905432	0	0	0	0	0	0	0
1:47:16	340.0219861	2798.506634	3.10116464	3.328842918	14.3330167	-4.960399022	-1.871637673	50.82841072	1002.0731	28.6	2618.600155	9.88131291682493E-324	509.7589419	254.8794435	99.85905432	0	0	0	0	0	0	0
1:47:16	340.0219861	2798.506634	3.10116464	3.328842918	14.3330167	-4.960399022	-1.871637673	50.82841072	1002.0731	28.6	2618.600155	9.88131291682493E-324	509.7589419	254.8794435	99.85905432	0	0	0	0	0	0	0
1:47:16	340.0219861	2798.506634	3.10116464	3.328842918	14.3330167	-4.960399022	-1.871637673	50.82841072	1002.0731	28.6	2618.600155	9.88131291682493E-324	509.7589419	254.8794435	99.85905432	0	0	0	0	0	0	0
1:47:16	340.0219861	2798.506634	3.10116464	3.328842918	14.3330167	-4.960399022	-1.871637673	50.82841072	1002.0731	28.6	2618.600155	9.88131291682493E-324	509.7589419	254.8794435	99.85905432	0	0	0	0	0	0	0
1:47:16	340.0219861	2798.506634	3.10116464	3.328842918	14.3330167	-4.960399022	-1.871637673	50.82841072	1002.0731	28.6	2618.600155	9.88131291682493E-324	509.7589419	254.8794435	99.85905432	0	0	0	0	0	0	0
1:47:16	340.0219861	2798.506634	3.10116464	3.328842918	14.3330167	-4.960399022	-1.871637673	50.82841072	1002.0731	28.6	2618.600155	9.88131291682493E-324	509.7589419	254.8794435	99.85905432	0	0	0	0	0	0	0
1:47:16	270.8901369	2888.102061	2.757772296	2.753239574	14.87883255	-5.927004299	-3.421758489	50.76574629	1002.712819	28.6	2624.470599	9.88131291682493E-324	509.7213943	254.8606831	99.85902781	0	0	0	0	0	0	0
1:47:16	270.8901369	2888.102061	2.757772296	2.753239574	14.87883255	-5.927004299	-3.421758489	50.76574629	1002.712819	28.6	2624.470599	9.88131291682493E-324	509.7213943	254.8606831	99.85902781	0	0	0	0	0	0	0
1:47:16	270.8901369	2888.102061	2.757772296	2.753239574	14.87883255	-5.927004299	-3.421758489	50.76574629	1002.712819	28.6	2624.470599	9.88131291682493E-324	509.7213943	254.8606831	99.85902781	0	0	0	0	0	0	0
1:47:16	270.8901369	2888.102061	2.757772296	2.753239574	14.87883255	-5.927004299	-3.421758489	50.76574629	1002.712819	28.6	2624.470599	9.88131291682493E-324	509.7213943	254.8606831	99.85902781	0	0	0	0	0	0	0
1:47:16	270.8901369	2888.102061	2.757772296	2.753239574	14.87883255	-5.927004299	-3.421758489	50.76574629	1002.712819	28.6	2624.470599	9.88131291682493E-324	509.7213943	254.8606831	99.85902781	0	0	0	0	0	0	0
1:47:16	270.8901369	2888.102061	2.757772296	2.753239574	14.87883255	-5.927004299	-3.421758489	50.76574629	1002.712819	28.6	2624.470599	9.88131291682493E-324	509.7213943	254.8606831	99.85902781	0	0	0	0	0	0	0
1:47:16	270.8901369	2888.102061	2.757772296	2.753239574	14.87883255	-5.927004299	-3.421758489	50.76574629	1002.712819	28.6	2624.470599	9.88131291682493E-324	509.7213943	254.8606831	99.85902781	0	0	0	0	0	0	0
1:47:16	270.8901369	2888.102061	2.757772296	2.753239574	14.87883255	-5.927004299	-3.421758489	50.76574629	1002.712819	28.6	2624.470599	9.88131291682493E-324	509.7213943	254.8606831	99.85902781	0	0	0	0	0	0	0
1:47:16	445.5510221	2972.571743	3.801691415	3.725562662	15.27096227	-5.103066201	-4.292844346	50.7336621	1003.040355	28.6	2632.055779	9.88131291682493E-324	509.7021699	254.8510777	99.85901424	0	0	0	0	0	0	0
1:47:16	445.5510221	2972.571743	3.801691415	3.725562662	15.27096227	-5.103066201	-4.292844346	50.7336621	1003.040355	28.6	2632.055779	9.88131291682493E-324	509.7021699	254.8510777	99.85901424	0	0	0	0	0	0	0
1:47:16	445.5510221	2972.571743	3.801691415	3.725562662	15.27096227	-5.103066201	-4.292844346	50.7336621	1003.040355	28.6	2632.055779	9.88131291682493E-324	509.7021699	254.8510777	99.85901424	0	0	0	0	0	0	0
1:47:16	445.5510221	2972.571743	3.801691415	3.725562662	15.27096227	-5.103066201	-4.292844346	50.7336621	1003.040355	28.6	2632.055779	9.88131291682493E-324	509.7021699	254.8510777	99.85901424	0	0	0	0	0	0	0
1:47:16	445.5510221	2972.571743	3.801691415	3.725562662	15.27096227	-5.103066201	-4.292844346	50.7336621	1003.040355	28.6	2632.055779	9.88131291682493E-324	509.7021699	254.8510777	99.85901424	0	0	0	0	0	0	0
1:47:16	445.5510221	2972.571743	3.801691415	3.725562662	15.27096227	-5.103066201	-4.292844346	50.7336621	1003.040355	28.6	2632.055779	9.88131291682493E-324	509.7021699	254.8510777	99.85901424	0	0	0	0	0	0	0
1:47:16	445.5510221	2972.571743	3.801691415	3.725562662	15.27096227	-5.103066201	-4.292844346	50.7336621	1003.040355	28.6	2632.055779	9.88131291682493E-324	509.7021699	254.8510777	99.85901424	0	0	0	0	0	0	0
1:47:16	445.5510221	2972.571743	3.801691415	3.725562662	15.27096227	-5.103066201	-4.292844346	50.7336621	1003.040355	28.6	2632.055779	9.88131291682493E-324	509.7021699	254.8510777	99.85901424	0	0	0	0	0	0	0
1:47:16	225.5084993	3017.804484	5.261050005	5.354536083	15.42242868	-3.216905895	-4.180048305	50.717235	1003.208054	28.6	2641.706495	9.88131291682493E-324	509.692327	254.8461598	99.85900729	0	0	0	0	0	0	0
1:47:16	225.5084993	3017.804484	5.261050005	5.354536083	15.42242868	-3.216905895	-4.180048305	50.717235	1003.208054	28.6	2641.706495	9.88131291682493E-324	509.692327	254.8461598	99.85900729	0	0	0	0	0	0	0
1:47:16	225.5084993	3017.804484	5.261050005	5.354536083	15.42242868	-3.216905895	-4.180048305	50.717235	1003.208054	28.6	2641.706495	9.88131291682493E-324	509.692327	254.8461598	99.85900729	0	0	0	0	0	0	0
1:47:16	225.5084993	3017.804484	5.261050005	5.354536083	15.42242868	-3.216905895	-4.180048305	50.717235	1003.208054	28.6	2641.706495	9.88131291682493E-324	509.692327	254.8461598	99.85900729	0	0	0	0	0	0	0
1:47:16	225.5084993	3017.804484	5.261050005	5.354536083	15.42242868	-3.216905895	-4.180048305	50.717235	1003.208054	28.6	2641.706495	9.88131291682493E-324	509.692327	254.8461598	99.85900729	0	0	0	0	0	0	0
1:47:16	225.5084993	3017.804484	5.261050005	5.354536083	15.42242868	-3.216905895	-4.180048305	50.717235	1003.208054	28.6	2641.706495	9.88131291682493E-324	509.692327	254.8461598	99.85900729	0	0	0	0	0	0	0
1:47:16	225.5084993	3017.804484	5.261050005	5.354536083	15.42242868	-3.216905895	-4.180048305	50.717235	1003.208054	28.6	2641.706495	9.88131291682493E-324	509.692327	254.8461598	99.85900729	0	0	0	0	0	0	0
1:47:16	225.5084993	3017.804484	5.261050005	5.354536083	15.42242868	-3.216905895	-4.180048305	50.717235	1003.208054	28.6	2641.706495	9.88131291682493E-324	509.692327	254.8461598	99.85900729	0	0	0	0	0	0	0
1:47:16	225.5084993	3017.804484	5.261050005	5.354536083	15.42242868	-3.216905895	-4.180048305	50.717235	1003.208054	28.6	2641.706495	9.88131291682493E-324	509.692327	254.8461598	99.85900729	0	0	0	0	0	0	0
1:47:17	-25.42767236	3029.22928	6.622025602	6.526058474	15.38874748	-1.183543818	-3.378080732	50.75762432	1001.129636	28.6	2651.251421	9.88131291682493E-324	509.0040874	254.5020418	99.85802773	0	0	0	0	0	0	0
1:47:17	-25.42767236	3029.22928	6.622025602	6.526058474	15.38874748	-1.183543818	-3.378080732	50.75762432	1001.129636	28.6	2651.251421	9.88131291682493E-324	509.0040874	254.5020418	99.85802773	0	0	0	0	0	0	0
1:47:17	-25.42767236	3029.22928	6.622025602	6.526058474	15.38874748	-1.183543818	-3.378080732	50.75762432	1001.129636	28.6	2651.251421	9.88131291682493E-324	509.0040874	254.5020418	99.85802773	0	0	0	0	0	0	0
1:47:17	-25.42767236	3029.22928	6.622025602	6.526058474	15.38874748	-1.183543818	-3.378080732	50.75762432	1001.129636	28.6	2651.251421	9.88131291682493E-324	509.0040874	254.5020418	99.85802773	0	0	0	0	0	0	0
1:47:17	-25.42767236	3029.22928	6.622025602	6.526058474	15.38874748	-1.183543818	-3.378080732	50.75762432	1001.129636	28.6	2651.251421	9.88131291682493E-324	509.0040874	254.5020418	99.85802773	0	0	0	0	0	0	0
1:47:17	-25.42767236	3029.22928	6.622025602	6.526058474	15.38874748	-1.183543818	-3.378080732	50.75762432	1001.129636	28.6	2651.251421	9.88131291682493E-324	509.0040874	254.5020418	99.85802773	0	0	0	0	0	0	0
1:47:17	-25.42767236	3029.22928	6.622025602	6.526058474	15.38874748	-1.183543818	-3.378080732	50.75762432	1001.129636	28.6	2651.251421	9.88131291682493E-324	509.0040874	254.5020418	99.85802773	0	0	0	0	0	0	0
1:47:17	-25.42767236	3029.22928	6.622025602	6.526058474	15.38874748	-1.183543818	-3.378080732	50.75762432	1001.129636	28.6	2651.251421	9.88131291682493E-324	509.0040874	254.5020418	99.85802773	0	0	0	0	0	0	0
1:47:17	-191.3745762	3005.830935	8.053293108	7.785773939	15.14660671	0.872153565	-1.981105335	50.77830365	1000.065485	28.6	2660.920376	9.88131291682493E-324	508.6517088	254.3258534	99.8575262	0	0	0	0	0	0	0
1:47:17	-191.3745762	3005.830935	8.053293108	7.785773939	15.14660671	0.872153565	-1.981105335	50.77830365	1000.065485	28.6	2660.920376	9.88131291682493E-324	508.6517088	254.3258534	99.8575262	0	0	0	0	0	0	0
1:47:17	-191.3745762	3005.830935	8.053293108	7.785773939	15.14660671	0.872153565	-1.981105335	50.77830365	1000.065485	28.6	2660.920376	9.88131291682493E-324	508.6517088	254.3258534	99.8575262	0	0	0	0	0	0	0
1:47:17	-191.3745762	3005.830935	8.053293108	7.785773939	15.14660671	0.872153565	-1.981105335	50.77830365	1000.065485	28.6	2660.920376	9.88131291682493E-324	508.6517088	254.3258534	99.8575262	0	0	0	0	0	0	0
1:47:17	-191.3745762	3005.830935	8.053293108	7.785773939	15.14660671	0.872153565	-1.981105335	50.77830365	1000.065485	28.6	2660.920376	9.88131291682493E-324	508.6517088	254.3258534	99.8575262	0	0	0	0	0	0	0
1:47:17	-191.3745762	3005.830935	8.053293108	7.785773939	15.14660671	0.872153565	-1.981105335	50.77830365	1000.065485	28.6	2660.920376	9.88131291682493E-324	508.6517088	254.3258534	99.8575262	0	0	0	0	0	0	0
1:47:17	-191.3745762	3005.830935	8.053293108	7.785773939	15.14660671	0.872153565	-1.981105335	50.77830365	1000.065485	28.6	2660.920376	9.88131291682493E-324	508.6517088	254.3258534	99.8575262	0	0	0	0	0	0	0
1:47:17	-191.3745762	3005.830935	8.053293108	7.785773939	15.14660671	0.872153565	-1.981105335	50.77830365	1000.065485	28.6	2660.920376	9.88131291682493E-324	508.6517088	254.3258534	99.8575262	0	0	0	0	0	0	0
1:47:17	-191.3745762	3005.830935	8.053293108	7.785773939	15.14660671	0.872153565	-1.981105335	50.77830365	1000.065485	28.6	2660.920376	9.88131291682493E-324	508.6517088	254.3258534	99.8575262	0	0	0	0	0	0	0
1:47:17	-378.120927	2958.731679	9.095398072	8.723316257	14.81122264	2.494638625	-0.491461931	50.78889147	999.5206405	28.6	2668.992432	9.88131291682493E-324	508.4712909	254.2356449	99.85726941	0	0	0	0	0	0	0
1:47:17	-378.120927	2958.731679	9.095398072	8.723316257	14.81122264	2.494638625	-0.491461931	50.78889147	999.5206405	28.6	2668.992432	9.88131291682493E-324	508.4712909	254.2356449	99.85726941	0	0	0	0	0	0	0
1:47:17	-378.120927	2958.731679	9.095398072	8.723316257	14.81122264	2.494638625	-0.491461931	50.78889147	999.5206405	28.6	2668.992432	9.88131291682493E-324	508.4712909	254.2356449	99.85726941	0	0	0	0	0	0	0
1:47:17	-378.120927	2958.731679	9.095398072	8.723316257	14.81122264	2.494638625	-0.491461931	50.78889147	999.5206405	28.6	2668.992432	9.88131291682493E-324	508.4712909	254.2356449	99.85726941	0	0	0	0	0	0	0
1:47:17	-378.120927	2958.731679	9.095398072	8.723316257	14.81122264	2.494638625	-0.491461931	50.78889147	999.5206405	28.6	2668.992432	9.88131291682493E-324	508.4712909	254.2356449	99.85726941	0	0	0	0	0	0	0
1:47:17	-378.120927	2958.731679	9.095398072	8.723316257	14.81122264	2.494638625	-0.491461931	50.78889147	999.5206405	28.6	2668.992432	9.88131291682493E-324	508.4712909	254.2356449	99.85726941	0	0	0	0	0	0	0
1:47:17	-378.120927	2958.731679	9.095398072	8.723316257	14.81122264	2.494638625	-0.491461931	50.78889147	999.5206405	28.6	2668.992432	9.88131291682493E-324	508.4712909	254.2356449	99.85726941	0	0	0	0	0	0	0
1:47:17	-378.120927	2958.731679	9.095398072	8.723316257	14.81122264	2.494638625	-0.491461931	50.78889147	999.5206405	28.6	2668.992432	9.88131291682493E-324	508.4712909	254.2356449	99.85726941	0	0	0	0	0	0	0
1:47:17	-621.4338906	2891.00298	9.454835813	8.942833923	14.40644199	3.277726976	0.937043491	50.79431243	999.24168	28.6	2675.653437	9.88131291682493E-324	508.3789169	254.1894582	99.85713794	0	0	0	0	0	0	0
1:47:17	-621.4338906	2891.00298	9.454835813	8.942833923	14.40644199	3.277726976	0.937043491	50.79431243	999.24168	28.6	2675.653437	9.88131291682493E-324	508.3789169	254.1894582	99.85713794	0	0	0	0	0	0	0
1:47:17	-621.4338906	2891.00298	9.454835813	8.942833923	14.40644199	3.277726976	0.937043491	50.79431243	999.24168	28.6	2675.653437	9.88131291682493E-324	508.3789169	254.1894582	99.85713794	0	0	0	0	0	0	0
1:47:17	-621.4338906	2891.00298	9.454835813	8.942833923	14.40644199	3.277726976	0.937043491	50.79431243	999.24168	28.6	2675.653437	9.88131291682493E-324	508.3789169	254.1894582	99.85713794	0	0	0	0	0	0	0
1:47:17	-621.4338906	2891.00298	9.454835813	8.942833923	14.40644199	3.277726976	0.937043491	50.79431243	999.24168	28.6	2675.653437	9.88131291682493E-324	508.3789169	254.1894582	99.85713794	0	0	0	0	0	0	0
1:47:17	-621.4338906	2891.00298	9.454835813	8.942833923	14.40644199	3.277726976	0.937043491	50.79431243	999.24168	28.6	2675.653437	9.88131291682493E-324	508.3789169	254.1894582	99.85713794	0	0	0	0	0	0	0
1:47:17	-621.4338906	2891.00298	9.454835813	8.942833923	14.40644199	3.277726976	0.937043491	50.79431243	999.24168	28.6	2675.653437	9.88131291682493E-324	508.3789169	254.1894582	99.85713794	0	0	0	0	0	0	0
1:47:18	-621.4338906	2891.00298	9.454835813	8.942833923	14.40644199	3.277726976	0.937043491	50.79431243	999.24168	28.6	2675.653437	9.88131291682493E-324	508.3789169	254.1894582	99.85713794	0	0	0	0	0	0	0
1:47:18	-462.1454	2825.970534	9.117403936	8.753738969	14.0587623	3.526852212	1.962638267	50.74828797	999.9577321	28.6	2680.379904	9.88131291682493E-324	508.3316215	254.1658106	99.85707063	0	0	0	0	0	0	0
1:47:18	-462.1454	2825.970534	9.117403936	8.753738969	14.0587623	3.526852212	1.962638267	50.74828797	999.9577321	28.6	2680.379904	9.88131291682493E-324	508.3316215	254.1658106	99.85707063	0	0	0	0	0	0	0
1:47:18	-462.1454	2825.970534	9.117403936	8.753738969	14.0587623	3.526852212	1.962638267	50.74828797	999.9577321	28.6	2680.379904	9.88131291682493E-324	508.3316215	254.1658106	99.85707063	0	0	0	0	0	0	0
1:47:18	-462.1454	2825.970534	9.117403936	8.753738969	14.0587623	3.526852212	1.962638267	50.74828797	999.9577321	28.6	2680.379904	9.88131291682493E-324	508.3316215	254.1658106	99.85707063	0	0	0	0	0	0	0
1:47:18	-462.1454	2825.970534	9.117403936	8.753738969	14.0587623	3.526852212	1.962638267	50.74828797	999.9577321	28.6	2680.379904	9.88131291682493E-324	508.3316215	254.1658106	99.85707063	0	0	0	0	0	0	0
1:47:18	-462.1454	2825.970534	9.117403936	8.753738969	14.0587623	3.526852212	1.962638267	50.74828797	999.9577321	28.6	2680.379904	9.88131291682493E-324	508.3316215	254.1658106	99.85707063	0	0	0	0	0	0	0
1:47:18	-462.1454	2825.970534	9.117403936	8.753738969	14.0587623	3.526852212	1.962638267	50.74828797	999.9577321	28.6	2680.379904	9.88131291682493E-324	508.3316215	254.1658106	99.85707063	0	0	0	0	0	0	0
1:47:18	-462.1454	2825.970534	9.117403936	8.753738969	14.0587623	3.526852212	1.962638267	50.74828797	999.9577321	28.6	2680.379904	9.88131291682493E-324	508.3316215	254.1658106	99.85707063	0	0	0	0	0	0	0
1:47:18	-243.6011648	2778.098849	8.947718815	9.075474352	13.7990543	3.581540332	2.608790793	50.72472344	1000.324351	28.6	2683.442463	9.88131291682493E-324	508.3074062	254.153703	99.85703616	0	0	0	0	0	0	0
1:47:18	-243.6011648	2778.098849	8.947718815	9.075474352	13.7990543	3.581540332	2.608790793	50.72472344	1000.324351	28.6	2683.442463	9.88131291682493E-324	508.3074062	254.153703	99.85703616	0	0	0	0	0	0	0
1:47:18	-243.6011648	2778.098849	8.947718815	9.075474352	13.7990543	3.581540332	2.608790793	50.72472344	1000.324351	28.6	2683.442463	9.88131291682493E-324	508.3074062	254.153703	99.85703616	0	0	0	0	0	0	0
1:47:18	-243.6011648	2778.098849	8.947718815	9.075474352	13.7990543	3.581540332	2.608790793	50.72472344	1000.324351	28.6	2683.442463	9.88131291682493E-324	508.3074062	254.153703	99.85703616	0	0	0	0	0	0	0
1:47:18	-243.6011648	2778.098849	8.947718815	9.075474352	13.7990543	3.581540332	2.608790793	50.72472344	1000.324351	28.6	2683.442463	9.88131291682493E-324	508.3074062	254.153703	99.85703616	0	0	0	0	0	0	0
1:47:18	-243.6011648	2778.098849	8.947718815	9.075474352	13.7990543	3.581540332	2.608790793	50.72472344	1000.324351	28.6	2683.442463	9.88131291682493E-324	508.3074062	254.153703	99.85703616	0	0	0	0	0	0	0
1:47:18	-243.6011648	2778.098849	8.947718815	9.075474352	13.7990543	3.581540332	2.608790793	50.72472344	1000.324351	28.6	2683.442463	9.88131291682493E-324	508.3074062	254.153703	99.85703616	0	0	0	0	0	0	0
1:47:18	-243.6011648	2778.098849	8.947718815	9.075474352	13.7990543	3.581540332	2.608790793	50.72472344	1000.324351	28.6	2683.442463	9.88131291682493E-324	508.3074062	254.153703	99.85703616	0	0	0	0	0	0	0
1:47:18	-243.6011648	2778.098849	8.947718815	9.075474352	13.7990543	3.581540332	2.608790793	50.72472344	1000.324351	28.6	2683.442463	9.88131291682493E-324	508.3074062	254.153703	99.85703616	0	0	0	0	0	0	0
1:47:18	-207.7152204	2742.564659	8.639960033	8.713002868	13.6174678	3.55430065	2.999348886	50.7126584	1000.51206	28.6	2685.402781	9.88131291682493E-324	508.295008	254.147504	99.85701851	0	0	0	0	0	0	0
1:47:18	-207.7152204	2742.564659	8.639960033	8.713002868	13.6174678	3.55430065	2.999348886	50.7126584	1000.51206	28.6	2685.402781	9.88131291682493E-324	508.295008	254.147504	99.85701851	0	0	0	0	0	0	0
1:47:18	-207.7152204	2742.564659	8.639960033	8.713002868	13.6174678	3.55430065	2.999348886	50.7126584	1000.51206	28.6	2685.402781	9.88131291682493E-324	508.295008	254.147504	99.85701851	0	0	0	0	0	0	0
1:47:18	-207.7152204	2742.564659	8.639960033	8.713002868	13.6174678	3.55430065	2.999348886	50.7126584	1000.51206	28.6	2685.402781	9.88131291682493E-324	508.295008	254.147504	99.85701851	0	0	0	0	0	0	0
1:47:18	-207.7152204	2742.564659	8.639960033	8.713002868	13.6174678	3.55430065	2.999348886	50.7126584	1000.51206	28.6	2685.402781	9.88131291682493E-324	508.295008	254.147504	99.85701851	0	0	0	0	0	0	0
1:47:18	-207.7152204	2742.564659	8.639960033	8.713002868	13.6174678	3.55430065	2.999348886	50.7126584	1000.51206	28.6	2685.402781	9.88131291682493E-324	508.295008	254.147504	99.85701851	0	0	0	0	0	0	0
1:47:18	-207.7152204	2742.564659	8.639960033	8.713002868	13.6174678	3.55430065	2.999348886	50.7126584	1000.51206	28.6	2685.402781	9.88131291682493E-324	508.295008	254.147504	99.85701851	0	0	0	0	0	0	0
1:47:18	-207.7152204	2742.564659	8.639960033	8.713002868	13.6174678	3.55430065	2.999348886	50.7126584	1000.51206	28.6	2685.402781	9.88131291682493E-324	508.295008	254.147504	99.85701851	0	0	0	0	0	0	0
1:47:18	-212.4473448	2714.758913	8.273283537	8.106377469	13.48019151	3.492265933	3.21272263	50.7064811	1000.791167	28.6	2684.435008	9.88131291682493E-324	508.2886601	254.14433	99.85700948	0	0	0	0	0	0	0
1:47:18	-212.4473448	2714.758913	8.273283537	8.106377469	13.48019151	3.492265933	3.21272263	50.7064811	1000.791167	28.6	2684.435008	9.88131291682493E-324	508.2886601	254.14433	99.85700948	0	0	0	0	0	0	0
1:47:18	-212.4473448	2714.758913	8.273283537	8.106377469	13.48019151	3.492265933	3.21272263	50.7064811	1000.791167	28.6	2684.435008	9.88131291682493E-324	508.2886601	254.14433	99.85700948	0	0	0	0	0	0	0
1:47:18	-212.4473448	2714.758913	8.273283537	8.106377469	13.48019151	3.492265933	3.21272263	50.7064811	1000.791167	28.6	2684.435008	9.88131291682493E-324	508.2886601	254.14433	99.85700948	0	0	0	0	0	0	0
1:47:18	-212.4473448	2714.758913	8.273283537	8.106377469	13.48019151	3.492265933	3.21272263	50.7064811	1000.791167	28.6	2684.435008	9.88131291682493E-324	508.2886601	254.14433	99.85700948	0	0	0	0	0	0	0
1:47:18	-212.4473448	2714.758913	8.273283537	8.106377469	13.48019151	3.492265933	3.21272263	50.7064811	1000.791167	28.6	2684.435008	9.88131291682493E-324	508.2886601	254.14433	99.85700948	0	0	0	0	0	0	0
1:47:19	-212.4473448	2714.758913	8.273283537	8.106377469	13.48019151	3.492265933	3.21272263	50.7064811	1000.791167	28.6	2684.435008	9.88131291682493E-324	508.2886601	254.14433	99.85700948	0	0	0	0	0	0	0
1:47:19	-212.4473448	2714.758913	8.273283537	8.106377469	13.48019151	3.492265933	3.21272263	50.7064811	1000.791167	28.6	2684.435008	9.88131291682493E-324	508.2886601	254.14433	99.85700948	0	0	0	0	0	0	0
1:47:19	-212.4473448	2714.758913	8.273283537	8.106377469	13.48019151	3.492265933	3.21272263	50.7064811	1000.791167	28.6	2684.435008	9.88131291682493E-324	508.2886601	254.14433	99.85700948	0	0	0	0	0	0	0
1:47:19	-233.3956406	2693.644652	8.187745171	7.999113264	13.37078605	3.426256158	3.313889986	50.60571832	1001.197589	28.6	2677.794076	9.88131291682493E-324	507.219618	253.609809	99.85651685	0	0	0	0	0	0	0
1:47:19	-233.3956406	2693.644652	8.187745171	7.999113264	13.37078605	3.426256158	3.313889986	50.60571832	1001.197589	28.6	2677.794076	9.88131291682493E-324	507.219618	253.609809	99.85651685	0	0	0	0	0	0	0
1:47:19	-233.3956406	2693.644652	8.187745171	7.999113264	13.37078605	3.426256158	3.313889986	50.60571832	1001.197589	28.6	2677.794076	9.88131291682493E-324	507.219618	253.609809	99.85651685	0	0	0	0	0	0	0
1:47:19	-233.3956406	2693.644652	8.187745171	7.999113264	13.37078605	3.426256158	3.313889986	50.60571832	1001.197589	28.6	2677.794076	9.88131291682493E-324	507.219618	253.609809	99.85651685	0	0	0	0	0	0	0
1:47:19	-233.3956406	2693.644652	8.187745171	7.999113264	13.37078605	3.426256158	3.313889986	50.60571832	1001.197589	28.6	2677.794076	9.88131291682493E-324	507.219618	253.609809	99.85651685	0	0	0	0	0	0	0
1:47:19	-233.3956406	2693.644652	8.187745171	7.999113264	13.37078605	3.426256158	3.313889986	50.60571832	1001.197589	28.6	2677.794076	9.88131291682493E-324	507.219618	253.609809	99.85651685	0	0	0	0	0	0	0
1:47:19	-233.3956406	2693.644652	8.187745171	7.999113264	13.37078605	3.426256158	3.313889986	50.60571832	1001.197589	28.6	2677.794076	9.88131291682493E-324	507.219618	253.609809	99.85651685	0	0	0	0	0	0	0
1:47:19	-233.3956406	2693.644652	8.187745171	7.999113264	13.37078605	3.426256158	3.313889986	50.60571832	1001.197589	28.6	2677.794076	9.88131291682493E-324	507.219618	253.609809	99.85651685	0	0	0	0	0	0	0
1:47:19	-273.260736	2677.185862	8.053709528	7.471689991	13.28497846	3.364155153	3.346999673	50.55412778	1001.405678	28.6	2668.548255	9.88131291682493E-324	506.6722684	253.3361342	99.85626463	0	0	0	0	0	0	0
1:47:19	-273.260736	2677.185862	8.053709528	7.471689991	13.28497846	3.364155153	3.346999673	50.55412778	1001.405678	28.6	2668.548255	9.88131291682493E-324	506.6722684	253.3361342	99.85626463	0	0	0	0	0	0	0
1:47:19	-273.260736	2677.185862	8.053709528	7.471689991	13.28497846	3.364155153	3.346999673	50.55412778	1001.405678	28.6	2668.548255	9.88131291682493E-324	506.6722684	253.3361342	99.85626463	0	0	0	0	0	0	0
1:47:19	-273.260736	2677.185862	8.053709528	7.471689991	13.28497846	3.364155153	3.346999673	50.55412778	1001.405678	28.6	2668.548255	9.88131291682493E-324	506.6722684	253.3361342	99.85626463	0	0	0	0	0	0	0
1:47:19	-273.260736	2677.185862	8.053709528	7.471689991	13.28497846	3.364155153	3.346999673	50.55412778	1001.405678	28.6	2668.548255	9.88131291682493E-324	506.6722684	253.3361342	99.85626463	0	0	0	0	0	0	0
1:47:19	-204.8636648	2663.594553	7.939131278	7.735113275	13.21713297	3.306639438	3.342191833	50.52771342	1001.512219	28.6	2657.836259	9.88131291682493E-324	506.3920254	253.1960127	99.85613549	0	0	0	0	0	0	0
1:47:19	-204.8636648	2663.594553	7.939131278	7.735113275	13.21713297	3.306639438	3.342191833	50.52771342	1001.512219	28.6	2657.836259	9.88131291682493E-324	506.3920254	253.1960127	99.85613549	0	0	0	0	0	0	0
1:47:19	-204.8636648	2663.594553	7.939131278	7.735113275	13.21713297	3.306639438	3.342191833	50.52771342	1001.512219	28.6	2657.836259	9.88131291682493E-324	506.3920254	253.1960127	99.85613549	0	0	0	0	0	0	0
1:47:19	-204.8636648	2663.594553	7.939131278	7.735113275	13.21713297	3.306639438	3.342191833	50.52771342	1001.512219	28.6	2657.836259	9.88131291682493E-324	506.3920254	253.1960127	99.85613549	0	0	0	0	0	0	0
1:47:19	-99.93312438	2654.204243	7.763779214	7.708089997	13.17068408	3.265087392	3.325258218	50.51418927	1001.566768	28.6	2649.99714	9.88131291682493E-324	506.248541	253.1242705	99.85606937	0	0	0	0	0	0	0
1:47:19	-99.93312438	2654.204243	7.763779214	7.708089997	13.17068408	3.265087392	3.325258218	50.51418927	1001.566768	28.6	2649.99714	9.88131291682493E-324	506.248541	253.1242705	99.85606937	0	0	0	0	0	0	0
1:47:19	-99.93312438	2654.204243	7.763779214	7.708089997	13.17068408	3.265087392	3.325258218	50.51418927	1001.566768	28.6	2649.99714	9.88131291682493E-324	506.248541	253.1242705	99.85606937	0	0	0	0	0	0	0
1:47:19	-99.93312438	2654.204243	7.763779214	7.708089997	13.17068408	3.265087392	3.325258218	50.51418927	1001.566768	28.6	2649.99714	9.88131291682493E-324	506.248541	253.1242705	99.85606937	0	0	0	0	0	0	0
1:47:19	-99.93312438	2654.204243	7.763779214	7.708089997	13.17068408	3.265087392	3.325258218	50.51418927	1001.566768	28.6	2649.99714	9.88131291682493E-324	506.248541	253.1242705	99.85606937	0	0	0	0	0	0	0
1:47:19	-99.93312438	2654.204243	7.763779214	7.708089997	13.17068408	3.265087392	3.325258218	50.51418927	1001.566768	28.6	2649.99714	9.88131291682493E-324	506.248541	253.1242705	99.85606937	0	0	0	0	0	0	0
1:47:19	-99.93312438	2654.204243	7.763779214	7.708089997	13.17068408	3.265087392	3.325258218	50.51418927	1001.566768	28.6	2649.99714	9.88131291682493E-324	506.248541	253.1242705	99.85606937	0	0	0	0	0	0	0
1:47:19	-99.93312438	2654.204243	7.763779214	7.708089997	13.17068408	3.265087392	3.325258218	50.51418927	1001.566768	28.6	2649.99714	9.88131291682493E-324	506.248541	253.1242705	99.85606937	0	0	0	0	0	0	0
1:47:19	-171.2255997	2648.910317	7.809342958	7.820630078	13.13683025	3.241212745	3.308492208	50.50726491	1001.341977	28.6	2644.017592	9.88131291682493E-324	506.175077	253.0875385	99.85603552	0	0	0	0	0	0	0
1:47:19	-171.2255997	2648.910317	7.809342958	7.820630078	13.13683025	3.241212745	3.308492208	50.50726491	1001.341977	28.6	2644.017592	9.88131291682493E-324	506.175077	253.0875385	99.85603552	0	0	0	0	0	0	0
1:47:19	-171.2255997	2648.910317	7.809342958	7.820630078	13.13683025	3.241212745	3.308492208	50.50726491	1001.341977	28.6	2644.017592	9.88131291682493E-324	506.175077	253.0875385	99.85603552	0	0	0	0	0	0	0
1:47:19	-171.2255997	2648.910317	7.809342958	7.820630078	13.13683025	3.241212745	3.308492208	50.50726491	1001.341977	28.6	2644.017592	9.88131291682493E-324	506.175077	253.0875385	99.85603552	0	0	0	0	0	0	0
1:47:20	-171.2255997	2648.910317	7.809342958	7.820630078	13.13683025	3.241212745	3.308492208	50.50726491	1001.341977	28.6	2644.017592	9.88131291682493E-324	506.175077	253.0875385	99.85603552	0	0	0	0	0	0	0
1:47:20	-171.2255997	2648.910317	7.809342958	7.820630078	13.13683025	3.241212745	3.308492208	50.50726491	1001.341977	28.6	2644.017592	9.88131291682493E-324	506.175077	253.0875385	99.85603552	0	0	0	0	0	0	0
1:47:20	-171.2255997	2648.910317	7.809342958	7.820630078	13.13683025	3.241212745	3.308492208	50.50726491	1001.341977	28.6	2644.017592	9.88131291682493E-324	506.175077	253.0875385	99.85603552	0	0	0	0	0	0	0
1:47:20	-171.2255997	2648.910317	7.809342958	7.820630078	13.13683025	3.241212745	3.308492208	50.50726491	1001.341977	28.6	2644.017592	9.88131291682493E-324	506.175077	253.0875385	99.85603552	0	0	0	0	0	0	0
1:47:20	-73.51561904	2640.701098	7.848767594	7.6378266	13.09283309	3.201636925	3.27578801	50.50371963	1001.137028	28.6	2633.489583	9.88131291682493E-324	506.1374634	253.0687317	99.85601819	0	0	0	0	0	0	0
1:47:20	-73.51561904	2640.701098	7.848767594	7.6378266	13.09283309	3.201636925	3.27578801	50.50371963	1001.137028	28.6	2633.489583	9.88131291682493E-324	506.1374634	253.0687317	99.85601819	0	0	0	0	0	0	0
1:47:20	-73.51561904	2640.701098	7.848767594	7.6378266	13.09283309	3.201636925	3.27578801	50.50371963	1001.137028	28.6	2633.489583	9.88131291682493E-324	506.1374634	253.0687317	99.85601819	0	0	0	0	0	0	0
1:47:20	-73.51561904	2640.701098	7.848767594	7.6378266	13.09283309	3.201636925	3.27578801	50.50371963	1001.137028	28.6	2633.489583	9.88131291682493E-324	506.1374634	253.0687317	99.85601819	0	0	0	0	0	0	0
1:47:20	-73.51561904	2640.701098	7.848767594	7.6378266	13.09283309	3.201636925	3.27578801	50.50371963	1001.137028	28.6	2633.489583	9.88131291682493E-324	506.1374634	253.0687317	99.85601819	0	0	0	0	0	0	0
1:47:20	-73.51561904	2640.701098	7.848767594	7.6378266	13.09283309	3.201636925	3.27578801	50.50371963	1001.137028	28.6	2633.489583	9.88131291682493E-324	506.1374634	253.0687317	99.85601819	0	0	0	0	0	0	0
1:47:20	-73.51561904	2640.701098	7.848767594	7.6378266	13.09283309	3.201636925	3.27578801	50.50371963	1001.137028	28.6	2633.489583	9.88131291682493E-324	506.1374634	253.0687317	99.85601819	0	0	0	0	0	0	0
1:47:20	-73.51561904	2640.701098	7.848767594	7.6378266	13.09283309	3.201636925	3.27578801	50.50371963	1001.137028	28.6	2633.489583	9.88131291682493E-324	506.1374634	253.0687317	99.85601819	0	0	0	0	0	0	0
1:47:20	-73.51561904	2640.701098	7.848767594	7.6378266	13.09283309	3.201636925	3.27578801	50.50371963	1001.137028	28.6	2633.489583	9.88131291682493E-324	506.1374634	253.0687317	99.85601819	0	0	0	0	0	0	0
1:47:20	48.34398705	2632.096466	7.831409008	7.641919219	13.04948254	3.159382106	3.238259461	50.50190445	1001.032095	28.6	2625.191011	9.88131291682493E-324	506.1182053	253.0591026	99.85600931	0	0	0	0	0	0	0
1:47:20	48.34398705	2632.096466	7.831409008	7.641919219	13.04948254	3.159382106	3.238259461	50.50190445	1001.032095	28.6	2625.191011	9.88131291682493E-324	506.1182053	253.0591026	99.85600931	0	0	0	0	0	0	0
1:47:20	48.34398705	2632.096466	7.831409008	7.641919219	13.04948254	3.159382106	3.238259461	50.50190445	1001.032095	28.6	2625.191011	9.88131291682493E-324	506.1182053	253.0591026	99.85600931	0	0	0	0	0	0	0
1:47:20	48.34398705	2632.096466	7.831409008	7.641919219	13.04948254	3.159382106	3.238259461	50.50190445	1001.032095	28.6	2625.191011	9.88131291682493E-324	506.1182053	253.0591026	99.85600931	0	0	0	0	0	0	0
1:47:20	48.34398705	2632.096466	7.831409008	7.641919219	13.04948254	3.159382106	3.238259461	50.50190445	1001.032095	28.6	2625.191011	9.88131291682493E-324	506.1182053	253.0591026	99.85600931	0	0	0	0	0	0	0
1:47:20	48.34398705	2632.096466	7.831409008	7.641919219	13.04948254	3.159382106	3.238259461	50.50190445	1001.032095	28.6	2625.191011	9.88131291682493E-324	506.1182053	253.0591026	99.85600931	0	0	0	0	0	0	0
1:47:20	48.34398705	2632.096466	7.831409008	7.641919219	13.04948254	3.159382106	3.238259461	50.50190445	1001.032095	28.6	2625.191011	9.88131291682493E-324	506.1182053	253.0591026	99.85600931	0	0	0	0	0	0	0
1:47:20	48.34398705	2632.096466	7.831409008	7.641919219	13.04948254	3.159382106	3.238259461	50.50190445	1001.032095	28.6	2625.191011	9.88131291682493E-324	506.1182053	253.0591026	99.85600931	0	0	0	0	0	0	0
1:47:20	176.5968174	2625.374911	7.852889412	7.97741464	13.01295106	3.122251638	3.197700844	50.50097508	1000.978368	28.6	2618.168165	9.88131291682493E-324	506.1083451	253.0541725	99.85600477	0	0	0	0	0	0	0
1:47:20	176.5968174	2625.374911	7.852889412	7.97741464	13.01295106	3.122251638	3.197700844	50.50097508	1000.978368	28.6	2618.168165	9.88131291682493E-324	506.1083451	253.0541725	99.85600477	0	0	0	0	0	0	0
1:47:20	176.5968174	2625.374911	7.852889412	7.97741464	13.01295106	3.122251638	3.197700844	50.50097508	1000.978368	28.6	2618.168165	9.88131291682493E-324	506.1083451	253.0541725	99.85600477	0	0	0	0	0	0	0
1:47:20	176.5968174	2625.374911	7.852889412	7.97741464	13.01295106	3.122251638	3.197700844	50.50097508	1000.978368	28.6	2618.168165	9.88131291682493E-324	506.1083451	253.0541725	99.85600477	0	0	0	0	0	0	0
1:47:20	176.5968174	2625.374911	7.852889412	7.97741464	13.01295106	3.122251638	3.197700844	50.50097508	1000.978368	28.6	2618.168165	9.88131291682493E-324	506.1083451	253.0541725	99.85600477	0	0	0	0	0	0	0
1:47:20	176.5968174	2625.374911	7.852889412	7.97741464	13.01295106	3.122251638	3.197700844	50.50097508	1000.978368	28.6	2618.168165	9.88131291682493E-324	506.1083451	253.0541725	99.85600477	0	0	0	0	0	0	0
1:47:20	176.5968174	2625.374911	7.852889412	7.97741464	13.01295106	3.122251638	3.197700844	50.50097508	1000.978368	28.6	2618.168165	9.88131291682493E-324	506.1083451	253.0541725	99.85600477	0	0	0	0	0	0	0
1:47:20	176.5968174	2625.374911	7.852889412	7.97741464	13.01295106	3.122251638	3.197700844	50.50097508	1000.978368	28.6	2618.168165	9.88131291682493E-324	506.1083451	253.0541725	99.85600477	0	0	0	0	0	0	0
1:47:20	86.29720249	2619.08793	7.178295379	7.287948296	13.01755094	2.277096839	3.012326832	50.50049924	1003.115141	28.6	2611.502909	9.88131291682493E-324	506.1032967	253.0516483	99.85600244	0	0	0	0	0	0	0
1:47:20	86.29720249	2619.08793	7.178295379	7.287948296	13.01755094	2.277096839	3.012326832	50.50049924	1003.115141	28.6	2611.502909	9.88131291682493E-324	506.1032967	253.0516483	99.85600244	0	0	0	0	0	0	0
1:47:20	86.29720249	2619.08793	7.178295379	7.287948296	13.01755094	2.277096839	3.012326832	50.50049924	1003.115141	28.6	2611.502909	9.88131291682493E-324	506.1032967	253.0516483	99.85600244	0	0	0	0	0	0	0
1:47:20	86.29720249	2619.08793	7.178295379	7.287948296	13.01755094	2.277096839	3.012326832	50.50049924	1003.115141	28.6	2611.502909	9.88131291682493E-324	506.1032967	253.0516483	99.85600244	0	0	0	0	0	0	0
1:47:21	86.29720249	2619.08793	7.178295379	7.287948296	13.01755094	2.277096839	3.012326832	50.50049924	1003.115141	28.6	2611.502909	9.88131291682493E-324	506.1032967	253.0516483	99.85600244	0	0	0	0	0	0	0
1:47:21	86.29720249	2619.08793	7.178295379	7.287948296	13.01755094	2.277096839	3.012326832	50.50049924	1003.115141	28.6	2611.502909	9.88131291682493E-324	506.1032967	253.0516483	99.85600244	0	0	0	0	0	0	0
1:47:21	86.29720249	2619.08793	7.178295379	7.287948296	13.01755094	2.277096839	3.012326832	50.50049924	1003.115141	28.6	2611.502909	9.88131291682493E-324	506.1032967	253.0516483	99.85600244	0	0	0	0	0	0	0
1:47:21	86.29720249	2619.08793	7.178295379	7.287948296	13.01755094	2.277096839	3.012326832	50.50049924	1003.115141	28.6	2611.502909	9.88131291682493E-324	506.1032967	253.0516483	99.85600244	0	0	0	0	0	0	0
1:47:21	86.29720249	2619.08793	7.178295379	7.287948296	13.01755094	2.277096839	3.012326832	50.50049924	1003.115141	28.6	2611.502909	9.88131291682493E-324	506.1032967	253.0516483	99.85600244	0	0	0	0	0	0	0
1:47:21	110.9564877	2631.586252	6.178055234	5.951525527	13.15751408	0.595857581	2.316047338	50.45145561	1004.209168	28.6	2608.375953	9.88131291682493E-324	506.4564639	253.227988	99.85600125	0	0	0	0	0	0	0
1:47:21	110.9564877	2631.586252	6.178055234	5.951525527	13.15751408	0.595857581	2.316047338	50.45145561	1004.209168	28.6	2608.375953	9.88131291682493E-324	506.4564639	253.227988	99.85600125	0	0	0	0	0	0	0
1:47:21	110.9564877	2631.586252	6.178055234	5.951525527	13.15751408	0.595857581	2.316047338	50.45145561	1004.209168	28.6	2608.375953	9.88131291682493E-324	506.4564639	253.227988	99.85600125	0	0	0	0	0	0	0
1:47:21	110.9564877	2631.586252	6.178055234	5.951525527	13.15751408	0.595857581	2.316047338	50.45145561	1004.209168	28.6	2608.375953	9.88131291682493E-324	506.4564639	253.227988	99.85600125	0	0	0	0	0	0	0
1:47:21	110.9564877	2631.586252	6.178055234	5.951525527	13.15751408	0.595857581	2.316047338	50.45145561	1004.209168	28.6	2608.375953	9.88131291682493E-324	506.4564639	253.227988	99.85600125	0	0	0	0	0	0	0
1:47:21	110.9564877	2631.586252	6.178055234	5.951525527	13.15751408	0.595857581	2.316047338	50.45145561	1004.209168	28.6	2608.375953	9.88131291682493E-324	506.4564639	253.227988	99.85600125	0	0	0	0	0	0	0
1:47:21	110.9564877	2631.586252	6.178055234	5.951525527	13.15751408	0.595857581	2.316047338	50.45145561	1004.209168	28.6	2608.375953	9.88131291682493E-324	506.4564639	253.227988	99.85600125	0	0	0	0	0	0	0
1:47:21	110.9564877	2631.586252	6.178055234	5.951525527	13.15751408	0.595857581	2.316047338	50.45145561	1004.209168	28.6	2608.375953	9.88131291682493E-324	506.4564639	253.227988	99.85600125	0	0	0	0	0	0	0
1:47:21	463.5675857	2664.586585	4.99278028	4.83328507	13.41312721	-1.231120918	1.247720237	50.42634527	1004.76931	28.6	2607.518016	9.88131291682493E-324	506.6372855	253.3182738	99.85600064	0	0	0	0	0	0	0
1:47:21	463.5675857	2664.586585	4.99278028	4.83328507	13.41312721	-1.231120918	1.247720237	50.42634527	1004.76931	28.6	2607.518016	9.88131291682493E-324	506.6372855	253.3182738	99.85600064	0	0	0	0	0	0	0
1:47:21	463.5675857	2664.586585	4.99278028	4.83328507	13.41312721	-1.231120918	1.247720237	50.42634527	1004.76931	28.6	2607.518016	9.88131291682493E-324	506.6372855	253.3182738	99.85600064	0	0	0	0	0	0	0
1:47:21	463.5675857	2664.586585	4.99278028	4.83328507	13.41312721	-1.231120918	1.247720237	50.42634527	1004.76931	28.6	2607.518016	9.88131291682493E-324	506.6372855	253.3182738	99.85600064	0	0	0	0	0	0	0
1:47:21	463.5675857	2664.586585	4.99278028	4.83328507	13.41312721	-1.231120918	1.247720237	50.42634527	1004.76931	28.6	2607.518016	9.88131291682493E-324	506.6372855	253.3182738	99.85600064	0	0	0	0	0	0	0
1:47:21	463.5675857	2664.586585	4.99278028	4.83328507	13.41312721	-1.231120918	1.247720237	50.42634527	1004.76931	28.6	2607.518016	9.88131291682493E-324	506.6372855	253.3182738	99.85600064	0	0	0	0	0	0	0
1:47:21	463.5675857	2664.586585	4.99278028	4.83328507	13.41312721	-1.231120918	1.247720237	50.42634527	1004.76931	28.6	2607.518016	9.88131291682493E-324	506.6372855	253.3182738	99.85600064	0	0	0	0	0	0	0
1:47:21	463.5675857	2664.586585	4.99278028	4.83328507	13.41312721	-1.231120918	1.247720237	50.42634527	1004.76931	28.6	2607.518016	9.88131291682493E-324	506.6372855	253.3182738	99.85600064	0	0	0	0	0	0	0
1:47:21	340.0531879	2716.680956	3.985303503	3.847553956	13.79865713	-3.14743791	-0.178375239	50.41348878	1005.056103	28.6	2608.693744	9.88131291682493E-324	506.7298662	253.3645002	99.85600033	0	0	0	0	0	0	0
1:47:21	340.0531879	2716.680956	3.985303503	3.847553956	13.79865713	-3.14743791	-0.178375239	50.41348878	1005.056103	28.6	2608.693744	9.88131291682493E-324	506.7298662	253.3645002	99.85600033	0	0	0	0	0	0	0
1:47:21	340.0531879	2716.680956	3.985303503	3.847553956	13.79865713	-3.14743791	-0.178375239	50.41348878	1005.056103	28.6	2608.693744	9.88131291682493E-324	506.7298662	253.3645002	99.85600033	0	0	0	0	0	0	0
1:47:21	340.0531879	2716.680956	3.985303503	3.847553956	13.79865713	-3.14743791	-0.178375239	50.41348878	1005.056103	28.6	2608.693744	9.88131291682493E-324	506.7298662	253.3645002	99.85600033	0	0	0	0	0	0	0
1:47:21	340.0531879	2716.680956	3.985303503	3.847553956	13.79865713	-3.14743791	-0.178375239	50.41348878	1005.056103	28.6	2608.693744	9.88131291682493E-324	506.7298662	253.3645002	99.85600033	0	0	0	0	0	0	0
1:47:21	340.0531879	2716.680956	3.985303503	3.847553956	13.79865713	-3.14743791	-0.178375239	50.41348878	1005.056103	28.6	2608.693744	9.88131291682493E-324	506.7298662	253.3645002	99.85600033	0	0	0	0	0	0	0
1:47:21	340.0531879	2716.680956	3.985303503	3.847553956	13.79865713	-3.14743791	-0.178375239	50.41348878	1005.056103	28.6	2608.693744	9.88131291682493E-324	506.7298662	253.3645002	99.85600033	0	0	0	0	0	0	0
1:47:21	340.0531879	2716.680956	3.985303503	3.847553956	13.79865713	-3.14743791	-0.178375239	50.41348878	1005.056103	28.6	2608.693744	9.88131291682493E-324	506.7298662	253.3645002	99.85600033	0	0	0	0	0	0	0
1:47:21	340.0531879	2716.680956	3.985303503	3.847553956	13.79865713	-3.14743791	-0.178375239	50.41348878	1005.056103	28.6	2608.693744	9.88131291682493E-324	506.7298662	253.3645002	99.85600033	0	0	0	0	0	0	0
1:47:21	340.2035042	2794.444137	3.040707394	2.929027625	14.30958445	-4.88872021	-1.828600122	50.44290626	1003.723813	28.6	2612.195373	9.88131291682493E-324	506.7772675	253.3881681	99.85600017	0	0	0	0	0	0	0
1:47:22	340.2035042	2794.444137	3.040707394	2.929027625	14.30958445	-4.88872021	-1.828600122	50.44290626	1003.723813	28.6	2612.195373	9.88131291682493E-324	506.7772675	253.3881681	99.85600017	0	0	0	0	0	0	0
1:47:22	340.2035042	2794.444137	3.040707394	2.929027625	14.30958445	-4.88872021	-1.828600122	50.44290626	1003.723813	28.6	2612.195373	9.88131291682493E-324	506.7772675	253.3881681	99.85600017	0	0	0	0	0	0	0
1:47:22	340.2035042	2794.444137	3.040707394	2.929027625	14.30958445	-4.88872021	-1.828600122	50.44290626	1003.723813	28.6	2612.195373	9.88131291682493E-324	506.7772675	253.3881681	99.85600017	0	0	0	0	0	0	0
1:47:22	340.2035042	2794.444137	3.040707394	2.929027625	14.30958445	-4.88872021	-1.828600122	50.44290626	1003.723813	28.6	2612.195373	9.88131291682493E-324	506.7772675	253.3881681	99.85600017	0	0	0	0	0	0	0
1:47:22	340.2035042	2794.444137	3.040707394	2.929027625	14.30958445	-4.88872021	-1.828600122	50.44290626	1003.723813	28.6	2612.195373	9.88131291682493E-324	506.7772675	253.3881681	99.85600017	0	0	0	0	0	0	0
1:47:22	340.2035042	2794.444137	3.040707394	2.929027625	14.30958445	-4.88872021	-1.828600122	50.44290626	1003.723813	28.6	2612.195373	9.88131291682493E-324	506.7772675	253.3881681	99.85600017	0	0	0	0	0	0	0
1:47:22	340.2035042	2794.444137	3.040707394	2.929027625	14.30958445	-4.88872021	-1.828600122	50.44290626	1003.723813	28.6	2612.195373	9.88131291682493E-324	506.7772675	253.3881681	99.85600017	0	0	0	0	0	0	0
1:47:22	369.2223381	2879.728734	2.638730186	2.656478144	14.82969924	-5.994760748	-3.314955263	50.470768	1003.04168	28.6	2617.504607	9.88131291682493E-324	506.801537	253.4002861	99.85600009	0	0	0	0	0	0	0
1:47:22	369.2223381	2879.728734	2.638730186	2.656478144	14.82969924	-5.994760748	-3.314955263	50.470768	1003.04168	28.6	2617.504607	9.88131291682493E-324	506.801537	253.4002861	99.85600009	0	0	0	0	0	0	0
1:47:22	369.2223381	2879.728734	2.638730186	2.656478144	14.82969924	-5.994760748	-3.314955263	50.470768	1003.04168	28.6	2617.504607	9.88131291682493E-324	506.801537	253.4002861	99.85600009	0	0	0	0	0	0	0
1:47:22	369.2223381	2879.728734	2.638730186	2.656478144	14.82969924	-5.994760748	-3.314955263	50.470768	1003.04168	28.6	2617.504607	9.88131291682493E-324	506.801537	253.4002861	99.85600009	0	0	0	0	0	0	0
1:47:22	369.2223381	2879.728734	2.638730186	2.656478144	14.82969924	-5.994760748	-3.314955263	50.470768	1003.04168	28.6	2617.504607	9.88131291682493E-324	506.801537	253.4002861	99.85600009	0	0	0	0	0	0	0
1:47:22	369.2223381	2879.728734	2.638730186	2.656478144	14.82969924	-5.994760748	-3.314955263	50.470768	1003.04168	28.6	2617.504607	9.88131291682493E-324	506.801537	253.4002861	99.85600009	0	0	0	0	0	0	0
1:47:22	369.2223381	2879.728734	2.638730186	2.656478144	14.82969924	-5.994760748	-3.314955263	50.470768	1003.04168	28.6	2617.504607	9.88131291682493E-324	506.801537	253.4002861	99.85600009	0	0	0	0	0	0	0
1:47:22	369.2223381	2879.728734	2.638730186	2.656478144	14.82969924	-5.994760748	-3.314955263	50.470768	1003.04168	28.6	2617.504607	9.88131291682493E-324	506.801537	253.4002861	99.85600009	0	0	0	0	0	0	0
1:47:22	400.9562131	2965.30712	3.752853855	3.82074081	15.24269401	-5.252125503	-4.257417094	50.48503322	1002.692428	28.6	2625.228239	9.88131291682493E-324	506.8139629	253.4064905	99.85600004	0	0	0	0	0	0	0
1:47:22	400.9562131	2965.30712	3.752853855	3.82074081	15.24269401	-5.252125503	-4.257417094	50.48503322	1002.692428	28.6	2625.228239	9.88131291682493E-324	506.8139629	253.4064905	99.85600004	0	0	0	0	0	0	0
1:47:22	400.9562131	2965.30712	3.752853855	3.82074081	15.24269401	-5.252125503	-4.257417094	50.48503322	1002.692428	28.6	2625.228239	9.88131291682493E-324	506.8139629	253.4064905	99.85600004	0	0	0	0	0	0	0
1:47:22	400.9562131	2965.30712	3.752853855	3.82074081	15.24269401	-5.252125503	-4.257417094	50.48503322	1002.692428	28.6	2625.228239	9.88131291682493E-324	506.8139629	253.4064905	99.85600004	0	0	0	0	0	0	0
1:47:22	400.9562131	2965.30712	3.752853855	3.82074081	15.24269401	-5.252125503	-4.257417094	50.48503322	1002.692428	28.6	2625.228239	9.88131291682493E-324	506.8139629	253.4064905	99.85600004	0	0	0	0	0	0	0
1:47:22	400.9562131	2965.30712	3.752853855	3.82074081	15.24269401	-5.252125503	-4.257417094	50.48503322	1002.692428	28.6	2625.228239	9.88131291682493E-324	506.8139629	253.4064905	99.85600004	0	0	0	0	0	0	0
1:47:22	400.9562131	2965.30712	3.752853855	3.82074081	15.24269401	-5.252125503	-4.257417094	50.48503322	1002.692428	28.6	2625.228239	9.88131291682493E-324	506.8139629	253.4064905	99.85600004	0	0	0	0	0	0	0
1:47:22	400.9562131	2965.30712	3.752853855	3.82074081	15.24269401	-5.252125503	-4.257417094	50.48503322	1002.692428	28.6	2625.228239	9.88131291682493E-324	506.8139629	253.4064905	99.85600004	0	0	0	0	0	0	0
1:47:22	166.6305891	3014.278149	5.181581174	5.146787295	15.41265933	-3.389296257	-4.216165552	50.49233701	1002.513611	28.6	2635.028618	9.88131291682493E-324	506.820325	253.4096671	99.85600002	0	0	0	0	0	0	0
1:47:22	166.6305891	3014.278149	5.181581174	5.146787295	15.41265933	-3.389296257	-4.216165552	50.49233701	1002.513611	28.6	2635.028618	9.88131291682493E-324	506.820325	253.4096671	99.85600002	0	0	0	0	0	0	0
1:47:22	166.6305891	3014.278149	5.181581174	5.146787295	15.41265933	-3.389296257	-4.216165552	50.49233701	1002.513611	28.6	2635.028618	9.88131291682493E-324	506.820325	253.4096671	99.85600002	0	0	0	0	0	0	0
1:47:22	166.6305891	3014.278149	5.181581174	5.146787295	15.41265933	-3.389296257	-4.216165552	50.49233701	1002.513611	28.6	2635.028618	9.88131291682493E-324	506.820325	253.4096671	99.85600002	0	0	0	0	0	0	0
1:47:22	166.6305891	3014.278149	5.181581174	5.146787295	15.41265933	-3.389296257	-4.216165552	50.49233701	1002.513611	28.6	2635.028618	9.88131291682493E-324	506.820325	253.4096671	99.85600002	0	0	0	0	0	0	0
1:47:22	166.6305891	3014.278149	5.181581174	5.146787295	15.41265933	-3.389296257	-4.216165552	50.49233701	1002.513611	28.6	2635.028618	9.88131291682493E-324	506.820325	253.4096671	99.85600002	0	0	0	0	0	0	0
1:47:22	166.6305891	3014.278149	5.181581174	5.146787295	15.41265933	-3.389296257	-4.216165552	50.49233701	1002.513611	28.6	2635.028618	9.88131291682493E-324	506.820325	253.4096671	99.85600002	0	0	0	0	0	0	0
1:47:22	166.6305891	3014.278149	5.181581174	5.146787295	15.41265933	-3.389296257	-4.216165552	50.49233701	1002.513611	28.6	2635.028618	9.88131291682493E-324	506.820325	253.4096671	99.85600002	0	0	0	0	0	0	0
1:47:22	166.6305891	3014.278149	5.181581174	5.146787295	15.41265933	-3.389296257	-4.216165552	50.49233701	1002.513611	28.6	2635.028618	9.88131291682493E-324	506.820325	253.4096671	99.85600002	0	0	0	0	0	0	0
1:47:23	-87.52624237	3027.107469	6.558193561	6.459523095	15.39122558	-1.351119684	-3.458484763	50.44727655	1003.107209	28.6	2644.764485	9.88131291682493E-324	506.4614864	253.2302456	99.85600001	0	0	0	0	0	0	0
1:47:23	-87.52624237	3027.107469	6.558193561	6.459523095	15.39122558	-1.351119684	-3.458484763	50.44727655	1003.107209	28.6	2644.764485	9.88131291682493E-324	506.4614864	253.2302456	99.85600001	0	0	0	0	0	0	0
1:47:23	-87.52624237	3027.107469	6.558193561	6.459523095	15.39122558	-1.351119684	-3.458484763	50.44727655	1003.107209	28.6	2644.764485	9.88131291682493E-324	506.4614864	253.2302456	99.85600001	0	0	0	0	0	0	0
1:47:23	-87.52624237	3027.107469	6.558193561	6.459523095	15.39122558	-1.351119684	-3.458484763	50.44727655	1003.107209	28.6	2644.764485	9.88131291682493E-324	506.4614864	253.2302456	99.85600001	0	0	0	0	0	0	0
1:47:23	-87.52624237	3027.107469	6.558193561	6.459523095	15.39122558	-1.351119684	-3.458484763	50.44727655	1003.107209	28.6	2644.764485	9.88131291682493E-324	506.4614864	253.2302456	99.85600001	0	0	0	0	0	0	0
1:47:23	-87.52624237	3027.107469	6.558193561	6.459523095	15.39122558	-1.351119684	-3.458484763	50.44727655	1003.107209	28.6	2644.764485	9.88131291682493E-324	506.4614864	253.2302456	99.85600001	0	0	0	0	0	0	0
1:47:23	-87.52624237	3027.107469	6.558193561	6.459523095	15.39122558	-1.351119684	-3.458484763	50.44727655	1003.107209	28.6	2644.764485	9.88131291682493E-324	506.4614864	253.2302456	99.85600001	0	0	0	0	0	0	0
1:47:23	-87.52624237	3027.107469	6.558193561	6.459523095	15.39122558	-1.351119684	-3.458484763	50.44727655	1003.107209	28.6	2644.764485	9.88131291682493E-324	506.4614864	253.2302456	99.85600001	0	0	0	0	0	0	0
1:47:23	-377.0373321	3005.097152	7.980363103	7.750635825	15.1604435	0.716746722	-2.092552199	50.42420559	1003.411131	28.6	2654.611624	9.88131291682493E-324	506.277761	253.1383817	99.85600001	0	0	0	0	0	0	0
1:47:23	-377.0373321	3005.097152	7.980363103	7.750635825	15.1604435	0.716746722	-2.092552199	50.42420559	1003.411131	28.6	2654.611624	9.88131291682493E-324	506.277761	253.1383817	99.85600001	0	0	0	0	0	0	0
1:47:23	-377.0373321	3005.097152	7.980363103	7.750635825	15.1604435	0.716746722	-2.092552199	50.42420559	1003.411131	28.6	2654.611624	9.88131291682493E-324	506.277761	253.1383817	99.85600001	0	0	0	0	0	0	0
1:47:23	-377.0373321	3005.097152	7.980363103	7.750635825	15.1604435	0.716746722	-2.092552199	50.42420559	1003.411131	28.6	2654.611624	9.88131291682493E-324	506.277761	253.1383817	99.85600001	0	0	0	0	0	0	0
1:47:23	-377.0373321	3005.097152	7.980363103	7.750635825	15.1604435	0.716746722	-2.092552199	50.42420559	1003.411131	28.6	2654.611624	9.88131291682493E-324	506.277761	253.1383817	99.85600001	0	0	0	0	0	0	0
1:47:23	-377.0373321	3005.097152	7.980363103	7.750635825	15.1604435	0.716746722	-2.092552199	50.42420559	1003.411131	28.6	2654.611624	9.88131291682493E-324	506.277761	253.1383817	99.85600001	0	0	0	0	0	0	0
1:47:23	-377.0373321	3005.097152	7.980363103	7.750635825	15.1604435	0.716746722	-2.092552199	50.42420559	1003.411131	28.6	2654.611624	9.88131291682493E-324	506.277761	253.1383817	99.85600001	0	0	0	0	0	0	0
1:47:23	-377.0373321	3005.097152	7.980363103	7.750635825	15.1604435	0.716746722	-2.092552199	50.42420559	1003.411131	28.6	2654.611624	9.88131291682493E-324	506.277761	253.1383817	99.85600001	0	0	0	0	0	0	0
1:47:23	-260.609874	2961.178222	9.063801909	8.433373542	14.83364307	2.372718322	-0.613354726	50.41239326	1003.566739	28.6	2662.884224	9.88131291682493E-324	506.1836937	253.0913474	99.856	0	0	0	0	0	0	0
1:47:23	-260.609874	2961.178222	9.063801909	8.433373542	14.83364307	2.372718322	-0.613354726	50.41239326	1003.566739	28.6	2662.884224	9.88131291682493E-324	506.1836937	253.0913474	99.856	0	0	0	0	0	0	0
1:47:23	-260.609874	2961.178222	9.063801909	8.433373542	14.83364307	2.372718322	-0.613354726	50.41239326	1003.566739	28.6	2662.884224	9.88131291682493E-324	506.1836937	253.0913474	99.856	0	0	0	0	0	0	0
1:47:23	-260.609874	2961.178222	9.063801909	8.433373542	14.83364307	2.372718322	-0.613354726	50.41239326	1003.566739	28.6	2662.884224	9.88131291682493E-324	506.1836937	253.0913474	99.856	0	0	0	0	0	0	0
1:47:23	-260.609874	2961.178222	9.063801909	8.433373542	14.83364307	2.372718322	-0.613354726	50.41239326	1003.566739	28.6	2662.884224	9.88131291682493E-324	506.1836937	253.0913474	99.856	0	0	0	0	0	0	0
1:47:23	-260.609874	2961.178222	9.063801909	8.433373542	14.83364307	2.372718322	-0.613354726	50.41239326	1003.566739	28.6	2662.884224	9.88131291682493E-324	506.1836937	253.0913474	99.856	0	0	0	0	0	0	0
1:47:23	-260.609874	2961.178222	9.063801909	8.433373542	14.83364307	2.372718322	-0.613354726	50.41239326	1003.566739	28.6	2662.884224	9.88131291682493E-324	506.1836937	253.0913474	99.856	0	0	0	0	0	0	0
1:47:23	-260.609874	2961.178222	9.063801909	8.433373542	14.83364307	2.372718322	-0.613354726	50.41239326	1003.566739	28.6	2662.884224	9.88131291682493E-324	506.1836937	253.0913474	99.856	0	0	0	0	0	0	0
1:47:23	-260.609874	2961.178222	9.063801909	8.433373542	14.83364307	2.372718322	-0.613354726	50.41239326	1003.566739	28.6	2662.884224	9.88131291682493E-324	506.1836937	253.0913474	99.856	0	0	0	0	0	0	0
1:47:23	-292.8435995	2898.088546	9.544274577	8.954495254	14.43774525	3.244351781	0.84508238	50.40634535	1003.64641	28.6	2669.84105	9.88131291682493E-324	506.1355312	253.0672659	99.856	0	0	0	0	0	0	0
1:47:23	-292.8435995	2898.088546	9.544274577	8.954495254	14.43774525	3.244351781	0.84508238	50.40634535	1003.64641	28.6	2669.84105	9.88131291682493E-324	506.1355312	253.0672659	99.856	0	0	0	0	0	0	0
1:47:23	-292.8435995	2898.088546	9.544274577	8.954495254	14.43774525	3.244351781	0.84508238	50.40634535	1003.64641	28.6	2669.84105	9.88131291682493E-324	506.1355312	253.0672659	99.856	0	0	0	0	0	0	0
1:47:23	-292.8435995	2898.088546	9.544274577	8.954495254	14.43774525	3.244351781	0.84508238	50.40634535	1003.64641	28.6	2669.84105	9.88131291682493E-324	506.1355312	253.0672659	99.856	0	0	0	0	0	0	0
1:47:23	-292.8435995	2898.088546	9.544274577	8.954495254	14.43774525	3.244351781	0.84508238	50.40634535	1003.64641	28.6	2669.84105	9.88131291682493E-324	506.1355312	253.0672659	99.856	0	0	0	0	0	0	0
1:47:23	-292.8435995	2898.088546	9.544274577	8.954495254	14.43774525	3.244351781	0.84508238	50.40634535	1003.64641	28.6	2669.84105	9.88131291682493E-324	506.1355312	253.0672659	99.856	0	0	0	0	0	0	0
1:47:23	-292.8435995	2898.088546	9.544274577	8.954495254	14.43774525	3.244351781	0.84508238	50.40634535	1003.64641	28.6	2669.84105	9.88131291682493E-324	506.1355312	253.0672659	99.856	0	0	0	0	0	0	0
1:47:24	-292.8435995	2898.088546	9.544274577	8.954495254	14.43774525	3.244351781	0.84508238	50.40634535	1003.64641	28.6	2669.84105	9.88131291682493E-324	506.1355312	253.0672659	99.856	0	0	0	0	0	0	0
1:47:24	-514.5086189	2834.894519	9.194764584	8.84398157	14.09762157	3.536140112	1.905994179	50.40324882	1003.518354	28.6	2674.90365	9.88131291682493E-324	506.1108719	253.0549361	99.856	0	0	0	0	0	0	0
1:47:24	-514.5086189	2834.894519	9.194764584	8.84398157	14.09762157	3.536140112	1.905994179	50.40324882	1003.518354	28.6	2674.90365	9.88131291682493E-324	506.1108719	253.0549361	99.856	0	0	0	0	0	0	0
1:47:24	-514.5086189	2834.894519	9.194764584	8.84398157	14.09762157	3.536140112	1.905994179	50.40324882	1003.518354	28.6	2674.90365	9.88131291682493E-324	506.1108719	253.0549361	99.856	0	0	0	0	0	0	0
1:47:24	-514.5086189	2834.894519	9.194764584	8.84398157	14.09762157	3.536140112	1.905994179	50.40324882	1003.518354	28.6	2674.90365	9.88131291682493E-324	506.1108719	253.0549361	99.856	0	0	0	0	0	0	0
1:47:24	-514.5086189	2834.894519	9.194764584	8.84398157	14.09762157	3.536140112	1.905994179	50.40324882	1003.518354	28.6	2674.90365	9.88131291682493E-324	506.1108719	253.0549361	99.856	0	0	0	0	0	0	0
1:47:24	-514.5086189	2834.894519	9.194764584	8.84398157	14.09762157	3.536140112	1.905994179	50.40324882	1003.518354	28.6	2674.90365	9.88131291682493E-324	506.1108719	253.0549361	99.856	0	0	0	0	0	0	0
1:47:24	-514.5086189	2834.894519	9.194764584	8.84398157	14.09762157	3.536140112	1.905994179	50.40324882	1003.518354	28.6	2674.90365	9.88131291682493E-324	506.1108719	253.0549361	99.856	0	0	0	0	0	0	0
1:47:24	-514.5086189	2834.894519	9.194764584	8.84398157	14.09762157	3.536140112	1.905994179	50.40324882	1003.518354	28.6	2674.90365	9.88131291682493E-324	506.1108719	253.0549361	99.856	0	0	0	0	0	0	0
1:47:24	-386.6172929	2786.61933	9.063087467	8.687974564	13.83993424	3.606055737	2.58238902	50.4016634	1003.452789	28.6	2678.301053	9.88131291682493E-324	506.0982464	253.0486233	99.856	0	0	0	0	0	0	0
1:47:24	-386.6172929	2786.61933	9.063087467	8.687974564	13.83993424	3.606055737	2.58238902	50.4016634	1003.452789	28.6	2678.301053	9.88131291682493E-324	506.0982464	253.0486233	99.856	0	0	0	0	0	0	0
1:47:24	-386.6172929	2786.61933	9.063087467	8.687974564	13.83993424	3.606055737	2.58238902	50.4016634	1003.452789	28.6	2678.301053	9.88131291682493E-324	506.0982464	253.0486233	99.856	0	0	0	0	0	0	0
1:47:24	-386.6172929	2786.61933	9.063087467	8.687974564	13.83993424	3.606055737	2.58238902	50.4016634	1003.452789	28.6	2678.301053	9.88131291682493E-324	506.0982464	253.0486233	99.856	0	0	0	0	0	0	0
1:47:24	-386.6172929	2786.61933	9.063087467	8.687974564	13.83993424	3.606055737	2.58238902	50.4016634	1003.452789	28.6	2678.301053	9.88131291682493E-324	506.0982464	253.0486233	99.856	0	0	0	0	0	0	0
1:47:24	-386.6172929	2786.61933	9.063087467	8.687974564	13.83993424	3.606055737	2.58238902	50.4016634	1003.452789	28.6	2678.301053	9.88131291682493E-324	506.0982464	253.0486233	99.856	0	0	0	0	0	0	0
1:47:24	-386.6172929	2786.61933	9.063087467	8.687974564	13.83993424	3.606055737	2.58238902	50.4016634	1003.452789	28.6	2678.301053	9.88131291682493E-324	506.0982464	253.0486233	99.856	0	0	0	0	0	0	0
1:47:24	-386.6172929	2786.61933	9.063087467	8.687974564	13.83993424	3.606055737	2.58238902	50.4016634	1003.452789	28.6	2678.301053	9.88131291682493E-324	506.0982464	253.0486233	99.856	0	0	0	0	0	0	0
1:47:24	-574.939342	2747.963849	8.684004783	8.338850977	13.65319033	3.572132537	2.995399178	50.40085166	1003.41922	28.6	2680.601787	9.88131291682493E-324	506.0917822	253.0453911	99.856	0	0	0	0	0	0	0
1:47:24	-574.939342	2747.963849	8.684004783	8.338850977	13.65319033	3.572132537	2.995399178	50.40085166	1003.41922	28.6	2680.601787	9.88131291682493E-324	506.0917822	253.0453911	99.856	0	0	0	0	0	0	0
1:47:24	-574.939342	2747.963849	8.684004783	8.338850977	13.65319033	3.572132537	2.995399178	50.40085166	1003.41922	28.6	2680.601787	9.88131291682493E-324	506.0917822	253.0453911	99.856	0	0	0	0	0	0	0
1:47:24	-574.939342	2747.963849	8.684004783	8.338850977	13.65319033	3.572132537	2.995399178	50.40085166	1003.41922	28.6	2680.601787	9.88131291682493E-324	506.0917822	253.0453911	99.856	0	0	0	0	0	0	0
1:47:24	-574.939342	2747.963849	8.684004783	8.338850977	13.65319033	3.572132537	2.995399178	50.40085166	1003.41922	28.6	2680.601787	9.88131291682493E-324	506.0917822	253.0453911	99.856	0	0	0	0	0	0	0
1:47:24	-574.939342	2747.963849	8.684004783	8.338850977	13.65319033	3.572132537	2.995399178	50.40085166	1003.41922	28.6	2680.601787	9.88131291682493E-324	506.0917822	253.0453911	99.856	0	0	0	0	0	0	0
1:47:24	-574.939342	2747.963849	8.684004783	8.338850977	13.65319033	3.572132537	2.995399178	50.40085166	1003.41922	28.6	2680.601787	9.88131291682493E-324	506.0917822	253.0453911	99.856	0	0	0	0	0	0	0
1:47:24	-574.939342	2747.963849	8.684004783	8.338850977	13.65319033	3.572132537	2.995399178	50.40085166	1003.41922	28.6	2680.601787	9.88131291682493E-324	506.0917822	253.0453911	99.856	0	0	0	0	0	0	0
1:47:24	-574.939342	2747.963849	8.684004783	8.338850977	13.65319033	3.572132537	2.995399178	50.40085166	1003.41922	28.6	2680.601787	9.88131291682493E-324	506.0917822	253.0453911	99.856	0	0	0	0	0	0	0
1:47:24	-87.96707109	2721.779531	8.399778449	8.2194917	13.51183345	3.522787859	3.221636379	50.40043605	1003.402033	28.6	2682.012171	9.88131291682493E-324	506.0884725	253.0437363	99.856	0	0	0	0	0	0	0
1:47:24	-87.96707109	2721.779531	8.399778449	8.2194917	13.51183345	3.522787859	3.221636379	50.40043605	1003.402033	28.6	2682.012171	9.88131291682493E-324	506.0884725	253.0437363	99.856	0	0	0	0	0	0	0
1:47:24	-87.96707109	2721.779531	8.399778449	8.2194917	13.51183345	3.522787859	3.221636379	50.40043605	1003.402033	28.6	2682.012171	9.88131291682493E-324	506.0884725	253.0437363	99.856	0	0	0	0	0	0	0
1:47:24	-87.96707109	2721.779531	8.399778449	8.2194917	13.51183345	3.522787859	3.221636379	50.40043605	1003.402033	28.6	2682.012171	9.88131291682493E-324	506.0884725	253.0437363	99.856	0	0	0	0	0	0	0
1:47:24	-87.96707109	2721.779531	8.399778449	8.2194917	13.51183345	3.522787859	3.221636379	50.40043605	1003.402033	28.6	2682.012171	9.88131291682493E-324	506.0884725	253.0437363	99.856	0	0	0	0	0	0	0
1:47:24	-87.96707109	2721.779531	8.399778449	8.2194917	13.51183345	3.522787859	3.221636379	50.40043605	1003.402033	28.6	2682.012171	9.88131291682493E-324	506.0884725	253.0437363	99.856	0	0	0	0	0	0	0
1:47:25	-87.96707109	2721.779531	8.399778449	8.2194917	13.51183345	3.522787859	3.221636379	50.40043605	1003.402033	28.6	2682.012171	9.88131291682493E-324	506.0884725	253.0437363	99.856	0	0	0	0	0	0	0
1:47:25	-87.96707109	2721.779531	8.399778449	8.2194917	13.51183345	3.522787859	3.221636379	50.40043605	1003.402033	28.6	2682.012171	9.88131291682493E-324	506.0884725	253.0437363	99.856	0	0	0	0	0	0	0
1:47:25	-264.0245164	2699.36112	8.164694566	7.80253175	13.40046673	3.452579384	3.331597826	50.30262326	1002.941833	28.6	2679.000232	9.88131291682493E-324	505.0292819	252.514385	99.855024	0	0	0	0	0	0	0
1:47:25	-264.0245164	2699.36112	8.164694566	7.80253175	13.40046673	3.452579384	3.331597826	50.30262326	1002.941833	28.6	2679.000232	9.88131291682493E-324	505.0292819	252.514385	99.855024	0	0	0	0	0	0	0
1:47:25	-264.0245164	2699.36112	8.164694566	7.80253175	13.40046673	3.452579384	3.331597826	50.30262326	1002.941833	28.6	2679.000232	9.88131291682493E-324	505.0292819	252.514385	99.855024	0	0	0	0	0	0	0
1:47:25	-264.0245164	2699.36112	8.164694566	7.80253175	13.40046673	3.452579384	3.331597826	50.30262326	1002.941833	28.6	2679.000232	9.88131291682493E-324	505.0292819	252.514385	99.855024	0	0	0	0	0	0	0
1:47:25	-264.0245164	2699.36112	8.164694566	7.80253175	13.40046673	3.452579384	3.331597826	50.30262326	1002.941833	28.6	2679.000232	9.88131291682493E-324	505.0292819	252.514385	99.855024	0	0	0	0	0	0	0
1:47:25	-264.0245164	2699.36112	8.164694566	7.80253175	13.40046673	3.452579384	3.331597826	50.30262326	1002.941833	28.6	2679.000232	9.88131291682493E-324	505.0292819	252.514385	99.855024	0	0	0	0	0	0	0
1:47:25	-264.0245164	2699.36112	8.164694566	7.80253175	13.40046673	3.452579384	3.331597826	50.30262326	1002.941833	28.6	2679.000232	9.88131291682493E-324	505.0292819	252.514385	99.855024	0	0	0	0	0	0	0
1:47:25	-264.0245164	2699.36112	8.164694566	7.80253175	13.40046673	3.452579384	3.331597826	50.30262326	1002.941833	28.6	2679.000232	9.88131291682493E-324	505.0292819	252.514385	99.855024	0	0	0	0	0	0	0
1:47:25	-264.0245164	2699.36112	8.164694566	7.80253175	13.40046673	3.452579384	3.331597826	50.30262326	1002.941833	28.6	2679.000232	9.88131291682493E-324	505.0292819	252.514385	99.855024	0	0	0	0	0	0	0
1:47:25	-259.8872404	2681.003949	8.103091618	7.788632256	13.30505496	3.382088645	3.365138087	50.25254311	1002.70621	28.6	2669.880039	9.88131291682493E-324	504.4869763	252.2433571	99.85452429	0	0	0	0	0	0	0
1:47:25	-259.8872404	2681.003949	8.103091618	7.788632256	13.30505496	3.382088645	3.365138087	50.25254311	1002.70621	28.6	2669.880039	9.88131291682493E-324	504.4869763	252.2433571	99.85452429	0	0	0	0	0	0	0
1:47:25	-259.8872404	2681.003949	8.103091618	7.788632256	13.30505496	3.382088645	3.365138087	50.25254311	1002.70621	28.6	2669.880039	9.88131291682493E-324	504.4869763	252.2433571	99.85452429	0	0	0	0	0	0	0
1:47:25	-259.8872404	2681.003949	8.103091618	7.788632256	13.30505496	3.382088645	3.365138087	50.25254311	1002.70621	28.6	2669.880039	9.88131291682493E-324	504.4869763	252.2433571	99.85452429	0	0	0	0	0	0	0
1:47:25	-259.8872404	2681.003949	8.103091618	7.788632256	13.30505496	3.382088645	3.365138087	50.25254311	1002.70621	28.6	2669.880039	9.88131291682493E-324	504.4869763	252.2433571	99.85452429	0	0	0	0	0	0	0
1:47:25	-259.8872404	2681.003949	8.103091618	7.788632256	13.30505496	3.382088645	3.365138087	50.25254311	1002.70621	28.6	2669.880039	9.88131291682493E-324	504.4869763	252.2433571	99.85452429	0	0	0	0	0	0	0
1:47:25	-259.8872404	2681.003949	8.103091618	7.788632256	13.30505496	3.382088645	3.365138087	50.25254311	1002.70621	28.6	2669.880039	9.88131291682493E-324	504.4869763	252.2433571	99.85452429	0	0	0	0	0	0	0
1:47:25	-259.8872404	2681.003949	8.103091618	7.788632256	13.30505496	3.382088645	3.365138087	50.25254311	1002.70621	28.6	2669.880039	9.88131291682493E-324	504.4869763	252.2433571	99.85452429	0	0	0	0	0	0	0
1:47:25	-40.25849108	2666.65939	7.955070908	7.532843715	13.22905214	3.321293386	3.359358701	50.22690207	1002.585572	28.6	2658.196164	9.88131291682493E-324	504.2093159	252.1045908	99.85426844	0	0	0	0	0	0	0
1:47:25	-40.25849108	2666.65939	7.955070908	7.532843715	13.22905214	3.321293386	3.359358701	50.22690207	1002.585572	28.6	2658.196164	9.88131291682493E-324	504.2093159	252.1045908	99.85426844	0	0	0	0	0	0	0
1:47:25	-40.25849108	2666.65939	7.955070908	7.532843715	13.22905214	3.321293386	3.359358701	50.22690207	1002.585572	28.6	2658.196164	9.88131291682493E-324	504.2093159	252.1045908	99.85426844	0	0	0	0	0	0	0
1:47:25	-40.25849108	2666.65939	7.955070908	7.532843715	13.22905214	3.321293386	3.359358701	50.22690207	1002.585572	28.6	2658.196164	9.88131291682493E-324	504.2093159	252.1045908	99.85426844	0	0	0	0	0	0	0
1:47:25	-40.25849108	2666.65939	7.955070908	7.532843715	13.22905214	3.321293386	3.359358701	50.22690207	1002.585572	28.6	2658.196164	9.88131291682493E-324	504.2093159	252.1045908	99.85426844	0	0	0	0	0	0	0
1:47:25	-40.25849108	2666.65939	7.955070908	7.532843715	13.22905214	3.321293386	3.359358701	50.22690207	1002.585572	28.6	2658.196164	9.88131291682493E-324	504.2093159	252.1045908	99.85426844	0	0	0	0	0	0	0
1:47:25	-40.25849108	2666.65939	7.955070908	7.532843715	13.22905214	3.321293386	3.359358701	50.22690207	1002.585572	28.6	2658.196164	9.88131291682493E-324	504.2093159	252.1045908	99.85426844	0	0	0	0	0	0	0
1:47:25	-40.25849108	2666.65939	7.955070908	7.532843715	13.22905214	3.321293386	3.359358701	50.22690207	1002.585572	28.6	2658.196164	9.88131291682493E-324	504.2093159	252.1045908	99.85426844	0	0	0	0	0	0	0
1:47:25	-40.25849108	2666.65939	7.955070908	7.532843715	13.22905214	3.321293386	3.359358701	50.22690207	1002.585572	28.6	2658.196164	9.88131291682493E-324	504.2093159	252.1045908	99.85426844	0	0	0	0	0	0	0
1:47:25	49.29235657	2654.463944	7.853404305	7.528735982	13.1645867	3.265894214	3.331327655	50.21377386	1001.962205	28.6	2648.182172	9.88131291682493E-324	504.0671537	252.0335425	99.85413744	0	0	0	0	0	0	0
1:47:25	49.29235657	2654.463944	7.853404305	7.528735982	13.1645867	3.265894214	3.331327655	50.21377386	1001.962205	28.6	2648.182172	9.88131291682493E-324	504.0671537	252.0335425	99.85413744	0	0	0	0	0	0	0
1:47:25	49.29235657	2654.463944	7.853404305	7.528735982	13.1645867	3.265894214	3.331327655	50.21377386	1001.962205	28.6	2648.182172	9.88131291682493E-324	504.0671537	252.0335425	99.85413744	0	0	0	0	0	0	0
1:47:25	49.29235657	2654.463944	7.853404305	7.528735982	13.1645867	3.265894214	3.331327655	50.21377386	1001.962205	28.6	2648.182172	9.88131291682493E-324	504.0671537	252.0335425	99.85413744	0	0	0	0	0	0	0
1:47:25	49.29235657	2654.463944	7.853404305	7.528735982	13.1645867	3.265894214	3.331327655	50.21377386	1001.962205	28.6	2648.182172	9.88131291682493E-324	504.0671537	252.0335425	99.85413744	0	0	0	0	0	0	0
1:47:26	49.29235657	2654.463944	7.853404305	7.528735982	13.1645867	3.265894214	3.331327655	50.21377386	1001.962205	28.6	2648.182172	9.88131291682493E-324	504.0671537	252.0335425	99.85413744	0	0	0	0	0	0	0
1:47:26	49.29235657	2654.463944	7.853404305	7.528735982	13.1645867	3.265894214	3.331327655	50.21377386	1001.962205	28.6	2648.182172	9.88131291682493E-324	504.0671537	252.0335425	99.85413744	0	0	0	0	0	0	0
1:47:26	49.29235657	2654.463944	7.853404305	7.528735982	13.1645867	3.265894214	3.331327655	50.21377386	1001.962205	28.6	2648.182172	9.88131291682493E-324	504.0671537	252.0335425	99.85413744	0	0	0	0	0	0	0
1:47:26	-290.8523374	2641.576275	7.909855004	7.752616823	13.10704439	3.204297837	3.292327759	50.30465222	1000.834337	28.6	2638.300616	9.88131291682493E-324	503.9943667	251.9971658	99.85407037	0	0	0	0	0	0	0
1:47:26	-290.8523374	2641.576275	7.909855004	7.752616823	13.10704439	3.204297837	3.292327759	50.30465222	1000.834337	28.6	2638.300616	9.88131291682493E-324	503.9943667	251.9971658	99.85407037	0	0	0	0	0	0	0
1:47:26	-290.8523374	2641.576275	7.909855004	7.752616823	13.10704439	3.204297837	3.292327759	50.30465222	1000.834337	28.6	2638.300616	9.88131291682493E-324	503.9943667	251.9971658	99.85407037	0	0	0	0	0	0	0
1:47:26	-290.8523374	2641.576275	7.909855004	7.752616823	13.10704439	3.204297837	3.292327759	50.30465222	1000.834337	28.6	2638.300616	9.88131291682493E-324	503.9943667	251.9971658	99.85407037	0	0	0	0	0	0	0
1:47:26	-290.8523374	2641.576275	7.909855004	7.752616823	13.10704439	3.204297837	3.292327759	50.30465222	1000.834337	28.6	2638.300616	9.88131291682493E-324	503.9943667	251.9971658	99.85407037	0	0	0	0	0	0	0
1:47:26	-290.8523374	2641.576275	7.909855004	7.752616823	13.10704439	3.204297837	3.292327759	50.30465222	1000.834337	28.6	2638.300616	9.88131291682493E-324	503.9943667	251.9971658	99.85407037	0	0	0	0	0	0	0
1:47:26	-290.8523374	2641.576275	7.909855004	7.752616823	13.10704439	3.204297837	3.292327759	50.30465222	1000.834337	28.6	2638.300616	9.88131291682493E-324	503.9943667	251.9971658	99.85407037	0	0	0	0	0	0	0
1:47:26	-290.8523374	2641.576275	7.909855004	7.752616823	13.10704439	3.204297837	3.292327759	50.30465222	1000.834337	28.6	2638.300616	9.88131291682493E-324	503.9943667	251.9971658	99.85407037	0	0	0	0	0	0	0
1:47:26	-146.8757808	2632.714093	7.834869762	7.621955813	13.05511873	3.161544493	3.248487813	50.35118193	1000.256868	28.6	2629.762563	9.88131291682493E-324	503.9570998	251.9785409	99.85403603	0	0	0	0	0	0	0
1:47:26	-146.8757808	2632.714093	7.834869762	7.621955813	13.05511873	3.161544493	3.248487813	50.35118193	1000.256868	28.6	2629.762563	9.88131291682493E-324	503.9570998	251.9785409	99.85403603	0	0	0	0	0	0	0
1:47:26	-146.8757808	2632.714093	7.834869762	7.621955813	13.05511873	3.161544493	3.248487813	50.35118193	1000.256868	28.6	2629.762563	9.88131291682493E-324	503.9570998	251.9785409	99.85403603	0	0	0	0	0	0	0
1:47:26	-146.8757808	2632.714093	7.834869762	7.621955813	13.05511873	3.161544493	3.248487813	50.35118193	1000.256868	28.6	2629.762563	9.88131291682493E-324	503.9570998	251.9785409	99.85403603	0	0	0	0	0	0	0
1:47:26	-146.8757808	2632.714093	7.834869762	7.621955813	13.05511873	3.161544493	3.248487813	50.35118193	1000.256868	28.6	2629.762563	9.88131291682493E-324	503.9570998	251.9785409	99.85403603	0	0	0	0	0	0	0
1:47:26	-146.8757808	2632.714093	7.834869762	7.621955813	13.05511873	3.161544493	3.248487813	50.35118193	1000.256868	28.6	2629.762563	9.88131291682493E-324	503.9570998	251.9785409	99.85403603	0	0	0	0	0	0	0
1:47:26	-146.8757808	2632.714093	7.834869762	7.621955813	13.05511873	3.161544493	3.248487813	50.35118193	1000.256868	28.6	2629.762563	9.88131291682493E-324	503.9570998	251.9785409	99.85403603	0	0	0	0	0	0	0
1:47:26	-146.8757808	2632.714093	7.834869762	7.621955813	13.05511873	3.161544493	3.248487813	50.35118193	1000.256868	28.6	2629.762563	9.88131291682493E-324	503.9570998	251.9785409	99.85403603	0	0	0	0	0	0	0
1:47:26	-146.8757808	2632.714093	7.834869762	7.621955813	13.05511873	3.161544493	3.248487813	50.35118193	1000.256868	28.6	2629.762563	9.88131291682493E-324	503.9570998	251.9785409	99.85403603	0	0	0	0	0	0	0
1:47:26	-240.1064478	2623.362064	7.734357318	7.674769376	13.01406879	3.11195078	3.20224976	50.37500515	999.9612046	28.6	2621.752	9.88131291682493E-324	503.9380191	251.9690049	99.85401845	0	0	0	0	0	0	0
1:47:26	-240.1064478	2623.362064	7.734357318	7.674769376	13.01406879	3.11195078	3.20224976	50.37500515	999.9612046	28.6	2621.752	9.88131291682493E-324	503.9380191	251.9690049	99.85401845	0	0	0	0	0	0	0
1:47:26	-240.1064478	2623.362064	7.734357318	7.674769376	13.01406879	3.11195078	3.20224976	50.37500515	999.9612046	28.6	2621.752	9.88131291682493E-324	503.9380191	251.9690049	99.85401845	0	0	0	0	0	0	0
1:47:26	-240.1064478	2623.362064	7.734357318	7.674769376	13.01406879	3.11195078	3.20224976	50.37500515	999.9612046	28.6	2621.752	9.88131291682493E-324	503.9380191	251.9690049	99.85401845	0	0	0	0	0	0	0
1:47:26	-240.1064478	2623.362064	7.734357318	7.674769376	13.01406879	3.11195078	3.20224976	50.37500515	999.9612046	28.6	2621.752	9.88131291682493E-324	503.9380191	251.9690049	99.85401845	0	0	0	0	0	0	0
1:47:26	-240.1064478	2623.362064	7.734357318	7.674769376	13.01406879	3.11195078	3.20224976	50.37500515	999.9612046	28.6	2621.752	9.88131291682493E-324	503.9380191	251.9690049	99.85401845	0	0	0	0	0	0	0
1:47:26	-240.1064478	2623.362064	7.734357318	7.674769376	13.01406879	3.11195078	3.20224976	50.37500515	999.9612046	28.6	2621.752	9.88131291682493E-324	503.9380191	251.9690049	99.85401845	0	0	0	0	0	0	0
1:47:26	-240.1064478	2623.362064	7.734357318	7.674769376	13.01406879	3.11195078	3.20224976	50.37500515	999.9612046	28.6	2621.752	9.88131291682493E-324	503.9380191	251.9690049	99.85401845	0	0	0	0	0	0	0
1:47:26	-17.69026125	2616.524177	7.089766947	6.966905921	13.00625122	2.3429348	3.036343877	50.38720264	999.4023448	28.6	2612.732744	9.88131291682493E-324	503.9282498	251.9641225	99.85400944	0	0	0	0	0	0	0
1:47:26	-17.69026125	2616.524177	7.089766947	6.966905921	13.00625122	2.3429348	3.036343877	50.38720264	999.4023448	28.6	2612.732744	9.88131291682493E-324	503.9282498	251.9641225	99.85400944	0	0	0	0	0	0	0
1:47:26	-17.69026125	2616.524177	7.089766947	6.966905921	13.00625122	2.3429348	3.036343877	50.38720264	999.4023448	28.6	2612.732744	9.88131291682493E-324	503.9282498	251.9641225	99.85400944	0	0	0	0	0	0	0
1:47:26	-17.69026125	2616.524177	7.089766947	6.966905921	13.00625122	2.3429348	3.036343877	50.38720264	999.4023448	28.6	2612.732744	9.88131291682493E-324	503.9282498	251.9641225	99.85400944	0	0	0	0	0	0	0
1:47:27	-17.69026125	2616.524177	7.089766947	6.966905921	13.00625122	2.3429348	3.036343877	50.38720264	999.4023448	28.6	2612.732744	9.88131291682493E-324	503.9282498	251.9641225	99.85400944	0	0	0	0	0	0	0
1:47:27	-17.69026125	2616.524177	7.089766947	6.966905921	13.00625122	2.3429348	3.036343877	50.38720264	999.4023448	28.6	2612.732744	9.88131291682493E-324	503.9282498	251.9641225	99.85400944	0	0	0	0	0	0	0
1:47:27	-17.69026125	2616.524177	7.089766947	6.966905921	13.00625122	2.3429348	3.036343877	50.38720264	999.4023448	28.6	2612.732744	9.88131291682493E-324	503.9282498	251.9641225	99.85400944	0	0	0	0	0	0	0
1:47:27	-17.69026125	2616.524177	7.089766947	6.966905921	13.00625122	2.3429348	3.036343877	50.38720264	999.4023448	28.6	2612.732744	9.88131291682493E-324	503.9282498	251.9641225	99.85400944	0	0	0	0	0	0	0
1:47:27	173.5032822	2627.339378	6.302456677	6.195223831	13.12149662	0.799086617	2.426392065	50.39344775	999.1162085	28.6	2608.332885	9.88131291682493E-324	504.1199119	252.0597107	99.85400484	0	0	0	0	0	0	0
1:47:27	173.5032822	2627.339378	6.302456677	6.195223831	13.12149662	0.799086617	2.426392065	50.39344775	999.1162085	28.6	2608.332885	9.88131291682493E-324	504.1199119	252.0597107	99.85400484	0	0	0	0	0	0	0
1:47:27	173.5032822	2627.339378	6.302456677	6.195223831	13.12149662	0.799086617	2.426392065	50.39344775	999.1162085	28.6	2608.332885	9.88131291682493E-324	504.1199119	252.0597107	99.85400484	0	0	0	0	0	0	0
1:47:27	173.5032822	2627.339378	6.302456677	6.195223831	13.12149662	0.799086617	2.426392065	50.39344775	999.1162085	28.6	2608.332885	9.88131291682493E-324	504.1199119	252.0597107	99.85400484	0	0	0	0	0	0	0
1:47:27	173.5032822	2627.339378	6.302456677	6.195223831	13.12149662	0.799086617	2.426392065	50.39344775	999.1162085	28.6	2608.332885	9.88131291682493E-324	504.1199119	252.0597107	99.85400484	0	0	0	0	0	0	0
1:47:27	173.5032822	2627.339378	6.302456677	6.195223831	13.12149662	0.799086617	2.426392065	50.39344775	999.1162085	28.6	2608.332885	9.88131291682493E-324	504.1199119	252.0597107	99.85400484	0	0	0	0	0	0	0
1:47:27	173.5032822	2627.339378	6.302456677	6.195223831	13.12149662	0.799086617	2.426392065	50.39344775	999.1162085	28.6	2608.332885	9.88131291682493E-324	504.1199119	252.0597107	99.85400484	0	0	0	0	0	0	0
1:47:27	173.5032822	2627.339378	6.302456677	6.195223831	13.12149662	0.799086617	2.426392065	50.39344775	999.1162085	28.6	2608.332885	9.88131291682493E-324	504.1199119	252.0597107	99.85400484	0	0	0	0	0	0	0
1:47:27	173.5032822	2627.339378	6.302456677	6.195223831	13.12149662	0.799086617	2.426392065	50.39344775	999.1162085	28.6	2608.332885	9.88131291682493E-324	504.1199119	252.0597107	99.85400484	0	0	0	0	0	0	0
1:47:27	131.6796405	2657.392426	5.233225819	5.021058602	13.37826227	-1.152163652	1.297672737	50.39664525	998.9697068	28.6	2606.849421	9.88131291682493E-324	504.2180429	252.1086519	99.85400248	0	0	0	0	0	0	0
1:47:27	131.6796405	2657.392426	5.233225819	5.021058602	13.37826227	-1.152163652	1.297672737	50.39664525	998.9697068	28.6	2606.849421	9.88131291682493E-324	504.2180429	252.1086519	99.85400248	0	0	0	0	0	0	0
1:47:27	131.6796405	2657.392426	5.233225819	5.021058602	13.37826227	-1.152163652	1.297672737	50.39664525	998.9697068	28.6	2606.849421	9.88131291682493E-324	504.2180429	252.1086519	99.85400248	0	0	0	0	0	0	0
1:47:27	131.6796405	2657.392426	5.233225819	5.021058602	13.37826227	-1.152163652	1.297672737	50.39664525	998.9697068	28.6	2606.849421	9.88131291682493E-324	504.2180429	252.1086519	99.85400248	0	0	0	0	0	0	0
1:47:27	131.6796405	2657.392426	5.233225819	5.021058602	13.37826227	-1.152163652	1.297672737	50.39664525	998.9697068	28.6	2606.849421	9.88131291682493E-324	504.2180429	252.1086519	99.85400248	0	0	0	0	0	0	0
1:47:27	131.6796405	2657.392426	5.233225819	5.021058602	13.37826227	-1.152163652	1.297672737	50.39664525	998.9697068	28.6	2606.849421	9.88131291682493E-324	504.2180429	252.1086519	99.85400248	0	0	0	0	0	0	0
1:47:27	131.6796405	2657.392426	5.233225819	5.021058602	13.37826227	-1.152163652	1.297672737	50.39664525	998.9697068	28.6	2606.849421	9.88131291682493E-324	504.2180429	252.1086519	99.85400248	0	0	0	0	0	0	0
1:47:27	131.6796405	2657.392426	5.233225819	5.021058602	13.37826227	-1.152163652	1.297672737	50.39664525	998.9697068	28.6	2606.849421	9.88131291682493E-324	504.2180429	252.1086519	99.85400248	0	0	0	0	0	0	0
1:47:27	355.3085119	2709.372514	3.899203619	3.731182004	13.75705428	-3.12513179	-0.164223558	50.39828237	998.8946979	28.6	2607.6272	9.88131291682493E-324	504.268286	252.1337098	99.85400127	0	0	0	0	0	0	0
1:47:27	355.3085119	2709.372514	3.899203619	3.731182004	13.75705428	-3.12513179	-0.164223558	50.39828237	998.8946979	28.6	2607.6272	9.88131291682493E-324	504.268286	252.1337098	99.85400127	0	0	0	0	0	0	0
1:47:27	355.3085119	2709.372514	3.899203619	3.731182004	13.75705428	-3.12513179	-0.164223558	50.39828237	998.8946979	28.6	2607.6272	9.88131291682493E-324	504.268286	252.1337098	99.85400127	0	0	0	0	0	0	0
1:47:27	355.3085119	2709.372514	3.899203619	3.731182004	13.75705428	-3.12513179	-0.164223558	50.39828237	998.8946979	28.6	2607.6272	9.88131291682493E-324	504.268286	252.1337098	99.85400127	0	0	0	0	0	0	0
1:47:27	355.3085119	2709.372514	3.899203619	3.731182004	13.75705428	-3.12513179	-0.164223558	50.39828237	998.8946979	28.6	2607.6272	9.88131291682493E-324	504.268286	252.1337098	99.85400127	0	0	0	0	0	0	0
1:47:27	355.3085119	2709.372514	3.899203619	3.731182004	13.75705428	-3.12513179	-0.164223558	50.39828237	998.8946979	28.6	2607.6272	9.88131291682493E-324	504.268286	252.1337098	99.85400127	0	0	0	0	0	0	0
1:47:27	355.3085119	2709.372514	3.899203619	3.731182004	13.75705428	-3.12513179	-0.164223558	50.39828237	998.8946979	28.6	2607.6272	9.88131291682493E-324	504.268286	252.1337098	99.85400127	0	0	0	0	0	0	0
1:47:27	355.3085119	2709.372514	3.899203619	3.731182004	13.75705428	-3.12513179	-0.164223558	50.39828237	998.8946979	28.6	2607.6272	9.88131291682493E-324	504.268286	252.1337098	99.85400127	0	0	0	0	0	0	0
1:47:27	355.3085119	2709.372514	3.899203619	3.731182004	13.75705428	-3.12513179	-0.164223558	50.39828237	998.8946979	28.6	2607.6272	9.88131291682493E-324	504.268286	252.1337098	99.85400127	0	0	0	0	0	0	0
1:47:27	240.1561261	2775.969463	2.984192253	2.989421186	14.21470779	-4.817251476	-1.702898462	50.39912057	999.9489253	28.6	2610.289542	9.88131291682493E-324	504.2940104	252.1465394	99.85400065	0	0	0	0	0	0	0
1:47:27	240.1561261	2775.969463	2.984192253	2.989421186	14.21470779	-4.817251476	-1.702898462	50.39912057	999.9489253	28.6	2610.289542	9.88131291682493E-324	504.2940104	252.1465394	99.85400065	0	0	0	0	0	0	0
1:47:28	240.1561261	2775.969463	2.984192253	2.989421186	14.21470779	-4.817251476	-1.702898462	50.39912057	999.9489253	28.6	2610.289542	9.88131291682493E-324	504.2940104	252.1465394	99.85400065	0	0	0	0	0	0	0
1:47:28	240.1561261	2775.969463	2.984192253	2.989421186	14.21470779	-4.817251476	-1.702898462	50.39912057	999.9489253	28.6	2610.289542	9.88131291682493E-324	504.2940104	252.1465394	99.85400065	0	0	0	0	0	0	0
1:47:28	240.1561261	2775.969463	2.984192253	2.989421186	14.21470779	-4.817251476	-1.702898462	50.39912057	999.9489253	28.6	2610.289542	9.88131291682493E-324	504.2940104	252.1465394	99.85400065	0	0	0	0	0	0	0
1:47:28	240.1561261	2775.969463	2.984192253	2.989421186	14.21470779	-4.817251476	-1.702898462	50.39912057	999.9489253	28.6	2610.289542	9.88131291682493E-324	504.2940104	252.1465394	99.85400065	0	0	0	0	0	0	0
1:47:28	240.1561261	2775.969463	2.984192253	2.989421186	14.21470779	-4.817251476	-1.702898462	50.39912057	999.9489253	28.6	2610.289542	9.88131291682493E-324	504.2940104	252.1465394	99.85400065	0	0	0	0	0	0	0
1:47:28	240.1561261	2775.969463	2.984192253	2.989421186	14.21470779	-4.817251476	-1.702898462	50.39912057	999.9489253	28.6	2610.289542	9.88131291682493E-324	504.2940104	252.1465394	99.85400065	0	0	0	0	0	0	0
1:47:28	475.9612726	2861.702869	2.447082434	2.606871647	14.73801839	-5.999896756	-3.232668013	50.35074973	1000.48869	28.6	2615.292582	9.88131291682493E-324	504.3071813	252.1531082	99.85400033	0	0	0	0	0	0	0
1:47:28	475.9612726	2861.702869	2.447082434	2.606871647	14.73801839	-5.999896756	-3.232668013	50.35074973	1000.48869	28.6	2615.292582	9.88131291682493E-324	504.3071813	252.1531082	99.85400033	0	0	0	0	0	0	0
1:47:28	475.9612726	2861.702869	2.447082434	2.606871647	14.73801839	-5.999896756	-3.232668013	50.35074973	1000.48869	28.6	2615.292582	9.88131291682493E-324	504.3071813	252.1531082	99.85400033	0	0	0	0	0	0	0
1:47:28	475.9612726	2861.702869	2.447082434	2.606871647	14.73801839	-5.999896756	-3.232668013	50.35074973	1000.48869	28.6	2615.292582	9.88131291682493E-324	504.3071813	252.1531082	99.85400033	0	0	0	0	0	0	0
1:47:28	475.9612726	2861.702869	2.447082434	2.606871647	14.73801839	-5.999896756	-3.232668013	50.35074973	1000.48869	28.6	2615.292582	9.88131291682493E-324	504.3071813	252.1531082	99.85400033	0	0	0	0	0	0	0
1:47:28	475.9612726	2861.702869	2.447082434	2.606871647	14.73801839	-5.999896756	-3.232668013	50.35074973	1000.48869	28.6	2615.292582	9.88131291682493E-324	504.3071813	252.1531082	99.85400033	0	0	0	0	0	0	0
1:47:28	475.9612726	2861.702869	2.447082434	2.606871647	14.73801839	-5.999896756	-3.232668013	50.35074973	1000.48869	28.6	2615.292582	9.88131291682493E-324	504.3071813	252.1531082	99.85400033	0	0	0	0	0	0	0
1:47:28	475.9612726	2861.702869	2.447082434	2.606871647	14.73801839	-5.999896756	-3.232668013	50.35074973	1000.48869	28.6	2615.292582	9.88131291682493E-324	504.3071813	252.1531082	99.85400033	0	0	0	0	0	0	0
1:47:28	417.7398356	2951.190445	3.437858206	3.282518283	15.17639342	-5.375531139	-4.248534022	50.32598386	1000.765049	28.6	2622.677794	9.88131291682493E-324	504.3139248	252.1564714	99.85400017	0	0	0	0	0	0	0
1:47:28	417.7398356	2951.190445	3.437858206	3.282518283	15.17639342	-5.375531139	-4.248534022	50.32598386	1000.765049	28.6	2622.677794	9.88131291682493E-324	504.3139248	252.1564714	99.85400017	0	0	0	0	0	0	0
1:47:28	417.7398356	2951.190445	3.437858206	3.282518283	15.17639342	-5.375531139	-4.248534022	50.32598386	1000.765049	28.6	2622.677794	9.88131291682493E-324	504.3139248	252.1564714	99.85400017	0	0	0	0	0	0	0
1:47:28	417.7398356	2951.190445	3.437858206	3.282518283	15.17639342	-5.375531139	-4.248534022	50.32598386	1000.765049	28.6	2622.677794	9.88131291682493E-324	504.3139248	252.1564714	99.85400017	0	0	0	0	0	0	0
1:47:28	417.7398356	2951.190445	3.437858206	3.282518283	15.17639342	-5.375531139	-4.248534022	50.32598386	1000.765049	28.6	2622.677794	9.88131291682493E-324	504.3139248	252.1564714	99.85400017	0	0	0	0	0	0	0
1:47:28	417.7398356	2951.190445	3.437858206	3.282518283	15.17639342	-5.375531139	-4.248534022	50.32598386	1000.765049	28.6	2622.677794	9.88131291682493E-324	504.3139248	252.1564714	99.85400017	0	0	0	0	0	0	0
1:47:28	417.7398356	2951.190445	3.437858206	3.282518283	15.17639342	-5.375531139	-4.248534022	50.32598386	1000.765049	28.6	2622.677794	9.88131291682493E-324	504.3139248	252.1564714	99.85400017	0	0	0	0	0	0	0
1:47:28	417.7398356	2951.190445	3.437858206	3.282518283	15.17639342	-5.375531139	-4.248534022	50.32598386	1000.765049	28.6	2622.677794	9.88131291682493E-324	504.3139248	252.1564714	99.85400017	0	0	0	0	0	0	0
1:47:28	417.7398356	2951.190445	3.437858206	3.282518283	15.17639342	-5.375531139	-4.248534022	50.32598386	1000.765049	28.6	2622.677794	9.88131291682493E-324	504.3139248	252.1564714	99.85400017	0	0	0	0	0	0	0
1:47:28	251.3825158	3008.412116	5.001255401	4.522209361	15.39027343	-3.671199943	-4.340929419	50.31330374	1000.906545	28.6	2631.779566	9.88131291682493E-324	504.3173775	252.1581933	99.85400009	0	0	0	0	0	0	0
1:47:28	251.3825158	3008.412116	5.001255401	4.522209361	15.39027343	-3.671199943	-4.340929419	50.31330374	1000.906545	28.6	2631.779566	9.88131291682493E-324	504.3173775	252.1581933	99.85400009	0	0	0	0	0	0	0
1:47:28	251.3825158	3008.412116	5.001255401	4.522209361	15.39027343	-3.671199943	-4.340929419	50.31330374	1000.906545	28.6	2631.779566	9.88131291682493E-324	504.3173775	252.1581933	99.85400009	0	0	0	0	0	0	0
1:47:28	251.3825158	3008.412116	5.001255401	4.522209361	15.39027343	-3.671199943	-4.340929419	50.31330374	1000.906545	28.6	2631.779566	9.88131291682493E-324	504.3173775	252.1581933	99.85400009	0	0	0	0	0	0	0
1:47:28	251.3825158	3008.412116	5.001255401	4.522209361	15.39027343	-3.671199943	-4.340929419	50.31330374	1000.906545	28.6	2631.779566	9.88131291682493E-324	504.3173775	252.1581933	99.85400009	0	0	0	0	0	0	0
1:47:28	251.3825158	3008.412116	5.001255401	4.522209361	15.39027343	-3.671199943	-4.340929419	50.31330374	1000.906545	28.6	2631.779566	9.88131291682493E-324	504.3173775	252.1581933	99.85400009	0	0	0	0	0	0	0
1:47:28	251.3825158	3008.412116	5.001255401	4.522209361	15.39027343	-3.671199943	-4.340929419	50.31330374	1000.906545	28.6	2631.779566	9.88131291682493E-324	504.3173775	252.1581933	99.85400009	0	0	0	0	0	0	0
1:47:28	251.3825158	3008.412116	5.001255401	4.522209361	15.39027343	-3.671199943	-4.340929419	50.31330374	1000.906545	28.6	2631.779566	9.88131291682493E-324	504.3173775	252.1581933	99.85400009	0	0	0	0	0	0	0
1:47:28	112.5305361	3026.048147	6.490122766	6.237091193	15.383516	-1.485662371	-3.528307863	50.25801151	1002.865599	28.6	2642.127818	9.88131291682493E-324	504.6646493	252.331827	99.85448804	0	0	0	0	0	0	0
1:47:29	112.5305361	3026.048147	6.490122766	6.237091193	15.383516	-1.485662371	-3.528307863	50.25801151	1002.865599	28.6	2642.127818	9.88131291682493E-324	504.6646493	252.331827	99.85448804	0	0	0	0	0	0	0
1:47:29	112.5305361	3026.048147	6.490122766	6.237091193	15.383516	-1.485662371	-3.528307863	50.25801151	1002.865599	28.6	2642.127818	9.88131291682493E-324	504.6646493	252.331827	99.85448804	0	0	0	0	0	0	0
1:47:29	112.5305361	3026.048147	6.490122766	6.237091193	15.383516	-1.485662371	-3.528307863	50.25801151	1002.865599	28.6	2642.127818	9.88131291682493E-324	504.6646493	252.331827	99.85448804	0	0	0	0	0	0	0
1:47:29	112.5305361	3026.048147	6.490122766	6.237091193	15.383516	-1.485662371	-3.528307863	50.25801151	1002.865599	28.6	2642.127818	9.88131291682493E-324	504.6646493	252.331827	99.85448804	0	0	0	0	0	0	0
1:47:29	112.5305361	3026.048147	6.490122766	6.237091193	15.383516	-1.485662371	-3.528307863	50.25801151	1002.865599	28.6	2642.127818	9.88131291682493E-324	504.6646493	252.331827	99.85448804	0	0	0	0	0	0	0
1:47:29	112.5305361	3026.048147	6.490122766	6.237091193	15.383516	-1.485662371	-3.528307863	50.25801151	1002.865599	28.6	2642.127818	9.88131291682493E-324	504.6646493	252.331827	99.85448804	0	0	0	0	0	0	0
1:47:29	112.5305361	3026.048147	6.490122766	6.237091193	15.383516	-1.485662371	-3.528307863	50.25801151	1002.865599	28.6	2642.127818	9.88131291682493E-324	504.6646493	252.331827	99.85448804	0	0	0	0	0	0	0
1:47:29	112.5305361	3026.048147	6.490122766	6.237091193	15.383516	-1.485662371	-3.528307863	50.25801151	1002.865599	28.6	2642.127818	9.88131291682493E-324	504.6646493	252.331827	99.85448804	0	0	0	0	0	0	0
1:47:29	-117.0461975	3011.371067	7.854710856	7.817486691	15.20101619	0.516468866	-2.280093626	50.2297019	1003.868635	28.6	2651.659699	9.88131291682493E-324	504.8424524	252.4207274	99.85473788	0	0	0	0	0	0	0
1:47:29	-117.0461975	3011.371067	7.854710856	7.817486691	15.20101619	0.516468866	-2.280093626	50.2297019	1003.868635	28.6	2651.659699	9.88131291682493E-324	504.8424524	252.4207274	99.85473788	0	0	0	0	0	0	0
1:47:29	-117.0461975	3011.371067	7.854710856	7.817486691	15.20101619	0.516468866	-2.280093626	50.2297019	1003.868635	28.6	2651.659699	9.88131291682493E-324	504.8424524	252.4207274	99.85473788	0	0	0	0	0	0	0
1:47:29	-117.0461975	3011.371067	7.854710856	7.817486691	15.20101619	0.516468866	-2.280093626	50.2297019	1003.868635	28.6	2651.659699	9.88131291682493E-324	504.8424524	252.4207274	99.85473788	0	0	0	0	0	0	0
1:47:29	-117.0461975	3011.371067	7.854710856	7.817486691	15.20101619	0.516468866	-2.280093626	50.2297019	1003.868635	28.6	2651.659699	9.88131291682493E-324	504.8424524	252.4207274	99.85473788	0	0	0	0	0	0	0
1:47:29	-117.0461975	3011.371067	7.854710856	7.817486691	15.20101619	0.516468866	-2.280093626	50.2297019	1003.868635	28.6	2651.659699	9.88131291682493E-324	504.8424524	252.4207274	99.85473788	0	0	0	0	0	0	0
1:47:29	-117.0461975	3011.371067	7.854710856	7.817486691	15.20101619	0.516468866	-2.280093626	50.2297019	1003.868635	28.6	2651.659699	9.88131291682493E-324	504.8424524	252.4207274	99.85473788	0	0	0	0	0	0	0
1:47:29	-117.0461975	3011.371067	7.854710856	7.817486691	15.20101619	0.516468866	-2.280093626	50.2297019	1003.868635	28.6	2651.659699	9.88131291682493E-324	504.8424524	252.4207274	99.85473788	0	0	0	0	0	0	0
1:47:29	-24.38032513	2969.482979	8.792411958	8.468433186	14.88275229	2.246136059	-0.758751936	50.21520737	1004.382189	28.6	2660.335966	9.88131291682493E-324	504.9334876	252.4662444	99.85486579	0	0	0	0	0	0	0
1:47:29	-24.38032513	2969.482979	8.792411958	8.468433186	14.88275229	2.246136059	-0.758751936	50.21520737	1004.382189	28.6	2660.335966	9.88131291682493E-324	504.9334876	252.4662444	99.85486579	0	0	0	0	0	0	0
1:47:29	-24.38032513	2969.482979	8.792411958	8.468433186	14.88275229	2.246136059	-0.758751936	50.21520737	1004.382189	28.6	2660.335966	9.88131291682493E-324	504.9334876	252.4662444	99.85486579	0	0	0	0	0	0	0
1:47:29	-24.38032513	2969.482979	8.792411958	8.468433186	14.88275229	2.246136059	-0.758751936	50.21520737	1004.382189	28.6	2660.335966	9.88131291682493E-324	504.9334876	252.4662444	99.85486579	0	0	0	0	0	0	0
1:47:29	-192.1403281	2922.879146	9.129943653	8.984877239	14.59344147	2.949487078	0.336398761	50.20973272	1004.576161	28.6	2665.665858	9.88131291682493E-324	504.9678721	252.4834364	99.85491411	0	0	0	0	0	0	0
1:47:29	-192.1403281	2922.879146	9.129943653	8.984877239	14.59344147	2.949487078	0.336398761	50.20973272	1004.576161	28.6	2665.665858	9.88131291682493E-324	504.9678721	252.4834364	99.85491411	0	0	0	0	0	0	0
1:47:29	-192.1403281	2922.879146	9.129943653	8.984877239	14.59344147	2.949487078	0.336398761	50.20973272	1004.576161	28.6	2665.665858	9.88131291682493E-324	504.9678721	252.4834364	99.85491411	0	0	0	0	0	0	0
1:47:29	-192.1403281	2922.879146	9.129943653	8.984877239	14.59344147	2.949487078	0.336398761	50.20973272	1004.576161	28.6	2665.665858	9.88131291682493E-324	504.9678721	252.4834364	99.85491411	0	0	0	0	0	0	0
1:47:29	-266.149768	2865.152011	9.29921115	8.869969146	14.25418603	3.472921384	1.487020165	50.20498315	1003.135506	28.6	2671.210399	9.88131291682493E-324	504.9977025	252.4983515	99.85495602	0	0	0	0	0	0	0
1:47:29	-266.149768	2865.152011	9.29921115	8.869969146	14.25418603	3.472921384	1.487020165	50.20498315	1003.135506	28.6	2671.210399	9.88131291682493E-324	504.9977025	252.4983515	99.85495602	0	0	0	0	0	0	0
1:47:29	-266.149768	2865.152011	9.29921115	8.869969146	14.25418603	3.472921384	1.487020165	50.20498315	1003.135506	28.6	2671.210399	9.88131291682493E-324	504.9977025	252.4983515	99.85495602	0	0	0	0	0	0	0
1:47:29	-266.149768	2865.152011	9.29921115	8.869969146	14.25418603	3.472921384	1.487020165	50.20498315	1003.135506	28.6	2671.210399	9.88131291682493E-324	504.9977025	252.4983515	99.85495602	0	0	0	0	0	0	0
1:47:29	-266.149768	2865.152011	9.29921115	8.869969146	14.25418603	3.472921384	1.487020165	50.20498315	1003.135506	28.6	2671.210399	9.88131291682493E-324	504.9977025	252.4983515	99.85495602	0	0	0	0	0	0	0
1:47:29	-266.149768	2865.152011	9.29921115	8.869969146	14.25418603	3.472921384	1.487020165	50.20498315	1003.135506	28.6	2671.210399	9.88131291682493E-324	504.9977025	252.4983515	99.85495602	0	0	0	0	0	0	0
1:47:29	-266.149768	2865.152011	9.29921115	8.869969146	14.25418603	3.472921384	1.487020165	50.20498315	1003.135506	28.6	2671.210399	9.88131291682493E-324	504.9977025	252.4983515	99.85495602	0	0	0	0	0	0	0
1:47:29	-266.149768	2865.152011	9.29921115	8.869969146	14.25418603	3.472921384	1.487020165	50.20498315	1003.135506	28.6	2671.210399	9.88131291682493E-324	504.9977025	252.4983515	99.85495602	0	0	0	0	0	0	0
1:47:29	-266.149768	2865.152011	9.29921115	8.869969146	14.25418603	3.472921384	1.487020165	50.20498315	1003.135506	28.6	2671.210399	9.88131291682493E-324	504.9977025	252.4983515	99.85495602	0	0	0	0	0	0	0
1:47:30	-689.2032732	2819.800518	9.360732109	9.022024203	14.02191925	3.662191749	2.201698325	50.30015137	1002.397891	28.6	2674.679652	9.88131291682493E-324	505.0129757	252.5059879	99.85497748	0	0	0	0	0	0	0
1:47:30	-689.2032732	2819.800518	9.360732109	9.022024203	14.02191925	3.662191749	2.201698325	50.30015137	1002.397891	28.6	2674.679652	9.88131291682493E-324	505.0129757	252.5059879	99.85497748	0	0	0	0	0	0	0
1:47:30	-689.2032732	2819.800518	9.360732109	9.022024203	14.02191925	3.662191749	2.201698325	50.30015137	1002.397891	28.6	2674.679652	9.88131291682493E-324	505.0129757	252.5059879	99.85497748	0	0	0	0	0	0	0
1:47:30	-689.2032732	2819.800518	9.360732109	9.022024203	14.02191925	3.662191749	2.201698325	50.30015137	1002.397891	28.6	2674.679652	9.88131291682493E-324	505.0129757	252.5059879	99.85497748	0	0	0	0	0	0	0
1:47:30	-689.2032732	2819.800518	9.360732109	9.022024203	14.02191925	3.662191749	2.201698325	50.30015137	1002.397891	28.6	2674.679652	9.88131291682493E-324	505.0129757	252.5059879	99.85497748	0	0	0	0	0	0	0
1:47:30	-689.2032732	2819.800518	9.360732109	9.022024203	14.02191925	3.662191749	2.201698325	50.30015137	1002.397891	28.6	2674.679652	9.88131291682493E-324	505.0129757	252.5059879	99.85497748	0	0	0	0	0	0	0
1:47:30	-689.2032732	2819.800518	9.360732109	9.022024203	14.02191925	3.662191749	2.201698325	50.30015137	1002.397891	28.6	2674.679652	9.88131291682493E-324	505.0129757	252.5059879	99.85497748	0	0	0	0	0	0	0
1:47:30	-689.2032732	2819.800518	9.360732109	9.022024203	14.02191925	3.662191749	2.201698325	50.30015137	1002.397891	28.6	2674.679652	9.88131291682493E-324	505.0129757	252.5059879	99.85497748	0	0	0	0	0	0	0
1:47:30	-431.2337079	2781.962449	9.06111884	8.920620392	13.81423865	3.685786175	2.730773542	50.3488775	1002.020232	28.6	2677.447806	9.88131291682493E-324	505.0207956	252.5098978	99.85498847	0	0	0	0	0	0	0
1:47:30	-431.2337079	2781.962449	9.06111884	8.920620392	13.81423865	3.685786175	2.730773542	50.3488775	1002.020232	28.6	2677.447806	9.88131291682493E-324	505.0207956	252.5098978	99.85498847	0	0	0	0	0	0	0
1:47:30	-431.2337079	2781.962449	9.06111884	8.920620392	13.81423865	3.685786175	2.730773542	50.3488775	1002.020232	28.6	2677.447806	9.88131291682493E-324	505.0207956	252.5098978	99.85498847	0	0	0	0	0	0	0
1:47:30	-431.2337079	2781.962449	9.06111884	8.920620392	13.81423865	3.685786175	2.730773542	50.3488775	1002.020232	28.6	2677.447806	9.88131291682493E-324	505.0207956	252.5098978	99.85498847	0	0	0	0	0	0	0
1:47:30	-431.2337079	2781.962449	9.06111884	8.920620392	13.81423865	3.685786175	2.730773542	50.3488775	1002.020232	28.6	2677.447806	9.88131291682493E-324	505.0207956	252.5098978	99.85498847	0	0	0	0	0	0	0
1:47:30	-431.2337079	2781.962449	9.06111884	8.920620392	13.81423865	3.685786175	2.730773542	50.3488775	1002.020232	28.6	2677.447806	9.88131291682493E-324	505.0207956	252.5098978	99.85498847	0	0	0	0	0	0	0
1:47:30	-431.2337079	2781.962449	9.06111884	8.920620392	13.81423865	3.685786175	2.730773542	50.3488775	1002.020232	28.6	2677.447806	9.88131291682493E-324	505.0207956	252.5098978	99.85498847	0	0	0	0	0	0	0
1:47:30	-431.2337079	2781.962449	9.06111884	8.920620392	13.81423865	3.685786175	2.730773542	50.3488775	1002.020232	28.6	2677.447806	9.88131291682493E-324	505.0207956	252.5098978	99.85498847	0	0	0	0	0	0	0
1:47:30	-385.9379784	2750.568702	8.912316846	8.744197641	13.65023419	3.637954522	3.074980054	50.37382528	1001.826871	28.6	2679.517733	9.88131291682493E-324	505.0247993	252.5118997	99.8549941	0	0	0	0	0	0	0
1:47:30	-385.9379784	2750.568702	8.912316846	8.744197641	13.65023419	3.637954522	3.074980054	50.37382528	1001.826871	28.6	2679.517733	9.88131291682493E-324	505.0247993	252.5118997	99.8549941	0	0	0	0	0	0	0
1:47:30	-385.9379784	2750.568702	8.912316846	8.744197641	13.65023419	3.637954522	3.074980054	50.37382528	1001.826871	28.6	2679.517733	9.88131291682493E-324	505.0247993	252.5118997	99.8549941	0	0	0	0	0	0	0
1:47:30	-385.9379784	2750.568702	8.912316846	8.744197641	13.65023419	3.637954522	3.074980054	50.37382528	1001.826871	28.6	2679.517733	9.88131291682493E-324	505.0247993	252.5118997	99.8549941	0	0	0	0	0	0	0
1:47:30	-385.9379784	2750.568702	8.912316846	8.744197641	13.65023419	3.637954522	3.074980054	50.37382528	1001.826871	28.6	2679.517733	9.88131291682493E-324	505.0247993	252.5118997	99.8549941	0	0	0	0	0	0	0
1:47:30	-385.9379784	2750.568702	8.912316846	8.744197641	13.65023419	3.637954522	3.074980054	50.37382528	1001.826871	28.6	2679.517733	9.88131291682493E-324	505.0247993	252.5118997	99.8549941	0	0	0	0	0	0	0
1:47:30	-385.9379784	2750.568702	8.912316846	8.744197641	13.65023419	3.637954522	3.074980054	50.37382528	1001.826871	28.6	2679.517733	9.88131291682493E-324	505.0247993	252.5118997	99.8549941	0	0	0	0	0	0	0
1:47:30	-385.9379784	2750.568702	8.912316846	8.744197641	13.65023419	3.637954522	3.074980054	50.37382528	1001.826871	28.6	2679.517733	9.88131291682493E-324	505.0247993	252.5118997	99.8549941	0	0	0	0	0	0	0
1:47:30	-385.9379784	2750.568702	8.912316846	8.744197641	13.65023419	3.637954522	3.074980054	50.37382528	1001.826871	28.6	2679.517733	9.88131291682493E-324	505.0247993	252.5118997	99.8549941	0	0	0	0	0	0	0
1:47:30	63.94476304	2727.526239	8.512930225	8.290821192	13.52775991	3.578640715	3.269773787	50.38659854	1001.72787	28.6	2680.882503	9.88131291682493E-324	505.0268493	252.5129246	99.85499698	0	0	0	0	0	0	0
1:47:30	63.94476304	2727.526239	8.512930225	8.290821192	13.52775991	3.578640715	3.269773787	50.38659854	1001.72787	28.6	2680.882503	9.88131291682493E-324	505.0268493	252.5129246	99.85499698	0	0	0	0	0	0	0
1:47:30	63.94476304	2727.526239	8.512930225	8.290821192	13.52775991	3.578640715	3.269773787	50.38659854	1001.72787	28.6	2680.882503	9.88131291682493E-324	505.0268493	252.5129246	99.85499698	0	0	0	0	0	0	0
1:47:30	63.94476304	2727.526239	8.512930225	8.290821192	13.52775991	3.578640715	3.269773787	50.38659854	1001.72787	28.6	2680.882503	9.88131291682493E-324	505.0268493	252.5129246	99.85499698	0	0	0	0	0	0	0
1:47:30	63.94476304	2727.526239	8.512930225	8.290821192	13.52775991	3.578640715	3.269773787	50.38659854	1001.72787	28.6	2680.882503	9.88131291682493E-324	505.0268493	252.5129246	99.85499698	0	0	0	0	0	0	0
1:47:30	63.94476304	2727.526239	8.512930225	8.290821192	13.52775991	3.578640715	3.269773787	50.38659854	1001.72787	28.6	2680.882503	9.88131291682493E-324	505.0268493	252.5129246	99.85499698	0	0	0	0	0	0	0
1:47:30	63.94476304	2727.526239	8.512930225	8.290821192	13.52775991	3.578640715	3.269773787	50.38659854	1001.72787	28.6	2680.882503	9.88131291682493E-324	505.0268493	252.5129246	99.85499698	0	0	0	0	0	0	0
1:47:31	63.94476304	2727.526239	8.512930225	8.290821192	13.52775991	3.578640715	3.269773787	50.38659854	1001.72787	28.6	2680.882503	9.88131291682493E-324	505.0268493	252.5129246	99.85499698	0	0	0	0	0	0	0
1:47:31	199.1877827	2706.599659	8.387772275	8.14654045	13.42306107	3.502392046	3.364700179	50.34433845	1002.704909	28.6	2680.845658	9.88131291682493E-324	505.0669388	252.5329694	99.85499845	0	0	0	0	0	0	0
1:47:31	199.1877827	2706.599659	8.387772275	8.14654045	13.42306107	3.502392046	3.364700179	50.34433845	1002.704909	28.6	2680.845658	9.88131291682493E-324	505.0669388	252.5329694	99.85499845	0	0	0	0	0	0	0
1:47:31	199.1877827	2706.599659	8.387772275	8.14654045	13.42306107	3.502392046	3.364700179	50.34433845	1002.704909	28.6	2680.845658	9.88131291682493E-324	505.0669388	252.5329694	99.85499845	0	0	0	0	0	0	0
1:47:31	199.1877827	2706.599659	8.387772275	8.14654045	13.42306107	3.502392046	3.364700179	50.34433845	1002.704909	28.6	2680.845658	9.88131291682493E-324	505.0669388	252.5329694	99.85499845	0	0	0	0	0	0	0
1:47:31	199.1877827	2706.599659	8.387772275	8.14654045	13.42306107	3.502392046	3.364700179	50.34433845	1002.704909	28.6	2680.845658	9.88131291682493E-324	505.0669388	252.5329694	99.85499845	0	0	0	0	0	0	0
1:47:31	199.1877827	2706.599659	8.387772275	8.14654045	13.42306107	3.502392046	3.364700179	50.34433845	1002.704909	28.6	2680.845658	9.88131291682493E-324	505.0669388	252.5329694	99.85499845	0	0	0	0	0	0	0
1:47:31	199.1877827	2706.599659	8.387772275	8.14654045	13.42306107	3.502392046	3.364700179	50.34433845	1002.704909	28.6	2680.845658	9.88131291682493E-324	505.0669388	252.5329694	99.85499845	0	0	0	0	0	0	0
1:47:31	199.1877827	2706.599659	8.387772275	8.14654045	13.42306107	3.502392046	3.364700179	50.34433845	1002.704909	28.6	2680.845658	9.88131291682493E-324	505.0669388	252.5329694	99.85499845	0	0	0	0	0	0	0
1:47:31	169.6434487	2688.805801	8.200723405	7.880796711	13.33549527	3.428240728	3.395374492	50.32270129	1003.205154	28.6	2674.653097	9.88131291682493E-324	505.0874647	252.5432323	99.85499921	0	0	0	0	0	0	0
1:47:31	169.6434487	2688.805801	8.200723405	7.880796711	13.33549527	3.428240728	3.395374492	50.32270129	1003.205154	28.6	2674.653097	9.88131291682493E-324	505.0874647	252.5432323	99.85499921	0	0	0	0	0	0	0
1:47:31	169.6434487	2688.805801	8.200723405	7.880796711	13.33549527	3.428240728	3.395374492	50.32270129	1003.205154	28.6	2674.653097	9.88131291682493E-324	505.0874647	252.5432323	99.85499921	0	0	0	0	0	0	0
1:47:31	169.6434487	2688.805801	8.200723405	7.880796711	13.33549527	3.428240728	3.395374492	50.32270129	1003.205154	28.6	2674.653097	9.88131291682493E-324	505.0874647	252.5432323	99.85499921	0	0	0	0	0	0	0
1:47:31	169.6434487	2688.805801	8.200723405	7.880796711	13.33549527	3.428240728	3.395374492	50.32270129	1003.205154	28.6	2674.653097	9.88131291682493E-324	505.0874647	252.5432323	99.85499921	0	0	0	0	0	0	0
1:47:31	169.6434487	2688.805801	8.200723405	7.880796711	13.33549527	3.428240728	3.395374492	50.32270129	1003.205154	28.6	2674.653097	9.88131291682493E-324	505.0874647	252.5432323	99.85499921	0	0	0	0	0	0	0
1:47:31	169.6434487	2688.805801	8.200723405	7.880796711	13.33549527	3.428240728	3.395374492	50.32270129	1003.205154	28.6	2674.653097	9.88131291682493E-324	505.0874647	252.5432323	99.85499921	0	0	0	0	0	0	0
1:47:31	169.6434487	2688.805801	8.200723405	7.880796711	13.33549527	3.428240728	3.395374492	50.32270129	1003.205154	28.6	2674.653097	9.88131291682493E-324	505.0874647	252.5432323	99.85499921	0	0	0	0	0	0	0
1:47:31	69.85564575	2672.518762	8.210858383	7.934623916	13.25842958	3.354219253	3.38921574	50.31162306	1003.461279	28.6	2664.807202	9.88131291682493E-324	505.0979739	252.548487	99.85499959	0	0	0	0	0	0	0
1:47:31	69.85564575	2672.518762	8.210858383	7.934623916	13.25842958	3.354219253	3.38921574	50.31162306	1003.461279	28.6	2664.807202	9.88131291682493E-324	505.0979739	252.548487	99.85499959	0	0	0	0	0	0	0
1:47:31	69.85564575	2672.518762	8.210858383	7.934623916	13.25842958	3.354219253	3.38921574	50.31162306	1003.461279	28.6	2664.807202	9.88131291682493E-324	505.0979739	252.548487	99.85499959	0	0	0	0	0	0	0
1:47:31	69.85564575	2672.518762	8.210858383	7.934623916	13.25842958	3.354219253	3.38921574	50.31162306	1003.461279	28.6	2664.807202	9.88131291682493E-324	505.0979739	252.548487	99.85499959	0	0	0	0	0	0	0
1:47:31	69.85564575	2672.518762	8.210858383	7.934623916	13.25842958	3.354219253	3.38921574	50.31162306	1003.461279	28.6	2664.807202	9.88131291682493E-324	505.0979739	252.548487	99.85499959	0	0	0	0	0	0	0
1:47:31	69.85564575	2672.518762	8.210858383	7.934623916	13.25842958	3.354219253	3.38921574	50.31162306	1003.461279	28.6	2664.807202	9.88131291682493E-324	505.0979739	252.548487	99.85499959	0	0	0	0	0	0	0
1:47:31	69.85564575	2672.518762	8.210858383	7.934623916	13.25842958	3.354219253	3.38921574	50.31162306	1003.461279	28.6	2664.807202	9.88131291682493E-324	505.0979739	252.548487	99.85499959	0	0	0	0	0	0	0
1:47:31	69.85564575	2672.518762	8.210858383	7.934623916	13.25842958	3.354219253	3.38921574	50.31162306	1003.461279	28.6	2664.807202	9.88131291682493E-324	505.0979739	252.548487	99.85499959	0	0	0	0	0	0	0
1:47:31	69.85564575	2672.518762	8.210858383	7.934623916	13.25842958	3.354219253	3.38921574	50.31162306	1003.461279	28.6	2664.807202	9.88131291682493E-324	505.0979739	252.548487	99.85499959	0	0	0	0	0	0	0
1:47:31	183.1250666	2657.884886	7.963311492	7.659015445	13.18219594	3.284760257	3.356142459	50.30595101	1003.944415	28.6	2651.765759	9.88131291682493E-324	505.1033546	252.5511773	99.85499979	0	0	0	0	0	0	0
1:47:31	183.1250666	2657.884886	7.963311492	7.659015445	13.18219594	3.284760257	3.356142459	50.30595101	1003.944415	28.6	2651.765759	9.88131291682493E-324	505.1033546	252.5511773	99.85499979	0	0	0	0	0	0	0
1:47:31	183.1250666	2657.884886	7.963311492	7.659015445	13.18219594	3.284760257	3.356142459	50.30595101	1003.944415	28.6	2651.765759	9.88131291682493E-324	505.1033546	252.5511773	99.85499979	0	0	0	0	0	0	0
1:47:31	183.1250666	2657.884886	7.963311492	7.659015445	13.18219594	3.284760257	3.356142459	50.30595101	1003.944415	28.6	2651.765759	9.88131291682493E-324	505.1033546	252.5511773	99.85499979	0	0	0	0	0	0	0
1:47:31	183.1250666	2657.884886	7.963311492	7.659015445	13.18219594	3.284760257	3.356142459	50.30595101	1003.944415	28.6	2651.765759	9.88131291682493E-324	505.1033546	252.5511773	99.85499979	0	0	0	0	0	0	0
1:47:32	183.1250666	2657.884886	7.963311492	7.659015445	13.18219594	3.284760257	3.356142459	50.30595101	1003.944415	28.6	2651.765759	9.88131291682493E-324	505.1033546	252.5511773	99.85499979	0	0	0	0	0	0	0
1:47:32	183.1250666	2657.884886	7.963311492	7.659015445	13.18219594	3.284760257	3.356142459	50.30595101	1003.944415	28.6	2651.765759	9.88131291682493E-324	505.1033546	252.5511773	99.85499979	0	0	0	0	0	0	0
1:47:32	183.1250666	2657.884886	7.963311492	7.659015445	13.18219594	3.284760257	3.356142459	50.30595101	1003.944415	28.6	2651.765759	9.88131291682493E-324	505.1033546	252.5511773	99.85499979	0	0	0	0	0	0	0
1:47:32	92.92941011	2644.908622	7.792583484	7.486255908	13.11850032	3.221853252	3.312872939	50.25424692	1004.69866	28.6	2640.165461	9.88131291682493E-324	505.1061096	252.5525548	99.85499989	0	0	0	0	0	0	0
1:47:32	92.92941011	2644.908622	7.792583484	7.486255908	13.11850032	3.221853252	3.312872939	50.25424692	1004.69866	28.6	2640.165461	9.88131291682493E-324	505.1061096	252.5525548	99.85499989	0	0	0	0	0	0	0
1:47:32	92.92941011	2644.908622	7.792583484	7.486255908	13.11850032	3.221853252	3.312872939	50.25424692	1004.69866	28.6	2640.165461	9.88131291682493E-324	505.1061096	252.5525548	99.85499989	0	0	0	0	0	0	0
1:47:32	92.92941011	2644.908622	7.792583484	7.486255908	13.11850032	3.221853252	3.312872939	50.25424692	1004.69866	28.6	2640.165461	9.88131291682493E-324	505.1061096	252.5525548	99.85499989	0	0	0	0	0	0	0
1:47:32	92.92941011	2644.908622	7.792583484	7.486255908	13.11850032	3.221853252	3.312872939	50.25424692	1004.69866	28.6	2640.165461	9.88131291682493E-324	505.1061096	252.5525548	99.85499989	0	0	0	0	0	0	0
1:47:32	92.92941011	2644.908622	7.792583484	7.486255908	13.11850032	3.221853252	3.312872939	50.25424692	1004.69866	28.6	2640.165461	9.88131291682493E-324	505.1061096	252.5525548	99.85499989	0	0	0	0	0	0	0
1:47:32	92.92941011	2644.908622	7.792583484	7.486255908	13.11850032	3.221853252	3.312872939	50.25424692	1004.69866	28.6	2640.165461	9.88131291682493E-324	505.1061096	252.5525548	99.85499989	0	0	0	0	0	0	0
1:47:32	92.92941011	2644.908622	7.792583484	7.486255908	13.11850032	3.221853252	3.312872939	50.25424692	1004.69866	28.6	2640.165461	9.88131291682493E-324	505.1061096	252.5525548	99.85499989	0	0	0	0	0	0	0
1:47:32	6.731313977	2631.403334	7.610634744	7.362987025	13.05807217	3.155580865	3.261214945	50.22777442	1005.084834	28.6	2628.449836	9.88131291682493E-324	505.1075201	252.5532601	99.85499995	0	0	0	0	0	0	0
1:47:32	6.731313977	2631.403334	7.610634744	7.362987025	13.05807217	3.155580865	3.261214945	50.22777442	1005.084834	28.6	2628.449836	9.88131291682493E-324	505.1075201	252.5532601	99.85499995	0	0	0	0	0	0	0
1:47:32	6.731313977	2631.403334	7.610634744	7.362987025	13.05807217	3.155580865	3.261214945	50.22777442	1005.084834	28.6	2628.449836	9.88131291682493E-324	505.1075201	252.5532601	99.85499995	0	0	0	0	0	0	0
1:47:32	6.731313977	2631.403334	7.610634744	7.362987025	13.05807217	3.155580865	3.261214945	50.22777442	1005.084834	28.6	2628.449836	9.88131291682493E-324	505.1075201	252.5532601	99.85499995	0	0	0	0	0	0	0
1:47:32	6.731313977	2631.403334	7.610634744	7.362987025	13.05807217	3.155580865	3.261214945	50.22777442	1005.084834	28.6	2628.449836	9.88131291682493E-324	505.1075201	252.5532601	99.85499995	0	0	0	0	0	0	0
1:47:32	6.731313977	2631.403334	7.610634744	7.362987025	13.05807217	3.155580865	3.261214945	50.22777442	1005.084834	28.6	2628.449836	9.88131291682493E-324	505.1075201	252.5532601	99.85499995	0	0	0	0	0	0	0
1:47:32	6.731313977	2631.403334	7.610634744	7.362987025	13.05807217	3.155580865	3.261214945	50.22777442	1005.084834	28.6	2628.449836	9.88131291682493E-324	505.1075201	252.5532601	99.85499995	0	0	0	0	0	0	0
1:47:32	6.731313977	2631.403334	7.610634744	7.362987025	13.05807217	3.155580865	3.261214945	50.22777442	1005.084834	28.6	2628.449836	9.88131291682493E-324	505.1075201	252.5532601	99.85499995	0	0	0	0	0	0	0
1:47:32	6.731313977	2631.403334	7.610634744	7.362987025	13.05807217	3.155580865	3.261214945	50.22777442	1005.084834	28.6	2628.449836	9.88131291682493E-324	505.1075201	252.5532601	99.85499995	0	0	0	0	0	0	0
1:47:32	118.0426408	2622.675259	7.545916989	7.244041357	13.00874895	3.112497403	3.210558052	50.2142205	1005.282555	28.6	2618.84638	9.88131291682493E-324	505.1082423	252.5536211	99.85499997	0	0	0	0	0	0	0
1:47:32	118.0426408	2622.675259	7.545916989	7.244041357	13.00874895	3.112497403	3.210558052	50.2142205	1005.282555	28.6	2618.84638	9.88131291682493E-324	505.1082423	252.5536211	99.85499997	0	0	0	0	0	0	0
1:47:32	118.0426408	2622.675259	7.545916989	7.244041357	13.00874895	3.112497403	3.210558052	50.2142205	1005.282555	28.6	2618.84638	9.88131291682493E-324	505.1082423	252.5536211	99.85499997	0	0	0	0	0	0	0
1:47:32	118.0426408	2622.675259	7.545916989	7.244041357	13.00874895	3.112497403	3.210558052	50.2142205	1005.282555	28.6	2618.84638	9.88131291682493E-324	505.1082423	252.5536211	99.85499997	0	0	0	0	0	0	0
1:47:32	118.0426408	2622.675259	7.545916989	7.244041357	13.00874895	3.112497403	3.210558052	50.2142205	1005.282555	28.6	2618.84638	9.88131291682493E-324	505.1082423	252.5536211	99.85499997	0	0	0	0	0	0	0
1:47:32	118.0426408	2622.675259	7.545916989	7.244041357	13.00874895	3.112497403	3.210558052	50.2142205	1005.282555	28.6	2618.84638	9.88131291682493E-324	505.1082423	252.5536211	99.85499997	0	0	0	0	0	0	0
1:47:32	118.0426408	2622.675259	7.545916989	7.244041357	13.00874895	3.112497403	3.210558052	50.2142205	1005.282555	28.6	2618.84638	9.88131291682493E-324	505.1082423	252.5536211	99.85499997	0	0	0	0	0	0	0
1:47:32	118.0426408	2622.675259	7.545916989	7.244041357	13.00874895	3.112497403	3.210558052	50.2142205	1005.282555	28.6	2618.84638	9.88131291682493E-324	505.1082423	252.5536211	99.85499997	0	0	0	0	0	0	0
1:47:32	217.2860001	2614.049525	7.184485498	6.949525175	12.99354346	2.41870267	3.061429722	50.2072809	1004.673508	28.6	2609.655963	9.88131291682493E-324	505.1086121	252.553806	99.85499999	0	0	0	0	0	0	0
1:47:32	217.2860001	2614.049525	7.184485498	6.949525175	12.99354346	2.41870267	3.061429722	50.2072809	1004.673508	28.6	2609.655963	9.88131291682493E-324	505.1086121	252.553806	99.85499999	0	0	0	0	0	0	0
1:47:32	217.2860001	2614.049525	7.184485498	6.949525175	12.99354346	2.41870267	3.061429722	50.2072809	1004.673508	28.6	2609.655963	9.88131291682493E-324	505.1086121	252.553806	99.85499999	0	0	0	0	0	0	0
1:47:32	217.2860001	2614.049525	7.184485498	6.949525175	12.99354346	2.41870267	3.061429722	50.2072809	1004.673508	28.6	2609.655963	9.88131291682493E-324	505.1086121	252.553806	99.85499999	0	0	0	0	0	0	0
1:47:33	217.2860001	2614.049525	7.184485498	6.949525175	12.99354346	2.41870267	3.061429722	50.2072809	1004.673508	28.6	2609.655963	9.88131291682493E-324	505.1086121	252.553806	99.85499999	0	0	0	0	0	0	0
1:47:33	217.2860001	2614.049525	7.184485498	6.949525175	12.99354346	2.41870267	3.061429722	50.2072809	1004.673508	28.6	2609.655963	9.88131291682493E-324	505.1086121	252.553806	99.85499999	0	0	0	0	0	0	0
1:47:33	217.2860001	2614.049525	7.184485498	6.949525175	12.99354346	2.41870267	3.061429722	50.2072809	1004.673508	28.6	2609.655963	9.88131291682493E-324	505.1086121	252.553806	99.85499999	0	0	0	0	0	0	0
1:47:33	217.2860001	2614.049525	7.184485498	6.949525175	12.99354346	2.41870267	3.061429722	50.2072809	1004.673508	28.6	2609.655963	9.88131291682493E-324	505.1086121	252.553806	99.85499999	0	0	0	0	0	0	0
1:47:33	157.584504	2622.110837	6.278640575	6.219932889	13.10719025	0.818247767	2.433996018	50.39892782	1004.109132	28.6	2604.778693	9.88131291682493E-324	506.5679214	253.2834607	99.85597599	0	0	0	0	0	0	0
1:47:33	157.584504	2622.110837	6.278640575	6.219932889	13.10719025	0.818247767	2.433996018	50.39892782	1004.109132	28.6	2604.778693	9.88131291682493E-324	506.5679214	253.2834607	99.85597599	0	0	0	0	0	0	0
1:47:33	157.584504	2622.110837	6.278640575	6.219932889	13.10719025	0.818247767	2.433996018	50.39892782	1004.109132	28.6	2604.778693	9.88131291682493E-324	506.5679214	253.2834607	99.85597599	0	0	0	0	0	0	0
1:47:33	157.584504	2622.110837	6.278640575	6.219932889	13.10719025	0.818247767	2.433996018	50.39892782	1004.109132	28.6	2604.778693	9.88131291682493E-324	506.5679214	253.2834607	99.85597599	0	0	0	0	0	0	0
1:47:33	157.584504	2622.110837	6.278640575	6.219932889	13.10719025	0.818247767	2.433996018	50.39892782	1004.109132	28.6	2604.778693	9.88131291682493E-324	506.5679214	253.2834607	99.85597599	0	0	0	0	0	0	0
1:47:33	157.584504	2622.110837	6.278640575	6.219932889	13.10719025	0.818247767	2.433996018	50.39892782	1004.109132	28.6	2604.778693	9.88131291682493E-324	506.5679214	253.2834607	99.85597599	0	0	0	0	0	0	0
1:47:33	157.584504	2622.110837	6.278640575	6.219932889	13.10719025	0.818247767	2.433996018	50.39892782	1004.109132	28.6	2604.778693	9.88131291682493E-324	506.5679214	253.2834607	99.85597599	0	0	0	0	0	0	0
1:47:33	157.584504	2622.110837	6.278640575	6.219932889	13.10719025	0.818247767	2.433996018	50.39892782	1004.109132	28.6	2604.778693	9.88131291682493E-324	506.5679214	253.2834607	99.85597599	0	0	0	0	0	0	0
1:47:33	157.584504	2622.110837	6.278640575	6.219932889	13.10719025	0.818247767	2.433996018	50.39892782	1004.109132	28.6	2604.778693	9.88131291682493E-324	506.5679214	253.2834607	99.85597599	0	0	0	0	0	0	0
1:47:33	247.5089301	2651.293364	5.272935974	5.074517639	13.33928941	-0.987633143	1.415917961	50.49705104	1003.820172	28.6	2602.920955	9.88131291682493E-324	507.3150877	253.6570439	99.85647571	0	0	0	0	0	0	0
1:47:33	247.5089301	2651.293364	5.272935974	5.074517639	13.33928941	-0.987633143	1.415917961	50.49705104	1003.820172	28.6	2602.920955	9.88131291682493E-324	507.3150877	253.6570439	99.85647571	0	0	0	0	0	0	0
1:47:33	247.5089301	2651.293364	5.272935974	5.074517639	13.33928941	-0.987633143	1.415917961	50.49705104	1003.820172	28.6	2602.920955	9.88131291682493E-324	507.3150877	253.6570439	99.85647571	0	0	0	0	0	0	0
1:47:33	247.5089301	2651.293364	5.272935974	5.074517639	13.33928941	-0.987633143	1.415917961	50.49705104	1003.820172	28.6	2602.920955	9.88131291682493E-324	507.3150877	253.6570439	99.85647571	0	0	0	0	0	0	0
1:47:33	247.5089301	2651.293364	5.272935974	5.074517639	13.33928941	-0.987633143	1.415917961	50.49705104	1003.820172	28.6	2602.920955	9.88131291682493E-324	507.3150877	253.6570439	99.85647571	0	0	0	0	0	0	0
1:47:33	247.5089301	2651.293364	5.272935974	5.074517639	13.33928941	-0.987633143	1.415917961	50.49705104	1003.820172	28.6	2602.920955	9.88131291682493E-324	507.3150877	253.6570439	99.85647571	0	0	0	0	0	0	0
1:47:33	247.5089301	2651.293364	5.272935974	5.074517639	13.33928941	-0.987633143	1.415917961	50.49705104	1003.820172	28.6	2602.920955	9.88131291682493E-324	507.3150877	253.6570439	99.85647571	0	0	0	0	0	0	0
1:47:33	247.5089301	2651.293364	5.272935974	5.074517639	13.33928941	-0.987633143	1.415917961	50.49705104	1003.820172	28.6	2602.920955	9.88131291682493E-324	507.3150877	253.6570439	99.85647571	0	0	0	0	0	0	0
1:47:33	264.3404842	2701.707891	4.137759219	3.769545031	13.71803618	-2.983668169	-0.042194004	50.54729013	1003.672224	28.6	2603.545185	9.88131291682493E-324	507.6976369	253.8483185	99.85673156	0	0	0	0	0	0	0
1:47:33	264.3404842	2701.707891	4.137759219	3.769545031	13.71803618	-2.983668169	-0.042194004	50.54729013	1003.672224	28.6	2603.545185	9.88131291682493E-324	507.6976369	253.8483185	99.85673156	0	0	0	0	0	0	0
1:47:33	264.3404842	2701.707891	4.137759219	3.769545031	13.71803618	-2.983668169	-0.042194004	50.54729013	1003.672224	28.6	2603.545185	9.88131291682493E-324	507.6976369	253.8483185	99.85673156	0	0	0	0	0	0	0
1:47:33	264.3404842	2701.707891	4.137759219	3.769545031	13.71803618	-2.983668169	-0.042194004	50.54729013	1003.672224	28.6	2603.545185	9.88131291682493E-324	507.6976369	253.8483185	99.85673156	0	0	0	0	0	0	0
1:47:33	264.3404842	2701.707891	4.137759219	3.769545031	13.71803618	-2.983668169	-0.042194004	50.54729013	1003.672224	28.6	2603.545185	9.88131291682493E-324	507.6976369	253.8483185	99.85673156	0	0	0	0	0	0	0
1:47:33	264.3404842	2701.707891	4.137759219	3.769545031	13.71803618	-2.983668169	-0.042194004	50.54729013	1003.672224	28.6	2603.545185	9.88131291682493E-324	507.6976369	253.8483185	99.85673156	0	0	0	0	0	0	0
1:47:33	264.3404842	2701.707891	4.137759219	3.769545031	13.71803618	-2.983668169	-0.042194004	50.54729013	1003.672224	28.6	2603.545185	9.88131291682493E-324	507.6976369	253.8483185	99.85673156	0	0	0	0	0	0	0
1:47:33	264.3404842	2701.707891	4.137759219	3.769545031	13.71803618	-2.983668169	-0.042194004	50.54729013	1003.672224	28.6	2603.545185	9.88131291682493E-324	507.6976369	253.8483185	99.85673156	0	0	0	0	0	0	0
1:47:33	438.1644239	2773.572152	3.05199672	2.662047056	14.19772252	-4.737294103	-1.64249933	50.57301255	1002.459923	28.6	2606.330327	9.88131291682493E-324	507.8935021	253.9462511	99.85686256	0	0	0	0	0	0	0
1:47:33	438.1644239	2773.572152	3.05199672	2.662047056	14.19772252	-4.737294103	-1.64249933	50.57301255	1002.459923	28.6	2606.330327	9.88131291682493E-324	507.8935021	253.9462511	99.85686256	0	0	0	0	0	0	0
1:47:33	438.1644239	2773.572152	3.05199672	2.662047056	14.19772252	-4.737294103	-1.64249933	50.57301255	1002.459923	28.6	2606.330327	9.88131291682493E-324	507.8935021	253.9462511	99.85686256	0	0	0	0	0	0	0
1:47:33	438.1644239	2773.572152	3.05199672	2.662047056	14.19772252	-4.737294103	-1.64249933	50.57301255	1002.459923	28.6	2606.330327	9.88131291682493E-324	507.8935021	253.9462511	99.85686256	0	0	0	0	0	0	0
1:47:34	438.1644239	2773.572152	3.05199672	2.662047056	14.19772252	-4.737294103	-1.64249933	50.57301255	1002.459923	28.6	2606.330327	9.88131291682493E-324	507.8935021	253.9462511	99.85686256	0	0	0	0	0	0	0
1:47:34	438.1644239	2773.572152	3.05199672	2.662047056	14.19772252	-4.737294103	-1.64249933	50.57301255	1002.459923	28.6	2606.330327	9.88131291682493E-324	507.8935021	253.9462511	99.85686256	0	0	0	0	0	0	0
1:47:34	438.1644239	2773.572152	3.05199672	2.662047056	14.19772252	-4.737294103	-1.64249933	50.57301255	1002.459923	28.6	2606.330327	9.88131291682493E-324	507.8935021	253.9462511	99.85686256	0	0	0	0	0	0	0
1:47:34	438.1644239	2773.572152	3.05199672	2.662047056	14.19772252	-4.737294103	-1.64249933	50.57301255	1002.459923	28.6	2606.330327	9.88131291682493E-324	507.8935021	253.9462511	99.85686256	0	0	0	0	0	0	0
1:47:34	438.1644239	2773.572152	3.05199672	2.662047056	14.19772252	-4.737294103	-1.64249933	50.57301255	1002.459923	28.6	2606.330327	9.88131291682493E-324	507.8935021	253.9462511	99.85686256	0	0	0	0	0	0	0
1:47:34	375.398817	2855.21727	2.569382321	2.287264093	14.70650593	-5.968302581	-3.155847657	50.63498242	1001.839224	28.6	2611.144679	9.88131291682493E-324	507.9937851	253.9963925	99.85692963	0	0	0	0	0	0	0
1:47:34	375.398817	2855.21727	2.569382321	2.287264093	14.70650593	-5.968302581	-3.155847657	50.63498242	1001.839224	28.6	2611.144679	9.88131291682493E-324	507.9937851	253.9963925	99.85692963	0	0	0	0	0	0	0
1:47:34	375.398817	2855.21727	2.569382321	2.287264093	14.70650593	-5.968302581	-3.155847657	50.63498242	1001.839224	28.6	2611.144679	9.88131291682493E-324	507.9937851	253.9963925	99.85692963	0	0	0	0	0	0	0
1:47:34	375.398817	2855.21727	2.569382321	2.287264093	14.70650593	-5.968302581	-3.155847657	50.63498242	1001.839224	28.6	2611.144679	9.88131291682493E-324	507.9937851	253.9963925	99.85692963	0	0	0	0	0	0	0
1:47:34	375.398817	2855.21727	2.569382321	2.287264093	14.70650593	-5.968302581	-3.155847657	50.63498242	1001.839224	28.6	2611.144679	9.88131291682493E-324	507.9937851	253.9963925	99.85692963	0	0	0	0	0	0	0
1:47:34	375.398817	2855.21727	2.569382321	2.287264093	14.70650593	-5.968302581	-3.155847657	50.63498242	1001.839224	28.6	2611.144679	9.88131291682493E-324	507.9937851	253.9963925	99.85692963	0	0	0	0	0	0	0
1:47:34	375.398817	2855.21727	2.569382321	2.287264093	14.70650593	-5.968302581	-3.155847657	50.63498242	1001.839224	28.6	2611.144679	9.88131291682493E-324	507.9937851	253.9963925	99.85692963	0	0	0	0	0	0	0
1:47:34	375.398817	2855.21727	2.569382321	2.287264093	14.70650593	-5.968302581	-3.155847657	50.63498242	1001.839224	28.6	2611.144679	9.88131291682493E-324	507.9937851	253.9963925	99.85692963	0	0	0	0	0	0	0
1:47:34	612.7008823	2945.327426	3.312699748	2.793063215	15.14655504	-5.492498921	-4.223098	50.666711	1001.521427	28.6	2618.291636	9.88131291682493E-324	508.04513	254.022065	99.85696397	0	0	0	0	0	0	0
1:47:34	612.7008823	2945.327426	3.312699748	2.793063215	15.14655504	-5.492498921	-4.223098	50.666711	1001.521427	28.6	2618.291636	9.88131291682493E-324	508.04513	254.022065	99.85696397	0	0	0	0	0	0	0
1:47:34	612.7008823	2945.327426	3.312699748	2.793063215	15.14655504	-5.492498921	-4.223098	50.666711	1001.521427	28.6	2618.291636	9.88131291682493E-324	508.04513	254.022065	99.85696397	0	0	0	0	0	0	0
1:47:34	612.7008823	2945.327426	3.312699748	2.793063215	15.14655504	-5.492498921	-4.223098	50.666711	1001.521427	28.6	2618.291636	9.88131291682493E-324	508.04513	254.022065	99.85696397	0	0	0	0	0	0	0
1:47:34	612.7008823	2945.327426	3.312699748	2.793063215	15.14655504	-5.492498921	-4.223098	50.666711	1001.521427	28.6	2618.291636	9.88131291682493E-324	508.04513	254.022065	99.85696397	0	0	0	0	0	0	0
1:47:34	612.7008823	2945.327426	3.312699748	2.793063215	15.14655504	-5.492498921	-4.223098	50.666711	1001.521427	28.6	2618.291636	9.88131291682493E-324	508.04513	254.022065	99.85696397	0	0	0	0	0	0	0
1:47:34	612.7008823	2945.327426	3.312699748	2.793063215	15.14655504	-5.492498921	-4.223098	50.666711	1001.521427	28.6	2618.291636	9.88131291682493E-324	508.04513	254.022065	99.85696397	0	0	0	0	0	0	0
1:47:34	612.7008823	2945.327426	3.312699748	2.793063215	15.14655504	-5.492498921	-4.223098	50.666711	1001.521427	28.6	2618.291636	9.88131291682493E-324	508.04513	254.022065	99.85696397	0	0	0	0	0	0	0
1:47:34	242.0834118	3003.560418	4.825086271	4.286232366	15.37009218	-3.829439448	-4.374754176	50.68295603	1001.358715	28.6	2627.407254	9.88131291682493E-324	508.0714185	254.0352093	99.85698155	0	0	0	0	0	0	0
1:47:34	242.0834118	3003.560418	4.825086271	4.286232366	15.37009218	-3.829439448	-4.374754176	50.68295603	1001.358715	28.6	2627.407254	9.88131291682493E-324	508.0714185	254.0352093	99.85698155	0	0	0	0	0	0	0
1:47:34	242.0834118	3003.560418	4.825086271	4.286232366	15.37009218	-3.829439448	-4.374754176	50.68295603	1001.358715	28.6	2627.407254	9.88131291682493E-324	508.0714185	254.0352093	99.85698155	0	0	0	0	0	0	0
1:47:34	242.0834118	3003.560418	4.825086271	4.286232366	15.37009218	-3.829439448	-4.374754176	50.68295603	1001.358715	28.6	2627.407254	9.88131291682493E-324	508.0714185	254.0352093	99.85698155	0	0	0	0	0	0	0
1:47:34	242.0834118	3003.560418	4.825086271	4.286232366	15.37009218	-3.829439448	-4.374754176	50.68295603	1001.358715	28.6	2627.407254	9.88131291682493E-324	508.0714185	254.0352093	99.85698155	0	0	0	0	0	0	0
1:47:34	242.0834118	3003.560418	4.825086271	4.286232366	15.37009218	-3.829439448	-4.374754176	50.68295603	1001.358715	28.6	2627.407254	9.88131291682493E-324	508.0714185	254.0352093	99.85698155	0	0	0	0	0	0	0
1:47:34	242.0834118	3003.560418	4.825086271	4.286232366	15.37009218	-3.829439448	-4.374754176	50.68295603	1001.358715	28.6	2627.407254	9.88131291682493E-324	508.0714185	254.0352093	99.85698155	0	0	0	0	0	0	0
1:47:34	242.0834118	3003.560418	4.825086271	4.286232366	15.37009218	-3.829439448	-4.374754176	50.68295603	1001.358715	28.6	2627.407254	9.88131291682493E-324	508.0714185	254.0352093	99.85698155	0	0	0	0	0	0	0
1:47:34	242.0834118	3003.560418	4.825086271	4.286232366	15.37009218	-3.829439448	-4.374754176	50.68295603	1001.358715	28.6	2627.407254	9.88131291682493E-324	508.0714185	254.0352093	99.85698155	0	0	0	0	0	0	0
1:47:34	210.7405388	3023.287606	6.350212171	5.852198972	15.3706232	-1.656432997	-3.618642138	50.58327349	1002.347054	28.6	2637.72989	9.88131291682493E-324	507.5265183	253.7629391	99.85663056	0	0	0	0	0	0	0
1:47:34	210.7405388	3023.287606	6.350212171	5.852198972	15.3706232	-1.656432997	-3.618642138	50.58327349	1002.347054	28.6	2637.72989	9.88131291682493E-324	507.5265183	253.7629391	99.85663056	0	0	0	0	0	0	0
1:47:35	210.7405388	3023.287606	6.350212171	5.852198972	15.3706232	-1.656432997	-3.618642138	50.58327349	1002.347054	28.6	2637.72989	9.88131291682493E-324	507.5265183	253.7629391	99.85663056	0	0	0	0	0	0	0
1:47:35	210.7405388	3023.287606	6.350212171	5.852198972	15.3706232	-1.656432997	-3.618642138	50.58327349	1002.347054	28.6	2637.72989	9.88131291682493E-324	507.5265183	253.7629391	99.85663056	0	0	0	0	0	0	0
1:47:35	210.7405388	3023.287606	6.350212171	5.852198972	15.3706232	-1.656432997	-3.618642138	50.58327349	1002.347054	28.6	2637.72989	9.88131291682493E-324	507.5265183	253.7629391	99.85663056	0	0	0	0	0	0	0
1:47:35	210.7405388	3023.287606	6.350212171	5.852198972	15.3706232	-1.656432997	-3.618642138	50.58327349	1002.347054	28.6	2637.72989	9.88131291682493E-324	507.5265183	253.7629391	99.85663056	0	0	0	0	0	0	0
1:47:35	210.7405388	3023.287606	6.350212171	5.852198972	15.3706232	-1.656432997	-3.618642138	50.58327349	1002.347054	28.6	2637.72989	9.88131291682493E-324	507.5265183	253.7629391	99.85663056	0	0	0	0	0	0	0
1:47:35	210.7405388	3023.287606	6.350212171	5.852198972	15.3706232	-1.656432997	-3.618642138	50.58327349	1002.347054	28.6	2637.72989	9.88131291682493E-324	507.5265183	253.7629391	99.85663056	0	0	0	0	0	0	0
1:47:35	-33.26179613	3010.74915	7.817316631	7.396789873	15.19844708	0.356058305	-2.407480775	50.49383603	1002.853084	28.6	2647.257432	9.88131291682493E-324	507.0490014	253.5243368	99.85632284	0	0	0	0	0	0	0
1:47:35	-33.26179613	3010.74915	7.817316631	7.396789873	15.19844708	0.356058305	-2.407480775	50.49383603	1002.853084	28.6	2647.257432	9.88131291682493E-324	507.0490014	253.5243368	99.85632284	0	0	0	0	0	0	0
1:47:35	-33.26179613	3010.74915	7.817316631	7.396789873	15.19844708	0.356058305	-2.407480775	50.49383603	1002.853084	28.6	2647.257432	9.88131291682493E-324	507.0490014	253.5243368	99.85632284	0	0	0	0	0	0	0
1:47:35	-33.26179613	3010.74915	7.817316631	7.396789873	15.19844708	0.356058305	-2.407480775	50.49383603	1002.853084	28.6	2647.257432	9.88131291682493E-324	507.0490014	253.5243368	99.85632284	0	0	0	0	0	0	0
1:47:35	-33.26179613	3010.74915	7.817316631	7.396789873	15.19844708	0.356058305	-2.407480775	50.49383603	1002.853084	28.6	2647.257432	9.88131291682493E-324	507.0490014	253.5243368	99.85632284	0	0	0	0	0	0	0
1:47:35	-33.26179613	3010.74915	7.817316631	7.396789873	15.19844708	0.356058305	-2.407480775	50.49383603	1002.853084	28.6	2647.257432	9.88131291682493E-324	507.0490014	253.5243368	99.85632284	0	0	0	0	0	0	0
1:47:35	-33.26179613	3010.74915	7.817316631	7.396789873	15.19844708	0.356058305	-2.407480775	50.49383603	1002.853084	28.6	2647.257432	9.88131291682493E-324	507.0490014	253.5243368	99.85632284	0	0	0	0	0	0	0
1:47:35	-33.26179613	3010.74915	7.817316631	7.396789873	15.19844708	0.356058305	-2.407480775	50.49383603	1002.853084	28.6	2647.257432	9.88131291682493E-324	507.0490014	253.5243368	99.85632284	0	0	0	0	0	0	0
1:47:35	117.9117524	2967.018405	8.669642115	8.186540415	14.8656609	2.153157852	-0.837350157	50.44804405	1003.112171	28.6	2656.216597	9.88131291682493E-324	506.8045127	253.4021725	99.8561653	0	0	0	0	0	0	0
1:47:35	117.9117524	2967.018405	8.669642115	8.186540415	14.8656609	2.153157852	-0.837350157	50.44804405	1003.112171	28.6	2656.216597	9.88131291682493E-324	506.8045127	253.4021725	99.8561653	0	0	0	0	0	0	0
1:47:35	117.9117524	2967.018405	8.669642115	8.186540415	14.8656609	2.153157852	-0.837350157	50.44804405	1003.112171	28.6	2656.216597	9.88131291682493E-324	506.8045127	253.4021725	99.8561653	0	0	0	0	0	0	0
1:47:35	117.9117524	2967.018405	8.669642115	8.186540415	14.8656609	2.153157852	-0.837350157	50.44804405	1003.112171	28.6	2656.216597	9.88131291682493E-324	506.8045127	253.4021725	99.8561653	0	0	0	0	0	0	0
1:47:35	117.9117524	2967.018405	8.669642115	8.186540415	14.8656609	2.153157852	-0.837350157	50.44804405	1003.112171	28.6	2656.216597	9.88131291682493E-324	506.8045127	253.4021725	99.8561653	0	0	0	0	0	0	0
1:47:35	117.9117524	2967.018405	8.669642115	8.186540415	14.8656609	2.153157852	-0.837350157	50.44804405	1003.112171	28.6	2656.216597	9.88131291682493E-324	506.8045127	253.4021725	99.8561653	0	0	0	0	0	0	0
1:47:35	117.9117524	2967.018405	8.669642115	8.186540415	14.8656609	2.153157852	-0.837350157	50.44804405	1003.112171	28.6	2656.216597	9.88131291682493E-324	506.8045127	253.4021725	99.8561653	0	0	0	0	0	0	0
1:47:35	117.9117524	2967.018405	8.669642115	8.186540415	14.8656609	2.153157852	-0.837350157	50.44804405	1003.112171	28.6	2656.216597	9.88131291682493E-324	506.8045127	253.4021725	99.8561653	0	0	0	0	0	0	0
1:47:35	27.05007322	2905.769343	9.283392763	8.584428693	14.48156238	3.15561682	0.65445272	50.42459855	1003.244823	28.6	2663.496762	9.88131291682493E-324	506.6793345	253.3396243	99.85608463	0	0	0	0	0	0	0
1:47:35	27.05007322	2905.769343	9.283392763	8.584428693	14.48156238	3.15561682	0.65445272	50.42459855	1003.244823	28.6	2663.496762	9.88131291682493E-324	506.6793345	253.3396243	99.85608463	0	0	0	0	0	0	0
1:47:35	27.05007322	2905.769343	9.283392763	8.584428693	14.48156238	3.15561682	0.65445272	50.42459855	1003.244823	28.6	2663.496762	9.88131291682493E-324	506.6793345	253.3396243	99.85608463	0	0	0	0	0	0	0
1:47:35	27.05007322	2905.769343	9.283392763	8.584428693	14.48156238	3.15561682	0.65445272	50.42459855	1003.244823	28.6	2663.496762	9.88131291682493E-324	506.6793345	253.3396243	99.85608463	0	0	0	0	0	0	0
1:47:35	27.05007322	2905.769343	9.283392763	8.584428693	14.48156238	3.15561682	0.65445272	50.42459855	1003.244823	28.6	2663.496762	9.88131291682493E-324	506.6793345	253.3396243	99.85608463	0	0	0	0	0	0	0
1:47:35	27.05007322	2905.769343	9.283392763	8.584428693	14.48156238	3.15561682	0.65445272	50.42459855	1003.244823	28.6	2663.496762	9.88131291682493E-324	506.6793345	253.3396243	99.85608463	0	0	0	0	0	0	0
1:47:35	27.05007322	2905.769343	9.283392763	8.584428693	14.48156238	3.15561682	0.65445272	50.42459855	1003.244823	28.6	2663.496762	9.88131291682493E-324	506.6793345	253.3396243	99.85608463	0	0	0	0	0	0	0
1:47:35	27.05007322	2905.769343	9.283392763	8.584428693	14.48156238	3.15561682	0.65445272	50.42459855	1003.244823	28.6	2663.496762	9.88131291682493E-324	506.6793345	253.3396243	99.85608463	0	0	0	0	0	0	0
1:47:35	27.05007322	2905.769343	9.283392763	8.584428693	14.48156238	3.15561682	0.65445272	50.42459855	1003.244823	28.6	2663.496762	9.88131291682493E-324	506.6793345	253.3396243	99.85608463	0	0	0	0	0	0	0
1:47:35	-171.0193545	2845.143304	9.226897095	8.715547491	14.14307994	3.522339812	1.750639793	50.51019446	1002.17619	28.6	2668.799118	9.88131291682493E-324	506.6152433	253.3075996	99.85604333	0	0	0	0	0	0	0
1:47:36	-171.0193545	2845.143304	9.226897095	8.715547491	14.14307994	3.522339812	1.750639793	50.51019446	1002.17619	28.6	2668.799118	9.88131291682493E-324	506.6152433	253.3075996	99.85604333	0	0	0	0	0	0	0
1:47:36	-171.0193545	2845.143304	9.226897095	8.715547491	14.14307994	3.522339812	1.750639793	50.51019446	1002.17619	28.6	2668.799118	9.88131291682493E-324	506.6152433	253.3075996	99.85604333	0	0	0	0	0	0	0
1:47:36	-171.0193545	2845.143304	9.226897095	8.715547491	14.14307994	3.522339812	1.750639793	50.51019446	1002.17619	28.6	2668.799118	9.88131291682493E-324	506.6152433	253.3075996	99.85604333	0	0	0	0	0	0	0
1:47:36	-171.0193545	2845.143304	9.226897095	8.715547491	14.14307994	3.522339812	1.750639793	50.51019446	1002.17619	28.6	2668.799118	9.88131291682493E-324	506.6152433	253.3075996	99.85604333	0	0	0	0	0	0	0
1:47:36	-171.0193545	2845.143304	9.226897095	8.715547491	14.14307994	3.522339812	1.750639793	50.51019446	1002.17619	28.6	2668.799118	9.88131291682493E-324	506.6152433	253.3075996	99.85604333	0	0	0	0	0	0	0
1:47:36	-171.0193545	2845.143304	9.226897095	8.715547491	14.14307994	3.522339812	1.750639793	50.51019446	1002.17619	28.6	2668.799118	9.88131291682493E-324	506.6152433	253.3075996	99.85604333	0	0	0	0	0	0	0
1:47:36	-171.0193545	2845.143304	9.226897095	8.715547491	14.14307994	3.522339812	1.750639793	50.51019446	1002.17619	28.6	2668.799118	9.88131291682493E-324	506.6152433	253.3075996	99.85604333	0	0	0	0	0	0	0
1:47:36	-211.0088135	2792.911644	9.061259312	8.585608315	13.87691293	3.604173984	2.494423574	50.55401956	1001.629049	28.6	2672.635892	9.88131291682493E-324	506.5824286	253.291203	99.85602219	0	0	0	0	0	0	0
1:47:36	-211.0088135	2792.911644	9.061259312	8.585608315	13.87691293	3.604173984	2.494423574	50.55401956	1001.629049	28.6	2672.635892	9.88131291682493E-324	506.5824286	253.291203	99.85602219	0	0	0	0	0	0	0
1:47:36	-211.0088135	2792.911644	9.061259312	8.585608315	13.87691293	3.604173984	2.494423574	50.55401956	1001.629049	28.6	2672.635892	9.88131291682493E-324	506.5824286	253.291203	99.85602219	0	0	0	0	0	0	0
1:47:36	-211.0088135	2792.911644	9.061259312	8.585608315	13.87691293	3.604173984	2.494423574	50.55401956	1001.629049	28.6	2672.635892	9.88131291682493E-324	506.5824286	253.291203	99.85602219	0	0	0	0	0	0	0
1:47:36	-211.0088135	2792.911644	9.061259312	8.585608315	13.87691293	3.604173984	2.494423574	50.55401956	1001.629049	28.6	2672.635892	9.88131291682493E-324	506.5824286	253.291203	99.85602219	0	0	0	0	0	0	0
1:47:36	-211.0088135	2792.911644	9.061259312	8.585608315	13.87691293	3.604173984	2.494423574	50.55401956	1001.629049	28.6	2672.635892	9.88131291682493E-324	506.5824286	253.291203	99.85602219	0	0	0	0	0	0	0
1:47:36	-211.0088135	2792.911644	9.061259312	8.585608315	13.87691293	3.604173984	2.494423574	50.55401956	1001.629049	28.6	2672.635892	9.88131291682493E-324	506.5824286	253.291203	99.85602219	0	0	0	0	0	0	0
1:47:36	-211.0088135	2792.911644	9.061259312	8.585608315	13.87691293	3.604173984	2.494423574	50.55401956	1001.629049	28.6	2672.635892	9.88131291682493E-324	506.5824286	253.291203	99.85602219	0	0	0	0	0	0	0
1:47:36	-37.74953652	2758.567609	8.804852768	8.327999457	13.69215542	3.60812108	2.94892087	50.57645802	1001.348913	28.6	2675.279657	9.88131291682493E-324	506.5656274	253.2828079	99.85601136	0	0	0	0	0	0	0
1:47:36	-37.74953652	2758.567609	8.804852768	8.327999457	13.69215542	3.60812108	2.94892087	50.57645802	1001.348913	28.6	2675.279657	9.88131291682493E-324	506.5656274	253.2828079	99.85601136	0	0	0	0	0	0	0
1:47:36	-37.74953652	2758.567609	8.804852768	8.327999457	13.69215542	3.60812108	2.94892087	50.57645802	1001.348913	28.6	2675.279657	9.88131291682493E-324	506.5656274	253.2828079	99.85601136	0	0	0	0	0	0	0
1:47:36	-37.74953652	2758.567609	8.804852768	8.327999457	13.69215542	3.60812108	2.94892087	50.57645802	1001.348913	28.6	2675.279657	9.88131291682493E-324	506.5656274	253.2828079	99.85601136	0	0	0	0	0	0	0
1:47:36	-37.74953652	2758.567609	8.804852768	8.327999457	13.69215542	3.60812108	2.94892087	50.57645802	1001.348913	28.6	2675.279657	9.88131291682493E-324	506.5656274	253.2828079	99.85601136	0	0	0	0	0	0	0
1:47:36	-37.74953652	2758.567609	8.804852768	8.327999457	13.69215542	3.60812108	2.94892087	50.57645802	1001.348913	28.6	2675.279657	9.88131291682493E-324	506.5656274	253.2828079	99.85601136	0	0	0	0	0	0	0
1:47:36	-37.74953652	2758.567609	8.804852768	8.327999457	13.69215542	3.60812108	2.94892087	50.57645802	1001.348913	28.6	2675.279657	9.88131291682493E-324	506.5656274	253.2828079	99.85601136	0	0	0	0	0	0	0
1:47:36	-37.74953652	2758.567609	8.804852768	8.327999457	13.69215542	3.60812108	2.94892087	50.57645802	1001.348913	28.6	2675.279657	9.88131291682493E-324	506.5656274	253.2828079	99.85601136	0	0	0	0	0	0	0
1:47:36	-37.74953652	2758.567609	8.804852768	8.327999457	13.69215542	3.60812108	2.94892087	50.57645802	1001.348913	28.6	2675.279657	9.88131291682493E-324	506.5656274	253.2828079	99.85601136	0	0	0	0	0	0	0
1:47:36	4.790733303	2732.232744	8.526940617	8.185359722	13.55689557	3.566437993	3.206927485	50.5879465	1001.205484	28.6	2677.04252	9.88131291682493E-324	506.5570252	253.2785097	99.85600582	0	0	0	0	0	0	0
1:47:36	4.790733303	2732.232744	8.526940617	8.185359722	13.55689557	3.566437993	3.206927485	50.5879465	1001.205484	28.6	2677.04252	9.88131291682493E-324	506.5570252	253.2785097	99.85600582	0	0	0	0	0	0	0
1:47:36	4.790733303	2732.232744	8.526940617	8.185359722	13.55689557	3.566437993	3.206927485	50.5879465	1001.205484	28.6	2677.04252	9.88131291682493E-324	506.5570252	253.2785097	99.85600582	0	0	0	0	0	0	0
1:47:36	4.790733303	2732.232744	8.526940617	8.185359722	13.55689557	3.566437993	3.206927485	50.5879465	1001.205484	28.6	2677.04252	9.88131291682493E-324	506.5570252	253.2785097	99.85600582	0	0	0	0	0	0	0
1:47:36	4.790733303	2732.232744	8.526940617	8.185359722	13.55689557	3.566437993	3.206927485	50.5879465	1001.205484	28.6	2677.04252	9.88131291682493E-324	506.5570252	253.2785097	99.85600582	0	0	0	0	0	0	0
1:47:36	4.790733303	2732.232744	8.526940617	8.185359722	13.55689557	3.566437993	3.206927485	50.5879465	1001.205484	28.6	2677.04252	9.88131291682493E-324	506.5570252	253.2785097	99.85600582	0	0	0	0	0	0	0
1:47:36	4.790733303	2732.232744	8.526940617	8.185359722	13.55689557	3.566437993	3.206927485	50.5879465	1001.205484	28.6	2677.04252	9.88131291682493E-324	506.5570252	253.2785097	99.85600582	0	0	0	0	0	0	0
1:47:37	4.790733303	2732.232744	8.526940617	8.185359722	13.55689557	3.566437993	3.206927485	50.5879465	1001.205484	28.6	2677.04252	9.88131291682493E-324	506.5570252	253.2785097	99.85600582	0	0	0	0	0	0	0
1:47:37	-15.88322455	2708.559757	8.363081596	8.124752178	13.43717853	3.494056252	3.334146872	50.59382861	1002.953752	28.6	2678.122098	9.88131291682493E-324	507.8345969	253.9170529	99.85697898	0	0	0	0	0	0	0
1:47:37	-15.88322455	2708.559757	8.363081596	8.124752178	13.43717853	3.494056252	3.334146872	50.59382861	1002.953752	28.6	2678.122098	9.88131291682493E-324	507.8345969	253.9170529	99.85697898	0	0	0	0	0	0	0
1:47:37	-15.88322455	2708.559757	8.363081596	8.124752178	13.43717853	3.494056252	3.334146872	50.59382861	1002.953752	28.6	2678.122098	9.88131291682493E-324	507.8345969	253.9170529	99.85697898	0	0	0	0	0	0	0
1:47:37	-15.88322455	2708.559757	8.363081596	8.124752178	13.43717853	3.494056252	3.334146872	50.59382861	1002.953752	28.6	2678.122098	9.88131291682493E-324	507.8345969	253.9170529	99.85697898	0	0	0	0	0	0	0
1:47:37	-15.88322455	2708.559757	8.363081596	8.124752178	13.43717853	3.494056252	3.334146872	50.59382861	1002.953752	28.6	2678.122098	9.88131291682493E-324	507.8345969	253.9170529	99.85697898	0	0	0	0	0	0	0
1:47:37	-15.88322455	2708.559757	8.363081596	8.124752178	13.43717853	3.494056252	3.334146872	50.59382861	1002.953752	28.6	2678.122098	9.88131291682493E-324	507.8345969	253.9170529	99.85697898	0	0	0	0	0	0	0
1:47:37	-15.88322455	2708.559757	8.363081596	8.124752178	13.43717853	3.494056252	3.334146872	50.59382861	1002.953752	28.6	2678.122098	9.88131291682493E-324	507.8345969	253.9170529	99.85697898	0	0	0	0	0	0	0
1:47:37	-15.88322455	2708.559757	8.363081596	8.124752178	13.43717853	3.494056252	3.334146872	50.59382861	1002.953752	28.6	2678.122098	9.88131291682493E-324	507.8345969	253.9170529	99.85697898	0	0	0	0	0	0	0
1:47:37	-15.88322455	2708.559757	8.363081596	8.124752178	13.43717853	3.494056252	3.334146872	50.59382861	1002.953752	28.6	2678.122098	9.88131291682493E-324	507.8345969	253.9170529	99.85697898	0	0	0	0	0	0	0
1:47:37	20.21826903	2690.671916	8.190721777	7.817313115	13.33964341	3.428228801	3.383019199	50.59684025	1003.848865	28.6	2670.976458	9.88131291682493E-324	508.4887136	254.2439871	99.85747724	0	0	0	0	0	0	0
1:47:37	20.21826903	2690.671916	8.190721777	7.817313115	13.33964341	3.428228801	3.383019199	50.59684025	1003.848865	28.6	2670.976458	9.88131291682493E-324	508.4887136	254.2439871	99.85747724	0	0	0	0	0	0	0
1:47:37	20.21826903	2690.671916	8.190721777	7.817313115	13.33964341	3.428228801	3.383019199	50.59684025	1003.848865	28.6	2670.976458	9.88131291682493E-324	508.4887136	254.2439871	99.85747724	0	0	0	0	0	0	0
1:47:37	20.21826903	2690.671916	8.190721777	7.817313115	13.33964341	3.428228801	3.383019199	50.59684025	1003.848865	28.6	2670.976458	9.88131291682493E-324	508.4887136	254.2439871	99.85747724	0	0	0	0	0	0	0
1:47:37	20.21826903	2690.671916	8.190721777	7.817313115	13.33964341	3.428228801	3.383019199	50.59684025	1003.848865	28.6	2670.976458	9.88131291682493E-324	508.4887136	254.2439871	99.85747724	0	0	0	0	0	0	0
1:47:37	20.21826903	2690.671916	8.190721777	7.817313115	13.33964341	3.428228801	3.383019199	50.59684025	1003.848865	28.6	2670.976458	9.88131291682493E-324	508.4887136	254.2439871	99.85747724	0	0	0	0	0	0	0
1:47:37	20.21826903	2690.671916	8.190721777	7.817313115	13.33964341	3.428228801	3.383019199	50.59684025	1003.848865	28.6	2670.976458	9.88131291682493E-324	508.4887136	254.2439871	99.85747724	0	0	0	0	0	0	0
1:47:37	20.21826903	2690.671916	8.190721777	7.817313115	13.33964341	3.428228801	3.383019199	50.59684025	1003.848865	28.6	2670.976458	9.88131291682493E-324	508.4887136	254.2439871	99.85747724	0	0	0	0	0	0	0
1:47:37	179.3943217	2674.756341	8.11843355	7.989488315	13.26135343	3.360773146	3.38378583	50.59838221	1004.307163	28.6	2662.342715	9.88131291682493E-324	508.8236214	254.4113774	99.85773235	0	0	0	0	0	0	0
1:47:37	179.3943217	2674.756341	8.11843355	7.989488315	13.26135343	3.360773146	3.38378583	50.59838221	1004.307163	28.6	2662.342715	9.88131291682493E-324	508.8236214	254.4113774	99.85773235	0	0	0	0	0	0	0
1:47:37	179.3943217	2674.756341	8.11843355	7.989488315	13.26135343	3.360773146	3.38378583	50.59838221	1004.307163	28.6	2662.342715	9.88131291682493E-324	508.8236214	254.4113774	99.85773235	0	0	0	0	0	0	0
1:47:37	179.3943217	2674.756341	8.11843355	7.989488315	13.26135343	3.360773146	3.38378583	50.59838221	1004.307163	28.6	2662.342715	9.88131291682493E-324	508.8236214	254.4113774	99.85773235	0	0	0	0	0	0	0
1:47:37	179.3943217	2674.756341	8.11843355	7.989488315	13.26135343	3.360773146	3.38378583	50.59838221	1004.307163	28.6	2662.342715	9.88131291682493E-324	508.8236214	254.4113774	99.85773235	0	0	0	0	0	0	0
1:47:37	179.3943217	2674.756341	8.11843355	7.989488315	13.26135343	3.360773146	3.38378583	50.59838221	1004.307163	28.6	2662.342715	9.88131291682493E-324	508.8236214	254.4113774	99.85773235	0	0	0	0	0	0	0
1:47:37	179.3943217	2674.756341	8.11843355	7.989488315	13.26135343	3.360773146	3.38378583	50.59838221	1004.307163	28.6	2662.342715	9.88131291682493E-324	508.8236214	254.4113774	99.85773235	0	0	0	0	0	0	0
1:47:37	179.3943217	2674.756341	8.11843355	7.989488315	13.26135343	3.360773146	3.38378583	50.59838221	1004.307163	28.6	2662.342715	9.88131291682493E-324	508.8236214	254.4113774	99.85773235	0	0	0	0	0	0	0
1:47:37	46.02562873	2661.013878	7.981381978	7.787274017	13.19804495	3.298091851	3.357938345	50.59917169	1004.541811	28.6	2652.346822	9.88131291682493E-324	508.9950941	254.4970812	99.85786296	0	0	0	0	0	0	0
1:47:37	46.02562873	2661.013878	7.981381978	7.787274017	13.19804495	3.298091851	3.357938345	50.59917169	1004.541811	28.6	2652.346822	9.88131291682493E-324	508.9950941	254.4970812	99.85786296	0	0	0	0	0	0	0
1:47:37	46.02562873	2661.013878	7.981381978	7.787274017	13.19804495	3.298091851	3.357938345	50.59917169	1004.541811	28.6	2652.346822	9.88131291682493E-324	508.9950941	254.4970812	99.85786296	0	0	0	0	0	0	0
1:47:37	46.02562873	2661.013878	7.981381978	7.787274017	13.19804495	3.298091851	3.357938345	50.59917169	1004.541811	28.6	2652.346822	9.88131291682493E-324	508.9950941	254.4970812	99.85786296	0	0	0	0	0	0	0
1:47:37	46.02562873	2661.013878	7.981381978	7.787274017	13.19804495	3.298091851	3.357938345	50.59917169	1004.541811	28.6	2652.346822	9.88131291682493E-324	508.9950941	254.4970812	99.85786296	0	0	0	0	0	0	0
1:47:37	46.02562873	2661.013878	7.981381978	7.787274017	13.19804495	3.298091851	3.357938345	50.59917169	1004.541811	28.6	2652.346822	9.88131291682493E-324	508.9950941	254.4970812	99.85786296	0	0	0	0	0	0	0
1:47:37	46.02562873	2661.013878	7.981381978	7.787274017	13.19804495	3.298091851	3.357938345	50.59917169	1004.541811	28.6	2652.346822	9.88131291682493E-324	508.9950941	254.4970812	99.85786296	0	0	0	0	0	0	0
1:47:38	46.02562873	2661.013878	7.981381978	7.787274017	13.19804495	3.298091851	3.357938345	50.59917169	1004.541811	28.6	2652.346822	9.88131291682493E-324	508.9950941	254.4970812	99.85786296	0	0	0	0	0	0	0
1:47:38	46.02562873	2661.013878	7.981381978	7.787274017	13.19804495	3.298091851	3.357938345	50.59917169	1004.541811	28.6	2652.346822	9.88131291682493E-324	508.9950941	254.4970812	99.85786296	0	0	0	0	0	0	0
1:47:38	-65.75541409	2648.330042	7.883475573	7.779556297	13.13812702	3.237855028	3.318872433	50.69717591	1002.905151	28.6	2643.766413	9.88131291682493E-324	509.0828882	254.5409616	99.85792984	0	0	0	0	0	0	0
1:47:38	-65.75541409	2648.330042	7.883475573	7.779556297	13.13812702	3.237855028	3.318872433	50.69717591	1002.905151	28.6	2643.766413	9.88131291682493E-324	509.0828882	254.5409616	99.85792984	0	0	0	0	0	0	0
1:47:38	-65.75541409	2648.330042	7.883475573	7.779556297	13.13812702	3.237855028	3.318872433	50.69717591	1002.905151	28.6	2643.766413	9.88131291682493E-324	509.0828882	254.5409616	99.85792984	0	0	0	0	0	0	0
1:47:38	-65.75541409	2648.330042	7.883475573	7.779556297	13.13812702	3.237855028	3.318872433	50.69717591	1002.905151	28.6	2643.766413	9.88131291682493E-324	509.0828882	254.5409616	99.85792984	0	0	0	0	0	0	0
1:47:38	-65.75541409	2648.330042	7.883475573	7.779556297	13.13812702	3.237855028	3.318872433	50.69717591	1002.905151	28.6	2643.766413	9.88131291682493E-324	509.0828882	254.5409616	99.85792984	0	0	0	0	0	0	0
1:47:38	-65.75541409	2648.330042	7.883475573	7.779556297	13.13812702	3.237855028	3.318872433	50.69717591	1002.905151	28.6	2643.766413	9.88131291682493E-324	509.0828882	254.5409616	99.85792984	0	0	0	0	0	0	0
1:47:38	-65.75541409	2648.330042	7.883475573	7.779556297	13.13812702	3.237855028	3.318872433	50.69717591	1002.905151	28.6	2643.766413	9.88131291682493E-324	509.0828882	254.5409616	99.85792984	0	0	0	0	0	0	0
1:47:38	-65.75541409	2648.330042	7.883475573	7.779556297	13.13812702	3.237855028	3.318872433	50.69717591	1002.905151	28.6	2643.766413	9.88131291682493E-324	509.0828882	254.5409616	99.85792984	0	0	0	0	0	0	0
1:47:38	-107.728652	2636.754421	7.909563493	7.472860824	13.07790503	3.181589774	3.276190685	50.74735406	1002.067182	28.6	2634.222323	9.88131291682493E-324	509.1278388	254.5634283	99.85796408	0	0	0	0	0	0	0
1:47:38	-107.728652	2636.754421	7.909563493	7.472860824	13.07790503	3.181589774	3.276190685	50.74735406	1002.067182	28.6	2634.222323	9.88131291682493E-324	509.1278388	254.5634283	99.85796408	0	0	0	0	0	0	0
1:47:38	-107.728652	2636.754421	7.909563493	7.472860824	13.07790503	3.181589774	3.276190685	50.74735406	1002.067182	28.6	2634.222323	9.88131291682493E-324	509.1278388	254.5634283	99.85796408	0	0	0	0	0	0	0
1:47:38	-107.728652	2636.754421	7.909563493	7.472860824	13.07790503	3.181589774	3.276190685	50.74735406	1002.067182	28.6	2634.222323	9.88131291682493E-324	509.1278388	254.5634283	99.85796408	0	0	0	0	0	0	0
1:47:38	-107.728652	2636.754421	7.909563493	7.472860824	13.07790503	3.181589774	3.276190685	50.74735406	1002.067182	28.6	2634.222323	9.88131291682493E-324	509.1278388	254.5634283	99.85796408	0	0	0	0	0	0	0
1:47:38	-107.728652	2636.754421	7.909563493	7.472860824	13.07790503	3.181589774	3.276190685	50.74735406	1002.067182	28.6	2634.222323	9.88131291682493E-324	509.1278388	254.5634283	99.85796408	0	0	0	0	0	0	0
1:47:38	-107.728652	2636.754421	7.909563493	7.472860824	13.07790503	3.181589774	3.276190685	50.74735406	1002.067182	28.6	2634.222323	9.88131291682493E-324	509.1278388	254.5634283	99.85796408	0	0	0	0	0	0	0
1:47:38	-107.728652	2636.754421	7.909563493	7.472860824	13.07790503	3.181589774	3.276190685	50.74735406	1002.067182	28.6	2634.222323	9.88131291682493E-324	509.1278388	254.5634283	99.85796408	0	0	0	0	0	0	0
1:47:38	-245.3747978	2624.064936	7.846056508	7.486344742	13.02067138	3.118925964	3.225905631	50.77304528	1001.638141	28.6	2621.120206	9.88131291682493E-324	509.1508534	254.5749313	99.85798161	0	0	0	0	0	0	0
1:47:38	-245.3747978	2624.064936	7.846056508	7.486344742	13.02067138	3.118925964	3.225905631	50.77304528	1001.638141	28.6	2621.120206	9.88131291682493E-324	509.1508534	254.5749313	99.85798161	0	0	0	0	0	0	0
1:47:38	-245.3747978	2624.064936	7.846056508	7.486344742	13.02067138	3.118925964	3.225905631	50.77304528	1001.638141	28.6	2621.120206	9.88131291682493E-324	509.1508534	254.5749313	99.85798161	0	0	0	0	0	0	0
1:47:38	-245.3747978	2624.064936	7.846056508	7.486344742	13.02067138	3.118925964	3.225905631	50.77304528	1001.638141	28.6	2621.120206	9.88131291682493E-324	509.1508534	254.5749313	99.85798161	0	0	0	0	0	0	0
1:47:38	-245.3747978	2624.064936	7.846056508	7.486344742	13.02067138	3.118925964	3.225905631	50.77304528	1001.638141	28.6	2621.120206	9.88131291682493E-324	509.1508534	254.5749313	99.85798161	0	0	0	0	0	0	0
1:47:38	-245.3747978	2624.064936	7.846056508	7.486344742	13.02067138	3.118925964	3.225905631	50.77304528	1001.638141	28.6	2621.120206	9.88131291682493E-324	509.1508534	254.5749313	99.85798161	0	0	0	0	0	0	0
1:47:38	-245.3747978	2624.064936	7.846056508	7.486344742	13.02067138	3.118925964	3.225905631	50.77304528	1001.638141	28.6	2621.120206	9.88131291682493E-324	509.1508534	254.5749313	99.85798161	0	0	0	0	0	0	0
1:47:38	-245.3747978	2624.064936	7.846056508	7.486344742	13.02067138	3.118925964	3.225905631	50.77304528	1001.638141	28.6	2621.120206	9.88131291682493E-324	509.1508534	254.5749313	99.85798161	0	0	0	0	0	0	0
1:47:38	-245.3747978	2624.064936	7.846056508	7.486344742	13.02067138	3.118925964	3.225905631	50.77304528	1001.638141	28.6	2621.120206	9.88131291682493E-324	509.1508534	254.5749313	99.85798161	0	0	0	0	0	0	0
1:47:38	-183.1967285	2614.268759	7.210476932	6.949168508	12.99576774	2.419442094	3.070751683	50.78619918	1002.256912	28.6	2611.280017	9.88131291682493E-324	509.162637	254.5808208	99.85799058	0	0	0	0	0	0	0
1:47:38	-183.1967285	2614.268759	7.210476932	6.949168508	12.99576774	2.419442094	3.070751683	50.78619918	1002.256912	28.6	2611.280017	9.88131291682493E-324	509.162637	254.5808208	99.85799058	0	0	0	0	0	0	0
1:47:38	-183.1967285	2614.268759	7.210476932	6.949168508	12.99576774	2.419442094	3.070751683	50.78619918	1002.256912	28.6	2611.280017	9.88131291682493E-324	509.162637	254.5808208	99.85799058	0	0	0	0	0	0	0
1:47:38	-183.1967285	2614.268759	7.210476932	6.949168508	12.99576774	2.419442094	3.070751683	50.78619918	1002.256912	28.6	2611.280017	9.88131291682493E-324	509.162637	254.5808208	99.85799058	0	0	0	0	0	0	0
1:47:38	-183.1967285	2614.268759	7.210476932	6.949168508	12.99576774	2.419442094	3.070751683	50.78619918	1002.256912	28.6	2611.280017	9.88131291682493E-324	509.162637	254.5808208	99.85799058	0	0	0	0	0	0	0
1:47:39	-183.1967285	2614.268759	7.210476932	6.949168508	12.99576774	2.419442094	3.070751683	50.78619918	1002.256912	28.6	2611.280017	9.88131291682493E-324	509.162637	254.5808208	99.85799058	0	0	0	0	0	0	0
1:47:39	-183.1967285	2614.268759	7.210476932	6.949168508	12.99576774	2.419442094	3.070751683	50.78619918	1002.256912	28.6	2611.280017	9.88131291682493E-324	509.162637	254.5808208	99.85799058	0	0	0	0	0	0	0
1:47:39	-183.1967285	2614.268759	7.210476932	6.949168508	12.99576774	2.419442094	3.070751683	50.78619918	1002.256912	28.6	2611.280017	9.88131291682493E-324	509.162637	254.5808208	99.85799058	0	0	0	0	0	0	0
1:47:39	-305.275221	2619.224557	6.417220189	6.216334276	13.08857709	0.919218352	2.499560862	50.69533398	1002.871835	28.6	2606.397265	9.88131291682493E-324	508.6957981	254.3476443	99.85750718	0	0	0	0	0	0	0
1:47:39	-305.275221	2619.224557	6.417220189	6.216334276	13.08857709	0.919218352	2.499560862	50.69533398	1002.871835	28.6	2606.397265	9.88131291682493E-324	508.6957981	254.3476443	99.85750718	0	0	0	0	0	0	0
1:47:39	-305.275221	2619.224557	6.417220189	6.216334276	13.08857709	0.919218352	2.499560862	50.69533398	1002.871835	28.6	2606.397265	9.88131291682493E-324	508.6957981	254.3476443	99.85750718	0	0	0	0	0	0	0
1:47:39	-305.275221	2619.224557	6.417220189	6.216334276	13.08857709	0.919218352	2.499560862	50.69533398	1002.871835	28.6	2606.397265	9.88131291682493E-324	508.6957981	254.3476443	99.85750718	0	0	0	0	0	0	0
1:47:39	-305.275221	2619.224557	6.417220189	6.216334276	13.08857709	0.919218352	2.499560862	50.69533398	1002.871835	28.6	2606.397265	9.88131291682493E-324	508.6957981	254.3476443	99.85750718	0	0	0	0	0	0	0
1:47:39	-305.275221	2619.224557	6.417220189	6.216334276	13.08857709	0.919218352	2.499560862	50.69533398	1002.871835	28.6	2606.397265	9.88131291682493E-324	508.6957981	254.3476443	99.85750718	0	0	0	0	0	0	0
1:47:39	-305.275221	2619.224557	6.417220189	6.216334276	13.08857709	0.919218352	2.499560862	50.69533398	1002.871835	28.6	2606.397265	9.88131291682493E-324	508.6957981	254.3476443	99.85750718	0	0	0	0	0	0	0
1:47:39	-305.275221	2619.224557	6.417220189	6.216334276	13.08857709	0.919218352	2.499560862	50.69533398	1002.871835	28.6	2606.397265	9.88131291682493E-324	508.6957981	254.3476443	99.85750718	0	0	0	0	0	0	0
1:47:39	-305.275221	2619.224557	6.417220189	6.216334276	13.08857709	0.919218352	2.499560862	50.69533398	1002.871835	28.6	2606.397265	9.88131291682493E-324	508.6957981	254.3476443	99.85750718	0	0	0	0	0	0	0
1:47:39	-61.24067315	2648.257413	5.374496737	5.110571149	13.32507947	-0.943648204	1.448023161	50.648811	1003.186676	28.6	2604.537472	9.88131291682493E-324	508.4567766	254.2282579	99.85725968	0	0	0	0	0	0	0
1:47:39	-61.24067315	2648.257413	5.374496737	5.110571149	13.32507947	-0.943648204	1.448023161	50.648811	1003.186676	28.6	2604.537472	9.88131291682493E-324	508.4567766	254.2282579	99.85725968	0	0	0	0	0	0	0
1:47:39	-61.24067315	2648.257413	5.374496737	5.110571149	13.32507947	-0.943648204	1.448023161	50.648811	1003.186676	28.6	2604.537472	9.88131291682493E-324	508.4567766	254.2282579	99.85725968	0	0	0	0	0	0	0
1:47:39	-61.24067315	2648.257413	5.374496737	5.110571149	13.32507947	-0.943648204	1.448023161	50.648811	1003.186676	28.6	2604.537472	9.88131291682493E-324	508.4567766	254.2282579	99.85725968	0	0	0	0	0	0	0
1:47:39	-61.24067315	2648.257413	5.374496737	5.110571149	13.32507947	-0.943648204	1.448023161	50.648811	1003.186676	28.6	2604.537472	9.88131291682493E-324	508.4567766	254.2282579	99.85725968	0	0	0	0	0	0	0
1:47:39	-61.24067315	2648.257413	5.374496737	5.110571149	13.32507947	-0.943648204	1.448023161	50.648811	1003.186676	28.6	2604.537472	9.88131291682493E-324	508.4567766	254.2282579	99.85725968	0	0	0	0	0	0	0
1:47:39	-61.24067315	2648.257413	5.374496737	5.110571149	13.32507947	-0.943648204	1.448023161	50.648811	1003.186676	28.6	2604.537472	9.88131291682493E-324	508.4567766	254.2282579	99.85725968	0	0	0	0	0	0	0
1:47:39	-61.24067315	2648.257413	5.374496737	5.110571149	13.32507947	-0.943648204	1.448023161	50.648811	1003.186676	28.6	2604.537472	9.88131291682493E-324	508.4567766	254.2282579	99.85725968	0	0	0	0	0	0	0
1:47:39	-61.24067315	2648.257413	5.374496737	5.110571149	13.32507947	-0.943648204	1.448023161	50.648811	1003.186676	28.6	2604.537472	9.88131291682493E-324	508.4567766	254.2282579	99.85725968	0	0	0	0	0	0	0
1:47:39	-61.24067315	2648.257413	5.374496737	5.110571149	13.32507947	-0.943648204	1.448023161	50.648811	1003.186676	28.6	2604.537472	9.88131291682493E-324	508.4567766	254.2282579	99.85725968	0	0	0	0	0	0	0
1:47:39	-61.24067315	2648.257413	5.374496737	5.110571149	13.32507947	-0.943648204	1.448023161	50.648811	1003.186676	28.6	2604.537472	9.88131291682493E-324	508.4567766	254.2282579	99.85725968	0	0	0	0	0	0	0
1:47:39	-61.24067315	2648.257413	5.374496737	5.110571149	13.32507947	-0.943648204	1.448023161	50.648811	1003.186676	28.6	2604.537472	9.88131291682493E-324	508.4567766	254.2282579	99.85725968	0	0	0	0	0	0	0
1:47:39	148.0394041	2738.185642	3.535807571	3.650651474	13.975435	-4.060744243	-0.963419931	50.61599439	1003.268359	28.6	2606.397274	9.88131291682493E-324	508.2881745	254.1440445	99.85708509	0	0	0	0	0	0	0
1:47:39	148.0394041	2738.185642	3.535807571	3.650651474	13.975435	-4.060744243	-0.963419931	50.61599439	1003.268359	28.6	2606.397274	9.88131291682493E-324	508.2881745	254.1440445	99.85708509	0	0	0	0	0	0	0
1:47:39	148.0394041	2738.185642	3.535807571	3.650651474	13.975435	-4.060744243	-0.963419931	50.61599439	1003.268359	28.6	2606.397274	9.88131291682493E-324	508.2881745	254.1440445	99.85708509	0	0	0	0	0	0	0
1:47:39	148.0394041	2738.185642	3.535807571	3.650651474	13.975435	-4.060744243	-0.963419931	50.61599439	1003.268359	28.6	2606.397274	9.88131291682493E-324	508.2881745	254.1440445	99.85708509	0	0	0	0	0	0	0
1:47:39	304.3773109	2810.843825	2.741565476	2.908749555	14.43502272	-5.485909053	-2.423399004	50.60818913	1003.04712	28.6	2609.755308	9.88131291682493E-324	508.2480733	254.1240148	99.85704357	0	0	0	0	0	0	0
1:47:39	304.3773109	2810.843825	2.741565476	2.908749555	14.43502272	-5.485909053	-2.423399004	50.60818913	1003.04712	28.6	2609.755308	9.88131291682493E-324	508.2480733	254.1240148	99.85704357	0	0	0	0	0	0	0
1:47:39	304.3773109	2810.843825	2.741565476	2.908749555	14.43502272	-5.485909053	-2.423399004	50.60818913	1003.04712	28.6	2609.755308	9.88131291682493E-324	508.2480733	254.1240148	99.85704357	0	0	0	0	0	0	0
1:47:39	304.3773109	2810.843825	2.741565476	2.908749555	14.43502272	-5.485909053	-2.423399004	50.60818913	1003.04712	28.6	2609.755308	9.88131291682493E-324	508.2480733	254.1240148	99.85704357	0	0	0	0	0	0	0
1:47:40	304.3773109	2810.843825	2.741565476	2.908749555	14.43502272	-5.485909053	-2.423399004	50.60818913	1003.04712	28.6	2609.755308	9.88131291682493E-324	508.2480733	254.1240148	99.85704357	0	0	0	0	0	0	0
1:47:40	304.3773109	2810.843825	2.741565476	2.908749555	14.43502272	-5.485909053	-2.423399004	50.60818913	1003.04712	28.6	2609.755308	9.88131291682493E-324	508.2480733	254.1240148	99.85704357	0	0	0	0	0	0	0
1:47:40	304.3773109	2810.843825	2.741565476	2.908749555	14.43502272	-5.485909053	-2.423399004	50.60818913	1003.04712	28.6	2609.755308	9.88131291682493E-324	508.2480733	254.1240148	99.85704357	0	0	0	0	0	0	0
1:47:40	304.3773109	2810.843825	2.741565476	2.908749555	14.43502272	-5.485909053	-2.423399004	50.60818913	1003.04712	28.6	2609.755308	9.88131291682493E-324	508.2480733	254.1240148	99.85704357	0	0	0	0	0	0	0
1:47:40	304.3773109	2810.843825	2.741565476	2.908749555	14.43502272	-5.485909053	-2.423399004	50.60818913	1003.04712	28.6	2609.755308	9.88131291682493E-324	508.2480733	254.1240148	99.85704357	0	0	0	0	0	0	0
1:47:40	377.4871752	2873.859998	2.325137524	2.413511772	14.82636363	-6.353697435	-3.55924429	50.60419283	1002.933845	28.6	2613.570814	9.88131291682493E-324	508.2275415	254.1137596	99.85702231	0	0	0	0	0	0	0
1:47:40	377.4871752	2873.859998	2.325137524	2.413511772	14.82636363	-6.353697435	-3.55924429	50.60419283	1002.933845	28.6	2613.570814	9.88131291682493E-324	508.2275415	254.1137596	99.85702231	0	0	0	0	0	0	0
1:47:40	377.4871752	2873.859998	2.325137524	2.413511772	14.82636363	-6.353697435	-3.55924429	50.60419283	1002.933845	28.6	2613.570814	9.88131291682493E-324	508.2275415	254.1137596	99.85702231	0	0	0	0	0	0	0
1:47:40	377.4871752	2873.859998	2.325137524	2.413511772	14.82636363	-6.353697435	-3.55924429	50.60419283	1002.933845	28.6	2613.570814	9.88131291682493E-324	508.2275415	254.1137596	99.85702231	0	0	0	0	0	0	0
1:47:40	377.4871752	2873.859998	2.325137524	2.413511772	14.82636363	-6.353697435	-3.55924429	50.60419283	1002.933845	28.6	2613.570814	9.88131291682493E-324	508.2275415	254.1137596	99.85702231	0	0	0	0	0	0	0
1:47:40	377.4871752	2873.859998	2.325137524	2.413511772	14.82636363	-6.353697435	-3.55924429	50.60419283	1002.933845	28.6	2613.570814	9.88131291682493E-324	508.2275415	254.1137596	99.85702231	0	0	0	0	0	0	0
1:47:40	377.4871752	2873.859998	2.325137524	2.413511772	14.82636363	-6.353697435	-3.55924429	50.60419283	1002.933845	28.6	2613.570814	9.88131291682493E-324	508.2275415	254.1137596	99.85702231	0	0	0	0	0	0	0
1:47:40	377.4871752	2873.859998	2.325137524	2.413511772	14.82636363	-6.353697435	-3.55924429	50.60419283	1002.933845	28.6	2613.570814	9.88131291682493E-324	508.2275415	254.1137596	99.85702231	0	0	0	0	0	0	0
1:47:40	393.1789217	2954.041983	3.305166412	3.330078027	15.21379418	-5.693917087	-4.431101077	50.60214673	1002.875849	28.6	2620.197873	9.88131291682493E-324	508.2170293	254.1085089	99.85701142	0	0	0	0	0	0	0
1:47:40	393.1789217	2954.041983	3.305166412	3.330078027	15.21379418	-5.693917087	-4.431101077	50.60214673	1002.875849	28.6	2620.197873	9.88131291682493E-324	508.2170293	254.1085089	99.85701142	0	0	0	0	0	0	0
1:47:40	393.1789217	2954.041983	3.305166412	3.330078027	15.21379418	-5.693917087	-4.431101077	50.60214673	1002.875849	28.6	2620.197873	9.88131291682493E-324	508.2170293	254.1085089	99.85701142	0	0	0	0	0	0	0
1:47:40	393.1789217	2954.041983	3.305166412	3.330078027	15.21379418	-5.693917087	-4.431101077	50.60214673	1002.875849	28.6	2620.197873	9.88131291682493E-324	508.2170293	254.1085089	99.85701142	0	0	0	0	0	0	0
1:47:40	393.1789217	2954.041983	3.305166412	3.330078027	15.21379418	-5.693917087	-4.431101077	50.60214673	1002.875849	28.6	2620.197873	9.88131291682493E-324	508.2170293	254.1085089	99.85701142	0	0	0	0	0	0	0
1:47:40	393.1789217	2954.041983	3.305166412	3.330078027	15.21379418	-5.693917087	-4.431101077	50.60214673	1002.875849	28.6	2620.197873	9.88131291682493E-324	508.2170293	254.1085089	99.85701142	0	0	0	0	0	0	0
1:47:40	393.1789217	2954.041983	3.305166412	3.330078027	15.21379418	-5.693917087	-4.431101077	50.60214673	1002.875849	28.6	2620.197873	9.88131291682493E-324	508.2170293	254.1085089	99.85701142	0	0	0	0	0	0	0
1:47:40	393.1789217	2954.041983	3.305166412	3.330078027	15.21379418	-5.693917087	-4.431101077	50.60214673	1002.875849	28.6	2620.197873	9.88131291682493E-324	508.2170293	254.1085089	99.85701142	0	0	0	0	0	0	0
1:47:40	393.1789217	2954.041983	3.305166412	3.330078027	15.21379418	-5.693917087	-4.431101077	50.60214673	1002.875849	28.6	2620.197873	9.88131291682493E-324	508.2170293	254.1085089	99.85701142	0	0	0	0	0	0	0
1:47:40	86.2617999	3009.414679	4.841309203	4.61411195	15.41561462	-3.925573548	-4.478323751	50.60109913	1002.846155	28.6	2629.077503	9.88131291682493E-324	508.211647	254.1058206	99.85700585	0	0	0	0	0	0	0
1:47:40	86.2617999	3009.414679	4.841309203	4.61411195	15.41561462	-3.925573548	-4.478323751	50.60109913	1002.846155	28.6	2629.077503	9.88131291682493E-324	508.211647	254.1058206	99.85700585	0	0	0	0	0	0	0
1:47:40	86.2617999	3009.414679	4.841309203	4.61411195	15.41561462	-3.925573548	-4.478323751	50.60109913	1002.846155	28.6	2629.077503	9.88131291682493E-324	508.211647	254.1058206	99.85700585	0	0	0	0	0	0	0
1:47:40	86.2617999	3009.414679	4.841309203	4.61411195	15.41561462	-3.925573548	-4.478323751	50.60109913	1002.846155	28.6	2629.077503	9.88131291682493E-324	508.211647	254.1058206	99.85700585	0	0	0	0	0	0	0
1:47:40	86.2617999	3009.414679	4.841309203	4.61411195	15.41561462	-3.925573548	-4.478323751	50.60109913	1002.846155	28.6	2629.077503	9.88131291682493E-324	508.211647	254.1058206	99.85700585	0	0	0	0	0	0	0
1:47:40	86.2617999	3009.414679	4.841309203	4.61411195	15.41561462	-3.925573548	-4.478323751	50.60109913	1002.846155	28.6	2629.077503	9.88131291682493E-324	508.211647	254.1058206	99.85700585	0	0	0	0	0	0	0
1:47:40	86.2617999	3009.414679	4.841309203	4.61411195	15.41561462	-3.925573548	-4.478323751	50.60109913	1002.846155	28.6	2629.077503	9.88131291682493E-324	508.211647	254.1058206	99.85700585	0	0	0	0	0	0	0
1:47:40	86.2617999	3009.414679	4.841309203	4.61411195	15.41561462	-3.925573548	-4.478323751	50.60109913	1002.846155	28.6	2629.077503	9.88131291682493E-324	508.211647	254.1058206	99.85700585	0	0	0	0	0	0	0
1:47:40	-254.1996864	3028.181124	6.235486312	5.893121318	15.41859469	-1.786061657	-3.728389761	50.66056275	1000.879439	28.6	2638.963049	9.88131291682493E-324	508.2494913	254.1246441	99.85720299	0	0	0	0	0	0	0
1:47:40	-254.1996864	3028.181124	6.235486312	5.893121318	15.41859469	-1.786061657	-3.728389761	50.66056275	1000.879439	28.6	2638.963049	9.88131291682493E-324	508.2494913	254.1246441	99.85720299	0	0	0	0	0	0	0
1:47:40	-254.1996864	3028.181124	6.235486312	5.893121318	15.41859469	-1.786061657	-3.728389761	50.66056275	1000.879439	28.6	2638.963049	9.88131291682493E-324	508.2494913	254.1246441	99.85720299	0	0	0	0	0	0	0
1:47:41	-254.1996864	3028.181124	6.235486312	5.893121318	15.41859469	-1.786061657	-3.728389761	50.66056275	1000.879439	28.6	2638.963049	9.88131291682493E-324	508.2494913	254.1246441	99.85720299	0	0	0	0	0	0	0
1:47:41	-254.1996864	3028.181124	6.235486312	5.893121318	15.41859469	-1.786061657	-3.728389761	50.66056275	1000.879439	28.6	2638.963049	9.88131291682493E-324	508.2494913	254.1246441	99.85720299	0	0	0	0	0	0	0
1:47:41	-254.1996864	3028.181124	6.235486312	5.893121318	15.41859469	-1.786061657	-3.728389761	50.66056275	1000.879439	28.6	2638.963049	9.88131291682493E-324	508.2494913	254.1246441	99.85720299	0	0	0	0	0	0	0
1:47:41	-254.1996864	3028.181124	6.235486312	5.893121318	15.41859469	-1.786061657	-3.728389761	50.66056275	1000.879439	28.6	2638.963049	9.88131291682493E-324	508.2494913	254.1246441	99.85720299	0	0	0	0	0	0	0
1:47:41	-254.1996864	3028.181124	6.235486312	5.893121318	15.41859469	-1.786061657	-3.728389761	50.66056275	1000.879439	28.6	2638.963049	9.88131291682493E-324	508.2494913	254.1246441	99.85720299	0	0	0	0	0	0	0
1:47:41	-162.7280155	3018.482383	7.578904992	7.157478115	15.25538448	0.248592432	-2.512655557	50.77740813	999.8724809	28.6	2648.421497	9.88131291682493E-324	508.3273315	254.1633698	99.85759193	0	0	0	0	0	0	0
1:47:41	-162.7280155	3018.482383	7.578904992	7.157478115	15.25538448	0.248592432	-2.512655557	50.77740813	999.8724809	28.6	2648.421497	9.88131291682493E-324	508.3273315	254.1633698	99.85759193	0	0	0	0	0	0	0
1:47:41	-162.7280155	3018.482383	7.578904992	7.157478115	15.25538448	0.248592432	-2.512655557	50.77740813	999.8724809	28.6	2648.421497	9.88131291682493E-324	508.3273315	254.1633698	99.85759193	0	0	0	0	0	0	0
1:47:41	-162.7280155	3018.482383	7.578904992	7.157478115	15.25538448	0.248592432	-2.512655557	50.77740813	999.8724809	28.6	2648.421497	9.88131291682493E-324	508.3273315	254.1633698	99.85759193	0	0	0	0	0	0	0
1:47:41	-162.7280155	3018.482383	7.578904992	7.157478115	15.25538448	0.248592432	-2.512655557	50.77740813	999.8724809	28.6	2648.421497	9.88131291682493E-324	508.3273315	254.1633698	99.85759193	0	0	0	0	0	0	0
1:47:41	-162.7280155	3018.482383	7.578904992	7.157478115	15.25538448	0.248592432	-2.512655557	50.77740813	999.8724809	28.6	2648.421497	9.88131291682493E-324	508.3273315	254.1633698	99.85759193	0	0	0	0	0	0	0
1:47:41	-162.7280155	3018.482383	7.578904992	7.157478115	15.25538448	0.248592432	-2.512655557	50.77740813	999.8724809	28.6	2648.421497	9.88131291682493E-324	508.3273315	254.1633698	99.85759193	0	0	0	0	0	0	0
1:47:41	-162.7280155	3018.482383	7.578904992	7.157478115	15.25538448	0.248592432	-2.512655557	50.77740813	999.8724809	28.6	2648.421497	9.88131291682493E-324	508.3273315	254.1633698	99.85759193	0	0	0	0	0	0	0
1:47:41	-162.7280155	3018.482383	7.578904992	7.157478115	15.25538448	0.248592432	-2.512655557	50.77740813	999.8724809	28.6	2648.421497	9.88131291682493E-324	508.3273315	254.1633698	99.85759193	0	0	0	0	0	0	0
1:47:41	-96.36711192	2980.460452	8.665479356	7.949092795	14.95294085	2.034815325	-0.997295645	50.83723296	999.3569182	28.6	2657.240823	9.88131291682493E-324	508.3671857	254.1831973	99.85779107	0	0	0	0	0	0	0
1:47:41	-96.36711192	2980.460452	8.665479356	7.949092795	14.95294085	2.034815325	-0.997295645	50.83723296	999.3569182	28.6	2657.240823	9.88131291682493E-324	508.3671857	254.1831973	99.85779107	0	0	0	0	0	0	0
1:47:41	-96.36711192	2980.460452	8.665479356	7.949092795	14.95294085	2.034815325	-0.997295645	50.83723296	999.3569182	28.6	2657.240823	9.88131291682493E-324	508.3671857	254.1831973	99.85779107	0	0	0	0	0	0	0
1:47:41	-96.36711192	2980.460452	8.665479356	7.949092795	14.95294085	2.034815325	-0.997295645	50.83723296	999.3569182	28.6	2657.240823	9.88131291682493E-324	508.3671857	254.1831973	99.85779107	0	0	0	0	0	0	0
1:47:41	-96.36711192	2980.460452	8.665479356	7.949092795	14.95294085	2.034815325	-0.997295645	50.83723296	999.3569182	28.6	2657.240823	9.88131291682493E-324	508.3671857	254.1831973	99.85779107	0	0	0	0	0	0	0
1:47:41	-96.36711192	2980.460452	8.665479356	7.949092795	14.95294085	2.034815325	-0.997295645	50.83723296	999.3569182	28.6	2657.240823	9.88131291682493E-324	508.3671857	254.1831973	99.85779107	0	0	0	0	0	0	0
1:47:41	-96.36711192	2980.460452	8.665479356	7.949092795	14.95294085	2.034815325	-0.997295645	50.83723296	999.3569182	28.6	2657.240823	9.88131291682493E-324	508.3671857	254.1831973	99.85779107	0	0	0	0	0	0	0
1:47:41	-96.36711192	2980.460452	8.665479356	7.949092795	14.95294085	2.034815325	-0.997295645	50.83723296	999.3569182	28.6	2657.240823	9.88131291682493E-324	508.3671857	254.1831973	99.85779107	0	0	0	0	0	0	0
1:47:41	-212.5261853	2922.670528	9.36497343	8.504303511	14.57908172	3.144825446	0.50139263	50.86786328	999.0929501	28.6	2664.643237	9.88131291682493E-324	508.3875911	254.193349	99.85789303	0	0	0	0	0	0	0
1:47:41	-212.5261853	2922.670528	9.36497343	8.504303511	14.57908172	3.144825446	0.50139263	50.86786328	999.0929501	28.6	2664.643237	9.88131291682493E-324	508.3875911	254.193349	99.85789303	0	0	0	0	0	0	0
1:47:41	-212.5261853	2922.670528	9.36497343	8.504303511	14.57908172	3.144825446	0.50139263	50.86786328	999.0929501	28.6	2664.643237	9.88131291682493E-324	508.3875911	254.193349	99.85789303	0	0	0	0	0	0	0
1:47:41	-212.5261853	2922.670528	9.36497343	8.504303511	14.57908172	3.144825446	0.50139263	50.86786328	999.0929501	28.6	2664.643237	9.88131291682493E-324	508.3875911	254.193349	99.85789303	0	0	0	0	0	0	0
1:47:41	-212.5261853	2922.670528	9.36497343	8.504303511	14.57908172	3.144825446	0.50139263	50.86786328	999.0929501	28.6	2664.643237	9.88131291682493E-324	508.3875911	254.193349	99.85789303	0	0	0	0	0	0	0
1:47:41	-212.5261853	2922.670528	9.36497343	8.504303511	14.57908172	3.144825446	0.50139263	50.86786328	999.0929501	28.6	2664.643237	9.88131291682493E-324	508.3875911	254.193349	99.85789303	0	0	0	0	0	0	0
1:47:41	-212.5261853	2922.670528	9.36497343	8.504303511	14.57908172	3.144825446	0.50139263	50.86786328	999.0929501	28.6	2664.643237	9.88131291682493E-324	508.3875911	254.193349	99.85789303	0	0	0	0	0	0	0
1:47:41	-212.5261853	2922.670528	9.36497343	8.504303511	14.57908172	3.144825446	0.50139263	50.86786328	999.0929501	28.6	2664.643237	9.88131291682493E-324	508.3875911	254.193349	99.85789303	0	0	0	0	0	0	0
1:47:41	-399.6731989	2855.168334	9.381226396	8.856723398	14.20532984	3.523638629	1.687889026	50.688346	1001.937038	28.6	2670.428457	9.88131291682493E-324	508.3980386	254.1985467	99.85794523	0	0	0	0	0	0	0
1:47:41	-399.6731989	2855.168334	9.381226396	8.856723398	14.20532984	3.523638629	1.687889026	50.688346	1001.937038	28.6	2670.428457	9.88131291682493E-324	508.3980386	254.1985467	99.85794523	0	0	0	0	0	0	0
1:47:42	-399.6731989	2855.168334	9.381226396	8.856723398	14.20532984	3.523638629	1.687889026	50.688346	1001.937038	28.6	2670.428457	9.88131291682493E-324	508.3980386	254.1985467	99.85794523	0	0	0	0	0	0	0
1:47:42	-399.6731989	2855.168334	9.381226396	8.856723398	14.20532984	3.523638629	1.687889026	50.688346	1001.937038	28.6	2670.428457	9.88131291682493E-324	508.3980386	254.1985467	99.85794523	0	0	0	0	0	0	0
1:47:42	-399.6731989	2855.168334	9.381226396	8.856723398	14.20532984	3.523638629	1.687889026	50.688346	1001.937038	28.6	2670.428457	9.88131291682493E-324	508.3980386	254.1985467	99.85794523	0	0	0	0	0	0	0
1:47:42	-399.6731989	2855.168334	9.381226396	8.856723398	14.20532984	3.523638629	1.687889026	50.688346	1001.937038	28.6	2670.428457	9.88131291682493E-324	508.3980386	254.1985467	99.85794523	0	0	0	0	0	0	0
1:47:42	-399.6731989	2855.168334	9.381226396	8.856723398	14.20532984	3.523638629	1.687889026	50.688346	1001.937038	28.6	2670.428457	9.88131291682493E-324	508.3980386	254.1985467	99.85794523	0	0	0	0	0	0	0
1:47:42	-399.6731989	2855.168334	9.381226396	8.856723398	14.20532984	3.523638629	1.687889026	50.688346	1001.937038	28.6	2670.428457	9.88131291682493E-324	508.3980386	254.1985467	99.85794523	0	0	0	0	0	0	0
1:47:42	-399.6731989	2855.168334	9.381226396	8.856723398	14.20532984	3.523638629	1.687889026	50.688346	1001.937038	28.6	2670.428457	9.88131291682493E-324	508.3980386	254.1985467	99.85794523	0	0	0	0	0	0	0
1:47:42	-270.5781738	2803.030267	8.980267915	8.85504238	13.93209688	3.629742978	2.469687181	50.59643315	1003.393212	28.6	2674.505066	9.88131291682493E-324	508.4033878	254.2012079	99.85797196	0	0	0	0	0	0	0
1:47:42	-270.5781738	2803.030267	8.980267915	8.85504238	13.93209688	3.629742978	2.469687181	50.59643315	1003.393212	28.6	2674.505066	9.88131291682493E-324	508.4033878	254.2012079	99.85797196	0	0	0	0	0	0	0
1:47:42	-270.5781738	2803.030267	8.980267915	8.85504238	13.93209688	3.629742978	2.469687181	50.59643315	1003.393212	28.6	2674.505066	9.88131291682493E-324	508.4033878	254.2012079	99.85797196	0	0	0	0	0	0	0
1:47:42	-270.5781738	2803.030267	8.980267915	8.85504238	13.93209688	3.629742978	2.469687181	50.59643315	1003.393212	28.6	2674.505066	9.88131291682493E-324	508.4033878	254.2012079	99.85797196	0	0	0	0	0	0	0
1:47:42	-270.5781738	2803.030267	8.980267915	8.85504238	13.93209688	3.629742978	2.469687181	50.59643315	1003.393212	28.6	2674.505066	9.88131291682493E-324	508.4033878	254.2012079	99.85797196	0	0	0	0	0	0	0
1:47:42	-270.5781738	2803.030267	8.980267915	8.85504238	13.93209688	3.629742978	2.469687181	50.59643315	1003.393212	28.6	2674.505066	9.88131291682493E-324	508.4033878	254.2012079	99.85797196	0	0	0	0	0	0	0
1:47:42	-270.5781738	2803.030267	8.980267915	8.85504238	13.93209688	3.629742978	2.469687181	50.59643315	1003.393212	28.6	2674.505066	9.88131291682493E-324	508.4033878	254.2012079	99.85797196	0	0	0	0	0	0	0
1:47:42	-270.5781738	2803.030267	8.980267915	8.85504238	13.93209688	3.629742978	2.469687181	50.59643315	1003.393212	28.6	2674.505066	9.88131291682493E-324	508.4033878	254.2012079	99.85797196	0	0	0	0	0	0	0
1:47:42	-162.949049	2767.469241	8.883217172	8.930437698	13.7361616	3.639772405	2.943311837	50.54937377	1004.138772	28.6	2677.27873	9.88131291682493E-324	508.4061265	254.2025705	99.85798564	0	0	0	0	0	0	0
1:47:42	-162.949049	2767.469241	8.883217172	8.930437698	13.7361616	3.639772405	2.943311837	50.54937377	1004.138772	28.6	2677.27873	9.88131291682493E-324	508.4061265	254.2025705	99.85798564	0	0	0	0	0	0	0
1:47:42	-162.949049	2767.469241	8.883217172	8.930437698	13.7361616	3.639772405	2.943311837	50.54937377	1004.138772	28.6	2677.27873	9.88131291682493E-324	508.4061265	254.2025705	99.85798564	0	0	0	0	0	0	0
1:47:42	-162.949049	2767.469241	8.883217172	8.930437698	13.7361616	3.639772405	2.943311837	50.54937377	1004.138772	28.6	2677.27873	9.88131291682493E-324	508.4061265	254.2025705	99.85798564	0	0	0	0	0	0	0
1:47:42	-162.949049	2767.469241	8.883217172	8.930437698	13.7361616	3.639772405	2.943311837	50.54937377	1004.138772	28.6	2677.27873	9.88131291682493E-324	508.4061265	254.2025705	99.85798564	0	0	0	0	0	0	0
1:47:42	-162.949049	2767.469241	8.883217172	8.930437698	13.7361616	3.639772405	2.943311837	50.54937377	1004.138772	28.6	2677.27873	9.88131291682493E-324	508.4061265	254.2025705	99.85798564	0	0	0	0	0	0	0
1:47:42	-162.949049	2767.469241	8.883217172	8.930437698	13.7361616	3.639772405	2.943311837	50.54937377	1004.138772	28.6	2677.27873	9.88131291682493E-324	508.4061265	254.2025705	99.85798564	0	0	0	0	0	0	0
1:47:42	-162.949049	2767.469241	8.883217172	8.930437698	13.7361616	3.639772405	2.943311837	50.54937377	1004.138772	28.6	2677.27873	9.88131291682493E-324	508.4061265	254.2025705	99.85798564	0	0	0	0	0	0	0
1:47:42	-288.9298731	2738.170731	8.612759192	8.439880102	13.58978674	3.589459471	3.214143661	50.52527937	1004.520499	28.6	2679.170886	9.88131291682493E-324	508.4075288	254.2032681	99.85799265	0	0	0	0	0	0	0
1:47:42	-288.9298731	2738.170731	8.612759192	8.439880102	13.58978674	3.589459471	3.214143661	50.52527937	1004.520499	28.6	2679.170886	9.88131291682493E-324	508.4075288	254.2032681	99.85799265	0	0	0	0	0	0	0
1:47:42	-288.9298731	2738.170731	8.612759192	8.439880102	13.58978674	3.589459471	3.214143661	50.52527937	1004.520499	28.6	2679.170886	9.88131291682493E-324	508.4075288	254.2032681	99.85799265	0	0	0	0	0	0	0
1:47:42	-288.9298731	2738.170731	8.612759192	8.439880102	13.58978674	3.589459471	3.214143661	50.52527937	1004.520499	28.6	2679.170886	9.88131291682493E-324	508.4075288	254.2032681	99.85799265	0	0	0	0	0	0	0
1:47:42	-288.9298731	2738.170731	8.612759192	8.439880102	13.58978674	3.589459471	3.214143661	50.52527937	1004.520499	28.6	2679.170886	9.88131291682493E-324	508.4075288	254.2032681	99.85799265	0	0	0	0	0	0	0
1:47:42	-288.9298731	2738.170731	8.612759192	8.439880102	13.58978674	3.589459471	3.214143661	50.52527937	1004.520499	28.6	2679.170886	9.88131291682493E-324	508.4075288	254.2032681	99.85799265	0	0	0	0	0	0	0
1:47:42	-288.9298731	2738.170731	8.612759192	8.439880102	13.58978674	3.589459471	3.214143661	50.52527937	1004.520499	28.6	2679.170886	9.88131291682493E-324	508.4075288	254.2032681	99.85799265	0	0	0	0	0	0	0
1:47:42	-288.9298731	2738.170731	8.612759192	8.439880102	13.58978674	3.589459471	3.214143661	50.52527937	1004.520499	28.6	2679.170886	9.88131291682493E-324	508.4075288	254.2032681	99.85799265	0	0	0	0	0	0	0
1:47:43	-81.05855902	2715.353366	8.363284706	8.171826612	13.47033081	3.524563249	3.350569554	50.70814304	1004.993616	28.6	2680.367605	9.88131291682493E-324	510.3514627	255.1752333	99.85946024	0	0	0	0	0	0	0
1:47:43	-81.05855902	2715.353366	8.363284706	8.171826612	13.47033081	3.524563249	3.350569554	50.70814304	1004.993616	28.6	2680.367605	9.88131291682493E-324	510.3514627	255.1752333	99.85946024	0	0	0	0	0	0	0
1:47:43	-81.05855902	2715.353366	8.363284706	8.171826612	13.47033081	3.524563249	3.350569554	50.70814304	1004.993616	28.6	2680.367605	9.88131291682493E-324	510.3514627	255.1752333	99.85946024	0	0	0	0	0	0	0
1:47:43	-81.05855902	2715.353366	8.363284706	8.171826612	13.47033081	3.524563249	3.350569554	50.70814304	1004.993616	28.6	2680.367605	9.88131291682493E-324	510.3514627	255.1752333	99.85946024	0	0	0	0	0	0	0
1:47:43	-81.05855902	2715.353366	8.363284706	8.171826612	13.47033081	3.524563249	3.350569554	50.70814304	1004.993616	28.6	2680.367605	9.88131291682493E-324	510.3514627	255.1752333	99.85946024	0	0	0	0	0	0	0
1:47:43	-81.05855902	2715.353366	8.363284706	8.171826612	13.47033081	3.524563249	3.350569554	50.70814304	1004.993616	28.6	2680.367605	9.88131291682493E-324	510.3514627	255.1752333	99.85946024	0	0	0	0	0	0	0
1:47:43	-81.05855902	2715.353366	8.363284706	8.171826612	13.47033081	3.524563249	3.350569554	50.70814304	1004.993616	28.6	2680.367605	9.88131291682493E-324	510.3514627	255.1752333	99.85946024	0	0	0	0	0	0	0
1:47:43	-81.05855902	2715.353366	8.363284706	8.171826612	13.47033081	3.524563249	3.350569554	50.70814304	1004.993616	28.6	2680.367605	9.88131291682493E-324	510.3514627	255.1752333	99.85946024	0	0	0	0	0	0	0
1:47:43	-73.52009422	2695.253452	8.29423377	8.223575225	13.36781738	3.449224384	3.402163612	50.80176924	1005.235851	28.6	2676.235486	9.88131291682493E-324	511.3467569	255.6728794	99.86021164	0	0	0	0	0	0	0
1:47:43	-73.52009422	2695.253452	8.29423377	8.223575225	13.36781738	3.449224384	3.402163612	50.80176924	1005.235851	28.6	2676.235486	9.88131291682493E-324	511.3467569	255.6728794	99.86021164	0	0	0	0	0	0	0
1:47:43	-73.52009422	2695.253452	8.29423377	8.223575225	13.36781738	3.449224384	3.402163612	50.80176924	1005.235851	28.6	2676.235486	9.88131291682493E-324	511.3467569	255.6728794	99.86021164	0	0	0	0	0	0	0
1:47:43	-73.52009422	2695.253452	8.29423377	8.223575225	13.36781738	3.449224384	3.402163612	50.80176924	1005.235851	28.6	2676.235486	9.88131291682493E-324	511.3467569	255.6728794	99.86021164	0	0	0	0	0	0	0
1:47:43	-73.52009422	2695.253452	8.29423377	8.223575225	13.36781738	3.449224384	3.402163612	50.80176924	1005.235851	28.6	2676.235486	9.88131291682493E-324	511.3467569	255.6728794	99.86021164	0	0	0	0	0	0	0
1:47:43	-73.52009422	2695.253452	8.29423377	8.223575225	13.36781738	3.449224384	3.402163612	50.80176924	1005.235851	28.6	2676.235486	9.88131291682493E-324	511.3467569	255.6728794	99.86021164	0	0	0	0	0	0	0
1:47:43	-73.52009422	2695.253452	8.29423377	8.223575225	13.36781738	3.449224384	3.402163612	50.80176924	1005.235851	28.6	2676.235486	9.88131291682493E-324	511.3467569	255.6728794	99.86021164	0	0	0	0	0	0	0
1:47:43	-73.52009422	2695.253452	8.29423377	8.223575225	13.36781738	3.449224384	3.402163612	50.80176924	1005.235851	28.6	2676.235486	9.88131291682493E-324	511.3467569	255.6728794	99.86021164	0	0	0	0	0	0	0
1:47:43	-73.52009422	2695.253452	8.29423377	8.223575225	13.36781738	3.449224384	3.402163612	50.80176924	1005.235851	28.6	2676.235486	9.88131291682493E-324	511.3467569	255.6728794	99.86021164	0	0	0	0	0	0	0
1:47:43	161.0728958	2679.992863	8.23645569	7.994910515	13.2879785	3.385882884	3.403835769	50.84970585	1005.359876	28.6	2667.437825	9.88131291682493E-324	511.8563475	255.9276743	99.86059636	0	0	0	0	0	0	0
1:47:43	161.0728958	2679.992863	8.23645569	7.994910515	13.2879785	3.385882884	3.403835769	50.84970585	1005.359876	28.6	2667.437825	9.88131291682493E-324	511.8563475	255.9276743	99.86059636	0	0	0	0	0	0	0
1:47:43	161.0728958	2679.992863	8.23645569	7.994910515	13.2879785	3.385882884	3.403835769	50.84970585	1005.359876	28.6	2667.437825	9.88131291682493E-324	511.8563475	255.9276743	99.86059636	0	0	0	0	0	0	0
1:47:43	161.0728958	2679.992863	8.23645569	7.994910515	13.2879785	3.385882884	3.403835769	50.84970585	1005.359876	28.6	2667.437825	9.88131291682493E-324	511.8563475	255.9276743	99.86059636	0	0	0	0	0	0	0
1:47:43	161.0728958	2679.992863	8.23645569	7.994910515	13.2879785	3.385882884	3.403835769	50.84970585	1005.359876	28.6	2667.437825	9.88131291682493E-324	511.8563475	255.9276743	99.86059636	0	0	0	0	0	0	0
1:47:43	161.0728958	2679.992863	8.23645569	7.994910515	13.2879785	3.385882884	3.403835769	50.84970585	1005.359876	28.6	2667.437825	9.88131291682493E-324	511.8563475	255.9276743	99.86059636	0	0	0	0	0	0	0
1:47:43	161.0728958	2679.992863	8.23645569	7.994910515	13.2879785	3.385882884	3.403835769	50.84970585	1005.359876	28.6	2667.437825	9.88131291682493E-324	511.8563475	255.9276743	99.86059636	0	0	0	0	0	0	0
1:47:43	161.0728958	2679.992863	8.23645569	7.994910515	13.2879785	3.385882884	3.403835769	50.84970585	1005.359876	28.6	2667.437825	9.88131291682493E-324	511.8563475	255.9276743	99.86059636	0	0	0	0	0	0	0
1:47:43	-15.06651737	2665.841738	8.032993313	8.010818184	13.22550099	3.321740037	3.381795914	50.87424939	1005.423376	28.6	2658.456222	9.88131291682493E-324	512.1172579	256.0581292	99.86079334	0	0	0	0	0	0	0
1:47:43	-15.06651737	2665.841738	8.032993313	8.010818184	13.22550099	3.321740037	3.381795914	50.87424939	1005.423376	28.6	2658.456222	9.88131291682493E-324	512.1172579	256.0581292	99.86079334	0	0	0	0	0	0	0
1:47:43	-15.06651737	2665.841738	8.032993313	8.010818184	13.22550099	3.321740037	3.381795914	50.87424939	1005.423376	28.6	2658.456222	9.88131291682493E-324	512.1172579	256.0581292	99.86079334	0	0	0	0	0	0	0
1:47:43	-15.06651737	2665.841738	8.032993313	8.010818184	13.22550099	3.321740037	3.381795914	50.87424939	1005.423376	28.6	2658.456222	9.88131291682493E-324	512.1172579	256.0581292	99.86079334	0	0	0	0	0	0	0
1:47:43	-15.06651737	2665.841738	8.032993313	8.010818184	13.22550099	3.321740037	3.381795914	50.87424939	1005.423376	28.6	2658.456222	9.88131291682493E-324	512.1172579	256.0581292	99.86079334	0	0	0	0	0	0	0
1:47:43	-15.06651737	2665.841738	8.032993313	8.010818184	13.22550099	3.321740037	3.381795914	50.87424939	1005.423376	28.6	2658.456222	9.88131291682493E-324	512.1172579	256.0581292	99.86079334	0	0	0	0	0	0	0
1:47:43	-15.06651737	2665.841738	8.032993313	8.010818184	13.22550099	3.321740037	3.381795914	50.87424939	1005.423376	28.6	2658.456222	9.88131291682493E-324	512.1172579	256.0581292	99.86079334	0	0	0	0	0	0	0
1:47:44	-15.06651737	2665.841738	8.032993313	8.010818184	13.22550099	3.321740037	3.381795914	50.87424939	1005.423376	28.6	2658.456222	9.88131291682493E-324	512.1172579	256.0581292	99.86079334	0	0	0	0	0	0	0
1:47:44	-219.3801529	2651.401106	7.904876576	7.55761091	13.16540851	3.252914899	3.344847508	50.93561569	1004.835641	28.6	2647.619722	9.88131291682493E-324	512.2508441	256.1249222	99.86089419	0	0	0	0	0	0	0
1:47:44	-219.3801529	2651.401106	7.904876576	7.55761091	13.16540851	3.252914899	3.344847508	50.93561569	1004.835641	28.6	2647.619722	9.88131291682493E-324	512.2508441	256.1249222	99.86089419	0	0	0	0	0	0	0
1:47:44	-219.3801529	2651.401106	7.904876576	7.55761091	13.16540851	3.252914899	3.344847508	50.93561569	1004.835641	28.6	2647.619722	9.88131291682493E-324	512.2508441	256.1249222	99.86089419	0	0	0	0	0	0	0
1:47:44	-219.3801529	2651.401106	7.904876576	7.55761091	13.16540851	3.252914899	3.344847508	50.93561569	1004.835641	28.6	2647.619722	9.88131291682493E-324	512.2508441	256.1249222	99.86089419	0	0	0	0	0	0	0
1:47:44	-219.3801529	2651.401106	7.904876576	7.55761091	13.16540851	3.252914899	3.344847508	50.93561569	1004.835641	28.6	2647.619722	9.88131291682493E-324	512.2508441	256.1249222	99.86089419	0	0	0	0	0	0	0
1:47:44	-219.3801529	2651.401106	7.904876576	7.55761091	13.16540851	3.252914899	3.344847508	50.93561569	1004.835641	28.6	2647.619722	9.88131291682493E-324	512.2508441	256.1249222	99.86089419	0	0	0	0	0	0	0
1:47:44	-219.3801529	2651.401106	7.904876576	7.55761091	13.16540851	3.252914899	3.344847508	50.93561569	1004.835641	28.6	2647.619722	9.88131291682493E-324	512.2508441	256.1249222	99.86089419	0	0	0	0	0	0	0
1:47:44	-219.3801529	2651.401106	7.904876576	7.55761091	13.16540851	3.252914899	3.344847508	50.93561569	1004.835641	28.6	2647.619722	9.88131291682493E-324	512.2508441	256.1249222	99.86089419	0	0	0	0	0	0	0
1:47:44	-219.3801529	2651.401106	7.904876576	7.55761091	13.16540851	3.252914899	3.344847508	50.93561569	1004.835641	28.6	2647.619722	9.88131291682493E-324	512.2508441	256.1249222	99.86089419	0	0	0	0	0	0	0
1:47:44	-266.6600463	2640.714518	7.764088807	7.333448786	13.10695316	3.201188428	3.300385924	50.96703523	1004.53472	28.6	2637.34825	9.88131291682493E-324	512.3192402	256.1591201	99.86094582	0	0	0	0	0	0	0
1:47:44	-266.6600463	2640.714518	7.764088807	7.333448786	13.10695316	3.201188428	3.300385924	50.96703523	1004.53472	28.6	2637.34825	9.88131291682493E-324	512.3192402	256.1591201	99.86094582	0	0	0	0	0	0	0
1:47:44	-266.6600463	2640.714518	7.764088807	7.333448786	13.10695316	3.201188428	3.300385924	50.96703523	1004.53472	28.6	2637.34825	9.88131291682493E-324	512.3192402	256.1591201	99.86094582	0	0	0	0	0	0	0
1:47:44	-266.6600463	2640.714518	7.764088807	7.333448786	13.10695316	3.201188428	3.300385924	50.96703523	1004.53472	28.6	2637.34825	9.88131291682493E-324	512.3192402	256.1591201	99.86094582	0	0	0	0	0	0	0
1:47:44	-266.6600463	2640.714518	7.764088807	7.333448786	13.10695316	3.201188428	3.300385924	50.96703523	1004.53472	28.6	2637.34825	9.88131291682493E-324	512.3192402	256.1591201	99.86094582	0	0	0	0	0	0	0
1:47:44	-266.6600463	2640.714518	7.764088807	7.333448786	13.10695316	3.201188428	3.300385924	50.96703523	1004.53472	28.6	2637.34825	9.88131291682493E-324	512.3192402	256.1591201	99.86094582	0	0	0	0	0	0	0
1:47:44	-266.6600463	2640.714518	7.764088807	7.333448786	13.10695316	3.201188428	3.300385924	50.96703523	1004.53472	28.6	2637.34825	9.88131291682493E-324	512.3192402	256.1591201	99.86094582	0	0	0	0	0	0	0
1:47:44	-266.6600463	2640.714518	7.764088807	7.333448786	13.10695316	3.201188428	3.300385924	50.96703523	1004.53472	28.6	2637.34825	9.88131291682493E-324	512.3192402	256.1591201	99.86094582	0	0	0	0	0	0	0
1:47:44	48.3703043	2631.357425	7.588069469	7.178501778	13.04988002	3.155336475	3.252381593	50.98312204	1004.380649	28.6	2627.252456	9.88131291682493E-324	512.354259	256.1766295	99.86097226	0	0	0	0	0	0	0
1:47:44	48.3703043	2631.357425	7.588069469	7.178501778	13.04988002	3.155336475	3.252381593	50.98312204	1004.380649	28.6	2627.252456	9.88131291682493E-324	512.354259	256.1766295	99.86097226	0	0	0	0	0	0	0
1:47:44	48.3703043	2631.357425	7.588069469	7.178501778	13.04988002	3.155336475	3.252381593	50.98312204	1004.380649	28.6	2627.252456	9.88131291682493E-324	512.354259	256.1766295	99.86097226	0	0	0	0	0	0	0
1:47:44	48.3703043	2631.357425	7.588069469	7.178501778	13.04988002	3.155336475	3.252381593	50.98312204	1004.380649	28.6	2627.252456	9.88131291682493E-324	512.354259	256.1766295	99.86097226	0	0	0	0	0	0	0
1:47:44	48.3703043	2631.357425	7.588069469	7.178501778	13.04988002	3.155336475	3.252381593	50.98312204	1004.380649	28.6	2627.252456	9.88131291682493E-324	512.354259	256.1766295	99.86097226	0	0	0	0	0	0	0
1:47:44	48.3703043	2631.357425	7.588069469	7.178501778	13.04988002	3.155336475	3.252381593	50.98312204	1004.380649	28.6	2627.252456	9.88131291682493E-324	512.354259	256.1766295	99.86097226	0	0	0	0	0	0	0
1:47:44	48.3703043	2631.357425	7.588069469	7.178501778	13.04988002	3.155336475	3.252381593	50.98312204	1004.380649	28.6	2627.252456	9.88131291682493E-324	512.354259	256.1766295	99.86097226	0	0	0	0	0	0	0
1:47:44	48.3703043	2631.357425	7.588069469	7.178501778	13.04988002	3.155336475	3.252381593	50.98312204	1004.380649	28.6	2627.252456	9.88131291682493E-324	512.354259	256.1766295	99.86097226	0	0	0	0	0	0	0
1:47:44	-45.5188842	2620.883082	7.230043568	6.899480911	13.02230657	2.537204275	3.119491376	50.99135848	1004.301764	28.6	2617.732497	9.88131291682493E-324	512.3721886	256.1855943	99.8609858	0	0	0	0	0	0	0
1:47:44	-45.5188842	2620.883082	7.230043568	6.899480911	13.02230657	2.537204275	3.119491376	50.99135848	1004.301764	28.6	2617.732497	9.88131291682493E-324	512.3721886	256.1855943	99.8609858	0	0	0	0	0	0	0
1:47:44	-45.5188842	2620.883082	7.230043568	6.899480911	13.02230657	2.537204275	3.119491376	50.99135848	1004.301764	28.6	2617.732497	9.88131291682493E-324	512.3721886	256.1855943	99.8609858	0	0	0	0	0	0	0
1:47:44	-45.5188842	2620.883082	7.230043568	6.899480911	13.02230657	2.537204275	3.119491376	50.99135848	1004.301764	28.6	2617.732497	9.88131291682493E-324	512.3721886	256.1855943	99.8609858	0	0	0	0	0	0	0
1:47:44	-45.5188842	2620.883082	7.230043568	6.899480911	13.02230657	2.537204275	3.119491376	50.99135848	1004.301764	28.6	2617.732497	9.88131291682493E-324	512.3721886	256.1855943	99.8609858	0	0	0	0	0	0	0
1:47:44	-45.5188842	2620.883082	7.230043568	6.899480911	13.02230657	2.537204275	3.119491376	50.99135848	1004.301764	28.6	2617.732497	9.88131291682493E-324	512.3721886	256.1855943	99.8609858	0	0	0	0	0	0	0
1:47:45	-45.5188842	2620.883082	7.230043568	6.899480911	13.02230657	2.537204275	3.119491376	50.99135848	1004.301764	28.6	2617.732497	9.88131291682493E-324	512.3721886	256.1855943	99.8609858	0	0	0	0	0	0	0
1:47:45	-45.5188842	2620.883082	7.230043568	6.899480911	13.02230657	2.537204275	3.119491376	50.99135848	1004.301764	28.6	2617.732497	9.88131291682493E-324	512.3721886	256.1855943	99.8609858	0	0	0	0	0	0	0
1:47:45	35.47933129	2623.95917	6.507542307	6.369518226	13.09676496	1.165824589	2.629219584	50.89797554	1004.261375	28.6	2612.964495	9.88131291682493E-324	511.4961366	255.7475683	99.86001673	0	0	0	0	0	0	0
1:47:45	35.47933129	2623.95917	6.507542307	6.369518226	13.09676496	1.165824589	2.629219584	50.89797554	1004.261375	28.6	2612.964495	9.88131291682493E-324	511.4961366	255.7475683	99.86001673	0	0	0	0	0	0	0
1:47:45	35.47933129	2623.95917	6.507542307	6.369518226	13.09676496	1.165824589	2.629219584	50.89797554	1004.261375	28.6	2612.964495	9.88131291682493E-324	511.4961366	255.7475683	99.86001673	0	0	0	0	0	0	0
1:47:45	35.47933129	2623.95917	6.507542307	6.369518226	13.09676496	1.165824589	2.629219584	50.89797554	1004.261375	28.6	2612.964495	9.88131291682493E-324	511.4961366	255.7475683	99.86001673	0	0	0	0	0	0	0
1:47:45	35.47933129	2623.95917	6.507542307	6.369518226	13.09676496	1.165824589	2.629219584	50.89797554	1004.261375	28.6	2612.964495	9.88131291682493E-324	511.4961366	255.7475683	99.86001673	0	0	0	0	0	0	0
1:47:45	35.47933129	2623.95917	6.507542307	6.369518226	13.09676496	1.165824589	2.629219584	50.89797554	1004.261375	28.6	2612.964495	9.88131291682493E-324	511.4961366	255.7475683	99.86001673	0	0	0	0	0	0	0
1:47:45	35.47933129	2623.95917	6.507542307	6.369518226	13.09676496	1.165824589	2.629219584	50.89797554	1004.261375	28.6	2612.964495	9.88131291682493E-324	511.4961366	255.7475683	99.86001673	0	0	0	0	0	0	0
1:47:45	35.47933129	2623.95917	6.507542307	6.369518226	13.09676496	1.165824589	2.629219584	50.89797554	1004.261375	28.6	2612.964495	9.88131291682493E-324	511.4961366	255.7475683	99.86001673	0	0	0	0	0	0	0
1:47:45	35.47933129	2623.95917	6.507542307	6.369518226	13.09676496	1.165824589	2.629219584	50.89797554	1004.261375	28.6	2612.964495	9.88131291682493E-324	511.4961366	255.7475683	99.86001673	0	0	0	0	0	0	0
1:47:45	96.69741762	2649.820287	5.417357661	5.400545332	13.32304766	-0.73436981	1.587712427	50.85016348	1004.240696	28.6	2611.106005	9.88131291682493E-324	511.0475979	255.523299	99.85952057	0	0	0	0	0	0	0
1:47:45	96.69741762	2649.820287	5.417357661	5.400545332	13.32304766	-0.73436981	1.587712427	50.85016348	1004.240696	28.6	2611.106005	9.88131291682493E-324	511.0475979	255.523299	99.85952057	0	0	0	0	0	0	0
1:47:45	96.69741762	2649.820287	5.417357661	5.400545332	13.32304766	-0.73436981	1.587712427	50.85016348	1004.240696	28.6	2611.106005	9.88131291682493E-324	511.0475979	255.523299	99.85952057	0	0	0	0	0	0	0
1:47:45	96.69741762	2649.820287	5.417357661	5.400545332	13.32304766	-0.73436981	1.587712427	50.85016348	1004.240696	28.6	2611.106005	9.88131291682493E-324	511.0475979	255.523299	99.85952057	0	0	0	0	0	0	0
1:47:45	96.69741762	2649.820287	5.417357661	5.400545332	13.32304766	-0.73436981	1.587712427	50.85016348	1004.240696	28.6	2611.106005	9.88131291682493E-324	511.0475979	255.523299	99.85952057	0	0	0	0	0	0	0
1:47:45	96.69741762	2649.820287	5.417357661	5.400545332	13.32304766	-0.73436981	1.587712427	50.85016348	1004.240696	28.6	2611.106005	9.88131291682493E-324	511.0475979	255.523299	99.85952057	0	0	0	0	0	0	0
1:47:45	96.69741762	2649.820287	5.417357661	5.400545332	13.32304766	-0.73436981	1.587712427	50.85016348	1004.240696	28.6	2611.106005	9.88131291682493E-324	511.0475979	255.523299	99.85952057	0	0	0	0	0	0	0
1:47:45	96.69741762	2649.820287	5.417357661	5.400545332	13.32304766	-0.73436981	1.587712427	50.85016348	1004.240696	28.6	2611.106005	9.88131291682493E-324	511.0475979	255.523299	99.85952057	0	0	0	0	0	0	0
1:47:45	333.7149018	2694.856387	4.263767123	4.31746321	13.6488404	-2.620397343	0.271556763	50.8256837	1004.230108	28.6	2611.298939	9.88131291682493E-324	510.8179461	255.4084731	99.85926653	0	0	0	0	0	0	0
1:47:45	333.7149018	2694.856387	4.263767123	4.31746321	13.6488404	-2.620397343	0.271556763	50.8256837	1004.230108	28.6	2611.298939	9.88131291682493E-324	510.8179461	255.4084731	99.85926653	0	0	0	0	0	0	0
1:47:45	333.7149018	2694.856387	4.263767123	4.31746321	13.6488404	-2.620397343	0.271556763	50.8256837	1004.230108	28.6	2611.298939	9.88131291682493E-324	510.8179461	255.4084731	99.85926653	0	0	0	0	0	0	0
1:47:45	333.7149018	2694.856387	4.263767123	4.31746321	13.6488404	-2.620397343	0.271556763	50.8256837	1004.230108	28.6	2611.298939	9.88131291682493E-324	510.8179461	255.4084731	99.85926653	0	0	0	0	0	0	0
1:47:45	333.7149018	2694.856387	4.263767123	4.31746321	13.6488404	-2.620397343	0.271556763	50.8256837	1004.230108	28.6	2611.298939	9.88131291682493E-324	510.8179461	255.4084731	99.85926653	0	0	0	0	0	0	0
1:47:45	333.7149018	2694.856387	4.263767123	4.31746321	13.6488404	-2.620397343	0.271556763	50.8256837	1004.230108	28.6	2611.298939	9.88131291682493E-324	510.8179461	255.4084731	99.85926653	0	0	0	0	0	0	0
1:47:45	333.7149018	2694.856387	4.263767123	4.31746321	13.6488404	-2.620397343	0.271556763	50.8256837	1004.230108	28.6	2611.298939	9.88131291682493E-324	510.8179461	255.4084731	99.85926653	0	0	0	0	0	0	0
1:47:45	333.7149018	2694.856387	4.263767123	4.31746321	13.6488404	-2.620397343	0.271556763	50.8256837	1004.230108	28.6	2611.298939	9.88131291682493E-324	510.8179461	255.4084731	99.85926653	0	0	0	0	0	0	0
1:47:45	484.1105657	2760.503262	3.249696767	3.059661163	14.09803829	-4.40805144	-1.291522937	50.81315005	1003.466528	28.6	2613.593305	9.88131291682493E-324	510.7003644	255.3496822	99.85913646	0	0	0	0	0	0	0
1:47:45	484.1105657	2760.503262	3.249696767	3.059661163	14.09803829	-4.40805144	-1.291522937	50.81315005	1003.466528	28.6	2613.593305	9.88131291682493E-324	510.7003644	255.3496822	99.85913646	0	0	0	0	0	0	0
1:47:45	484.1105657	2760.503262	3.249696767	3.059661163	14.09803829	-4.40805144	-1.291522937	50.81315005	1003.466528	28.6	2613.593305	9.88131291682493E-324	510.7003644	255.3496822	99.85913646	0	0	0	0	0	0	0
1:47:45	484.1105657	2760.503262	3.249696767	3.059661163	14.09803829	-4.40805144	-1.291522937	50.81315005	1003.466528	28.6	2613.593305	9.88131291682493E-324	510.7003644	255.3496822	99.85913646	0	0	0	0	0	0	0
1:47:45	484.1105657	2760.503262	3.249696767	3.059661163	14.09803829	-4.40805144	-1.291522937	50.81315005	1003.466528	28.6	2613.593305	9.88131291682493E-324	510.7003644	255.3496822	99.85913646	0	0	0	0	0	0	0
1:47:46	484.1105657	2760.503262	3.249696767	3.059661163	14.09803829	-4.40805144	-1.291522937	50.81315005	1003.466528	28.6	2613.593305	9.88131291682493E-324	510.7003644	255.3496822	99.85913646	0	0	0	0	0	0	0
1:47:46	484.1105657	2760.503262	3.249696767	3.059661163	14.09803829	-4.40805144	-1.291522937	50.81315005	1003.466528	28.6	2613.593305	9.88131291682493E-324	510.7003644	255.3496822	99.85913646	0	0	0	0	0	0	0
1:47:46	484.1105657	2760.503262	3.249696767	3.059661163	14.09803829	-4.40805144	-1.291522937	50.81315005	1003.466528	28.6	2613.593305	9.88131291682493E-324	510.7003644	255.3496822	99.85913646	0	0	0	0	0	0	0
1:47:46	484.1105657	2760.503262	3.249696767	3.059661163	14.09803829	-4.40805144	-1.291522937	50.81315005	1003.466528	28.6	2613.593305	9.88131291682493E-324	510.7003644	255.3496822	99.85913646	0	0	0	0	0	0	0
1:47:46	420.8963537	2845.45807	2.599428745	2.651018516	14.6373236	-5.791082337	-2.923739744	50.85553283	1002.806006	28.6	2618.386804	9.88131291682493E-324	510.6401626	255.3195813	99.85906987	0	0	0	0	0	0	0
1:47:46	420.8963537	2845.45807	2.599428745	2.651018516	14.6373236	-5.791082337	-2.923739744	50.85553283	1002.806006	28.6	2618.386804	9.88131291682493E-324	510.6401626	255.3195813	99.85906987	0	0	0	0	0	0	0
1:47:46	420.8963537	2845.45807	2.599428745	2.651018516	14.6373236	-5.791082337	-2.923739744	50.85553283	1002.806006	28.6	2618.386804	9.88131291682493E-324	510.6401626	255.3195813	99.85906987	0	0	0	0	0	0	0
1:47:46	420.8963537	2845.45807	2.599428745	2.651018516	14.6373236	-5.791082337	-2.923739744	50.85553283	1002.806006	28.6	2618.386804	9.88131291682493E-324	510.6401626	255.3195813	99.85906987	0	0	0	0	0	0	0
1:47:46	420.8963537	2845.45807	2.599428745	2.651018516	14.6373236	-5.791082337	-2.923739744	50.85553283	1002.806006	28.6	2618.386804	9.88131291682493E-324	510.6401626	255.3195813	99.85906987	0	0	0	0	0	0	0
1:47:46	420.8963537	2845.45807	2.599428745	2.651018516	14.6373236	-5.791082337	-2.923739744	50.85553283	1002.806006	28.6	2618.386804	9.88131291682493E-324	510.6401626	255.3195813	99.85906987	0	0	0	0	0	0	0
1:47:46	420.8963537	2845.45807	2.599428745	2.651018516	14.6373236	-5.791082337	-2.923739744	50.85553283	1002.806006	28.6	2618.386804	9.88131291682493E-324	510.6401626	255.3195813	99.85906987	0	0	0	0	0	0	0
1:47:46	420.8963537	2845.45807	2.599428745	2.651018516	14.6373236	-5.791082337	-2.923739744	50.85553283	1002.806006	28.6	2618.386804	9.88131291682493E-324	510.6401626	255.3195813	99.85906987	0	0	0	0	0	0	0
1:47:46	421.3847171	2934.500716	3.195387517	3.02136148	15.10245368	-5.618634157	-4.108146749	50.87723281	1002.467819	28.6	2624.995356	9.88131291682493E-324	510.6093392	255.3041696	99.85903577	0	0	0	0	0	0	0
1:47:46	421.3847171	2934.500716	3.195387517	3.02136148	15.10245368	-5.618634157	-4.108146749	50.87723281	1002.467819	28.6	2624.995356	9.88131291682493E-324	510.6093392	255.3041696	99.85903577	0	0	0	0	0	0	0
1:47:46	421.3847171	2934.500716	3.195387517	3.02136148	15.10245368	-5.618634157	-4.108146749	50.87723281	1002.467819	28.6	2624.995356	9.88131291682493E-324	510.6093392	255.3041696	99.85903577	0	0	0	0	0	0	0
1:47:46	421.3847171	2934.500716	3.195387517	3.02136148	15.10245368	-5.618634157	-4.108146749	50.87723281	1002.467819	28.6	2624.995356	9.88131291682493E-324	510.6093392	255.3041696	99.85903577	0	0	0	0	0	0	0
1:47:46	421.3847171	2934.500716	3.195387517	3.02136148	15.10245368	-5.618634157	-4.108146749	50.87723281	1002.467819	28.6	2624.995356	9.88131291682493E-324	510.6093392	255.3041696	99.85903577	0	0	0	0	0	0	0
1:47:46	421.3847171	2934.500716	3.195387517	3.02136148	15.10245368	-5.618634157	-4.108146749	50.87723281	1002.467819	28.6	2624.995356	9.88131291682493E-324	510.6093392	255.3041696	99.85903577	0	0	0	0	0	0	0
1:47:46	421.3847171	2934.500716	3.195387517	3.02136148	15.10245368	-5.618634157	-4.108146749	50.87723281	1002.467819	28.6	2624.995356	9.88131291682493E-324	510.6093392	255.3041696	99.85903577	0	0	0	0	0	0	0
1:47:46	421.3847171	2934.500716	3.195387517	3.02136148	15.10245368	-5.618634157	-4.108146749	50.87723281	1002.467819	28.6	2624.995356	9.88131291682493E-324	510.6093392	255.3041696	99.85903577	0	0	0	0	0	0	0
1:47:46	210.1928791	2999.039735	4.697390409	4.234737078	15.36356829	-4.088740688	-4.400187135	50.8883432	1002.294667	28.6	2633.700742	9.88131291682493E-324	510.5935577	255.2962788	99.85901832	0	0	0	0	0	0	0
1:47:46	210.1928791	2999.039735	4.697390409	4.234737078	15.36356829	-4.088740688	-4.400187135	50.8883432	1002.294667	28.6	2633.700742	9.88131291682493E-324	510.5935577	255.2962788	99.85901832	0	0	0	0	0	0	0
1:47:46	210.1928791	2999.039735	4.697390409	4.234737078	15.36356829	-4.088740688	-4.400187135	50.8883432	1002.294667	28.6	2633.700742	9.88131291682493E-324	510.5935577	255.2962788	99.85901832	0	0	0	0	0	0	0
1:47:46	210.1928791	2999.039735	4.697390409	4.234737078	15.36356829	-4.088740688	-4.400187135	50.8883432	1002.294667	28.6	2633.700742	9.88131291682493E-324	510.5935577	255.2962788	99.85901832	0	0	0	0	0	0	0
1:47:46	210.1928791	2999.039735	4.697390409	4.234737078	15.36356829	-4.088740688	-4.400187135	50.8883432	1002.294667	28.6	2633.700742	9.88131291682493E-324	510.5935577	255.2962788	99.85901832	0	0	0	0	0	0	0
1:47:46	210.1928791	2999.039735	4.697390409	4.234737078	15.36356829	-4.088740688	-4.400187135	50.8883432	1002.294667	28.6	2633.700742	9.88131291682493E-324	510.5935577	255.2962788	99.85901832	0	0	0	0	0	0	0
1:47:46	210.1928791	2999.039735	4.697390409	4.234737078	15.36356829	-4.088740688	-4.400187135	50.8883432	1002.294667	28.6	2633.700742	9.88131291682493E-324	510.5935577	255.2962788	99.85901832	0	0	0	0	0	0	0
1:47:46	210.1928791	2999.039735	4.697390409	4.234737078	15.36356829	-4.088740688	-4.400187135	50.8883432	1002.294667	28.6	2633.700742	9.88131291682493E-324	510.5935577	255.2962788	99.85901832	0	0	0	0	0	0	0
1:47:46	210.1928791	2999.039735	4.697390409	4.234737078	15.36356829	-4.088740688	-4.400187135	50.8883432	1002.294667	28.6	2633.700742	9.88131291682493E-324	510.5935577	255.2962788	99.85901832	0	0	0	0	0	0	0
1:47:46	-19.84611788	3024.095416	6.163071889	5.621273384	15.39862696	-1.977867232	-3.770159813	50.89403172	1003.789086	28.6	2643.723204	9.88131291682493E-324	510.5854775	255.2922388	99.85900938	0	0	0	0	0	0	0
1:47:46	-19.84611788	3024.095416	6.163071889	5.621273384	15.39862696	-1.977867232	-3.770159813	50.89403172	1003.789086	28.6	2643.723204	9.88131291682493E-324	510.5854775	255.2922388	99.85900938	0	0	0	0	0	0	0
1:47:46	-19.84611788	3024.095416	6.163071889	5.621273384	15.39862696	-1.977867232	-3.770159813	50.89403172	1003.789086	28.6	2643.723204	9.88131291682493E-324	510.5854775	255.2922388	99.85900938	0	0	0	0	0	0	0
1:47:47	-19.84611788	3024.095416	6.163071889	5.621273384	15.39862696	-1.977867232	-3.770159813	50.89403172	1003.789086	28.6	2643.723204	9.88131291682493E-324	510.5854775	255.2922388	99.85900938	0	0	0	0	0	0	0
1:47:47	-19.84611788	3024.095416	6.163071889	5.621273384	15.39862696	-1.977867232	-3.770159813	50.89403172	1003.789086	28.6	2643.723204	9.88131291682493E-324	510.5854775	255.2922388	99.85900938	0	0	0	0	0	0	0
1:47:47	-19.84611788	3024.095416	6.163071889	5.621273384	15.39862696	-1.977867232	-3.770159813	50.89403172	1003.789086	28.6	2643.723204	9.88131291682493E-324	510.5854775	255.2922388	99.85900938	0	0	0	0	0	0	0
1:47:47	-19.84611788	3024.095416	6.163071889	5.621273384	15.39862696	-1.977867232	-3.770159813	50.89403172	1003.789086	28.6	2643.723204	9.88131291682493E-324	510.5854775	255.2922388	99.85900938	0	0	0	0	0	0	0
1:47:47	-19.84611788	3024.095416	6.163071889	5.621273384	15.39862696	-1.977867232	-3.770159813	50.89403172	1003.789086	28.6	2643.723204	9.88131291682493E-324	510.5854775	255.2922388	99.85900938	0	0	0	0	0	0	0
1:47:47	-293.2302844	3014.078517	7.762340807	7.171715973	15.238969	0.138707977	-2.537817824	50.70174424	1004.554228	28.6	2653.6164	9.88131291682493E-324	509.3496285	254.6743142	99.8580288	0	0	0	0	0	0	0
1:47:47	-293.2302844	3014.078517	7.762340807	7.171715973	15.238969	0.138707977	-2.537817824	50.70174424	1004.554228	28.6	2653.6164	9.88131291682493E-324	509.3496285	254.6743142	99.8580288	0	0	0	0	0	0	0
1:47:47	-293.2302844	3014.078517	7.762340807	7.171715973	15.238969	0.138707977	-2.537817824	50.70174424	1004.554228	28.6	2653.6164	9.88131291682493E-324	509.3496285	254.6743142	99.8580288	0	0	0	0	0	0	0
1:47:47	-293.2302844	3014.078517	7.762340807	7.171715973	15.238969	0.138707977	-2.537817824	50.70174424	1004.554228	28.6	2653.6164	9.88131291682493E-324	509.3496285	254.6743142	99.8580288	0	0	0	0	0	0	0
1:47:47	-293.2302844	3014.078517	7.762340807	7.171715973	15.238969	0.138707977	-2.537817824	50.70174424	1004.554228	28.6	2653.6164	9.88131291682493E-324	509.3496285	254.6743142	99.8580288	0	0	0	0	0	0	0
1:47:47	-293.2302844	3014.078517	7.762340807	7.171715973	15.238969	0.138707977	-2.537817824	50.70174424	1004.554228	28.6	2653.6164	9.88131291682493E-324	509.3496285	254.6743142	99.8580288	0	0	0	0	0	0	0
1:47:47	-293.2302844	3014.078517	7.762340807	7.171715973	15.238969	0.138707977	-2.537817824	50.70174424	1004.554228	28.6	2653.6164	9.88131291682493E-324	509.3496285	254.6743142	99.8580288	0	0	0	0	0	0	0
1:47:47	-293.2302844	3014.078517	7.762340807	7.171715973	15.238969	0.138707977	-2.537817824	50.70174424	1004.554228	28.6	2653.6164	9.88131291682493E-324	509.3496285	254.6743142	99.8580288	0	0	0	0	0	0	0
1:47:47	-293.2302844	3014.078517	7.762340807	7.171715973	15.238969	0.138707977	-2.537817824	50.70174424	1004.554228	28.6	2653.6164	9.88131291682493E-324	509.3496285	254.6743142	99.8580288	0	0	0	0	0	0	0
1:47:47	-0.68712959	2976.097385	8.890990493	8.284246578	14.92448813	1.967938484	-1.017730726	50.60329305	1004.945981	28.6	2662.521405	9.88131291682493E-324	508.7168738	254.3579369	99.85752675	0	0	0	0	0	0	0
1:47:47	-0.68712959	2976.097385	8.890990493	8.284246578	14.92448813	1.967938484	-1.017730726	50.60329305	1004.945981	28.6	2662.521405	9.88131291682493E-324	508.7168738	254.3579369	99.85752675	0	0	0	0	0	0	0
1:47:47	-0.68712959	2976.097385	8.890990493	8.284246578	14.92448813	1.967938484	-1.017730726	50.60329305	1004.945981	28.6	2662.521405	9.88131291682493E-324	508.7168738	254.3579369	99.85752675	0	0	0	0	0	0	0
1:47:47	-0.68712959	2976.097385	8.890990493	8.284246578	14.92448813	1.967938484	-1.017730726	50.60329305	1004.945981	28.6	2662.521405	9.88131291682493E-324	508.7168738	254.3579369	99.85752675	0	0	0	0	0	0	0
1:47:47	-0.68712959	2976.097385	8.890990493	8.284246578	14.92448813	1.967938484	-1.017730726	50.60329305	1004.945981	28.6	2662.521405	9.88131291682493E-324	508.7168738	254.3579369	99.85752675	0	0	0	0	0	0	0
1:47:47	-0.68712959	2976.097385	8.890990493	8.284246578	14.92448813	1.967938484	-1.017730726	50.60329305	1004.945981	28.6	2662.521405	9.88131291682493E-324	508.7168738	254.3579369	99.85752675	0	0	0	0	0	0	0
1:47:47	-0.68712959	2976.097385	8.890990493	8.284246578	14.92448813	1.967938484	-1.017730726	50.60329305	1004.945981	28.6	2662.521405	9.88131291682493E-324	508.7168738	254.3579369	99.85752675	0	0	0	0	0	0	0
1:47:47	-0.68712959	2976.097385	8.890990493	8.284246578	14.92448813	1.967938484	-1.017730726	50.60329305	1004.945981	28.6	2662.521405	9.88131291682493E-324	508.7168738	254.3579369	99.85752675	0	0	0	0	0	0	0
1:47:47	-414.3643143	2914.637829	9.468379133	8.975822248	14.54067392	3.081824504	0.477881868	50.55288604	1005.146558	28.6	2669.792231	9.88131291682493E-324	508.3929034	254.1959517	99.85726969	0	0	0	0	0	0	0
1:47:47	-414.3643143	2914.637829	9.468379133	8.975822248	14.54067392	3.081824504	0.477881868	50.55288604	1005.146558	28.6	2669.792231	9.88131291682493E-324	508.3929034	254.1959517	99.85726969	0	0	0	0	0	0	0
1:47:47	-414.3643143	2914.637829	9.468379133	8.975822248	14.54067392	3.081824504	0.477881868	50.55288604	1005.146558	28.6	2669.792231	9.88131291682493E-324	508.3929034	254.1959517	99.85726969	0	0	0	0	0	0	0
1:47:47	-414.3643143	2914.637829	9.468379133	8.975822248	14.54067392	3.081824504	0.477881868	50.55288604	1005.146558	28.6	2669.792231	9.88131291682493E-324	508.3929034	254.1959517	99.85726969	0	0	0	0	0	0	0
1:47:47	-414.3643143	2914.637829	9.468379133	8.975822248	14.54067392	3.081824504	0.477881868	50.55288604	1005.146558	28.6	2669.792231	9.88131291682493E-324	508.3929034	254.1959517	99.85726969	0	0	0	0	0	0	0
1:47:47	-414.3643143	2914.637829	9.468379133	8.975822248	14.54067392	3.081824504	0.477881868	50.55288604	1005.146558	28.6	2669.792231	9.88131291682493E-324	508.3929034	254.1959517	99.85726969	0	0	0	0	0	0	0
1:47:47	-414.3643143	2914.637829	9.468379133	8.975822248	14.54067392	3.081824504	0.477881868	50.55288604	1005.146558	28.6	2669.792231	9.88131291682493E-324	508.3929034	254.1959517	99.85726969	0	0	0	0	0	0	0
1:47:47	-414.3643143	2914.637829	9.468379133	8.975822248	14.54067392	3.081824504	0.477881868	50.55288604	1005.146558	28.6	2669.792231	9.88131291682493E-324	508.3929034	254.1959517	99.85726969	0	0	0	0	0	0	0
1:47:47	-263.8958489	2850.971096	9.357946116	9.107964991	14.18016105	3.491006146	1.620227517	50.52707765	1004.906678	28.6	2675.134702	9.88131291682493E-324	508.2270305	254.1130153	99.85713808	0	0	0	0	0	0	0
1:47:47	-263.8958489	2850.971096	9.357946116	9.107964991	14.18016105	3.491006146	1.620227517	50.52707765	1004.906678	28.6	2675.134702	9.88131291682493E-324	508.2270305	254.1130153	99.85713808	0	0	0	0	0	0	0
1:47:48	-263.8958489	2850.971096	9.357946116	9.107964991	14.18016105	3.491006146	1.620227517	50.52707765	1004.906678	28.6	2675.134702	9.88131291682493E-324	508.2270305	254.1130153	99.85713808	0	0	0	0	0	0	0
1:47:48	-263.8958489	2850.971096	9.357946116	9.107964991	14.18016105	3.491006146	1.620227517	50.52707765	1004.906678	28.6	2675.134702	9.88131291682493E-324	508.2270305	254.1130153	99.85713808	0	0	0	0	0	0	0
1:47:48	-263.8958489	2850.971096	9.357946116	9.107964991	14.18016105	3.491006146	1.620227517	50.52707765	1004.906678	28.6	2675.134702	9.88131291682493E-324	508.2270305	254.1130153	99.85713808	0	0	0	0	0	0	0
1:47:48	-263.8958489	2850.971096	9.357946116	9.107964991	14.18016105	3.491006146	1.620227517	50.52707765	1004.906678	28.6	2675.134702	9.88131291682493E-324	508.2270305	254.1130153	99.85713808	0	0	0	0	0	0	0
1:47:48	-263.8958489	2850.971096	9.357946116	9.107964991	14.18016105	3.491006146	1.620227517	50.52707765	1004.906678	28.6	2675.134702	9.88131291682493E-324	508.2270305	254.1130153	99.85713808	0	0	0	0	0	0	0
1:47:48	-263.8958489	2850.971096	9.357946116	9.107964991	14.18016105	3.491006146	1.620227517	50.52707765	1004.906678	28.6	2675.134702	9.88131291682493E-324	508.2270305	254.1130153	99.85713808	0	0	0	0	0	0	0
1:47:48	-263.8958489	2850.971096	9.357946116	9.107964991	14.18016105	3.491006146	1.620227517	50.52707765	1004.906678	28.6	2675.134702	9.88131291682493E-324	508.2270305	254.1130153	99.85713808	0	0	0	0	0	0	0
1:47:48	-481.2145947	2793.174305	9.230148411	9.135942075	13.87975446	3.574667147	2.400292488	50.51386376	1004.783859	28.6	2678.867112	9.88131291682493E-324	508.1421036	254.0705518	99.8570707	0	0	0	0	0	0	0
1:47:48	-481.2145947	2793.174305	9.230148411	9.135942075	13.87975446	3.574667147	2.400292488	50.51386376	1004.783859	28.6	2678.867112	9.88131291682493E-324	508.1421036	254.0705518	99.8570707	0	0	0	0	0	0	0
1:47:48	-481.2145947	2793.174305	9.230148411	9.135942075	13.87975446	3.574667147	2.400292488	50.51386376	1004.783859	28.6	2678.867112	9.88131291682493E-324	508.1421036	254.0705518	99.8570707	0	0	0	0	0	0	0
1:47:48	-481.2145947	2793.174305	9.230148411	9.135942075	13.87975446	3.574667147	2.400292488	50.51386376	1004.783859	28.6	2678.867112	9.88131291682493E-324	508.1421036	254.0705518	99.8570707	0	0	0	0	0	0	0
1:47:48	-481.2145947	2793.174305	9.230148411	9.135942075	13.87975446	3.574667147	2.400292488	50.51386376	1004.783859	28.6	2678.867112	9.88131291682493E-324	508.1421036	254.0705518	99.8570707	0	0	0	0	0	0	0
1:47:48	-481.2145947	2793.174305	9.230148411	9.135942075	13.87975446	3.574667147	2.400292488	50.51386376	1004.783859	28.6	2678.867112	9.88131291682493E-324	508.1421036	254.0705518	99.8570707	0	0	0	0	0	0	0
1:47:48	-481.2145947	2793.174305	9.230148411	9.135942075	13.87975446	3.574667147	2.400292488	50.51386376	1004.783859	28.6	2678.867112	9.88131291682493E-324	508.1421036	254.0705518	99.8570707	0	0	0	0	0	0	0
1:47:48	-481.2145947	2793.174305	9.230148411	9.135942075	13.87975446	3.574667147	2.400292488	50.51386376	1004.783859	28.6	2678.867112	9.88131291682493E-324	508.1421036	254.0705518	99.8570707	0	0	0	0	0	0	0
1:47:48	-129.3379525	2754.251028	8.979123987	8.855698343	13.67313828	3.570765579	2.872413754	50.50709824	1004.720976	28.6	2681.249833	9.88131291682493E-324	508.0986211	254.0488105	99.8570362	0	0	0	0	0	0	0
1:47:48	-129.3379525	2754.251028	8.979123987	8.855698343	13.67313828	3.570765579	2.872413754	50.50709824	1004.720976	28.6	2681.249833	9.88131291682493E-324	508.0986211	254.0488105	99.8570362	0	0	0	0	0	0	0
1:47:48	-129.3379525	2754.251028	8.979123987	8.855698343	13.67313828	3.570765579	2.872413754	50.50709824	1004.720976	28.6	2681.249833	9.88131291682493E-324	508.0986211	254.0488105	99.8570362	0	0	0	0	0	0	0
1:47:48	-129.3379525	2754.251028	8.979123987	8.855698343	13.67313828	3.570765579	2.872413754	50.50709824	1004.720976	28.6	2681.249833	9.88131291682493E-324	508.0986211	254.0488105	99.8570362	0	0	0	0	0	0	0
1:47:48	-129.3379525	2754.251028	8.979123987	8.855698343	13.67313828	3.570765579	2.872413754	50.50709824	1004.720976	28.6	2681.249833	9.88131291682493E-324	508.0986211	254.0488105	99.8570362	0	0	0	0	0	0	0
1:47:48	-129.3379525	2754.251028	8.979123987	8.855698343	13.67313828	3.570765579	2.872413754	50.50709824	1004.720976	28.6	2681.249833	9.88131291682493E-324	508.0986211	254.0488105	99.8570362	0	0	0	0	0	0	0
1:47:48	-129.3379525	2754.251028	8.979123987	8.855698343	13.67313828	3.570765579	2.872413754	50.50709824	1004.720976	28.6	2681.249833	9.88131291682493E-324	508.0986211	254.0488105	99.8570362	0	0	0	0	0	0	0
1:47:48	-129.3379525	2754.251028	8.979123987	8.855698343	13.67313828	3.570765579	2.872413754	50.50709824	1004.720976	28.6	2681.249833	9.88131291682493E-324	508.0986211	254.0488105	99.8570362	0	0	0	0	0	0	0
1:47:48	-53.75936766	2726.802647	8.634623481	8.203885551	13.5321668	3.531239977	3.146451842	50.5036343	1004.68878	28.6	2682.760955	9.88131291682493E-324	508.076358	254.037679	99.85701853	0	0	0	0	0	0	0
1:47:48	-53.75936766	2726.802647	8.634623481	8.203885551	13.5321668	3.531239977	3.146451842	50.5036343	1004.68878	28.6	2682.760955	9.88131291682493E-324	508.076358	254.037679	99.85701853	0	0	0	0	0	0	0
1:47:48	-53.75936766	2726.802647	8.634623481	8.203885551	13.5321668	3.531239977	3.146451842	50.5036343	1004.68878	28.6	2682.760955	9.88131291682493E-324	508.076358	254.037679	99.85701853	0	0	0	0	0	0	0
1:47:48	-53.75936766	2726.802647	8.634623481	8.203885551	13.5321668	3.531239977	3.146451842	50.5036343	1004.68878	28.6	2682.760955	9.88131291682493E-324	508.076358	254.037679	99.85701853	0	0	0	0	0	0	0
1:47:48	-53.75936766	2726.802647	8.634623481	8.203885551	13.5321668	3.531239977	3.146451842	50.5036343	1004.68878	28.6	2682.760955	9.88131291682493E-324	508.076358	254.037679	99.85701853	0	0	0	0	0	0	0
1:47:48	-53.75936766	2726.802647	8.634623481	8.203885551	13.5321668	3.531239977	3.146451842	50.5036343	1004.68878	28.6	2682.760955	9.88131291682493E-324	508.076358	254.037679	99.85701853	0	0	0	0	0	0	0
1:47:48	-53.75936766	2726.802647	8.634623481	8.203885551	13.5321668	3.531239977	3.146451842	50.5036343	1004.68878	28.6	2682.760955	9.88131291682493E-324	508.076358	254.037679	99.85701853	0	0	0	0	0	0	0
1:47:48	-53.75936766	2726.802647	8.634623481	8.203885551	13.5321668	3.531239977	3.146451842	50.5036343	1004.68878	28.6	2682.760955	9.88131291682493E-324	508.076358	254.037679	99.85701853	0	0	0	0	0	0	0
1:47:48	81.82737976	2708.645179	8.395463222	7.931741402	13.4305574	3.490402868	3.290839343	50.50186076	1004.802103	28.6	2681.752665	9.88131291682493E-324	508.0844793	254.0417396	99.85700949	0	0	0	0	0	0	0
1:47:49	81.82737976	2708.645179	8.395463222	7.931741402	13.4305574	3.490402868	3.290839343	50.50186076	1004.802103	28.6	2681.752665	9.88131291682493E-324	508.0844793	254.0417396	99.85700949	0	0	0	0	0	0	0
1:47:49	81.82737976	2708.645179	8.395463222	7.931741402	13.4305574	3.490402868	3.290839343	50.50186076	1004.802103	28.6	2681.752665	9.88131291682493E-324	508.0844793	254.0417396	99.85700949	0	0	0	0	0	0	0
1:47:49	81.82737976	2708.645179	8.395463222	7.931741402	13.4305574	3.490402868	3.290839343	50.50186076	1004.802103	28.6	2681.752665	9.88131291682493E-324	508.0844793	254.0417396	99.85700949	0	0	0	0	0	0	0
1:47:49	81.82737976	2708.645179	8.395463222	7.931741402	13.4305574	3.490402868	3.290839343	50.50186076	1004.802103	28.6	2681.752665	9.88131291682493E-324	508.0844793	254.0417396	99.85700949	0	0	0	0	0	0	0
1:47:49	81.82737976	2708.645179	8.395463222	7.931741402	13.4305574	3.490402868	3.290839343	50.50186076	1004.802103	28.6	2681.752665	9.88131291682493E-324	508.0844793	254.0417396	99.85700949	0	0	0	0	0	0	0
1:47:49	81.82737976	2708.645179	8.395463222	7.931741402	13.4305574	3.490402868	3.290839343	50.50186076	1004.802103	28.6	2681.752665	9.88131291682493E-324	508.0844793	254.0417396	99.85700949	0	0	0	0	0	0	0
1:47:49	81.82737976	2708.645179	8.395463222	7.931741402	13.4305574	3.490402868	3.290839343	50.50186076	1004.802103	28.6	2681.752665	9.88131291682493E-324	508.0844793	254.0417396	99.85700949	0	0	0	0	0	0	0
1:47:49	81.82737976	2708.645179	8.395463222	7.931741402	13.4305574	3.490402868	3.290839343	50.50186076	1004.802103	28.6	2681.752665	9.88131291682493E-324	508.0844793	254.0417396	99.85700949	0	0	0	0	0	0	0
1:47:49	47.47773044	2690.32234	8.16784517	7.702211598	13.34337339	3.424238268	3.353453744	50.50095271	1004.860125	28.6	2673.856172	9.88131291682493E-324	508.0886374	254.0438187	99.85700486	0	0	0	0	0	0	0
1:47:49	47.47773044	2690.32234	8.16784517	7.702211598	13.34337339	3.424238268	3.353453744	50.50095271	1004.860125	28.6	2673.856172	9.88131291682493E-324	508.0886374	254.0438187	99.85700486	0	0	0	0	0	0	0
1:47:49	47.47773044	2690.32234	8.16784517	7.702211598	13.34337339	3.424238268	3.353453744	50.50095271	1004.860125	28.6	2673.856172	9.88131291682493E-324	508.0886374	254.0438187	99.85700486	0	0	0	0	0	0	0
1:47:49	47.47773044	2690.32234	8.16784517	7.702211598	13.34337339	3.424238268	3.353453744	50.50095271	1004.860125	28.6	2673.856172	9.88131291682493E-324	508.0886374	254.0438187	99.85700486	0	0	0	0	0	0	0
1:47:49	47.47773044	2690.32234	8.16784517	7.702211598	13.34337339	3.424238268	3.353453744	50.50095271	1004.860125	28.6	2673.856172	9.88131291682493E-324	508.0886374	254.0438187	99.85700486	0	0	0	0	0	0	0
1:47:49	47.47773044	2690.32234	8.16784517	7.702211598	13.34337339	3.424238268	3.353453744	50.50095271	1004.860125	28.6	2673.856172	9.88131291682493E-324	508.0886374	254.0438187	99.85700486	0	0	0	0	0	0	0
1:47:49	47.47773044	2690.32234	8.16784517	7.702211598	13.34337339	3.424238268	3.353453744	50.50095271	1004.860125	28.6	2673.856172	9.88131291682493E-324	508.0886374	254.0438187	99.85700486	0	0	0	0	0	0	0
1:47:49	47.47773044	2690.32234	8.16784517	7.702211598	13.34337339	3.424238268	3.353453744	50.50095271	1004.860125	28.6	2673.856172	9.88131291682493E-324	508.0886374	254.0438187	99.85700486	0	0	0	0	0	0	0
1:47:49	33.68628598	2675.950062	8.057664727	7.684044338	13.27158318	3.365465993	3.366808317	50.50048779	1004.889832	28.6	2665.92924	9.88131291682493E-324	508.0907663	254.0448832	99.85700249	0	0	0	0	0	0	0
1:47:49	33.68628598	2675.950062	8.057664727	7.684044338	13.27158318	3.365465993	3.366808317	50.50048779	1004.889832	28.6	2665.92924	9.88131291682493E-324	508.0907663	254.0448832	99.85700249	0	0	0	0	0	0	0
1:47:49	33.68628598	2675.950062	8.057664727	7.684044338	13.27158318	3.365465993	3.366808317	50.50048779	1004.889832	28.6	2665.92924	9.88131291682493E-324	508.0907663	254.0448832	99.85700249	0	0	0	0	0	0	0
1:47:49	33.68628598	2675.950062	8.057664727	7.684044338	13.27158318	3.365465993	3.366808317	50.50048779	1004.889832	28.6	2665.92924	9.88131291682493E-324	508.0907663	254.0448832	99.85700249	0	0	0	0	0	0	0
1:47:49	33.68628598	2675.950062	8.057664727	7.684044338	13.27158318	3.365465993	3.366808317	50.50048779	1004.889832	28.6	2665.92924	9.88131291682493E-324	508.0907663	254.0448832	99.85700249	0	0	0	0	0	0	0
1:47:49	33.68628598	2675.950062	8.057664727	7.684044338	13.27158318	3.365465993	3.366808317	50.50048779	1004.889832	28.6	2665.92924	9.88131291682493E-324	508.0907663	254.0448832	99.85700249	0	0	0	0	0	0	0
1:47:49	33.68628598	2675.950062	8.057664727	7.684044338	13.27158318	3.365465993	3.366808317	50.50048779	1004.889832	28.6	2665.92924	9.88131291682493E-324	508.0907663	254.0448832	99.85700249	0	0	0	0	0	0	0
1:47:49	33.68628598	2675.950062	8.057664727	7.684044338	13.27158318	3.365465993	3.366808317	50.50048779	1004.889832	28.6	2665.92924	9.88131291682493E-324	508.0907663	254.0448832	99.85700249	0	0	0	0	0	0	0
1:47:49	108.0734024	2660.101952	7.82296434	7.353638701	13.19452259	3.292870589	3.346149858	50.50024975	1004.905042	28.6	2653.867027	9.88131291682493E-324	508.0918564	254.0454282	99.85700127	0	0	0	0	0	0	0
1:47:49	108.0734024	2660.101952	7.82296434	7.353638701	13.19452259	3.292870589	3.346149858	50.50024975	1004.905042	28.6	2653.867027	9.88131291682493E-324	508.0918564	254.0454282	99.85700127	0	0	0	0	0	0	0
1:47:49	108.0734024	2660.101952	7.82296434	7.353638701	13.19452259	3.292870589	3.346149858	50.50024975	1004.905042	28.6	2653.867027	9.88131291682493E-324	508.0918564	254.0454282	99.85700127	0	0	0	0	0	0	0
1:47:49	108.0734024	2660.101952	7.82296434	7.353638701	13.19452259	3.292870589	3.346149858	50.50024975	1004.905042	28.6	2653.867027	9.88131291682493E-324	508.0918564	254.0454282	99.85700127	0	0	0	0	0	0	0
1:47:49	108.0734024	2660.101952	7.82296434	7.353638701	13.19452259	3.292870589	3.346149858	50.50024975	1004.905042	28.6	2653.867027	9.88131291682493E-324	508.0918564	254.0454282	99.85700127	0	0	0	0	0	0	0
1:47:49	108.0734024	2660.101952	7.82296434	7.353638701	13.19452259	3.292870589	3.346149858	50.50024975	1004.905042	28.6	2653.867027	9.88131291682493E-324	508.0918564	254.0454282	99.85700127	0	0	0	0	0	0	0
1:47:49	108.0734024	2660.101952	7.82296434	7.353638701	13.19452259	3.292870589	3.346149858	50.50024975	1004.905042	28.6	2653.867027	9.88131291682493E-324	508.0918564	254.0454282	99.85700127	0	0	0	0	0	0	0
1:47:49	108.0734024	2660.101952	7.82296434	7.353638701	13.19452259	3.292870589	3.346149858	50.50024975	1004.905042	28.6	2653.867027	9.88131291682493E-324	508.0918564	254.0454282	99.85700127	0	0	0	0	0	0	0
1:47:50	11.66793404	2647.699671	7.748541742	7.356679015	13.12792356	3.234317741	3.309876727	50.69532787	1001.035669	28.6	2642.465806	9.88131291682493E-324	508.0924145	254.0457072	99.85700065	0	0	0	0	0	0	0
1:47:50	11.66793404	2647.699671	7.748541742	7.356679015	13.12792356	3.234317741	3.309876727	50.69532787	1001.035669	28.6	2642.465806	9.88131291682493E-324	508.0924145	254.0457072	99.85700065	0	0	0	0	0	0	0
1:47:50	11.66793404	2647.699671	7.748541742	7.356679015	13.12792356	3.234317741	3.309876727	50.69532787	1001.035669	28.6	2642.465806	9.88131291682493E-324	508.0924145	254.0457072	99.85700065	0	0	0	0	0	0	0
1:47:50	11.66793404	2647.699671	7.748541742	7.356679015	13.12792356	3.234317741	3.309876727	50.69532787	1001.035669	28.6	2642.465806	9.88131291682493E-324	508.0924145	254.0457072	99.85700065	0	0	0	0	0	0	0
1:47:50	11.66793404	2647.699671	7.748541742	7.356679015	13.12792356	3.234317741	3.309876727	50.69532787	1001.035669	28.6	2642.465806	9.88131291682493E-324	508.0924145	254.0457072	99.85700065	0	0	0	0	0	0	0
1:47:50	11.66793404	2647.699671	7.748541742	7.356679015	13.12792356	3.234317741	3.309876727	50.69532787	1001.035669	28.6	2642.465806	9.88131291682493E-324	508.0924145	254.0457072	99.85700065	0	0	0	0	0	0	0
1:47:50	11.66793404	2647.699671	7.748541742	7.356679015	13.12792356	3.234317741	3.309876727	50.69532787	1001.035669	28.6	2642.465806	9.88131291682493E-324	508.0924145	254.0457072	99.85700065	0	0	0	0	0	0	0
1:47:50	11.66793404	2647.699671	7.748541742	7.356679015	13.12792356	3.234317741	3.309876727	50.69532787	1001.035669	28.6	2642.465806	9.88131291682493E-324	508.0924145	254.0457072	99.85700065	0	0	0	0	0	0	0
1:47:50	11.66793404	2647.699671	7.748541742	7.356679015	13.12792356	3.234317741	3.309876727	50.69532787	1001.035669	28.6	2642.465806	9.88131291682493E-324	508.0924145	254.0457072	99.85700065	0	0	0	0	0	0	0
1:47:50	-62.59327377	2635.028392	7.639805372	7.076811656	13.06960086	3.172730684	3.265824884	50.79520787	999.0545508	28.6	2631.474573	9.88131291682493E-324	508.0927002	254.0458501	99.85700033	0	0	0	0	0	0	0
1:47:50	-62.59327377	2635.028392	7.639805372	7.076811656	13.06960086	3.172730684	3.265824884	50.79520787	999.0545508	28.6	2631.474573	9.88131291682493E-324	508.0927002	254.0458501	99.85700033	0	0	0	0	0	0	0
1:47:50	-62.59327377	2635.028392	7.639805372	7.076811656	13.06960086	3.172730684	3.265824884	50.79520787	999.0545508	28.6	2631.474573	9.88131291682493E-324	508.0927002	254.0458501	99.85700033	0	0	0	0	0	0	0
1:47:50	-62.59327377	2635.028392	7.639805372	7.076811656	13.06960086	3.172730684	3.265824884	50.79520787	999.0545508	28.6	2631.474573	9.88131291682493E-324	508.0927002	254.0458501	99.85700033	0	0	0	0	0	0	0
1:47:50	-62.59327377	2635.028392	7.639805372	7.076811656	13.06960086	3.172730684	3.265824884	50.79520787	999.0545508	28.6	2631.474573	9.88131291682493E-324	508.0927002	254.0458501	99.85700033	0	0	0	0	0	0	0
1:47:50	-62.59327377	2635.028392	7.639805372	7.076811656	13.06960086	3.172730684	3.265824884	50.79520787	999.0545508	28.6	2631.474573	9.88131291682493E-324	508.0927002	254.0458501	99.85700033	0	0	0	0	0	0	0
1:47:50	-62.59327377	2635.028392	7.639805372	7.076811656	13.06960086	3.172730684	3.265824884	50.79520787	999.0545508	28.6	2631.474573	9.88131291682493E-324	508.0927002	254.0458501	99.85700033	0	0	0	0	0	0	0
1:47:50	-62.59327377	2635.028392	7.639805372	7.076811656	13.06960086	3.172730684	3.265824884	50.79520787	999.0545508	28.6	2631.474573	9.88131291682493E-324	508.0927002	254.0458501	99.85700033	0	0	0	0	0	0	0
1:47:50	68.33127583	2625.511433	7.65067635	7.168815568	13.01397964	3.12608611	3.213774341	50.84634643	998.040218	28.6	2621.108197	9.88131291682493E-324	508.0928465	254.0459233	99.85700017	0	0	0	0	0	0	0
1:47:50	68.33127583	2625.511433	7.65067635	7.168815568	13.01397964	3.12608611	3.213774341	50.84634643	998.040218	28.6	2621.108197	9.88131291682493E-324	508.0928465	254.0459233	99.85700017	0	0	0	0	0	0	0
1:47:50	68.33127583	2625.511433	7.65067635	7.168815568	13.01397964	3.12608611	3.213774341	50.84634643	998.040218	28.6	2621.108197	9.88131291682493E-324	508.0928465	254.0459233	99.85700017	0	0	0	0	0	0	0
1:47:50	68.33127583	2625.511433	7.65067635	7.168815568	13.01397964	3.12608611	3.213774341	50.84634643	998.040218	28.6	2621.108197	9.88131291682493E-324	508.0928465	254.0459233	99.85700017	0	0	0	0	0	0	0
1:47:50	68.33127583	2625.511433	7.65067635	7.168815568	13.01397964	3.12608611	3.213774341	50.84634643	998.040218	28.6	2621.108197	9.88131291682493E-324	508.0928465	254.0459233	99.85700017	0	0	0	0	0	0	0
1:47:50	68.33127583	2625.511433	7.65067635	7.168815568	13.01397964	3.12608611	3.213774341	50.84634643	998.040218	28.6	2621.108197	9.88131291682493E-324	508.0928465	254.0459233	99.85700017	0	0	0	0	0	0	0
1:47:50	68.33127583	2625.511433	7.65067635	7.168815568	13.01397964	3.12608611	3.213774341	50.84634643	998.040218	28.6	2621.108197	9.88131291682493E-324	508.0928465	254.0459233	99.85700017	0	0	0	0	0	0	0
1:47:50	68.33127583	2625.511433	7.65067635	7.168815568	13.01397964	3.12608611	3.213774341	50.84634643	998.040218	28.6	2621.108197	9.88131291682493E-324	508.0928465	254.0459233	99.85700017	0	0	0	0	0	0	0
1:47:50	28.35992522	2615.787485	7.333218291	6.970297571	12.98095758	2.699444088	3.123316463	50.87252937	997.5208796	28.6	2608.067749	9.88131291682493E-324	508.0929214	254.0459607	99.85700009	0	0	0	0	0	0	0
1:47:50	28.35992522	2615.787485	7.333218291	6.970297571	12.98095758	2.699444088	3.123316463	50.87252937	997.5208796	28.6	2608.067749	9.88131291682493E-324	508.0929214	254.0459607	99.85700009	0	0	0	0	0	0	0
1:47:50	28.35992522	2615.787485	7.333218291	6.970297571	12.98095758	2.699444088	3.123316463	50.87252937	997.5208796	28.6	2608.067749	9.88131291682493E-324	508.0929214	254.0459607	99.85700009	0	0	0	0	0	0	0
1:47:50	28.35992522	2615.787485	7.333218291	6.970297571	12.98095758	2.699444088	3.123316463	50.87252937	997.5208796	28.6	2608.067749	9.88131291682493E-324	508.0929214	254.0459607	99.85700009	0	0	0	0	0	0	0
1:47:50	28.35992522	2615.787485	7.333218291	6.970297571	12.98095758	2.699444088	3.123316463	50.87252937	997.5208796	28.6	2608.067749	9.88131291682493E-324	508.0929214	254.0459607	99.85700009	0	0	0	0	0	0	0
1:47:50	28.35992522	2615.787485	7.333218291	6.970297571	12.98095758	2.699444088	3.123316463	50.87252937	997.5208796	28.6	2608.067749	9.88131291682493E-324	508.0929214	254.0459607	99.85700009	0	0	0	0	0	0	0
1:47:50	28.35992522	2615.787485	7.333218291	6.970297571	12.98095758	2.699444088	3.123316463	50.87252937	997.5208796	28.6	2608.067749	9.88131291682493E-324	508.0929214	254.0459607	99.85700009	0	0	0	0	0	0	0
1:47:51	28.35992522	2615.787485	7.333218291	6.970297571	12.98095758	2.699444088	3.123316463	50.87252937	997.5208796	28.6	2608.067749	9.88131291682493E-324	508.0929214	254.0459607	99.85700009	0	0	0	0	0	0	0
1:47:51	28.35992522	2615.787485	7.333218291	6.970297571	12.98095758	2.699444088	3.123316463	50.87252937	997.5208796	28.6	2608.067749	9.88131291682493E-324	508.0929214	254.0459607	99.85700009	0	0	0	0	0	0	0
1:47:51	133.5865057	2618.724393	6.648071765	6.458936356	13.05249028	1.328019373	2.659634029	50.69073504	998.6252824	28.6	2601.593471	9.88131291682493E-324	506.6011438	253.3003159	99.85602404	0	0	0	0	0	0	0
1:47:51	133.5865057	2618.724393	6.648071765	6.458936356	13.05249028	1.328019373	2.659634029	50.69073504	998.6252824	28.6	2601.593471	9.88131291682493E-324	506.6011438	253.3003159	99.85602404	0	0	0	0	0	0	0
1:47:51	133.5865057	2618.724393	6.648071765	6.458936356	13.05249028	1.328019373	2.659634029	50.69073504	998.6252824	28.6	2601.593471	9.88131291682493E-324	506.6011438	253.3003159	99.85602404	0	0	0	0	0	0	0
1:47:51	133.5865057	2618.724393	6.648071765	6.458936356	13.05249028	1.328019373	2.659634029	50.69073504	998.6252824	28.6	2601.593471	9.88131291682493E-324	506.6011438	253.3003159	99.85602404	0	0	0	0	0	0	0
1:47:51	133.5865057	2618.724393	6.648071765	6.458936356	13.05249028	1.328019373	2.659634029	50.69073504	998.6252824	28.6	2601.593471	9.88131291682493E-324	506.6011438	253.3003159	99.85602404	0	0	0	0	0	0	0
1:47:51	133.5865057	2618.724393	6.648071765	6.458936356	13.05249028	1.328019373	2.659634029	50.69073504	998.6252824	28.6	2601.593471	9.88131291682493E-324	506.6011438	253.3003159	99.85602404	0	0	0	0	0	0	0
1:47:51	133.5865057	2618.724393	6.648071765	6.458936356	13.05249028	1.328019373	2.659634029	50.69073504	998.6252824	28.6	2601.593471	9.88131291682493E-324	506.6011438	253.3003159	99.85602404	0	0	0	0	0	0	0
1:47:51	133.5865057	2618.724393	6.648071765	6.458936356	13.05249028	1.328019373	2.659634029	50.69073504	998.6252824	28.6	2601.593471	9.88131291682493E-324	506.6011438	253.3003159	99.85602404	0	0	0	0	0	0	0
1:47:51	156.1679629	2644.082881	5.519924744	5.479983414	13.28197902	-0.579582081	1.651780623	50.59765634	999.1907366	28.6	2598.957129	9.88131291682493E-324	505.8373536	252.9185457	99.85552431	0	0	0	0	0	0	0
1:47:51	156.1679629	2644.082881	5.519924744	5.479983414	13.28197902	-0.579582081	1.651780623	50.59765634	999.1907366	28.6	2598.957129	9.88131291682493E-324	505.8373536	252.9185457	99.85552431	0	0	0	0	0	0	0
1:47:51	156.1679629	2644.082881	5.519924744	5.479983414	13.28197902	-0.579582081	1.651780623	50.59765634	999.1907366	28.6	2598.957129	9.88131291682493E-324	505.8373536	252.9185457	99.85552431	0	0	0	0	0	0	0
1:47:51	156.1679629	2644.082881	5.519924744	5.479983414	13.28197902	-0.579582081	1.651780623	50.59765634	999.1907366	28.6	2598.957129	9.88131291682493E-324	505.8373536	252.9185457	99.85552431	0	0	0	0	0	0	0
1:47:51	156.1679629	2644.082881	5.519924744	5.479983414	13.28197902	-0.579582081	1.651780623	50.59765634	999.1907366	28.6	2598.957129	9.88131291682493E-324	505.8373536	252.9185457	99.85552431	0	0	0	0	0	0	0
1:47:51	156.1679629	2644.082881	5.519924744	5.479983414	13.28197902	-0.579582081	1.651780623	50.59765634	999.1907366	28.6	2598.957129	9.88131291682493E-324	505.8373536	252.9185457	99.85552431	0	0	0	0	0	0	0
1:47:51	156.1679629	2644.082881	5.519924744	5.479983414	13.28197902	-0.579582081	1.651780623	50.59765634	999.1907366	28.6	2598.957129	9.88131291682493E-324	505.8373536	252.9185457	99.85552431	0	0	0	0	0	0	0
1:47:51	156.1679629	2644.082881	5.519924744	5.479983414	13.28197902	-0.579582081	1.651780623	50.59765634	999.1907366	28.6	2598.957129	9.88131291682493E-324	505.8373536	252.9185457	99.85552431	0	0	0	0	0	0	0
1:47:51	94.06123702	2688.730107	4.680665469	4.598127508	13.60887726	-2.481362025	0.354847679	50.55000005	999.4802491	28.6	2598.833562	9.88131291682493E-324	505.446293	252.7230794	99.85526845	0	0	0	0	0	0	0
1:47:51	94.06123702	2688.730107	4.680665469	4.598127508	13.60887726	-2.481362025	0.354847679	50.55000005	999.4802491	28.6	2598.833562	9.88131291682493E-324	505.446293	252.7230794	99.85526845	0	0	0	0	0	0	0
1:47:51	94.06123702	2688.730107	4.680665469	4.598127508	13.60887726	-2.481362025	0.354847679	50.55000005	999.4802491	28.6	2598.833562	9.88131291682493E-324	505.446293	252.7230794	99.85526845	0	0	0	0	0	0	0
1:47:51	94.06123702	2688.730107	4.680665469	4.598127508	13.60887726	-2.481362025	0.354847679	50.55000005	999.4802491	28.6	2598.833562	9.88131291682493E-324	505.446293	252.7230794	99.85526845	0	0	0	0	0	0	0
1:47:51	94.06123702	2688.730107	4.680665469	4.598127508	13.60887726	-2.481362025	0.354847679	50.55000005	999.4802491	28.6	2598.833562	9.88131291682493E-324	505.446293	252.7230794	99.85526845	0	0	0	0	0	0	0
1:47:51	94.06123702	2688.730107	4.680665469	4.598127508	13.60887726	-2.481362025	0.354847679	50.55000005	999.4802491	28.6	2598.833562	9.88131291682493E-324	505.446293	252.7230794	99.85526845	0	0	0	0	0	0	0
1:47:51	94.06123702	2688.730107	4.680665469	4.598127508	13.60887726	-2.481362025	0.354847679	50.55000005	999.4802491	28.6	2598.833562	9.88131291682493E-324	505.446293	252.7230794	99.85526845	0	0	0	0	0	0	0
1:47:51	94.06123702	2688.730107	4.680665469	4.598127508	13.60887726	-2.481362025	0.354847679	50.55000005	999.4802491	28.6	2598.833562	9.88131291682493E-324	505.446293	252.7230794	99.85526845	0	0	0	0	0	0	0
1:47:51	94.06123702	2688.730107	4.680665469	4.598127508	13.60887726	-2.481362025	0.354847679	50.55000005	999.4802491	28.6	2598.833562	9.88131291682493E-324	505.446293	252.7230794	99.85526845	0	0	0	0	0	0	0
1:47:51	225.0945614	2757.619631	3.42275672	3.314137284	14.08373716	-4.335457357	-1.253197988	50.52560002	999.0751596	28.6	2601.25316	9.88131291682493E-324	505.24607	252.6230007	99.85513744	0	0	0	0	0	0	0
1:47:51	225.0945614	2757.619631	3.42275672	3.314137284	14.08373716	-4.335457357	-1.253197988	50.52560002	999.0751596	28.6	2601.25316	9.88131291682493E-324	505.24607	252.6230007	99.85513744	0	0	0	0	0	0	0
1:47:51	225.0945614	2757.619631	3.42275672	3.314137284	14.08373716	-4.335457357	-1.253197988	50.52560002	999.0751596	28.6	2601.25316	9.88131291682493E-324	505.24607	252.6230007	99.85513744	0	0	0	0	0	0	0
1:47:51	225.0945614	2757.619631	3.42275672	3.314137284	14.08373716	-4.335457357	-1.253197988	50.52560002	999.0751596	28.6	2601.25316	9.88131291682493E-324	505.24607	252.6230007	99.85513744	0	0	0	0	0	0	0
1:47:51	225.0945614	2757.619631	3.42275672	3.314137284	14.08373716	-4.335457357	-1.253197988	50.52560002	999.0751596	28.6	2601.25316	9.88131291682493E-324	505.24607	252.6230007	99.85513744	0	0	0	0	0	0	0
1:47:52	225.0945614	2757.619631	3.42275672	3.314137284	14.08373716	-4.335457357	-1.253197988	50.52560002	999.0751596	28.6	2601.25316	9.88131291682493E-324	505.24607	252.6230007	99.85513744	0	0	0	0	0	0	0
1:47:52	225.0945614	2757.619631	3.42275672	3.314137284	14.08373716	-4.335457357	-1.253197988	50.52560002	999.0751596	28.6	2601.25316	9.88131291682493E-324	505.24607	252.6230007	99.85513744	0	0	0	0	0	0	0
1:47:52	225.0945614	2757.619631	3.42275672	3.314137284	14.08373716	-4.335457357	-1.253197988	50.52560002	999.0751596	28.6	2601.25316	9.88131291682493E-324	505.24607	252.6230007	99.85513744	0	0	0	0	0	0	0
1:47:52	262.4358714	2842.312771	2.744059441	2.655878289	14.61448942	-5.728210167	-2.84159737	50.51310721	998.6710177	28.6	2605.942978	9.88131291682493E-324	505.1435559	252.5717603	99.85507037	0	0	0	0	0	0	0
1:47:52	262.4358714	2842.312771	2.744059441	2.655878289	14.61448942	-5.728210167	-2.84159737	50.51310721	998.6710177	28.6	2605.942978	9.88131291682493E-324	505.1435559	252.5717603	99.85507037	0	0	0	0	0	0	0
1:47:52	262.4358714	2842.312771	2.744059441	2.655878289	14.61448942	-5.728210167	-2.84159737	50.51310721	998.6710177	28.6	2605.942978	9.88131291682493E-324	505.1435559	252.5717603	99.85507037	0	0	0	0	0	0	0
1:47:52	262.4358714	2842.312771	2.744059441	2.655878289	14.61448942	-5.728210167	-2.84159737	50.51310721	998.6710177	28.6	2605.942978	9.88131291682493E-324	505.1435559	252.5717603	99.85507037	0	0	0	0	0	0	0
1:47:52	262.4358714	2842.312771	2.744059441	2.655878289	14.61448942	-5.728210167	-2.84159737	50.51310721	998.6710177	28.6	2605.942978	9.88131291682493E-324	505.1435559	252.5717603	99.85507037	0	0	0	0	0	0	0
1:47:52	262.4358714	2842.312771	2.744059441	2.655878289	14.61448942	-5.728210167	-2.84159737	50.51310721	998.6710177	28.6	2605.942978	9.88131291682493E-324	505.1435559	252.5717603	99.85507037	0	0	0	0	0	0	0
1:47:52	262.4358714	2842.312771	2.744059441	2.655878289	14.61448942	-5.728210167	-2.84159737	50.51310721	998.6710177	28.6	2605.942978	9.88131291682493E-324	505.1435559	252.5717603	99.85507037	0	0	0	0	0	0	0
1:47:52	262.4358714	2842.312771	2.744059441	2.655878289	14.61448942	-5.728210167	-2.84159737	50.51310721	998.6710177	28.6	2605.942978	9.88131291682493E-324	505.1435559	252.5717603	99.85507037	0	0	0	0	0	0	0
1:47:52	329.7567182	2935.675331	3.335670434	3.481521684	15.10374659	-5.572611605	-4.061369853	50.50671089	998.4640971	28.6	2613.069605	9.88131291682493E-324	505.0910686	252.5455253	99.85503603	0	0	0	0	0	0	0
1:47:52	329.7567182	2935.675331	3.335670434	3.481521684	15.10374659	-5.572611605	-4.061369853	50.50671089	998.4640971	28.6	2613.069605	9.88131291682493E-324	505.0910686	252.5455253	99.85503603	0	0	0	0	0	0	0
1:47:52	329.7567182	2935.675331	3.335670434	3.481521684	15.10374659	-5.572611605	-4.061369853	50.50671089	998.4640971	28.6	2613.069605	9.88131291682493E-324	505.0910686	252.5455253	99.85503603	0	0	0	0	0	0	0
1:47:52	329.7567182	2935.675331	3.335670434	3.481521684	15.10374659	-5.572611605	-4.061369853	50.50671089	998.4640971	28.6	2613.069605	9.88131291682493E-324	505.0910686	252.5455253	99.85503603	0	0	0	0	0	0	0
1:47:52	329.7567182	2935.675331	3.335670434	3.481521684	15.10374659	-5.572611605	-4.061369853	50.50671089	998.4640971	28.6	2613.069605	9.88131291682493E-324	505.0910686	252.5455253	99.85503603	0	0	0	0	0	0	0
1:47:52	329.7567182	2935.675331	3.335670434	3.481521684	15.10374659	-5.572611605	-4.061369853	50.50671089	998.4640971	28.6	2613.069605	9.88131291682493E-324	505.0910686	252.5455253	99.85503603	0	0	0	0	0	0	0
1:47:52	329.7567182	2935.675331	3.335670434	3.481521684	15.10374659	-5.572611605	-4.061369853	50.50671089	998.4640971	28.6	2613.069605	9.88131291682493E-324	505.0910686	252.5455253	99.85503603	0	0	0	0	0	0	0
1:47:52	329.7567182	2935.675331	3.335670434	3.481521684	15.10374659	-5.572611605	-4.061369853	50.50671089	998.4640971	28.6	2613.069605	9.88131291682493E-324	505.0910686	252.5455253	99.85503603	0	0	0	0	0	0	0
1:47:52	329.7567182	2935.675331	3.335670434	3.481521684	15.10374659	-5.572611605	-4.061369853	50.50671089	998.4640971	28.6	2613.069605	9.88131291682493E-324	505.0910686	252.5455253	99.85503603	0	0	0	0	0	0	0
1:47:52	62.5918237	3000.766169	4.696423262	4.666699102	15.37876625	-4.185521142	-4.420029365	50.50343598	998.3581537	28.6	2621.732286	9.88131291682493E-324	505.0641951	252.532093	99.85501845	0	0	0	0	0	0	0
1:47:52	62.5918237	3000.766169	4.696423262	4.666699102	15.37876625	-4.185521142	-4.420029365	50.50343598	998.3581537	28.6	2621.732286	9.88131291682493E-324	505.0641951	252.532093	99.85501845	0	0	0	0	0	0	0
1:47:52	62.5918237	3000.766169	4.696423262	4.666699102	15.37876625	-4.185521142	-4.420029365	50.50343598	998.3581537	28.6	2621.732286	9.88131291682493E-324	505.0641951	252.532093	99.85501845	0	0	0	0	0	0	0
1:47:52	62.5918237	3000.766169	4.696423262	4.666699102	15.37876625	-4.185521142	-4.420029365	50.50343598	998.3581537	28.6	2621.732286	9.88131291682493E-324	505.0641951	252.532093	99.85501845	0	0	0	0	0	0	0
1:47:52	62.5918237	3000.766169	4.696423262	4.666699102	15.37876625	-4.185521142	-4.420029365	50.50343598	998.3581537	28.6	2621.732286	9.88131291682493E-324	505.0641951	252.532093	99.85501845	0	0	0	0	0	0	0
1:47:52	62.5918237	3000.766169	4.696423262	4.666699102	15.37876625	-4.185521142	-4.420029365	50.50343598	998.3581537	28.6	2621.732286	9.88131291682493E-324	505.0641951	252.532093	99.85501845	0	0	0	0	0	0	0
1:47:52	62.5918237	3000.766169	4.696423262	4.666699102	15.37876625	-4.185521142	-4.420029365	50.50343598	998.3581537	28.6	2621.732286	9.88131291682493E-324	505.0641951	252.532093	99.85501845	0	0	0	0	0	0	0
1:47:52	62.5918237	3000.766169	4.696423262	4.666699102	15.37876625	-4.185521142	-4.420029365	50.50343598	998.3581537	28.6	2621.732286	9.88131291682493E-324	505.0641951	252.532093	99.85501845	0	0	0	0	0	0	0
1:47:52	23.55661373	3027.672183	5.99014471	5.82594994	15.43004032	-2.194898825	-3.893999035	50.50175922	1001.283151	28.6	2631.677034	9.88131291682493E-324	505.0504359	252.5252156	99.85500945	0	0	0	0	0	0	0
1:47:52	23.55661373	3027.672183	5.99014471	5.82594994	15.43004032	-2.194898825	-3.893999035	50.50175922	1001.283151	28.6	2631.677034	9.88131291682493E-324	505.0504359	252.5252156	99.85500945	0	0	0	0	0	0	0
1:47:52	23.55661373	3027.672183	5.99014471	5.82594994	15.43004032	-2.194898825	-3.893999035	50.50175922	1001.283151	28.6	2631.677034	9.88131291682493E-324	505.0504359	252.5252156	99.85500945	0	0	0	0	0	0	0
1:47:52	23.55661373	3027.672183	5.99014471	5.82594994	15.43004032	-2.194898825	-3.893999035	50.50175922	1001.283151	28.6	2631.677034	9.88131291682493E-324	505.0504359	252.5252156	99.85500945	0	0	0	0	0	0	0
1:47:53	23.55661373	3027.672183	5.99014471	5.82594994	15.43004032	-2.194898825	-3.893999035	50.50175922	1001.283151	28.6	2631.677034	9.88131291682493E-324	505.0504359	252.5252156	99.85500945	0	0	0	0	0	0	0
1:47:53	23.55661373	3027.672183	5.99014471	5.82594994	15.43004032	-2.194898825	-3.893999035	50.50175922	1001.283151	28.6	2631.677034	9.88131291682493E-324	505.0504359	252.5252156	99.85500945	0	0	0	0	0	0	0
1:47:53	23.55661373	3027.672183	5.99014471	5.82594994	15.43004032	-2.194898825	-3.893999035	50.50175922	1001.283151	28.6	2631.677034	9.88131291682493E-324	505.0504359	252.5252156	99.85500945	0	0	0	0	0	0	0
1:47:53	23.55661373	3027.672183	5.99014471	5.82594994	15.43004032	-2.194898825	-3.893999035	50.50175922	1001.283151	28.6	2631.677034	9.88131291682493E-324	505.0504359	252.5252156	99.85500945	0	0	0	0	0	0	0
1:47:53	68.17745023	3020.770758	7.364002092	7.233062369	15.27982064	-0.025444198	-2.662775506	50.40330072	1002.780749	28.6	2642.108306	9.88131291682493E-324	505.3576632	252.6788304	99.85500484	0	0	0	0	0	0	0
1:47:53	68.17745023	3020.770758	7.364002092	7.233062369	15.27982064	-0.025444198	-2.662775506	50.40330072	1002.780749	28.6	2642.108306	9.88131291682493E-324	505.3576632	252.6788304	99.85500484	0	0	0	0	0	0	0
1:47:53	68.17745023	3020.770758	7.364002092	7.233062369	15.27982064	-0.025444198	-2.662775506	50.40330072	1002.780749	28.6	2642.108306	9.88131291682493E-324	505.3576632	252.6788304	99.85500484	0	0	0	0	0	0	0
1:47:53	68.17745023	3020.770758	7.364002092	7.233062369	15.27982064	-0.025444198	-2.662775506	50.40330072	1002.780749	28.6	2642.108306	9.88131291682493E-324	505.3576632	252.6788304	99.85500484	0	0	0	0	0	0	0
1:47:53	68.17745023	3020.770758	7.364002092	7.233062369	15.27982064	-0.025444198	-2.662775506	50.40330072	1002.780749	28.6	2642.108306	9.88131291682493E-324	505.3576632	252.6788304	99.85500484	0	0	0	0	0	0	0
1:47:53	68.17745023	3020.770758	7.364002092	7.233062369	15.27982064	-0.025444198	-2.662775506	50.40330072	1002.780749	28.6	2642.108306	9.88131291682493E-324	505.3576632	252.6788304	99.85500484	0	0	0	0	0	0	0
1:47:53	68.17745023	3020.770758	7.364002092	7.233062369	15.27982064	-0.025444198	-2.662775506	50.40330072	1002.780749	28.6	2642.108306	9.88131291682493E-324	505.3576632	252.6788304	99.85500484	0	0	0	0	0	0	0
1:47:53	68.17745023	3020.770758	7.364002092	7.233062369	15.27982064	-0.025444198	-2.662775506	50.40330072	1002.780749	28.6	2642.108306	9.88131291682493E-324	505.3576632	252.6788304	99.85500484	0	0	0	0	0	0	0
1:47:53	68.17745023	3020.770758	7.364002092	7.233062369	15.27982064	-0.025444198	-2.662775506	50.40330072	1002.780749	28.6	2642.108306	9.88131291682493E-324	505.3576632	252.6788304	99.85500484	0	0	0	0	0	0	0
1:47:53	-185.8553695	2982.523668	8.657057071	8.369231933	14.97806817	1.827724571	-1.152349059	50.35288997	1003.54752	28.6	2651.472628	9.88131291682493E-324	505.5149635	252.7574812	99.85500248	0	0	0	0	0	0	0
1:47:53	-185.8553695	2982.523668	8.657057071	8.369231933	14.97806817	1.827724571	-1.152349059	50.35288997	1003.54752	28.6	2651.472628	9.88131291682493E-324	505.5149635	252.7574812	99.85500248	0	0	0	0	0	0	0
1:47:53	-185.8553695	2982.523668	8.657057071	8.369231933	14.97806817	1.827724571	-1.152349059	50.35288997	1003.54752	28.6	2651.472628	9.88131291682493E-324	505.5149635	252.7574812	99.85500248	0	0	0	0	0	0	0
1:47:53	-185.8553695	2982.523668	8.657057071	8.369231933	14.97806817	1.827724571	-1.152349059	50.35288997	1003.54752	28.6	2651.472628	9.88131291682493E-324	505.5149635	252.7574812	99.85500248	0	0	0	0	0	0	0
1:47:53	-185.8553695	2982.523668	8.657057071	8.369231933	14.97806817	1.827724571	-1.152349059	50.35288997	1003.54752	28.6	2651.472628	9.88131291682493E-324	505.5149635	252.7574812	99.85500248	0	0	0	0	0	0	0
1:47:53	-185.8553695	2982.523668	8.657057071	8.369231933	14.97806817	1.827724571	-1.152349059	50.35288997	1003.54752	28.6	2651.472628	9.88131291682493E-324	505.5149635	252.7574812	99.85500248	0	0	0	0	0	0	0
1:47:53	-185.8553695	2982.523668	8.657057071	8.369231933	14.97806817	1.827724571	-1.152349059	50.35288997	1003.54752	28.6	2651.472628	9.88131291682493E-324	505.5149635	252.7574812	99.85500248	0	0	0	0	0	0	0
1:47:53	-185.8553695	2982.523668	8.657057071	8.369231933	14.97806817	1.827724571	-1.152349059	50.35288997	1003.54752	28.6	2651.472628	9.88131291682493E-324	505.5149635	252.7574812	99.85500248	0	0	0	0	0	0	0
1:47:53	-211.1545892	2927.002862	9.33409322	8.97436675	14.6123789	3.05526698	0.335405282	50.32707966	1003.940106	28.6	2659.136426	9.88131291682493E-324	505.5955013	252.7977504	99.85500127	0	0	0	0	0	0	0
1:47:53	-211.1545892	2927.002862	9.33409322	8.97436675	14.6123789	3.05526698	0.335405282	50.32707966	1003.940106	28.6	2659.136426	9.88131291682493E-324	505.5955013	252.7977504	99.85500127	0	0	0	0	0	0	0
1:47:53	-211.1545892	2927.002862	9.33409322	8.97436675	14.6123789	3.05526698	0.335405282	50.32707966	1003.940106	28.6	2659.136426	9.88131291682493E-324	505.5955013	252.7977504	99.85500127	0	0	0	0	0	0	0
1:47:53	-211.1545892	2927.002862	9.33409322	8.97436675	14.6123789	3.05526698	0.335405282	50.32707966	1003.940106	28.6	2659.136426	9.88131291682493E-324	505.5955013	252.7977504	99.85500127	0	0	0	0	0	0	0
1:47:53	-211.1545892	2927.002862	9.33409322	8.97436675	14.6123789	3.05526698	0.335405282	50.32707966	1003.940106	28.6	2659.136426	9.88131291682493E-324	505.5955013	252.7977504	99.85500127	0	0	0	0	0	0	0
1:47:53	-211.1545892	2927.002862	9.33409322	8.97436675	14.6123789	3.05526698	0.335405282	50.32707966	1003.940106	28.6	2659.136426	9.88131291682493E-324	505.5955013	252.7977504	99.85500127	0	0	0	0	0	0	0
1:47:53	-211.1545892	2927.002862	9.33409322	8.97436675	14.6123789	3.05526698	0.335405282	50.32707966	1003.940106	28.6	2659.136426	9.88131291682493E-324	505.5955013	252.7977504	99.85500127	0	0	0	0	0	0	0
1:47:53	-211.1545892	2927.002862	9.33409322	8.97436675	14.6123789	3.05526698	0.335405282	50.32707966	1003.940106	28.6	2659.136426	9.88131291682493E-324	505.5955013	252.7977504	99.85500127	0	0	0	0	0	0	0
1:47:53	-300.6637417	2860.023785	9.330543729	8.823611776	14.231498	3.490920694	1.558343504	50.31386479	1003.668726	28.6	2665.210426	9.88131291682493E-324	505.6367367	252.8183682	99.85500065	0	0	0	0	0	0	0
1:47:53	-300.6637417	2860.023785	9.330543729	8.823611776	14.231498	3.490920694	1.558343504	50.31386479	1003.668726	28.6	2665.210426	9.88131291682493E-324	505.6367367	252.8183682	99.85500065	0	0	0	0	0	0	0
1:47:53	-300.6637417	2860.023785	9.330543729	8.823611776	14.231498	3.490920694	1.558343504	50.31386479	1003.668726	28.6	2665.210426	9.88131291682493E-324	505.6367367	252.8183682	99.85500065	0	0	0	0	0	0	0
1:47:54	-300.6637417	2860.023785	9.330543729	8.823611776	14.231498	3.490920694	1.558343504	50.31386479	1003.668726	28.6	2665.210426	9.88131291682493E-324	505.6367367	252.8183682	99.85500065	0	0	0	0	0	0	0
1:47:54	-300.6637417	2860.023785	9.330543729	8.823611776	14.231498	3.490920694	1.558343504	50.31386479	1003.668726	28.6	2665.210426	9.88131291682493E-324	505.6367367	252.8183682	99.85500065	0	0	0	0	0	0	0
1:47:54	-300.6637417	2860.023785	9.330543729	8.823611776	14.231498	3.490920694	1.558343504	50.31386479	1003.668726	28.6	2665.210426	9.88131291682493E-324	505.6367367	252.8183682	99.85500065	0	0	0	0	0	0	0
1:47:54	-300.6637417	2860.023785	9.330543729	8.823611776	14.231498	3.490920694	1.558343504	50.31386479	1003.668726	28.6	2665.210426	9.88131291682493E-324	505.6367367	252.8183682	99.85500065	0	0	0	0	0	0	0
1:47:54	-300.6637417	2860.023785	9.330543729	8.823611776	14.231498	3.490920694	1.558343504	50.31386479	1003.668726	28.6	2665.210426	9.88131291682493E-324	505.6367367	252.8183682	99.85500065	0	0	0	0	0	0	0
1:47:54	-300.6637417	2860.023785	9.330543729	8.823611776	14.231498	3.490920694	1.558343504	50.31386479	1003.668726	28.6	2665.210426	9.88131291682493E-324	505.6367367	252.8183682	99.85500065	0	0	0	0	0	0	0
1:47:54	-227.8165237	2805.293914	9.057398389	8.714121229	13.93667898	3.611735395	2.373959874	50.30709877	1003.52978	28.6	2669.475034	9.88131291682493E-324	505.6578492	252.8289245	99.85500033	0	0	0	0	0	0	0
1:47:54	-227.8165237	2805.293914	9.057398389	8.714121229	13.93667898	3.611735395	2.373959874	50.30709877	1003.52978	28.6	2669.475034	9.88131291682493E-324	505.6578492	252.8289245	99.85500033	0	0	0	0	0	0	0
1:47:54	-227.8165237	2805.293914	9.057398389	8.714121229	13.93667898	3.611735395	2.373959874	50.30709877	1003.52978	28.6	2669.475034	9.88131291682493E-324	505.6578492	252.8289245	99.85500033	0	0	0	0	0	0	0
1:47:54	-227.8165237	2805.293914	9.057398389	8.714121229	13.93667898	3.611735395	2.373959874	50.30709877	1003.52978	28.6	2669.475034	9.88131291682493E-324	505.6578492	252.8289245	99.85500033	0	0	0	0	0	0	0
1:47:54	-227.8165237	2805.293914	9.057398389	8.714121229	13.93667898	3.611735395	2.373959874	50.30709877	1003.52978	28.6	2669.475034	9.88131291682493E-324	505.6578492	252.8289245	99.85500033	0	0	0	0	0	0	0
1:47:54	-227.8165237	2805.293914	9.057398389	8.714121229	13.93667898	3.611735395	2.373959874	50.30709877	1003.52978	28.6	2669.475034	9.88131291682493E-324	505.6578492	252.8289245	99.85500033	0	0	0	0	0	0	0
1:47:54	-227.8165237	2805.293914	9.057398389	8.714121229	13.93667898	3.611735395	2.373959874	50.30709877	1003.52978	28.6	2669.475034	9.88131291682493E-324	505.6578492	252.8289245	99.85500033	0	0	0	0	0	0	0
1:47:54	-227.8165237	2805.293914	9.057398389	8.714121229	13.93667898	3.611735395	2.373959874	50.30709877	1003.52978	28.6	2669.475034	9.88131291682493E-324	505.6578492	252.8289245	99.85500033	0	0	0	0	0	0	0
1:47:54	-171.3447081	2765.682276	8.813099975	8.285790069	13.72663564	3.615832522	2.872987456	50.30363457	1003.458639	28.6	2672.364569	9.88131291682493E-324	505.6686588	252.8343293	99.85500017	0	0	0	0	0	0	0
1:47:54	-171.3447081	2765.682276	8.813099975	8.285790069	13.72663564	3.615832522	2.872987456	50.30363457	1003.458639	28.6	2672.364569	9.88131291682493E-324	505.6686588	252.8343293	99.85500017	0	0	0	0	0	0	0
1:47:54	-171.3447081	2765.682276	8.813099975	8.285790069	13.72663564	3.615832522	2.872987456	50.30363457	1003.458639	28.6	2672.364569	9.88131291682493E-324	505.6686588	252.8343293	99.85500017	0	0	0	0	0	0	0
1:47:54	-171.3447081	2765.682276	8.813099975	8.285790069	13.72663564	3.615832522	2.872987456	50.30363457	1003.458639	28.6	2672.364569	9.88131291682493E-324	505.6686588	252.8343293	99.85500017	0	0	0	0	0	0	0
1:47:54	-171.3447081	2765.682276	8.813099975	8.285790069	13.72663564	3.615832522	2.872987456	50.30363457	1003.458639	28.6	2672.364569	9.88131291682493E-324	505.6686588	252.8343293	99.85500017	0	0	0	0	0	0	0
1:47:54	-171.3447081	2765.682276	8.813099975	8.285790069	13.72663564	3.615832522	2.872987456	50.30363457	1003.458639	28.6	2672.364569	9.88131291682493E-324	505.6686588	252.8343293	99.85500017	0	0	0	0	0	0	0
1:47:54	-171.3447081	2765.682276	8.813099975	8.285790069	13.72663564	3.615832522	2.872987456	50.30363457	1003.458639	28.6	2672.364569	9.88131291682493E-324	505.6686588	252.8343293	99.85500017	0	0	0	0	0	0	0
1:47:54	-171.3447081	2765.682276	8.813099975	8.285790069	13.72663564	3.615832522	2.872987456	50.30363457	1003.458639	28.6	2672.364569	9.88131291682493E-324	505.6686588	252.8343293	99.85500017	0	0	0	0	0	0	0
1:47:54	-127.7252586	2735.872109	8.654507187	8.367268516	13.57614945	3.570154251	3.162881577	50.3018609	1003.422215	28.6	2674.34986	9.88131291682493E-324	505.6741933	252.8370966	99.85500009	0	0	0	0	0	0	0
1:47:54	-127.7252586	2735.872109	8.654507187	8.367268516	13.57614945	3.570154251	3.162881577	50.3018609	1003.422215	28.6	2674.34986	9.88131291682493E-324	505.6741933	252.8370966	99.85500009	0	0	0	0	0	0	0
1:47:54	-127.7252586	2735.872109	8.654507187	8.367268516	13.57614945	3.570154251	3.162881577	50.3018609	1003.422215	28.6	2674.34986	9.88131291682493E-324	505.6741933	252.8370966	99.85500009	0	0	0	0	0	0	0
1:47:54	-127.7252586	2735.872109	8.654507187	8.367268516	13.57614945	3.570154251	3.162881577	50.3018609	1003.422215	28.6	2674.34986	9.88131291682493E-324	505.6741933	252.8370966	99.85500009	0	0	0	0	0	0	0
1:47:54	-127.7252586	2735.872109	8.654507187	8.367268516	13.57614945	3.570154251	3.162881577	50.3018609	1003.422215	28.6	2674.34986	9.88131291682493E-324	505.6741933	252.8370966	99.85500009	0	0	0	0	0	0	0
1:47:54	-127.7252586	2735.872109	8.654507187	8.367268516	13.57614945	3.570154251	3.162881577	50.3018609	1003.422215	28.6	2674.34986	9.88131291682493E-324	505.6741933	252.8370966	99.85500009	0	0	0	0	0	0	0
1:47:54	-127.7252586	2735.872109	8.654507187	8.367268516	13.57614945	3.570154251	3.162881577	50.3018609	1003.422215	28.6	2674.34986	9.88131291682493E-324	505.6741933	252.8370966	99.85500009	0	0	0	0	0	0	0
1:47:54	-127.7252586	2735.872109	8.654507187	8.367268516	13.57614945	3.570154251	3.162881577	50.3018609	1003.422215	28.6	2674.34986	9.88131291682493E-324	505.6741933	252.8370966	99.85500009	0	0	0	0	0	0	0
1:47:54	-175.3006764	2712.859944	8.45587568	8.10940148	13.46642852	3.508150977	3.313171368	50.40895278	1003.229838	28.6	2675.597696	9.88131291682493E-324	506.688627	253.3443135	99.85608004	0	0	0	0	0	0	0
1:47:54	-175.3006764	2712.859944	8.45587568	8.10940148	13.46642852	3.508150977	3.313171368	50.40895278	1003.229838	28.6	2675.597696	9.88131291682493E-324	506.688627	253.3443135	99.85608004	0	0	0	0	0	0	0
1:47:55	-175.3006764	2712.859944	8.45587568	8.10940148	13.46642852	3.508150977	3.313171368	50.40895278	1003.229838	28.6	2675.597696	9.88131291682493E-324	506.688627	253.3443135	99.85608004	0	0	0	0	0	0	0
1:47:55	-175.3006764	2712.859944	8.45587568	8.10940148	13.46642852	3.508150977	3.313171368	50.40895278	1003.229838	28.6	2675.597696	9.88131291682493E-324	506.688627	253.3443135	99.85608004	0	0	0	0	0	0	0
1:47:55	-175.3006764	2712.859944	8.45587568	8.10940148	13.46642852	3.508150977	3.313171368	50.40895278	1003.229838	28.6	2675.597696	9.88131291682493E-324	506.688627	253.3443135	99.85608004	0	0	0	0	0	0	0
1:47:55	-175.3006764	2712.859944	8.45587568	8.10940148	13.46642852	3.508150977	3.313171368	50.40895278	1003.229838	28.6	2675.597696	9.88131291682493E-324	506.688627	253.3443135	99.85608004	0	0	0	0	0	0	0
1:47:55	-175.3006764	2712.859944	8.45587568	8.10940148	13.46642852	3.508150977	3.313171368	50.40895278	1003.229838	28.6	2675.597696	9.88131291682493E-324	506.688627	253.3443135	99.85608004	0	0	0	0	0	0	0
1:47:55	-175.3006764	2712.859944	8.45587568	8.10940148	13.46642852	3.508150977	3.313171368	50.40895278	1003.229838	28.6	2675.597696	9.88131291682493E-324	506.688627	253.3443135	99.85608004	0	0	0	0	0	0	0
1:47:55	-175.3006764	2712.859944	8.45587568	8.10940148	13.46642852	3.508150977	3.313171368	50.40895278	1003.229838	28.6	2675.597696	9.88131291682493E-324	506.688627	253.3443135	99.85608004	0	0	0	0	0	0	0
1:47:55	-318.5387063	2693.733347	8.326360348	8.141725558	13.3721394	3.4397173	3.37846374	50.50218382	1003.131341	28.6	2674.376132	9.88131291682493E-324	507.567697	253.7838485	99.85701698	0	0	0	0	0	0	0
1:47:55	-318.5387063	2693.733347	8.326360348	8.141725558	13.3721394	3.4397173	3.37846374	50.50218382	1003.131341	28.6	2674.376132	9.88131291682493E-324	507.567697	253.7838485	99.85701698	0	0	0	0	0	0	0
1:47:55	-318.5387063	2693.733347	8.326360348	8.141725558	13.3721394	3.4397173	3.37846374	50.50218382	1003.131341	28.6	2674.376132	9.88131291682493E-324	507.567697	253.7838485	99.85701698	0	0	0	0	0	0	0
1:47:55	-318.5387063	2693.733347	8.326360348	8.141725558	13.3721394	3.4397173	3.37846374	50.50218382	1003.131341	28.6	2674.376132	9.88131291682493E-324	507.567697	253.7838485	99.85701698	0	0	0	0	0	0	0
1:47:55	-318.5387063	2693.733347	8.326360348	8.141725558	13.3721394	3.4397173	3.37846374	50.50218382	1003.131341	28.6	2674.376132	9.88131291682493E-324	507.567697	253.7838485	99.85701698	0	0	0	0	0	0	0
1:47:55	-318.5387063	2693.733347	8.326360348	8.141725558	13.3721394	3.4397173	3.37846374	50.50218382	1003.131341	28.6	2674.376132	9.88131291682493E-324	507.567697	253.7838485	99.85701698	0	0	0	0	0	0	0
1:47:55	-318.5387063	2693.733347	8.326360348	8.141725558	13.3721394	3.4397173	3.37846374	50.50218382	1003.131341	28.6	2674.376132	9.88131291682493E-324	507.567697	253.7838485	99.85701698	0	0	0	0	0	0	0
1:47:55	-318.5387063	2693.733347	8.326360348	8.141725558	13.3721394	3.4397173	3.37846374	50.50218382	1003.131341	28.6	2674.376132	9.88131291682493E-324	507.567697	253.7838485	99.85701698	0	0	0	0	0	0	0
1:47:55	-176.8480256	2678.497698	8.256920498	7.938563486	13.29155137	3.377383258	3.389765435	50.54991812	1003.080911	28.6	2665.521748	9.88131291682493E-324	508.0177809	254.0088904	99.8574967	0	0	0	0	0	0	0
1:47:55	-176.8480256	2678.497698	8.256920498	7.938563486	13.29155137	3.377383258	3.389765435	50.54991812	1003.080911	28.6	2665.521748	9.88131291682493E-324	508.0177809	254.0088904	99.8574967	0	0	0	0	0	0	0
1:47:55	-176.8480256	2678.497698	8.256920498	7.938563486	13.29155137	3.377383258	3.389765435	50.54991812	1003.080911	28.6	2665.521748	9.88131291682493E-324	508.0177809	254.0088904	99.8574967	0	0	0	0	0	0	0
1:47:55	-176.8480256	2678.497698	8.256920498	7.938563486	13.29155137	3.377383258	3.389765435	50.54991812	1003.080911	28.6	2665.521748	9.88131291682493E-324	508.0177809	254.0088904	99.8574967	0	0	0	0	0	0	0
1:47:55	-176.8480256	2678.497698	8.256920498	7.938563486	13.29155137	3.377383258	3.389765435	50.54991812	1003.080911	28.6	2665.521748	9.88131291682493E-324	508.0177809	254.0088904	99.8574967	0	0	0	0	0	0	0
1:47:55	-176.8480256	2678.497698	8.256920498	7.938563486	13.29155137	3.377383258	3.389765435	50.54991812	1003.080911	28.6	2665.521748	9.88131291682493E-324	508.0177809	254.0088904	99.8574967	0	0	0	0	0	0	0
1:47:55	-176.8480256	2678.497698	8.256920498	7.938563486	13.29155137	3.377383258	3.389765435	50.54991812	1003.080911	28.6	2665.521748	9.88131291682493E-324	508.0177809	254.0088904	99.8574967	0	0	0	0	0	0	0
1:47:55	-176.8480256	2678.497698	8.256920498	7.938563486	13.29155137	3.377383258	3.389765435	50.54991812	1003.080911	28.6	2665.521748	9.88131291682493E-324	508.0177809	254.0088904	99.8574967	0	0	0	0	0	0	0
1:47:55	-176.8480256	2678.497698	8.256920498	7.938563486	13.29155137	3.377383258	3.389765435	50.54991812	1003.080911	28.6	2665.521748	9.88131291682493E-324	508.0177809	254.0088904	99.8574967	0	0	0	0	0	0	0
1:47:55	-68.21810112	2666.474565	8.009559295	7.532952505	13.2227783	3.324356228	3.370727903	50.57435808	1003.05509	28.6	2656.864439	9.88131291682493E-324	508.2482238	254.1241119	99.85774231	0	0	0	0	0	0	0
1:47:55	-68.21810112	2666.474565	8.009559295	7.532952505	13.2227783	3.324356228	3.370727903	50.57435808	1003.05509	28.6	2656.864439	9.88131291682493E-324	508.2482238	254.1241119	99.85774231	0	0	0	0	0	0	0
1:47:55	-68.21810112	2666.474565	8.009559295	7.532952505	13.2227783	3.324356228	3.370727903	50.57435808	1003.05509	28.6	2656.864439	9.88131291682493E-324	508.2482238	254.1241119	99.85774231	0	0	0	0	0	0	0
1:47:55	-68.21810112	2666.474565	8.009559295	7.532952505	13.2227783	3.324356228	3.370727903	50.57435808	1003.05509	28.6	2656.864439	9.88131291682493E-324	508.2482238	254.1241119	99.85774231	0	0	0	0	0	0	0
1:47:55	-68.21810112	2666.474565	8.009559295	7.532952505	13.2227783	3.324356228	3.370727903	50.57435808	1003.05509	28.6	2656.864439	9.88131291682493E-324	508.2482238	254.1241119	99.85774231	0	0	0	0	0	0	0
1:47:55	-68.21810112	2666.474565	8.009559295	7.532952505	13.2227783	3.324356228	3.370727903	50.57435808	1003.05509	28.6	2656.864439	9.88131291682493E-324	508.2482238	254.1241119	99.85774231	0	0	0	0	0	0	0
1:47:55	-68.21810112	2666.474565	8.009559295	7.532952505	13.2227783	3.324356228	3.370727903	50.57435808	1003.05509	28.6	2656.864439	9.88131291682493E-324	508.2482238	254.1241119	99.85774231	0	0	0	0	0	0	0
1:47:55	-68.21810112	2666.474565	8.009559295	7.532952505	13.2227783	3.324356228	3.370727903	50.57435808	1003.05509	28.6	2656.864439	9.88131291682493E-324	508.2482238	254.1241119	99.85774231	0	0	0	0	0	0	0
1:47:56	52.53758822	2654.747441	7.924622359	7.514519682	13.16106249	3.269278389	3.336412686	50.63567134	1002.14395	28.6	2647.658721	9.88131291682493E-324	508.3662106	254.1831053	99.85786806	0	0	0	0	0	0	0
1:47:56	52.53758822	2654.747441	7.924622359	7.514519682	13.16106249	3.269278389	3.336412686	50.63567134	1002.14395	28.6	2647.658721	9.88131291682493E-324	508.3662106	254.1831053	99.85786806	0	0	0	0	0	0	0
1:47:56	52.53758822	2654.747441	7.924622359	7.514519682	13.16106249	3.269278389	3.336412686	50.63567134	1002.14395	28.6	2647.658721	9.88131291682493E-324	508.3662106	254.1831053	99.85786806	0	0	0	0	0	0	0
1:47:56	52.53758822	2654.747441	7.924622359	7.514519682	13.16106249	3.269278389	3.336412686	50.63567134	1002.14395	28.6	2647.658721	9.88131291682493E-324	508.3662106	254.1831053	99.85786806	0	0	0	0	0	0	0
1:47:56	52.53758822	2654.747441	7.924622359	7.514519682	13.16106249	3.269278389	3.336412686	50.63567134	1002.14395	28.6	2647.658721	9.88131291682493E-324	508.3662106	254.1831053	99.85786806	0	0	0	0	0	0	0
1:47:56	52.53758822	2654.747441	7.924622359	7.514519682	13.16106249	3.269278389	3.336412686	50.63567134	1002.14395	28.6	2647.658721	9.88131291682493E-324	508.3662106	254.1831053	99.85786806	0	0	0	0	0	0	0
1:47:56	52.53758822	2654.747441	7.924622359	7.514519682	13.16106249	3.269278389	3.336412686	50.63567134	1002.14395	28.6	2647.658721	9.88131291682493E-324	508.3662106	254.1831053	99.85786806	0	0	0	0	0	0	0
1:47:56	52.53758822	2654.747441	7.924622359	7.514519682	13.16106249	3.269278389	3.336412686	50.63567134	1002.14395	28.6	2647.658721	9.88131291682493E-324	508.3662106	254.1831053	99.85786806	0	0	0	0	0	0	0
1:47:56	52.53758822	2654.747441	7.924622359	7.514519682	13.16106249	3.269278389	3.336412686	50.63567134	1002.14395	28.6	2647.658721	9.88131291682493E-324	508.3662106	254.1831053	99.85786806	0	0	0	0	0	0	0
1:47:56	-44.70813883	2642.74765	7.873206648	7.161410077	13.105528	3.211246535	3.293211295	50.66706372	1001.677447	28.6	2637.750257	9.88131291682493E-324	508.4266198	254.2133099	99.85793245	0	0	0	0	0	0	0
1:47:56	-44.70813883	2642.74765	7.873206648	7.161410077	13.105528	3.211246535	3.293211295	50.66706372	1001.677447	28.6	2637.750257	9.88131291682493E-324	508.4266198	254.2133099	99.85793245	0	0	0	0	0	0	0
1:47:56	-44.70813883	2642.74765	7.873206648	7.161410077	13.105528	3.211246535	3.293211295	50.66706372	1001.677447	28.6	2637.750257	9.88131291682493E-324	508.4266198	254.2133099	99.85793245	0	0	0	0	0	0	0
1:47:56	-44.70813883	2642.74765	7.873206648	7.161410077	13.105528	3.211246535	3.293211295	50.66706372	1001.677447	28.6	2637.750257	9.88131291682493E-324	508.4266198	254.2133099	99.85793245	0	0	0	0	0	0	0
1:47:56	-44.70813883	2642.74765	7.873206648	7.161410077	13.105528	3.211246535	3.293211295	50.66706372	1001.677447	28.6	2637.750257	9.88131291682493E-324	508.4266198	254.2133099	99.85793245	0	0	0	0	0	0	0
1:47:56	-44.70813883	2642.74765	7.873206648	7.161410077	13.105528	3.211246535	3.293211295	50.66706372	1001.677447	28.6	2637.750257	9.88131291682493E-324	508.4266198	254.2133099	99.85793245	0	0	0	0	0	0	0
1:47:56	-44.70813883	2642.74765	7.873206648	7.161410077	13.105528	3.211246535	3.293211295	50.66706372	1001.677447	28.6	2637.750257	9.88131291682493E-324	508.4266198	254.2133099	99.85793245	0	0	0	0	0	0	0
1:47:56	-44.70813883	2642.74765	7.873206648	7.161410077	13.105528	3.211246535	3.293211295	50.66706372	1001.677447	28.6	2637.750257	9.88131291682493E-324	508.4266198	254.2133099	99.85793245	0	0	0	0	0	0	0
1:47:56	-36.59087908	2634.078549	7.831329804	7.24964196	13.05871033	3.168838226	3.251212183	50.68313663	1001.438597	28.6	2630.302764	9.88131291682493E-324	508.4575493	254.2287747	99.85796541	0	0	0	0	0	0	0
1:47:56	-36.59087908	2634.078549	7.831329804	7.24964196	13.05871033	3.168838226	3.251212183	50.68313663	1001.438597	28.6	2630.302764	9.88131291682493E-324	508.4575493	254.2287747	99.85796541	0	0	0	0	0	0	0
1:47:56	-36.59087908	2634.078549	7.831329804	7.24964196	13.05871033	3.168838226	3.251212183	50.68313663	1001.438597	28.6	2630.302764	9.88131291682493E-324	508.4575493	254.2287747	99.85796541	0	0	0	0	0	0	0
1:47:56	-36.59087908	2634.078549	7.831329804	7.24964196	13.05871033	3.168838226	3.251212183	50.68313663	1001.438597	28.6	2630.302764	9.88131291682493E-324	508.4575493	254.2287747	99.85796541	0	0	0	0	0	0	0
1:47:56	-36.59087908	2634.078549	7.831329804	7.24964196	13.05871033	3.168838226	3.251212183	50.68313663	1001.438597	28.6	2630.302764	9.88131291682493E-324	508.4575493	254.2287747	99.85796541	0	0	0	0	0	0	0
1:47:56	-36.59087908	2634.078549	7.831329804	7.24964196	13.05871033	3.168838226	3.251212183	50.68313663	1001.438597	28.6	2630.302764	9.88131291682493E-324	508.4575493	254.2287747	99.85796541	0	0	0	0	0	0	0
1:47:56	-36.59087908	2634.078549	7.831329804	7.24964196	13.05871033	3.168838226	3.251212183	50.68313663	1001.438597	28.6	2630.302764	9.88131291682493E-324	508.4575493	254.2287747	99.85796541	0	0	0	0	0	0	0
1:47:56	-36.59087908	2634.078549	7.831329804	7.24964196	13.05871033	3.168838226	3.251212183	50.68313663	1001.438597	28.6	2630.302764	9.88131291682493E-324	508.4575493	254.2287747	99.85796541	0	0	0	0	0	0	0
1:47:56	-84.48466609	2624.071489	7.503816859	6.906592683	13.02486769	2.809757172	3.175596638	50.69136595	1001.316305	28.6	2620.805567	9.88131291682493E-324	508.4733853	254.2366926	99.85798229	0	0	0	0	0	0	0
1:47:56	-84.48466609	2624.071489	7.503816859	6.906592683	13.02486769	2.809757172	3.175596638	50.69136595	1001.316305	28.6	2620.805567	9.88131291682493E-324	508.4733853	254.2366926	99.85798229	0	0	0	0	0	0	0
1:47:56	-84.48466609	2624.071489	7.503816859	6.906592683	13.02486769	2.809757172	3.175596638	50.69136595	1001.316305	28.6	2620.805567	9.88131291682493E-324	508.4733853	254.2366926	99.85798229	0	0	0	0	0	0	0
1:47:56	-84.48466609	2624.071489	7.503816859	6.906592683	13.02486769	2.809757172	3.175596638	50.69136595	1001.316305	28.6	2620.805567	9.88131291682493E-324	508.4733853	254.2366926	99.85798229	0	0	0	0	0	0	0
1:47:56	-84.48466609	2624.071489	7.503816859	6.906592683	13.02486769	2.809757172	3.175596638	50.69136595	1001.316305	28.6	2620.805567	9.88131291682493E-324	508.4733853	254.2366926	99.85798229	0	0	0	0	0	0	0
1:47:56	-84.48466609	2624.071489	7.503816859	6.906592683	13.02486769	2.809757172	3.175596638	50.69136595	1001.316305	28.6	2620.805567	9.88131291682493E-324	508.4733853	254.2366926	99.85798229	0	0	0	0	0	0	0
1:47:56	-84.48466609	2624.071489	7.503816859	6.906592683	13.02486769	2.809757172	3.175596638	50.69136595	1001.316305	28.6	2620.805567	9.88131291682493E-324	508.4733853	254.2366926	99.85798229	0	0	0	0	0	0	0
1:47:56	-84.48466609	2624.071489	7.503816859	6.906592683	13.02486769	2.809757172	3.175596638	50.69136595	1001.316305	28.6	2620.805567	9.88131291682493E-324	508.4733853	254.2366926	99.85798229	0	0	0	0	0	0	0
1:47:57	-84.48466609	2624.071489	7.503816859	6.906592683	13.02486769	2.809757172	3.175596638	50.69136595	1001.316305	28.6	2620.805567	9.88131291682493E-324	508.4733853	254.2366926	99.85798229	0	0	0	0	0	0	0
1:47:57	275.573067	2626.510906	6.691714232	6.319239454	13.08752426	1.492803672	2.750169479	50.59797937	1003.075396	28.6	2615.512026	9.88131291682493E-324	508.1408693	254.0704346	99.85750293	0	0	0	0	0	0	0
1:47:57	275.573067	2626.510906	6.691714232	6.319239454	13.08752426	1.492803672	2.750169479	50.59797937	1003.075396	28.6	2615.512026	9.88131291682493E-324	508.1408693	254.0704346	99.85750293	0	0	0	0	0	0	0
1:47:57	275.573067	2626.510906	6.691714232	6.319239454	13.08752426	1.492803672	2.750169479	50.59797937	1003.075396	28.6	2615.512026	9.88131291682493E-324	508.1408693	254.0704346	99.85750293	0	0	0	0	0	0	0
1:47:57	275.573067	2626.510906	6.691714232	6.319239454	13.08752426	1.492803672	2.750169479	50.59797937	1003.075396	28.6	2615.512026	9.88131291682493E-324	508.1408693	254.0704346	99.85750293	0	0	0	0	0	0	0
1:47:57	275.573067	2626.510906	6.691714232	6.319239454	13.08752426	1.492803672	2.750169479	50.59797937	1003.075396	28.6	2615.512026	9.88131291682493E-324	508.1408693	254.0704346	99.85750293	0	0	0	0	0	0	0
1:47:57	275.573067	2626.510906	6.691714232	6.319239454	13.08752426	1.492803672	2.750169479	50.59797937	1003.075396	28.6	2615.512026	9.88131291682493E-324	508.1408693	254.0704346	99.85750293	0	0	0	0	0	0	0
1:47:57	275.573067	2626.510906	6.691714232	6.319239454	13.08752426	1.492803672	2.750169479	50.59797937	1003.075396	28.6	2615.512026	9.88131291682493E-324	508.1408693	254.0704346	99.85750293	0	0	0	0	0	0	0
1:47:57	275.573067	2626.510906	6.691714232	6.319239454	13.08752426	1.492803672	2.750169479	50.59797937	1003.075396	28.6	2615.512026	9.88131291682493E-324	508.1408693	254.0704346	99.85750293	0	0	0	0	0	0	0
1:47:57	207.4092423	2649.159824	5.630621687	5.4647066	13.30063642	-0.37967652	1.792862773	50.55016544	1003.976051	28.6	2613.315709	9.88131291682493E-324	507.9706211	253.9853105	99.8572575	0	0	0	0	0	0	0
1:47:57	207.4092423	2649.159824	5.630621687	5.4647066	13.30063642	-0.37967652	1.792862773	50.55016544	1003.976051	28.6	2613.315709	9.88131291682493E-324	507.9706211	253.9853105	99.8572575	0	0	0	0	0	0	0
1:47:57	207.4092423	2649.159824	5.630621687	5.4647066	13.30063642	-0.37967652	1.792862773	50.55016544	1003.976051	28.6	2613.315709	9.88131291682493E-324	507.9706211	253.9853105	99.8572575	0	0	0	0	0	0	0
1:47:57	207.4092423	2649.159824	5.630621687	5.4647066	13.30063642	-0.37967652	1.792862773	50.55016544	1003.976051	28.6	2613.315709	9.88131291682493E-324	507.9706211	253.9853105	99.8572575	0	0	0	0	0	0	0
1:47:57	207.4092423	2649.159824	5.630621687	5.4647066	13.30063642	-0.37967652	1.792862773	50.55016544	1003.976051	28.6	2613.315709	9.88131291682493E-324	507.9706211	253.9853105	99.8572575	0	0	0	0	0	0	0
1:47:57	207.4092423	2649.159824	5.630621687	5.4647066	13.30063642	-0.37967652	1.792862773	50.55016544	1003.976051	28.6	2613.315709	9.88131291682493E-324	507.9706211	253.9853105	99.8572575	0	0	0	0	0	0	0
1:47:57	207.4092423	2649.159824	5.630621687	5.4647066	13.30063642	-0.37967652	1.792862773	50.55016544	1003.976051	28.6	2613.315709	9.88131291682493E-324	507.9706211	253.9853105	99.8572575	0	0	0	0	0	0	0
1:47:57	207.4092423	2649.159824	5.630621687	5.4647066	13.30063642	-0.37967652	1.792862773	50.55016544	1003.976051	28.6	2613.315709	9.88131291682493E-324	507.9706211	253.9853105	99.8572575	0	0	0	0	0	0	0
1:47:57	207.4092423	2649.159824	5.630621687	5.4647066	13.30063642	-0.37967652	1.792862773	50.55016544	1003.976051	28.6	2613.315709	9.88131291682493E-324	507.9706211	253.9853105	99.8572575	0	0	0	0	0	0	0
1:47:57	247.979172	2694.582622	4.554118304	4.458465779	13.63751785	-2.362698378	0.44721774	50.5256847	1004.437186	28.6	2613.417651	9.88131291682493E-324	507.883454	253.941727	99.85713184	0	0	0	0	0	0	0
1:47:57	247.979172	2694.582622	4.554118304	4.458465779	13.63751785	-2.362698378	0.44721774	50.5256847	1004.437186	28.6	2613.417651	9.88131291682493E-324	507.883454	253.941727	99.85713184	0	0	0	0	0	0	0
1:47:57	247.979172	2694.582622	4.554118304	4.458465779	13.63751785	-2.362698378	0.44721774	50.5256847	1004.437186	28.6	2613.417651	9.88131291682493E-324	507.883454	253.941727	99.85713184	0	0	0	0	0	0	0
1:47:57	247.979172	2694.582622	4.554118304	4.458465779	13.63751785	-2.362698378	0.44721774	50.5256847	1004.437186	28.6	2613.417651	9.88131291682493E-324	507.883454	253.941727	99.85713184	0	0	0	0	0	0	0
1:47:57	247.979172	2694.582622	4.554118304	4.458465779	13.63751785	-2.362698378	0.44721774	50.5256847	1004.437186	28.6	2613.417651	9.88131291682493E-324	507.883454	253.941727	99.85713184	0	0	0	0	0	0	0
1:47:57	247.979172	2694.582622	4.554118304	4.458465779	13.63751785	-2.362698378	0.44721774	50.5256847	1004.437186	28.6	2613.417651	9.88131291682493E-324	507.883454	253.941727	99.85713184	0	0	0	0	0	0	0
1:47:57	247.979172	2694.582622	4.554118304	4.458465779	13.63751785	-2.362698378	0.44721774	50.5256847	1004.437186	28.6	2613.417651	9.88131291682493E-324	507.883454	253.941727	99.85713184	0	0	0	0	0	0	0
1:47:57	247.979172	2694.582622	4.554118304	4.458465779	13.63751785	-2.362698378	0.44721774	50.5256847	1004.437186	28.6	2613.417651	9.88131291682493E-324	507.883454	253.941727	99.85713184	0	0	0	0	0	0	0
1:47:57	205.0113041	2756.51527	3.622916571	3.507318479	14.06525714	-4.14085357	-1.044536517	50.51315057	1004.673287	28.6	2615.398757	9.88131291682493E-324	507.8388244	253.9194122	99.8570675	0	0	0	0	0	0	0
1:47:57	205.0113041	2756.51527	3.622916571	3.507318479	14.06525714	-4.14085357	-1.044536517	50.51315057	1004.673287	28.6	2615.398757	9.88131291682493E-324	507.8388244	253.9194122	99.8570675	0	0	0	0	0	0	0
1:47:57	205.0113041	2756.51527	3.622916571	3.507318479	14.06525714	-4.14085357	-1.044536517	50.51315057	1004.673287	28.6	2615.398757	9.88131291682493E-324	507.8388244	253.9194122	99.8570675	0	0	0	0	0	0	0
1:47:57	205.0113041	2756.51527	3.622916571	3.507318479	14.06525714	-4.14085357	-1.044536517	50.51315057	1004.673287	28.6	2615.398757	9.88131291682493E-324	507.8388244	253.9194122	99.8570675	0	0	0	0	0	0	0
1:47:57	205.0113041	2756.51527	3.622916571	3.507318479	14.06525714	-4.14085357	-1.044536517	50.51315057	1004.673287	28.6	2615.398757	9.88131291682493E-324	507.8388244	253.9194122	99.8570675	0	0	0	0	0	0	0
1:47:57	205.0113041	2756.51527	3.622916571	3.507318479	14.06525714	-4.14085357	-1.044536517	50.51315057	1004.673287	28.6	2615.398757	9.88131291682493E-324	507.8388244	253.9194122	99.8570675	0	0	0	0	0	0	0
1:47:58	205.0113041	2756.51527	3.622916571	3.507318479	14.06525714	-4.14085357	-1.044536517	50.51315057	1004.673287	28.6	2615.398757	9.88131291682493E-324	507.8388244	253.9194122	99.8570675	0	0	0	0	0	0	0
1:47:58	205.0113041	2756.51527	3.622916571	3.507318479	14.06525714	-4.14085357	-1.044536517	50.51315057	1004.673287	28.6	2615.398757	9.88131291682493E-324	507.8388244	253.9194122	99.8570675	0	0	0	0	0	0	0
1:47:58	223.3121237	2834.518258	2.803021285	2.644867061	14.57489165	-5.597061028	-2.620002697	50.60433309	1002.391259	28.6	2619.617052	9.88131291682493E-324	507.8159741	253.9079871	99.85703456	0	0	0	0	0	0	0
1:47:58	223.3121237	2834.518258	2.803021285	2.644867061	14.57489165	-5.597061028	-2.620002697	50.60433309	1002.391259	28.6	2619.617052	9.88131291682493E-324	507.8159741	253.9079871	99.85703456	0	0	0	0	0	0	0
1:47:58	223.3121237	2834.518258	2.803021285	2.644867061	14.57489165	-5.597061028	-2.620002697	50.60433309	1002.391259	28.6	2619.617052	9.88131291682493E-324	507.8159741	253.9079871	99.85703456	0	0	0	0	0	0	0
1:47:58	223.3121237	2834.518258	2.803021285	2.644867061	14.57489165	-5.597061028	-2.620002697	50.60433309	1002.391259	28.6	2619.617052	9.88131291682493E-324	507.8159741	253.9079871	99.85703456	0	0	0	0	0	0	0
1:47:58	223.3121237	2834.518258	2.803021285	2.644867061	14.57489165	-5.597061028	-2.620002697	50.60433309	1002.391259	28.6	2619.617052	9.88131291682493E-324	507.8159741	253.9079871	99.85703456	0	0	0	0	0	0	0
1:47:58	223.3121237	2834.518258	2.803021285	2.644867061	14.57489165	-5.597061028	-2.620002697	50.60433309	1002.391259	28.6	2619.617052	9.88131291682493E-324	507.8159741	253.9079871	99.85703456	0	0	0	0	0	0	0
1:47:58	223.3121237	2834.518258	2.803021285	2.644867061	14.57489165	-5.597061028	-2.620002697	50.60433309	1002.391259	28.6	2619.617052	9.88131291682493E-324	507.8159741	253.9079871	99.85703456	0	0	0	0	0	0	0
1:47:58	223.3121237	2834.518258	2.803021285	2.644867061	14.57489165	-5.597061028	-2.620002697	50.60433309	1002.391259	28.6	2619.617052	9.88131291682493E-324	507.8159741	253.9079871	99.85703456	0	0	0	0	0	0	0
1:47:58	223.3121237	2834.518258	2.803021285	2.644867061	14.57489165	-5.597061028	-2.620002697	50.60433309	1002.391259	28.6	2619.617052	9.88131291682493E-324	507.8159741	253.9079871	99.85703456	0	0	0	0	0	0	0
1:47:58	497.4466553	2930.962636	3.174314898	3.117099935	15.08360853	-5.608583246	-3.932233381	50.65101854	1001.222861	28.6	2626.546731	9.88131291682493E-324	507.8042747	253.9021374	99.8570177	0	0	0	0	0	0	0
1:47:58	497.4466553	2930.962636	3.174314898	3.117099935	15.08360853	-5.608583246	-3.932233381	50.65101854	1001.222861	28.6	2626.546731	9.88131291682493E-324	507.8042747	253.9021374	99.8570177	0	0	0	0	0	0	0
1:47:58	497.4466553	2930.962636	3.174314898	3.117099935	15.08360853	-5.608583246	-3.932233381	50.65101854	1001.222861	28.6	2626.546731	9.88131291682493E-324	507.8042747	253.9021374	99.8570177	0	0	0	0	0	0	0
1:47:58	497.4466553	2930.962636	3.174314898	3.117099935	15.08360853	-5.608583246	-3.932233381	50.65101854	1001.222861	28.6	2626.546731	9.88131291682493E-324	507.8042747	253.9021374	99.8570177	0	0	0	0	0	0	0
1:47:58	497.4466553	2930.962636	3.174314898	3.117099935	15.08360853	-5.608583246	-3.932233381	50.65101854	1001.222861	28.6	2626.546731	9.88131291682493E-324	507.8042747	253.9021374	99.8570177	0	0	0	0	0	0	0
1:47:58	497.4466553	2930.962636	3.174314898	3.117099935	15.08360853	-5.608583246	-3.932233381	50.65101854	1001.222861	28.6	2626.546731	9.88131291682493E-324	507.8042747	253.9021374	99.8570177	0	0	0	0	0	0	0
1:47:58	497.4466553	2930.962636	3.174314898	3.117099935	15.08360853	-5.608583246	-3.932233381	50.65101854	1001.222861	28.6	2626.546731	9.88131291682493E-324	507.8042747	253.9021374	99.8570177	0	0	0	0	0	0	0
1:47:58	497.4466553	2930.962636	3.174314898	3.117099935	15.08360853	-5.608583246	-3.932233381	50.65101854	1001.222861	28.6	2626.546731	9.88131291682493E-324	507.8042747	253.9021374	99.8570177	0	0	0	0	0	0	0
1:47:58	183.1238795	3000.748182	4.654105228	4.381979167	15.37935157	-4.191970622	-4.342687491	50.67492149	1000.624641	28.6	2635.367678	9.88131291682493E-324	507.7982847	253.8991423	99.85700906	0	0	0	0	0	0	0
1:47:58	183.1238795	3000.748182	4.654105228	4.381979167	15.37935157	-4.191970622	-4.342687491	50.67492149	1000.624641	28.6	2635.367678	9.88131291682493E-324	507.7982847	253.8991423	99.85700906	0	0	0	0	0	0	0
1:47:58	183.1238795	3000.748182	4.654105228	4.381979167	15.37935157	-4.191970622	-4.342687491	50.67492149	1000.624641	28.6	2635.367678	9.88131291682493E-324	507.7982847	253.8991423	99.85700906	0	0	0	0	0	0	0
1:47:58	183.1238795	3000.748182	4.654105228	4.381979167	15.37935157	-4.191970622	-4.342687491	50.67492149	1000.624641	28.6	2635.367678	9.88131291682493E-324	507.7982847	253.8991423	99.85700906	0	0	0	0	0	0	0
1:47:58	183.1238795	3000.748182	4.654105228	4.381979167	15.37935157	-4.191970622	-4.342687491	50.67492149	1000.624641	28.6	2635.367678	9.88131291682493E-324	507.7982847	253.8991423	99.85700906	0	0	0	0	0	0	0
1:47:58	183.1238795	3000.748182	4.654105228	4.381979167	15.37935157	-4.191970622	-4.342687491	50.67492149	1000.624641	28.6	2635.367678	9.88131291682493E-324	507.7982847	253.8991423	99.85700906	0	0	0	0	0	0	0
1:47:58	183.1238795	3000.748182	4.654105228	4.381979167	15.37935157	-4.191970622	-4.342687491	50.67492149	1000.624641	28.6	2635.367678	9.88131291682493E-324	507.7982847	253.8991423	99.85700906	0	0	0	0	0	0	0
1:47:58	183.1238795	3000.748182	4.654105228	4.381979167	15.37935157	-4.191970622	-4.342687491	50.67492149	1000.624641	28.6	2635.367678	9.88131291682493E-324	507.7982847	253.8991423	99.85700906	0	0	0	0	0	0	0
1:47:58	183.1238795	3000.748182	4.654105228	4.381979167	15.37935157	-4.191970622	-4.342687491	50.67492149	1000.624641	28.6	2635.367678	9.88131291682493E-324	507.7982847	253.8991423	99.85700906	0	0	0	0	0	0	0
1:47:58	-47.79816568	3032.231037	6.051917877	5.674461333	15.456068	-2.268168958	-3.902759995	50.6871598	1000.951952	28.6	2644.907547	9.88131291682493E-324	507.7952178	253.8976089	99.85700464	0	0	0	0	0	0	0
1:47:58	-47.79816568	3032.231037	6.051917877	5.674461333	15.456068	-2.268168958	-3.902759995	50.6871598	1000.951952	28.6	2644.907547	9.88131291682493E-324	507.7952178	253.8976089	99.85700464	0	0	0	0	0	0	0
1:47:58	-47.79816568	3032.231037	6.051917877	5.674461333	15.456068	-2.268168958	-3.902759995	50.6871598	1000.951952	28.6	2644.907547	9.88131291682493E-324	507.7952178	253.8976089	99.85700464	0	0	0	0	0	0	0
1:47:58	-47.79816568	3032.231037	6.051917877	5.674461333	15.456068	-2.268168958	-3.902759995	50.6871598	1000.951952	28.6	2644.907547	9.88131291682493E-324	507.7952178	253.8976089	99.85700464	0	0	0	0	0	0	0
1:47:59	-47.79816568	3032.231037	6.051917877	5.674461333	15.456068	-2.268168958	-3.902759995	50.6871598	1000.951952	28.6	2644.907547	9.88131291682493E-324	507.7952178	253.8976089	99.85700464	0	0	0	0	0	0	0
1:47:59	-47.79816568	3032.231037	6.051917877	5.674461333	15.456068	-2.268168958	-3.902759995	50.6871598	1000.951952	28.6	2644.907547	9.88131291682493E-324	507.7952178	253.8976089	99.85700464	0	0	0	0	0	0	0
1:47:59	-47.79816568	3032.231037	6.051917877	5.674461333	15.456068	-2.268168958	-3.902759995	50.6871598	1000.951952	28.6	2644.907547	9.88131291682493E-324	507.7952178	253.8976089	99.85700464	0	0	0	0	0	0	0
1:47:59	-47.79816568	3032.231037	6.051917877	5.674461333	15.456068	-2.268168958	-3.902759995	50.6871598	1000.951952	28.6	2644.907547	9.88131291682493E-324	507.7952178	253.8976089	99.85700464	0	0	0	0	0	0	0
1:47:59	-263.0449088	3028.695923	7.446157953	7.050556203	15.33831482	-0.212782507	-2.807813118	50.59582582	1001.344815	28.6	2654.652424	9.88131291682493E-324	506.9933275	253.4966637	99.85651438	0	0	0	0	0	0	0
1:47:59	-263.0449088	3028.695923	7.446157953	7.050556203	15.33831482	-0.212782507	-2.807813118	50.59582582	1001.344815	28.6	2654.652424	9.88131291682493E-324	506.9933275	253.4966637	99.85651438	0	0	0	0	0	0	0
1:47:59	-263.0449088	3028.695923	7.446157953	7.050556203	15.33831482	-0.212782507	-2.807813118	50.59582582	1001.344815	28.6	2654.652424	9.88131291682493E-324	506.9933275	253.4966637	99.85651438	0	0	0	0	0	0	0
1:47:59	-263.0449088	3028.695923	7.446157953	7.050556203	15.33831482	-0.212782507	-2.807813118	50.59582582	1001.344815	28.6	2654.652424	9.88131291682493E-324	506.9933275	253.4966637	99.85651438	0	0	0	0	0	0	0
1:47:59	-263.0449088	3028.695923	7.446157953	7.050556203	15.33831482	-0.212782507	-2.807813118	50.59582582	1001.344815	28.6	2654.652424	9.88131291682493E-324	506.9933275	253.4966637	99.85651438	0	0	0	0	0	0	0
1:47:59	-263.0449088	3028.695923	7.446157953	7.050556203	15.33831482	-0.212782507	-2.807813118	50.59582582	1001.344815	28.6	2654.652424	9.88131291682493E-324	506.9933275	253.4966637	99.85651438	0	0	0	0	0	0	0
1:47:59	-263.0449088	3028.695923	7.446157953	7.050556203	15.33831482	-0.212782507	-2.807813118	50.59582582	1001.344815	28.6	2654.652424	9.88131291682493E-324	506.9933275	253.4966637	99.85651438	0	0	0	0	0	0	0
1:47:59	-263.0449088	3028.695923	7.446157953	7.050556203	15.33831482	-0.212782507	-2.807813118	50.59582582	1001.344815	28.6	2654.652424	9.88131291682493E-324	506.9933275	253.4966637	99.85651438	0	0	0	0	0	0	0
1:47:59	-319.4087533	2995.218505	8.579912872	8.108044776	15.05609719	1.658631357	-1.336920316	50.54906282	1001.545962	28.6	2663.805865	9.88131291682493E-324	506.5827597	253.2913798	99.85626336	0	0	0	0	0	0	0
1:47:59	-319.4087533	2995.218505	8.579912872	8.108044776	15.05609719	1.658631357	-1.336920316	50.54906282	1001.545962	28.6	2663.805865	9.88131291682493E-324	506.5827597	253.2913798	99.85626336	0	0	0	0	0	0	0
1:47:59	-319.4087533	2995.218505	8.579912872	8.108044776	15.05609719	1.658631357	-1.336920316	50.54906282	1001.545962	28.6	2663.805865	9.88131291682493E-324	506.5827597	253.2913798	99.85626336	0	0	0	0	0	0	0
1:47:59	-319.4087533	2995.218505	8.579912872	8.108044776	15.05609719	1.658631357	-1.336920316	50.54906282	1001.545962	28.6	2663.805865	9.88131291682493E-324	506.5827597	253.2913798	99.85626336	0	0	0	0	0	0	0
1:47:59	-319.4087533	2995.218505	8.579912872	8.108044776	15.05609719	1.658631357	-1.336920316	50.54906282	1001.545962	28.6	2663.805865	9.88131291682493E-324	506.5827597	253.2913798	99.85626336	0	0	0	0	0	0	0
1:47:59	-319.4087533	2995.218505	8.579912872	8.108044776	15.05609719	1.658631357	-1.336920316	50.54906282	1001.545962	28.6	2663.805865	9.88131291682493E-324	506.5827597	253.2913798	99.85626336	0	0	0	0	0	0	0
1:47:59	-319.4087533	2995.218505	8.579912872	8.108044776	15.05609719	1.658631357	-1.336920316	50.54906282	1001.545962	28.6	2663.805865	9.88131291682493E-324	506.5827597	253.2913798	99.85626336	0	0	0	0	0	0	0
1:47:59	-319.4087533	2995.218505	8.579912872	8.108044776	15.05609719	1.658631357	-1.336920316	50.54906282	1001.545962	28.6	2663.805865	9.88131291682493E-324	506.5827597	253.2913798	99.85626336	0	0	0	0	0	0	0
1:47:59	-330.6782577	2942.497858	9.43465139	8.871158925	14.69452176	3.013731255	0.210400798	50.52512016	1001.648948	28.6	2671.637635	9.88131291682493E-324	506.372549	253.1862745	99.85613484	0	0	0	0	0	0	0
1:47:59	-330.6782577	2942.497858	9.43465139	8.871158925	14.69452176	3.013731255	0.210400798	50.52512016	1001.648948	28.6	2671.637635	9.88131291682493E-324	506.372549	253.1862745	99.85613484	0	0	0	0	0	0	0
1:47:59	-330.6782577	2942.497858	9.43465139	8.871158925	14.69452176	3.013731255	0.210400798	50.52512016	1001.648948	28.6	2671.637635	9.88131291682493E-324	506.372549	253.1862745	99.85613484	0	0	0	0	0	0	0
1:47:59	-330.6782577	2942.497858	9.43465139	8.871158925	14.69452176	3.013731255	0.210400798	50.52512016	1001.648948	28.6	2671.637635	9.88131291682493E-324	506.372549	253.1862745	99.85613484	0	0	0	0	0	0	0
1:47:59	-330.6782577	2942.497858	9.43465139	8.871158925	14.69452176	3.013731255	0.210400798	50.52512016	1001.648948	28.6	2671.637635	9.88131291682493E-324	506.372549	253.1862745	99.85613484	0	0	0	0	0	0	0
1:47:59	-330.6782577	2942.497858	9.43465139	8.871158925	14.69452176	3.013731255	0.210400798	50.52512016	1001.648948	28.6	2671.637635	9.88131291682493E-324	506.372549	253.1862745	99.85613484	0	0	0	0	0	0	0
1:47:59	-330.6782577	2942.497858	9.43465139	8.871158925	14.69452176	3.013731255	0.210400798	50.52512016	1001.648948	28.6	2671.637635	9.88131291682493E-324	506.372549	253.1862745	99.85613484	0	0	0	0	0	0	0
1:47:59	-330.6782577	2942.497858	9.43465139	8.871158925	14.69452176	3.013731255	0.210400798	50.52512016	1001.648948	28.6	2671.637635	9.88131291682493E-324	506.372549	253.1862745	99.85613484	0	0	0	0	0	0	0
1:47:59	-330.6782577	2942.497858	9.43465139	8.871158925	14.69452176	3.013731255	0.210400798	50.52512016	1001.648948	28.6	2671.637635	9.88131291682493E-324	506.372549	253.1862745	99.85613484	0	0	0	0	0	0	0
1:47:59	-14.61871594	2883.086279	9.539365512	9.04141737	14.33213114	3.545446402	1.468917209	50.51286152	1000.26647	28.6	2677.746973	9.88131291682493E-324	506.2649211	253.1324605	99.85606904	0	0	0	0	0	0	0
1:47:59	-14.61871594	2883.086279	9.539365512	9.04141737	14.33213114	3.545446402	1.468917209	50.51286152	1000.26647	28.6	2677.746973	9.88131291682493E-324	506.2649211	253.1324605	99.85606904	0	0	0	0	0	0	0
1:47:59	-14.61871594	2883.086279	9.539365512	9.04141737	14.33213114	3.545446402	1.468917209	50.51286152	1000.26647	28.6	2677.746973	9.88131291682493E-324	506.2649211	253.1324605	99.85606904	0	0	0	0	0	0	0
1:48:00	-14.61871594	2883.086279	9.539365512	9.04141737	14.33213114	3.545446402	1.468917209	50.51286152	1000.26647	28.6	2677.746973	9.88131291682493E-324	506.2649211	253.1324605	99.85606904	0	0	0	0	0	0	0
1:48:00	-14.61871594	2883.086279	9.539365512	9.04141737	14.33213114	3.545446402	1.468917209	50.51286152	1000.26647	28.6	2677.746973	9.88131291682493E-324	506.2649211	253.1324605	99.85606904	0	0	0	0	0	0	0
1:48:00	-102.7119506	2825.208727	9.246875142	8.956941693	14.03040314	3.680204558	2.349661611	50.5553851	999.5586404	28.6	2682.25989	9.88131291682493E-324	506.2098156	253.1049078	99.85603535	0	0	0	0	0	0	0
1:48:00	-102.7119506	2825.208727	9.246875142	8.956941693	14.03040314	3.680204558	2.349661611	50.5553851	999.5586404	28.6	2682.25989	9.88131291682493E-324	506.2098156	253.1049078	99.85603535	0	0	0	0	0	0	0
1:48:00	-102.7119506	2825.208727	9.246875142	8.956941693	14.03040314	3.680204558	2.349661611	50.5553851	999.5586404	28.6	2682.25989	9.88131291682493E-324	506.2098156	253.1049078	99.85603535	0	0	0	0	0	0	0
1:48:00	106.7523933	2789.296164	9.026048073	8.338586147	13.84080641	3.718048734	2.859130745	50.57715717	999.1962319	28.6	2685.032408	9.88131291682493E-324	506.1816016	253.0908008	99.8560181	0	0	0	0	0	0	0
1:48:00	106.7523933	2789.296164	9.026048073	8.338586147	13.84080641	3.718048734	2.859130745	50.57715717	999.1962319	28.6	2685.032408	9.88131291682493E-324	506.1816016	253.0908008	99.8560181	0	0	0	0	0	0	0
1:48:00	106.7523933	2789.296164	9.026048073	8.338586147	13.84080641	3.718048734	2.859130745	50.57715717	999.1962319	28.6	2685.032408	9.88131291682493E-324	506.1816016	253.0908008	99.8560181	0	0	0	0	0	0	0
1:48:00	106.7523933	2789.296164	9.026048073	8.338586147	13.84080641	3.718048734	2.859130745	50.57715717	999.1962319	28.6	2685.032408	9.88131291682493E-324	506.1816016	253.0908008	99.8560181	0	0	0	0	0	0	0
1:48:00	106.7523933	2789.296164	9.026048073	8.338586147	13.84080641	3.718048734	2.859130745	50.57715717	999.1962319	28.6	2685.032408	9.88131291682493E-324	506.1816016	253.0908008	99.8560181	0	0	0	0	0	0	0
1:48:00	106.7523933	2789.296164	9.026048073	8.338586147	13.84080641	3.718048734	2.859130745	50.57715717	999.1962319	28.6	2685.032408	9.88131291682493E-324	506.1816016	253.0908008	99.8560181	0	0	0	0	0	0	0
1:48:00	106.7523933	2789.296164	9.026048073	8.338586147	13.84080641	3.718048734	2.859130745	50.57715717	999.1962319	28.6	2685.032408	9.88131291682493E-324	506.1816016	253.0908008	99.8560181	0	0	0	0	0	0	0
1:48:00	106.7523933	2789.296164	9.026048073	8.338586147	13.84080641	3.718048734	2.859130745	50.57715717	999.1962319	28.6	2685.032408	9.88131291682493E-324	506.1816016	253.0908008	99.8560181	0	0	0	0	0	0	0
1:48:00	138.9410254	2766.495388	8.872448613	8.411940107	13.72374888	3.715136952	3.149330941	50.58830447	999.0106787	28.6	2686.731881	9.88131291682493E-324	506.167156	253.083578	99.85600927	0	0	0	0	0	0	0
1:48:00	138.9410254	2766.495388	8.872448613	8.411940107	13.72374888	3.715136952	3.149330941	50.58830447	999.0106787	28.6	2686.731881	9.88131291682493E-324	506.167156	253.083578	99.85600927	0	0	0	0	0	0	0
1:48:00	138.9410254	2766.495388	8.872448613	8.411940107	13.72374888	3.715136952	3.149330941	50.58830447	999.0106787	28.6	2686.731881	9.88131291682493E-324	506.167156	253.083578	99.85600927	0	0	0	0	0	0	0
1:48:00	138.9410254	2766.495388	8.872448613	8.411940107	13.72374888	3.715136952	3.149330941	50.58830447	999.0106787	28.6	2686.731881	9.88131291682493E-324	506.167156	253.083578	99.85600927	0	0	0	0	0	0	0
1:48:00	138.9410254	2766.495388	8.872448613	8.411940107	13.72374888	3.715136952	3.149330941	50.58830447	999.0106787	28.6	2686.731881	9.88131291682493E-324	506.167156	253.083578	99.85600927	0	0	0	0	0	0	0
1:48:00	138.9410254	2766.495388	8.872448613	8.411940107	13.72374888	3.715136952	3.149330941	50.58830447	999.0106787	28.6	2686.731881	9.88131291682493E-324	506.167156	253.083578	99.85600927	0	0	0	0	0	0	0
1:48:00	138.9410254	2766.495388	8.872448613	8.411940107	13.72374888	3.715136952	3.149330941	50.58830447	999.0106787	28.6	2686.731881	9.88131291682493E-324	506.167156	253.083578	99.85600927	0	0	0	0	0	0	0
1:48:00	138.9410254	2766.495388	8.872448613	8.411940107	13.72374888	3.715136952	3.149330941	50.58830447	999.0106787	28.6	2686.731881	9.88131291682493E-324	506.167156	253.083578	99.85600927	0	0	0	0	0	0	0
1:48:00	138.9410254	2766.495388	8.872448613	8.411940107	13.72374888	3.715136952	3.149330941	50.58830447	999.0106787	28.6	2686.731881	9.88131291682493E-324	506.167156	253.083578	99.85600927	0	0	0	0	0	0	0
1:48:00	41.56970899	2742.382223	8.64998169	8.408641335	13.60978343	3.651694119	3.335497442	50.59401189	998.9156755	28.6	2688.124451	9.88131291682493E-324	506.1597599	253.0798799	99.85600474	0	0	0	0	0	0	0
1:48:00	41.56970899	2742.382223	8.64998169	8.408641335	13.60978343	3.651694119	3.335497442	50.59401189	998.9156755	28.6	2688.124451	9.88131291682493E-324	506.1597599	253.0798799	99.85600474	0	0	0	0	0	0	0
1:48:00	41.56970899	2742.382223	8.64998169	8.408641335	13.60978343	3.651694119	3.335497442	50.59401189	998.9156755	28.6	2688.124451	9.88131291682493E-324	506.1597599	253.0798799	99.85600474	0	0	0	0	0	0	0
1:48:00	41.56970899	2742.382223	8.64998169	8.408641335	13.60978343	3.651694119	3.335497442	50.59401189	998.9156755	28.6	2688.124451	9.88131291682493E-324	506.1597599	253.0798799	99.85600474	0	0	0	0	0	0	0
1:48:00	41.56970899	2742.382223	8.64998169	8.408641335	13.60978343	3.651694119	3.335497442	50.59401189	998.9156755	28.6	2688.124451	9.88131291682493E-324	506.1597599	253.0798799	99.85600474	0	0	0	0	0	0	0
1:48:00	41.56970899	2742.382223	8.64998169	8.408641335	13.60978343	3.651694119	3.335497442	50.59401189	998.9156755	28.6	2688.124451	9.88131291682493E-324	506.1597599	253.0798799	99.85600474	0	0	0	0	0	0	0
1:48:00	41.56970899	2742.382223	8.64998169	8.408641335	13.60978343	3.651694119	3.335497442	50.59401189	998.9156755	28.6	2688.124451	9.88131291682493E-324	506.1597599	253.0798799	99.85600474	0	0	0	0	0	0	0
1:48:00	41.56970899	2742.382223	8.64998169	8.408641335	13.60978343	3.651694119	3.335497442	50.59401189	998.9156755	28.6	2688.124451	9.88131291682493E-324	506.1597599	253.0798799	99.85600474	0	0	0	0	0	0	0
1:48:00	-145.297285	2719.013018	8.396158625	8.083504363	13.49792911	3.563915389	3.43088669	50.41693409	1001.716466	28.6	2688.893711	9.88131291682493E-324	505.1962131	252.5981065	99.85492243	0	0	0	0	0	0	0
1:48:00	-145.297285	2719.013018	8.396158625	8.083504363	13.49792911	3.563915389	3.43088669	50.41693409	1001.716466	28.6	2688.893711	9.88131291682493E-324	505.1962131	252.5981065	99.85492243	0	0	0	0	0	0	0
1:48:01	-145.297285	2719.013018	8.396158625	8.083504363	13.49792911	3.563915389	3.43088669	50.41693409	1001.716466	28.6	2688.893711	9.88131291682493E-324	505.1962131	252.5981065	99.85492243	0	0	0	0	0	0	0
1:48:01	-145.297285	2719.013018	8.396158625	8.083504363	13.49792911	3.563915389	3.43088669	50.41693409	1001.716466	28.6	2688.893711	9.88131291682493E-324	505.1962131	252.5981065	99.85492243	0	0	0	0	0	0	0
1:48:01	-145.297285	2719.013018	8.396158625	8.083504363	13.49792911	3.563915389	3.43088669	50.41693409	1001.716466	28.6	2688.893711	9.88131291682493E-324	505.1962131	252.5981065	99.85492243	0	0	0	0	0	0	0
1:48:01	-145.297285	2719.013018	8.396158625	8.083504363	13.49792911	3.563915389	3.43088669	50.41693409	1001.716466	28.6	2688.893711	9.88131291682493E-324	505.1962131	252.5981065	99.85492243	0	0	0	0	0	0	0
1:48:01	-145.297285	2719.013018	8.396158625	8.083504363	13.49792911	3.563915389	3.43088669	50.41693409	1001.716466	28.6	2688.893711	9.88131291682493E-324	505.1962131	252.5981065	99.85492243	0	0	0	0	0	0	0
1:48:01	-145.297285	2719.013018	8.396158625	8.083504363	13.49792911	3.563915389	3.43088669	50.41693409	1001.716466	28.6	2688.893711	9.88131291682493E-324	505.1962131	252.5981065	99.85492243	0	0	0	0	0	0	0
1:48:01	-145.297285	2719.013018	8.396158625	8.083504363	13.49792911	3.563915389	3.43088669	50.41693409	1001.716466	28.6	2688.893711	9.88131291682493E-324	505.1962131	252.5981065	99.85492243	0	0	0	0	0	0	0
1:48:01	-57.16192192	2701.693713	8.297201216	7.894098234	13.40698771	3.492348679	3.463709985	50.26227025	1003.150471	28.6	2684.790692	9.88131291682493E-324	504.3616291	252.1808145	99.85398428	0	0	0	0	0	0	0
1:48:01	-57.16192192	2701.693713	8.297201216	7.894098234	13.40698771	3.492348679	3.463709985	50.26227025	1003.150471	28.6	2684.790692	9.88131291682493E-324	504.3616291	252.1808145	99.85398428	0	0	0	0	0	0	0
1:48:01	-57.16192192	2701.693713	8.297201216	7.894098234	13.40698771	3.492348679	3.463709985	50.26227025	1003.150471	28.6	2684.790692	9.88131291682493E-324	504.3616291	252.1808145	99.85398428	0	0	0	0	0	0	0
1:48:01	-57.16192192	2701.693713	8.297201216	7.894098234	13.40698771	3.492348679	3.463709985	50.26227025	1003.150471	28.6	2684.790692	9.88131291682493E-324	504.3616291	252.1808145	99.85398428	0	0	0	0	0	0	0
1:48:01	-57.16192192	2701.693713	8.297201216	7.894098234	13.40698771	3.492348679	3.463709985	50.26227025	1003.150471	28.6	2684.790692	9.88131291682493E-324	504.3616291	252.1808145	99.85398428	0	0	0	0	0	0	0
1:48:01	-57.16192192	2701.693713	8.297201216	7.894098234	13.40698771	3.492348679	3.463709985	50.26227025	1003.150471	28.6	2684.790692	9.88131291682493E-324	504.3616291	252.1808145	99.85398428	0	0	0	0	0	0	0
1:48:01	-57.16192192	2701.693713	8.297201216	7.894098234	13.40698771	3.492348679	3.463709985	50.26227025	1003.150471	28.6	2684.790692	9.88131291682493E-324	504.3616291	252.1808145	99.85398428	0	0	0	0	0	0	0
1:48:01	-57.16192192	2701.693713	8.297201216	7.894098234	13.40698771	3.492348679	3.463709985	50.26227025	1003.150471	28.6	2684.790692	9.88131291682493E-324	504.3616291	252.1808145	99.85398428	0	0	0	0	0	0	0
1:48:01	230.405048	2686.668381	8.241879023	7.969730296	13.31814571	3.424882524	3.455075513	50.18308237	1003.884681	28.6	2674.030794	9.88131291682493E-324	503.9343221	251.967161	99.85350395	0	0	0	0	0	0	0
1:48:01	230.405048	2686.668381	8.241879023	7.969730296	13.31814571	3.424882524	3.455075513	50.18308237	1003.884681	28.6	2674.030794	9.88131291682493E-324	503.9343221	251.967161	99.85350395	0	0	0	0	0	0	0
1:48:01	230.405048	2686.668381	8.241879023	7.969730296	13.31814571	3.424882524	3.455075513	50.18308237	1003.884681	28.6	2674.030794	9.88131291682493E-324	503.9343221	251.967161	99.85350395	0	0	0	0	0	0	0
1:48:01	230.405048	2686.668381	8.241879023	7.969730296	13.31814571	3.424882524	3.455075513	50.18308237	1003.884681	28.6	2674.030794	9.88131291682493E-324	503.9343221	251.967161	99.85350395	0	0	0	0	0	0	0
1:48:01	230.405048	2686.668381	8.241879023	7.969730296	13.31814571	3.424882524	3.455075513	50.18308237	1003.884681	28.6	2674.030794	9.88131291682493E-324	503.9343221	251.967161	99.85350395	0	0	0	0	0	0	0
1:48:01	230.405048	2686.668381	8.241879023	7.969730296	13.31814571	3.424882524	3.455075513	50.18308237	1003.884681	28.6	2674.030794	9.88131291682493E-324	503.9343221	251.967161	99.85350395	0	0	0	0	0	0	0
1:48:01	230.405048	2686.668381	8.241879023	7.969730296	13.31814571	3.424882524	3.455075513	50.18308237	1003.884681	28.6	2674.030794	9.88131291682493E-324	503.9343221	251.967161	99.85350395	0	0	0	0	0	0	0
1:48:01	230.405048	2686.668381	8.241879023	7.969730296	13.31814571	3.424882524	3.455075513	50.18308237	1003.884681	28.6	2674.030794	9.88131291682493E-324	503.9343221	251.967161	99.85350395	0	0	0	0	0	0	0
1:48:01	367.0904726	2672.122699	8.10793006	7.847861911	13.2474666	3.355955852	3.420478662	50.14253817	1004.260597	28.6	2661.946551	9.88131291682493E-324	503.7155409	251.8577705	99.85325802	0	0	0	0	0	0	0
1:48:01	367.0904726	2672.122699	8.10793006	7.847861911	13.2474666	3.355955852	3.420478662	50.14253817	1004.260597	28.6	2661.946551	9.88131291682493E-324	503.7155409	251.8577705	99.85325802	0	0	0	0	0	0	0
1:48:01	367.0904726	2672.122699	8.10793006	7.847861911	13.2474666	3.355955852	3.420478662	50.14253817	1004.260597	28.6	2661.946551	9.88131291682493E-324	503.7155409	251.8577705	99.85325802	0	0	0	0	0	0	0
1:48:01	367.0904726	2672.122699	8.10793006	7.847861911	13.2474666	3.355955852	3.420478662	50.14253817	1004.260597	28.6	2661.946551	9.88131291682493E-324	503.7155409	251.8577705	99.85325802	0	0	0	0	0	0	0
1:48:01	367.0904726	2672.122699	8.10793006	7.847861911	13.2474666	3.355955852	3.420478662	50.14253817	1004.260597	28.6	2661.946551	9.88131291682493E-324	503.7155409	251.8577705	99.85325802	0	0	0	0	0	0	0
1:48:01	367.0904726	2672.122699	8.10793006	7.847861911	13.2474666	3.355955852	3.420478662	50.14253817	1004.260597	28.6	2661.946551	9.88131291682493E-324	503.7155409	251.8577705	99.85325802	0	0	0	0	0	0	0
1:48:01	367.0904726	2672.122699	8.10793006	7.847861911	13.2474666	3.355955852	3.420478662	50.14253817	1004.260597	28.6	2661.946551	9.88131291682493E-324	503.7155409	251.8577705	99.85325802	0	0	0	0	0	0	0
1:48:01	367.0904726	2672.122699	8.10793006	7.847861911	13.2474666	3.355955852	3.420478662	50.14253817	1004.260597	28.6	2661.946551	9.88131291682493E-324	503.7155409	251.8577705	99.85325802	0	0	0	0	0	0	0
1:48:01	275.725458	2660.75751	7.950412191	7.828233299	13.1910949	3.301089396	3.378221075	50.21937954	1002.288785	28.6	2652.996922	9.88131291682493E-324	503.6035249	251.8017625	99.85313211	0	0	0	0	0	0	0
1:48:02	275.725458	2660.75751	7.950412191	7.828233299	13.1910949	3.301089396	3.378221075	50.21937954	1002.288785	28.6	2652.996922	9.88131291682493E-324	503.6035249	251.8017625	99.85313211	0	0	0	0	0	0	0
1:48:02	275.725458	2660.75751	7.950412191	7.828233299	13.1910949	3.301089396	3.378221075	50.21937954	1002.288785	28.6	2652.996922	9.88131291682493E-324	503.6035249	251.8017625	99.85313211	0	0	0	0	0	0	0
1:48:02	275.725458	2660.75751	7.950412191	7.828233299	13.1910949	3.301089396	3.378221075	50.21937954	1002.288785	28.6	2652.996922	9.88131291682493E-324	503.6035249	251.8017625	99.85313211	0	0	0	0	0	0	0
1:48:02	275.725458	2660.75751	7.950412191	7.828233299	13.1910949	3.301089396	3.378221075	50.21937954	1002.288785	28.6	2652.996922	9.88131291682493E-324	503.6035249	251.8017625	99.85313211	0	0	0	0	0	0	0
1:48:02	275.725458	2660.75751	7.950412191	7.828233299	13.1910949	3.301089396	3.378221075	50.21937954	1002.288785	28.6	2652.996922	9.88131291682493E-324	503.6035249	251.8017625	99.85313211	0	0	0	0	0	0	0
1:48:02	275.725458	2660.75751	7.950412191	7.828233299	13.1910949	3.301089396	3.378221075	50.21937954	1002.288785	28.6	2652.996922	9.88131291682493E-324	503.6035249	251.8017625	99.85313211	0	0	0	0	0	0	0
1:48:02	275.725458	2660.75751	7.950412191	7.828233299	13.1910949	3.301089396	3.378221075	50.21937954	1002.288785	28.6	2652.996922	9.88131291682493E-324	503.6035249	251.8017625	99.85313211	0	0	0	0	0	0	0
1:48:02	229.7668985	2650.210717	7.746971042	7.497783449	13.13788059	3.249421771	3.33036919	50.25872233	1001.279218	28.6	2643.682448	9.88131291682493E-324	503.5461728	251.7730864	99.85306764	0	0	0	0	0	0	0
1:48:02	229.7668985	2650.210717	7.746971042	7.497783449	13.13788059	3.249421771	3.33036919	50.25872233	1001.279218	28.6	2643.682448	9.88131291682493E-324	503.5461728	251.7730864	99.85306764	0	0	0	0	0	0	0
1:48:02	229.7668985	2650.210717	7.746971042	7.497783449	13.13788059	3.249421771	3.33036919	50.25872233	1001.279218	28.6	2643.682448	9.88131291682493E-324	503.5461728	251.7730864	99.85306764	0	0	0	0	0	0	0
1:48:02	229.7668985	2650.210717	7.746971042	7.497783449	13.13788059	3.249421771	3.33036919	50.25872233	1001.279218	28.6	2643.682448	9.88131291682493E-324	503.5461728	251.7730864	99.85306764	0	0	0	0	0	0	0
1:48:02	229.7668985	2650.210717	7.746971042	7.497783449	13.13788059	3.249421771	3.33036919	50.25872233	1001.279218	28.6	2643.682448	9.88131291682493E-324	503.5461728	251.7730864	99.85306764	0	0	0	0	0	0	0
1:48:02	229.7668985	2650.210717	7.746971042	7.497783449	13.13788059	3.249421771	3.33036919	50.25872233	1001.279218	28.6	2643.682448	9.88131291682493E-324	503.5461728	251.7730864	99.85306764	0	0	0	0	0	0	0
1:48:02	229.7668985	2650.210717	7.746971042	7.497783449	13.13788059	3.249421771	3.33036919	50.25872233	1001.279218	28.6	2643.682448	9.88131291682493E-324	503.5461728	251.7730864	99.85306764	0	0	0	0	0	0	0
1:48:02	229.7668985	2650.210717	7.746971042	7.497783449	13.13788059	3.249421771	3.33036919	50.25872233	1001.279218	28.6	2643.682448	9.88131291682493E-324	503.5461728	251.7730864	99.85306764	0	0	0	0	0	0	0
1:48:02	-19.53225998	2640.429343	7.797353173	7.592121126	13.09353086	3.201063947	3.285365026	50.27886583	1000.76232	28.6	2635.872557	9.88131291682493E-324	503.5168085	251.7584042	99.85303463	0	0	0	0	0	0	0
1:48:02	-19.53225998	2640.429343	7.797353173	7.592121126	13.09353086	3.201063947	3.285365026	50.27886583	1000.76232	28.6	2635.872557	9.88131291682493E-324	503.5168085	251.7584042	99.85303463	0	0	0	0	0	0	0
1:48:02	-19.53225998	2640.429343	7.797353173	7.592121126	13.09353086	3.201063947	3.285365026	50.27886583	1000.76232	28.6	2635.872557	9.88131291682493E-324	503.5168085	251.7584042	99.85303463	0	0	0	0	0	0	0
1:48:02	-19.53225998	2640.429343	7.797353173	7.592121126	13.09353086	3.201063947	3.285365026	50.27886583	1000.76232	28.6	2635.872557	9.88131291682493E-324	503.5168085	251.7584042	99.85303463	0	0	0	0	0	0	0
1:48:02	-19.53225998	2640.429343	7.797353173	7.592121126	13.09353086	3.201063947	3.285365026	50.27886583	1000.76232	28.6	2635.872557	9.88131291682493E-324	503.5168085	251.7584042	99.85303463	0	0	0	0	0	0	0
1:48:02	-19.53225998	2640.429343	7.797353173	7.592121126	13.09353086	3.201063947	3.285365026	50.27886583	1000.76232	28.6	2635.872557	9.88131291682493E-324	503.5168085	251.7584042	99.85303463	0	0	0	0	0	0	0
1:48:02	-19.53225998	2640.429343	7.797353173	7.592121126	13.09353086	3.201063947	3.285365026	50.27886583	1000.76232	28.6	2635.872557	9.88131291682493E-324	503.5168085	251.7584042	99.85303463	0	0	0	0	0	0	0
1:48:02	-19.53225998	2640.429343	7.797353173	7.592121126	13.09353086	3.201063947	3.285365026	50.27886583	1000.76232	28.6	2635.872557	9.88131291682493E-324	503.5168085	251.7584042	99.85303463	0	0	0	0	0	0	0
1:48:02	-19.53225998	2640.429343	7.797353173	7.592121126	13.09353086	3.201063947	3.285365026	50.27886583	1000.76232	28.6	2635.872557	9.88131291682493E-324	503.5168085	251.7584042	99.85303463	0	0	0	0	0	0	0
1:48:02	114.6498749	2632.158224	7.558860825	7.290574016	13.0581598	2.850104741	3.208410893	50.28917931	1000.497668	28.6	2628.197829	9.88131291682493E-324	503.5017739	251.750887	99.85301773	0	0	0	0	0	0	0
1:48:02	114.6498749	2632.158224	7.558860825	7.290574016	13.0581598	2.850104741	3.208410893	50.28917931	1000.497668	28.6	2628.197829	9.88131291682493E-324	503.5017739	251.750887	99.85301773	0	0	0	0	0	0	0
1:48:02	114.6498749	2632.158224	7.558860825	7.290574016	13.0581598	2.850104741	3.208410893	50.28917931	1000.497668	28.6	2628.197829	9.88131291682493E-324	503.5017739	251.750887	99.85301773	0	0	0	0	0	0	0
1:48:02	114.6498749	2632.158224	7.558860825	7.290574016	13.0581598	2.850104741	3.208410893	50.28917931	1000.497668	28.6	2628.197829	9.88131291682493E-324	503.5017739	251.750887	99.85301773	0	0	0	0	0	0	0
1:48:02	114.6498749	2632.158224	7.558860825	7.290574016	13.0581598	2.850104741	3.208410893	50.28917931	1000.497668	28.6	2628.197829	9.88131291682493E-324	503.5017739	251.750887	99.85301773	0	0	0	0	0	0	0
1:48:02	114.6498749	2632.158224	7.558860825	7.290574016	13.0581598	2.850104741	3.208410893	50.28917931	1000.497668	28.6	2628.197829	9.88131291682493E-324	503.5017739	251.750887	99.85301773	0	0	0	0	0	0	0
1:48:02	114.6498749	2632.158224	7.558860825	7.290574016	13.0581598	2.850104741	3.208410893	50.28917931	1000.497668	28.6	2628.197829	9.88131291682493E-324	503.5017739	251.750887	99.85301773	0	0	0	0	0	0	0
1:48:03	114.6498749	2632.158224	7.558860825	7.290574016	13.0581598	2.850104741	3.208410893	50.28917931	1000.497668	28.6	2628.197829	9.88131291682493E-324	503.5017739	251.750887	99.85301773	0	0	0	0	0	0	0
1:48:03	-42.80913606	2631.293779	6.898600742	6.760837896	13.11120182	1.629797627	2.833754377	50.3432598	1001.563622	28.6	2623.339009	9.88131291682493E-324	504.8502283	252.4248701	99.85447308	0	0	0	0	0	0	0
1:48:03	-42.80913606	2631.293779	6.898600742	6.760837896	13.11120182	1.629797627	2.833754377	50.3432598	1001.563622	28.6	2623.339009	9.88131291682493E-324	504.8502283	252.4248701	99.85447308	0	0	0	0	0	0	0
1:48:03	-42.80913606	2631.293779	6.898600742	6.760837896	13.11120182	1.629797627	2.833754377	50.3432598	1001.563622	28.6	2623.339009	9.88131291682493E-324	504.8502283	252.4248701	99.85447308	0	0	0	0	0	0	0
1:48:03	-42.80913606	2631.293779	6.898600742	6.760837896	13.11120182	1.629797627	2.833754377	50.3432598	1001.563622	28.6	2623.339009	9.88131291682493E-324	504.8502283	252.4248701	99.85447308	0	0	0	0	0	0	0
1:48:03	-42.80913606	2631.293779	6.898600742	6.760837896	13.11120182	1.629797627	2.833754377	50.3432598	1001.563622	28.6	2623.339009	9.88131291682493E-324	504.8502283	252.4248701	99.85447308	0	0	0	0	0	0	0
1:48:03	-42.80913606	2631.293779	6.898600742	6.760837896	13.11120182	1.629797627	2.833754377	50.3432598	1001.563622	28.6	2623.339009	9.88131291682493E-324	504.8502283	252.4248701	99.85447308	0	0	0	0	0	0	0
1:48:03	-42.80913606	2631.293779	6.898600742	6.760837896	13.11120182	1.629797627	2.833754377	50.3432598	1001.563622	28.6	2623.339009	9.88131291682493E-324	504.8502283	252.4248701	99.85447308	0	0	0	0	0	0	0
1:48:03	-42.80913606	2631.293779	6.898600742	6.760837896	13.11120182	1.629797627	2.833754377	50.3432598	1001.563622	28.6	2623.339009	9.88131291682493E-324	504.8502283	252.4248701	99.85447308	0	0	0	0	0	0	0
1:48:03	-0.286277661	2651.367823	5.75517158	5.666717003	13.30512733	-0.218135615	1.912546241	50.37094902	1002.10939	28.6	2621.3081	9.88131291682493E-324	505.5406369	252.7699495	99.85521822	0	0	0	0	0	0	0
1:48:03	-0.286277661	2651.367823	5.75517158	5.666717003	13.30512733	-0.218135615	1.912546241	50.37094902	1002.10939	28.6	2621.3081	9.88131291682493E-324	505.5406369	252.7699495	99.85521822	0	0	0	0	0	0	0
1:48:03	-0.286277661	2651.367823	5.75517158	5.666717003	13.30512733	-0.218135615	1.912546241	50.37094902	1002.10939	28.6	2621.3081	9.88131291682493E-324	505.5406369	252.7699495	99.85521822	0	0	0	0	0	0	0
1:48:03	-0.286277661	2651.367823	5.75517158	5.666717003	13.30512733	-0.218135615	1.912546241	50.37094902	1002.10939	28.6	2621.3081	9.88131291682493E-324	505.5406369	252.7699495	99.85521822	0	0	0	0	0	0	0
1:48:03	-0.286277661	2651.367823	5.75517158	5.666717003	13.30512733	-0.218135615	1.912546241	50.37094902	1002.10939	28.6	2621.3081	9.88131291682493E-324	505.5406369	252.7699495	99.85521822	0	0	0	0	0	0	0
1:48:03	-0.286277661	2651.367823	5.75517158	5.666717003	13.30512733	-0.218135615	1.912546241	50.37094902	1002.10939	28.6	2621.3081	9.88131291682493E-324	505.5406369	252.7699495	99.85521822	0	0	0	0	0	0	0
1:48:03	-0.286277661	2651.367823	5.75517158	5.666717003	13.30512733	-0.218135615	1.912546241	50.37094902	1002.10939	28.6	2621.3081	9.88131291682493E-324	505.5406369	252.7699495	99.85521822	0	0	0	0	0	0	0
1:48:03	-0.286277661	2651.367823	5.75517158	5.666717003	13.30512733	-0.218135615	1.912546241	50.37094902	1002.10939	28.6	2621.3081	9.88131291682493E-324	505.5406369	252.7699495	99.85521822	0	0	0	0	0	0	0
1:48:03	-0.286277661	2651.367823	5.75517158	5.666717003	13.30512733	-0.218135615	1.912546241	50.37094902	1002.10939	28.6	2621.3081	9.88131291682493E-324	505.5406369	252.7699495	99.85521822	0	0	0	0	0	0	0
1:48:03	108.7651378	2691.628301	4.629087849	4.536167106	13.61805719	-2.214749435	0.584135675	50.3851259	1002.388824	28.6	2621.341491	9.88131291682493E-324	505.8941261	252.9466301	99.85559973	0	0	0	0	0	0	0
1:48:03	108.7651378	2691.628301	4.629087849	4.536167106	13.61805719	-2.214749435	0.584135675	50.3851259	1002.388824	28.6	2621.341491	9.88131291682493E-324	505.8941261	252.9466301	99.85559973	0	0	0	0	0	0	0
1:48:03	108.7651378	2691.628301	4.629087849	4.536167106	13.61805719	-2.214749435	0.584135675	50.3851259	1002.388824	28.6	2621.341491	9.88131291682493E-324	505.8941261	252.9466301	99.85559973	0	0	0	0	0	0	0
1:48:03	108.7651378	2691.628301	4.629087849	4.536167106	13.61805719	-2.214749435	0.584135675	50.3851259	1002.388824	28.6	2621.341491	9.88131291682493E-324	505.8941261	252.9466301	99.85559973	0	0	0	0	0	0	0
1:48:03	108.7651378	2691.628301	4.629087849	4.536167106	13.61805719	-2.214749435	0.584135675	50.3851259	1002.388824	28.6	2621.341491	9.88131291682493E-324	505.8941261	252.9466301	99.85559973	0	0	0	0	0	0	0
1:48:03	108.7651378	2691.628301	4.629087849	4.536167106	13.61805719	-2.214749435	0.584135675	50.3851259	1002.388824	28.6	2621.341491	9.88131291682493E-324	505.8941261	252.9466301	99.85559973	0	0	0	0	0	0	0
1:48:03	108.7651378	2691.628301	4.629087849	4.536167106	13.61805719	-2.214749435	0.584135675	50.3851259	1002.388824	28.6	2621.341491	9.88131291682493E-324	505.8941261	252.9466301	99.85559973	0	0	0	0	0	0	0
1:48:03	108.7651378	2691.628301	4.629087849	4.536167106	13.61805719	-2.214749435	0.584135675	50.3851259	1002.388824	28.6	2621.341491	9.88131291682493E-324	505.8941261	252.9466301	99.85559973	0	0	0	0	0	0	0
1:48:03	452.4861666	2754.119258	3.446564979	3.547101558	14.04422128	-4.069495711	-0.972554534	50.39238446	1002.531894	28.6	2623.256468	9.88131291682493E-324	506.0751126	253.0370906	99.85579506	0	0	0	0	0	0	0
1:48:03	452.4861666	2754.119258	3.446564979	3.547101558	14.04422128	-4.069495711	-0.972554534	50.39238446	1002.531894	28.6	2623.256468	9.88131291682493E-324	506.0751126	253.0370906	99.85579506	0	0	0	0	0	0	0
1:48:03	452.4861666	2754.119258	3.446564979	3.547101558	14.04422128	-4.069495711	-0.972554534	50.39238446	1002.531894	28.6	2623.256468	9.88131291682493E-324	506.0751126	253.0370906	99.85579506	0	0	0	0	0	0	0
1:48:03	452.4861666	2754.119258	3.446564979	3.547101558	14.04422128	-4.069495711	-0.972554534	50.39238446	1002.531894	28.6	2623.256468	9.88131291682493E-324	506.0751126	253.0370906	99.85579506	0	0	0	0	0	0	0
1:48:03	452.4861666	2754.119258	3.446564979	3.547101558	14.04422128	-4.069495711	-0.972554534	50.39238446	1002.531894	28.6	2623.256468	9.88131291682493E-324	506.0751126	253.0370906	99.85579506	0	0	0	0	0	0	0
1:48:03	452.4861666	2754.119258	3.446564979	3.547101558	14.04422128	-4.069495711	-0.972554534	50.39238446	1002.531894	28.6	2623.256468	9.88131291682493E-324	506.0751126	253.0370906	99.85579506	0	0	0	0	0	0	0
1:48:03	452.4861666	2754.119258	3.446564979	3.547101558	14.04422128	-4.069495711	-0.972554534	50.39238446	1002.531894	28.6	2623.256468	9.88131291682493E-324	506.0751126	253.0370906	99.85579506	0	0	0	0	0	0	0
1:48:04	452.4861666	2754.119258	3.446564979	3.547101558	14.04422128	-4.069495711	-0.972554534	50.39238446	1002.531894	28.6	2623.256468	9.88131291682493E-324	506.0751126	253.0370906	99.85579506	0	0	0	0	0	0	0
1:48:04	452.4861666	2754.119258	3.446564979	3.547101558	14.04422128	-4.069495711	-0.972554534	50.39238446	1002.531894	28.6	2623.256468	9.88131291682493E-324	506.0751126	253.0370906	99.85579506	0	0	0	0	0	0	0
1:48:04	187.4206133	2831.707852	2.749721269	3.029851998	14.5536973	-5.568629804	-2.585171921	50.44490084	1001.876074	28.6	2627.302439	9.88131291682493E-324	506.1677776	253.0834064	99.85589507	0	0	0	0	0	0	0
1:48:04	187.4206133	2831.707852	2.749721269	3.029851998	14.5536973	-5.568629804	-2.585171921	50.44490084	1001.876074	28.6	2627.302439	9.88131291682493E-324	506.1677776	253.0834064	99.85589507	0	0	0	0	0	0	0
1:48:04	187.4206133	2831.707852	2.749721269	3.029851998	14.5536973	-5.568629804	-2.585171921	50.44490084	1001.876074	28.6	2627.302439	9.88131291682493E-324	506.1677776	253.0834064	99.85589507	0	0	0	0	0	0	0
1:48:04	187.4206133	2831.707852	2.749721269	3.029851998	14.5536973	-5.568629804	-2.585171921	50.44490084	1001.876074	28.6	2627.302439	9.88131291682493E-324	506.1677776	253.0834064	99.85589507	0	0	0	0	0	0	0
1:48:04	187.4206133	2831.707852	2.749721269	3.029851998	14.5536973	-5.568629804	-2.585171921	50.44490084	1001.876074	28.6	2627.302439	9.88131291682493E-324	506.1677776	253.0834064	99.85589507	0	0	0	0	0	0	0
1:48:04	187.4206133	2831.707852	2.749721269	3.029851998	14.5536973	-5.568629804	-2.585171921	50.44490084	1001.876074	28.6	2627.302439	9.88131291682493E-324	506.1677776	253.0834064	99.85589507	0	0	0	0	0	0	0
1:48:04	187.4206133	2831.707852	2.749721269	3.029851998	14.5536973	-5.568629804	-2.585171921	50.44490084	1001.876074	28.6	2627.302439	9.88131291682493E-324	506.1677776	253.0834064	99.85589507	0	0	0	0	0	0	0
1:48:04	187.4206133	2831.707852	2.749721269	3.029851998	14.5536973	-5.568629804	-2.585171921	50.44490084	1001.876074	28.6	2627.302439	9.88131291682493E-324	506.1677776	253.0834064	99.85589507	0	0	0	0	0	0	0
1:48:04	275.403538	2924.102124	3.12286529	3.041444223	15.05657302	-5.71932246	-3.910480024	50.47178923	1001.540294	28.6	2633.638713	9.88131291682493E-324	506.2152221	253.1071201	99.85594628	0	0	0	0	0	0	0
1:48:04	275.403538	2924.102124	3.12286529	3.041444223	15.05657302	-5.71932246	-3.910480024	50.47178923	1001.540294	28.6	2633.638713	9.88131291682493E-324	506.2152221	253.1071201	99.85594628	0	0	0	0	0	0	0
1:48:04	275.403538	2924.102124	3.12286529	3.041444223	15.05657302	-5.71932246	-3.910480024	50.47178923	1001.540294	28.6	2633.638713	9.88131291682493E-324	506.2152221	253.1071201	99.85594628	0	0	0	0	0	0	0
1:48:04	275.403538	2924.102124	3.12286529	3.041444223	15.05657302	-5.71932246	-3.910480024	50.47178923	1001.540294	28.6	2633.638713	9.88131291682493E-324	506.2152221	253.1071201	99.85594628	0	0	0	0	0	0	0
1:48:04	275.403538	2924.102124	3.12286529	3.041444223	15.05657302	-5.71932246	-3.910480024	50.47178923	1001.540294	28.6	2633.638713	9.88131291682493E-324	506.2152221	253.1071201	99.85594628	0	0	0	0	0	0	0
1:48:04	275.403538	2924.102124	3.12286529	3.041444223	15.05657302	-5.71932246	-3.910480024	50.47178923	1001.540294	28.6	2633.638713	9.88131291682493E-324	506.2152221	253.1071201	99.85594628	0	0	0	0	0	0	0
1:48:04	275.403538	2924.102124	3.12286529	3.041444223	15.05657302	-5.71932246	-3.910480024	50.47178923	1001.540294	28.6	2633.638713	9.88131291682493E-324	506.2152221	253.1071201	99.85594628	0	0	0	0	0	0	0
1:48:04	275.403538	2924.102124	3.12286529	3.041444223	15.05657302	-5.71932246	-3.910480024	50.47178923	1001.540294	28.6	2633.638713	9.88131291682493E-324	506.2152221	253.1071201	99.85594628	0	0	0	0	0	0	0
1:48:04	291.2321155	2996.765568	4.391411028	4.071515442	15.36439738	-4.446773099	-4.408149772	50.48555609	1001.368374	28.6	2641.637237	9.88131291682493E-324	506.2395137	253.1192615	99.85597249	0	0	0	0	0	0	0
1:48:04	291.2321155	2996.765568	4.391411028	4.071515442	15.36439738	-4.446773099	-4.408149772	50.48555609	1001.368374	28.6	2641.637237	9.88131291682493E-324	506.2395137	253.1192615	99.85597249	0	0	0	0	0	0	0
1:48:04	291.2321155	2996.765568	4.391411028	4.071515442	15.36439738	-4.446773099	-4.408149772	50.48555609	1001.368374	28.6	2641.637237	9.88131291682493E-324	506.2395137	253.1192615	99.85597249	0	0	0	0	0	0	0
1:48:04	291.2321155	2996.765568	4.391411028	4.071515442	15.36439738	-4.446773099	-4.408149772	50.48555609	1001.368374	28.6	2641.637237	9.88131291682493E-324	506.2395137	253.1192615	99.85597249	0	0	0	0	0	0	0
1:48:04	291.2321155	2996.765568	4.391411028	4.071515442	15.36439738	-4.446773099	-4.408149772	50.48555609	1001.368374	28.6	2641.637237	9.88131291682493E-324	506.2395137	253.1192615	99.85597249	0	0	0	0	0	0	0
1:48:04	291.2321155	2996.765568	4.391411028	4.071515442	15.36439738	-4.446773099	-4.408149772	50.48555609	1001.368374	28.6	2641.637237	9.88131291682493E-324	506.2395137	253.1192615	99.85597249	0	0	0	0	0	0	0
1:48:04	291.2321155	2996.765568	4.391411028	4.071515442	15.36439738	-4.446773099	-4.408149772	50.48555609	1001.368374	28.6	2641.637237	9.88131291682493E-324	506.2395137	253.1192615	99.85597249	0	0	0	0	0	0	0
1:48:04	291.2321155	2996.765568	4.391411028	4.071515442	15.36439738	-4.446773099	-4.408149772	50.48555609	1001.368374	28.6	2641.637237	9.88131291682493E-324	506.2395137	253.1192615	99.85597249	0	0	0	0	0	0	0
1:48:04	291.2321155	2996.765568	4.391411028	4.071515442	15.36439738	-4.446773099	-4.408149772	50.48555609	1001.368374	28.6	2641.637237	9.88131291682493E-324	506.2395137	253.1192615	99.85597249	0	0	0	0	0	0	0
1:48:04	100.8583551	3028.203995	5.907018447	5.537359906	15.43833946	-2.408675827	-3.943596683	50.49260472	1002.829072	28.6	2651.379849	9.88131291682493E-324	506.251951	253.1254779	99.85598592	0	0	0	0	0	0	0
1:48:04	100.8583551	3028.203995	5.907018447	5.537359906	15.43833946	-2.408675827	-3.943596683	50.49260472	1002.829072	28.6	2651.379849	9.88131291682493E-324	506.251951	253.1254779	99.85598592	0	0	0	0	0	0	0
1:48:04	100.8583551	3028.203995	5.907018447	5.537359906	15.43833946	-2.408675827	-3.943596683	50.49260472	1002.829072	28.6	2651.379849	9.88131291682493E-324	506.251951	253.1254779	99.85598592	0	0	0	0	0	0	0
1:48:04	100.8583551	3028.203995	5.907018447	5.537359906	15.43833946	-2.408675827	-3.943596683	50.49260472	1002.829072	28.6	2651.379849	9.88131291682493E-324	506.251951	253.1254779	99.85598592	0	0	0	0	0	0	0
1:48:04	100.8583551	3028.203995	5.907018447	5.537359906	15.43833946	-2.408675827	-3.943596683	50.49260472	1002.829072	28.6	2651.379849	9.88131291682493E-324	506.251951	253.1254779	99.85598592	0	0	0	0	0	0	0
1:48:05	100.8583551	3028.203995	5.907018447	5.537359906	15.43833946	-2.408675827	-3.943596683	50.49260472	1002.829072	28.6	2651.379849	9.88131291682493E-324	506.251951	253.1254779	99.85598592	0	0	0	0	0	0	0
1:48:05	100.8583551	3028.203995	5.907018447	5.537359906	15.43833946	-2.408675827	-3.943596683	50.49260472	1002.829072	28.6	2651.379849	9.88131291682493E-324	506.251951	253.1254779	99.85598592	0	0	0	0	0	0	0
1:48:05	100.8583551	3028.203995	5.907018447	5.537359906	15.43833946	-2.408675827	-3.943596683	50.49260472	1002.829072	28.6	2651.379849	9.88131291682493E-324	506.251951	253.1254779	99.85598592	0	0	0	0	0	0	0
1:48:05	-228.1603462	3026.186725	7.456481445	7.227448272	15.3234858	-0.286810023	-2.835641502	50.44741361	1004.127605	28.6	2661.112467	9.88131291682493E-324	506.6999589	253.3497247	99.85648079	0	0	0	0	0	0	0
1:48:05	-228.1603462	3026.186725	7.456481445	7.227448272	15.3234858	-0.286810023	-2.835641502	50.44741361	1004.127605	28.6	2661.112467	9.88131291682493E-324	506.6999589	253.3497247	99.85648079	0	0	0	0	0	0	0
1:48:05	-228.1603462	3026.186725	7.456481445	7.227448272	15.3234858	-0.286810023	-2.835641502	50.44741361	1004.127605	28.6	2661.112467	9.88131291682493E-324	506.6999589	253.3497247	99.85648079	0	0	0	0	0	0	0
1:48:05	-228.1603462	3026.186725	7.456481445	7.227448272	15.3234858	-0.286810023	-2.835641502	50.44741361	1004.127605	28.6	2661.112467	9.88131291682493E-324	506.6999589	253.3497247	99.85648079	0	0	0	0	0	0	0
1:48:05	-228.1603462	3026.186725	7.456481445	7.227448272	15.3234858	-0.286810023	-2.835641502	50.44741361	1004.127605	28.6	2661.112467	9.88131291682493E-324	506.6999589	253.3497247	99.85648079	0	0	0	0	0	0	0
1:48:05	-228.1603462	3026.186725	7.456481445	7.227448272	15.3234858	-0.286810023	-2.835641502	50.44741361	1004.127605	28.6	2661.112467	9.88131291682493E-324	506.6999589	253.3497247	99.85648079	0	0	0	0	0	0	0
1:48:05	-228.1603462	3026.186725	7.456481445	7.227448272	15.3234858	-0.286810023	-2.835641502	50.44741361	1004.127605	28.6	2661.112467	9.88131291682493E-324	506.6999589	253.3497247	99.85648079	0	0	0	0	0	0	0
1:48:05	-228.1603462	3026.186725	7.456481445	7.227448272	15.3234858	-0.286810023	-2.835641502	50.44741361	1004.127605	28.6	2661.112467	9.88131291682493E-324	506.6999589	253.3497247	99.85648079	0	0	0	0	0	0	0
1:48:05	-185.9549132	2994.649523	8.7123265	8.087949515	15.04337673	1.624449268	-1.355888449	50.42427577	1004.792454	28.6	2670.171103	9.88131291682493E-324	506.929339	253.464539	99.85673416	0	0	0	0	0	0	0
1:48:05	-185.9549132	2994.649523	8.7123265	8.087949515	15.04337673	1.624449268	-1.355888449	50.42427577	1004.792454	28.6	2670.171103	9.88131291682493E-324	506.929339	253.464539	99.85673416	0	0	0	0	0	0	0
1:48:05	-185.9549132	2994.649523	8.7123265	8.087949515	15.04337673	1.624449268	-1.355888449	50.42427577	1004.792454	28.6	2670.171103	9.88131291682493E-324	506.929339	253.464539	99.85673416	0	0	0	0	0	0	0
1:48:05	-185.9549132	2994.649523	8.7123265	8.087949515	15.04337673	1.624449268	-1.355888449	50.42427577	1004.792454	28.6	2670.171103	9.88131291682493E-324	506.929339	253.464539	99.85673416	0	0	0	0	0	0	0
1:48:05	-185.9549132	2994.649523	8.7123265	8.087949515	15.04337673	1.624449268	-1.355888449	50.42427577	1004.792454	28.6	2670.171103	9.88131291682493E-324	506.929339	253.464539	99.85673416	0	0	0	0	0	0	0
1:48:05	-185.9549132	2994.649523	8.7123265	8.087949515	15.04337673	1.624449268	-1.355888449	50.42427577	1004.792454	28.6	2670.171103	9.88131291682493E-324	506.929339	253.464539	99.85673416	0	0	0	0	0	0	0
1:48:05	-185.9549132	2994.649523	8.7123265	8.087949515	15.04337673	1.624449268	-1.355888449	50.42427577	1004.792454	28.6	2670.171103	9.88131291682493E-324	506.929339	253.464539	99.85673416	0	0	0	0	0	0	0
1:48:05	-185.9549132	2994.649523	8.7123265	8.087949515	15.04337673	1.624449268	-1.355888449	50.42427577	1004.792454	28.6	2670.171103	9.88131291682493E-324	506.929339	253.464539	99.85673416	0	0	0	0	0	0	0
1:48:05	-185.9549132	2994.649523	8.7123265	8.087949515	15.04337673	1.624449268	-1.355888449	50.42427577	1004.792454	28.6	2670.171103	9.88131291682493E-324	506.929339	253.464539	99.85673416	0	0	0	0	0	0	0
1:48:05	-185.0527796	2938.975124	9.457239168	9.059918152	14.67333689	2.980134025	0.193657114	50.41242919	1005.132856	28.6	2677.826149	9.88131291682493E-324	507.0467816	253.523324	99.85686389	0	0	0	0	0	0	0
1:48:05	-185.0527796	2938.975124	9.457239168	9.059918152	14.67333689	2.980134025	0.193657114	50.41242919	1005.132856	28.6	2677.826149	9.88131291682493E-324	507.0467816	253.523324	99.85686389	0	0	0	0	0	0	0
1:48:05	-185.0527796	2938.975124	9.457239168	9.059918152	14.67333689	2.980134025	0.193657114	50.41242919	1005.132856	28.6	2677.826149	9.88131291682493E-324	507.0467816	253.523324	99.85686389	0	0	0	0	0	0	0
1:48:05	-185.0527796	2938.975124	9.457239168	9.059918152	14.67333689	2.980134025	0.193657114	50.41242919	1005.132856	28.6	2677.826149	9.88131291682493E-324	507.0467816	253.523324	99.85686389	0	0	0	0	0	0	0
1:48:05	-185.0527796	2938.975124	9.457239168	9.059918152	14.67333689	2.980134025	0.193657114	50.41242919	1005.132856	28.6	2677.826149	9.88131291682493E-324	507.0467816	253.523324	99.85686389	0	0	0	0	0	0	0
1:48:05	-185.0527796	2938.975124	9.457239168	9.059918152	14.67333689	2.980134025	0.193657114	50.41242919	1005.132856	28.6	2677.826149	9.88131291682493E-324	507.0467816	253.523324	99.85686389	0	0	0	0	0	0	0
1:48:05	-185.0527796	2938.975124	9.457239168	9.059918152	14.67333689	2.980134025	0.193657114	50.41242919	1005.132856	28.6	2677.826149	9.88131291682493E-324	507.0467816	253.523324	99.85686389	0	0	0	0	0	0	0
1:48:05	-185.0527796	2938.975124	9.457239168	9.059918152	14.67333689	2.980134025	0.193657114	50.41242919	1005.132856	28.6	2677.826149	9.88131291682493E-324	507.0467816	253.523324	99.85686389	0	0	0	0	0	0	0
1:48:05	80.56496885	2876.741719	9.393730454	9.111342094	14.30487649	3.505468621	1.424960442	50.40636375	1004.964566	28.6	2683.556956	9.88131291682493E-324	507.1069122	253.5534219	99.85693031	0	0	0	0	0	0	0
1:48:05	80.56496885	2876.741719	9.393730454	9.111342094	14.30487649	3.505468621	1.424960442	50.40636375	1004.964566	28.6	2683.556956	9.88131291682493E-324	507.1069122	253.5534219	99.85693031	0	0	0	0	0	0	0
1:48:05	80.56496885	2876.741719	9.393730454	9.111342094	14.30487649	3.505468621	1.424960442	50.40636375	1004.964566	28.6	2683.556956	9.88131291682493E-324	507.1069122	253.5534219	99.85693031	0	0	0	0	0	0	0
1:48:05	80.56496885	2876.741719	9.393730454	9.111342094	14.30487649	3.505468621	1.424960442	50.40636375	1004.964566	28.6	2683.556956	9.88131291682493E-324	507.1069122	253.5534219	99.85693031	0	0	0	0	0	0	0
1:48:06	80.56496885	2876.741719	9.393730454	9.111342094	14.30487649	3.505468621	1.424960442	50.40636375	1004.964566	28.6	2683.556956	9.88131291682493E-324	507.1069122	253.5534219	99.85693031	0	0	0	0	0	0	0
1:48:06	80.56496885	2876.741719	9.393730454	9.111342094	14.30487649	3.505468621	1.424960442	50.40636375	1004.964566	28.6	2683.556956	9.88131291682493E-324	507.1069122	253.5534219	99.85693031	0	0	0	0	0	0	0
1:48:06	80.56496885	2876.741719	9.393730454	9.111342094	14.30487649	3.505468621	1.424960442	50.40636375	1004.964566	28.6	2683.556956	9.88131291682493E-324	507.1069122	253.5534219	99.85693031	0	0	0	0	0	0	0
1:48:06	80.56496885	2876.741719	9.393730454	9.111342094	14.30487649	3.505468621	1.424960442	50.40636375	1004.964566	28.6	2683.556956	9.88131291682493E-324	507.1069122	253.5534219	99.85693031	0	0	0	0	0	0	0
1:48:06	-65.40717595	2818.802152	9.051109992	8.661839152	14.00056876	3.644303934	2.285707747	50.40325824	1004.878402	28.6	2687.619714	9.88131291682493E-324	507.137699	253.568832	99.85696432	0	0	0	0	0	0	0
1:48:06	-65.40717595	2818.802152	9.051109992	8.661839152	14.00056876	3.644303934	2.285707747	50.40325824	1004.878402	28.6	2687.619714	9.88131291682493E-324	507.137699	253.568832	99.85696432	0	0	0	0	0	0	0
1:48:06	-65.40717595	2818.802152	9.051109992	8.661839152	14.00056876	3.644303934	2.285707747	50.40325824	1004.878402	28.6	2687.619714	9.88131291682493E-324	507.137699	253.568832	99.85696432	0	0	0	0	0	0	0
1:48:06	-65.40717595	2818.802152	9.051109992	8.661839152	14.00056876	3.644303934	2.285707747	50.40325824	1004.878402	28.6	2687.619714	9.88131291682493E-324	507.137699	253.568832	99.85696432	0	0	0	0	0	0	0
1:48:06	-65.40717595	2818.802152	9.051109992	8.661839152	14.00056876	3.644303934	2.285707747	50.40325824	1004.878402	28.6	2687.619714	9.88131291682493E-324	507.137699	253.568832	99.85696432	0	0	0	0	0	0	0
1:48:06	-65.40717595	2818.802152	9.051109992	8.661839152	14.00056876	3.644303934	2.285707747	50.40325824	1004.878402	28.6	2687.619714	9.88131291682493E-324	507.137699	253.568832	99.85696432	0	0	0	0	0	0	0
1:48:06	-65.40717595	2818.802152	9.051109992	8.661839152	14.00056876	3.644303934	2.285707747	50.40325824	1004.878402	28.6	2687.619714	9.88131291682493E-324	507.137699	253.568832	99.85696432	0	0	0	0	0	0	0
1:48:06	-65.40717595	2818.802152	9.051109992	8.661839152	14.00056876	3.644303934	2.285707747	50.40325824	1004.878402	28.6	2687.619714	9.88131291682493E-324	507.137699	253.568832	99.85696432	0	0	0	0	0	0	0
1:48:06	-65.40717595	2818.802152	9.051109992	8.661839152	14.00056876	3.644303934	2.285707747	50.40325824	1004.878402	28.6	2687.619714	9.88131291682493E-324	507.137699	253.568832	99.85696432	0	0	0	0	0	0	0
1:48:06	-5.120314085	2774.905006	8.749520316	8.563389646	13.77249921	3.644163614	2.831266366	50.40166822	1004.834286	28.6	2690.356741	9.88131291682493E-324	507.1534619	253.576722	99.85698173	0	0	0	0	0	0	0
1:48:06	-5.120314085	2774.905006	8.749520316	8.563389646	13.77249921	3.644163614	2.831266366	50.40166822	1004.834286	28.6	2690.356741	9.88131291682493E-324	507.1534619	253.576722	99.85698173	0	0	0	0	0	0	0
1:48:06	-5.120314085	2774.905006	8.749520316	8.563389646	13.77249921	3.644163614	2.831266366	50.40166822	1004.834286	28.6	2690.356741	9.88131291682493E-324	507.1534619	253.576722	99.85698173	0	0	0	0	0	0	0
1:48:06	-5.120314085	2774.905006	8.749520316	8.563389646	13.77249921	3.644163614	2.831266366	50.40166822	1004.834286	28.6	2690.356741	9.88131291682493E-324	507.1534619	253.576722	99.85698173	0	0	0	0	0	0	0
1:48:06	-5.120314085	2774.905006	8.749520316	8.563389646	13.77249921	3.644163614	2.831266366	50.40166822	1004.834286	28.6	2690.356741	9.88131291682493E-324	507.1534619	253.576722	99.85698173	0	0	0	0	0	0	0
1:48:06	-5.120314085	2774.905006	8.749520316	8.563389646	13.77249921	3.644163614	2.831266366	50.40166822	1004.834286	28.6	2690.356741	9.88131291682493E-324	507.1534619	253.576722	99.85698173	0	0	0	0	0	0	0
1:48:06	-5.120314085	2774.905006	8.749520316	8.563389646	13.77249921	3.644163614	2.831266366	50.40166822	1004.834286	28.6	2690.356741	9.88131291682493E-324	507.1534619	253.576722	99.85698173	0	0	0	0	0	0	0
1:48:06	-5.120314085	2774.905006	8.749520316	8.563389646	13.77249921	3.644163614	2.831266366	50.40166822	1004.834286	28.6	2690.356741	9.88131291682493E-324	507.1534619	253.576722	99.85698173	0	0	0	0	0	0	0
1:48:06	6.927423189	2742.758747	8.508666402	8.289015499	13.60875159	3.59574777	3.14432038	50.40085413	1004.811698	28.6	2692.045252	9.88131291682493E-324	507.1615325	253.5807617	99.85699065	0	0	0	0	0	0	0
1:48:06	6.927423189	2742.758747	8.508666402	8.289015499	13.60875159	3.59574777	3.14432038	50.40085413	1004.811698	28.6	2692.045252	9.88131291682493E-324	507.1615325	253.5807617	99.85699065	0	0	0	0	0	0	0
1:48:06	6.927423189	2742.758747	8.508666402	8.289015499	13.60875159	3.59574777	3.14432038	50.40085413	1004.811698	28.6	2692.045252	9.88131291682493E-324	507.1615325	253.5807617	99.85699065	0	0	0	0	0	0	0
1:48:06	6.927423189	2742.758747	8.508666402	8.289015499	13.60875159	3.59574777	3.14432038	50.40085413	1004.811698	28.6	2692.045252	9.88131291682493E-324	507.1615325	253.5807617	99.85699065	0	0	0	0	0	0	0
1:48:06	6.927423189	2742.758747	8.508666402	8.289015499	13.60875159	3.59574777	3.14432038	50.40085413	1004.811698	28.6	2692.045252	9.88131291682493E-324	507.1615325	253.5807617	99.85699065	0	0	0	0	0	0	0
1:48:06	6.927423189	2742.758747	8.508666402	8.289015499	13.60875159	3.59574777	3.14432038	50.40085413	1004.811698	28.6	2692.045252	9.88131291682493E-324	507.1615325	253.5807617	99.85699065	0	0	0	0	0	0	0
1:48:06	6.927423189	2742.758747	8.508666402	8.289015499	13.60875159	3.59574777	3.14432038	50.40085413	1004.811698	28.6	2692.045252	9.88131291682493E-324	507.1615325	253.5807617	99.85699065	0	0	0	0	0	0	0
1:48:06	6.927423189	2742.758747	8.508666402	8.289015499	13.60875159	3.59574777	3.14432038	50.40085413	1004.811698	28.6	2692.045252	9.88131291682493E-324	507.1615325	253.5807617	99.85699065	0	0	0	0	0	0	0
1:48:06	29.86703267	2716.250991	8.275525198	8.144119935	13.48132082	3.520558858	3.307012034	50.40043731	1005.14271	28.6	2688.107873	9.88131291682493E-324	507.1656646	253.58283	99.85699521	0	0	0	0	0	0	0
1:48:06	29.86703267	2716.250991	8.275525198	8.144119935	13.48132082	3.520558858	3.307012034	50.40043731	1005.14271	28.6	2688.107873	9.88131291682493E-324	507.1656646	253.58283	99.85699521	0	0	0	0	0	0	0
1:48:06	29.86703267	2716.250991	8.275525198	8.144119935	13.48132082	3.520558858	3.307012034	50.40043731	1005.14271	28.6	2688.107873	9.88131291682493E-324	507.1656646	253.58283	99.85699521	0	0	0	0	0	0	0
1:48:07	29.86703267	2716.250991	8.275525198	8.144119935	13.48132082	3.520558858	3.307012034	50.40043731	1005.14271	28.6	2688.107873	9.88131291682493E-324	507.1656646	253.58283	99.85699521	0	0	0	0	0	0	0
1:48:07	29.86703267	2716.250991	8.275525198	8.144119935	13.48132082	3.520558858	3.307012034	50.40043731	1005.14271	28.6	2688.107873	9.88131291682493E-324	507.1656646	253.58283	99.85699521	0	0	0	0	0	0	0
1:48:07	29.86703267	2716.250991	8.275525198	8.144119935	13.48132082	3.520558858	3.307012034	50.40043731	1005.14271	28.6	2688.107873	9.88131291682493E-324	507.1656646	253.58283	99.85699521	0	0	0	0	0	0	0
1:48:07	29.86703267	2716.250991	8.275525198	8.144119935	13.48132082	3.520558858	3.307012034	50.40043731	1005.14271	28.6	2688.107873	9.88131291682493E-324	507.1656646	253.58283	99.85699521	0	0	0	0	0	0	0
1:48:07	29.86703267	2716.250991	8.275525198	8.144119935	13.48132082	3.520558858	3.307012034	50.40043731	1005.14271	28.6	2688.107873	9.88131291682493E-324	507.1656646	253.58283	99.85699521	0	0	0	0	0	0	0
1:48:07	29.86703267	2716.250991	8.275525198	8.144119935	13.48132082	3.520558858	3.307012034	50.40043731	1005.14271	28.6	2688.107873	9.88131291682493E-324	507.1656646	253.58283	99.85699521	0	0	0	0	0	0	0
1:48:07	4.834056728	2694.209851	8.137396901	8.087877407	13.37280426	3.439710136	3.373446162	50.5466239	1005.312187	28.6	2679.402239	9.88131291682493E-324	508.4639083	254.2319529	99.85797355	0	0	0	0	0	0	0
1:48:07	4.834056728	2694.209851	8.137396901	8.087877407	13.37280426	3.439710136	3.373446162	50.5466239	1005.312187	28.6	2679.402239	9.88131291682493E-324	508.4639083	254.2319529	99.85797355	0	0	0	0	0	0	0
1:48:07	4.834056728	2694.209851	8.137396901	8.087877407	13.37280426	3.439710136	3.373446162	50.5466239	1005.312187	28.6	2679.402239	9.88131291682493E-324	508.4639083	254.2319529	99.85797355	0	0	0	0	0	0	0
1:48:07	4.834056728	2694.209851	8.137396901	8.087877407	13.37280426	3.439710136	3.373446162	50.5466239	1005.312187	28.6	2679.402239	9.88131291682493E-324	508.4639083	254.2319529	99.85797355	0	0	0	0	0	0	0
1:48:07	4.834056728	2694.209851	8.137396901	8.087877407	13.37280426	3.439710136	3.373446162	50.5466239	1005.312187	28.6	2679.402239	9.88131291682493E-324	508.4639083	254.2319529	99.85797355	0	0	0	0	0	0	0
1:48:07	4.834056728	2694.209851	8.137396901	8.087877407	13.37280426	3.439710136	3.373446162	50.5466239	1005.312187	28.6	2679.402239	9.88131291682493E-324	508.4639083	254.2319529	99.85797355	0	0	0	0	0	0	0
1:48:07	4.834056728	2694.209851	8.137396901	8.087877407	13.37280426	3.439710136	3.373446162	50.5466239	1005.312187	28.6	2679.402239	9.88131291682493E-324	508.4639083	254.2319529	99.85797355	0	0	0	0	0	0	0
1:48:07	4.834056728	2694.209851	8.137396901	8.087877407	13.37280426	3.439710136	3.373446162	50.5466239	1005.312187	28.6	2679.402239	9.88131291682493E-324	508.4639083	254.2319529	99.85797355	0	0	0	0	0	0	0
1:48:07	-103.212723	2677.065236	7.955051213	7.667361232	13.28989178	3.369091589	3.387020435	50.62147144	1005.39896	28.6	2667.460314	9.88131291682493E-324	509.128609	254.5643039	99.85847446	0	0	0	0	0	0	0
1:48:07	-103.212723	2677.065236	7.955051213	7.667361232	13.28989178	3.369091589	3.387020435	50.62147144	1005.39896	28.6	2667.460314	9.88131291682493E-324	509.128609	254.5643039	99.85847446	0	0	0	0	0	0	0
1:48:07	-103.212723	2677.065236	7.955051213	7.667361232	13.28989178	3.369091589	3.387020435	50.62147144	1005.39896	28.6	2667.460314	9.88131291682493E-324	509.128609	254.5643039	99.85847446	0	0	0	0	0	0	0
1:48:07	-103.212723	2677.065236	7.955051213	7.667361232	13.28989178	3.369091589	3.387020435	50.62147144	1005.39896	28.6	2667.460314	9.88131291682493E-324	509.128609	254.5643039	99.85847446	0	0	0	0	0	0	0
1:48:07	-103.212723	2677.065236	7.955051213	7.667361232	13.28989178	3.369091589	3.387020435	50.62147144	1005.39896	28.6	2667.460314	9.88131291682493E-324	509.128609	254.5643039	99.85847446	0	0	0	0	0	0	0
1:48:07	-103.212723	2677.065236	7.955051213	7.667361232	13.28989178	3.369091589	3.387020435	50.62147144	1005.39896	28.6	2667.460314	9.88131291682493E-324	509.128609	254.5643039	99.85847446	0	0	0	0	0	0	0
1:48:07	-103.212723	2677.065236	7.955051213	7.667361232	13.28989178	3.369091589	3.387020435	50.62147144	1005.39896	28.6	2667.460314	9.88131291682493E-324	509.128609	254.5643039	99.85847446	0	0	0	0	0	0	0
1:48:07	-103.212723	2677.065236	7.955051213	7.667361232	13.28989178	3.369091589	3.387020435	50.62147144	1005.39896	28.6	2667.460314	9.88131291682493E-324	509.128609	254.5643039	99.85847446	0	0	0	0	0	0	0
1:48:07	-103.212723	2677.065236	7.955051213	7.667361232	13.28989178	3.369091589	3.387020435	50.62147144	1005.39896	28.6	2667.460314	9.88131291682493E-324	509.128609	254.5643039	99.85847446	0	0	0	0	0	0	0
1:48:07	16.53280585	2665.780113	7.842074221	7.662248951	13.22648059	3.320382894	3.370330463	50.65979338	1005.443387	28.6	2659.201593	9.88131291682493E-324	509.4689358	254.7344676	99.85873092	0	0	0	0	0	0	0
1:48:07	16.53280585	2665.780113	7.842074221	7.662248951	13.22648059	3.320382894	3.370330463	50.65979338	1005.443387	28.6	2659.201593	9.88131291682493E-324	509.4689358	254.7344676	99.85873092	0	0	0	0	0	0	0
1:48:07	16.53280585	2665.780113	7.842074221	7.662248951	13.22648059	3.320382894	3.370330463	50.65979338	1005.443387	28.6	2659.201593	9.88131291682493E-324	509.4689358	254.7344676	99.85873092	0	0	0	0	0	0	0
1:48:07	16.53280585	2665.780113	7.842074221	7.662248951	13.22648059	3.320382894	3.370330463	50.65979338	1005.443387	28.6	2659.201593	9.88131291682493E-324	509.4689358	254.7344676	99.85873092	0	0	0	0	0	0	0
1:48:07	16.53280585	2665.780113	7.842074221	7.662248951	13.22648059	3.320382894	3.370330463	50.65979338	1005.443387	28.6	2659.201593	9.88131291682493E-324	509.4689358	254.7344676	99.85873092	0	0	0	0	0	0	0
1:48:07	16.53280585	2665.780113	7.842074221	7.662248951	13.22648059	3.320382894	3.370330463	50.65979338	1005.443387	28.6	2659.201593	9.88131291682493E-324	509.4689358	254.7344676	99.85873092	0	0	0	0	0	0	0
1:48:07	16.53280585	2665.780113	7.842074221	7.662248951	13.22648059	3.320382894	3.370330463	50.65979338	1005.443387	28.6	2659.201593	9.88131291682493E-324	509.4689358	254.7344676	99.85873092	0	0	0	0	0	0	0
1:48:07	16.53280585	2665.780113	7.842074221	7.662248951	13.22648059	3.320382894	3.370330463	50.65979338	1005.443387	28.6	2659.201593	9.88131291682493E-324	509.4689358	254.7344676	99.85873092	0	0	0	0	0	0	0
1:48:07	-243.6194914	2654.157362	7.766294001	7.467631463	13.17223006	3.266076042	3.339177197	50.67941421	1004.95471	28.6	2649.809832	9.88131291682493E-324	509.6431831	254.8215914	99.85886223	0	0	0	0	0	0	0
1:48:07	-243.6194914	2654.157362	7.766294001	7.467631463	13.17223006	3.266076042	3.339177197	50.67941421	1004.95471	28.6	2649.809832	9.88131291682493E-324	509.6431831	254.8215914	99.85886223	0	0	0	0	0	0	0
1:48:08	-243.6194914	2654.157362	7.766294001	7.467631463	13.17223006	3.266076042	3.339177197	50.67941421	1004.95471	28.6	2649.809832	9.88131291682493E-324	509.6431831	254.8215914	99.85886223	0	0	0	0	0	0	0
1:48:08	-243.6194914	2654.157362	7.766294001	7.467631463	13.17223006	3.266076042	3.339177197	50.67941421	1004.95471	28.6	2649.809832	9.88131291682493E-324	509.6431831	254.8215914	99.85886223	0	0	0	0	0	0	0
1:48:08	-243.6194914	2654.157362	7.766294001	7.467631463	13.17223006	3.266076042	3.339177197	50.67941421	1004.95471	28.6	2649.809832	9.88131291682493E-324	509.6431831	254.8215914	99.85886223	0	0	0	0	0	0	0
1:48:08	-243.6194914	2654.157362	7.766294001	7.467631463	13.17223006	3.266076042	3.339177197	50.67941421	1004.95471	28.6	2649.809832	9.88131291682493E-324	509.6431831	254.8215914	99.85886223	0	0	0	0	0	0	0
1:48:08	-243.6194914	2654.157362	7.766294001	7.467631463	13.17223006	3.266076042	3.339177197	50.67941421	1004.95471	28.6	2649.809832	9.88131291682493E-324	509.6431831	254.8215914	99.85886223	0	0	0	0	0	0	0
1:48:08	-110.8612036	2645.721681	7.809422529	7.934315309	13.12426979	3.225990933	3.301786725	50.68946007	1004.704508	28.6	2642.068842	9.88131291682493E-324	509.7323978	254.8661988	99.85892946	0	0	0	0	0	0	0
1:48:08	-110.8612036	2645.721681	7.809422529	7.934315309	13.12426979	3.225990933	3.301786725	50.68946007	1004.704508	28.6	2642.068842	9.88131291682493E-324	509.7323978	254.8661988	99.85892946	0	0	0	0	0	0	0
1:48:08	-110.8612036	2645.721681	7.809422529	7.934315309	13.12426979	3.225990933	3.301786725	50.68946007	1004.704508	28.6	2642.068842	9.88131291682493E-324	509.7323978	254.8661988	99.85892946	0	0	0	0	0	0	0
1:48:08	-110.8612036	2645.721681	7.809422529	7.934315309	13.12426979	3.225990933	3.301786725	50.68946007	1004.704508	28.6	2642.068842	9.88131291682493E-324	509.7323978	254.8661988	99.85892946	0	0	0	0	0	0	0
1:48:08	-110.8612036	2645.721681	7.809422529	7.934315309	13.12426979	3.225990933	3.301786725	50.68946007	1004.704508	28.6	2642.068842	9.88131291682493E-324	509.7323978	254.8661988	99.85892946	0	0	0	0	0	0	0
1:48:08	-110.8612036	2645.721681	7.809422529	7.934315309	13.12426979	3.225990933	3.301786725	50.68946007	1004.704508	28.6	2642.068842	9.88131291682493E-324	509.7323978	254.8661988	99.85892946	0	0	0	0	0	0	0
1:48:08	-110.8612036	2645.721681	7.809422529	7.934315309	13.12426979	3.225990933	3.301786725	50.68946007	1004.704508	28.6	2642.068842	9.88131291682493E-324	509.7323978	254.8661988	99.85892946	0	0	0	0	0	0	0
1:48:08	-110.8612036	2645.721681	7.809422529	7.934315309	13.12426979	3.225990933	3.301786725	50.68946007	1004.704508	28.6	2642.068842	9.88131291682493E-324	509.7323978	254.8661988	99.85892946	0	0	0	0	0	0	0
1:48:08	-110.8612036	2645.721681	7.809422529	7.934315309	13.12426979	3.225990933	3.301786725	50.68946007	1004.704508	28.6	2642.068842	9.88131291682493E-324	509.7323978	254.8661988	99.85892946	0	0	0	0	0	0	0
1:48:08	53.34973576	2637.905133	7.762712335	7.541609438	13.07661813	3.187811358	3.261402803	50.69460356	1004.576404	28.6	2633.357199	9.88131291682493E-324	509.7780757	254.8890378	99.85896388	0	0	0	0	0	0	0
1:48:08	53.34973576	2637.905133	7.762712335	7.541609438	13.07661813	3.187811358	3.261402803	50.69460356	1004.576404	28.6	2633.357199	9.88131291682493E-324	509.7780757	254.8890378	99.85896388	0	0	0	0	0	0	0
1:48:08	53.34973576	2637.905133	7.762712335	7.541609438	13.07661813	3.187811358	3.261402803	50.69460356	1004.576404	28.6	2633.357199	9.88131291682493E-324	509.7780757	254.8890378	99.85896388	0	0	0	0	0	0	0
1:48:08	53.34973576	2637.905133	7.762712335	7.541609438	13.07661813	3.187811358	3.261402803	50.69460356	1004.576404	28.6	2633.357199	9.88131291682493E-324	509.7780757	254.8890378	99.85896388	0	0	0	0	0	0	0
1:48:08	53.34973576	2637.905133	7.762712335	7.541609438	13.07661813	3.187811358	3.261402803	50.69460356	1004.576404	28.6	2633.357199	9.88131291682493E-324	509.7780757	254.8890378	99.85896388	0	0	0	0	0	0	0
1:48:08	53.34973576	2637.905133	7.762712335	7.541609438	13.07661813	3.187811358	3.261402803	50.69460356	1004.576404	28.6	2633.357199	9.88131291682493E-324	509.7780757	254.8890378	99.85896388	0	0	0	0	0	0	0
1:48:08	53.34973576	2637.905133	7.762712335	7.541609438	13.07661813	3.187811358	3.261402803	50.69460356	1004.576404	28.6	2633.357199	9.88131291682493E-324	509.7780757	254.8890378	99.85896388	0	0	0	0	0	0	0
1:48:08	53.34973576	2637.905133	7.762712335	7.541609438	13.07661813	3.187811358	3.261402803	50.69460356	1004.576404	28.6	2633.357199	9.88131291682493E-324	509.7780757	254.8890378	99.85896388	0	0	0	0	0	0	0
1:48:08	77.99488871	2627.48582	7.534236715	7.473688032	13.03190848	2.972719415	3.206494235	50.69723702	1004.510815	28.6	2624.21403	9.88131291682493E-324	509.8014627	254.9007313	99.85898151	0	0	0	0	0	0	0
1:48:08	77.99488871	2627.48582	7.534236715	7.473688032	13.03190848	2.972719415	3.206494235	50.69723702	1004.510815	28.6	2624.21403	9.88131291682493E-324	509.8014627	254.9007313	99.85898151	0	0	0	0	0	0	0
1:48:08	77.99488871	2627.48582	7.534236715	7.473688032	13.03190848	2.972719415	3.206494235	50.69723702	1004.510815	28.6	2624.21403	9.88131291682493E-324	509.8014627	254.9007313	99.85898151	0	0	0	0	0	0	0
1:48:08	77.99488871	2627.48582	7.534236715	7.473688032	13.03190848	2.972719415	3.206494235	50.69723702	1004.510815	28.6	2624.21403	9.88131291682493E-324	509.8014627	254.9007313	99.85898151	0	0	0	0	0	0	0
1:48:08	77.99488871	2627.48582	7.534236715	7.473688032	13.03190848	2.972719415	3.206494235	50.69723702	1004.510815	28.6	2624.21403	9.88131291682493E-324	509.8014627	254.9007313	99.85898151	0	0	0	0	0	0	0
1:48:08	77.99488871	2627.48582	7.534236715	7.473688032	13.03190848	2.972719415	3.206494235	50.69723702	1004.510815	28.6	2624.21403	9.88131291682493E-324	509.8014627	254.9007313	99.85898151	0	0	0	0	0	0	0
1:48:08	77.99488871	2627.48582	7.534236715	7.473688032	13.03190848	2.972719415	3.206494235	50.69723702	1004.510815	28.6	2624.21403	9.88131291682493E-324	509.8014627	254.9007313	99.85898151	0	0	0	0	0	0	0
1:48:08	77.99488871	2627.48582	7.534236715	7.473688032	13.03190848	2.972719415	3.206494235	50.69723702	1004.510815	28.6	2624.21403	9.88131291682493E-324	509.8014627	254.9007313	99.85898151	0	0	0	0	0	0	0
1:48:09	-34.02816898	2622.272132	6.743193198	6.690072273	13.06781714	1.750752341	2.856861048	50.69858536	1004.646081	28.6	2616.650855	9.88131291682493E-324	509.8290529	254.9145264	99.85899053	0	0	0	0	0	0	0
1:48:09	-34.02816898	2622.272132	6.743193198	6.690072273	13.06781714	1.750752341	2.856861048	50.69858536	1004.646081	28.6	2616.650855	9.88131291682493E-324	509.8290529	254.9145264	99.85899053	0	0	0	0	0	0	0
1:48:09	-34.02816898	2622.272132	6.743193198	6.690072273	13.06781714	1.750752341	2.856861048	50.69858536	1004.646081	28.6	2616.650855	9.88131291682493E-324	509.8290529	254.9145264	99.85899053	0	0	0	0	0	0	0
1:48:09	-34.02816898	2622.272132	6.743193198	6.690072273	13.06781714	1.750752341	2.856861048	50.69858536	1004.646081	28.6	2616.650855	9.88131291682493E-324	509.8290529	254.9145264	99.85899053	0	0	0	0	0	0	0
1:48:09	-34.02816898	2622.272132	6.743193198	6.690072273	13.06781714	1.750752341	2.856861048	50.69858536	1004.646081	28.6	2616.650855	9.88131291682493E-324	509.8290529	254.9145264	99.85899053	0	0	0	0	0	0	0
1:48:09	-34.02816898	2622.272132	6.743193198	6.690072273	13.06781714	1.750752341	2.856861048	50.69858536	1004.646081	28.6	2616.650855	9.88131291682493E-324	509.8290529	254.9145264	99.85899053	0	0	0	0	0	0	0
1:48:09	-34.02816898	2622.272132	6.743193198	6.690072273	13.06781714	1.750752341	2.856861048	50.69858536	1004.646081	28.6	2616.650855	9.88131291682493E-324	509.8290529	254.9145264	99.85899053	0	0	0	0	0	0	0
1:48:09	-34.02816898	2622.272132	6.743193198	6.690072273	13.06781714	1.750752341	2.856861048	50.69858536	1004.646081	28.6	2616.650855	9.88131291682493E-324	509.8290529	254.9145264	99.85899053	0	0	0	0	0	0	0
1:48:09	-34.02816898	2622.272132	6.743193198	6.690072273	13.06781714	1.750752341	2.856861048	50.69858536	1004.646081	28.6	2616.650855	9.88131291682493E-324	509.8290529	254.9145264	99.85899053	0	0	0	0	0	0	0
1:48:09	171.9842655	2641.347483	5.639682918	5.457389004	13.25168238	-0.102990802	1.956856857	50.6992757	1004.715338	28.6	2613.189302	9.88131291682493E-324	509.8431791	254.9215895	99.85899515	0	0	0	0	0	0	0
1:48:09	171.9842655	2641.347483	5.639682918	5.457389004	13.25168238	-0.102990802	1.956856857	50.6992757	1004.715338	28.6	2613.189302	9.88131291682493E-324	509.8431791	254.9215895	99.85899515	0	0	0	0	0	0	0
1:48:09	171.9842655	2641.347483	5.639682918	5.457389004	13.25168238	-0.102990802	1.956856857	50.6992757	1004.715338	28.6	2613.189302	9.88131291682493E-324	509.8431791	254.9215895	99.85899515	0	0	0	0	0	0	0
1:48:09	171.9842655	2641.347483	5.639682918	5.457389004	13.25168238	-0.102990802	1.956856857	50.6992757	1004.715338	28.6	2613.189302	9.88131291682493E-324	509.8431791	254.9215895	99.85899515	0	0	0	0	0	0	0
1:48:09	171.9842655	2641.347483	5.639682918	5.457389004	13.25168238	-0.102990802	1.956856857	50.6992757	1004.715338	28.6	2613.189302	9.88131291682493E-324	509.8431791	254.9215895	99.85899515	0	0	0	0	0	0	0
1:48:09	171.9842655	2641.347483	5.639682918	5.457389004	13.25168238	-0.102990802	1.956856857	50.6992757	1004.715338	28.6	2613.189302	9.88131291682493E-324	509.8431791	254.9215895	99.85899515	0	0	0	0	0	0	0
1:48:09	171.9842655	2641.347483	5.639682918	5.457389004	13.25168238	-0.102990802	1.956856857	50.6992757	1004.715338	28.6	2613.189302	9.88131291682493E-324	509.8431791	254.9215895	99.85899515	0	0	0	0	0	0	0
1:48:09	171.9842655	2641.347483	5.639682918	5.457389004	13.25168238	-0.102990802	1.956856857	50.6992757	1004.715338	28.6	2613.189302	9.88131291682493E-324	509.8431791	254.9215895	99.85899515	0	0	0	0	0	0	0
1:48:09	197.5675599	2680.57036	4.613373654	4.52729517	13.56059738	-2.10011529	0.654230711	50.69962916	1004.750797	28.6	2612.474539	9.88131291682493E-324	509.8504117	254.9252058	99.85899752	0	0	0	0	0	0	0
1:48:09	197.5675599	2680.57036	4.613373654	4.52729517	13.56059738	-2.10011529	0.654230711	50.69962916	1004.750797	28.6	2612.474539	9.88131291682493E-324	509.8504117	254.9252058	99.85899752	0	0	0	0	0	0	0
1:48:09	197.5675599	2680.57036	4.613373654	4.52729517	13.56059738	-2.10011529	0.654230711	50.69962916	1004.750797	28.6	2612.474539	9.88131291682493E-324	509.8504117	254.9252058	99.85899752	0	0	0	0	0	0	0
1:48:09	197.5675599	2680.57036	4.613373654	4.52729517	13.56059738	-2.10011529	0.654230711	50.69962916	1004.750797	28.6	2612.474539	9.88131291682493E-324	509.8504117	254.9252058	99.85899752	0	0	0	0	0	0	0
1:48:09	197.5675599	2680.57036	4.613373654	4.52729517	13.56059738	-2.10011529	0.654230711	50.69962916	1004.750797	28.6	2612.474539	9.88131291682493E-324	509.8504117	254.9252058	99.85899752	0	0	0	0	0	0	0
1:48:09	197.5675599	2680.57036	4.613373654	4.52729517	13.56059738	-2.10011529	0.654230711	50.69962916	1004.750797	28.6	2612.474539	9.88131291682493E-324	509.8504117	254.9252058	99.85899752	0	0	0	0	0	0	0
1:48:09	197.5675599	2680.57036	4.613373654	4.52729517	13.56059738	-2.10011529	0.654230711	50.69962916	1004.750797	28.6	2612.474539	9.88131291682493E-324	509.8504117	254.9252058	99.85899752	0	0	0	0	0	0	0
1:48:09	197.5675599	2680.57036	4.613373654	4.52729517	13.56059738	-2.10011529	0.654230711	50.69962916	1004.750797	28.6	2612.474539	9.88131291682493E-324	509.8504117	254.9252058	99.85899752	0	0	0	0	0	0	0
1:48:09	230.8408227	2739.069304	3.514159311	3.573679127	13.96930586	-3.917203029	-0.825721876	50.69981013	1004.768952	28.6	2613.837476	9.88131291682493E-324	509.8541148	254.9270574	99.85899873	0	0	0	0	0	0	0
1:48:09	230.8408227	2739.069304	3.514159311	3.573679127	13.96930586	-3.917203029	-0.825721876	50.69981013	1004.768952	28.6	2613.837476	9.88131291682493E-324	509.8541148	254.9270574	99.85899873	0	0	0	0	0	0	0
1:48:09	230.8408227	2739.069304	3.514159311	3.573679127	13.96930586	-3.917203029	-0.825721876	50.69981013	1004.768952	28.6	2613.837476	9.88131291682493E-324	509.8541148	254.9270574	99.85899873	0	0	0	0	0	0	0
1:48:09	230.8408227	2739.069304	3.514159311	3.573679127	13.96930586	-3.917203029	-0.825721876	50.69981013	1004.768952	28.6	2613.837476	9.88131291682493E-324	509.8541148	254.9270574	99.85899873	0	0	0	0	0	0	0
1:48:09	230.8408227	2739.069304	3.514159311	3.573679127	13.96930586	-3.917203029	-0.825721876	50.69981013	1004.768952	28.6	2613.837476	9.88131291682493E-324	509.8541148	254.9270574	99.85899873	0	0	0	0	0	0	0
1:48:09	230.8408227	2739.069304	3.514159311	3.573679127	13.96930586	-3.917203029	-0.825721876	50.69981013	1004.768952	28.6	2613.837476	9.88131291682493E-324	509.8541148	254.9270574	99.85899873	0	0	0	0	0	0	0
1:48:09	230.8408227	2739.069304	3.514159311	3.573679127	13.96930586	-3.917203029	-0.825721876	50.69981013	1004.768952	28.6	2613.837476	9.88131291682493E-324	509.8541148	254.9270574	99.85899873	0	0	0	0	0	0	0
1:48:09	230.8408227	2739.069304	3.514159311	3.573679127	13.96930586	-3.917203029	-0.825721876	50.69981013	1004.768952	28.6	2613.837476	9.88131291682493E-324	509.8541148	254.9270574	99.85899873	0	0	0	0	0	0	0
1:48:10	230.8408227	2739.069304	3.514159311	3.573679127	13.96930586	-3.917203029	-0.825721876	50.69981013	1004.768952	28.6	2613.837476	9.88131291682493E-324	509.8541148	254.9270574	99.85899873	0	0	0	0	0	0	0
1:48:10	264.8711092	2820.78154	2.639409567	2.719251713	14.4908606	-5.466047951	-2.465833601	50.74870279	1003.472847	28.6	2617.775844	9.88131291682493E-324	509.8560108	254.9280054	99.85899935	0	0	0	0	0	0	0
1:48:10	264.8711092	2820.78154	2.639409567	2.719251713	14.4908606	-5.466047951	-2.465833601	50.74870279	1003.472847	28.6	2617.775844	9.88131291682493E-324	509.8560108	254.9280054	99.85899935	0	0	0	0	0	0	0
1:48:10	264.8711092	2820.78154	2.639409567	2.719251713	14.4908606	-5.466047951	-2.465833601	50.74870279	1003.472847	28.6	2617.775844	9.88131291682493E-324	509.8560108	254.9280054	99.85899935	0	0	0	0	0	0	0
1:48:10	264.8711092	2820.78154	2.639409567	2.719251713	14.4908606	-5.466047951	-2.465833601	50.74870279	1003.472847	28.6	2617.775844	9.88131291682493E-324	509.8560108	254.9280054	99.85899935	0	0	0	0	0	0	0
1:48:10	209.2119199	2910.68158	2.886017698	2.837432877	14.99853663	-5.826816551	-3.843802803	50.77373583	1002.809242	28.6	2623.95176	9.88131291682493E-324	509.8569815	254.9284908	99.85899967	0	0	0	0	0	0	0
1:48:10	209.2119199	2910.68158	2.886017698	2.837432877	14.99853663	-5.826816551	-3.843802803	50.77373583	1002.809242	28.6	2623.95176	9.88131291682493E-324	509.8569815	254.9284908	99.85899967	0	0	0	0	0	0	0
1:48:10	209.2119199	2910.68158	2.886017698	2.837432877	14.99853663	-5.826816551	-3.843802803	50.77373583	1002.809242	28.6	2623.95176	9.88131291682493E-324	509.8569815	254.9284908	99.85899967	0	0	0	0	0	0	0
1:48:10	209.2119199	2910.68158	2.886017698	2.837432877	14.99853663	-5.826816551	-3.843802803	50.77373583	1002.809242	28.6	2623.95176	9.88131291682493E-324	509.8569815	254.9284908	99.85899967	0	0	0	0	0	0	0
1:48:10	277.982367	2972.476737	3.486153062	3.259733633	15.30021875	-5.426410074	-4.569675035	50.78655274	1002.469476	28.6	2629.023317	9.88131291682493E-324	509.8574785	254.9287393	99.85899983	0	0	0	0	0	0	0
1:48:10	277.982367	2972.476737	3.486153062	3.259733633	15.30021875	-5.426410074	-4.569675035	50.78655274	1002.469476	28.6	2629.023317	9.88131291682493E-324	509.8574785	254.9287393	99.85899983	0	0	0	0	0	0	0
1:48:10	277.982367	2972.476737	3.486153062	3.259733633	15.30021875	-5.426410074	-4.569675035	50.78655274	1002.469476	28.6	2629.023317	9.88131291682493E-324	509.8574785	254.9287393	99.85899983	0	0	0	0	0	0	0
1:48:10	277.982367	2972.476737	3.486153062	3.259733633	15.30021875	-5.426410074	-4.569675035	50.78655274	1002.469476	28.6	2629.023317	9.88131291682493E-324	509.8574785	254.9287393	99.85899983	0	0	0	0	0	0	0
1:48:10	277.982367	2972.476737	3.486153062	3.259733633	15.30021875	-5.426410074	-4.569675035	50.78655274	1002.469476	28.6	2629.023317	9.88131291682493E-324	509.8574785	254.9287393	99.85899983	0	0	0	0	0	0	0
1:48:10	277.982367	2972.476737	3.486153062	3.259733633	15.30021875	-5.426410074	-4.569675035	50.78655274	1002.469476	28.6	2629.023317	9.88131291682493E-324	509.8574785	254.9287393	99.85899983	0	0	0	0	0	0	0
1:48:10	277.982367	2972.476737	3.486153062	3.259733633	15.30021875	-5.426410074	-4.569675035	50.78655274	1002.469476	28.6	2629.023317	9.88131291682493E-324	509.8574785	254.9287393	99.85899983	0	0	0	0	0	0	0
1:48:10	277.982367	2972.476737	3.486153062	3.259733633	15.30021875	-5.426410074	-4.569675035	50.78655274	1002.469476	28.6	2629.023317	9.88131291682493E-324	509.8574785	254.9287393	99.85899983	0	0	0	0	0	0	0
1:48:10	277.982367	2972.476737	3.486153062	3.259733633	15.30021875	-5.426410074	-4.569675035	50.78655274	1002.469476	28.6	2629.023317	9.88131291682493E-324	509.8574785	254.9287393	99.85899983	0	0	0	0	0	0	0
1:48:10	102.3074759	3016.109625	4.603022368	4.31444762	15.469624	-4.323801958	-4.759393618	50.793115	1002.295516	28.6	2634.92009	9.88131291682493E-324	509.857733	254.9288665	99.85899991	0	0	0	0	0	0	0
1:48:10	102.3074759	3016.109625	4.603022368	4.31444762	15.469624	-4.323801958	-4.759393618	50.793115	1002.295516	28.6	2634.92009	9.88131291682493E-324	509.857733	254.9288665	99.85899991	0	0	0	0	0	0	0
1:48:10	102.3074759	3016.109625	4.603022368	4.31444762	15.469624	-4.323801958	-4.759393618	50.793115	1002.295516	28.6	2634.92009	9.88131291682493E-324	509.857733	254.9288665	99.85899991	0	0	0	0	0	0	0
1:48:10	102.3074759	3016.109625	4.603022368	4.31444762	15.469624	-4.323801958	-4.759393618	50.793115	1002.295516	28.6	2634.92009	9.88131291682493E-324	509.857733	254.9288665	99.85899991	0	0	0	0	0	0	0
1:48:10	102.3074759	3016.109625	4.603022368	4.31444762	15.469624	-4.323801958	-4.759393618	50.793115	1002.295516	28.6	2634.92009	9.88131291682493E-324	509.857733	254.9288665	99.85899991	0	0	0	0	0	0	0
1:48:10	102.3074759	3016.109625	4.603022368	4.31444762	15.469624	-4.323801958	-4.759393618	50.793115	1002.295516	28.6	2634.92009	9.88131291682493E-324	509.857733	254.9288665	99.85899991	0	0	0	0	0	0	0
1:48:10	102.3074759	3016.109625	4.603022368	4.31444762	15.469624	-4.323801958	-4.759393618	50.793115	1002.295516	28.6	2634.92009	9.88131291682493E-324	509.857733	254.9288665	99.85899991	0	0	0	0	0	0	0
1:48:10	102.3074759	3016.109625	4.603022368	4.31444762	15.469624	-4.323801958	-4.759393618	50.793115	1002.295516	28.6	2634.92009	9.88131291682493E-324	509.857733	254.9288665	99.85899991	0	0	0	0	0	0	0
1:48:10	-41.76702834	3036.702568	5.872875452	5.669845182	15.49481549	-2.557266602	-4.269697532	50.79647488	1002.206448	28.6	2642.774102	9.88131291682493E-324	509.8578633	254.9289317	99.85899996	0	0	0	0	0	0	0
1:48:10	-41.76702834	3036.702568	5.872875452	5.669845182	15.49481549	-2.557266602	-4.269697532	50.79647488	1002.206448	28.6	2642.774102	9.88131291682493E-324	509.8578633	254.9289317	99.85899996	0	0	0	0	0	0	0
1:48:10	-41.76702834	3036.702568	5.872875452	5.669845182	15.49481549	-2.557266602	-4.269697532	50.79647488	1002.206448	28.6	2642.774102	9.88131291682493E-324	509.8578633	254.9289317	99.85899996	0	0	0	0	0	0	0
1:48:10	-41.76702834	3036.702568	5.872875452	5.669845182	15.49481549	-2.557266602	-4.269697532	50.79647488	1002.206448	28.6	2642.774102	9.88131291682493E-324	509.8578633	254.9289317	99.85899996	0	0	0	0	0	0	0
1:48:10	-41.76702834	3036.702568	5.872875452	5.669845182	15.49481549	-2.557266602	-4.269697532	50.79647488	1002.206448	28.6	2642.774102	9.88131291682493E-324	509.8578633	254.9289317	99.85899996	0	0	0	0	0	0	0
1:48:10	-41.76702834	3036.702568	5.872875452	5.669845182	15.49481549	-2.557266602	-4.269697532	50.79647488	1002.206448	28.6	2642.774102	9.88131291682493E-324	509.8578633	254.9289317	99.85899996	0	0	0	0	0	0	0
1:48:11	-41.76702834	3036.702568	5.872875452	5.669845182	15.49481549	-2.557266602	-4.269697532	50.79647488	1002.206448	28.6	2642.774102	9.88131291682493E-324	509.8578633	254.9289317	99.85899996	0	0	0	0	0	0	0
1:48:11	-41.76702834	3036.702568	5.872875452	5.669845182	15.49481549	-2.557266602	-4.269697532	50.79647488	1002.206448	28.6	2642.774102	9.88131291682493E-324	509.8578633	254.9289317	99.85899996	0	0	0	0	0	0	0
1:48:11	-43.91801451	3031.833883	7.127600232	6.798440733	15.36923353	-0.5132485	-3.147509137	50.70059514	1002.503421	28.6	2651.786116	9.88131291682493E-324	508.876074	254.438037	99.85802398	0	0	0	0	0	0	0
1:48:11	-43.91801451	3031.833883	7.127600232	6.798440733	15.36923353	-0.5132485	-3.147509137	50.70059514	1002.503421	28.6	2651.786116	9.88131291682493E-324	508.876074	254.438037	99.85802398	0	0	0	0	0	0	0
1:48:11	-43.91801451	3031.833883	7.127600232	6.798440733	15.36923353	-0.5132485	-3.147509137	50.70059514	1002.503421	28.6	2651.786116	9.88131291682493E-324	508.876074	254.438037	99.85802398	0	0	0	0	0	0	0
1:48:11	-43.91801451	3031.833883	7.127600232	6.798440733	15.36923353	-0.5132485	-3.147509137	50.70059514	1002.503421	28.6	2651.786116	9.88131291682493E-324	508.876074	254.438037	99.85802398	0	0	0	0	0	0	0
1:48:11	-43.91801451	3031.833883	7.127600232	6.798440733	15.36923353	-0.5132485	-3.147509137	50.70059514	1002.503421	28.6	2651.786116	9.88131291682493E-324	508.876074	254.438037	99.85802398	0	0	0	0	0	0	0
1:48:11	-43.91801451	3031.833883	7.127600232	6.798440733	15.36923353	-0.5132485	-3.147509137	50.70059514	1002.503421	28.6	2651.786116	9.88131291682493E-324	508.876074	254.438037	99.85802398	0	0	0	0	0	0	0
1:48:11	-43.91801451	3031.833883	7.127600232	6.798440733	15.36923353	-0.5132485	-3.147509137	50.70059514	1002.503421	28.6	2651.786116	9.88131291682493E-324	508.876074	254.438037	99.85802398	0	0	0	0	0	0	0
1:48:11	-43.91801451	3031.833883	7.127600232	6.798440733	15.36923353	-0.5132485	-3.147509137	50.70059514	1002.503421	28.6	2651.786116	9.88131291682493E-324	508.876074	254.438037	99.85802398	0	0	0	0	0	0	0
1:48:11	-43.91801451	3031.833883	7.127600232	6.798440733	15.36923353	-0.5132485	-3.147509137	50.70059514	1002.503421	28.6	2651.786116	9.88131291682493E-324	508.876074	254.438037	99.85802398	0	0	0	0	0	0	0
1:48:11	-189.8435674	2994.7853	8.356227319	7.862217655	15.07407957	1.431144768	-1.593348678	50.65150471	1002.655472	28.6	2660.908668	9.88131291682493E-324	508.3733979	254.1866989	99.85752428	0	0	0	0	0	0	0
1:48:11	-189.8435674	2994.7853	8.356227319	7.862217655	15.07407957	1.431144768	-1.593348678	50.65150471	1002.655472	28.6	2660.908668	9.88131291682493E-324	508.3733979	254.1866989	99.85752428	0	0	0	0	0	0	0
1:48:11	-189.8435674	2994.7853	8.356227319	7.862217655	15.07407957	1.431144768	-1.593348678	50.65150471	1002.655472	28.6	2660.908668	9.88131291682493E-324	508.3733979	254.1866989	99.85752428	0	0	0	0	0	0	0
1:48:11	-189.8435674	2994.7853	8.356227319	7.862217655	15.07407957	1.431144768	-1.593348678	50.65150471	1002.655472	28.6	2660.908668	9.88131291682493E-324	508.3733979	254.1866989	99.85752428	0	0	0	0	0	0	0
1:48:11	-189.8435674	2994.7853	8.356227319	7.862217655	15.07407957	1.431144768	-1.593348678	50.65150471	1002.655472	28.6	2660.908668	9.88131291682493E-324	508.3733979	254.1866989	99.85752428	0	0	0	0	0	0	0
1:48:11	-189.8435674	2994.7853	8.356227319	7.862217655	15.07407957	1.431144768	-1.593348678	50.65150471	1002.655472	28.6	2660.908668	9.88131291682493E-324	508.3733979	254.1866989	99.85752428	0	0	0	0	0	0	0
1:48:11	-189.8435674	2994.7853	8.356227319	7.862217655	15.07407957	1.431144768	-1.593348678	50.65150471	1002.655472	28.6	2660.908668	9.88131291682493E-324	508.3733979	254.1866989	99.85752428	0	0	0	0	0	0	0
1:48:11	-189.8435674	2994.7853	8.356227319	7.862217655	15.07407957	1.431144768	-1.593348678	50.65150471	1002.655472	28.6	2660.908668	9.88131291682493E-324	508.3733979	254.1866989	99.85752428	0	0	0	0	0	0	0
1:48:11	-412.3884425	2943.905514	9.345436387	8.862279439	14.71612874	2.901618121	-0.055802523	50.62637041	1002.733322	28.6	2668.47827	9.88131291682493E-324	508.1160277	254.0580139	99.85726843	0	0	0	0	0	0	0
1:48:11	-412.3884425	2943.905514	9.345436387	8.862279439	14.71612874	2.901618121	-0.055802523	50.62637041	1002.733322	28.6	2668.47827	9.88131291682493E-324	508.1160277	254.0580139	99.85726843	0	0	0	0	0	0	0
1:48:11	-412.3884425	2943.905514	9.345436387	8.862279439	14.71612874	2.901618121	-0.055802523	50.62637041	1002.733322	28.6	2668.47827	9.88131291682493E-324	508.1160277	254.0580139	99.85726843	0	0	0	0	0	0	0
1:48:11	-412.3884425	2943.905514	9.345436387	8.862279439	14.71612874	2.901618121	-0.055802523	50.62637041	1002.733322	28.6	2668.47827	9.88131291682493E-324	508.1160277	254.0580139	99.85726843	0	0	0	0	0	0	0
1:48:11	-412.3884425	2943.905514	9.345436387	8.862279439	14.71612874	2.901618121	-0.055802523	50.62637041	1002.733322	28.6	2668.47827	9.88131291682493E-324	508.1160277	254.0580139	99.85726843	0	0	0	0	0	0	0
1:48:11	-412.3884425	2943.905514	9.345436387	8.862279439	14.71612874	2.901618121	-0.055802523	50.62637041	1002.733322	28.6	2668.47827	9.88131291682493E-324	508.1160277	254.0580139	99.85726843	0	0	0	0	0	0	0
1:48:11	-412.3884425	2943.905514	9.345436387	8.862279439	14.71612874	2.901618121	-0.055802523	50.62637041	1002.733322	28.6	2668.47827	9.88131291682493E-324	508.1160277	254.0580139	99.85726843	0	0	0	0	0	0	0
1:48:11	-412.3884425	2943.905514	9.345436387	8.862279439	14.71612874	2.901618121	-0.055802523	50.62637041	1002.733322	28.6	2668.47827	9.88131291682493E-324	508.1160277	254.0580139	99.85726843	0	0	0	0	0	0	0
1:48:11	-336.3270906	2880.157127	9.48455143	9.031295073	14.33688191	3.469908478	1.291165108	50.61350165	1003.328525	28.6	2674.71769	9.88131291682493E-324	507.9842542	253.9921271	99.85713744	0	0	0	0	0	0	0
1:48:11	-336.3270906	2880.157127	9.48455143	9.031295073	14.33688191	3.469908478	1.291165108	50.61350165	1003.328525	28.6	2674.71769	9.88131291682493E-324	507.9842542	253.9921271	99.85713744	0	0	0	0	0	0	0
1:48:11	-336.3270906	2880.157127	9.48455143	9.031295073	14.33688191	3.469908478	1.291165108	50.61350165	1003.328525	28.6	2674.71769	9.88131291682493E-324	507.9842542	253.9921271	99.85713744	0	0	0	0	0	0	0
1:48:11	-336.3270906	2880.157127	9.48455143	9.031295073	14.33688191	3.469908478	1.291165108	50.61350165	1003.328525	28.6	2674.71769	9.88131291682493E-324	507.9842542	253.9921271	99.85713744	0	0	0	0	0	0	0
1:48:11	-336.3270906	2880.157127	9.48455143	9.031295073	14.33688191	3.469908478	1.291165108	50.61350165	1003.328525	28.6	2674.71769	9.88131291682493E-324	507.9842542	253.9921271	99.85713744	0	0	0	0	0	0	0
1:48:12	-336.3270906	2880.157127	9.48455143	9.031295073	14.33688191	3.469908478	1.291165108	50.61350165	1003.328525	28.6	2674.71769	9.88131291682493E-324	507.9842542	253.9921271	99.85713744	0	0	0	0	0	0	0
1:48:12	-336.3270906	2880.157127	9.48455143	9.031295073	14.33688191	3.469908478	1.291165108	50.61350165	1003.328525	28.6	2674.71769	9.88131291682493E-324	507.9842542	253.9921271	99.85713744	0	0	0	0	0	0	0
1:48:12	-336.3270906	2880.157127	9.48455143	9.031295073	14.33688191	3.469908478	1.291165108	50.61350165	1003.328525	28.6	2674.71769	9.88131291682493E-324	507.9842542	253.9921271	99.85713744	0	0	0	0	0	0	0
1:48:12	-336.3270906	2880.157127	9.48455143	9.031295073	14.33688191	3.469908478	1.291165108	50.61350165	1003.328525	28.6	2674.71769	9.88131291682493E-324	507.9842542	253.9921271	99.85713744	0	0	0	0	0	0	0
1:48:12	-322.2849984	2823.690905	9.248434332	9.212687077	14.03041954	3.641545141	2.218940535	50.55811285	1003.633269	28.6	2679.215105	9.88131291682493E-324	507.9167861	253.9583931	99.85707037	0	0	0	0	0	0	0
1:48:12	-322.2849984	2823.690905	9.248434332	9.212687077	14.03041954	3.641545141	2.218940535	50.55811285	1003.633269	28.6	2679.215105	9.88131291682493E-324	507.9167861	253.9583931	99.85707037	0	0	0	0	0	0	0
1:48:12	-322.2849984	2823.690905	9.248434332	9.212687077	14.03041954	3.641545141	2.218940535	50.55811285	1003.633269	28.6	2679.215105	9.88131291682493E-324	507.9167861	253.9583931	99.85707037	0	0	0	0	0	0	0
1:48:12	-322.2849984	2823.690905	9.248434332	9.212687077	14.03041954	3.641545141	2.218940535	50.55811285	1003.633269	28.6	2679.215105	9.88131291682493E-324	507.9167861	253.9583931	99.85707037	0	0	0	0	0	0	0
1:48:12	-322.2849984	2823.690905	9.248434332	9.212687077	14.03041954	3.641545141	2.218940535	50.55811285	1003.633269	28.6	2679.215105	9.88131291682493E-324	507.9167861	253.9583931	99.85707037	0	0	0	0	0	0	0
1:48:12	-322.2849984	2823.690905	9.248434332	9.212687077	14.03041954	3.641545141	2.218940535	50.55811285	1003.633269	28.6	2679.215105	9.88131291682493E-324	507.9167861	253.9583931	99.85707037	0	0	0	0	0	0	0
1:48:12	-322.2849984	2823.690905	9.248434332	9.212687077	14.03041954	3.641545141	2.218940535	50.55811285	1003.633269	28.6	2679.215105	9.88131291682493E-324	507.9167861	253.9583931	99.85707037	0	0	0	0	0	0	0
1:48:12	-322.2849984	2823.690905	9.248434332	9.212687077	14.03041954	3.641545141	2.218940535	50.55811285	1003.633269	28.6	2679.215105	9.88131291682493E-324	507.9167861	253.9583931	99.85707037	0	0	0	0	0	0	0
1:48:12	-256.9097272	2781.394607	9.141942378	9.029951784	13.8049268	3.662543112	2.799017554	50.52975378	1003.789298	28.6	2682.306374	9.88131291682493E-324	507.8822425	253.9411213	99.85703603	0	0	0	0	0	0	0
1:48:12	-256.9097272	2781.394607	9.141942378	9.029951784	13.8049268	3.662543112	2.799017554	50.52975378	1003.789298	28.6	2682.306374	9.88131291682493E-324	507.8822425	253.9411213	99.85703603	0	0	0	0	0	0	0
1:48:12	-256.9097272	2781.394607	9.141942378	9.029951784	13.8049268	3.662543112	2.799017554	50.52975378	1003.789298	28.6	2682.306374	9.88131291682493E-324	507.8822425	253.9411213	99.85703603	0	0	0	0	0	0	0
1:48:12	-256.9097272	2781.394607	9.141942378	9.029951784	13.8049268	3.662543112	2.799017554	50.52975378	1003.789298	28.6	2682.306374	9.88131291682493E-324	507.8822425	253.9411213	99.85703603	0	0	0	0	0	0	0
1:48:12	-256.9097272	2781.394607	9.141942378	9.029951784	13.8049268	3.662543112	2.799017554	50.52975378	1003.789298	28.6	2682.306374	9.88131291682493E-324	507.8822425	253.9411213	99.85703603	0	0	0	0	0	0	0
1:48:12	-256.9097272	2781.394607	9.141942378	9.029951784	13.8049268	3.662543112	2.799017554	50.52975378	1003.789298	28.6	2682.306374	9.88131291682493E-324	507.8822425	253.9411213	99.85703603	0	0	0	0	0	0	0
1:48:12	-256.9097272	2781.394607	9.141942378	9.029951784	13.8049268	3.662543112	2.799017554	50.52975378	1003.789298	28.6	2682.306374	9.88131291682493E-324	507.8822425	253.9411213	99.85703603	0	0	0	0	0	0	0
1:48:12	-256.9097272	2781.394607	9.141942378	9.029951784	13.8049268	3.662543112	2.799017554	50.52975378	1003.789298	28.6	2682.306374	9.88131291682493E-324	507.8822425	253.9411213	99.85703603	0	0	0	0	0	0	0
[truncated: 116 more rows]
