# Supplementary material for: Design and simulation-based evaluation of a novel tracheostomy high-flow therapy device interface: a preclinical study
Source: PeerJ. 2025 Dec 16;13:e20445. doi: 10.7717/peerj.20445 (PMC12716144; doi:10.7717/peerj.20445)
Supplement: Supplemental Information 7 — PEEP, positive end-expiratory pressure; tHFTI, traditional high-flow tracheal interface; [file peerj-13-20445-s007.csv]

Time	Flow	Lung tidal volume	p alveole	Airway pressure	Bellows position	Intrapleural pressure	Cardial pressure	Fraction of O2 inspir	Ambient pressure	Temperature Celsius	FRC actual	Shunt fraction	Partial pressure O2 air chamber	Partial pressure O2 effectiv	Oxygen sat pulm. capillaries	NA	NA	NA	NA	NA	NA	NA
5:11:55	-263.3075522	2144.151778	2.036305875	1.774416505	10.68327488	0.309388579	-0.804633796	49.47501422	1000.845542	28.9	2090.825364	0.297826786	496.0598667	248.0294363	99.84700601	0	0	0	0	0	0	0
5:11:55	-263.3075522	2144.151778	2.036305875	1.774416505	10.68327488	0.309388579	-0.804633796	49.47501422	1000.845542	28.9	2090.825364	0.297826786	496.0598667	248.0294363	99.84700601	0	0	0	0	0	0	0
5:11:55	-263.3075522	2144.151778	2.036305875	1.774416505	10.68327488	0.309388579	-0.804633796	49.47501422	1000.845542	28.9	2090.825364	0.297826786	496.0598667	248.0294363	99.84700601	0	0	0	0	0	0	0
5:11:55	-263.3075522	2144.151778	2.036305875	1.774416505	10.68327488	0.309388579	-0.804633796	49.47501422	1000.845542	28.9	2090.825364	0.297826786	496.0598667	248.0294363	99.84700601	0	0	0	0	0	0	0
5:11:55	-263.3075522	2144.151778	2.036305875	1.774416505	10.68327488	0.309388579	-0.804633796	49.47501422	1000.845542	28.9	2090.825364	0.297826786	496.0598667	248.0294363	99.84700601	0	0	0	0	0	0	0
5:11:55	-263.3075522	2144.151778	2.036305875	1.774416505	10.68327488	0.309388579	-0.804633796	49.47501422	1000.845542	28.9	2090.825364	0.297826786	496.0598667	248.0294363	99.84700601	0	0	0	0	0	0	0
5:11:55	-263.3075522	2144.151778	2.036305875	1.774416505	10.68327488	0.309388579	-0.804633796	49.47501422	1000.845542	28.9	2090.825364	0.297826786	496.0598667	248.0294363	99.84700601	0	0	0	0	0	0	0
5:11:55	-175.5312667	2107.25395	1.703708608	1.144245251	10.50468474	0.325422953	-0.363916504	49.48720728	1001.121486	28.9	2078.325562	0.542887315	496.0565157	248.0277594	99.84700308	0	0	0	0	0	0	0
5:11:55	-175.5312667	2107.25395	1.703708608	1.144245251	10.50468474	0.325422953	-0.363916504	49.48720728	1001.121486	28.9	2078.325562	0.542887315	496.0565157	248.0277594	99.84700308	0	0	0	0	0	0	0
5:11:55	-175.5312667	2107.25395	1.703708608	1.144245251	10.50468474	0.325422953	-0.363916504	49.48720728	1001.121486	28.9	2078.325562	0.542887315	496.0565157	248.0277594	99.84700308	0	0	0	0	0	0	0
5:11:55	-175.5312667	2107.25395	1.703708608	1.144245251	10.50468474	0.325422953	-0.363916504	49.48720728	1001.121486	28.9	2078.325562	0.542887315	496.0565157	248.0277594	99.84700308	0	0	0	0	0	0	0
5:11:55	-175.5312667	2107.25395	1.703708608	1.144245251	10.50468474	0.325422953	-0.363916504	49.48720728	1001.121486	28.9	2078.325562	0.542887315	496.0565157	248.0277594	99.84700308	0	0	0	0	0	0	0
5:11:55	-175.5312667	2107.25395	1.703708608	1.144245251	10.50468474	0.325422953	-0.363916504	49.48720728	1001.121486	28.9	2078.325562	0.542887315	496.0565157	248.0277594	99.84700308	0	0	0	0	0	0	0
5:11:55	-175.5312667	2107.25395	1.703708608	1.144245251	10.50468474	0.325422953	-0.363916504	49.48720728	1001.121486	28.9	2078.325562	0.542887315	496.0565157	248.0277594	99.84700308	0	0	0	0	0	0	0
5:11:55	-175.5312667	2107.25395	1.703708608	1.144245251	10.50468474	0.325422953	-0.363916504	49.48720728	1001.121486	28.9	2078.325562	0.542887315	496.0565157	248.0277594	99.84700308	0	0	0	0	0	0	0
5:11:55	-175.5312667	2107.25395	1.703708608	1.144245251	10.50468474	0.325422953	-0.363916504	49.48720728	1001.121486	28.9	2078.325562	0.542887315	496.0565157	248.0277594	99.84700308	0	0	0	0	0	0	0
5:11:56	-45.43995255	2086.662551	1.325722807	0.928485568	10.40528658	0.325160552	-0.09129325	49.39585013	1001.262769	28.9	2070.56124	0.668358305	495.2071441	247.6033168	99.84602558	0	0	0	0	0	0	0
5:11:56	-45.43995255	2086.662551	1.325722807	0.928485568	10.40528658	0.325160552	-0.09129325	49.39585013	1001.262769	28.9	2070.56124	0.668358305	495.2071441	247.6033168	99.84602558	0	0	0	0	0	0	0
5:11:56	-45.43995255	2086.662551	1.325722807	0.928485568	10.40528658	0.325160552	-0.09129325	49.39585013	1001.262769	28.9	2070.56124	0.668358305	495.2071441	247.6033168	99.84602558	0	0	0	0	0	0	0
5:11:56	-45.43995255	2086.662551	1.325722807	0.928485568	10.40528658	0.325160552	-0.09129325	49.39585013	1001.262769	28.9	2070.56124	0.668358305	495.2071441	247.6033168	99.84602558	0	0	0	0	0	0	0
5:11:56	-45.43995255	2086.662551	1.325722807	0.928485568	10.40528658	0.325160552	-0.09129325	49.39585013	1001.262769	28.9	2070.56124	0.668358305	495.2071441	247.6033168	99.84602558	0	0	0	0	0	0	0
5:11:56	-45.43995255	2086.662551	1.325722807	0.928485568	10.40528658	0.325160552	-0.09129325	49.39585013	1001.262769	28.9	2070.56124	0.668358305	495.2071441	247.6033168	99.84602558	0	0	0	0	0	0	0
5:11:56	-45.43995255	2086.662551	1.325722807	0.928485568	10.40528658	0.325160552	-0.09129325	49.39585013	1001.262769	28.9	2070.56124	0.668358305	495.2071441	247.6033168	99.84602558	0	0	0	0	0	0	0
5:11:56	-45.43995255	2086.662551	1.325722807	0.928485568	10.40528658	0.325160552	-0.09129325	49.39585013	1001.262769	28.9	2070.56124	0.668358305	495.2071441	247.6033168	99.84602558	0	0	0	0	0	0	0
5:11:56	-70.37677571	2074.07949	1.136458077	0.970656611	10.34871473	0.314810202	0.071369856	49.34907527	1001.335106	28.9	2064.116387	0.830199452	494.7722658	247.3860022	99.8455251	0	0	0	0	0	0	0
5:11:56	-70.37677571	2074.07949	1.136458077	0.970656611	10.34871473	0.314810202	0.071369856	49.34907527	1001.335106	28.9	2064.116387	0.830199452	494.7722658	247.3860022	99.8455251	0	0	0	0	0	0	0
5:11:56	-70.37677571	2074.07949	1.136458077	0.970656611	10.34871473	0.314810202	0.071369856	49.34907527	1001.335106	28.9	2064.116387	0.830199452	494.7722658	247.3860022	99.8455251	0	0	0	0	0	0	0
5:11:56	-70.37677571	2074.07949	1.136458077	0.970656611	10.34871473	0.314810202	0.071369856	49.34907527	1001.335106	28.9	2064.116387	0.830199452	494.7722658	247.3860022	99.8455251	0	0	0	0	0	0	0
5:11:56	-70.37677571	2074.07949	1.136458077	0.970656611	10.34871473	0.314810202	0.071369856	49.34907527	1001.335106	28.9	2064.116387	0.830199452	494.7722658	247.3860022	99.8455251	0	0	0	0	0	0	0
5:11:56	-70.37677571	2074.07949	1.136458077	0.970656611	10.34871473	0.314810202	0.071369856	49.34907527	1001.335106	28.9	2064.116387	0.830199452	494.7722658	247.3860022	99.8455251	0	0	0	0	0	0	0
5:11:56	-70.37677571	2074.07949	1.136458077	0.970656611	10.34871473	0.314810202	0.071369856	49.34907527	1001.335106	28.9	2064.116387	0.830199452	494.7722658	247.3860022	99.8455251	0	0	0	0	0	0	0
5:11:56	-70.37677571	2074.07949	1.136458077	0.970656611	10.34871473	0.314810202	0.071369856	49.34907527	1001.335106	28.9	2064.116387	0.830199452	494.7722658	247.3860022	99.8455251	0	0	0	0	0	0	0
5:11:56	-50.45802116	2066.964899	1.000818536	0.821736185	10.31859794	0.306158824	0.165157366	49.32512654	1001.372142	28.9	2060.848718	0.91306212	494.5496081	247.2747371	99.84526885	0	0	0	0	0	0	0
5:11:56	-50.45802116	2066.964899	1.000818536	0.821736185	10.31859794	0.306158824	0.165157366	49.32512654	1001.372142	28.9	2060.848718	0.91306212	494.5496081	247.2747371	99.84526885	0	0	0	0	0	0	0
5:11:56	-50.45802116	2066.964899	1.000818536	0.821736185	10.31859794	0.306158824	0.165157366	49.32512654	1001.372142	28.9	2060.848718	0.91306212	494.5496081	247.2747371	99.84526885	0	0	0	0	0	0	0
5:11:56	-50.45802116	2066.964899	1.000818536	0.821736185	10.31859794	0.306158824	0.165157366	49.32512654	1001.372142	28.9	2060.848718	0.91306212	494.5496081	247.2747371	99.84526885	0	0	0	0	0	0	0
5:11:56	-50.45802116	2066.964899	1.000818536	0.821736185	10.31859794	0.306158824	0.165157366	49.32512654	1001.372142	28.9	2060.848718	0.91306212	494.5496081	247.2747371	99.84526885	0	0	0	0	0	0	0
5:11:56	-50.45802116	2066.964899	1.000818536	0.821736185	10.31859794	0.306158824	0.165157366	49.32512654	1001.372142	28.9	2060.848718	0.91306212	494.5496081	247.2747371	99.84526885	0	0	0	0	0	0	0
5:11:56	-50.45802116	2066.964899	1.000818536	0.821736185	10.31859794	0.306158824	0.165157366	49.32512654	1001.372142	28.9	2060.848718	0.91306212	494.5496081	247.2747371	99.84526885	0	0	0	0	0	0	0
5:11:56	-50.45802116	2066.964899	1.000818536	0.821736185	10.31859794	0.306158824	0.165157366	49.32512654	1001.372142	28.9	2060.848718	0.91306212	494.5496081	247.2747371	99.84526885	0	0	0	0	0	0	0
5:11:56	-50.45802116	2066.964899	1.000818536	0.821736185	10.31859794	0.306158824	0.165157366	49.32512654	1001.372142	28.9	2060.848718	0.91306212	494.5496081	247.2747371	99.84526885	0	0	0	0	0	0	0
5:11:56	-18.79045884	2062.73534	0.91223509	0.863960927	10.29893815	0.298689318	0.218960572	49.31286479	1002.870233	28.9	2058.296232	0.955487805	494.4356073	247.2177694	99.84513765	0	0	0	0	0	0	0
5:11:56	-18.79045884	2062.73534	0.91223509	0.863960927	10.29893815	0.298689318	0.218960572	49.31286479	1002.870233	28.9	2058.296232	0.955487805	494.4356073	247.2177694	99.84513765	0	0	0	0	0	0	0
5:11:56	-18.79045884	2062.73534	0.91223509	0.863960927	10.29893815	0.298689318	0.218960572	49.31286479	1002.870233	28.9	2058.296232	0.955487805	494.4356073	247.2177694	99.84513765	0	0	0	0	0	0	0
5:11:56	-18.79045884	2062.73534	0.91223509	0.863960927	10.29893815	0.298689318	0.218960572	49.31286479	1002.870233	28.9	2058.296232	0.955487805	494.4356073	247.2177694	99.84513765	0	0	0	0	0	0	0
5:11:56	-18.79045884	2062.73534	0.91223509	0.863960927	10.29893815	0.298689318	0.218960572	49.31286479	1002.870233	28.9	2058.296232	0.955487805	494.4356073	247.2177694	99.84513765	0	0	0	0	0	0	0
5:11:56	-18.79045884	2062.73534	0.91223509	0.863960927	10.29893815	0.298689318	0.218960572	49.31286479	1002.870233	28.9	2058.296232	0.955487805	494.4356073	247.2177694	99.84513765	0	0	0	0	0	0	0
5:11:56	-18.79045884	2062.73534	0.91223509	0.863960927	10.29893815	0.298689318	0.218960572	49.31286479	1002.870233	28.9	2058.296232	0.955487805	494.4356073	247.2177694	99.84513765	0	0	0	0	0	0	0
5:11:57	-18.79045884	2062.73534	0.91223509	0.863960927	10.29893815	0.298689318	0.218960572	49.31286479	1002.870233	28.9	2058.296232	0.955487805	494.4356073	247.2177694	99.84513765	0	0	0	0	0	0	0
5:11:57	25.84802108	2059.340118	0.845568366	0.573699994	10.28399233	0.288688931	0.248747813	49.25778677	1003.637255	28.9	2055.487167	1.026009756	494.377239	247.1886019	99.84507048	0	0	0	0	0	0	0
5:11:57	25.84802108	2059.340118	0.845568366	0.573699994	10.28399233	0.288688931	0.248747813	49.25778677	1003.637255	28.9	2055.487167	1.026009756	494.377239	247.1886019	99.84507048	0	0	0	0	0	0	0
5:11:57	25.84802108	2059.340118	0.845568366	0.573699994	10.28399233	0.288688931	0.248747813	49.25778677	1003.637255	28.9	2055.487167	1.026009756	494.377239	247.1886019	99.84507048	0	0	0	0	0	0	0
5:11:57	25.84802108	2059.340118	0.845568366	0.573699994	10.28399233	0.288688931	0.248747813	49.25778677	1003.637255	28.9	2055.487167	1.026009756	494.377239	247.1886019	99.84507048	0	0	0	0	0	0	0
5:11:57	25.84802108	2059.340118	0.845568366	0.573699994	10.28399233	0.288688931	0.248747813	49.25778677	1003.637255	28.9	2055.487167	1.026009756	494.377239	247.1886019	99.84507048	0	0	0	0	0	0	0
5:11:57	25.84802108	2059.340118	0.845568366	0.573699994	10.28399233	0.288688931	0.248747813	49.25778677	1003.637255	28.9	2055.487167	1.026009756	494.377239	247.1886019	99.84507048	0	0	0	0	0	0	0
5:11:57	25.84802108	2059.340118	0.845568366	0.573699994	10.28399233	0.288688931	0.248747813	49.25778677	1003.637255	28.9	2055.487167	1.026009756	494.377239	247.1886019	99.84507048	0	0	0	0	0	0	0
5:11:57	25.84802108	2059.340118	0.845568366	0.573699994	10.28399233	0.288688931	0.248747813	49.25778677	1003.637255	28.9	2055.487167	1.026009756	494.377239	247.1886019	99.84507048	0	0	0	0	0	0	0
5:11:57	25.84802108	2059.340118	0.845568366	0.573699994	10.28399233	0.288688931	0.248747813	49.25778677	1003.637255	28.9	2055.487167	1.026009756	494.377239	247.1886019	99.84507048	0	0	0	0	0	0	0
5:11:57	32.56021879	2058.315749	0.820059003	0.847630397	10.27226007	0.287248733	0.26387088	49.22958683	1004.029971	28.9	2053.852061	1.062116995	494.3473543	247.1736682	99.84503608	0	0	0	0	0	0	0
5:11:57	32.56021879	2058.315749	0.820059003	0.847630397	10.27226007	0.287248733	0.26387088	49.22958683	1004.029971	28.9	2053.852061	1.062116995	494.3473543	247.1736682	99.84503608	0	0	0	0	0	0	0
5:11:57	32.56021879	2058.315749	0.820059003	0.847630397	10.27226007	0.287248733	0.26387088	49.22958683	1004.029971	28.9	2053.852061	1.062116995	494.3473543	247.1736682	99.84503608	0	0	0	0	0	0	0
5:11:57	32.56021879	2058.315749	0.820059003	0.847630397	10.27226007	0.287248733	0.26387088	49.22958683	1004.029971	28.9	2053.852061	1.062116995	494.3473543	247.1736682	99.84503608	0	0	0	0	0	0	0
5:11:57	32.56021879	2058.315749	0.820059003	0.847630397	10.27226007	0.287248733	0.26387088	49.22958683	1004.029971	28.9	2053.852061	1.062116995	494.3473543	247.1736682	99.84503608	0	0	0	0	0	0	0
5:11:57	32.56021879	2058.315749	0.820059003	0.847630397	10.27226007	0.287248733	0.26387088	49.22958683	1004.029971	28.9	2053.852061	1.062116995	494.3473543	247.1736682	99.84503608	0	0	0	0	0	0	0
5:11:57	32.56021879	2058.315749	0.820059003	0.847630397	10.27226007	0.287248733	0.26387088	49.22958683	1004.029971	28.9	2053.852061	1.062116995	494.3473543	247.1736682	99.84503608	0	0	0	0	0	0	0
5:11:57	32.56021879	2058.315749	0.820059003	0.847630397	10.27226007	0.287248733	0.26387088	49.22958683	1004.029971	28.9	2053.852061	1.062116995	494.3473543	247.1736682	99.84503608	0	0	0	0	0	0	0
5:11:57	112.400192	2057.156423	0.76866221	0.820426763	10.26481316	0.283343351	0.270277891	49.21514846	1004.231041	28.9	2052.956047	1.080603902	494.3320534	247.1660221	99.84501848	0	0	0	0	0	0	0
5:11:57	112.400192	2057.156423	0.76866221	0.820426763	10.26481316	0.283343351	0.270277891	49.21514846	1004.231041	28.9	2052.956047	1.080603902	494.3320534	247.1660221	99.84501848	0	0	0	0	0	0	0
5:11:57	112.400192	2057.156423	0.76866221	0.820426763	10.26481316	0.283343351	0.270277891	49.21514846	1004.231041	28.9	2052.956047	1.080603902	494.3320534	247.1660221	99.84501848	0	0	0	0	0	0	0
5:11:57	112.400192	2057.156423	0.76866221	0.820426763	10.26481316	0.283343351	0.270277891	49.21514846	1004.231041	28.9	2052.956047	1.080603902	494.3320534	247.1660221	99.84501848	0	0	0	0	0	0	0
5:11:57	112.400192	2057.156423	0.76866221	0.820426763	10.26481316	0.283343351	0.270277891	49.21514846	1004.231041	28.9	2052.956047	1.080603902	494.3320534	247.1660221	99.84501848	0	0	0	0	0	0	0
5:11:57	112.400192	2057.156423	0.76866221	0.820426763	10.26481316	0.283343351	0.270277891	49.21514846	1004.231041	28.9	2052.956047	1.080603902	494.3320534	247.1660221	99.84501848	0	0	0	0	0	0	0
5:11:57	112.400192	2057.156423	0.76866221	0.820426763	10.26481316	0.283343351	0.270277891	49.21514846	1004.231041	28.9	2052.956047	1.080603902	494.3320534	247.1660221	99.84501848	0	0	0	0	0	0	0
5:11:57	112.400192	2057.156423	0.76866221	0.820426763	10.26481316	0.283343351	0.270277891	49.21514846	1004.231041	28.9	2052.956047	1.080603902	494.3320534	247.1660221	99.84501848	0	0	0	0	0	0	0
5:11:57	-24.06078169	2055.160225	0.784315051	0.532834503	10.26100034	0.274143796	0.27307028	49.24775601	1003.817685	28.9	2051.81464	1.090069198	494.7284194	247.3641073	99.84540946	0	0	0	0	0	0	0
5:11:57	-24.06078169	2055.160225	0.784315051	0.532834503	10.26100034	0.274143796	0.27307028	49.24775601	1003.817685	28.9	2051.81464	1.090069198	494.7284194	247.3641073	99.84540946	0	0	0	0	0	0	0
5:11:57	-24.06078169	2055.160225	0.784315051	0.532834503	10.26100034	0.274143796	0.27307028	49.24775601	1003.817685	28.9	2051.81464	1.090069198	494.7284194	247.3641073	99.84540946	0	0	0	0	0	0	0
5:11:57	-24.06078169	2055.160225	0.784315051	0.532834503	10.26100034	0.274143796	0.27307028	49.24775601	1003.817685	28.9	2051.81464	1.090069198	494.7284194	247.3641073	99.84540946	0	0	0	0	0	0	0
5:11:57	-24.06078169	2055.160225	0.784315051	0.532834503	10.26100034	0.274143796	0.27307028	49.24775601	1003.817685	28.9	2051.81464	1.090069198	494.7284194	247.3641073	99.84540946	0	0	0	0	0	0	0
5:11:57	-24.06078169	2055.160225	0.784315051	0.532834503	10.26100034	0.274143796	0.27307028	49.24775601	1003.817685	28.9	2051.81464	1.090069198	494.7284194	247.3641073	99.84540946	0	0	0	0	0	0	0
5:11:57	-24.06078169	2055.160225	0.784315051	0.532834503	10.26100034	0.274143796	0.27307028	49.24775601	1003.817685	28.9	2051.81464	1.090069198	494.7284194	247.3641073	99.84540946	0	0	0	0	0	0	0
5:11:58	-24.06078169	2055.160225	0.784315051	0.532834503	10.26100034	0.274143796	0.27307028	49.24775601	1003.817685	28.9	2051.81464	1.090069198	494.7284194	247.3641073	99.84540946	0	0	0	0	0	0	0
5:11:58	-24.06078169	2055.160225	0.784315051	0.532834503	10.26100034	0.274143796	0.27307028	49.24775601	1003.817685	28.9	2051.81464	1.090069198	494.7284194	247.3641073	99.84540946	0	0	0	0	0	0	0
5:11:58	-67.35463222	2055.023323	0.760505306	0.212043265	10.26328817	0.046041623	0.254363983	49.32205108	1003.606047	28.9	2051.29168	1.094915429	495.5134067	247.7564069	99.84618564	0	0	0	0	0	0	0
5:11:58	-67.35463222	2055.023323	0.760505306	0.212043265	10.26328817	0.046041623	0.254363983	49.32205108	1003.606047	28.9	2051.29168	1.094915429	495.5134067	247.7564069	99.84618564	0	0	0	0	0	0	0
5:11:58	-67.35463222	2055.023323	0.760505306	0.212043265	10.26328817	0.046041623	0.254363983	49.32205108	1003.606047	28.9	2051.29168	1.094915429	495.5134067	247.7564069	99.84618564	0	0	0	0	0	0	0
5:11:58	-67.35463222	2055.023323	0.760505306	0.212043265	10.26328817	0.046041623	0.254363983	49.32205108	1003.606047	28.9	2051.29168	1.094915429	495.5134067	247.7564069	99.84618564	0	0	0	0	0	0	0
5:11:58	-67.35463222	2055.023323	0.760505306	0.212043265	10.26328817	0.046041623	0.254363983	49.32205108	1003.606047	28.9	2051.29168	1.094915429	495.5134067	247.7564069	99.84618564	0	0	0	0	0	0	0
5:11:58	-67.35463222	2055.023323	0.760505306	0.212043265	10.26328817	0.046041623	0.254363983	49.32205108	1003.606047	28.9	2051.29168	1.094915429	495.5134067	247.7564069	99.84618564	0	0	0	0	0	0	0
5:11:58	-67.35463222	2055.023323	0.760505306	0.212043265	10.26328817	0.046041623	0.254363983	49.32205108	1003.606047	28.9	2051.29168	1.094915429	495.5134067	247.7564069	99.84618564	0	0	0	0	0	0	0
5:11:58	-67.35463222	2055.023323	0.760505306	0.212043265	10.26328817	0.046041623	0.254363983	49.32205108	1003.606047	28.9	2051.29168	1.094915429	495.5134067	247.7564069	99.84618564	0	0	0	0	0	0	0
5:11:58	80.9075243	2067.132125	0.537226717	0.163142152	10.34538754	-1.148858689	-0.077365641	49.36009015	1003.497688	28.9	2051.213108	1.0973967	495.9153202	247.9572644	99.84658305	0	0	0	0	0	0	0
5:11:58	80.9075243	2067.132125	0.537226717	0.163142152	10.34538754	-1.148858689	-0.077365641	49.36009015	1003.497688	28.9	2051.213108	1.0973967	495.9153202	247.9572644	99.84658305	0	0	0	0	0	0	0
5:11:58	80.9075243	2067.132125	0.537226717	0.163142152	10.34538754	-1.148858689	-0.077365641	49.36009015	1003.497688	28.9	2051.213108	1.0973967	495.9153202	247.9572644	99.84658305	0	0	0	0	0	0	0
5:11:58	80.9075243	2067.132125	0.537226717	0.163142152	10.34538754	-1.148858689	-0.077365641	49.36009015	1003.497688	28.9	2051.213108	1.0973967	495.9153202	247.9572644	99.84658305	0	0	0	0	0	0	0
5:11:58	80.9075243	2067.132125	0.537226717	0.163142152	10.34538754	-1.148858689	-0.077365641	49.36009015	1003.497688	28.9	2051.213108	1.0973967	495.9153202	247.9572644	99.84658305	0	0	0	0	0	0	0
5:11:58	80.9075243	2067.132125	0.537226717	0.163142152	10.34538754	-1.148858689	-0.077365641	49.36009015	1003.497688	28.9	2051.213108	1.0973967	495.9153202	247.9572644	99.84658305	0	0	0	0	0	0	0
5:11:58	80.9075243	2067.132125	0.537226717	0.163142152	10.34538754	-1.148858689	-0.077365641	49.36009015	1003.497688	28.9	2051.213108	1.0973967	495.9153202	247.9572644	99.84658305	0	0	0	0	0	0	0
5:11:58	80.9075243	2067.132125	0.537226717	0.163142152	10.34538754	-1.148858689	-0.077365641	49.36009015	1003.497688	28.9	2051.213108	1.0973967	495.9153202	247.9572644	99.84658305	0	0	0	0	0	0	0
5:11:58	80.9075243	2067.132125	0.537226717	0.163142152	10.34538754	-1.148858689	-0.077365641	49.36009015	1003.497688	28.9	2051.213108	1.0973967	495.9153202	247.9572644	99.84658305	0	0	0	0	0	0	0
5:11:58	66.32671644	2093.83732	0.312508079	-0.024751218	10.51827042	-2.892007649	-0.893723208	49.37956616	1003.442208	28.9	2051.785591	1.09866711	496.1211	248.0601034	99.84678652	0	0	0	0	0	0	0
5:11:58	66.32671644	2093.83732	0.312508079	-0.024751218	10.51827042	-2.892007649	-0.893723208	49.37956616	1003.442208	28.9	2051.785591	1.09866711	496.1211	248.0601034	99.84678652	0	0	0	0	0	0	0
5:11:58	66.32671644	2093.83732	0.312508079	-0.024751218	10.51827042	-2.892007649	-0.893723208	49.37956616	1003.442208	28.9	2051.785591	1.09866711	496.1211	248.0601034	99.84678652	0	0	0	0	0	0	0
5:11:58	66.32671644	2093.83732	0.312508079	-0.024751218	10.51827042	-2.892007649	-0.893723208	49.37956616	1003.442208	28.9	2051.785591	1.09866711	496.1211	248.0601034	99.84678652	0	0	0	0	0	0	0
5:11:58	66.32671644	2093.83732	0.312508079	-0.024751218	10.51827042	-2.892007649	-0.893723208	49.37956616	1003.442208	28.9	2051.785591	1.09866711	496.1211	248.0601034	99.84678652	0	0	0	0	0	0	0
5:11:58	66.32671644	2093.83732	0.312508079	-0.024751218	10.51827042	-2.892007649	-0.893723208	49.37956616	1003.442208	28.9	2051.785591	1.09866711	496.1211	248.0601034	99.84678652	0	0	0	0	0	0	0
5:11:58	66.32671644	2093.83732	0.312508079	-0.024751218	10.51827042	-2.892007649	-0.893723208	49.37956616	1003.442208	28.9	2051.785591	1.09866711	496.1211	248.0601034	99.84678652	0	0	0	0	0	0	0
5:11:58	66.32671644	2093.83732	0.312508079	-0.024751218	10.51827042	-2.892007649	-0.893723208	49.37956616	1003.442208	28.9	2051.785591	1.09866711	496.1211	248.0601034	99.84678652	0	0	0	0	0	0	0
5:11:58	224.1325188	2137.683492	-0.308291864	-0.532696624	10.81161846	-4.733763916	-2.065018282	49.38953787	1003.180051	28.9	2053.214071	1.05051756	496.2264592	248.1127569	99.8468907	0	0	0	0	0	0	0
5:11:58	224.1325188	2137.683492	-0.308291864	-0.532696624	10.81161846	-4.733763916	-2.065018282	49.38953787	1003.180051	28.9	2053.214071	1.05051756	496.2264592	248.1127569	99.8468907	0	0	0	0	0	0	0
5:11:58	224.1325188	2137.683492	-0.308291864	-0.532696624	10.81161846	-4.733763916	-2.065018282	49.38953787	1003.180051	28.9	2053.214071	1.05051756	496.2264592	248.1127569	99.8468907	0	0	0	0	0	0	0
5:11:58	224.1325188	2137.683492	-0.308291864	-0.532696624	10.81161846	-4.733763916	-2.065018282	49.38953787	1003.180051	28.9	2053.214071	1.05051756	496.2264592	248.1127569	99.8468907	0	0	0	0	0	0	0
5:11:58	224.1325188	2137.683492	-0.308291864	-0.532696624	10.81161846	-4.733763916	-2.065018282	49.38953787	1003.180051	28.9	2053.214071	1.05051756	496.2264592	248.1127569	99.8468907	0	0	0	0	0	0	0
5:11:59	224.1325188	2137.683492	-0.308291864	-0.532696624	10.81161846	-4.733763916	-2.065018282	49.38953787	1003.180051	28.9	2053.214071	1.05051756	496.2264592	248.1127569	99.8468907	0	0	0	0	0	0	0
5:11:59	224.1325188	2137.683492	-0.308291864	-0.532696624	10.81161846	-4.733763916	-2.065018282	49.38953787	1003.180051	28.9	2053.214071	1.05051756	496.2264592	248.1127569	99.8468907	0	0	0	0	0	0	0
5:11:59	224.1325188	2137.683492	-0.308291864	-0.532696624	10.81161846	-4.733763916	-2.065018282	49.38953787	1003.180051	28.9	2053.214071	1.05051756	496.2264592	248.1127569	99.8468907	0	0	0	0	0	0	0
5:11:59	327.4471216	2213.151684	-1.115333434	-1.139012671	11.29436465	-6.495343125	-3.521233361	49.39464339	1003.045826	28.9	2056.230452	1.005864991	496.2804031	248.1397155	99.84694404	0	0	0	0	0	0	0
5:11:59	327.4471216	2213.151684	-1.115333434	-1.139012671	11.29436465	-6.495343125	-3.521233361	49.39464339	1003.045826	28.9	2056.230452	1.005864991	496.2804031	248.1397155	99.84694404	0	0	0	0	0	0	0
5:11:59	327.4471216	2213.151684	-1.115333434	-1.139012671	11.29436465	-6.495343125	-3.521233361	49.39464339	1003.045826	28.9	2056.230452	1.005864991	496.2804031	248.1397155	99.84694404	0	0	0	0	0	0	0
5:11:59	327.4471216	2213.151684	-1.115333434	-1.139012671	11.29436465	-6.495343125	-3.521233361	49.39464339	1003.045826	28.9	2056.230452	1.005864991	496.2804031	248.1397155	99.84694404	0	0	0	0	0	0	0
5:11:59	327.4471216	2213.151684	-1.115333434	-1.139012671	11.29436465	-6.495343125	-3.521233361	49.39464339	1003.045826	28.9	2056.230452	1.005864991	496.2804031	248.1397155	99.84694404	0	0	0	0	0	0	0
5:11:59	327.4471216	2213.151684	-1.115333434	-1.139012671	11.29436465	-6.495343125	-3.521233361	49.39464339	1003.045826	28.9	2056.230452	1.005864991	496.2804031	248.1397155	99.84694404	0	0	0	0	0	0	0
5:11:59	327.4471216	2213.151684	-1.115333434	-1.139012671	11.29436465	-6.495343125	-3.521233361	49.39464339	1003.045826	28.9	2056.230452	1.005864991	496.2804031	248.1397155	99.84694404	0	0	0	0	0	0	0
5:11:59	327.4471216	2213.151684	-1.115333434	-1.139012671	11.29436465	-6.495343125	-3.521233361	49.39464339	1003.045826	28.9	2056.230452	1.005864991	496.2804031	248.1397155	99.84694404	0	0	0	0	0	0	0
5:11:59	327.4471216	2213.151684	-1.115333434	-1.139012671	11.29436465	-6.495343125	-3.521233361	49.39464339	1003.045826	28.9	2056.230452	1.005864991	496.2804031	248.1397155	99.84694404	0	0	0	0	0	0	0
5:11:59	401.6799103	2320.13003	-1.616034718	-1.410974488	11.9475707	-7.89087168	-5.041239481	49.39725742	1002.977103	28.9	2061.563144	0.905402875	496.3080224	248.1535184	99.84697135	0	0	0	0	0	0	0
5:11:59	401.6799103	2320.13003	-1.616034718	-1.410974488	11.9475707	-7.89087168	-5.041239481	49.39725742	1002.977103	28.9	2061.563144	0.905402875	496.3080224	248.1535184	99.84697135	0	0	0	0	0	0	0
5:11:59	401.6799103	2320.13003	-1.616034718	-1.410974488	11.9475707	-7.89087168	-5.041239481	49.39725742	1002.977103	28.9	2061.563144	0.905402875	496.3080224	248.1535184	99.84697135	0	0	0	0	0	0	0
5:11:59	401.6799103	2320.13003	-1.616034718	-1.410974488	11.9475707	-7.89087168	-5.041239481	49.39725742	1002.977103	28.9	2061.563144	0.905402875	496.3080224	248.1535184	99.84697135	0	0	0	0	0	0	0
5:11:59	401.6799103	2320.13003	-1.616034718	-1.410974488	11.9475707	-7.89087168	-5.041239481	49.39725742	1002.977103	28.9	2061.563144	0.905402875	496.3080224	248.1535184	99.84697135	0	0	0	0	0	0	0
5:11:59	401.6799103	2320.13003	-1.616034718	-1.410974488	11.9475707	-7.89087168	-5.041239481	49.39725742	1002.977103	28.9	2061.563144	0.905402875	496.3080224	248.1535184	99.84697135	0	0	0	0	0	0	0
5:11:59	401.6799103	2320.13003	-1.616034718	-1.410974488	11.9475707	-7.89087168	-5.041239481	49.39725742	1002.977103	28.9	2061.563144	0.905402875	496.3080224	248.1535184	99.84697135	0	0	0	0	0	0	0
5:11:59	401.6799103	2320.13003	-1.616034718	-1.410974488	11.9475707	-7.89087168	-5.041239481	49.39725742	1002.977103	28.9	2061.563144	0.905402875	496.3080224	248.1535184	99.84697135	0	0	0	0	0	0	0
5:11:59	458.6280501	2447.727239	-1.240969776	-1.352362938	12.6549242	-8.1013423	-6.344458614	49.3985958	1002.941917	28.9	2070.282689	0.707566272	496.3221635	248.1605854	99.84698533	0	0	0	0	0	0	0
5:11:59	458.6280501	2447.727239	-1.240969776	-1.352362938	12.6549242	-8.1013423	-6.344458614	49.3985958	1002.941917	28.9	2070.282689	0.707566272	496.3221635	248.1605854	99.84698533	0	0	0	0	0	0	0
5:11:59	458.6280501	2447.727239	-1.240969776	-1.352362938	12.6549242	-8.1013423	-6.344458614	49.3985958	1002.941917	28.9	2070.282689	0.707566272	496.3221635	248.1605854	99.84698533	0	0	0	0	0	0	0
5:11:59	458.6280501	2447.727239	-1.240969776	-1.352362938	12.6549242	-8.1013423	-6.344458614	49.3985958	1002.941917	28.9	2070.282689	0.707566272	496.3221635	248.1605854	99.84698533	0	0	0	0	0	0	0
5:11:59	458.6280501	2447.727239	-1.240969776	-1.352362938	12.6549242	-8.1013423	-6.344458614	49.3985958	1002.941917	28.9	2070.282689	0.707566272	496.3221635	248.1605854	99.84698533	0	0	0	0	0	0	0
5:11:59	458.6280501	2447.727239	-1.240969776	-1.352362938	12.6549242	-8.1013423	-6.344458614	49.3985958	1002.941917	28.9	2070.282689	0.707566272	496.3221635	248.1605854	99.84698533	0	0	0	0	0	0	0
5:11:59	458.6280501	2447.727239	-1.240969776	-1.352362938	12.6549242	-8.1013423	-6.344458614	49.3985958	1002.941917	28.9	2070.282689	0.707566272	496.3221635	248.1605854	99.84698533	0	0	0	0	0	0	0
5:11:59	458.6280501	2447.727239	-1.240969776	-1.352362938	12.6549242	-8.1013423	-6.344458614	49.3985958	1002.941917	28.9	2070.282689	0.707566272	496.3221635	248.1605854	99.84698533	0	0	0	0	0	0	0
5:11:59	458.6280501	2447.727239	-1.240969776	-1.352362938	12.6549242	-8.1013423	-6.344458614	49.3985958	1002.941917	28.9	2070.282689	0.707566272	496.3221635	248.1605854	99.84698533	0	0	0	0	0	0	0
5:11:59	81.69121763	2531.846787	-0.033928525	-0.197273824	13.05095319	-6.785319258	-6.79816281	49.35048105	1003.092749	28.9	2081.469809	0.439873931	495.7560037	247.8777477	99.84650449	0	0	0	0	0	0	0
5:11:59	81.69121763	2531.846787	-0.033928525	-0.197273824	13.05095319	-6.785319258	-6.79816281	49.35048105	1003.092749	28.9	2081.469809	0.439873931	495.7560037	247.8777477	99.84650449	0	0	0	0	0	0	0
5:11:59	81.69121763	2531.846787	-0.033928525	-0.197273824	13.05095319	-6.785319258	-6.79816281	49.35048105	1003.092749	28.9	2081.469809	0.439873931	495.7560037	247.8777477	99.84650449	0	0	0	0	0	0	0
5:12:00	81.69121763	2531.846787	-0.033928525	-0.197273824	13.05095319	-6.785319258	-6.79816281	49.35048105	1003.092749	28.9	2081.469809	0.439873931	495.7560037	247.8777477	99.84650449	0	0	0	0	0	0	0
5:12:00	81.69121763	2531.846787	-0.033928525	-0.197273824	13.05095319	-6.785319258	-6.79816281	49.35048105	1003.092749	28.9	2081.469809	0.439873931	495.7560037	247.8777477	99.84650449	0	0	0	0	0	0	0
5:12:00	81.69121763	2531.846787	-0.033928525	-0.197273824	13.05095319	-6.785319258	-6.79816281	49.35048105	1003.092749	28.9	2081.469809	0.439873931	495.7560037	247.8777477	99.84650449	0	0	0	0	0	0	0
5:12:00	81.69121763	2531.846787	-0.033928525	-0.197273824	13.05095319	-6.785319258	-6.79816281	49.35048105	1003.092749	28.9	2081.469809	0.439873931	495.7560037	247.8777477	99.84650449	0	0	0	0	0	0	0
5:12:00	81.69121763	2531.846787	-0.033928525	-0.197273824	13.05095319	-6.785319258	-6.79816281	49.35048105	1003.092749	28.9	2081.469809	0.439873931	495.7560037	247.8777477	99.84650449	0	0	0	0	0	0	0
5:12:00	-191.4170086	2550.545907	1.121348595	0.544795802	13.07860003	-4.91428346	-6.382899359	49.3258463	1003.169976	28.9	2093.53595	0.225215453	495.4661299	247.7329348	99.8462583	0	0	0	0	0	0	0
5:12:00	-191.4170086	2550.545907	1.121348595	0.544795802	13.07860003	-4.91428346	-6.382899359	49.3258463	1003.169976	28.9	2093.53595	0.225215453	495.4661299	247.7329348	99.8462583	0	0	0	0	0	0	0
5:12:00	-191.4170086	2550.545907	1.121348595	0.544795802	13.07860003	-4.91428346	-6.382899359	49.3258463	1003.169976	28.9	2093.53595	0.225215453	495.4661299	247.7329348	99.8462583	0	0	0	0	0	0	0
5:12:00	-191.4170086	2550.545907	1.121348595	0.544795802	13.07860003	-4.91428346	-6.382899359	49.3258463	1003.169976	28.9	2093.53595	0.225215453	495.4661299	247.7329348	99.8462583	0	0	0	0	0	0	0
5:12:00	-191.4170086	2550.545907	1.121348595	0.544795802	13.07860003	-4.91428346	-6.382899359	49.3258463	1003.169976	28.9	2093.53595	0.225215453	495.4661299	247.7329348	99.8462583	0	0	0	0	0	0	0
5:12:00	-191.4170086	2550.545907	1.121348595	0.544795802	13.07860003	-4.91428346	-6.382899359	49.3258463	1003.169976	28.9	2093.53595	0.225215453	495.4661299	247.7329348	99.8462583	0	0	0	0	0	0	0
5:12:00	-191.4170086	2550.545907	1.121348595	0.544795802	13.07860003	-4.91428346	-6.382899359	49.3258463	1003.169976	28.9	2093.53595	0.225215453	495.4661299	247.7329348	99.8462583	0	0	0	0	0	0	0
5:12:00	-191.4170086	2550.545907	1.121348595	0.544795802	13.07860003	-4.91428346	-6.382899359	49.3258463	1003.169976	28.9	2093.53595	0.225215453	495.4661299	247.7329348	99.8462583	0	0	0	0	0	0	0
5:12:00	-191.4170086	2550.545907	1.121348595	0.544795802	13.07860003	-4.91428346	-6.382899359	49.3258463	1003.169976	28.9	2093.53595	0.225215453	495.4661299	247.7329348	99.8462583	0	0	0	0	0	0	0
5:12:00	-433.1135804	2512.825696	2.145586481	1.195879451	12.78595522	-2.996585131	-5.355476472	49.3132333	1003.209516	28.9	2104.947311	0.115310312	495.3177145	247.6587906	99.84613225	0	0	0	0	0	0	0
5:12:00	-433.1135804	2512.825696	2.145586481	1.195879451	12.78595522	-2.996585131	-5.355476472	49.3132333	1003.209516	28.9	2104.947311	0.115310312	495.3177145	247.6587906	99.84613225	0	0	0	0	0	0	0
5:12:00	-433.1135804	2512.825696	2.145586481	1.195879451	12.78595522	-2.996585131	-5.355476472	49.3132333	1003.209516	28.9	2104.947311	0.115310312	495.3177145	247.6587906	99.84613225	0	0	0	0	0	0	0
5:12:00	-433.1135804	2512.825696	2.145586481	1.195879451	12.78595522	-2.996585131	-5.355476472	49.3132333	1003.209516	28.9	2104.947311	0.115310312	495.3177145	247.6587906	99.84613225	0	0	0	0	0	0	0
5:12:00	-433.1135804	2512.825696	2.145586481	1.195879451	12.78595522	-2.996585131	-5.355476472	49.3132333	1003.209516	28.9	2104.947311	0.115310312	495.3177145	247.6587906	99.84613225	0	0	0	0	0	0	0
5:12:00	-433.1135804	2512.825696	2.145586481	1.195879451	12.78595522	-2.996585131	-5.355476472	49.3132333	1003.209516	28.9	2104.947311	0.115310312	495.3177145	247.6587906	99.84613225	0	0	0	0	0	0	0
5:12:00	-433.1135804	2512.825696	2.145586481	1.195879451	12.78595522	-2.996585131	-5.355476472	49.3132333	1003.209516	28.9	2104.947311	0.115310312	495.3177145	247.6587906	99.84613225	0	0	0	0	0	0	0
5:12:00	-433.1135804	2512.825696	2.145586481	1.195879451	12.78595522	-2.996585131	-5.355476472	49.3132333	1003.209516	28.9	2104.947311	0.115310312	495.3177145	247.6587906	99.84613225	0	0	0	0	0	0	0
5:12:00	-479.5063932	2438.772964	3.018036278	2.065810279	12.29815307	-1.369875587	-4.076939954	49.30677545	1003.22976	28.9	2114.258959	0.05903888	495.2417258	247.6208288	99.84606771	0	0	0	0	0	0	0
5:12:00	-479.5063932	2438.772964	3.018036278	2.065810279	12.29815307	-1.369875587	-4.076939954	49.30677545	1003.22976	28.9	2114.258959	0.05903888	495.2417258	247.6208288	99.84606771	0	0	0	0	0	0	0
5:12:00	-479.5063932	2438.772964	3.018036278	2.065810279	12.29815307	-1.369875587	-4.076939954	49.30677545	1003.22976	28.9	2114.258959	0.05903888	495.2417258	247.6208288	99.84606771	0	0	0	0	0	0	0
5:12:00	-479.5063932	2438.772964	3.018036278	2.065810279	12.29815307	-1.369875587	-4.076939954	49.30677545	1003.22976	28.9	2114.258959	0.05903888	495.2417258	247.6208288	99.84606771	0	0	0	0	0	0	0
5:12:00	-479.5063932	2438.772964	3.018036278	2.065810279	12.29815307	-1.369875587	-4.076939954	49.30677545	1003.22976	28.9	2114.258959	0.05903888	495.2417258	247.6208288	99.84606771	0	0	0	0	0	0	0
5:12:00	-479.5063932	2438.772964	3.018036278	2.065810279	12.29815307	-1.369875587	-4.076939954	49.30677545	1003.22976	28.9	2114.258959	0.05903888	495.2417258	247.6208288	99.84606771	0	0	0	0	0	0	0
5:12:00	-479.5063932	2438.772964	3.018036278	2.065810279	12.29815307	-1.369875587	-4.076939954	49.30677545	1003.22976	28.9	2114.258959	0.05903888	495.2417258	247.6208288	99.84606771	0	0	0	0	0	0	0
5:12:00	-479.5063932	2438.772964	3.018036278	2.065810279	12.29815307	-1.369875587	-4.076939954	49.30677545	1003.22976	28.9	2114.258959	0.05903888	495.2417258	247.6208288	99.84606771	0	0	0	0	0	0	0
5:12:00	-479.5063932	2438.772964	3.018036278	2.065810279	12.29815307	-1.369875587	-4.076939954	49.30677545	1003.22976	28.9	2114.258959	0.05903888	495.2417258	247.6208288	99.84606771	0	0	0	0	0	0	0
5:12:00	-575.1177853	2334.686022	3.567626574	2.408622863	11.66935837	-0.155352301	-2.715993256	49.30346903	1003.071277	28.9	2121.122523	0.030227906	495.2028196	247.6013923	99.84603467	0	0	0	0	0	0	0
5:12:00	-575.1177853	2334.686022	3.567626574	2.408622863	11.66935837	-0.155352301	-2.715993256	49.30346903	1003.071277	28.9	2121.122523	0.030227906	495.2028196	247.6013923	99.84603467	0	0	0	0	0	0	0
5:12:01	-575.1177853	2334.686022	3.567626574	2.408622863	11.66935837	-0.155352301	-2.715993256	49.30346903	1003.071277	28.9	2121.122523	0.030227906	495.2028196	247.6013923	99.84603467	0	0	0	0	0	0	0
5:12:01	-575.1177853	2334.686022	3.567626574	2.408622863	11.66935837	-0.155352301	-2.715993256	49.30346903	1003.071277	28.9	2121.122523	0.030227906	495.2028196	247.6013923	99.84603467	0	0	0	0	0	0	0
5:12:01	-575.1177853	2334.686022	3.567626574	2.408622863	11.66935837	-0.155352301	-2.715993256	49.30346903	1003.071277	28.9	2121.122523	0.030227906	495.2028196	247.6013923	99.84603467	0	0	0	0	0	0	0
5:12:01	-575.1177853	2334.686022	3.567626574	2.408622863	11.66935837	-0.155352301	-2.715993256	49.30346903	1003.071277	28.9	2121.122523	0.030227906	495.2028196	247.6013923	99.84603467	0	0	0	0	0	0	0
5:12:01	-575.1177853	2334.686022	3.567626574	2.408622863	11.66935837	-0.155352301	-2.715993256	49.30346903	1003.071277	28.9	2121.122523	0.030227906	495.2028196	247.6013923	99.84603467	0	0	0	0	0	0	0
5:12:01	-575.1177853	2334.686022	3.567626574	2.408622863	11.66935837	-0.155352301	-2.715993256	49.30346903	1003.071277	28.9	2121.122523	0.030227906	495.2028196	247.6013923	99.84603467	0	0	0	0	0	0	0
5:12:01	-341.6831461	2224.605459	2.967032806	1.985566906	11.06967949	0.186459622	-1.612228547	49.30177614	1002.990134	28.9	2115.260948	0.015476688	495.1828996	247.5914409	99.84601775	0	0	0	0	0	0	0
5:12:01	-341.6831461	2224.605459	2.967032806	1.985566906	11.06967949	0.186459622	-1.612228547	49.30177614	1002.990134	28.9	2115.260948	0.015476688	495.1828996	247.5914409	99.84601775	0	0	0	0	0	0	0
5:12:01	-341.6831461	2224.605459	2.967032806	1.985566906	11.06967949	0.186459622	-1.612228547	49.30177614	1002.990134	28.9	2115.260948	0.015476688	495.1828996	247.5914409	99.84601775	0	0	0	0	0	0	0
5:12:01	-341.6831461	2224.605459	2.967032806	1.985566906	11.06967949	0.186459622	-1.612228547	49.30177614	1002.990134	28.9	2115.260948	0.015476688	495.1828996	247.5914409	99.84601775	0	0	0	0	0	0	0
5:12:01	-341.6831461	2224.605459	2.967032806	1.985566906	11.06967949	0.186459622	-1.612228547	49.30177614	1002.990134	28.9	2115.260948	0.015476688	495.1828996	247.5914409	99.84601775	0	0	0	0	0	0	0
5:12:01	-341.6831461	2224.605459	2.967032806	1.985566906	11.06967949	0.186459622	-1.612228547	49.30177614	1002.990134	28.9	2115.260948	0.015476688	495.1828996	247.5914409	99.84601775	0	0	0	0	0	0	0
5:12:01	-341.6831461	2224.605459	2.967032806	1.985566906	11.06967949	0.186459622	-1.612228547	49.30177614	1002.990134	28.9	2115.260948	0.015476688	495.1828996	247.5914409	99.84601775	0	0	0	0	0	0	0
5:12:01	-341.6831461	2224.605459	2.967032806	1.985566906	11.06967949	0.186459622	-1.612228547	49.30177614	1002.990134	28.9	2115.260948	0.015476688	495.1828996	247.5914409	99.84601775	0	0	0	0	0	0	0
5:12:01	-234.9732588	2150.339379	2.144280797	1.415874256	10.7082039	0.272083326	-0.867437016	49.30090939	1002.948589	28.9	2093.732589	0.251924064	495.1727006	247.5863457	99.84600909	0	0	0	0	0	0	0
5:12:01	-234.9732588	2150.339379	2.144280797	1.415874256	10.7082039	0.272083326	-0.867437016	49.30090939	1002.948589	28.9	2093.732589	0.251924064	495.1727006	247.5863457	99.84600909	0	0	0	0	0	0	0
5:12:01	-234.9732588	2150.339379	2.144280797	1.415874256	10.7082039	0.272083326	-0.867437016	49.30090939	1002.948589	28.9	2093.732589	0.251924064	495.1727006	247.5863457	99.84600909	0	0	0	0	0	0	0
5:12:01	-234.9732588	2150.339379	2.144280797	1.415874256	10.7082039	0.272083326	-0.867437016	49.30090939	1002.948589	28.9	2093.732589	0.251924064	495.1727006	247.5863457	99.84600909	0	0	0	0	0	0	0
5:12:01	-234.9732588	2150.339379	2.144280797	1.415874256	10.7082039	0.272083326	-0.867437016	49.30090939	1002.948589	28.9	2093.732589	0.251924064	495.1727006	247.5863457	99.84600909	0	0	0	0	0	0	0
5:12:01	-234.9732588	2150.339379	2.144280797	1.415874256	10.7082039	0.272083326	-0.867437016	49.30090939	1002.948589	28.9	2093.732589	0.251924064	495.1727006	247.5863457	99.84600909	0	0	0	0	0	0	0
5:12:01	-234.9732588	2150.339379	2.144280797	1.415874256	10.7082039	0.272083326	-0.867437016	49.30090939	1002.948589	28.9	2093.732589	0.251924064	495.1727006	247.5863457	99.84600909	0	0	0	0	0	0	0
5:12:01	-234.9732588	2150.339379	2.144280797	1.415874256	10.7082039	0.272083326	-0.867437016	49.30090939	1002.948589	28.9	2093.732589	0.251924064	495.1727006	247.5863457	99.84600909	0	0	0	0	0	0	0
5:12:01	-234.9732588	2150.339379	2.144280797	1.415874256	10.7082039	0.272083326	-0.867437016	49.30090939	1002.948589	28.9	2093.732589	0.251924064	495.1727006	247.5863457	99.84600909	0	0	0	0	0	0	0
5:12:01	-102.7384925	2111.730626	1.647383768	1.094879619	10.5192484	0.313082663	-0.399415752	49.30046561	1003.304597	28.9	2080.736086	0.470585121	495.1674787	247.583737	99.84600465	0	0	0	0	0	0	0
5:12:01	-102.7384925	2111.730626	1.647383768	1.094879619	10.5192484	0.313082663	-0.399415752	49.30046561	1003.304597	28.9	2080.736086	0.470585121	495.1674787	247.583737	99.84600465	0	0	0	0	0	0	0
5:12:01	-102.7384925	2111.730626	1.647383768	1.094879619	10.5192484	0.313082663	-0.399415752	49.30046561	1003.304597	28.9	2080.736086	0.470585121	495.1674787	247.583737	99.84600465	0	0	0	0	0	0	0
5:12:01	-102.7384925	2111.730626	1.647383768	1.094879619	10.5192484	0.313082663	-0.399415752	49.30046561	1003.304597	28.9	2080.736086	0.470585121	495.1674787	247.583737	99.84600465	0	0	0	0	0	0	0
5:12:01	-102.7384925	2111.730626	1.647383768	1.094879619	10.5192484	0.313082663	-0.399415752	49.30046561	1003.304597	28.9	2080.736086	0.470585121	495.1674787	247.583737	99.84600465	0	0	0	0	0	0	0
5:12:01	-102.7384925	2111.730626	1.647383768	1.094879619	10.5192484	0.313082663	-0.399415752	49.30046561	1003.304597	28.9	2080.736086	0.470585121	495.1674787	247.583737	99.84600465	0	0	0	0	0	0	0
5:12:01	-102.7384925	2111.730626	1.647383768	1.094879619	10.5192484	0.313082663	-0.399415752	49.30046561	1003.304597	28.9	2080.736086	0.470585121	495.1674787	247.583737	99.84600465	0	0	0	0	0	0	0
5:12:01	-102.7384925	2111.730626	1.647383768	1.094879619	10.5192484	0.313082663	-0.399415752	49.30046561	1003.304597	28.9	2080.736086	0.470585121	495.1674787	247.583737	99.84600465	0	0	0	0	0	0	0
5:12:01	-72.26157216	2090.130169	1.410132489	0.898922365	10.41826318	0.324570324	-0.111060865	49.49543839	1003.621018	28.9	2073.034716	0.631339582	497.3944771	248.6969934	99.84795438	0	0	0	0	0	0	0
5:12:02	-72.26157216	2090.130169	1.410132489	0.898922365	10.41826318	0.324570324	-0.111060865	49.49543839	1003.621018	28.9	2073.034716	0.631339582	497.3944771	248.6969934	99.84795438	0	0	0	0	0	0	0
5:12:02	-72.26157216	2090.130169	1.410132489	0.898922365	10.41826318	0.324570324	-0.111060865	49.49543839	1003.621018	28.9	2073.034716	0.631339582	497.3944771	248.6969934	99.84795438	0	0	0	0	0	0	0
5:12:02	-72.26157216	2090.130169	1.410132489	0.898922365	10.41826318	0.324570324	-0.111060865	49.49543839	1003.621018	28.9	2073.034716	0.631339582	497.3944771	248.6969934	99.84795438	0	0	0	0	0	0	0
5:12:02	-72.26157216	2090.130169	1.410132489	0.898922365	10.41826318	0.324570324	-0.111060865	49.49543839	1003.621018	28.9	2073.034716	0.631339582	497.3944771	248.6969934	99.84795438	0	0	0	0	0	0	0
5:12:02	-72.26157216	2090.130169	1.410132489	0.898922365	10.41826318	0.324570324	-0.111060865	49.49543839	1003.621018	28.9	2073.034716	0.631339582	497.3944771	248.6969934	99.84795438	0	0	0	0	0	0	0
5:12:02	-72.26157216	2090.130169	1.410132489	0.898922365	10.41826318	0.324570324	-0.111060865	49.49543839	1003.621018	28.9	2073.034716	0.631339582	497.3944771	248.6969934	99.84795438	0	0	0	0	0	0	0
5:12:02	-72.26157216	2090.130169	1.410132489	0.898922365	10.41826318	0.324570324	-0.111060865	49.49543839	1003.621018	28.9	2073.034716	0.631339582	497.3944771	248.6969934	99.84795438	0	0	0	0	0	0	0
5:12:02	-26.75230095	2076.255598	1.083227834	0.883328251	10.35615875	0.316396006	0.061248837	49.59526446	1003.783025	28.9	2065.730647	0.749645866	498.5347003	249.2669806	99.84895264	0	0	0	0	0	0	0
5:12:02	-26.75230095	2076.255598	1.083227834	0.883328251	10.35615875	0.316396006	0.061248837	49.59526446	1003.783025	28.9	2065.730647	0.749645866	498.5347003	249.2669806	99.84895264	0	0	0	0	0	0	0
5:12:02	-26.75230095	2076.255598	1.083227834	0.883328251	10.35615875	0.316396006	0.061248837	49.59526446	1003.783025	28.9	2065.730647	0.749645866	498.5347003	249.2669806	99.84895264	0	0	0	0	0	0	0
5:12:02	-26.75230095	2076.255598	1.083227834	0.883328251	10.35615875	0.316396006	0.061248837	49.59526446	1003.783025	28.9	2065.730647	0.749645866	498.5347003	249.2669806	99.84895264	0	0	0	0	0	0	0
5:12:02	-26.75230095	2076.255598	1.083227834	0.883328251	10.35615875	0.316396006	0.061248837	49.59526446	1003.783025	28.9	2065.730647	0.749645866	498.5347003	249.2669806	99.84895264	0	0	0	0	0	0	0
5:12:02	-26.75230095	2076.255598	1.083227834	0.883328251	10.35615875	0.316396006	0.061248837	49.59526446	1003.783025	28.9	2065.730647	0.749645866	498.5347003	249.2669806	99.84895264	0	0	0	0	0	0	0
5:12:02	-26.75230095	2076.255598	1.083227834	0.883328251	10.35615875	0.316396006	0.061248837	49.59526446	1003.783025	28.9	2065.730647	0.749645866	498.5347003	249.2669806	99.84895264	0	0	0	0	0	0	0
5:12:02	-26.75230095	2076.255598	1.083227834	0.883328251	10.35615875	0.316396006	0.061248837	49.59526446	1003.783025	28.9	2065.730647	0.749645866	498.5347003	249.2669806	99.84895264	0	0	0	0	0	0	0
5:12:02	-26.75230095	2076.255598	1.083227834	0.883328251	10.35615875	0.316396006	0.061248837	49.59526446	1003.783025	28.9	2065.730647	0.749645866	498.5347003	249.2669806	99.84895264	0	0	0	0	0	0	0
5:12:02	-16.67783408	2069.145306	1.008764651	0.929840064	10.32240928	0.312330755	0.162087405	49.6463754	1003.865973	28.9	2061.662523	0.871818683	499.1184945	249.5588141	99.84946375	0	0	0	0	0	0	0
5:12:02	-16.67783408	2069.145306	1.008764651	0.929840064	10.32240928	0.312330755	0.162087405	49.6463754	1003.865973	28.9	2061.662523	0.871818683	499.1184945	249.5588141	99.84946375	0	0	0	0	0	0	0
5:12:02	-16.67783408	2069.145306	1.008764651	0.929840064	10.32240928	0.312330755	0.162087405	49.6463754	1003.865973	28.9	2061.662523	0.871818683	499.1184945	249.5588141	99.84946375	0	0	0	0	0	0	0
5:12:02	-16.67783408	2069.145306	1.008764651	0.929840064	10.32240928	0.312330755	0.162087405	49.6463754	1003.865973	28.9	2061.662523	0.871818683	499.1184945	249.5588141	99.84946375	0	0	0	0	0	0	0
5:12:02	-16.67783408	2069.145306	1.008764651	0.929840064	10.32240928	0.312330755	0.162087405	49.6463754	1003.865973	28.9	2061.662523	0.871818683	499.1184945	249.5588141	99.84946375	0	0	0	0	0	0	0
5:12:02	-16.67783408	2069.145306	1.008764651	0.929840064	10.32240928	0.312330755	0.162087405	49.6463754	1003.865973	28.9	2061.662523	0.871818683	499.1184945	249.5588141	99.84946375	0	0	0	0	0	0	0
5:12:02	-16.67783408	2069.145306	1.008764651	0.929840064	10.32240928	0.312330755	0.162087405	49.6463754	1003.865973	28.9	2061.662523	0.871818683	499.1184945	249.5588141	99.84946375	0	0	0	0	0	0	0
5:12:02	-16.67783408	2069.145306	1.008764651	0.929840064	10.32240928	0.312330755	0.162087405	49.6463754	1003.865973	28.9	2061.662523	0.871818683	499.1184945	249.5588141	99.84946375	0	0	0	0	0	0	0
5:12:02	-85.14486705	2063.144573	0.853823501	0.638542113	10.30024955	0.298537347	0.218852751	49.67254421	1004.147074	28.9	2057.93946	0.934371166	499.4173972	249.7082328	99.84972544	0	0	0	0	0	0	0
5:12:02	-85.14486705	2063.144573	0.853823501	0.638542113	10.30024955	0.298537347	0.218852751	49.67254421	1004.147074	28.9	2057.93946	0.934371166	499.4173972	249.7082328	99.84972544	0	0	0	0	0	0	0
5:12:02	-85.14486705	2063.144573	0.853823501	0.638542113	10.30024955	0.298537347	0.218852751	49.67254421	1004.147074	28.9	2057.93946	0.934371166	499.4173972	249.7082328	99.84972544	0	0	0	0	0	0	0
5:12:02	-85.14486705	2063.144573	0.853823501	0.638542113	10.30024955	0.298537347	0.218852751	49.67254421	1004.147074	28.9	2057.93946	0.934371166	499.4173972	249.7082328	99.84972544	0	0	0	0	0	0	0
5:12:02	-85.14486705	2063.144573	0.853823501	0.638542113	10.30024955	0.298537347	0.218852751	49.67254421	1004.147074	28.9	2057.93946	0.934371166	499.4173972	249.7082328	99.84972544	0	0	0	0	0	0	0
5:12:02	-85.14486705	2063.144573	0.853823501	0.638542113	10.30024955	0.298537347	0.218852751	49.67254421	1004.147074	28.9	2057.93946	0.934371166	499.4173972	249.7082328	99.84972544	0	0	0	0	0	0	0
5:12:02	-85.14486705	2063.144573	0.853823501	0.638542113	10.30024955	0.298537347	0.218852751	49.67254421	1004.147074	28.9	2057.93946	0.934371166	499.4173972	249.7082328	99.84972544	0	0	0	0	0	0	0
5:12:02	-85.14486705	2063.144573	0.853823501	0.638542113	10.30024955	0.298537347	0.218852751	49.67254421	1004.147074	28.9	2057.93946	0.934371166	499.4173972	249.7082328	99.84972544	0	0	0	0	0	0	0
5:12:03	65.00134007	2060.720397	0.810413633	0.577205562	10.28790377	0.294515121	0.249380609	49.68594263	1004.290998	28.9	2056.035491	0.966398037	499.5704354	249.7847352	99.84985943	0	0	0	0	0	0	0
5:12:03	65.00134007	2060.720397	0.810413633	0.577205562	10.28790377	0.294515121	0.249380609	49.68594263	1004.290998	28.9	2056.035491	0.966398037	499.5704354	249.7847352	99.84985943	0	0	0	0	0	0	0
5:12:03	65.00134007	2060.720397	0.810413633	0.577205562	10.28790377	0.294515121	0.249380609	49.68594263	1004.290998	28.9	2056.035491	0.966398037	499.5704354	249.7847352	99.84985943	0	0	0	0	0	0	0
5:12:03	65.00134007	2060.720397	0.810413633	0.577205562	10.28790377	0.294515121	0.249380609	49.68594263	1004.290998	28.9	2056.035491	0.966398037	499.5704354	249.7847352	99.84985943	0	0	0	0	0	0	0
5:12:03	65.00134007	2060.720397	0.810413633	0.577205562	10.28790377	0.294515121	0.249380609	49.68594263	1004.290998	28.9	2056.035491	0.966398037	499.5704354	249.7847352	99.84985943	0	0	0	0	0	0	0
5:12:03	65.00134007	2060.720397	0.810413633	0.577205562	10.28790377	0.294515121	0.249380609	49.68594263	1004.290998	28.9	2056.035491	0.966398037	499.5704354	249.7847352	99.84985943	0	0	0	0	0	0	0
5:12:03	65.00134007	2060.720397	0.810413633	0.577205562	10.28790377	0.294515121	0.249380609	49.68594263	1004.290998	28.9	2056.035491	0.966398037	499.5704354	249.7847352	99.84985943	0	0	0	0	0	0	0
5:12:03	65.00134007	2060.720397	0.810413633	0.577205562	10.28790377	0.294515121	0.249380609	49.68594263	1004.290998	28.9	2056.035491	0.966398037	499.5704354	249.7847352	99.84985943	0	0	0	0	0	0	0
5:12:03	65.00134007	2060.720397	0.810413633	0.577205562	10.28790377	0.294515121	0.249380609	49.68594263	1004.290998	28.9	2056.035491	0.966398037	499.5704354	249.7847352	99.84985943	0	0	0	0	0	0	0
5:12:03	87.36267812	2058.171371	0.72298778	0.677705248	10.27590273	0.285863742	0.264810872	49.69280263	1004.364687	28.9	2054.54802	1.031595795	499.6487909	249.8239044	99.84992803	0	0	0	0	0	0	0
5:12:03	87.36267812	2058.171371	0.72298778	0.677705248	10.27590273	0.285863742	0.264810872	49.69280263	1004.364687	28.9	2054.54802	1.031595795	499.6487909	249.8239044	99.84992803	0	0	0	0	0	0	0
5:12:03	87.36267812	2058.171371	0.72298778	0.677705248	10.27590273	0.285863742	0.264810872	49.69280263	1004.364687	28.9	2054.54802	1.031595795	499.6487909	249.8239044	99.84992803	0	0	0	0	0	0	0
5:12:03	87.36267812	2058.171371	0.72298778	0.677705248	10.27590273	0.285863742	0.264810872	49.69280263	1004.364687	28.9	2054.54802	1.031595795	499.6487909	249.8239044	99.84992803	0	0	0	0	0	0	0
5:12:03	87.36267812	2058.171371	0.72298778	0.677705248	10.27590273	0.285863742	0.264810872	49.69280263	1004.364687	28.9	2054.54802	1.031595795	499.6487909	249.8239044	99.84992803	0	0	0	0	0	0	0
5:12:03	87.36267812	2058.171371	0.72298778	0.677705248	10.27590273	0.285863742	0.264810872	49.69280263	1004.364687	28.9	2054.54802	1.031595795	499.6487909	249.8239044	99.84992803	0	0	0	0	0	0	0
5:12:03	87.36267812	2058.171371	0.72298778	0.677705248	10.27590273	0.285863742	0.264810872	49.69280263	1004.364687	28.9	2054.54802	1.031595795	499.6487909	249.8239044	99.84992803	0	0	0	0	0	0	0
5:12:03	87.36267812	2058.171371	0.72298778	0.677705248	10.27590273	0.285863742	0.264810872	49.69280263	1004.364687	28.9	2054.54802	1.031595795	499.6487909	249.8239044	99.84992803	0	0	0	0	0	0	0
5:12:03	87.36267812	2058.171371	0.72298778	0.677705248	10.27590273	0.285863742	0.264810872	49.69280263	1004.364687	28.9	2054.54802	1.031595795	499.6487909	249.8239044	99.84992803	0	0	0	0	0	0	0
5:12:03	163.3872512	2058.134542	0.769249743	0.806705087	10.2691182	0.287954236	0.272423166	49.69631495	1004.402416	28.9	2053.406074	1.064977047	499.6889089	249.8439591	99.84996315	0	0	0	0	0	0	0
5:12:03	163.3872512	2058.134542	0.769249743	0.806705087	10.2691182	0.287954236	0.272423166	49.69631495	1004.402416	28.9	2053.406074	1.064977047	499.6889089	249.8439591	99.84996315	0	0	0	0	0	0	0
5:12:03	163.3872512	2058.134542	0.769249743	0.806705087	10.2691182	0.287954236	0.272423166	49.69631495	1004.402416	28.9	2053.406074	1.064977047	499.6889089	249.8439591	99.84996315	0	0	0	0	0	0	0
5:12:03	163.3872512	2058.134542	0.769249743	0.806705087	10.2691182	0.287954236	0.272423166	49.69631495	1004.402416	28.9	2053.406074	1.064977047	499.6889089	249.8439591	99.84996315	0	0	0	0	0	0	0
5:12:03	163.3872512	2058.134542	0.769249743	0.806705087	10.2691182	0.287954236	0.272423166	49.69631495	1004.402416	28.9	2053.406074	1.064977047	499.6889089	249.8439591	99.84996315	0	0	0	0	0	0	0
5:12:03	163.3872512	2058.134542	0.769249743	0.806705087	10.2691182	0.287954236	0.272423166	49.69631495	1004.402416	28.9	2053.406074	1.064977047	499.6889089	249.8439591	99.84996315	0	0	0	0	0	0	0
5:12:03	163.3872512	2058.134542	0.769249743	0.806705087	10.2691182	0.287954236	0.272423166	49.69631495	1004.402416	28.9	2053.406074	1.064977047	499.6889089	249.8439591	99.84996315	0	0	0	0	0	0	0
5:12:03	163.3872512	2058.134542	0.769249743	0.806705087	10.2691182	0.287954236	0.272423166	49.69631495	1004.402416	28.9	2053.406074	1.064977047	499.6889089	249.8439591	99.84996315	0	0	0	0	0	0	0
5:12:03	122.1381846	2057.772758	0.862551869	0.932249004	10.26708452	0.287296569	0.276120661	49.67811325	1004.421733	28.9	2052.86983	1.082068248	499.4050494	249.702027	99.84978113	0	0	0	0	0	0	0
5:12:03	122.1381846	2057.772758	0.862551869	0.932249004	10.26708452	0.287296569	0.276120661	49.67811325	1004.421733	28.9	2052.86983	1.082068248	499.4050494	249.702027	99.84978113	0	0	0	0	0	0	0
5:12:03	122.1381846	2057.772758	0.862551869	0.932249004	10.26708452	0.287296569	0.276120661	49.67811325	1004.421733	28.9	2052.86983	1.082068248	499.4050494	249.702027	99.84978113	0	0	0	0	0	0	0
5:12:03	122.1381846	2057.772758	0.862551869	0.932249004	10.26708452	0.287296569	0.276120661	49.67811325	1004.421733	28.9	2052.86983	1.082068248	499.4050494	249.702027	99.84978113	0	0	0	0	0	0	0
5:12:03	122.1381846	2057.772758	0.862551869	0.932249004	10.26708452	0.287296569	0.276120661	49.67811325	1004.421733	28.9	2052.86983	1.082068248	499.4050494	249.702027	99.84978113	0	0	0	0	0	0	0
5:12:03	122.1381846	2057.772758	0.862551869	0.932249004	10.26708452	0.287296569	0.276120661	49.67811325	1004.421733	28.9	2052.86983	1.082068248	499.4050494	249.702027	99.84978113	0	0	0	0	0	0	0
5:12:04	122.1381846	2057.772758	0.862551869	0.932249004	10.26708452	0.287296569	0.276120661	49.67811325	1004.421733	28.9	2052.86983	1.082068248	499.4050494	249.702027	99.84978113	0	0	0	0	0	0	0
5:12:04	122.1381846	2057.772758	0.862551869	0.932249004	10.26708452	0.287296569	0.276120661	49.67811325	1004.421733	28.9	2052.86983	1.082068248	499.4050494	249.702027	99.84978113	0	0	0	0	0	0	0
5:12:04	45.00768652	2056.82146	0.810162557	0.69044749	10.26640327	0.176079843	0.272189778	49.63999399	1004.431623	28.9	2052.649345	1.090818943	498.8213773	249.4101898	99.84939994	0	0	0	0	0	0	0
5:12:04	45.00768652	2056.82146	0.810162557	0.69044749	10.26640327	0.176079843	0.272189778	49.63999399	1004.431623	28.9	2052.649345	1.090818943	498.8213773	249.4101898	99.84939994	0	0	0	0	0	0	0
5:12:04	45.00768652	2056.82146	0.810162557	0.69044749	10.26640327	0.176079843	0.272189778	49.63999399	1004.431623	28.9	2052.649345	1.090818943	498.8213773	249.4101898	99.84939994	0	0	0	0	0	0	0
5:12:04	45.00768652	2056.82146	0.810162557	0.69044749	10.26640327	0.176079843	0.272189778	49.63999399	1004.431623	28.9	2052.649345	1.090818943	498.8213773	249.4101898	99.84939994	0	0	0	0	0	0	0
5:12:04	45.00768652	2056.82146	0.810162557	0.69044749	10.26640327	0.176079843	0.272189778	49.63999399	1004.431623	28.9	2052.649345	1.090818943	498.8213773	249.4101898	99.84939994	0	0	0	0	0	0	0
5:12:04	45.00768652	2056.82146	0.810162557	0.69044749	10.26640327	0.176079843	0.272189778	49.63999399	1004.431623	28.9	2052.649345	1.090818943	498.8213773	249.4101898	99.84939994	0	0	0	0	0	0	0
5:12:04	45.00768652	2056.82146	0.810162557	0.69044749	10.26640327	0.176079843	0.272189778	49.63999399	1004.431623	28.9	2052.649345	1.090818943	498.8213773	249.4101898	99.84939994	0	0	0	0	0	0	0
5:12:04	85.8848715	2067.583091	0.648731229	0.424373115	10.34046248	-0.99295112	-0.027118833	49.62047692	1004.436687	28.9	2052.702257	1.095299299	498.5225372	249.2607692	99.84920477	0	0	0	0	0	0	0
5:12:04	85.8848715	2067.583091	0.648731229	0.424373115	10.34046248	-0.99295112	-0.027118833	49.62047692	1004.436687	28.9	2052.702257	1.095299299	498.5225372	249.2607692	99.84920477	0	0	0	0	0	0	0
5:12:04	85.8848715	2067.583091	0.648731229	0.424373115	10.34046248	-0.99295112	-0.027118833	49.62047692	1004.436687	28.9	2052.702257	1.095299299	498.5225372	249.2607692	99.84920477	0	0	0	0	0	0	0
5:12:04	85.8848715	2067.583091	0.648731229	0.424373115	10.34046248	-0.99295112	-0.027118833	49.62047692	1004.436687	28.9	2052.702257	1.095299299	498.5225372	249.2607692	99.84920477	0	0	0	0	0	0	0
5:12:04	85.8848715	2067.583091	0.648731229	0.424373115	10.34046248	-0.99295112	-0.027118833	49.62047692	1004.436687	28.9	2052.702257	1.095299299	498.5225372	249.2607692	99.84920477	0	0	0	0	0	0	0
5:12:04	85.8848715	2067.583091	0.648731229	0.424373115	10.34046248	-0.99295112	-0.027118833	49.62047692	1004.436687	28.9	2052.702257	1.095299299	498.5225372	249.2607692	99.84920477	0	0	0	0	0	0	0
5:12:04	85.8848715	2067.583091	0.648731229	0.424373115	10.34046248	-0.99295112	-0.027118833	49.62047692	1004.436687	28.9	2052.702257	1.095299299	498.5225372	249.2607692	99.84920477	0	0	0	0	0	0	0
5:12:04	85.8848715	2067.583091	0.648731229	0.424373115	10.34046248	-0.99295112	-0.027118833	49.62047692	1004.436687	28.9	2052.702257	1.095299299	498.5225372	249.2607692	99.84920477	0	0	0	0	0	0	0
5:12:04	85.8848715	2067.583091	0.648731229	0.424373115	10.34046248	-0.99295112	-0.027118833	49.62047692	1004.436687	28.9	2052.702257	1.095299299	498.5225372	249.2607692	99.84920477	0	0	0	0	0	0	0
5:12:04	85.8848715	2067.583091	0.648731229	0.424373115	10.34046248	-0.99295112	-0.027118833	49.62047692	1004.436687	28.9	2052.702257	1.095299299	498.5225372	249.2607692	99.84920477	0	0	0	0	0	0	0
5:12:04	24.17136621	2088.768583	0.425918389	0.328903035	10.48223679	-2.558262974	-0.695716843	49.61048418	1004.43928	28.9	2053.166203	1.097593241	498.369531	249.1842658	99.84910484	0	0	0	0	0	0	0
5:12:04	24.17136621	2088.768583	0.425918389	0.328903035	10.48223679	-2.558262974	-0.695716843	49.61048418	1004.43928	28.9	2053.166203	1.097593241	498.369531	249.1842658	99.84910484	0	0	0	0	0	0	0
5:12:04	24.17136621	2088.768583	0.425918389	0.328903035	10.48223679	-2.558262974	-0.695716843	49.61048418	1004.43928	28.9	2053.166203	1.097593241	498.369531	249.1842658	99.84910484	0	0	0	0	0	0	0
5:12:04	24.17136621	2088.768583	0.425918389	0.328903035	10.48223679	-2.558262974	-0.695716843	49.61048418	1004.43928	28.9	2053.166203	1.097593241	498.369531	249.1842658	99.84910484	0	0	0	0	0	0	0
5:12:04	24.17136621	2088.768583	0.425918389	0.328903035	10.48223679	-2.558262974	-0.695716843	49.61048418	1004.43928	28.9	2053.166203	1.097593241	498.369531	249.1842658	99.84910484	0	0	0	0	0	0	0
5:12:04	24.17136621	2088.768583	0.425918389	0.328903035	10.48223679	-2.558262974	-0.695716843	49.61048418	1004.43928	28.9	2053.166203	1.097593241	498.369531	249.1842658	99.84910484	0	0	0	0	0	0	0
5:12:04	24.17136621	2088.768583	0.425918389	0.328903035	10.48223679	-2.558262974	-0.695716843	49.61048418	1004.43928	28.9	2053.166203	1.097593241	498.369531	249.1842658	99.84910484	0	0	0	0	0	0	0
5:12:04	24.17136621	2088.768583	0.425918389	0.328903035	10.48223679	-2.558262974	-0.695716843	49.61048418	1004.43928	28.9	2053.166203	1.097593241	498.369531	249.1842658	99.84910484	0	0	0	0	0	0	0
5:12:04	236.7579155	2135.72537	-0.277945785	-0.401089646	10.79676124	-4.559662642	-1.961199023	49.6541679	1002.618903	28.9	2054.720728	1.049967739	498.2911919	249.1450961	99.84905368	0	0	0	0	0	0	0
5:12:04	236.7579155	2135.72537	-0.277945785	-0.401089646	10.79676124	-4.559662642	-1.961199023	49.6541679	1002.618903	28.9	2054.720728	1.049967739	498.2911919	249.1450961	99.84905368	0	0	0	0	0	0	0
5:12:04	236.7579155	2135.72537	-0.277945785	-0.401089646	10.79676124	-4.559662642	-1.961199023	49.6541679	1002.618903	28.9	2054.720728	1.049967739	498.2911919	249.1450961	99.84905368	0	0	0	0	0	0	0
5:12:04	236.7579155	2135.72537	-0.277945785	-0.401089646	10.79676124	-4.559662642	-1.961199023	49.6541679	1002.618903	28.9	2054.720728	1.049967739	498.2911919	249.1450961	99.84905368	0	0	0	0	0	0	0
5:12:04	236.7579155	2135.72537	-0.277945785	-0.401089646	10.79676124	-4.559662642	-1.961199023	49.6541679	1002.618903	28.9	2054.720728	1.049967739	498.2911919	249.1450961	99.84905368	0	0	0	0	0	0	0
5:12:04	236.7579155	2135.72537	-0.277945785	-0.401089646	10.79676124	-4.559662642	-1.961199023	49.6541679	1002.618903	28.9	2054.720728	1.049967739	498.2911919	249.1450961	99.84905368	0	0	0	0	0	0	0
5:12:05	236.7579155	2135.72537	-0.277945785	-0.401089646	10.79676124	-4.559662642	-1.961199023	49.6541679	1002.618903	28.9	2054.720728	1.049967739	498.2911919	249.1450961	99.84905368	0	0	0	0	0	0	0
5:12:05	236.7579155	2135.72537	-0.277945785	-0.401089646	10.79676124	-4.559662642	-1.961199023	49.6541679	1002.618903	28.9	2054.720728	1.049967739	498.2911919	249.1450961	99.84905368	0	0	0	0	0	0	0
5:12:05	414.0808767	2207.726142	-1.092092242	-0.932397899	11.26038975	-6.351491273	-3.4011659	49.67653397	1001.68687	28.9	2057.569845	0.976783483	498.2510822	249.1250412	99.84902748	0	0	0	0	0	0	0
5:12:05	414.0808767	2207.726142	-1.092092242	-0.932397899	11.26038975	-6.351491273	-3.4011659	49.67653397	1001.68687	28.9	2057.569845	0.976783483	498.2510822	249.1250412	99.84902748	0	0	0	0	0	0	0
5:12:05	414.0808767	2207.726142	-1.092092242	-0.932397899	11.26038975	-6.351491273	-3.4011659	49.67653397	1001.68687	28.9	2057.569845	0.976783483	498.2510822	249.1250412	99.84902748	0	0	0	0	0	0	0
5:12:05	414.0808767	2207.726142	-1.092092242	-0.932397899	11.26038975	-6.351491273	-3.4011659	49.67653397	1001.68687	28.9	2057.569845	0.976783483	498.2510822	249.1250412	99.84902748	0	0	0	0	0	0	0
5:12:05	414.0808767	2207.726142	-1.092092242	-0.932397899	11.26038975	-6.351491273	-3.4011659	49.67653397	1001.68687	28.9	2057.569845	0.976783483	498.2510822	249.1250412	99.84902748	0	0	0	0	0	0	0
5:12:05	414.0808767	2207.726142	-1.092092242	-0.932397899	11.26038975	-6.351491273	-3.4011659	49.67653397	1001.68687	28.9	2057.569845	0.976783483	498.2510822	249.1250412	99.84902748	0	0	0	0	0	0	0
5:12:05	414.0808767	2207.726142	-1.092092242	-0.932397899	11.26038975	-6.351491273	-3.4011659	49.67653397	1001.68687	28.9	2057.569845	0.976783483	498.2510822	249.1250412	99.84902748	0	0	0	0	0	0	0
5:12:05	414.0808767	2207.726142	-1.092092242	-0.932397899	11.26038975	-6.351491273	-3.4011659	49.67653397	1001.68687	28.9	2057.569845	0.976783483	498.2510822	249.1250412	99.84902748	0	0	0	0	0	0	0
5:12:05	414.0808767	2207.726142	-1.092092242	-0.932397899	11.26038975	-6.351491273	-3.4011659	49.67653397	1001.68687	28.9	2057.569845	0.976783483	498.2510822	249.1250412	99.84902748	0	0	0	0	0	0	0
5:12:05	522.4354729	2317.961577	-1.696111228	-1.567163724	11.93312755	-7.814195532	-4.977324941	49.68798539	1001.20967	28.9	2063.033185	0.841713143	498.2305461	249.1147731	99.84901407	0	0	0	0	0	0	0
5:12:05	522.4354729	2317.961577	-1.696111228	-1.567163724	11.93312755	-7.814195532	-4.977324941	49.68798539	1001.20967	28.9	2063.033185	0.841713143	498.2305461	249.1147731	99.84901407	0	0	0	0	0	0	0
5:12:05	522.4354729	2317.961577	-1.696111228	-1.567163724	11.93312755	-7.814195532	-4.977324941	49.68798539	1001.20967	28.9	2063.033185	0.841713143	498.2305461	249.1147731	99.84901407	0	0	0	0	0	0	0
5:12:05	522.4354729	2317.961577	-1.696111228	-1.567163724	11.93312755	-7.814195532	-4.977324941	49.68798539	1001.20967	28.9	2063.033185	0.841713143	498.2305461	249.1147731	99.84901407	0	0	0	0	0	0	0
5:12:05	522.4354729	2317.961577	-1.696111228	-1.567163724	11.93312755	-7.814195532	-4.977324941	49.68798539	1001.20967	28.9	2063.033185	0.841713143	498.2305461	249.1147731	99.84901407	0	0	0	0	0	0	0
5:12:05	522.4354729	2317.961577	-1.696111228	-1.567163724	11.93312755	-7.814195532	-4.977324941	49.68798539	1001.20967	28.9	2063.033185	0.841713143	498.2305461	249.1147731	99.84901407	0	0	0	0	0	0	0
5:12:05	522.4354729	2317.961577	-1.696111228	-1.567163724	11.93312755	-7.814195532	-4.977324941	49.68798539	1001.20967	28.9	2063.033185	0.841713143	498.2305461	249.1147731	99.84901407	0	0	0	0	0	0	0
5:12:05	522.4354729	2317.961577	-1.696111228	-1.567163724	11.93312755	-7.814195532	-4.977324941	49.68798539	1001.20967	28.9	2063.033185	0.841713143	498.2305461	249.1147731	99.84901407	0	0	0	0	0	0	0
5:12:05	513.2126261	2443.118103	-1.388264949	-1.227147827	12.63260931	-8.173692112	-6.29635037	49.69384852	1000.965343	28.9	2071.322462	0.651757129	498.2200316	249.1095158	99.8490072	0	0	0	0	0	0	0
5:12:05	513.2126261	2443.118103	-1.388264949	-1.227147827	12.63260931	-8.173692112	-6.29635037	49.69384852	1000.965343	28.9	2071.322462	0.651757129	498.2200316	249.1095158	99.8490072	0	0	0	0	0	0	0
5:12:05	513.2126261	2443.118103	-1.388264949	-1.227147827	12.63260931	-8.173692112	-6.29635037	49.69384852	1000.965343	28.9	2071.322462	0.651757129	498.2200316	249.1095158	99.8490072	0	0	0	0	0	0	0
5:12:05	513.2126261	2443.118103	-1.388264949	-1.227147827	12.63260931	-8.173692112	-6.29635037	49.69384852	1000.965343	28.9	2071.322462	0.651757129	498.2200316	249.1095158	99.8490072	0	0	0	0	0	0	0
5:12:05	513.2126261	2443.118103	-1.388264949	-1.227147827	12.63260931	-8.173692112	-6.29635037	49.69384852	1000.965343	28.9	2071.322462	0.651757129	498.2200316	249.1095158	99.8490072	0	0	0	0	0	0	0
5:12:05	513.2126261	2443.118103	-1.388264949	-1.227147827	12.63260931	-8.173692112	-6.29635037	49.69384852	1000.965343	28.9	2071.322462	0.651757129	498.2200316	249.1095158	99.8490072	0	0	0	0	0	0	0
5:12:05	513.2126261	2443.118103	-1.388264949	-1.227147827	12.63260931	-8.173692112	-6.29635037	49.69384852	1000.965343	28.9	2071.322462	0.651757129	498.2200316	249.1095158	99.8490072	0	0	0	0	0	0	0
5:12:05	513.2126261	2443.118103	-1.388264949	-1.227147827	12.63260931	-8.173692112	-6.29635037	49.69384852	1000.965343	28.9	2071.322462	0.651757129	498.2200316	249.1095158	99.8490072	0	0	0	0	0	0	0
5:12:05	513.2126261	2443.118103	-1.388264949	-1.227147827	12.63260931	-8.173692112	-6.29635037	49.69384852	1000.965343	28.9	2071.322462	0.651757129	498.2200316	249.1095158	99.8490072	0	0	0	0	0	0	0
5:12:05	271.3741766	2531.096557	-0.186135654	-0.013323687	13.04667997	-6.919882361	-6.807435389	49.50165044	1002.080744	28.9	2082.249613	0.43129965	496.8053042	248.4021521	99.84753969	0	0	0	0	0	0	0
5:12:05	271.3741766	2531.096557	-0.186135654	-0.013323687	13.04667997	-6.919882361	-6.807435389	49.50165044	1002.080744	28.9	2082.249613	0.43129965	496.8053042	248.4021521	99.84753969	0	0	0	0	0	0	0
5:12:05	271.3741766	2531.096557	-0.186135654	-0.013323687	13.04667997	-6.919882361	-6.807435389	49.50165044	1002.080744	28.9	2082.249613	0.43129965	496.8053042	248.4021521	99.84753969	0	0	0	0	0	0	0
5:12:05	271.3741766	2531.096557	-0.186135654	-0.013323687	13.04667997	-6.919882361	-6.807435389	49.50165044	1002.080744	28.9	2082.249613	0.43129965	496.8053042	248.4021521	99.84753969	0	0	0	0	0	0	0
5:12:06	271.3741766	2531.096557	-0.186135654	-0.013323687	13.04667997	-6.919882361	-6.807435389	49.50165044	1002.080744	28.9	2082.249613	0.43129965	496.8053042	248.4021521	99.84753969	0	0	0	0	0	0	0
5:12:06	271.3741766	2531.096557	-0.186135654	-0.013323687	13.04667997	-6.919882361	-6.807435389	49.50165044	1002.080744	28.9	2082.249613	0.43129965	496.8053042	248.4021521	99.84753969	0	0	0	0	0	0	0
5:12:06	271.3741766	2531.096557	-0.186135654	-0.013323687	13.04667997	-6.919882361	-6.807435389	49.50165044	1002.080744	28.9	2082.249613	0.43129965	496.8053042	248.4021521	99.84753969	0	0	0	0	0	0	0
5:12:06	271.3741766	2531.096557	-0.186135654	-0.013323687	13.04667997	-6.919882361	-6.807435389	49.50165044	1002.080744	28.9	2082.249613	0.43129965	496.8053042	248.4021521	99.84753969	0	0	0	0	0	0	0
5:12:06	-22.04734159	2552.935581	0.947298545	0.699730272	13.09527614	-5.063619769	-6.444886919	49.40324503	1002.651829	28.9	2094.22333	0.220825421	496.0809637	248.0399819	99.84678832	0	0	0	0	0	0	0
5:12:06	-22.04734159	2552.935581	0.947298545	0.699730272	13.09527614	-5.063619769	-6.444886919	49.40324503	1002.651829	28.9	2094.22333	0.220825421	496.0809637	248.0399819	99.84678832	0	0	0	0	0	0	0
5:12:06	-22.04734159	2552.935581	0.947298545	0.699730272	13.09527614	-5.063619769	-6.444886919	49.40324503	1002.651829	28.9	2094.22333	0.220825421	496.0809637	248.0399819	99.84678832	0	0	0	0	0	0	0
5:12:06	-22.04734159	2552.935581	0.947298545	0.699730272	13.09527614	-5.063619769	-6.444886919	49.40324503	1002.651829	28.9	2094.22333	0.220825421	496.0809637	248.0399819	99.84678832	0	0	0	0	0	0	0
5:12:06	-22.04734159	2552.935581	0.947298545	0.699730272	13.09527614	-5.063619769	-6.444886919	49.40324503	1002.651829	28.9	2094.22333	0.220825421	496.0809637	248.0399819	99.84678832	0	0	0	0	0	0	0
5:12:06	-22.04734159	2552.935581	0.947298545	0.699730272	13.09527614	-5.063619769	-6.444886919	49.40324503	1002.651829	28.9	2094.22333	0.220825421	496.0809637	248.0399819	99.84678832	0	0	0	0	0	0	0
5:12:06	-22.04734159	2552.935581	0.947298545	0.699730272	13.09527614	-5.063619769	-6.444886919	49.40324503	1002.651829	28.9	2094.22333	0.220825421	496.0809637	248.0399819	99.84678832	0	0	0	0	0	0	0
5:12:06	-22.04734159	2552.935581	0.947298545	0.699730272	13.09527614	-5.063619769	-6.444886919	49.40324503	1002.651829	28.9	2094.22333	0.220825421	496.0809637	248.0399819	99.84678832	0	0	0	0	0	0	0
5:12:06	-278.2452149	2518.058258	2.087928855	1.564461899	12.82045338	-3.137965322	-5.451142103	49.35286145	1002.944224	28.9	2105.672761	0.113062615	495.7101014	247.8545507	99.84640362	0	0	0	0	0	0	0
5:12:06	-278.2452149	2518.058258	2.087928855	1.564461899	12.82045338	-3.137965322	-5.451142103	49.35286145	1002.944224	28.9	2105.672761	0.113062615	495.7101014	247.8545507	99.84640362	0	0	0	0	0	0	0
5:12:06	-278.2452149	2518.058258	2.087928855	1.564461899	12.82045338	-3.137965322	-5.451142103	49.35286145	1002.944224	28.9	2105.672761	0.113062615	495.7101014	247.8545507	99.84640362	0	0	0	0	0	0	0
5:12:06	-278.2452149	2518.058258	2.087928855	1.564461899	12.82045338	-3.137965322	-5.451142103	49.35286145	1002.944224	28.9	2105.672761	0.113062615	495.7101014	247.8545507	99.84640362	0	0	0	0	0	0	0
5:12:06	-278.2452149	2518.058258	2.087928855	1.564461899	12.82045338	-3.137965322	-5.451142103	49.35286145	1002.944224	28.9	2105.672761	0.113062615	495.7101014	247.8545507	99.84640362	0	0	0	0	0	0	0
5:12:06	-278.2452149	2518.058258	2.087928855	1.564461899	12.82045338	-3.137965322	-5.451142103	49.35286145	1002.944224	28.9	2105.672761	0.113062615	495.7101014	247.8545507	99.84640362	0	0	0	0	0	0	0
5:12:06	-278.2452149	2518.058258	2.087928855	1.564461899	12.82045338	-3.137965322	-5.451142103	49.35286145	1002.944224	28.9	2105.672761	0.113062615	495.7101014	247.8545507	99.84640362	0	0	0	0	0	0	0
5:12:06	-278.2452149	2518.058258	2.087928855	1.564461899	12.82045338	-3.137965322	-5.451142103	49.35286145	1002.944224	28.9	2105.672761	0.113062615	495.7101014	247.8545507	99.84640362	0	0	0	0	0	0	0
5:12:06	-278.2452149	2518.058258	2.087928855	1.564461899	12.82045338	-3.137965322	-5.451142103	49.35286145	1002.944224	28.9	2105.672761	0.113062615	495.7101014	247.8545507	99.84640362	0	0	0	0	0	0	0
5:12:06	-304.620918	2449.167332	3.047707574	2.347956492	12.35134413	-1.472214245	-4.183520757	49.32706506	1003.093931	28.9	2115.129694	0.057888059	495.5202199	247.75961	99.84620665	0	0	0	0	0	0	0
5:12:06	-304.620918	2449.167332	3.047707574	2.347956492	12.35134413	-1.472214245	-4.183520757	49.32706506	1003.093931	28.9	2115.129694	0.057888059	495.5202199	247.75961	99.84620665	0	0	0	0	0	0	0
5:12:06	-304.620918	2449.167332	3.047707574	2.347956492	12.35134413	-1.472214245	-4.183520757	49.32706506	1003.093931	28.9	2115.129694	0.057888059	495.5202199	247.75961	99.84620665	0	0	0	0	0	0	0
5:12:06	-304.620918	2449.167332	3.047707574	2.347956492	12.35134413	-1.472214245	-4.183520757	49.32706506	1003.093931	28.9	2115.129694	0.057888059	495.5202199	247.75961	99.84620665	0	0	0	0	0	0	0
5:12:06	-304.620918	2449.167332	3.047707574	2.347956492	12.35134413	-1.472214245	-4.183520757	49.32706506	1003.093931	28.9	2115.129694	0.057888059	495.5202199	247.75961	99.84620665	0	0	0	0	0	0	0
5:12:06	-304.620918	2449.167332	3.047707574	2.347956492	12.35134413	-1.472214245	-4.183520757	49.32706506	1003.093931	28.9	2115.129694	0.057888059	495.5202199	247.75961	99.84620665	0	0	0	0	0	0	0
5:12:06	-304.620918	2449.167332	3.047707574	2.347956492	12.35134413	-1.472214245	-4.183520757	49.32706506	1003.093931	28.9	2115.129694	0.057888059	495.5202199	247.75961	99.84620665	0	0	0	0	0	0	0
5:12:06	-304.620918	2449.167332	3.047707574	2.347956492	12.35134413	-1.472214245	-4.183520757	49.32706506	1003.093931	28.9	2115.129694	0.057888059	495.5202199	247.75961	99.84620665	0	0	0	0	0	0	0
5:12:06	-513.157414	2342.27389	3.610794278	2.620865724	11.7084562	-0.196421693	-2.764866627	49.31385731	1003.170581	28.9	2122.334643	0.029638686	495.4230006	247.7110003	99.84610581	0	0	0	0	0	0	0
5:12:06	-513.157414	2342.27389	3.610794278	2.620865724	11.7084562	-0.196421693	-2.764866627	49.31385731	1003.170581	28.9	2122.334643	0.029638686	495.4230006	247.7110003	99.84610581	0	0	0	0	0	0	0
5:12:06	-513.157414	2342.27389	3.610794278	2.620865724	11.7084562	-0.196421693	-2.764866627	49.31385731	1003.170581	28.9	2122.334643	0.029638686	495.4230006	247.7110003	99.84610581	0	0	0	0	0	0	0
5:12:07	-513.157414	2342.27389	3.610794278	2.620865724	11.7084562	-0.196421693	-2.764866627	49.31385731	1003.170581	28.9	2122.334643	0.029638686	495.4230006	247.7110003	99.84610581	0	0	0	0	0	0	0
5:12:07	-513.157414	2342.27389	3.610794278	2.620865724	11.7084562	-0.196421693	-2.764866627	49.31385731	1003.170581	28.9	2122.334643	0.029638686	495.4230006	247.7110003	99.84610581	0	0	0	0	0	0	0
5:12:07	-513.157414	2342.27389	3.610794278	2.620865724	11.7084562	-0.196421693	-2.764866627	49.31385731	1003.170581	28.9	2122.334643	0.029638686	495.4230006	247.7110003	99.84610581	0	0	0	0	0	0	0
5:12:07	-513.157414	2342.27389	3.610794278	2.620865724	11.7084562	-0.196421693	-2.764866627	49.31385731	1003.170581	28.9	2122.334643	0.029638686	495.4230006	247.7110003	99.84610581	0	0	0	0	0	0	0
5:12:07	-513.157414	2342.27389	3.610794278	2.620865724	11.7084562	-0.196421693	-2.764866627	49.31385731	1003.170581	28.9	2122.334643	0.029638686	495.4230006	247.7110003	99.84610581	0	0	0	0	0	0	0
5:12:07	-513.157414	2342.27389	3.610794278	2.620865724	11.7084562	-0.196421693	-2.764866627	49.31385731	1003.170581	28.9	2122.334643	0.029638686	495.4230006	247.7110003	99.84610581	0	0	0	0	0	0	0
5:12:07	-406.519588	2231.246688	3.11329467	2.163723251	11.09796957	0.179248093	-1.629083713	49.30709494	1003.209825	28.9	2118.478913	0.015175007	495.3732243	247.6861122	99.84605417	0	0	0	0	0	0	0
5:12:07	-406.519588	2231.246688	3.11329467	2.163723251	11.09796957	0.179248093	-1.629083713	49.30709494	1003.209825	28.9	2118.478913	0.015175007	495.3732243	247.6861122	99.84605417	0	0	0	0	0	0	0
5:12:07	-406.519588	2231.246688	3.11329467	2.163723251	11.09796957	0.179248093	-1.629083713	49.30709494	1003.209825	28.9	2118.478913	0.015175007	495.3732243	247.6861122	99.84605417	0	0	0	0	0	0	0
5:12:07	-406.519588	2231.246688	3.11329467	2.163723251	11.09796957	0.179248093	-1.629083713	49.30709494	1003.209825	28.9	2118.478913	0.015175007	495.3732243	247.6861122	99.84605417	0	0	0	0	0	0	0
5:12:07	-406.519588	2231.246688	3.11329467	2.163723251	11.09796957	0.179248093	-1.629083713	49.30709494	1003.209825	28.9	2118.478913	0.015175007	495.3732243	247.6861122	99.84605417	0	0	0	0	0	0	0
5:12:07	-406.519588	2231.246688	3.11329467	2.163723251	11.09796957	0.179248093	-1.629083713	49.30709494	1003.209825	28.9	2118.478913	0.015175007	495.3732243	247.6861122	99.84605417	0	0	0	0	0	0	0
5:12:07	-406.519588	2231.246688	3.11329467	2.163723251	11.09796957	0.179248093	-1.629083713	49.30709494	1003.209825	28.9	2118.478913	0.015175007	495.3732243	247.6861122	99.84605417	0	0	0	0	0	0	0
5:12:07	-406.519588	2231.246688	3.11329467	2.163723251	11.09796957	0.179248093	-1.629083713	49.30709494	1003.209825	28.9	2118.478913	0.015175007	495.3732243	247.6861122	99.84605417	0	0	0	0	0	0	0
5:12:07	-285.249061	2154.450288	2.260894871	1.618218304	10.72432842	0.271767024	-0.888842861	49.30363261	1003.229919	28.9	2096.167492	0.274969604	495.3477388	247.6733694	99.84602774	0	0	0	0	0	0	0
5:12:07	-285.249061	2154.450288	2.260894871	1.618218304	10.72432842	0.271767024	-0.888842861	49.30363261	1003.229919	28.9	2096.167492	0.274969604	495.3477388	247.6733694	99.84602774	0	0	0	0	0	0	0
5:12:07	-285.249061	2154.450288	2.260894871	1.618218304	10.72432842	0.271767024	-0.888842861	49.30363261	1003.229919	28.9	2096.167492	0.274969604	495.3477388	247.6733694	99.84602774	0	0	0	0	0	0	0
5:12:07	-285.249061	2154.450288	2.260894871	1.618218304	10.72432842	0.271767024	-0.888842861	49.30363261	1003.229919	28.9	2096.167492	0.274969604	495.3477388	247.6733694	99.84602774	0	0	0	0	0	0	0
5:12:07	-285.249061	2154.450288	2.260894871	1.618218304	10.72432842	0.271767024	-0.888842861	49.30363261	1003.229919	28.9	2096.167492	0.274969604	495.3477388	247.6733694	99.84602774	0	0	0	0	0	0	0
5:12:07	-285.249061	2154.450288	2.260894871	1.618218304	10.72432842	0.271767024	-0.888842861	49.30363261	1003.229919	28.9	2096.167492	0.274969604	495.3477388	247.6733694	99.84602774	0	0	0	0	0	0	0
5:12:07	-285.249061	2154.450288	2.260894871	1.618218304	10.72432842	0.271767024	-0.888842861	49.30363261	1003.229919	28.9	2096.167492	0.274969604	495.3477388	247.6733694	99.84602774	0	0	0	0	0	0	0
5:12:07	-285.249061	2154.450288	2.260894871	1.618218304	10.72432842	0.271767024	-0.888842861	49.30363261	1003.229919	28.9	2096.167492	0.274969604	495.3477388	247.6733694	99.84602774	0	0	0	0	0	0	0
5:12:07	-104.2354233	2112.465179	1.707842174	1.183223772	10.52326415	0.305872716	-0.418383545	49.3018599	1003.240206	28.9	2081.457604	0.482384437	495.3346903	247.6668451	99.8460142	0	0	0	0	0	0	0
5:12:07	-104.2354233	2112.465179	1.707842174	1.183223772	10.52326415	0.305872716	-0.418383545	49.3018599	1003.240206	28.9	2081.457604	0.482384437	495.3346903	247.6668451	99.8460142	0	0	0	0	0	0	0
5:12:07	-104.2354233	2112.465179	1.707842174	1.183223772	10.52326415	0.305872716	-0.418383545	49.3018599	1003.240206	28.9	2081.457604	0.482384437	495.3346903	247.6668451	99.8460142	0	0	0	0	0	0	0
5:12:07	-104.2354233	2112.465179	1.707842174	1.183223772	10.52326415	0.305872716	-0.418383545	49.3018599	1003.240206	28.9	2081.457604	0.482384437	495.3346903	247.6668451	99.8460142	0	0	0	0	0	0	0
5:12:07	-104.2354233	2112.465179	1.707842174	1.183223772	10.52326415	0.305872716	-0.418383545	49.3018599	1003.240206	28.9	2081.457604	0.482384437	495.3346903	247.6668451	99.8460142	0	0	0	0	0	0	0
5:12:07	-104.2354233	2112.465179	1.707842174	1.183223772	10.52326415	0.305872716	-0.418383545	49.3018599	1003.240206	28.9	2081.457604	0.482384437	495.3346903	247.6668451	99.8460142	0	0	0	0	0	0	0
5:12:07	-104.2354233	2112.465179	1.707842174	1.183223772	10.52326415	0.305872716	-0.418383545	49.3018599	1003.240206	28.9	2081.457604	0.482384437	495.3346903	247.6668451	99.8460142	0	0	0	0	0	0	0
5:12:07	-104.2354233	2112.465179	1.707842174	1.183223772	10.52326415	0.305872716	-0.418383545	49.3018599	1003.240206	28.9	2081.457604	0.482384437	495.3346903	247.6668451	99.8460142	0	0	0	0	0	0	0
5:12:07	0.533879293	2089.970372	1.446583193	0.973930571	10.41479925	0.318270831	-0.127044375	49.64255227	999.4337056	28.9	2071.829429	0.686180832	496.6519534	248.3257207	99.84747127	0	0	0	0	0	0	0
5:12:07	0.533879293	2089.970372	1.446583193	0.973930571	10.41479925	0.318270831	-0.127044375	49.64255227	999.4337056	28.9	2071.829429	0.686180832	496.6519534	248.3257207	99.84747127	0	0	0	0	0	0	0
5:12:08	0.533879293	2089.970372	1.446583193	0.973930571	10.41479925	0.318270831	-0.127044375	49.64255227	999.4337056	28.9	2071.829429	0.686180832	496.6519534	248.3257207	99.84747127	0	0	0	0	0	0	0
5:12:08	0.533879293	2089.970372	1.446583193	0.973930571	10.41479925	0.318270831	-0.127044375	49.64255227	999.4337056	28.9	2071.829429	0.686180832	496.6519534	248.3257207	99.84747127	0	0	0	0	0	0	0
5:12:08	0.533879293	2089.970372	1.446583193	0.973930571	10.41479925	0.318270831	-0.127044375	49.64255227	999.4337056	28.9	2071.829429	0.686180832	496.6519534	248.3257207	99.84747127	0	0	0	0	0	0	0
5:12:08	0.533879293	2089.970372	1.446583193	0.973930571	10.41479925	0.318270831	-0.127044375	49.64255227	999.4337056	28.9	2071.829429	0.686180832	496.6519534	248.3257207	99.84747127	0	0	0	0	0	0	0
5:12:08	0.533879293	2089.970372	1.446583193	0.973930571	10.41479925	0.318270831	-0.127044375	49.64255227	999.4337056	28.9	2071.829429	0.686180832	496.6519534	248.3257207	99.84747127	0	0	0	0	0	0	0
5:12:08	0.533879293	2089.970372	1.446583193	0.973930571	10.41479925	0.318270831	-0.127044375	49.64255227	999.4337056	28.9	2071.829429	0.686180832	496.6519534	248.3257207	99.84747127	0	0	0	0	0	0	0
5:12:08	0.533879293	2089.970372	1.446583193	0.973930571	10.41479925	0.318270831	-0.127044375	49.64255227	999.4337056	28.9	2071.829429	0.686180832	496.6519534	248.3257207	99.84747127	0	0	0	0	0	0	0
5:12:08	74.8388182	2076.769982	1.133106595	0.793492452	10.35243321	0.316058665	0.05062528	49.81698676	997.4847773	28.9	2065.304988	0.790524586	497.3263922	248.663065	99.84821729	0	0	0	0	0	0	0
5:12:08	74.8388182	2076.769982	1.133106595	0.793492452	10.35243321	0.316058665	0.05062528	49.81698676	997.4847773	28.9	2065.304988	0.790524586	497.3263922	248.663065	99.84821729	0	0	0	0	0	0	0
5:12:08	74.8388182	2076.769982	1.133106595	0.793492452	10.35243321	0.316058665	0.05062528	49.81698676	997.4847773	28.9	2065.304988	0.790524586	497.3263922	248.663065	99.84821729	0	0	0	0	0	0	0
5:12:08	74.8388182	2076.769982	1.133106595	0.793492452	10.35243321	0.316058665	0.05062528	49.81698676	997.4847773	28.9	2065.304988	0.790524586	497.3263922	248.663065	99.84821729	0	0	0	0	0	0	0
5:12:08	74.8388182	2076.769982	1.133106595	0.793492452	10.35243321	0.316058665	0.05062528	49.81698676	997.4847773	28.9	2065.304988	0.790524586	497.3263922	248.663065	99.84821729	0	0	0	0	0	0	0
5:12:08	74.8388182	2076.769982	1.133106595	0.793492452	10.35243321	0.316058665	0.05062528	49.81698676	997.4847773	28.9	2065.304988	0.790524586	497.3263922	248.663065	99.84821729	0	0	0	0	0	0	0
5:12:08	74.8388182	2076.769982	1.133106595	0.793492452	10.35243321	0.316058665	0.05062528	49.81698676	997.4847773	28.9	2065.304988	0.790524586	497.3263922	248.663065	99.84821729	0	0	0	0	0	0	0
5:12:08	74.8388182	2076.769982	1.133106595	0.793492452	10.35243321	0.316058665	0.05062528	49.81698676	997.4847773	28.9	2065.304988	0.790524586	497.3263922	248.663065	99.84821729	0	0	0	0	0	0	0
5:12:08	-29.62122908	2067.726023	0.988702577	0.693180136	10.31806181	0.303694037	0.153560143	49.90629722	996.486926	28.9	2061.400226	0.843948588	497.6717048	248.8357853	99.84859925	0	0	0	0	0	0	0
5:12:08	-29.62122908	2067.726023	0.988702577	0.693180136	10.31806181	0.303694037	0.153560143	49.90629722	996.486926	28.9	2061.400226	0.843948588	497.6717048	248.8357853	99.84859925	0	0	0	0	0	0	0
5:12:08	-29.62122908	2067.726023	0.988702577	0.693180136	10.31806181	0.303694037	0.153560143	49.90629722	996.486926	28.9	2061.400226	0.843948588	497.6717048	248.8357853	99.84859925	0	0	0	0	0	0	0
5:12:08	-29.62122908	2067.726023	0.988702577	0.693180136	10.31806181	0.303694037	0.153560143	49.90629722	996.486926	28.9	2061.400226	0.843948588	497.6717048	248.8357853	99.84859925	0	0	0	0	0	0	0
5:12:08	-29.62122908	2067.726023	0.988702577	0.693180136	10.31806181	0.303694037	0.153560143	49.90629722	996.486926	28.9	2061.400226	0.843948588	497.6717048	248.8357853	99.84859925	0	0	0	0	0	0	0
5:12:08	-29.62122908	2067.726023	0.988702577	0.693180136	10.31806181	0.303694037	0.153560143	49.90629722	996.486926	28.9	2061.400226	0.843948588	497.6717048	248.8357853	99.84859925	0	0	0	0	0	0	0
5:12:08	-29.62122908	2067.726023	0.988702577	0.693180136	10.31806181	0.303694037	0.153560143	49.90629722	996.486926	28.9	2061.400226	0.843948588	497.6717048	248.8357853	99.84859925	0	0	0	0	0	0	0
5:12:08	-29.62122908	2067.726023	0.988702577	0.693180136	10.31806181	0.303694037	0.153560143	49.90629722	996.486926	28.9	2061.400226	0.843948588	497.6717048	248.8357853	99.84859925	0	0	0	0	0	0	0
5:12:08	-29.62122908	2067.726023	0.988702577	0.693180136	10.31806181	0.303694037	0.153560143	49.90629722	996.486926	28.9	2061.400226	0.843948588	497.6717048	248.8357853	99.84859925	0	0	0	0	0	0	0
5:12:08	-45.20821329	2062.727724	0.926551719	0.555844229	10.29802364	0.295627347	0.212694793	49.95202418	998.6512421	28.9	2058.240716	0.920101677	497.8485048	248.9242181	99.84879482	0	0	0	0	0	0	0
5:12:08	-45.20821329	2062.727724	0.926551719	0.555844229	10.29802364	0.295627347	0.212694793	49.95202418	998.6512421	28.9	2058.240716	0.920101677	497.8485048	248.9242181	99.84879482	0	0	0	0	0	0	0
5:12:08	-45.20821329	2062.727724	0.926551719	0.555844229	10.29802364	0.295627347	0.212694793	49.95202418	998.6512421	28.9	2058.240716	0.920101677	497.8485048	248.9242181	99.84879482	0	0	0	0	0	0	0
5:12:08	-45.20821329	2062.727724	0.926551719	0.555844229	10.29802364	0.295627347	0.212694793	49.95202418	998.6512421	28.9	2058.240716	0.920101677	497.8485048	248.9242181	99.84879482	0	0	0	0	0	0	0
5:12:08	-45.20821329	2062.727724	0.926551719	0.555844229	10.29802364	0.295627347	0.212694793	49.95202418	998.6512421	28.9	2058.240716	0.920101677	497.8485048	248.9242181	99.84879482	0	0	0	0	0	0	0
5:12:08	-45.20821329	2062.727724	0.926551719	0.555844229	10.29802364	0.295627347	0.212694793	49.95202418	998.6512421	28.9	2058.240716	0.920101677	497.8485048	248.9242181	99.84879482	0	0	0	0	0	0	0
5:12:08	-45.20821329	2062.727724	0.926551719	0.555844229	10.29802364	0.295627347	0.212694793	49.95202418	998.6512421	28.9	2058.240716	0.920101677	497.8485048	248.9242181	99.84879482	0	0	0	0	0	0	0
5:12:08	-45.20821329	2062.727724	0.926551719	0.555844229	10.29802364	0.295627347	0.212694793	49.95202418	998.6512421	28.9	2058.240716	0.920101677	497.8485048	248.9242181	99.84879482	0	0	0	0	0	0	0
5:12:09	28.1863468	2059.670395	0.79809848	0.600816245	10.28288411	0.288825202	0.244075734	49.82903638	999.759372	28.9	2055.356014	1.007892059	497.9390265	248.9694956	99.84889495	0	0	0	0	0	0	0
5:12:09	28.1863468	2059.670395	0.79809848	0.600816245	10.28288411	0.288825202	0.244075734	49.82903638	999.759372	28.9	2055.356014	1.007892059	497.9390265	248.9694956	99.84889495	0	0	0	0	0	0	0
5:12:09	28.1863468	2059.670395	0.79809848	0.600816245	10.28288411	0.288825202	0.244075734	49.82903638	999.759372	28.9	2055.356014	1.007892059	497.9390265	248.9694956	99.84889495	0	0	0	0	0	0	0
5:12:09	28.1863468	2059.670395	0.79809848	0.600816245	10.28288411	0.288825202	0.244075734	49.82903638	999.759372	28.9	2055.356014	1.007892059	497.9390265	248.9694956	99.84889495	0	0	0	0	0	0	0
5:12:09	28.1863468	2059.670395	0.79809848	0.600816245	10.28288411	0.288825202	0.244075734	49.82903638	999.759372	28.9	2055.356014	1.007892059	497.9390265	248.9694956	99.84889495	0	0	0	0	0	0	0
5:12:09	28.1863468	2059.670395	0.79809848	0.600816245	10.28288411	0.288825202	0.244075734	49.82903638	999.759372	28.9	2055.356014	1.007892059	497.9390265	248.9694956	99.84889495	0	0	0	0	0	0	0
5:12:09	28.1863468	2059.670395	0.79809848	0.600816245	10.28288411	0.288825202	0.244075734	49.82903638	999.759372	28.9	2055.356014	1.007892059	497.9390265	248.9694956	99.84889495	0	0	0	0	0	0	0
5:12:09	28.1863468	2059.670395	0.79809848	0.600816245	10.28288411	0.288825202	0.244075734	49.82903638	999.759372	28.9	2055.356014	1.007892059	497.9390265	248.9694956	99.84889495	0	0	0	0	0	0	0
5:12:09	75.18526556	2057.881562	0.821538422	0.596361918	10.27333266	0.284262503	0.260142776	49.76606663	1000.326734	28.9	2053.469199	1.052840734	497.9853736	248.9926778	99.84894621	0	0	0	0	0	0	0
5:12:09	75.18526556	2057.881562	0.821538422	0.596361918	10.27333266	0.284262503	0.260142776	49.76606663	1000.326734	28.9	2053.469199	1.052840734	497.9853736	248.9926778	99.84894621	0	0	0	0	0	0	0
5:12:09	75.18526556	2057.881562	0.821538422	0.596361918	10.27333266	0.284262503	0.260142776	49.76606663	1000.326734	28.9	2053.469199	1.052840734	497.9853736	248.9926778	99.84894621	0	0	0	0	0	0	0
5:12:09	75.18526556	2057.881562	0.821538422	0.596361918	10.27333266	0.284262503	0.260142776	49.76606663	1000.326734	28.9	2053.469199	1.052840734	497.9853736	248.9926778	99.84894621	0	0	0	0	0	0	0
5:12:09	75.18526556	2057.881562	0.821538422	0.596361918	10.27333266	0.284262503	0.260142776	49.76606663	1000.326734	28.9	2053.469199	1.052840734	497.9853736	248.9926778	99.84894621	0	0	0	0	0	0	0
5:12:09	75.18526556	2057.881562	0.821538422	0.596361918	10.27333266	0.284262503	0.260142776	49.76606663	1000.326734	28.9	2053.469199	1.052840734	497.9853736	248.9926778	99.84894621	0	0	0	0	0	0	0
5:12:09	75.18526556	2057.881562	0.821538422	0.596361918	10.27333266	0.284262503	0.260142776	49.76606663	1000.326734	28.9	2053.469199	1.052840734	497.9853736	248.9926778	99.84894621	0	0	0	0	0	0	0
5:12:09	75.18526556	2057.881562	0.821538422	0.596361918	10.27333266	0.284262503	0.260142776	49.76606663	1000.326734	28.9	2053.469199	1.052840734	497.9853736	248.9926778	99.84894621	0	0	0	0	0	0	0
5:12:09	75.18526556	2057.881562	0.821538422	0.596361918	10.27333266	0.284262503	0.260142776	49.76606663	1000.326734	28.9	2053.469199	1.052840734	497.9853736	248.9926778	99.84894621	0	0	0	0	0	0	0
5:12:09	48.82945597	2056.671664	0.825203672	0.576969302	10.26780232	0.280486402	0.268857101	49.73382611	1000.617224	28.9	2052.17907	1.075854456	498.0091033	249.004547	99.84897246	0	0	0	0	0	0	0
5:12:09	48.82945597	2056.671664	0.825203672	0.576969302	10.26780232	0.280486402	0.268857101	49.73382611	1000.617224	28.9	2052.17907	1.075854456	498.0091033	249.004547	99.84897246	0	0	0	0	0	0	0
5:12:09	48.82945597	2056.671664	0.825203672	0.576969302	10.26780232	0.280486402	0.268857101	49.73382611	1000.617224	28.9	2052.17907	1.075854456	498.0091033	249.004547	99.84897246	0	0	0	0	0	0	0
5:12:09	48.82945597	2056.671664	0.825203672	0.576969302	10.26780232	0.280486402	0.268857101	49.73382611	1000.617224	28.9	2052.17907	1.075854456	498.0091033	249.004547	99.84897246	0	0	0	0	0	0	0
5:12:09	48.82945597	2056.671664	0.825203672	0.576969302	10.26780232	0.280486402	0.268857101	49.73382611	1000.617224	28.9	2052.17907	1.075854456	498.0091033	249.004547	99.84897246	0	0	0	0	0	0	0
5:12:09	48.82945597	2056.671664	0.825203672	0.576969302	10.26780232	0.280486402	0.268857101	49.73382611	1000.617224	28.9	2052.17907	1.075854456	498.0091033	249.004547	99.84897246	0	0	0	0	0	0	0
5:12:09	48.82945597	2056.671664	0.825203672	0.576969302	10.26780232	0.280486402	0.268857101	49.73382611	1000.617224	28.9	2052.17907	1.075854456	498.0091033	249.004547	99.84897246	0	0	0	0	0	0	0
5:12:09	48.82945597	2056.671664	0.825203672	0.576969302	10.26780232	0.280486402	0.268857101	49.73382611	1000.617224	28.9	2052.17907	1.075854456	498.0091033	249.004547	99.84897246	0	0	0	0	0	0	0
5:12:09	-27.21800655	2055.7755	0.83559228	0.709328283	10.26561079	0.277313038	0.273806836	49.71731897	1002.245083	28.9	2051.577852	1.087637481	498.0212529	249.0106241	99.8489859	0	0	0	0	0	0	0
5:12:09	-27.21800655	2055.7755	0.83559228	0.709328283	10.26561079	0.277313038	0.273806836	49.71731897	1002.245083	28.9	2051.577852	1.087637481	498.0212529	249.0106241	99.8489859	0	0	0	0	0	0	0
5:12:09	-27.21800655	2055.7755	0.83559228	0.709328283	10.26561079	0.277313038	0.273806836	49.71731897	1002.245083	28.9	2051.577852	1.087637481	498.0212529	249.0106241	99.8489859	0	0	0	0	0	0	0
5:12:09	-27.21800655	2055.7755	0.83559228	0.709328283	10.26561079	0.277313038	0.273806836	49.71731897	1002.245083	28.9	2051.577852	1.087637481	498.0212529	249.0106241	99.8489859	0	0	0	0	0	0	0
5:12:09	-27.21800655	2055.7755	0.83559228	0.709328283	10.26561079	0.277313038	0.273806836	49.71731897	1002.245083	28.9	2051.577852	1.087637481	498.0212529	249.0106241	99.8489859	0	0	0	0	0	0	0
5:12:09	-27.21800655	2055.7755	0.83559228	0.709328283	10.26561079	0.277313038	0.273806836	49.71731897	1002.245083	28.9	2051.577852	1.087637481	498.0212529	249.0106241	99.8489859	0	0	0	0	0	0	0
5:12:09	-27.21800655	2055.7755	0.83559228	0.709328283	10.26561079	0.277313038	0.273806836	49.71731897	1002.245083	28.9	2051.577852	1.087637481	498.0212529	249.0106241	99.8489859	0	0	0	0	0	0	0
5:12:09	-27.21800655	2055.7755	0.83559228	0.709328283	10.26561079	0.277313038	0.273806836	49.71731897	1002.245083	28.9	2051.577852	1.087637481	498.0212529	249.0106241	99.8489859	0	0	0	0	0	0	0
5:12:10	-13.73670735	2056.346504	0.829807247	0.716040081	10.26628872	0.218960275	0.2738611	49.56246731	1003.078546	28.9	2051.3413	1.09367039	497.1598095	248.5799035	99.84801678	0	0	0	0	0	0	0
5:12:10	-13.73670735	2056.346504	0.829807247	0.716040081	10.26628872	0.218960275	0.2738611	49.56246731	1003.078546	28.9	2051.3413	1.09367039	497.1598095	248.5799035	99.84801678	0	0	0	0	0	0	0
5:12:10	-13.73670735	2056.346504	0.829807247	0.716040081	10.26628872	0.218960275	0.2738611	49.56246731	1003.078546	28.9	2051.3413	1.09367039	497.1598095	248.5799035	99.84801678	0	0	0	0	0	0	0
5:12:10	-13.73670735	2056.346504	0.829807247	0.716040081	10.26628872	0.218960275	0.2738611	49.56246731	1003.078546	28.9	2051.3413	1.09367039	497.1598095	248.5799035	99.84801678	0	0	0	0	0	0	0
5:12:10	-13.73670735	2056.346504	0.829807247	0.716040081	10.26628872	0.218960275	0.2738611	49.56246731	1003.078546	28.9	2051.3413	1.09367039	497.1598095	248.5799035	99.84801678	0	0	0	0	0	0	0
5:12:10	-13.73670735	2056.346504	0.829807247	0.716040081	10.26628872	0.218960275	0.2738611	49.56246731	1003.078546	28.9	2051.3413	1.09367039	497.1598095	248.5799035	99.84801678	0	0	0	0	0	0	0
5:12:10	-13.73670735	2056.346504	0.829807247	0.716040081	10.26628872	0.218960275	0.2738611	49.56246731	1003.078546	28.9	2051.3413	1.09367039	497.1598095	248.5799035	99.84801678	0	0	0	0	0	0	0
5:12:10	-13.73670735	2056.346504	0.829807247	0.716040081	10.26628872	0.218960275	0.2738611	49.56246731	1003.078546	28.9	2051.3413	1.09367039	497.1598095	248.5799035	99.84801678	0	0	0	0	0	0	0
5:12:10	-13.73670735	2056.346504	0.829807247	0.716040081	10.26628872	0.218960275	0.2738611	49.56246731	1003.078546	28.9	2051.3413	1.09367039	497.1598095	248.5799035	99.84801678	0	0	0	0	0	0	0
5:12:10	21.25865384	2065.644722	0.607229311	0.236316521	10.33193183	-0.889060339	0.008832883	49.48318326	1003.50528	28.9	2051.373114	1.09675924	496.7187504	248.3593746	99.84752059	0	0	0	0	0	0	0
5:12:10	21.25865384	2065.644722	0.607229311	0.236316521	10.33193183	-0.889060339	0.008832883	49.48318326	1003.50528	28.9	2051.373114	1.09675924	496.7187504	248.3593746	99.84752059	0	0	0	0	0	0	0
5:12:10	21.25865384	2065.644722	0.607229311	0.236316521	10.33193183	-0.889060339	0.008832883	49.48318326	1003.50528	28.9	2051.373114	1.09675924	496.7187504	248.3593746	99.84752059	0	0	0	0	0	0	0
5:12:10	21.25865384	2065.644722	0.607229311	0.236316521	10.33193183	-0.889060339	0.008832883	49.48318326	1003.50528	28.9	2051.373114	1.09675924	496.7187504	248.3593746	99.84752059	0	0	0	0	0	0	0
5:12:10	21.25865384	2065.644722	0.607229311	0.236316521	10.33193183	-0.889060339	0.008832883	49.48318326	1003.50528	28.9	2051.373114	1.09675924	496.7187504	248.3593746	99.84752059	0	0	0	0	0	0	0
5:12:10	21.25865384	2065.644722	0.607229311	0.236316521	10.33193183	-0.889060339	0.008832883	49.48318326	1003.50528	28.9	2051.373114	1.09675924	496.7187504	248.3593746	99.84752059	0	0	0	0	0	0	0
5:12:10	21.25865384	2065.644722	0.607229311	0.236316521	10.33193183	-0.889060339	0.008832883	49.48318326	1003.50528	28.9	2051.373114	1.09675924	496.7187504	248.3593746	99.84752059	0	0	0	0	0	0	0
5:12:10	21.25865384	2065.644722	0.607229311	0.236316521	10.33193183	-0.889060339	0.008832883	49.48318326	1003.50528	28.9	2051.373114	1.09675924	496.7187504	248.3593746	99.84752059	0	0	0	0	0	0	0
5:12:10	311.7343108	2091.036122	0.273949407	-0.137453941	10.4907571	-2.583166894	-0.733773564	49.44258983	1003.723767	28.9	2051.921946	1.098340731	496.4929282	248.2464638	99.84726654	0	0	0	0	0	0	0
5:12:10	311.7343108	2091.036122	0.273949407	-0.137453941	10.4907571	-2.583166894	-0.733773564	49.44258983	1003.723767	28.9	2051.921946	1.098340731	496.4929282	248.2464638	99.84726654	0	0	0	0	0	0	0
5:12:10	311.7343108	2091.036122	0.273949407	-0.137453941	10.4907571	-2.583166894	-0.733773564	49.44258983	1003.723767	28.9	2051.921946	1.098340731	496.4929282	248.2464638	99.84726654	0	0	0	0	0	0	0
5:12:10	311.7343108	2091.036122	0.273949407	-0.137453941	10.4907571	-2.583166894	-0.733773564	49.44258983	1003.723767	28.9	2051.921946	1.098340731	496.4929282	248.2464638	99.84726654	0	0	0	0	0	0	0
5:12:10	311.7343108	2091.036122	0.273949407	-0.137453941	10.4907571	-2.583166894	-0.733773564	49.44258983	1003.723767	28.9	2051.921946	1.098340731	496.4929282	248.2464638	99.84726654	0	0	0	0	0	0	0
5:12:10	311.7343108	2091.036122	0.273949407	-0.137453941	10.4907571	-2.583166894	-0.733773564	49.44258983	1003.723767	28.9	2051.921946	1.098340731	496.4929282	248.2464638	99.84726654	0	0	0	0	0	0	0
5:12:10	311.7343108	2091.036122	0.273949407	-0.137453941	10.4907571	-2.583166894	-0.733773564	49.44258983	1003.723767	28.9	2051.921946	1.098340731	496.4929282	248.2464638	99.84726654	0	0	0	0	0	0	0
5:12:10	311.7343108	2091.036122	0.273949407	-0.137453941	10.4907571	-2.583166894	-0.733773564	49.44258983	1003.723767	28.9	2051.921946	1.098340731	496.4929282	248.2464638	99.84726654	0	0	0	0	0	0	0
5:12:10	311.7343108	2091.036122	0.273949407	-0.137453941	10.4907571	-2.583166894	-0.733773564	49.44258983	1003.723767	28.9	2051.921946	1.098340731	496.4929282	248.2464638	99.84726654	0	0	0	0	0	0	0
5:12:10	381.6560391	2133.913206	-0.361873904	-0.676504418	10.77862763	-4.49729345	-1.915060065	49.42180599	1003.835633	28.9	2053.35654	1.063150454	496.3773073	248.1886535	99.84713647	0	0	0	0	0	0	0
5:12:10	381.6560391	2133.913206	-0.361873904	-0.676504418	10.77862763	-4.49729345	-1.915060065	49.42180599	1003.835633	28.9	2053.35654	1.063150454	496.3773073	248.1886535	99.84713647	0	0	0	0	0	0	0
5:12:10	381.6560391	2133.913206	-0.361873904	-0.676504418	10.77862763	-4.49729345	-1.915060065	49.42180599	1003.835633	28.9	2053.35654	1.063150454	496.3773073	248.1886535	99.84713647	0	0	0	0	0	0	0
5:12:10	381.6560391	2133.913206	-0.361873904	-0.676504418	10.77862763	-4.49729345	-1.915060065	49.42180599	1003.835633	28.9	2053.35654	1.063150454	496.3773073	248.1886535	99.84713647	0	0	0	0	0	0	0
5:12:10	381.6560391	2133.913206	-0.361873904	-0.676504418	10.77862763	-4.49729345	-1.915060065	49.42180599	1003.835633	28.9	2053.35654	1.063150454	496.3773073	248.1886535	99.84713647	0	0	0	0	0	0	0
5:12:10	381.6560391	2133.913206	-0.361873904	-0.676504418	10.77862763	-4.49729345	-1.915060065	49.42180599	1003.835633	28.9	2053.35654	1.063150454	496.3773073	248.1886535	99.84713647	0	0	0	0	0	0	0
5:12:11	381.6560391	2133.913206	-0.361873904	-0.676504418	10.77862763	-4.49729345	-1.915060065	49.42180599	1003.835633	28.9	2053.35654	1.063150454	496.3773073	248.1886535	99.84713647	0	0	0	0	0	0	0
5:12:11	381.6560391	2133.913206	-0.361873904	-0.676504418	10.77862763	-4.49729345	-1.915060065	49.42180599	1003.835633	28.9	2053.35654	1.063150454	496.3773073	248.1886535	99.84713647	0	0	0	0	0	0	0
5:12:11	376.34726	2201.161258	-1.078567439	-1.274930262	11.22179335	-6.269958246	-3.313198753	49.41116467	1003.892908	28.9	2056.059373	1.032333033	496.3181093	248.1590546	99.84706987	0	0	0	0	0	0	0
5:12:11	376.34726	2201.161258	-1.078567439	-1.274930262	11.22179335	-6.269958246	-3.313198753	49.41116467	1003.892908	28.9	2056.059373	1.032333033	496.3181093	248.1590546	99.84706987	0	0	0	0	0	0	0
5:12:11	376.34726	2201.161258	-1.078567439	-1.274930262	11.22179335	-6.269958246	-3.313198753	49.41116467	1003.892908	28.9	2056.059373	1.032333033	496.3181093	248.1590546	99.84706987	0	0	0	0	0	0	0
5:12:11	376.34726	2201.161258	-1.078567439	-1.274930262	11.22179335	-6.269958246	-3.313198753	49.41116467	1003.892908	28.9	2056.059373	1.032333033	496.3181093	248.1590546	99.84706987	0	0	0	0	0	0	0
5:12:11	376.34726	2201.161258	-1.078567439	-1.274930262	11.22179335	-6.269958246	-3.313198753	49.41116467	1003.892908	28.9	2056.059373	1.032333033	496.3181093	248.1590546	99.84706987	0	0	0	0	0	0	0
5:12:11	376.34726	2201.161258	-1.078567439	-1.274930262	11.22179335	-6.269958246	-3.313198753	49.41116467	1003.892908	28.9	2056.059373	1.032333033	496.3181093	248.1590546	99.84706987	0	0	0	0	0	0	0
5:12:11	376.34726	2201.161258	-1.078567439	-1.274930262	11.22179335	-6.269958246	-3.313198753	49.41116467	1003.892908	28.9	2056.059373	1.032333033	496.3181093	248.1590546	99.84706987	0	0	0	0	0	0	0
5:12:11	376.34726	2201.161258	-1.078567439	-1.274930262	11.22179335	-6.269958246	-3.313198753	49.41116467	1003.892908	28.9	2056.059373	1.032333033	496.3181093	248.1590546	99.84706987	0	0	0	0	0	0	0
5:12:11	482.4786851	2308.547292	-1.652434529	-1.720396294	11.88087819	-7.753922622	-4.879109762	49.40571631	1003.922233	28.9	2061.327735	0.918954513	496.2878	248.1438999	99.84703577	0	0	0	0	0	0	0
5:12:11	482.4786851	2308.547292	-1.652434529	-1.720396294	11.88087819	-7.753922622	-4.879109762	49.40571631	1003.922233	28.9	2061.327735	0.918954513	496.2878	248.1438999	99.84703577	0	0	0	0	0	0	0
5:12:11	482.4786851	2308.547292	-1.652434529	-1.720396294	11.88087819	-7.753922622	-4.879109762	49.40571631	1003.922233	28.9	2061.327735	0.918954513	496.2878	248.1438999	99.84703577	0	0	0	0	0	0	0
5:12:11	482.4786851	2308.547292	-1.652434529	-1.720396294	11.88087819	-7.753922622	-4.879109762	49.40571631	1003.922233	28.9	2061.327735	0.918954513	496.2878	248.1438999	99.84703577	0	0	0	0	0	0	0
5:12:11	482.4786851	2308.547292	-1.652434529	-1.720396294	11.88087819	-7.753922622	-4.879109762	49.40571631	1003.922233	28.9	2061.327735	0.918954513	496.2878	248.1438999	99.84703577	0	0	0	0	0	0	0
5:12:11	482.4786851	2308.547292	-1.652434529	-1.720396294	11.88087819	-7.753922622	-4.879109762	49.40571631	1003.922233	28.9	2061.327735	0.918954513	496.2878	248.1438999	99.84703577	0	0	0	0	0	0	0
5:12:11	482.4786851	2308.547292	-1.652434529	-1.720396294	11.88087819	-7.753922622	-4.879109762	49.40571631	1003.922233	28.9	2061.327735	0.918954513	496.2878	248.1438999	99.84703577	0	0	0	0	0	0	0
5:12:11	482.4786851	2308.547292	-1.652434529	-1.720396294	11.88087819	-7.753922622	-4.879109762	49.40571631	1003.922233	28.9	2061.327735	0.918954513	496.2878	248.1438999	99.84703577	0	0	0	0	0	0	0
5:12:11	482.4786851	2308.547292	-1.652434529	-1.720396294	11.88087819	-7.753922622	-4.879109762	49.40571631	1003.922233	28.9	2061.327735	0.918954513	496.2878	248.1438999	99.84703577	0	0	0	0	0	0	0
5:12:11	526.9271108	2427.524917	-1.579542479	-1.666506903	12.56214564	-8.359232382	-6.204992198	49.40292675	1003.937247	28.9	2068.924632	0.76330471	496.2722816	248.1361408	99.84701832	0	0	0	0	0	0	0
5:12:11	526.9271108	2427.524917	-1.579542479	-1.666506903	12.56214564	-8.359232382	-6.204992198	49.40292675	1003.937247	28.9	2068.924632	0.76330471	496.2722816	248.1361408	99.84701832	0	0	0	0	0	0	0
5:12:11	526.9271108	2427.524917	-1.579542479	-1.666506903	12.56214564	-8.359232382	-6.204992198	49.40292675	1003.937247	28.9	2068.924632	0.76330471	496.2722816	248.1361408	99.84701832	0	0	0	0	0	0	0
5:12:11	526.9271108	2427.524917	-1.579542479	-1.666506903	12.56214564	-8.359232382	-6.204992198	49.40292675	1003.937247	28.9	2068.924632	0.76330471	496.2722816	248.1361408	99.84701832	0	0	0	0	0	0	0
5:12:11	526.9271108	2427.524917	-1.579542479	-1.666506903	12.56214564	-8.359232382	-6.204992198	49.40292675	1003.937247	28.9	2068.924632	0.76330471	496.2722816	248.1361408	99.84701832	0	0	0	0	0	0	0
5:12:11	526.9271108	2427.524917	-1.579542479	-1.666506903	12.56214564	-8.359232382	-6.204992198	49.40292675	1003.937247	28.9	2068.924632	0.76330471	496.2722816	248.1361408	99.84701832	0	0	0	0	0	0	0
5:12:11	526.9271108	2427.524917	-1.579542479	-1.666506903	12.56214564	-8.359232382	-6.204992198	49.40292675	1003.937247	28.9	2068.924632	0.76330471	496.2722816	248.1361408	99.84701832	0	0	0	0	0	0	0
5:12:11	526.9271108	2427.524917	-1.579542479	-1.666506903	12.56214564	-8.359232382	-6.204992198	49.40292675	1003.937247	28.9	2068.924632	0.76330471	496.2722816	248.1361408	99.84701832	0	0	0	0	0	0	0
5:12:11	340.0092487	2524.509654	-0.358269749	-0.663307534	13.02482657	-7.21607898	-6.824892005	49.4014985	1004.526143	28.9	2079.42254	0.488412012	496.5917842	248.2956481	99.84749738	0	0	0	0	0	0	0
5:12:11	340.0092487	2524.509654	-0.358269749	-0.663307534	13.02482657	-7.21607898	-6.824892005	49.4014985	1004.526143	28.9	2079.42254	0.488412012	496.5917842	248.2956481	99.84749738	0	0	0	0	0	0	0
5:12:11	340.0092487	2524.509654	-0.358269749	-0.663307534	13.02482657	-7.21607898	-6.824892005	49.4014985	1004.526143	28.9	2079.42254	0.488412012	496.5917842	248.2956481	99.84749738	0	0	0	0	0	0	0
5:12:11	340.0092487	2524.509654	-0.358269749	-0.663307534	13.02482657	-7.21607898	-6.824892005	49.4014985	1004.526143	28.9	2079.42254	0.488412012	496.5917842	248.2956481	99.84749738	0	0	0	0	0	0	0
5:12:11	340.0092487	2524.509654	-0.358269749	-0.663307534	13.02482657	-7.21607898	-6.824892005	49.4014985	1004.526143	28.9	2079.42254	0.488412012	496.5917842	248.2956481	99.84749738	0	0	0	0	0	0	0
5:12:12	340.0092487	2524.509654	-0.358269749	-0.663307534	13.02482657	-7.21607898	-6.824892005	49.4014985	1004.526143	28.9	2079.42254	0.488412012	496.5917842	248.2956481	99.84749738	0	0	0	0	0	0	0
5:12:12	340.0092487	2524.509654	-0.358269749	-0.663307534	13.02482657	-7.21607898	-6.824892005	49.4014985	1004.526143	28.9	2079.42254	0.488412012	496.5917842	248.2956481	99.84749738	0	0	0	0	0	0	0
5:12:12	340.0092487	2524.509654	-0.358269749	-0.663307534	13.02482657	-7.21607898	-6.824892005	49.4014985	1004.526143	28.9	2079.42254	0.488412012	496.5917842	248.2956481	99.84749738	0	0	0	0	0	0	0
5:12:12	68.16670335	2551.876807	0.748525888	0.500546543	13.1002072	-5.299680438	-6.512040707	49.40076723	1004.827657	28.9	2091.76426	0.25006695	496.7553695	248.3773158	99.84774266	0	0	0	0	0	0	0
5:12:12	68.16670335	2551.876807	0.748525888	0.500546543	13.1002072	-5.299680438	-6.512040707	49.40076723	1004.827657	28.9	2091.76426	0.25006695	496.7553695	248.3773158	99.84774266	0	0	0	0	0	0	0
5:12:12	68.16670335	2551.876807	0.748525888	0.500546543	13.1002072	-5.299680438	-6.512040707	49.40076723	1004.827657	28.9	2091.76426	0.25006695	496.7553695	248.3773158	99.84774266	0	0	0	0	0	0	0
5:12:12	68.16670335	2551.876807	0.748525888	0.500546543	13.1002072	-5.299680438	-6.512040707	49.40076723	1004.827657	28.9	2091.76426	0.25006695	496.7553695	248.3773158	99.84774266	0	0	0	0	0	0	0
5:12:12	68.16670335	2551.876807	0.748525888	0.500546543	13.1002072	-5.299680438	-6.512040707	49.40076723	1004.827657	28.9	2091.76426	0.25006695	496.7553695	248.3773158	99.84774266	0	0	0	0	0	0	0
5:12:12	68.16670335	2551.876807	0.748525888	0.500546543	13.1002072	-5.299680438	-6.512040707	49.40076723	1004.827657	28.9	2091.76426	0.25006695	496.7553695	248.3773158	99.84774266	0	0	0	0	0	0	0
5:12:12	68.16670335	2551.876807	0.748525888	0.500546543	13.1002072	-5.299680438	-6.512040707	49.40076723	1004.827657	28.9	2091.76426	0.25006695	496.7553695	248.3773158	99.84774266	0	0	0	0	0	0	0
5:12:12	68.16670335	2551.876807	0.748525888	0.500546543	13.1002072	-5.299680438	-6.512040707	49.40076723	1004.827657	28.9	2091.76426	0.25006695	496.7553695	248.3773158	99.84774266	0	0	0	0	0	0	0
5:12:12	68.16670335	2551.876807	0.748525888	0.500546543	13.1002072	-5.299680438	-6.512040707	49.40076723	1004.827657	28.9	2091.76426	0.25006695	496.7553695	248.3773158	99.84774266	0	0	0	0	0	0	0
5:12:12	-204.1869999	2525.744613	1.881981255	1.33619983	12.87308209	-3.394428384	-5.615692842	49.40039282	1004.982032	28.9	2103.135981	0.128034278	496.8391252	248.4191297	99.84786824	0	0	0	0	0	0	0
5:12:12	-204.1869999	2525.744613	1.881981255	1.33619983	12.87308209	-3.394428384	-5.615692842	49.40039282	1004.982032	28.9	2103.135981	0.128034278	496.8391252	248.4191297	99.84786824	0	0	0	0	0	0	0
5:12:12	-204.1869999	2525.744613	1.881981255	1.33619983	12.87308209	-3.394428384	-5.615692842	49.40039282	1004.982032	28.9	2103.135981	0.128034278	496.8391252	248.4191297	99.84786824	0	0	0	0	0	0	0
5:12:12	-204.1869999	2525.744613	1.881981255	1.33619983	12.87308209	-3.394428384	-5.615692842	49.40039282	1004.982032	28.9	2103.135981	0.128034278	496.8391252	248.4191297	99.84786824	0	0	0	0	0	0	0
5:12:12	-204.1869999	2525.744613	1.881981255	1.33619983	12.87308209	-3.394428384	-5.615692842	49.40039282	1004.982032	28.9	2103.135981	0.128034278	496.8391252	248.4191297	99.84786824	0	0	0	0	0	0	0
5:12:12	-204.1869999	2525.744613	1.881981255	1.33619983	12.87308209	-3.394428384	-5.615692842	49.40039282	1004.982032	28.9	2103.135981	0.128034278	496.8391252	248.4191297	99.84786824	0	0	0	0	0	0	0
5:12:12	-204.1869999	2525.744613	1.881981255	1.33619983	12.87308209	-3.394428384	-5.615692842	49.40039282	1004.982032	28.9	2103.135981	0.128034278	496.8391252	248.4191297	99.84786824	0	0	0	0	0	0	0
5:12:12	-204.1869999	2525.744613	1.881981255	1.33619983	12.87308209	-3.394428384	-5.615692842	49.40039282	1004.982032	28.9	2103.135981	0.128034278	496.8391252	248.4191297	99.84786824	0	0	0	0	0	0	0
5:12:12	-178.6919119	2458.734986	2.837006403	2.014910313	12.41245803	-1.644875333	-4.329802735	49.40020112	1005.061073	28.9	2113.044582	0.065553551	496.8820081	248.4405384	99.84793254	0	0	0	0	0	0	0
5:12:12	-178.6919119	2458.734986	2.837006403	2.014910313	12.41245803	-1.644875333	-4.329802735	49.40020112	1005.061073	28.9	2113.044582	0.065553551	496.8820081	248.4405384	99.84793254	0	0	0	0	0	0	0
5:12:12	-178.6919119	2458.734986	2.837006403	2.014910313	12.41245803	-1.644875333	-4.329802735	49.40020112	1005.061073	28.9	2113.044582	0.065553551	496.8820081	248.4405384	99.84793254	0	0	0	0	0	0	0
5:12:12	-178.6919119	2458.734986	2.837006403	2.014910313	12.41245803	-1.644875333	-4.329802735	49.40020112	1005.061073	28.9	2113.044582	0.065553551	496.8820081	248.4405384	99.84793254	0	0	0	0	0	0	0
5:12:12	-178.6919119	2458.734986	2.837006403	2.014910313	12.41245803	-1.644875333	-4.329802735	49.40020112	1005.061073	28.9	2113.044582	0.065553551	496.8820081	248.4405384	99.84793254	0	0	0	0	0	0	0
5:12:12	-178.6919119	2458.734986	2.837006403	2.014910313	12.41245803	-1.644875333	-4.329802735	49.40020112	1005.061073	28.9	2113.044582	0.065553551	496.8820081	248.4405384	99.84793254	0	0	0	0	0	0	0
5:12:12	-178.6919119	2458.734986	2.837006403	2.014910313	12.41245803	-1.644875333	-4.329802735	49.40020112	1005.061073	28.9	2113.044582	0.065553551	496.8820081	248.4405384	99.84793254	0	0	0	0	0	0	0
5:12:12	-178.6919119	2458.734986	2.837006403	2.014910313	12.41245803	-1.644875333	-4.329802735	49.40020112	1005.061073	28.9	2113.044582	0.065553551	496.8820081	248.4405384	99.84793254	0	0	0	0	0	0	0
5:12:12	-403.4576029	2357.194537	3.523899278	2.56576208	11.79643451	-0.29130417	-2.938083	49.49770298	1003.454053	28.9	2120.533122	0.033563418	496.9039641	248.4514997	99.84796546	0	0	0	0	0	0	0
5:12:12	-403.4576029	2357.194537	3.523899278	2.56576208	11.79643451	-0.29130417	-2.938083	49.49770298	1003.454053	28.9	2120.533122	0.033563418	496.9039641	248.4514997	99.84796546	0	0	0	0	0	0	0
5:12:12	-403.4576029	2357.194537	3.523899278	2.56576208	11.79643451	-0.29130417	-2.938083	49.49770298	1003.454053	28.9	2120.533122	0.033563418	496.9039641	248.4514997	99.84796546	0	0	0	0	0	0	0
5:12:12	-403.4576029	2357.194537	3.523899278	2.56576208	11.79643451	-0.29130417	-2.938083	49.49770298	1003.454053	28.9	2120.533122	0.033563418	496.9039641	248.4514997	99.84796546	0	0	0	0	0	0	0
5:12:13	-403.4576029	2357.194537	3.523899278	2.56576208	11.79643451	-0.29130417	-2.938083	49.49770298	1003.454053	28.9	2120.533122	0.033563418	496.9039641	248.4514997	99.84796546	0	0	0	0	0	0	0
5:12:13	-403.4576029	2357.194537	3.523899278	2.56576208	11.79643451	-0.29130417	-2.938083	49.49770298	1003.454053	28.9	2120.533122	0.033563418	496.9039641	248.4514997	99.84796546	0	0	0	0	0	0	0
5:12:13	-403.4576029	2357.194537	3.523899278	2.56576208	11.79643451	-0.29130417	-2.938083	49.49770298	1003.454053	28.9	2120.533122	0.033563418	496.9039641	248.4514997	99.84796546	0	0	0	0	0	0	0
5:12:13	-403.4576029	2357.194537	3.523899278	2.56576208	11.79643451	-0.29130417	-2.938083	49.49770298	1003.454053	28.9	2120.533122	0.033563418	496.9039641	248.4514997	99.84796546	0	0	0	0	0	0	0
5:12:13	-403.4576029	2357.194537	3.523899278	2.56576208	11.79643451	-0.29130417	-2.938083	49.49770298	1003.454053	28.9	2120.533122	0.033563418	496.9039641	248.4514997	99.84796546	0	0	0	0	0	0	0
5:12:13	-410.1910367	2246.123243	3.27893243	2.525366185	11.17559847	0.166892265	-1.759434496	49.54762392	1002.631259	28.9	2123.796983	0.01718447	496.9152056	248.4571118	99.84798232	0	0	0	0	0	0	0
5:12:13	-410.1910367	2246.123243	3.27893243	2.525366185	11.17559847	0.166892265	-1.759434496	49.54762392	1002.631259	28.9	2123.796983	0.01718447	496.9152056	248.4571118	99.84798232	0	0	0	0	0	0	0
5:12:13	-410.1910367	2246.123243	3.27893243	2.525366185	11.17559847	0.166892265	-1.759434496	49.54762392	1002.631259	28.9	2123.796983	0.01718447	496.9152056	248.4571118	99.84798232	0	0	0	0	0	0	0
5:12:13	-410.1910367	2246.123243	3.27893243	2.525366185	11.17559847	0.166892265	-1.759434496	49.54762392	1002.631259	28.9	2123.796983	0.01718447	496.9152056	248.4571118	99.84798232	0	0	0	0	0	0	0
5:12:13	-410.1910367	2246.123243	3.27893243	2.525366185	11.17559847	0.166892265	-1.759434496	49.54762392	1002.631259	28.9	2123.796983	0.01718447	496.9152056	248.4571118	99.84798232	0	0	0	0	0	0	0
5:12:13	-410.1910367	2246.123243	3.27893243	2.525366185	11.17559847	0.166892265	-1.759434496	49.54762392	1002.631259	28.9	2123.796983	0.01718447	496.9152056	248.4571118	99.84798232	0	0	0	0	0	0	0
5:12:13	-410.1910367	2246.123243	3.27893243	2.525366185	11.17559847	0.166892265	-1.759434496	49.54762392	1002.631259	28.9	2123.796983	0.01718447	496.9152056	248.4571118	99.84798232	0	0	0	0	0	0	0
5:12:13	-410.1910367	2246.123243	3.27893243	2.525366185	11.17559847	0.166892265	-1.759434496	49.54762392	1002.631259	28.9	2123.796983	0.01718447	496.9152056	248.4571118	99.84798232	0	0	0	0	0	0	0
5:12:13	-259.4892348	2163.417956	2.338693404	1.860931487	10.76926642	0.27212884	-0.953270462	49.57318345	1002.209989	28.9	2100.786911	0.239998449	496.9209613	248.4599853	99.84799095	0	0	0	0	0	0	0
5:12:13	-259.4892348	2163.417956	2.338693404	1.860931487	10.76926642	0.27212884	-0.953270462	49.57318345	1002.209989	28.9	2100.786911	0.239998449	496.9209613	248.4599853	99.84799095	0	0	0	0	0	0	0
5:12:13	-259.4892348	2163.417956	2.338693404	1.860931487	10.76926642	0.27212884	-0.953270462	49.57318345	1002.209989	28.9	2100.786911	0.239998449	496.9209613	248.4599853	99.84799095	0	0	0	0	0	0	0
5:12:13	-259.4892348	2163.417956	2.338693404	1.860931487	10.76926642	0.27212884	-0.953270462	49.57318345	1002.209989	28.9	2100.786911	0.239998449	496.9209613	248.4599853	99.84799095	0	0	0	0	0	0	0
5:12:13	-259.4892348	2163.417956	2.338693404	1.860931487	10.76926642	0.27212884	-0.953270462	49.57318345	1002.209989	28.9	2100.786911	0.239998449	496.9209613	248.4599853	99.84799095	0	0	0	0	0	0	0
5:12:13	-259.4892348	2163.417956	2.338693404	1.860931487	10.76926642	0.27212884	-0.953270462	49.57318345	1002.209989	28.9	2100.786911	0.239998449	496.9209613	248.4599853	99.84799095	0	0	0	0	0	0	0
5:12:13	-259.4892348	2163.417956	2.338693404	1.860931487	10.76926642	0.27212884	-0.953270462	49.57318345	1002.209989	28.9	2100.786911	0.239998449	496.9209613	248.4599853	99.84799095	0	0	0	0	0	0	0
5:12:13	-259.4892348	2163.417956	2.338693404	1.860931487	10.76926642	0.27212884	-0.953270462	49.57318345	1002.209989	28.9	2100.786911	0.239998449	496.9209613	248.4599853	99.84799095	0	0	0	0	0	0	0
5:12:13	-262.7996642	2117.111178	1.796131023	1.516316921	10.55115241	0.306193966	-0.448602477	49.58626993	1001.994298	28.9	2084.461314	0.464479206	496.9239082	248.4614565	99.84799536	0	0	0	0	0	0	0
5:12:13	-262.7996642	2117.111178	1.796131023	1.516316921	10.55115241	0.306193966	-0.448602477	49.58626993	1001.994298	28.9	2084.461314	0.464479206	496.9239082	248.4614565	99.84799536	0	0	0	0	0	0	0
5:12:13	-262.7996642	2117.111178	1.796131023	1.516316921	10.55115241	0.306193966	-0.448602477	49.58626993	1001.994298	28.9	2084.461314	0.464479206	496.9239082	248.4614565	99.84799536	0	0	0	0	0	0	0
5:12:13	-262.7996642	2117.111178	1.796131023	1.516316921	10.55115241	0.306193966	-0.448602477	49.58626993	1001.994298	28.9	2084.461314	0.464479206	496.9239082	248.4614565	99.84799536	0	0	0	0	0	0	0
5:12:13	-262.7996642	2117.111178	1.796131023	1.516316921	10.55115241	0.306193966	-0.448602477	49.58626993	1001.994298	28.9	2084.461314	0.464479206	496.9239082	248.4614565	99.84799536	0	0	0	0	0	0	0
5:12:13	-262.7996642	2117.111178	1.796131023	1.516316921	10.55115241	0.306193966	-0.448602477	49.58626993	1001.994298	28.9	2084.461314	0.464479206	496.9239082	248.4614565	99.84799536	0	0	0	0	0	0	0
5:12:13	-262.7996642	2117.111178	1.796131023	1.516316921	10.55115241	0.306193966	-0.448602477	49.58626993	1001.994298	28.9	2084.461314	0.464479206	496.9239082	248.4614565	99.84799536	0	0	0	0	0	0	0
5:12:13	-262.7996642	2117.111178	1.796131023	1.516316921	10.55115241	0.306193966	-0.448602477	49.58626993	1001.994298	28.9	2084.461314	0.464479206	496.9239082	248.4614565	99.84799536	0	0	0	0	0	0	0
5:12:13	-262.7996642	2117.111178	1.796131023	1.516316921	10.55115241	0.306193966	-0.448602477	49.58626993	1001.994298	28.9	2084.461314	0.464479206	496.9239082	248.4614565	99.84799536	0	0	0	0	0	0	0
5:12:13	-164.7902681	2092.778771	1.441139084	1.076090264	10.42971803	0.320547311	-0.138484468	49.4953702	1000.791233	28.9	2075.278849	0.628213353	495.789841	247.8946657	99.84653363	0	0	0	0	0	0	0
5:12:13	-164.7902681	2092.778771	1.441139084	1.076090264	10.42971803	0.320547311	-0.138484468	49.4953702	1000.791233	28.9	2075.278849	0.628213353	495.789841	247.8946657	99.84653363	0	0	0	0	0	0	0
5:12:14	-164.7902681	2092.778771	1.441139084	1.076090264	10.42971803	0.320547311	-0.138484468	49.4953702	1000.791233	28.9	2075.278849	0.628213353	495.789841	247.8946657	99.84653363	0	0	0	0	0	0	0
5:12:14	-164.7902681	2092.778771	1.441139084	1.076090264	10.42971803	0.320547311	-0.138484468	49.4953702	1000.791233	28.9	2075.278849	0.628213353	495.789841	247.8946657	99.84653363	0	0	0	0	0	0	0
5:12:14	-164.7902681	2092.778771	1.441139084	1.076090264	10.42971803	0.320547311	-0.138484468	49.4953702	1000.791233	28.9	2075.278849	0.628213353	495.789841	247.8946657	99.84653363	0	0	0	0	0	0	0
5:12:14	-164.7902681	2092.778771	1.441139084	1.076090264	10.42971803	0.320547311	-0.138484468	49.4953702	1000.791233	28.9	2075.278849	0.628213353	495.789841	247.8946657	99.84653363	0	0	0	0	0	0	0
5:12:14	-164.7902681	2092.778771	1.441139084	1.076090264	10.42971803	0.320547311	-0.138484468	49.4953702	1000.791233	28.9	2075.278849	0.628213353	495.789841	247.8946657	99.84653363	0	0	0	0	0	0	0
5:12:14	-164.7902681	2092.778771	1.441139084	1.076090264	10.42971803	0.320547311	-0.138484468	49.4953702	1000.791233	28.9	2075.278849	0.628213353	495.789841	247.8946657	99.84653363	0	0	0	0	0	0	0
5:12:14	-111.2824173	2076.918091	1.124991211	0.728110215	10.36007163	0.310824223	0.045583952	49.44882954	1000.175263	28.9	2067.066203	0.760845237	495.2091986	247.6044688	99.84578522	0	0	0	0	0	0	0
5:12:14	-111.2824173	2076.918091	1.124991211	0.728110215	10.36007163	0.310824223	0.045583952	49.44882954	1000.175263	28.9	2067.066203	0.760845237	495.2091986	247.6044688	99.84578522	0	0	0	0	0	0	0
5:12:14	-111.2824173	2076.918091	1.124991211	0.728110215	10.36007163	0.310824223	0.045583952	49.44882954	1000.175263	28.9	2067.066203	0.760845237	495.2091986	247.6044688	99.84578522	0	0	0	0	0	0	0
5:12:14	-111.2824173	2076.918091	1.124991211	0.728110215	10.36007163	0.310824223	0.045583952	49.44882954	1000.175263	28.9	2067.066203	0.760845237	495.2091986	247.6044688	99.84578522	0	0	0	0	0	0	0
5:12:14	-96.71407763	2068.201246	1.0516915	0.76243243	10.31953268	0.303126002	0.151594984	49.42500073	999.8598867	28.9	2061.0706	0.877552761	494.9119097	247.455888	99.84540203	0	0	0	0	0	0	0
5:12:14	-96.71407763	2068.201246	1.0516915	0.76243243	10.31953268	0.303126002	0.151594984	49.42500073	999.8598867	28.9	2061.0706	0.877552761	494.9119097	247.455888	99.84540203	0	0	0	0	0	0	0
5:12:14	-96.71407763	2068.201246	1.0516915	0.76243243	10.31953268	0.303126002	0.151594984	49.42500073	999.8598867	28.9	2061.0706	0.877552761	494.9119097	247.455888	99.84540203	0	0	0	0	0	0	0
5:12:14	-96.71407763	2068.201246	1.0516915	0.76243243	10.31953268	0.303126002	0.151594984	49.42500073	999.8598867	28.9	2061.0706	0.877552761	494.9119097	247.455888	99.84540203	0	0	0	0	0	0	0
5:12:14	-171.5065757	2062.517694	0.933922048	0.680941404	10.29697673	0.292968513	0.209088632	49.41280037	999.698414	28.9	2057.657707	0.937307014	494.7596978	247.3798147	99.84520584	0	0	0	0	0	0	0
5:12:14	-171.5065757	2062.517694	0.933922048	0.680941404	10.29697673	0.292968513	0.209088632	49.41280037	999.698414	28.9	2057.657707	0.937307014	494.7596978	247.3798147	99.84520584	0	0	0	0	0	0	0
5:12:14	-171.5065757	2062.517694	0.933922048	0.680941404	10.29697673	0.292968513	0.209088632	49.41280037	999.698414	28.9	2057.657707	0.937307014	494.7596978	247.3798147	99.84520584	0	0	0	0	0	0	0
5:12:14	-171.5065757	2062.517694	0.933922048	0.680941404	10.29697673	0.292968513	0.209088632	49.41280037	999.698414	28.9	2057.657707	0.937307014	494.7596978	247.3798147	99.84520584	0	0	0	0	0	0	0
5:12:14	-171.5065757	2062.517694	0.933922048	0.680941404	10.29697673	0.292968513	0.209088632	49.41280037	999.698414	28.9	2057.657707	0.937307014	494.7596978	247.3798147	99.84520584	0	0	0	0	0	0	0
5:12:14	-171.5065757	2062.517694	0.933922048	0.680941404	10.29697673	0.292968513	0.209088632	49.41280037	999.698414	28.9	2057.657707	0.937307014	494.7596978	247.3798147	99.84520584	0	0	0	0	0	0	0
5:12:14	-171.5065757	2062.517694	0.933922048	0.680941404	10.29697673	0.292968513	0.209088632	49.41280037	999.698414	28.9	2057.657707	0.937307014	494.7596978	247.3798147	99.84520584	0	0	0	0	0	0	0
5:12:14	-171.5065757	2062.517694	0.933922048	0.680941404	10.29697673	0.292968513	0.209088632	49.41280037	999.698414	28.9	2057.657707	0.937307014	494.7596978	247.3798147	99.84520584	0	0	0	0	0	0	0
5:12:14	-171.5065757	2062.517694	0.933922048	0.680941404	10.29697673	0.292968513	0.209088632	49.41280037	999.698414	28.9	2057.657707	0.937307014	494.7596978	247.3798147	99.84520584	0	0	0	0	0	0	0
5:12:14	7.946881217	2060.157235	0.767456089	0.602577999	10.28478809	0.290495879	0.239661379	49.40655379	1000.11722	28.9	2055.806322	0.967901191	494.6817653	247.3408651	99.84510539	0	0	0	0	0	0	0
5:12:14	7.946881217	2060.157235	0.767456089	0.602577999	10.28478809	0.290495879	0.239661379	49.40655379	1000.11722	28.9	2055.806322	0.967901191	494.6817653	247.3408651	99.84510539	0	0	0	0	0	0	0
5:12:14	7.946881217	2060.157235	0.767456089	0.602577999	10.28478809	0.290495879	0.239661379	49.40655379	1000.11722	28.9	2055.806322	0.967901191	494.6817653	247.3408651	99.84510539	0	0	0	0	0	0	0
5:12:14	7.946881217	2060.157235	0.767456089	0.602577999	10.28478809	0.290495879	0.239661379	49.40655379	1000.11722	28.9	2055.806322	0.967901191	494.6817653	247.3408651	99.84510539	0	0	0	0	0	0	0
5:12:14	7.946881217	2060.157235	0.767456089	0.602577999	10.28478809	0.290495879	0.239661379	49.40655379	1000.11722	28.9	2055.806322	0.967901191	494.6817653	247.3408651	99.84510539	0	0	0	0	0	0	0
5:12:14	7.946881217	2060.157235	0.767456089	0.602577999	10.28478809	0.290495879	0.239661379	49.40655379	1000.11722	28.9	2055.806322	0.967901191	494.6817653	247.3408651	99.84510539	0	0	0	0	0	0	0
5:12:14	7.946881217	2060.157235	0.767456089	0.602577999	10.28478809	0.290495879	0.239661379	49.40655379	1000.11722	28.9	2055.806322	0.967901191	494.6817653	247.3408651	99.84510539	0	0	0	0	0	0	0
5:12:14	7.946881217	2060.157235	0.767456089	0.602577999	10.28478809	0.290495879	0.239661379	49.40655379	1000.11722	28.9	2055.806322	0.967901191	494.6817653	247.3408651	99.84510539	0	0	0	0	0	0	0
5:12:14	31.84537118	2057.839849	0.746033517	0.642439935	10.2743075	0.28379789	0.256418626	49.40335554	1000.509953	28.9	2054.242901	1.03236541	494.6418638	247.3209229	99.84505396	0	0	0	0	0	0	0
5:12:15	31.84537118	2057.839849	0.746033517	0.642439935	10.2743075	0.28379789	0.256418626	49.40335554	1000.509953	28.9	2054.242901	1.03236541	494.6418638	247.3209229	99.84505396	0	0	0	0	0	0	0
5:12:15	31.84537118	2057.839849	0.746033517	0.642439935	10.2743075	0.28379789	0.256418626	49.40335554	1000.509953	28.9	2054.242901	1.03236541	494.6418638	247.3209229	99.84505396	0	0	0	0	0	0	0
5:12:15	31.84537118	2057.839849	0.746033517	0.642439935	10.2743075	0.28379789	0.256418626	49.40335554	1000.509953	28.9	2054.242901	1.03236541	494.6418638	247.3209229	99.84505396	0	0	0	0	0	0	0
5:12:15	31.84537118	2057.839849	0.746033517	0.642439935	10.2743075	0.28379789	0.256418626	49.40335554	1000.509953	28.9	2054.242901	1.03236541	494.6418638	247.3209229	99.84505396	0	0	0	0	0	0	0
5:12:15	31.84537118	2057.839849	0.746033517	0.642439935	10.2743075	0.28379789	0.256418626	49.40335554	1000.509953	28.9	2054.242901	1.03236541	494.6418638	247.3209229	99.84505396	0	0	0	0	0	0	0
5:12:15	31.84537118	2057.839849	0.746033517	0.642439935	10.2743075	0.28379789	0.256418626	49.40335554	1000.509953	28.9	2054.242901	1.03236541	494.6418638	247.3209229	99.84505396	0	0	0	0	0	0	0
5:12:15	31.84537118	2057.839849	0.746033517	0.642439935	10.2743075	0.28379789	0.256418626	49.40335554	1000.509953	28.9	2054.242901	1.03236541	494.6418638	247.3209229	99.84505396	0	0	0	0	0	0	0
5:12:15	31.84537118	2057.839849	0.746033517	0.642439935	10.2743075	0.28379789	0.256418626	49.40335554	1000.509953	28.9	2054.242901	1.03236541	494.6418638	247.3209229	99.84505396	0	0	0	0	0	0	0
5:12:15	114.713038	2056.498306	0.657865161	0.460281247	10.26830144	0.27952852	0.264510337	49.40171804	1000.711032	28.9	2053.212901	1.06537109	494.6214343	247.3107125	99.84502763	0	0	0	0	0	0	0
5:12:15	114.713038	2056.498306	0.657865161	0.460281247	10.26830144	0.27952852	0.264510337	49.40171804	1000.711032	28.9	2053.212901	1.06537109	494.6214343	247.3107125	99.84502763	0	0	0	0	0	0	0
5:12:15	114.713038	2056.498306	0.657865161	0.460281247	10.26830144	0.27952852	0.264510337	49.40171804	1000.711032	28.9	2053.212901	1.06537109	494.6214343	247.3107125	99.84502763	0	0	0	0	0	0	0
5:12:15	114.713038	2056.498306	0.657865161	0.460281247	10.26830144	0.27952852	0.264510337	49.40171804	1000.711032	28.9	2053.212901	1.06537109	494.6214343	247.3107125	99.84502763	0	0	0	0	0	0	0
5:12:15	114.713038	2056.498306	0.657865161	0.460281247	10.26830144	0.27952852	0.264510337	49.40171804	1000.711032	28.9	2053.212901	1.06537109	494.6214343	247.3107125	99.84502763	0	0	0	0	0	0	0
5:12:15	114.713038	2056.498306	0.657865161	0.460281247	10.26830144	0.27952852	0.264510337	49.40171804	1000.711032	28.9	2053.212901	1.06537109	494.6214343	247.3107125	99.84502763	0	0	0	0	0	0	0
5:12:15	114.713038	2056.498306	0.657865161	0.460281247	10.26830144	0.27952852	0.264510337	49.40171804	1000.711032	28.9	2053.212901	1.06537109	494.6214343	247.3107125	99.84502763	0	0	0	0	0	0	0
5:12:15	114.713038	2056.498306	0.657865161	0.460281247	10.26830144	0.27952852	0.264510337	49.40171804	1000.711032	28.9	2053.212901	1.06537109	494.6214343	247.3107125	99.84502763	0	0	0	0	0	0	0
5:12:15	93.27749148	2056.755717	0.694258962	0.396327998	10.26522634	0.282022602	0.269989292	49.40087963	1000.813984	28.9	2052.727309	1.082269998	494.6109743	247.3054848	99.84501415	0	0	0	0	0	0	0
5:12:15	93.27749148	2056.755717	0.694258962	0.396327998	10.26522634	0.282022602	0.269989292	49.40087963	1000.813984	28.9	2052.727309	1.082269998	494.6109743	247.3054848	99.84501415	0	0	0	0	0	0	0
5:12:15	93.27749148	2056.755717	0.694258962	0.396327998	10.26522634	0.282022602	0.269989292	49.40087963	1000.813984	28.9	2052.727309	1.082269998	494.6109743	247.3054848	99.84501415	0	0	0	0	0	0	0
5:12:15	93.27749148	2056.755717	0.694258962	0.396327998	10.26522634	0.282022602	0.269989292	49.40087963	1000.813984	28.9	2052.727309	1.082269998	494.6109743	247.3054848	99.84501415	0	0	0	0	0	0	0
5:12:15	93.27749148	2056.755717	0.694258962	0.396327998	10.26522634	0.282022602	0.269989292	49.40087963	1000.813984	28.9	2052.727309	1.082269998	494.6109743	247.3054848	99.84501415	0	0	0	0	0	0	0
5:12:15	93.27749148	2056.755717	0.694258962	0.396327998	10.26522634	0.282022602	0.269989292	49.40087963	1000.813984	28.9	2052.727309	1.082269998	494.6109743	247.3054848	99.84501415	0	0	0	0	0	0	0
5:12:15	93.27749148	2056.755717	0.694258962	0.396327998	10.26522634	0.282022602	0.269989292	49.40087963	1000.813984	28.9	2052.727309	1.082269998	494.6109743	247.3054848	99.84501415	0	0	0	0	0	0	0
5:12:15	93.27749148	2056.755717	0.694258962	0.396327998	10.26522634	0.282022602	0.269989292	49.40087963	1000.813984	28.9	2052.727309	1.082269998	494.6109743	247.3054848	99.84501415	0	0	0	0	0	0	0
5:12:15	25.02993164	2056.469623	0.795404589	0.539295935	10.26365188	0.281115572	0.273770518	49.40045037	997.9787119	28.9	2052.439558	1.090922239	494.6056189	247.3028082	99.84500724	0	0	0	0	0	0	0
5:12:15	25.02993164	2056.469623	0.795404589	0.539295935	10.26365188	0.281115572	0.273770518	49.40045037	997.9787119	28.9	2052.439558	1.090922239	494.6056189	247.3028082	99.84500724	0	0	0	0	0	0	0
5:12:15	25.02993164	2056.469623	0.795404589	0.539295935	10.26365188	0.281115572	0.273770518	49.40045037	997.9787119	28.9	2052.439558	1.090922239	494.6056189	247.3028082	99.84500724	0	0	0	0	0	0	0
5:12:15	25.02993164	2056.469623	0.795404589	0.539295935	10.26365188	0.281115572	0.273770518	49.40045037	997.9787119	28.9	2052.439558	1.090922239	494.6056189	247.3028082	99.84500724	0	0	0	0	0	0	0
5:12:15	25.02993164	2056.469623	0.795404589	0.539295935	10.26365188	0.281115572	0.273770518	49.40045037	997.9787119	28.9	2052.439558	1.090922239	494.6056189	247.3028082	99.84500724	0	0	0	0	0	0	0
5:12:15	25.02993164	2056.469623	0.795404589	0.539295935	10.26365188	0.281115572	0.273770518	49.40045037	997.9787119	28.9	2052.439558	1.090922239	494.6056189	247.3028082	99.84500724	0	0	0	0	0	0	0
5:12:15	25.02993164	2056.469623	0.795404589	0.539295935	10.26365188	0.281115572	0.273770518	49.40045037	997.9787119	28.9	2052.439558	1.090922239	494.6056189	247.3028082	99.84500724	0	0	0	0	0	0	0
5:12:15	25.02993164	2056.469623	0.795404589	0.539295935	10.26365188	0.281115572	0.273770518	49.40045037	997.9787119	28.9	2052.439558	1.090922239	494.6056189	247.3028082	99.84500724	0	0	0	0	0	0	0
5:12:16	-107.966779	2056.436999	0.924711149	0.594175519	10.26284576	0.219627173	0.273554505	49.54663059	996.5270525	28.9	2052.352206	1.095352186	494.7029169	247.3512138	99.84549171	0	0	0	0	0	0	0
5:12:16	-107.966779	2056.436999	0.924711149	0.594175519	10.26284576	0.219627173	0.273554505	49.54663059	996.5270525	28.9	2052.352206	1.095352186	494.7029169	247.3512138	99.84549171	0	0	0	0	0	0	0
5:12:16	-107.966779	2056.436999	0.924711149	0.594175519	10.26284576	0.219627173	0.273554505	49.54663059	996.5270525	28.9	2052.352206	1.095352186	494.7029169	247.3512138	99.84549171	0	0	0	0	0	0	0
5:12:16	-107.966779	2056.436999	0.924711149	0.594175519	10.26284576	0.219627173	0.273554505	49.54663059	996.5270525	28.9	2052.352206	1.095352186	494.7029169	247.3512138	99.84549171	0	0	0	0	0	0	0
5:12:16	-107.966779	2056.436999	0.924711149	0.594175519	10.26284576	0.219627173	0.273554505	49.54663059	996.5270525	28.9	2052.352206	1.095352186	494.7029169	247.3512138	99.84549171	0	0	0	0	0	0	0
5:12:16	-107.966779	2056.436999	0.924711149	0.594175519	10.26284576	0.219627173	0.273554505	49.54663059	996.5270525	28.9	2052.352206	1.095352186	494.7029169	247.3512138	99.84549171	0	0	0	0	0	0	0
5:12:16	-107.966779	2056.436999	0.924711149	0.594175519	10.26284576	0.219627173	0.273554505	49.54663059	996.5270525	28.9	2052.352206	1.095352186	494.7029169	247.3512138	99.84549171	0	0	0	0	0	0	0
5:12:16	-107.966779	2056.436999	0.924711149	0.594175519	10.26284576	0.219627173	0.273554505	49.54663059	996.5270525	28.9	2052.352206	1.095352186	494.7029169	247.3512138	99.84549171	0	0	0	0	0	0	0
5:12:16	-107.966779	2056.436999	0.924711149	0.594175519	10.26284576	0.219627173	0.273554505	49.54663059	996.5270525	28.9	2052.352206	1.095352186	494.7029169	247.3512138	99.84549171	0	0	0	0	0	0	0
5:12:16	-26.54680685	2063.987591	0.624076109	0.411721866	10.32397703	-0.806326887	0.042763907	49.62147486	995.7838029	28.9	2052.426137	1.097620319	494.7527334	247.3759975	99.84573975	0	0	0	0	0	0	0
5:12:16	-26.54680685	2063.987591	0.624076109	0.411721866	10.32397703	-0.806326887	0.042763907	49.62147486	995.7838029	28.9	2052.426137	1.097620319	494.7527334	247.3759975	99.84573975	0	0	0	0	0	0	0
5:12:16	-26.54680685	2063.987591	0.624076109	0.411721866	10.32397703	-0.806326887	0.042763907	49.62147486	995.7838029	28.9	2052.426137	1.097620319	494.7527334	247.3759975	99.84573975	0	0	0	0	0	0	0
5:12:16	-26.54680685	2063.987591	0.624076109	0.411721866	10.32397703	-0.806326887	0.042763907	49.62147486	995.7838029	28.9	2052.426137	1.097620319	494.7527334	247.3759975	99.84573975	0	0	0	0	0	0	0
5:12:16	-26.54680685	2063.987591	0.624076109	0.411721866	10.32397703	-0.806326887	0.042763907	49.62147486	995.7838029	28.9	2052.426137	1.097620319	494.7527334	247.3759975	99.84573975	0	0	0	0	0	0	0
5:12:16	-26.54680685	2063.987591	0.624076109	0.411721866	10.32397703	-0.806326887	0.042763907	49.62147486	995.7838029	28.9	2052.426137	1.097620319	494.7527334	247.3759975	99.84573975	0	0	0	0	0	0	0
5:12:16	-26.54680685	2063.987591	0.624076109	0.411721866	10.32397703	-0.806326887	0.042763907	49.62147486	995.7838029	28.9	2052.426137	1.097620319	494.7527334	247.3759975	99.84573975	0	0	0	0	0	0	0
5:12:16	-26.54680685	2063.987591	0.624076109	0.411721866	10.32397703	-0.806326887	0.042763907	49.62147486	995.7838029	28.9	2052.426137	1.097620319	494.7527334	247.3759975	99.84573975	0	0	0	0	0	0	0
5:12:16	143.5950029	2087.440231	0.303046968	0.056921595	10.47363624	-2.460039366	-0.66091288	49.65979513	995.4032591	28.9	2052.946542	1.098781604	494.7782395	247.3886867	99.84586675	0	0	0	0	0	0	0
5:12:16	143.5950029	2087.440231	0.303046968	0.056921595	10.47363624	-2.460039366	-0.66091288	49.65979513	995.4032591	28.9	2052.946542	1.098781604	494.7782395	247.3886867	99.84586675	0	0	0	0	0	0	0
5:12:16	143.5950029	2087.440231	0.303046968	0.056921595	10.47363624	-2.460039366	-0.66091288	49.65979513	995.4032591	28.9	2052.946542	1.098781604	494.7782395	247.3886867	99.84586675	0	0	0	0	0	0	0
5:12:16	143.5950029	2087.440231	0.303046968	0.056921595	10.47363624	-2.460039366	-0.66091288	49.65979513	995.4032591	28.9	2052.946542	1.098781604	494.7782395	247.3886867	99.84586675	0	0	0	0	0	0	0
5:12:16	143.5950029	2087.440231	0.303046968	0.056921595	10.47363624	-2.460039366	-0.66091288	49.65979513	995.4032591	28.9	2052.946542	1.098781604	494.7782395	247.3886867	99.84586675	0	0	0	0	0	0	0
5:12:16	143.5950029	2087.440231	0.303046968	0.056921595	10.47363624	-2.460039366	-0.66091288	49.65979513	995.4032591	28.9	2052.946542	1.098781604	494.7782395	247.3886867	99.84586675	0	0	0	0	0	0	0
5:12:16	143.5950029	2087.440231	0.303046968	0.056921595	10.47363624	-2.460039366	-0.66091288	49.65979513	995.4032591	28.9	2052.946542	1.098781604	494.7782395	247.3886867	99.84586675	0	0	0	0	0	0	0
5:12:16	143.5950029	2087.440231	0.303046968	0.056921595	10.47363624	-2.460039366	-0.66091288	49.65979513	995.4032591	28.9	2052.946542	1.098781604	494.7782395	247.3886867	99.84586675	0	0	0	0	0	0	0
5:12:16	75.86508948	2123.890206	-0.257855953	-0.479888143	10.72670975	-4.291980156	-1.748035394	49.67941511	998.3350366	28.9	2054.175446	1.050576181	494.7912986	247.3951836	99.84593178	0	0	0	0	0	0	0
5:12:16	75.86508948	2123.890206	-0.257855953	-0.479888143	10.72670975	-4.291980156	-1.748035394	49.67941511	998.3350366	28.9	2054.175446	1.050576181	494.7912986	247.3951836	99.84593178	0	0	0	0	0	0	0
5:12:16	75.86508948	2123.890206	-0.257855953	-0.479888143	10.72670975	-4.291980156	-1.748035394	49.67941511	998.3350366	28.9	2054.175446	1.050576181	494.7912986	247.3951836	99.84593178	0	0	0	0	0	0	0
5:12:16	75.86508948	2123.890206	-0.257855953	-0.479888143	10.72670975	-4.291980156	-1.748035394	49.67941511	998.3350366	28.9	2054.175446	1.050576181	494.7912986	247.3951836	99.84593178	0	0	0	0	0	0	0
5:12:16	75.86508948	2123.890206	-0.257855953	-0.479888143	10.72670975	-4.291980156	-1.748035394	49.67941511	998.3350366	28.9	2054.175446	1.050576181	494.7912986	247.3951836	99.84593178	0	0	0	0	0	0	0
5:12:16	75.86508948	2123.890206	-0.257855953	-0.479888143	10.72670975	-4.291980156	-1.748035394	49.67941511	998.3350366	28.9	2054.175446	1.050576181	494.7912986	247.3951836	99.84593178	0	0	0	0	0	0	0
5:12:16	75.86508948	2123.890206	-0.257855953	-0.479888143	10.72670975	-4.291980156	-1.748035394	49.67941511	998.3350366	28.9	2054.175446	1.050576181	494.7912986	247.3951836	99.84593178	0	0	0	0	0	0	0
5:12:17	75.86508948	2123.890206	-0.257855953	-0.479888143	10.72670975	-4.291980156	-1.748035394	49.67941511	998.3350366	28.9	2054.175446	1.050576181	494.7912986	247.3951836	99.84593178	0	0	0	0	0	0	0
5:12:17	75.86508948	2123.890206	-0.257855953	-0.479888143	10.72670975	-4.291980156	-1.748035394	49.67941511	998.3350366	28.9	2054.175446	1.050576181	494.7912986	247.3951836	99.84593178	0	0	0	0	0	0	0
5:12:17	285.5360938	2192.118658	-0.995542248	-0.904958729	11.16580339	-6.10540584	-3.163594122	49.54306053	999.8361068	28.9	2056.771692	0.977095005	494.7979849	247.39851	99.84596507	0	0	0	0	0	0	0
5:12:17	285.5360938	2192.118658	-0.995542248	-0.904958729	11.16580339	-6.10540584	-3.163594122	49.54306053	999.8361068	28.9	2056.771692	0.977095005	494.7979849	247.39851	99.84596507	0	0	0	0	0	0	0
5:12:17	285.5360938	2192.118658	-0.995542248	-0.904958729	11.16580339	-6.10540584	-3.163594122	49.54306053	999.8361068	28.9	2056.771692	0.977095005	494.7979849	247.39851	99.84596507	0	0	0	0	0	0	0
5:12:17	285.5360938	2192.118658	-0.995542248	-0.904958729	11.16580339	-6.10540584	-3.163594122	49.54306053	999.8361068	28.9	2056.771692	0.977095005	494.7979849	247.39851	99.84596507	0	0	0	0	0	0	0
5:12:17	285.5360938	2192.118658	-0.995542248	-0.904958729	11.16580339	-6.10540584	-3.163594122	49.54306053	999.8361068	28.9	2056.771692	0.977095005	494.7979849	247.39851	99.84596507	0	0	0	0	0	0	0
5:12:17	285.5360938	2192.118658	-0.995542248	-0.904958729	11.16580339	-6.10540584	-3.163594122	49.54306053	999.8361068	28.9	2056.771692	0.977095005	494.7979849	247.39851	99.84596507	0	0	0	0	0	0	0
5:12:17	285.5360938	2192.118658	-0.995542248	-0.904958729	11.16580339	-6.10540584	-3.163594122	49.54306053	999.8361068	28.9	2056.771692	0.977095005	494.7979849	247.39851	99.84596507	0	0	0	0	0	0	0
5:12:17	285.5360938	2192.118658	-0.995542248	-0.904958729	11.16580339	-6.10540584	-3.163594122	49.54306053	999.8361068	28.9	2056.771692	0.977095005	494.7979849	247.39851	99.84596507	0	0	0	0	0	0	0
5:12:17	594.489856	2297.791433	-1.798933631	-1.628098869	11.81783534	-7.64752779	-4.75035219	49.47324699	1000.604655	28.9	2061.81097	0.854672642	494.8014083	247.4002131	99.84598212	0	0	0	0	0	0	0
5:12:17	594.489856	2297.791433	-1.798933631	-1.628098869	11.81783534	-7.64752779	-4.75035219	49.47324699	1000.604655	28.9	2061.81097	0.854672642	494.8014083	247.4002131	99.84598212	0	0	0	0	0	0	0
5:12:17	594.489856	2297.791433	-1.798933631	-1.628098869	11.81783534	-7.64752779	-4.75035219	49.47324699	1000.604655	28.9	2061.81097	0.854672642	494.8014083	247.4002131	99.84598212	0	0	0	0	0	0	0
5:12:17	594.489856	2297.791433	-1.798933631	-1.628098869	11.81783534	-7.64752779	-4.75035219	49.47324699	1000.604655	28.9	2061.81097	0.854672642	494.8014083	247.4002131	99.84598212	0	0	0	0	0	0	0
5:12:17	594.489856	2297.791433	-1.798933631	-1.628098869	11.81783534	-7.64752779	-4.75035219	49.47324699	1000.604655	28.9	2061.81097	0.854672642	494.8014083	247.4002131	99.84598212	0	0	0	0	0	0	0
5:12:17	594.489856	2297.791433	-1.798933631	-1.628098869	11.81783534	-7.64752779	-4.75035219	49.47324699	1000.604655	28.9	2061.81097	0.854672642	494.8014083	247.4002131	99.84598212	0	0	0	0	0	0	0
5:12:17	594.489856	2297.791433	-1.798933631	-1.628098869	11.81783534	-7.64752779	-4.75035219	49.47324699	1000.604655	28.9	2061.81097	0.854672642	494.8014083	247.4002131	99.84598212	0	0	0	0	0	0	0
5:12:17	594.489856	2297.791433	-1.798933631	-1.628098869	11.81783534	-7.64752779	-4.75035219	49.47324699	1000.604655	28.9	2061.81097	0.854672642	494.8014083	247.4002131	99.84598212	0	0	0	0	0	0	0
5:12:17	518.5310143	2415.017982	-1.791862019	-1.588106621	12.50307569	-8.401790228	-6.113276322	49.43750246	1000.998151	28.9	2069.146289	0.730392393	494.803161	247.4010851	99.84599084	0	0	0	0	0	0	0
5:12:17	518.5310143	2415.017982	-1.791862019	-1.588106621	12.50307569	-8.401790228	-6.113276322	49.43750246	1000.998151	28.9	2069.146289	0.730392393	494.803161	247.4010851	99.84599084	0	0	0	0	0	0	0
5:12:17	518.5310143	2415.017982	-1.791862019	-1.588106621	12.50307569	-8.401790228	-6.113276322	49.43750246	1000.998151	28.9	2069.146289	0.730392393	494.803161	247.4010851	99.84599084	0	0	0	0	0	0	0
5:12:17	518.5310143	2415.017982	-1.791862019	-1.588106621	12.50307569	-8.401790228	-6.113276322	49.43750246	1000.998151	28.9	2069.146289	0.730392393	494.803161	247.4010851	99.84599084	0	0	0	0	0	0	0
5:12:17	518.5310143	2415.017982	-1.791862019	-1.588106621	12.50307569	-8.401790228	-6.113276322	49.43750246	1000.998151	28.9	2069.146289	0.730392393	494.803161	247.4010851	99.84599084	0	0	0	0	0	0	0
5:12:17	518.5310143	2415.017982	-1.791862019	-1.588106621	12.50307569	-8.401790228	-6.113276322	49.43750246	1000.998151	28.9	2069.146289	0.730392393	494.803161	247.4010851	99.84599084	0	0	0	0	0	0	0
5:12:17	518.5310143	2415.017982	-1.791862019	-1.588106621	12.50307569	-8.401790228	-6.113276322	49.43750246	1000.998151	28.9	2069.146289	0.730392393	494.803161	247.4010851	99.84599084	0	0	0	0	0	0	0
5:12:17	518.5310143	2415.017982	-1.791862019	-1.588106621	12.50307569	-8.401790228	-6.113276322	49.43750246	1000.998151	28.9	2069.146289	0.730392393	494.803161	247.4010851	99.84599084	0	0	0	0	0	0	0
5:12:17	518.5310143	2415.017982	-1.791862019	-1.588106621	12.50307569	-8.401790228	-6.113276322	49.43750246	1000.998151	28.9	2069.146289	0.730392393	494.803161	247.4010851	99.84599084	0	0	0	0	0	0	0
5:12:17	308.8768873	2518.597135	-0.501497354	-0.31111859	12.99966275	-7.338764597	-6.807933477	49.38320126	1001.819869	28.9	2079.43022	0.484360905	494.8911784	247.4450916	99.84599531	0	0	0	0	0	0	0
5:12:17	308.8768873	2518.597135	-0.501497354	-0.31111859	12.99966275	-7.338764597	-6.807933477	49.38320126	1001.819869	28.9	2079.43022	0.484360905	494.8911784	247.4450916	99.84599531	0	0	0	0	0	0	0
5:12:17	308.8768873	2518.597135	-0.501497354	-0.31111859	12.99966275	-7.338764597	-6.807933477	49.38320126	1001.819869	28.9	2079.43022	0.484360905	494.8911784	247.4450916	99.84599531	0	0	0	0	0	0	0
5:12:17	308.8768873	2518.597135	-0.501497354	-0.31111859	12.99966275	-7.338764597	-6.807933477	49.38320126	1001.819869	28.9	2079.43022	0.484360905	494.8911784	247.4450916	99.84599531	0	0	0	0	0	0	0
5:12:17	308.8768873	2518.597135	-0.501497354	-0.31111859	12.99966275	-7.338764597	-6.807933477	49.38320126	1001.819869	28.9	2079.43022	0.484360905	494.8911784	247.4450916	99.84599531	0	0	0	0	0	0	0
5:12:18	308.8768873	2518.597135	-0.501497354	-0.31111859	12.99966275	-7.338764597	-6.807933477	49.38320126	1001.819869	28.9	2079.43022	0.484360905	494.8911784	247.4450916	99.84599531	0	0	0	0	0	0	0
5:12:18	308.8768873	2518.597135	-0.501497354	-0.31111859	12.99966275	-7.338764597	-6.807933477	49.38320126	1001.819869	28.9	2079.43022	0.484360905	494.8911784	247.4450916	99.84599531	0	0	0	0	0	0	0
5:12:18	308.8768873	2518.597135	-0.501497354	-0.31111859	12.99966275	-7.338764597	-6.807933477	49.38320126	1001.819869	28.9	2079.43022	0.484360905	494.8911784	247.4450916	99.84599531	0	0	0	0	0	0	0
5:12:18	102.4303263	2552.668485	0.657569355	0.554587282	13.10564333	-5.441615474	-6.55998194	49.34259905	1002.240589	28.9	2091.718121	0.247992783	494.9672194	247.4831109	99.8459976	0	0	0	0	0	0	0
5:12:18	102.4303263	2552.668485	0.657569355	0.554587282	13.10564333	-5.441615474	-6.55998194	49.34259905	1002.240589	28.9	2091.718121	0.247992783	494.9672194	247.4831109	99.8459976	0	0	0	0	0	0	0
5:12:18	102.4303263	2552.668485	0.657569355	0.554587282	13.10564333	-5.441615474	-6.55998194	49.34259905	1002.240589	28.9	2091.718121	0.247992783	494.9672194	247.4831109	99.8459976	0	0	0	0	0	0	0
5:12:18	102.4303263	2552.668485	0.657569355	0.554587282	13.10564333	-5.441615474	-6.55998194	49.34259905	1002.240589	28.9	2091.718121	0.247992783	494.9672194	247.4831109	99.8459976	0	0	0	0	0	0	0
5:12:18	102.4303263	2552.668485	0.657569355	0.554587282	13.10564333	-5.441615474	-6.55998194	49.34259905	1002.240589	28.9	2091.718121	0.247992783	494.9672194	247.4831109	99.8459976	0	0	0	0	0	0	0
5:12:18	102.4303263	2552.668485	0.657569355	0.554587282	13.10564333	-5.441615474	-6.55998194	49.34259905	1002.240589	28.9	2091.718121	0.247992783	494.9672194	247.4831109	99.8459976	0	0	0	0	0	0	0
5:12:18	102.4303263	2552.668485	0.657569355	0.554587282	13.10564333	-5.441615474	-6.55998194	49.34259905	1002.240589	28.9	2091.718121	0.247992783	494.9672194	247.4831109	99.8459976	0	0	0	0	0	0	0
5:12:18	102.4303263	2552.668485	0.657569355	0.554587282	13.10564333	-5.441615474	-6.55998194	49.34259905	1002.240589	28.9	2091.718121	0.247992783	494.9672194	247.4831109	99.8459976	0	0	0	0	0	0	0
5:12:18	102.4303263	2552.668485	0.657569355	0.554587282	13.10564333	-5.441615474	-6.55998194	49.34259905	1002.240589	28.9	2091.718121	0.247992783	494.9672194	247.4831109	99.8459976	0	0	0	0	0	0	0
5:12:18	-214.6149929	2525.471568	1.86240351	1.158884688	12.87294539	-3.470459123	-5.640438753	49.32181071	1002.455998	28.9	2103.520886	0.126972305	495.0061523	247.5025768	99.84599877	0	0	0	0	0	0	0
5:12:18	-214.6149929	2525.471568	1.86240351	1.158884688	12.87294539	-3.470459123	-5.640438753	49.32181071	1002.455998	28.9	2103.520886	0.126972305	495.0061523	247.5025768	99.84599877	0	0	0	0	0	0	0
5:12:18	-214.6149929	2525.471568	1.86240351	1.158884688	12.87294539	-3.470459123	-5.640438753	49.32181071	1002.455998	28.9	2103.520886	0.126972305	495.0061523	247.5025768	99.84599877	0	0	0	0	0	0	0
5:12:18	-214.6149929	2525.471568	1.86240351	1.158884688	12.87294539	-3.470459123	-5.640438753	49.32181071	1002.455998	28.9	2103.520886	0.126972305	495.0061523	247.5025768	99.84599877	0	0	0	0	0	0	0
5:12:18	-214.6149929	2525.471568	1.86240351	1.158884688	12.87294539	-3.470459123	-5.640438753	49.32181071	1002.455998	28.9	2103.520886	0.126972305	495.0061523	247.5025768	99.84599877	0	0	0	0	0	0	0
5:12:18	-214.6149929	2525.471568	1.86240351	1.158884688	12.87294539	-3.470459123	-5.640438753	49.32181071	1002.455998	28.9	2103.520886	0.126972305	495.0061523	247.5025768	99.84599877	0	0	0	0	0	0	0
5:12:18	-214.6149929	2525.471568	1.86240351	1.158884688	12.87294539	-3.470459123	-5.640438753	49.32181071	1002.455998	28.9	2103.520886	0.126972305	495.0061523	247.5025768	99.84599877	0	0	0	0	0	0	0
5:12:18	-214.6149929	2525.471568	1.86240351	1.158884688	12.87294539	-3.470459123	-5.640438753	49.32181071	1002.455998	28.9	2103.520886	0.126972305	495.0061523	247.5025768	99.84599877	0	0	0	0	0	0	0
5:12:18	-224.9844764	2455.560811	2.775830597	1.62403696	12.40311604	-1.698971071	-4.345472642	49.31116708	1002.566287	28.9	2113.607901	0.06500982	495.026086	247.5125433	99.84599937	0	0	0	0	0	0	0
5:12:18	-224.9844764	2455.560811	2.775830597	1.62403696	12.40311604	-1.698971071	-4.345472642	49.31116708	1002.566287	28.9	2113.607901	0.06500982	495.026086	247.5125433	99.84599937	0	0	0	0	0	0	0
5:12:18	-224.9844764	2455.560811	2.775830597	1.62403696	12.40311604	-1.698971071	-4.345472642	49.31116708	1002.566287	28.9	2113.607901	0.06500982	495.026086	247.5125433	99.84599937	0	0	0	0	0	0	0
5:12:18	-224.9844764	2455.560811	2.775830597	1.62403696	12.40311604	-1.698971071	-4.345472642	49.31116708	1002.566287	28.9	2113.607901	0.06500982	495.026086	247.5125433	99.84599937	0	0	0	0	0	0	0
5:12:18	-224.9844764	2455.560811	2.775830597	1.62403696	12.40311604	-1.698971071	-4.345472642	49.31116708	1002.566287	28.9	2113.607901	0.06500982	495.026086	247.5125433	99.84599937	0	0	0	0	0	0	0
5:12:18	-224.9844764	2455.560811	2.775830597	1.62403696	12.40311604	-1.698971071	-4.345472642	49.31116708	1002.566287	28.9	2113.607901	0.06500982	495.026086	247.5125433	99.84599937	0	0	0	0	0	0	0
5:12:18	-224.9844764	2455.560811	2.775830597	1.62403696	12.40311604	-1.698971071	-4.345472642	49.31116708	1002.566287	28.9	2113.607901	0.06500982	495.026086	247.5125433	99.84599937	0	0	0	0	0	0	0
5:12:18	-224.9844764	2455.560811	2.775830597	1.62403696	12.40311604	-1.698971071	-4.345472642	49.31116708	1002.566287	28.9	2113.607901	0.06500982	495.026086	247.5125433	99.84599937	0	0	0	0	0	0	0
5:12:18	-224.9844764	2455.560811	2.775830597	1.62403696	12.40311604	-1.698971071	-4.345472642	49.31116708	1002.566287	28.9	2113.607901	0.06500982	495.026086	247.5125433	99.84599937	0	0	0	0	0	0	0
5:12:18	-263.1853479	2355.084295	3.404449266	2.497538924	11.78317941	-0.321385188	-2.951185993	49.40331755	1000.975267	28.9	2121.131566	0.033285028	495.036292	247.5176462	99.84599968	0	0	0	0	0	0	0
5:12:18	-263.1853479	2355.084295	3.404449266	2.497538924	11.78317941	-0.321385188	-2.951185993	49.40331755	1000.975267	28.9	2121.131566	0.033285028	495.036292	247.5176462	99.84599968	0	0	0	0	0	0	0
5:12:18	-263.1853479	2355.084295	3.404449266	2.497538924	11.78317941	-0.321385188	-2.951185993	49.40331755	1000.975267	28.9	2121.131566	0.033285028	495.036292	247.5176462	99.84599968	0	0	0	0	0	0	0
5:12:18	-263.1853479	2355.084295	3.404449266	2.497538924	11.78317941	-0.321385188	-2.951185993	49.40331755	1000.975267	28.9	2121.131566	0.033285028	495.036292	247.5176462	99.84599968	0	0	0	0	0	0	0
5:12:19	-263.1853479	2355.084295	3.404449266	2.497538924	11.78317941	-0.321385188	-2.951185993	49.40331755	1000.975267	28.9	2121.131566	0.033285028	495.036292	247.5176462	99.84599968	0	0	0	0	0	0	0
5:12:19	-263.1853479	2355.084295	3.404449266	2.497538924	11.78317941	-0.321385188	-2.951185993	49.40331755	1000.975267	28.9	2121.131566	0.033285028	495.036292	247.5176462	99.84599968	0	0	0	0	0	0	0
5:12:19	-263.1853479	2355.084295	3.404449266	2.497538924	11.78317941	-0.321385188	-2.951185993	49.40331755	1000.975267	28.9	2121.131566	0.033285028	495.036292	247.5176462	99.84599968	0	0	0	0	0	0	0
5:12:19	-263.1853479	2355.084295	3.404449266	2.497538924	11.78317941	-0.321385188	-2.951185993	49.40331755	1000.975267	28.9	2121.131566	0.033285028	495.036292	247.5176462	99.84599968	0	0	0	0	0	0	0
5:12:19	-468.7662981	2245.914983	3.209798024	2.658979929	11.17910786	0.155698784	-1.795855228	49.45049858	1000.160665	28.9	2124.33573	0.017041934	495.0415175	247.5202588	99.84599984	0	0	0	0	0	0	0
5:12:19	-468.7662981	2245.914983	3.209798024	2.658979929	11.17910786	0.155698784	-1.795855228	49.45049858	1000.160665	28.9	2124.33573	0.017041934	495.0415175	247.5202588	99.84599984	0	0	0	0	0	0	0
5:12:19	-468.7662981	2245.914983	3.209798024	2.658979929	11.17910786	0.155698784	-1.795855228	49.45049858	1000.160665	28.9	2124.33573	0.017041934	495.0415175	247.5202588	99.84599984	0	0	0	0	0	0	0
5:12:19	-468.7662981	2245.914983	3.209798024	2.658979929	11.17910786	0.155698784	-1.795855228	49.45049858	1000.160665	28.9	2124.33573	0.017041934	495.0415175	247.5202588	99.84599984	0	0	0	0	0	0	0
5:12:19	-468.7662981	2245.914983	3.209798024	2.658979929	11.17910786	0.155698784	-1.795855228	49.45049858	1000.160665	28.9	2124.33573	0.017041934	495.0415175	247.5202588	99.84599984	0	0	0	0	0	0	0
5:12:19	-468.7662981	2245.914983	3.209798024	2.658979929	11.17910786	0.155698784	-1.795855228	49.45049858	1000.160665	28.9	2124.33573	0.017041934	495.0415175	247.5202588	99.84599984	0	0	0	0	0	0	0
5:12:19	-468.7662981	2245.914983	3.209798024	2.658979929	11.17910786	0.155698784	-1.795855228	49.45049858	1000.160665	28.9	2124.33573	0.017041934	495.0415175	247.5202588	99.84599984	0	0	0	0	0	0	0
5:12:19	-468.7662981	2245.914983	3.209798024	2.658979929	11.17910786	0.155698784	-1.795855228	49.45049858	1000.160665	28.9	2124.33573	0.017041934	495.0415175	247.5202588	99.84599984	0	0	0	0	0	0	0
5:12:19	-239.4024246	2163.498263	2.344440588	2.041541724	10.77270322	0.267453777	-0.987261877	49.47465528	999.7435883	28.9	2100.479566	0.19512547	495.044193	247.5215965	99.84599992	0	0	0	0	0	0	0
5:12:19	-239.4024246	2163.498263	2.344440588	2.041541724	10.77270322	0.267453777	-0.987261877	49.47465528	999.7435883	28.9	2100.479566	0.19512547	495.044193	247.5215965	99.84599992	0	0	0	0	0	0	0
5:12:19	-239.4024246	2163.498263	2.344440588	2.041541724	10.77270322	0.267453777	-0.987261877	49.47465528	999.7435883	28.9	2100.479566	0.19512547	495.044193	247.5215965	99.84599992	0	0	0	0	0	0	0
5:12:19	-239.4024246	2163.498263	2.344440588	2.041541724	10.77270322	0.267453777	-0.987261877	49.47465528	999.7435883	28.9	2100.479566	0.19512547	495.044193	247.5215965	99.84599992	0	0	0	0	0	0	0
5:12:19	-239.4024246	2163.498263	2.344440588	2.041541724	10.77270322	0.267453777	-0.987261877	49.47465528	999.7435883	28.9	2100.479566	0.19512547	495.044193	247.5215965	99.84599992	0	0	0	0	0	0	0
5:12:19	-239.4024246	2163.498263	2.344440588	2.041541724	10.77270322	0.267453777	-0.987261877	49.47465528	999.7435883	28.9	2100.479566	0.19512547	495.044193	247.5215965	99.84599992	0	0	0	0	0	0	0
5:12:19	-239.4024246	2163.498263	2.344440588	2.041541724	10.77270322	0.267453777	-0.987261877	49.47465528	999.7435883	28.9	2100.479566	0.19512547	495.044193	247.5215965	99.84599992	0	0	0	0	0	0	0
5:12:19	-239.4024246	2163.498263	2.344440588	2.041541724	10.77270322	0.267453777	-0.987261877	49.47465528	999.7435883	28.9	2100.479566	0.19512547	495.044193	247.5215965	99.84599992	0	0	0	0	0	0	0
5:12:19	-239.4024246	2163.498263	2.344440588	2.041541724	10.77270322	0.267453777	-0.987261877	49.47465528	999.7435883	28.9	2100.479566	0.19512547	495.044193	247.5215965	99.84599992	0	0	0	0	0	0	0
5:12:19	-66.68353742	2118.365295	1.698073581	1.652293362	10.55291205	0.309768334	-0.475406081	49.4870235	999.5300452	28.9	2083.909546	0.441504241	495.0455628	247.5222814	99.84599996	0	0	0	0	0	0	0
5:12:19	-66.68353742	2118.365295	1.698073581	1.652293362	10.55291205	0.309768334	-0.475406081	49.4870235	999.5300452	28.9	2083.909546	0.441504241	495.0455628	247.5222814	99.84599996	0	0	0	0	0	0	0
5:12:19	-66.68353742	2118.365295	1.698073581	1.652293362	10.55291205	0.309768334	-0.475406081	49.4870235	999.5300452	28.9	2083.909546	0.441504241	495.0455628	247.5222814	99.84599996	0	0	0	0	0	0	0
5:12:19	-66.68353742	2118.365295	1.698073581	1.652293362	10.55291205	0.309768334	-0.475406081	49.4870235	999.5300452	28.9	2083.909546	0.441504241	495.0455628	247.5222814	99.84599996	0	0	0	0	0	0	0
5:12:19	-66.68353742	2118.365295	1.698073581	1.652293362	10.55291205	0.309768334	-0.475406081	49.4870235	999.5300452	28.9	2083.909546	0.441504241	495.0455628	247.5222814	99.84599996	0	0	0	0	0	0	0
5:12:19	-66.68353742	2118.365295	1.698073581	1.652293362	10.55291205	0.309768334	-0.475406081	49.4870235	999.5300452	28.9	2083.909546	0.441504241	495.0455628	247.5222814	99.84599996	0	0	0	0	0	0	0
5:12:19	-66.68353742	2118.365295	1.698073581	1.652293362	10.55291205	0.309768334	-0.475406081	49.4870235	999.5300452	28.9	2083.909546	0.441504241	495.0455628	247.5222814	99.84599996	0	0	0	0	0	0	0
5:12:19	-66.68353742	2118.365295	1.698073581	1.652293362	10.55291205	0.309768334	-0.475406081	49.4870235	999.5300452	28.9	2083.909546	0.441504241	495.0455628	247.5222814	99.84599996	0	0	0	0	0	0	0
5:12:19	-87.59726716	2093.370207	1.411213674	1.401094202	10.43729897	0.322329387	-0.158191913	49.49335603	1002.547327	28.9	2074.975783	0.616450171	496.8611362	248.4303121	99.84746398	0	0	0	0	0	0	0
5:12:19	-87.59726716	2093.370207	1.411213674	1.401094202	10.43729897	0.322329387	-0.158191913	49.49335603	1002.547327	28.9	2074.975783	0.616450171	496.8611362	248.4303121	99.84746398	0	0	0	0	0	0	0
5:12:19	-87.59726716	2093.370207	1.411213674	1.401094202	10.43729897	0.322329387	-0.158191913	49.49335603	1002.547327	28.9	2074.975783	0.616450171	496.8611362	248.4303121	99.84746398	0	0	0	0	0	0	0
5:12:20	-87.59726716	2093.370207	1.411213674	1.401094202	10.43729897	0.322329387	-0.158191913	49.49335603	1002.547327	28.9	2074.975783	0.616450171	496.8611362	248.4303121	99.84746398	0	0	0	0	0	0	0
5:12:20	-87.59726716	2093.370207	1.411213674	1.401094202	10.43729897	0.322329387	-0.158191913	49.49335603	1002.547327	28.9	2074.975783	0.616450171	496.8611362	248.4303121	99.84746398	0	0	0	0	0	0	0
5:12:20	-87.59726716	2093.370207	1.411213674	1.401094202	10.43729897	0.322329387	-0.158191913	49.49335603	1002.547327	28.9	2074.975783	0.616450171	496.8611362	248.4303121	99.84746398	0	0	0	0	0	0	0
5:12:20	-87.59726716	2093.370207	1.411213674	1.401094202	10.43729897	0.322329387	-0.158191913	49.49335603	1002.547327	28.9	2074.975783	0.616450171	496.8611362	248.4303121	99.84746398	0	0	0	0	0	0	0
5:12:20	-87.59726716	2093.370207	1.411213674	1.401094202	10.43729897	0.322329387	-0.158191913	49.49335603	1002.547327	28.9	2074.975783	0.616450171	496.8611362	248.4303121	99.84746398	0	0	0	0	0	0	0
5:12:20	-87.59726716	2093.370207	1.411213674	1.401094202	10.43729897	0.322329387	-0.158191913	49.49335603	1002.547327	28.9	2074.975783	0.616450171	496.8611362	248.4303121	99.84746398	0	0	0	0	0	0	0
5:12:20	5.980263215	2078.82533	1.186021401	1.275384231	10.36590507	0.319808646	0.03390174	49.49659829	1004.092175	28.9	2067.659985	0.706022488	497.7907097	248.8952238	99.84821356	0	0	0	0	0	0	0
5:12:20	5.980263215	2078.82533	1.186021401	1.275384231	10.36590507	0.319808646	0.03390174	49.49659829	1004.092175	28.9	2067.659985	0.706022488	497.7907097	248.8952238	99.84821356	0	0	0	0	0	0	0
5:12:20	5.980263215	2078.82533	1.186021401	1.275384231	10.36590507	0.319808646	0.03390174	49.49659829	1004.092175	28.9	2067.659985	0.706022488	497.7907097	248.8952238	99.84821356	0	0	0	0	0	0	0
5:12:20	5.980263215	2078.82533	1.186021401	1.275384231	10.36590507	0.319808646	0.03390174	49.49659829	1004.092175	28.9	2067.659985	0.706022488	497.7907097	248.8952238	99.84821356	0	0	0	0	0	0	0
5:12:20	5.980263215	2078.82533	1.186021401	1.275384231	10.36590507	0.319808646	0.03390174	49.49659829	1004.092175	28.9	2067.659985	0.706022488	497.7907097	248.8952238	99.84821356	0	0	0	0	0	0	0
5:12:20	5.980263215	2078.82533	1.186021401	1.275384231	10.36590507	0.319808646	0.03390174	49.49659829	1004.092175	28.9	2067.659985	0.706022488	497.7907097	248.8952238	99.84821356	0	0	0	0	0	0	0
5:12:20	5.980263215	2078.82533	1.186021401	1.275384231	10.36590507	0.319808646	0.03390174	49.49659829	1004.092175	28.9	2067.659985	0.706022488	497.7907097	248.8952238	99.84821356	0	0	0	0	0	0	0
5:12:20	5.980263215	2078.82533	1.186021401	1.275384231	10.36590507	0.319808646	0.03390174	49.49659829	1004.092175	28.9	2067.659985	0.706022488	497.7907097	248.8952238	99.84821356	0	0	0	0	0	0	0
5:12:20	-48.15052123	2069.993585	1.046162957	0.756908726	10.3273994	0.311838027	0.145645691	49.49825832	1004.883138	28.9	2063.159768	0.800683514	498.2666514	249.1332586	99.84859734	0	0	0	0	0	0	0
5:12:20	-48.15052123	2069.993585	1.046162957	0.756908726	10.3273994	0.311838027	0.145645691	49.49825832	1004.883138	28.9	2063.159768	0.800683514	498.2666514	249.1332586	99.84859734	0	0	0	0	0	0	0
5:12:20	-48.15052123	2069.993585	1.046162957	0.756908726	10.3273994	0.311838027	0.145645691	49.49825832	1004.883138	28.9	2063.159768	0.800683514	498.2666514	249.1332586	99.84859734	0	0	0	0	0	0	0
5:12:20	-48.15052123	2069.993585	1.046162957	0.756908726	10.3273994	0.311838027	0.145645691	49.49825832	1004.883138	28.9	2063.159768	0.800683514	498.2666514	249.1332586	99.84859734	0	0	0	0	0	0	0
5:12:20	-48.15052123	2069.993585	1.046162957	0.756908726	10.3273994	0.311838027	0.145645691	49.49825832	1004.883138	28.9	2063.159768	0.800683514	498.2666514	249.1332586	99.84859734	0	0	0	0	0	0	0
5:12:20	-48.15052123	2069.993585	1.046162957	0.756908726	10.3273994	0.311838027	0.145645691	49.49825832	1004.883138	28.9	2063.159768	0.800683514	498.2666514	249.1332586	99.84859734	0	0	0	0	0	0	0
5:12:20	-48.15052123	2069.993585	1.046162957	0.756908726	10.3273994	0.311838027	0.145645691	49.49825832	1004.883138	28.9	2063.159768	0.800683514	498.2666514	249.1332586	99.84859734	0	0	0	0	0	0	0
5:12:20	-48.15052123	2069.993585	1.046162957	0.756908726	10.3273994	0.311838027	0.145645691	49.49825832	1004.883138	28.9	2063.159768	0.800683514	498.2666514	249.1332586	99.84859734	0	0	0	0	0	0	0
5:12:20	26.45550113	2064.265739	0.883691434	0.795337268	10.30280449	0.30160507	0.208970594	49.49910826	1005.288111	28.9	2059.814913	0.897949959	498.5103335	249.2551324	99.84879384	0	0	0	0	0	0	0
5:12:20	26.45550113	2064.265739	0.883691434	0.795337268	10.30280449	0.30160507	0.208970594	49.49910826	1005.288111	28.9	2059.814913	0.897949959	498.5103335	249.2551324	99.84879384	0	0	0	0	0	0	0
5:12:20	26.45550113	2064.265739	0.883691434	0.795337268	10.30280449	0.30160507	0.208970594	49.49910826	1005.288111	28.9	2059.814913	0.897949959	498.5103335	249.2551324	99.84879384	0	0	0	0	0	0	0
5:12:20	26.45550113	2064.265739	0.883691434	0.795337268	10.30280449	0.30160507	0.208970594	49.49910826	1005.288111	28.9	2059.814913	0.897949959	498.5103335	249.2551324	99.84879384	0	0	0	0	0	0	0
5:12:20	26.45550113	2064.265739	0.883691434	0.795337268	10.30280449	0.30160507	0.208970594	49.49910826	1005.288111	28.9	2059.814913	0.897949959	498.5103335	249.2551324	99.84879384	0	0	0	0	0	0	0
5:12:20	26.45550113	2064.265739	0.883691434	0.795337268	10.30280449	0.30160507	0.208970594	49.49910826	1005.288111	28.9	2059.814913	0.897949959	498.5103335	249.2551324	99.84879384	0	0	0	0	0	0	0
5:12:20	26.45550113	2064.265739	0.883691434	0.795337268	10.30280449	0.30160507	0.208970594	49.49910826	1005.288111	28.9	2059.814913	0.897949959	498.5103335	249.2551324	99.84879384	0	0	0	0	0	0	0
5:12:20	26.45550113	2064.265739	0.883691434	0.795337268	10.30280449	0.30160507	0.208970594	49.49910826	1005.288111	28.9	2059.814913	0.897949959	498.5103335	249.2551324	99.84879384	0	0	0	0	0	0	0
5:12:20	-74.48454342	2059.999323	0.798410014	0.669884681	10.2877719	0.289621796	0.243144944	49.59714343	1003.673753	28.9	2057.069884	0.947750379	498.6350988	249.3175318	99.84889445	0	0	0	0	0	0	0
5:12:20	-74.48454342	2059.999323	0.798410014	0.669884681	10.2877719	0.289621796	0.243144944	49.59714343	1003.673753	28.9	2057.069884	0.947750379	498.6350988	249.3175318	99.84889445	0	0	0	0	0	0	0
5:12:21	-74.48454342	2059.999323	0.798410014	0.669884681	10.2877719	0.289621796	0.243144944	49.59714343	1003.673753	28.9	2057.069884	0.947750379	498.6350988	249.3175318	99.84889445	0	0	0	0	0	0	0
5:12:21	-74.48454342	2059.999323	0.798410014	0.669884681	10.2877719	0.289621796	0.243144944	49.59714343	1003.673753	28.9	2057.069884	0.947750379	498.6350988	249.3175318	99.84889445	0	0	0	0	0	0	0
5:12:21	-74.48454342	2059.999323	0.798410014	0.669884681	10.2877719	0.289621796	0.243144944	49.59714343	1003.673753	28.9	2057.069884	0.947750379	498.6350988	249.3175318	99.84889445	0	0	0	0	0	0	0
5:12:21	-74.48454342	2059.999323	0.798410014	0.669884681	10.2877719	0.289621796	0.243144944	49.59714343	1003.673753	28.9	2057.069884	0.947750379	498.6350988	249.3175318	99.84889445	0	0	0	0	0	0	0
5:12:21	-74.48454342	2059.999323	0.798410014	0.669884681	10.2877719	0.289621796	0.243144944	49.59714343	1003.673753	28.9	2057.069884	0.947750379	498.6350988	249.3175318	99.84889445	0	0	0	0	0	0	0
5:12:21	-74.48454342	2059.999323	0.798410014	0.669884681	10.2877719	0.289621796	0.243144944	49.59714343	1003.673753	28.9	2057.069884	0.947750379	498.6350988	249.3175318	99.84889445	0	0	0	0	0	0	0
5:12:21	-74.48454342	2059.999323	0.798410014	0.669884681	10.2877719	0.289621796	0.243144944	49.59714343	1003.673753	28.9	2057.069884	0.947750379	498.6350988	249.3175318	99.84889445	0	0	0	0	0	0	0
5:12:21	-23.12156623	2058.102085	0.821697927	0.499980957	10.27763521	0.284918359	0.260642211	49.64733744	1002.847201	28.9	2055.080804	0.993248194	498.6989786	249.3494803	99.84894596	0	0	0	0	0	0	0
5:12:21	-23.12156623	2058.102085	0.821697927	0.499980957	10.27763521	0.284918359	0.260642211	49.64733744	1002.847201	28.9	2055.080804	0.993248194	498.6989786	249.3494803	99.84894596	0	0	0	0	0	0	0
5:12:21	-23.12156623	2058.102085	0.821697927	0.499980957	10.27763521	0.284918359	0.260642211	49.64733744	1002.847201	28.9	2055.080804	0.993248194	498.6989786	249.3494803	99.84894596	0	0	0	0	0	0	0
5:12:21	-23.12156623	2058.102085	0.821697927	0.499980957	10.27763521	0.284918359	0.260642211	49.64733744	1002.847201	28.9	2055.080804	0.993248194	498.6989786	249.3494803	99.84894596	0	0	0	0	0	0	0
5:12:21	-23.12156623	2058.102085	0.821697927	0.499980957	10.27763521	0.284918359	0.260642211	49.64733744	1002.847201	28.9	2055.080804	0.993248194	498.6989786	249.3494803	99.84894596	0	0	0	0	0	0	0
5:12:21	-23.12156623	2058.102085	0.821697927	0.499980957	10.27763521	0.284918359	0.260642211	49.64733744	1002.847201	28.9	2055.080804	0.993248194	498.6989786	249.3494803	99.84894596	0	0	0	0	0	0	0
5:12:21	-23.12156623	2058.102085	0.821697927	0.499980957	10.27763521	0.284918359	0.260642211	49.64733744	1002.847201	28.9	2055.080804	0.993248194	498.6989786	249.3494803	99.84894596	0	0	0	0	0	0	0
5:12:21	-23.12156623	2058.102085	0.821697927	0.499980957	10.27763521	0.284918359	0.260642211	49.64733744	1002.847201	28.9	2055.080804	0.993248194	498.6989786	249.3494803	99.84894596	0	0	0	0	0	0	0
5:12:21	-59.10144991	2056.464148	0.831085339	0.54473425	10.27000523	0.2793342	0.269112812	49.67303677	1002.424007	28.9	2053.342668	1.045343075	498.731685	249.3658379	99.84897233	0	0	0	0	0	0	0
5:12:21	-59.10144991	2056.464148	0.831085339	0.54473425	10.27000523	0.2793342	0.269112812	49.67303677	1002.424007	28.9	2053.342668	1.045343075	498.731685	249.3658379	99.84897233	0	0	0	0	0	0	0
5:12:21	-59.10144991	2056.464148	0.831085339	0.54473425	10.27000523	0.2793342	0.269112812	49.67303677	1002.424007	28.9	2053.342668	1.045343075	498.731685	249.3658379	99.84897233	0	0	0	0	0	0	0
5:12:21	-59.10144991	2056.464148	0.831085339	0.54473425	10.27000523	0.2793342	0.269112812	49.67303677	1002.424007	28.9	2053.342668	1.045343075	498.731685	249.3658379	99.84897233	0	0	0	0	0	0	0
5:12:21	-59.10144991	2056.464148	0.831085339	0.54473425	10.27000523	0.2793342	0.269112812	49.67303677	1002.424007	28.9	2053.342668	1.045343075	498.731685	249.3658379	99.84897233	0	0	0	0	0	0	0
5:12:21	-59.10144991	2056.464148	0.831085339	0.54473425	10.27000523	0.2793342	0.269112812	49.67303677	1002.424007	28.9	2053.342668	1.045343075	498.731685	249.3658379	99.84897233	0	0	0	0	0	0	0
5:12:21	-59.10144991	2056.464148	0.831085339	0.54473425	10.27000523	0.2793342	0.269112812	49.67303677	1002.424007	28.9	2053.342668	1.045343075	498.731685	249.3658379	99.84897233	0	0	0	0	0	0	0
5:12:21	-59.10144991	2056.464148	0.831085339	0.54473425	10.27000523	0.2793342	0.269112812	49.67303677	1002.424007	28.9	2053.342668	1.045343075	498.731685	249.3658379	99.84897233	0	0	0	0	0	0	0
5:12:21	-85.43670235	2056.063212	0.836619693	0.708087936	10.26609868	0.27855511	0.27393776	49.68619482	1002.917612	28.9	2052.50587	1.072015655	498.7484307	249.374213	99.84898583	0	0	0	0	0	0	0
5:12:21	-85.43670235	2056.063212	0.836619693	0.708087936	10.26609868	0.27855511	0.27393776	49.68619482	1002.917612	28.9	2052.50587	1.072015655	498.7484307	249.374213	99.84898583	0	0	0	0	0	0	0
5:12:21	-85.43670235	2056.063212	0.836619693	0.708087936	10.26609868	0.27855511	0.27393776	49.68619482	1002.917612	28.9	2052.50587	1.072015655	498.7484307	249.374213	99.84898583	0	0	0	0	0	0	0
5:12:21	-85.43670235	2056.063212	0.836619693	0.708087936	10.26609868	0.27855511	0.27393776	49.68619482	1002.917612	28.9	2052.50587	1.072015655	498.7484307	249.374213	99.84898583	0	0	0	0	0	0	0
5:12:21	-85.43670235	2056.063212	0.836619693	0.708087936	10.26609868	0.27855511	0.27393776	49.68619482	1002.917612	28.9	2052.50587	1.072015655	498.7484307	249.374213	99.84898583	0	0	0	0	0	0	0
5:12:21	-85.43670235	2056.063212	0.836619693	0.708087936	10.26609868	0.27855511	0.27393776	49.68619482	1002.917612	28.9	2052.50587	1.072015655	498.7484307	249.374213	99.84898583	0	0	0	0	0	0	0
5:12:21	-85.43670235	2056.063212	0.836619693	0.708087936	10.26609868	0.27855511	0.27393776	49.68619482	1002.917612	28.9	2052.50587	1.072015655	498.7484307	249.374213	99.84898583	0	0	0	0	0	0	0
5:12:21	-85.43670235	2056.063212	0.836619693	0.708087936	10.26609868	0.27855511	0.27393776	49.68619482	1002.917612	28.9	2052.50587	1.072015655	498.7484307	249.374213	99.84898583	0	0	0	0	0	0	0
5:12:21	-85.43670235	2056.063212	0.836619693	0.708087936	10.26609868	0.27855511	0.27393776	49.68619482	1002.917612	28.9	2052.50587	1.072015655	498.7484307	249.374213	99.84898583	0	0	0	0	0	0	0
5:12:22	-143.8411196	2055.95326	0.919189283	0.770501023	10.26509852	0.250660217	0.276224133	49.59533175	1003.422881	28.9	2052.146637	1.085672015	498.2943805	249.1471891	99.84850475	0	0	0	0	0	0	0
5:12:22	-143.8411196	2055.95326	0.919189283	0.770501023	10.26509852	0.250660217	0.276224133	49.59533175	1003.422881	28.9	2052.146637	1.085672015	498.2943805	249.1471891	99.84850475	0	0	0	0	0	0	0
5:12:22	-143.8411196	2055.95326	0.919189283	0.770501023	10.26509852	0.250660217	0.276224133	49.59533175	1003.422881	28.9	2052.146637	1.085672015	498.2943805	249.1471891	99.84850475	0	0	0	0	0	0	0
5:12:22	-143.8411196	2055.95326	0.919189283	0.770501023	10.26509852	0.250660217	0.276224133	49.59533175	1003.422881	28.9	2052.146637	1.085672015	498.2943805	249.1471891	99.84850475	0	0	0	0	0	0	0
5:12:22	-143.8411196	2055.95326	0.919189283	0.770501023	10.26509852	0.250660217	0.276224133	49.59533175	1003.422881	28.9	2052.146637	1.085672015	498.2943805	249.1471891	99.84850475	0	0	0	0	0	0	0
5:12:22	-143.8411196	2055.95326	0.919189283	0.770501023	10.26509852	0.250660217	0.276224133	49.59533175	1003.422881	28.9	2052.146637	1.085672015	498.2943805	249.1471891	99.84850475	0	0	0	0	0	0	0
5:12:22	-143.8411196	2055.95326	0.919189283	0.770501023	10.26509852	0.250660217	0.276224133	49.59533175	1003.422881	28.9	2052.146637	1.085672015	498.2943805	249.1471891	99.84850475	0	0	0	0	0	0	0
5:12:22	-143.8411196	2055.95326	0.919189283	0.770501023	10.26509852	0.250660217	0.276224133	49.59533175	1003.422881	28.9	2052.146637	1.085672015	498.2943805	249.1471891	99.84850475	0	0	0	0	0	0	0
5:12:22	3.135010762	2061.548181	0.566792913	0.182120524	10.31005044	-0.615189969	0.107242756	49.54880986	1003.681579	28.9	2052.06087	1.092664072	498.0619068	249.0309528	99.84825843	0	0	0	0	0	0	0
5:12:22	3.135010762	2061.548181	0.566792913	0.182120524	10.31005044	-0.615189969	0.107242756	49.54880986	1003.681579	28.9	2052.06087	1.092664072	498.0619068	249.0309528	99.84825843	0	0	0	0	0	0	0
5:12:22	3.135010762	2061.548181	0.566792913	0.182120524	10.31005044	-0.615189969	0.107242756	49.54880986	1003.681579	28.9	2052.06087	1.092664072	498.0619068	249.0309528	99.84825843	0	0	0	0	0	0	0
5:12:22	3.135010762	2061.548181	0.566792913	0.182120524	10.31005044	-0.615189969	0.107242756	49.54880986	1003.681579	28.9	2052.06087	1.092664072	498.0619068	249.0309528	99.84825843	0	0	0	0	0	0	0
5:12:22	3.135010762	2061.548181	0.566792913	0.182120524	10.31005044	-0.615189969	0.107242756	49.54880986	1003.681579	28.9	2052.06087	1.092664072	498.0619068	249.0309528	99.84825843	0	0	0	0	0	0	0
5:12:22	3.135010762	2061.548181	0.566792913	0.182120524	10.31005044	-0.615189969	0.107242756	49.54880986	1003.681579	28.9	2052.06087	1.092664072	498.0619068	249.0309528	99.84825843	0	0	0	0	0	0	0
5:12:22	3.135010762	2061.548181	0.566792913	0.182120524	10.31005044	-0.615189969	0.107242756	49.54880986	1003.681579	28.9	2052.06087	1.092664072	498.0619068	249.0309528	99.84825843	0	0	0	0	0	0	0
5:12:22	3.135010762	2061.548181	0.566792913	0.182120524	10.31005044	-0.615189969	0.107242756	49.54880986	1003.681579	28.9	2052.06087	1.092664072	498.0619068	249.0309528	99.84825843	0	0	0	0	0	0	0
5:12:22	157.9292695	2084.562581	0.326197971	-0.132026292	10.45544183	-2.275689264	-0.573227709	49.52499065	1003.814033	28.9	2052.485758	1.096244005	497.9428803	248.9714398	99.84813232	0	0	0	0	0	0	0
5:12:22	157.9292695	2084.562581	0.326197971	-0.132026292	10.45544183	-2.275689264	-0.573227709	49.52499065	1003.814033	28.9	2052.485758	1.096244005	497.9428803	248.9714398	99.84813232	0	0	0	0	0	0	0
5:12:22	157.9292695	2084.562581	0.326197971	-0.132026292	10.45544183	-2.275689264	-0.573227709	49.52499065	1003.814033	28.9	2052.485758	1.096244005	497.9428803	248.9714398	99.84813232	0	0	0	0	0	0	0
5:12:22	157.9292695	2084.562581	0.326197971	-0.132026292	10.45544183	-2.275689264	-0.573227709	49.52499065	1003.814033	28.9	2052.485758	1.096244005	497.9428803	248.9714398	99.84813232	0	0	0	0	0	0	0
5:12:22	157.9292695	2084.562581	0.326197971	-0.132026292	10.45544183	-2.275689264	-0.573227709	49.52499065	1003.814033	28.9	2052.485758	1.096244005	497.9428803	248.9714398	99.84813232	0	0	0	0	0	0	0
5:12:22	157.9292695	2084.562581	0.326197971	-0.132026292	10.45544183	-2.275689264	-0.573227709	49.52499065	1003.814033	28.9	2052.485758	1.096244005	497.9428803	248.9714398	99.84813232	0	0	0	0	0	0	0
5:12:22	157.9292695	2084.562581	0.326197971	-0.132026292	10.45544183	-2.275689264	-0.573227709	49.52499065	1003.814033	28.9	2052.485758	1.096244005	497.9428803	248.9714398	99.84813232	0	0	0	0	0	0	0
5:12:22	157.9292695	2084.562581	0.326197971	-0.132026292	10.45544183	-2.275689264	-0.573227709	49.52499065	1003.814033	28.9	2052.485758	1.096244005	497.9428803	248.9714398	99.84813232	0	0	0	0	0	0	0
5:12:22	157.9292695	2084.562581	0.326197971	-0.132026292	10.45544183	-2.275689264	-0.573227709	49.52499065	1003.814033	28.9	2052.485758	1.096244005	497.9428803	248.9714398	99.84813232	0	0	0	0	0	0	0
5:12:22	248.21269	2119.859825	-0.174338639	-0.578461461	10.69711422	-4.117312903	-1.638980587	49.51279521	1004.740729	28.9	2053.613124	1.04927693	497.8819387	248.9409692	99.84806775	0	0	0	0	0	0	0
5:12:22	248.21269	2119.859825	-0.174338639	-0.578461461	10.69711422	-4.117312903	-1.638980587	49.51279521	1004.740729	28.9	2053.613124	1.04927693	497.8819387	248.9409692	99.84806775	0	0	0	0	0	0	0
5:12:22	248.21269	2119.859825	-0.174338639	-0.578461461	10.69711422	-4.117312903	-1.638980587	49.51279521	1004.740729	28.9	2053.613124	1.04927693	497.8819387	248.9409692	99.84806775	0	0	0	0	0	0	0
5:12:22	248.21269	2119.859825	-0.174338639	-0.578461461	10.69711422	-4.117312903	-1.638980587	49.51279521	1004.740729	28.9	2053.613124	1.04927693	497.8819387	248.9409692	99.84806775	0	0	0	0	0	0	0
5:12:22	248.21269	2119.859825	-0.174338639	-0.578461461	10.69711422	-4.117312903	-1.638980587	49.51279521	1004.740729	28.9	2053.613124	1.04927693	497.8819387	248.9409692	99.84806775	0	0	0	0	0	0	0
5:12:22	248.21269	2119.859825	-0.174338639	-0.578461461	10.69711422	-4.117312903	-1.638980587	49.51279521	1004.740729	28.9	2053.613124	1.04927693	497.8819387	248.9409692	99.84806775	0	0	0	0	0	0	0
5:12:22	248.21269	2119.859825	-0.174338639	-0.578461461	10.69711422	-4.117312903	-1.638980587	49.51279521	1004.740729	28.9	2053.613124	1.04927693	497.8819387	248.9409692	99.84806775	0	0	0	0	0	0	0
5:12:23	248.21269	2119.859825	-0.174338639	-0.578461461	10.69711422	-4.117312903	-1.638980587	49.51279521	1004.740729	28.9	2053.613124	1.04927693	497.8819387	248.9409692	99.84806775	0	0	0	0	0	0	0
5:12:23	295.1297693	2185.202695	-0.973605383	-1.028708268	11.12272248	-5.959776206	-3.042438061	49.45775115	1005.215197	28.9	2056.070607	0.989229788	497.8507366	248.9253682	99.84803469	0	0	0	0	0	0	0
5:12:23	295.1297693	2185.202695	-0.973605383	-1.028708268	11.12272248	-5.959776206	-3.042438061	49.45775115	1005.215197	28.9	2056.070607	0.989229788	497.8507366	248.9253682	99.84803469	0	0	0	0	0	0	0
5:12:23	295.1297693	2185.202695	-0.973605383	-1.028708268	11.12272248	-5.959776206	-3.042438061	49.45775115	1005.215197	28.9	2056.070607	0.989229788	497.8507366	248.9253682	99.84803469	0	0	0	0	0	0	0
5:12:23	295.1297693	2185.202695	-0.973605383	-1.028708268	11.12272248	-5.959776206	-3.042438061	49.45775115	1005.215197	28.9	2056.070607	0.989229788	497.8507366	248.9253682	99.84803469	0	0	0	0	0	0	0
5:12:23	295.1297693	2185.202695	-0.973605383	-1.028708268	11.12272248	-5.959776206	-3.042438061	49.45775115	1005.215197	28.9	2056.070607	0.989229788	497.8507366	248.9253682	99.84803469	0	0	0	0	0	0	0
5:12:23	295.1297693	2185.202695	-0.973605383	-1.028708268	11.12272248	-5.959776206	-3.042438061	49.45775115	1005.215197	28.9	2056.070607	0.989229788	497.8507366	248.9253682	99.84803469	0	0	0	0	0	0	0
5:12:23	295.1297693	2185.202695	-0.973605383	-1.028708268	11.12272248	-5.959776206	-3.042438061	49.45775115	1005.215197	28.9	2056.070607	0.989229788	497.8507366	248.9253682	99.84803469	0	0	0	0	0	0	0
5:12:23	295.1297693	2185.202695	-0.973605383	-1.028708268	11.12272248	-5.959776206	-3.042438061	49.45775115	1005.215197	28.9	2056.070607	0.989229788	497.8507366	248.9253682	99.84803469	0	0	0	0	0	0	0
5:12:23	430.6662979	2282.074276	-1.633389956	-1.504722633	11.73204991	-7.520253418	-4.575264287	49.42956859	1005.458125	28.9	2060.593407	0.896885652	497.8347611	248.9173805	99.84801776	0	0	0	0	0	0	0
5:12:23	430.6662979	2282.074276	-1.633389956	-1.504722633	11.73204991	-7.520253418	-4.575264287	49.42956859	1005.458125	28.9	2060.593407	0.896885652	497.8347611	248.9173805	99.84801776	0	0	0	0	0	0	0
5:12:23	430.6662979	2282.074276	-1.633389956	-1.504722633	11.73204991	-7.520253418	-4.575264287	49.42956859	1005.458125	28.9	2060.593407	0.896885652	497.8347611	248.9173805	99.84801776	0	0	0	0	0	0	0
5:12:23	430.6662979	2282.074276	-1.633389956	-1.504722633	11.73204991	-7.520253418	-4.575264287	49.42956859	1005.458125	28.9	2060.593407	0.896885652	497.8347611	248.9173805	99.84801776	0	0	0	0	0	0	0
5:12:23	430.6662979	2282.074276	-1.633389956	-1.504722633	11.73204991	-7.520253418	-4.575264287	49.42956859	1005.458125	28.9	2060.593407	0.896885652	497.8347611	248.9173805	99.84801776	0	0	0	0	0	0	0
5:12:23	430.6662979	2282.074276	-1.633389956	-1.504722633	11.73204991	-7.520253418	-4.575264287	49.42956859	1005.458125	28.9	2060.593407	0.896885652	497.8347611	248.9173805	99.84801776	0	0	0	0	0	0	0
5:12:23	430.6662979	2282.074276	-1.633389956	-1.504722633	11.73204991	-7.520253418	-4.575264287	49.42956859	1005.458125	28.9	2060.593407	0.896885652	497.8347611	248.9173805	99.84801776	0	0	0	0	0	0	0
5:12:23	430.6662979	2282.074276	-1.633389956	-1.504722633	11.73204991	-7.520253418	-4.575264287	49.42956859	1005.458125	28.9	2060.593407	0.896885652	497.8347611	248.9173805	99.84801776	0	0	0	0	0	0	0
5:12:23	430.6662979	2282.074276	-1.633389956	-1.504722633	11.73204991	-7.520253418	-4.575264287	49.42956859	1005.458125	28.9	2060.593407	0.896885652	497.8347611	248.9173805	99.84801776	0	0	0	0	0	0	0
5:12:23	578.4900485	2408.548429	-1.767295658	-1.513945988	12.46079355	-8.32846575	-6.023143315	49.41513912	1005.582504	28.9	2068.327488	0.752005454	497.8265817	248.9132908	99.84800909	0	0	0	0	0	0	0
5:12:23	578.4900485	2408.548429	-1.767295658	-1.513945988	12.46079355	-8.32846575	-6.023143315	49.41513912	1005.582504	28.9	2068.327488	0.752005454	497.8265817	248.9132908	99.84800909	0	0	0	0	0	0	0
5:12:23	578.4900485	2408.548429	-1.767295658	-1.513945988	12.46079355	-8.32846575	-6.023143315	49.41513912	1005.582504	28.9	2068.327488	0.752005454	497.8265817	248.9132908	99.84800909	0	0	0	0	0	0	0
5:12:23	578.4900485	2408.548429	-1.767295658	-1.513945988	12.46079355	-8.32846575	-6.023143315	49.41513912	1005.582504	28.9	2068.327488	0.752005454	497.8265817	248.9132908	99.84800909	0	0	0	0	0	0	0
5:12:23	578.4900485	2408.548429	-1.767295658	-1.513945988	12.46079355	-8.32846575	-6.023143315	49.41513912	1005.582504	28.9	2068.327488	0.752005454	497.8265817	248.9132908	99.84800909	0	0	0	0	0	0	0
5:12:23	578.4900485	2408.548429	-1.767295658	-1.513945988	12.46079355	-8.32846575	-6.023143315	49.41513912	1005.582504	28.9	2068.327488	0.752005454	497.8265817	248.9132908	99.84800909	0	0	0	0	0	0	0
5:12:23	578.4900485	2408.548429	-1.767295658	-1.513945988	12.46079355	-8.32846575	-6.023143315	49.41513912	1005.582504	28.9	2068.327488	0.752005454	497.8265817	248.9132908	99.84800909	0	0	0	0	0	0	0
5:12:23	578.4900485	2408.548429	-1.767295658	-1.513945988	12.46079355	-8.32846575	-6.023143315	49.41513912	1005.582504	28.9	2068.327488	0.752005454	497.8265817	248.9132908	99.84800909	0	0	0	0	0	0	0
5:12:23	322.3637448	2514.138212	-0.551703377	-0.534028346	12.9758943	-7.410454464	-6.786401377	49.42775123	1005.71109	28.9	2078.294338	0.511426792	497.9433938	248.9715969	99.84820466	0	0	0	0	0	0	0
5:12:23	322.3637448	2514.138212	-0.551703377	-0.534028346	12.9758943	-7.410454464	-6.786401377	49.42775123	1005.71109	28.9	2078.294338	0.511426792	497.9433938	248.9715969	99.84820466	0	0	0	0	0	0	0
5:12:23	322.3637448	2514.138212	-0.551703377	-0.534028346	12.9758943	-7.410454464	-6.786401377	49.42775123	1005.71109	28.9	2078.294338	0.511426792	497.9433938	248.9715969	99.84820466	0	0	0	0	0	0	0
5:12:23	322.3637448	2514.138212	-0.551703377	-0.534028346	12.9758943	-7.410454464	-6.786401377	49.42775123	1005.71109	28.9	2078.294338	0.511426792	497.9433938	248.9715969	99.84820466	0	0	0	0	0	0	0
5:12:23	322.3637448	2514.138212	-0.551703377	-0.534028346	12.9758943	-7.410454464	-6.786401377	49.42775123	1005.71109	28.9	2078.294338	0.511426792	497.9433938	248.9715969	99.84820466	0	0	0	0	0	0	0
5:12:23	322.3637448	2514.138212	-0.551703377	-0.534028346	12.9758943	-7.410454464	-6.786401377	49.42775123	1005.71109	28.9	2078.294338	0.511426792	497.9433938	248.9715969	99.84820466	0	0	0	0	0	0	0
5:12:24	322.3637448	2514.138212	-0.551703377	-0.534028346	12.9758943	-7.410454464	-6.786401377	49.42775123	1005.71109	28.9	2078.294338	0.511426792	497.9433938	248.9715969	99.84820466	0	0	0	0	0	0	0
5:12:24	322.3637448	2514.138212	-0.551703377	-0.534028346	12.9758943	-7.410454464	-6.786401377	49.42775123	1005.71109	28.9	2078.294338	0.511426792	497.9433938	248.9715969	99.84820466	0	0	0	0	0	0	0
5:12:24	-22.79307464	2553.01194	0.580607871	0.433129487	13.12282588	-5.666256686	-6.659317505	49.46300863	1005.776926	28.9	2089.978221	0.261850518	498.1774416	249.0884256	99.84859278	0	0	0	0	0	0	0
5:12:24	-22.79307464	2553.01194	0.580607871	0.433129487	13.12282588	-5.666256686	-6.659317505	49.46300863	1005.776926	28.9	2089.978221	0.261850518	498.1774416	249.0884256	99.84859278	0	0	0	0	0	0	0
5:12:24	-22.79307464	2553.01194	0.580607871	0.433129487	13.12282588	-5.666256686	-6.659317505	49.46300863	1005.776926	28.9	2089.978221	0.261850518	498.1774416	249.0884256	99.84859278	0	0	0	0	0	0	0
5:12:24	-22.79307464	2553.01194	0.580607871	0.433129487	13.12282588	-5.666256686	-6.659317505	49.46300863	1005.776926	28.9	2089.978221	0.261850518	498.1774416	249.0884256	99.84859278	0	0	0	0	0	0	0
5:12:24	-22.79307464	2553.01194	0.580607871	0.433129487	13.12282588	-5.666256686	-6.659317505	49.46300863	1005.776926	28.9	2089.978221	0.261850518	498.1774416	249.0884256	99.84859278	0	0	0	0	0	0	0
5:12:24	-22.79307464	2553.01194	0.580607871	0.433129487	13.12282588	-5.666256686	-6.659317505	49.46300863	1005.776926	28.9	2089.978221	0.261850518	498.1774416	249.0884256	99.84859278	0	0	0	0	0	0	0
5:12:24	-22.79307464	2553.01194	0.580607871	0.433129487	13.12282588	-5.666256686	-6.659317505	49.46300863	1005.776926	28.9	2089.978221	0.261850518	498.1774416	249.0884256	99.84859278	0	0	0	0	0	0	0
5:12:24	-22.79307464	2553.01194	0.580607871	0.433129487	13.12282588	-5.666256686	-6.659317505	49.46300863	1005.776926	28.9	2089.978221	0.261850518	498.1774416	249.0884256	99.84859278	0	0	0	0	0	0	0
5:12:24	-22.79307464	2553.01194	0.580607871	0.433129487	13.12282588	-5.666256686	-6.659317505	49.46300863	1005.776926	28.9	2089.978221	0.261850518	498.1774416	249.0884256	99.84859278	0	0	0	0	0	0	0
5:12:24	-203.2534302	2530.108033	1.75743123	1.213906297	12.90685485	-3.653035423	-5.756202563	49.48106042	1005.810634	28.9	2102.047545	0.134067465	498.2972741	249.1482419	99.84879151	0	0	0	0	0	0	0
5:12:24	-203.2534302	2530.108033	1.75743123	1.213906297	12.90685485	-3.653035423	-5.756202563	49.48106042	1005.810634	28.9	2102.047545	0.134067465	498.2972741	249.1482419	99.84879151	0	0	0	0	0	0	0
5:12:24	-361.1085442	2505.543627	2.180344984	1.424925038	12.74468388	-2.960628338	-5.28276205	49.48484833	1005.817707	28.9	2106.051836	0.107253972	498.3224193	249.1607935	99.8488332	0	0	0	0	0	0	0
5:12:24	-486.5722353	2484.410301	2.442075987	1.63954003	12.6033471	-2.382502671	-4.87820964	49.48787867	1005.823366	28.9	2109.368269	0.085803178	498.3425354	249.1708348	99.84886656	0	0	0	0	0	0	0
5:12:24	-486.5722353	2484.410301	2.442075987	1.63954003	12.6033471	-2.382502671	-4.87820964	49.48787867	1005.823366	28.9	2109.368269	0.085803178	498.3425354	249.1708348	99.84886656	0	0	0	0	0	0	0
5:12:24	-449.4139883	2464.564641	2.79446079	1.902832024	12.46427768	-1.875202137	-4.503967712	49.49030293	1005.827893	28.9	2112.235015	0.068642542	498.3586284	249.1788679	99.84889325	0	0	0	0	0	0	0
5:12:24	-467.1678325	2421.10573	3.243414905	2.355252495	12.18729772	-1.039969367	-3.807499336	49.49379388	1005.834411	28.9	2116.96841	0.043931227	498.3818021	249.1904354	99.84893168	0	0	0	0	0	0	0
5:12:24	-467.1678325	2421.10573	3.243414905	2.355252495	12.18729772	-1.039969367	-3.807499336	49.49379388	1005.834411	28.9	2116.96841	0.043931227	498.3818021	249.1904354	99.84893168	0	0	0	0	0	0	0
5:12:24	-461.087666	2403.356384	3.424131924	2.429601996	12.07043817	-0.716375494	-3.525199469	49.4950351	1005.458129	28.9	2118.773728	0.035144982	498.3900417	249.1945483	99.84894534	0	0	0	0	0	0	0
5:12:24	-377.6144262	2367.852566	3.679604432	2.747345278	11.84664043	-0.186800316	-3.01220766	49.49682247	1004.916283	28.9	2121.717666	0.022492788	498.4019067	249.2004709	99.84896502	0	0	0	0	0	0	0
5:12:24	-377.6144262	2367.852566	3.679604432	2.747345278	11.84664043	-0.186800316	-3.01220766	49.49682247	1004.916283	28.9	2121.717666	0.022492788	498.4019067	249.2004709	99.84896502	0	0	0	0	0	0	0
5:12:24	-375.816941	2349.770253	3.718083545	2.743276222	11.73851235	0.031559747	-2.775366128	49.51745797	1004.723626	28.9	2122.921733	0.017994231	498.4061254	249.2025768	99.84897202	0	0	0	0	0	0	0
5:12:24	-375.816941	2349.770253	3.718083545	2.743276222	11.73851235	0.031559747	-2.775366128	49.51745797	1004.723626	28.9	2122.921733	0.017994231	498.4061254	249.2025768	99.84897202	0	0	0	0	0	0	0
5:12:24	-447.6505222	2310.072362	3.802333469	2.847336782	11.5070479	0.422758238	-2.299234322	49.5471731	1004.446201	28.9	2124.982509	0.011516308	498.4122002	249.2056091	99.84898209	0	0	0	0	0	0	0
5:12:24	-420.0978178	2293.286289	3.882666775	2.823269426	11.40683832	0.564206591	-2.100987457	49.55773848	1004.347561	28.9	2125.774207	0.009213046	498.4143602	249.2066873	99.84898567	0	0	0	0	0	0	0
5:12:24	-420.0978178	2293.286289	3.882666775	2.823269426	11.40683832	0.564206591	-2.100987457	49.55773848	1004.347561	28.9	2125.774207	0.009213046	498.4143602	249.2066873	99.84898567	0	0	0	0	0	0	0
5:12:24	-375.1407234	2259.773785	3.813706736	2.871052432	11.21313653	0.721172218	-1.733951973	49.57295263	1004.205519	28.9	2127.064173	0.005896349	498.4174705	249.2082399	99.84899083	0	0	0	0	0	0	0
5:12:24	-369.2287787	2244.583028	3.792165389	2.888041946	11.12970922	0.760737774	-1.580761578	49.5783621	1004.155015	28.9	2127.557138	0.00471708	498.4185764	249.2087919	99.84899266	0	0	0	0	0	0	0
5:12:24	-369.2287787	2244.583028	3.792165389	2.888041946	11.12970922	0.760737774	-1.580761578	49.5783621	1004.155015	28.9	2127.557138	0.00471708	498.4185764	249.2087919	99.84899266	0	0	0	0	0	0	0
5:12:24	-369.2287787	2244.583028	3.792165389	2.888041946	11.12970922	0.760737774	-1.580761578	49.5783621	1004.155015	28.9	2127.557138	0.00471708	498.4185764	249.2087919	99.84899266	0	0	0	0	0	0	0
5:12:24	-369.2287787	2244.583028	3.792165389	2.888041946	11.12970922	0.760737774	-1.580761578	49.5783621	1004.155015	28.9	2127.557138	0.00471708	498.4185764	249.2087919	99.84899266	0	0	0	0	0	0	0
5:12:24	-369.2287787	2244.583028	3.792165389	2.888041946	11.12970922	0.760737774	-1.580761578	49.5783621	1004.155015	28.9	2127.557138	0.00471708	498.4185764	249.2087919	99.84899266	0	0	0	0	0	0	0
5:12:25	-369.2287787	2244.583028	3.792165389	2.888041946	11.12970922	0.760737774	-1.580761578	49.5783621	1004.155015	28.9	2127.557138	0.00471708	498.4185764	249.2087919	99.84899266	0	0	0	0	0	0	0
5:12:25	-369.2287787	2244.583028	3.792165389	2.888041946	11.12970922	0.760737774	-1.580761578	49.5783621	1004.155015	28.9	2127.557138	0.00471708	498.4185764	249.2087919	99.84899266	0	0	0	0	0	0	0
5:12:25	-369.2287787	2244.583028	3.792165389	2.888041946	11.12970922	0.760737774	-1.580761578	49.5783621	1004.155015	28.9	2127.557138	0.00471708	498.4185764	249.2087919	99.84899266	0	0	0	0	0	0	0
5:12:25	-467.2486227	2201.144222	3.565204679	2.919373476	10.89406712	0.76892174	-1.179421928	49.5889214	1004.056432	28.9	2128.634095	0.002415145	498.4207351	249.2098695	99.84899624	0	0	0	0	0	0	0
5:12:25	-467.2486227	2201.144222	3.565204679	2.919373476	10.89406712	0.76892174	-1.179421928	49.5889214	1004.056432	28.9	2128.634095	0.002415145	498.4207351	249.2098695	99.84899624	0	0	0	0	0	0	0
5:12:25	-467.2486227	2201.144222	3.565204679	2.919373476	10.89406712	0.76892174	-1.179421928	49.5889214	1004.056432	28.9	2128.634095	0.002415145	498.4207351	249.2098695	99.84899624	0	0	0	0	0	0	0
5:12:25	-467.2486227	2201.144222	3.565204679	2.919373476	10.89406712	0.76892174	-1.179421928	49.5889214	1004.056432	28.9	2128.634095	0.002415145	498.4207351	249.2098695	99.84899624	0	0	0	0	0	0	0
5:12:25	-467.2486227	2201.144222	3.565204679	2.919373476	10.89406712	0.76892174	-1.179421928	49.5889214	1004.056432	28.9	2128.634095	0.002415145	498.4207351	249.2098695	99.84899624	0	0	0	0	0	0	0
5:12:25	-467.2486227	2201.144222	3.565204679	2.919373476	10.89406712	0.76892174	-1.179421928	49.5889214	1004.056432	28.9	2128.634095	0.002415145	498.4207351	249.2098695	99.84899624	0	0	0	0	0	0	0
5:12:25	-467.2486227	2201.144222	3.565204679	2.919373476	10.89406712	0.76892174	-1.179421928	49.5889214	1004.056432	28.9	2128.634095	0.002415145	498.4207351	249.2098695	99.84899624	0	0	0	0	0	0	0
5:12:25	-467.2486227	2201.144222	3.565204679	2.919373476	10.89406712	0.76892174	-1.179421928	49.5889214	1004.056432	28.9	2128.634095	0.002415145	498.4207351	249.2098695	99.84899624	0	0	0	0	0	0	0
5:12:25	-375.2326628	2139.306658	2.509824796	2.08525522	10.62124237	0.574999931	-0.688496027	49.59432776	1004.005957	28.9	2100.935832	0.196436554	498.4218404	249.2104212	99.84899808	0	0	0	0	0	0	0
5:12:25	-375.2326628	2139.306658	2.509824796	2.08525522	10.62124237	0.574999931	-0.688496027	49.59432776	1004.005957	28.9	2100.935832	0.196436554	498.4218404	249.2104212	99.84899808	0	0	0	0	0	0	0
5:12:25	-375.2326628	2139.306658	2.509824796	2.08525522	10.62124237	0.574999931	-0.688496027	49.59432776	1004.005957	28.9	2100.935832	0.196436554	498.4218404	249.2104212	99.84899808	0	0	0	0	0	0	0
5:12:25	-375.2326628	2139.306658	2.509824796	2.08525522	10.62124237	0.574999931	-0.688496027	49.59432776	1004.005957	28.9	2100.935832	0.196436554	498.4218404	249.2104212	99.84899808	0	0	0	0	0	0	0
5:12:25	-375.2326628	2139.306658	2.509824796	2.08525522	10.62124237	0.574999931	-0.688496027	49.59432776	1004.005957	28.9	2100.935832	0.196436554	498.4218404	249.2104212	99.84899808	0	0	0	0	0	0	0
5:12:25	-375.2326628	2139.306658	2.509824796	2.08525522	10.62124237	0.574999931	-0.688496027	49.59432776	1004.005957	28.9	2100.935832	0.196436554	498.4218404	249.2104212	99.84899808	0	0	0	0	0	0	0
5:12:25	-375.2326628	2139.306658	2.509824796	2.08525522	10.62124237	0.574999931	-0.688496027	49.59432776	1004.005957	28.9	2100.935832	0.196436554	498.4218404	249.2104212	99.84899808	0	0	0	0	0	0	0
5:12:25	-375.2326628	2139.306658	2.509824796	2.08525522	10.62124237	0.574999931	-0.688496027	49.59432776	1004.005957	28.9	2100.935832	0.196436554	498.4218404	249.2104212	99.84899808	0	0	0	0	0	0	0
5:12:25	-375.2326628	2139.306658	2.509824796	2.08525522	10.62124237	0.574999931	-0.688496027	49.59432776	1004.005957	28.9	2100.935832	0.196436554	498.4218404	249.2104212	99.84899808	0	0	0	0	0	0	0
5:12:25	-245.2285474	2105.373993	1.861950295	1.576970673	10.47228409	0.464447965	-0.339861966	49.59709581	1003.980114	28.9	2083.36685	0.478175516	498.4224063	249.2107036	99.84899902	0	0	0	0	0	0	0
5:12:25	-245.2285474	2105.373993	1.861950295	1.576970673	10.47228409	0.464447965	-0.339861966	49.59709581	1003.980114	28.9	2083.36685	0.478175516	498.4224063	249.2107036	99.84899902	0	0	0	0	0	0	0
5:12:25	-245.2285474	2105.373993	1.861950295	1.576970673	10.47228409	0.464447965	-0.339861966	49.59709581	1003.980114	28.9	2083.36685	0.478175516	498.4224063	249.2107036	99.84899902	0	0	0	0	0	0	0
5:12:25	-245.2285474	2105.373993	1.861950295	1.576970673	10.47228409	0.464447965	-0.339861966	49.59709581	1003.980114	28.9	2083.36685	0.478175516	498.4224063	249.2107036	99.84899902	0	0	0	0	0	0	0
5:12:25	-245.2285474	2105.373993	1.861950295	1.576970673	10.47228409	0.464447965	-0.339861966	49.59709581	1003.980114	28.9	2083.36685	0.478175516	498.4224063	249.2107036	99.84899902	0	0	0	0	0	0	0
5:12:25	-245.2285474	2105.373993	1.861950295	1.576970673	10.47228409	0.464447965	-0.339861966	49.59709581	1003.980114	28.9	2083.36685	0.478175516	498.4224063	249.2107036	99.84899902	0	0	0	0	0	0	0
5:12:25	-245.2285474	2105.373993	1.861950295	1.576970673	10.47228409	0.464447965	-0.339861966	49.59709581	1003.980114	28.9	2083.36685	0.478175516	498.4224063	249.2107036	99.84899902	0	0	0	0	0	0	0
5:12:25	-245.2285474	2105.373993	1.861950295	1.576970673	10.47228409	0.464447965	-0.339861966	49.59709581	1003.980114	28.9	2083.36685	0.478175516	498.4224063	249.2107036	99.84899902	0	0	0	0	0	0	0
5:12:25	-62.37726425	2086.960244	1.444158551	1.235384984	10.39177745	0.402677358	-0.096401327	49.89131306	1000.393746	28.9	2073.759523	0.635225864	499.823256	249.9111283	99.8499755	0	0	0	0	0	0	0
5:12:25	-62.37726425	2086.960244	1.444158551	1.235384984	10.39177745	0.402677358	-0.096401327	49.89131306	1000.393746	28.9	2073.759523	0.635225864	499.823256	249.9111283	99.8499755	0	0	0	0	0	0	0
5:12:25	-62.37726425	2086.960244	1.444158551	1.235384984	10.39177745	0.402677358	-0.096401327	49.89131306	1000.393746	28.9	2073.759523	0.635225864	499.823256	249.9111283	99.8499755	0	0	0	0	0	0	0
5:12:25	-62.37726425	2086.960244	1.444158551	1.235384984	10.39177745	0.402677358	-0.096401327	49.89131306	1000.393746	28.9	2073.759523	0.635225864	499.823256	249.9111283	99.8499755	0	0	0	0	0	0	0
5:12:26	-62.37726425	2086.960244	1.444158551	1.235384984	10.39177745	0.402677358	-0.096401327	49.89131306	1000.393746	28.9	2073.759523	0.635225864	499.823256	249.9111283	99.8499755	0	0	0	0	0	0	0
5:12:26	-62.37726425	2086.960244	1.444158551	1.235384984	10.39177745	0.402677358	-0.096401327	49.89131306	1000.393746	28.9	2073.759523	0.635225864	499.823256	249.9111283	99.8499755	0	0	0	0	0	0	0
5:12:26	-62.37726425	2086.960244	1.444158551	1.235384984	10.39177745	0.402677358	-0.096401327	49.89131306	1000.393746	28.9	2073.759523	0.635225864	499.823256	249.9111283	99.8499755	0	0	0	0	0	0	0
5:12:26	-62.37726425	2086.960244	1.444158551	1.235384984	10.39177745	0.402677358	-0.096401327	49.89131306	1000.393746	28.9	2073.759523	0.635225864	499.823256	249.9111283	99.8499755	0	0	0	0	0	0	0
5:12:26	5.879096704	2074.725885	1.150625178	1.041549112	10.34259806	0.357074807	0.058218521	50.04195228	998.5575261	28.9	2067.153524	0.764435642	500.5404911	250.2697457	99.85047545	0	0	0	0	0	0	0
5:12:26	5.879096704	2074.725885	1.150625178	1.041549112	10.34259806	0.357074807	0.058218521	50.04195228	998.5575261	28.9	2067.153524	0.764435642	500.5404911	250.2697457	99.85047545	0	0	0	0	0	0	0
5:12:26	5.879096704	2074.725885	1.150625178	1.041549112	10.34259806	0.357074807	0.058218521	50.04195228	998.5575261	28.9	2067.153524	0.764435642	500.5404911	250.2697457	99.85047545	0	0	0	0	0	0	0
5:12:26	5.879096704	2074.725885	1.150625178	1.041549112	10.34259806	0.357074807	0.058218521	50.04195228	998.5575261	28.9	2067.153524	0.764435642	500.5404911	250.2697457	99.85047545	0	0	0	0	0	0	0
5:12:26	5.879096704	2074.725885	1.150625178	1.041549112	10.34259806	0.357074807	0.058218521	50.04195228	998.5575261	28.9	2067.153524	0.764435642	500.5404911	250.2697457	99.85047545	0	0	0	0	0	0	0
5:12:26	5.879096704	2074.725885	1.150625178	1.041549112	10.34259806	0.357074807	0.058218521	50.04195228	998.5575261	28.9	2067.153524	0.764435642	500.5404911	250.2697457	99.85047545	0	0	0	0	0	0	0
5:12:26	5.879096704	2074.725885	1.150625178	1.041549112	10.34259806	0.357074807	0.058218521	50.04195228	998.5575261	28.9	2067.153524	0.764435642	500.5404911	250.2697457	99.85047545	0	0	0	0	0	0	0
5:12:26	5.879096704	2074.725885	1.150625178	1.041549112	10.34259806	0.357074807	0.058218521	50.04195228	998.5575261	28.9	2067.153524	0.764435642	500.5404911	250.2697457	99.85047545	0	0	0	0	0	0	0
5:12:26	5.879096704	2074.725885	1.150625178	1.041549112	10.34259806	0.357074807	0.058218521	50.04195228	998.5575261	28.9	2067.153524	0.764435642	500.5404911	250.2697457	99.85047545	0	0	0	0	0	0	0
5:12:26	5.879096704	2074.725885	1.150625178	1.041549112	10.34259806	0.357074807	0.058218521	50.04195228	998.5575261	28.9	2067.153524	0.764435642	500.5404911	250.2697457	99.85047545	0	0	0	0	0	0	0
5:12:26	5.879096704	2074.725885	1.150625178	1.041549112	10.34259806	0.357074807	0.058218521	50.04195228	998.5575261	28.9	2067.153524	0.764435642	500.5404911	250.2697457	99.85047545	0	0	0	0	0	0	0
5:12:26	5.879096704	2074.725885	1.150625178	1.041549112	10.34259806	0.357074807	0.058218521	50.04195228	998.5575261	28.9	2067.153524	0.764435642	500.5404911	250.2697457	99.85047545	0	0	0	0	0	0	0
5:12:26	5.879096704	2074.725885	1.150625178	1.041549112	10.34259806	0.357074807	0.058218521	50.04195228	998.5575261	28.9	2067.153524	0.764435642	500.5404911	250.2697457	99.85047545	0	0	0	0	0	0	0
5:12:26	5.879096704	2074.725885	1.150625178	1.041549112	10.34259806	0.357074807	0.058218521	50.04195228	998.5575261	28.9	2067.153524	0.764435642	500.5404911	250.2697457	99.85047545	0	0	0	0	0	0	0
5:12:26	5.879096704	2074.725885	1.150625178	1.041549112	10.34259806	0.357074807	0.058218521	50.04195228	998.5575261	28.9	2067.153524	0.764435642	500.5404911	250.2697457	99.85047545	0	0	0	0	0	0	0
5:12:26	5.879096704	2074.725885	1.150625178	1.041549112	10.34259806	0.357074807	0.058218521	50.04195228	998.5575261	28.9	2067.153524	0.764435642	500.5404911	250.2697457	99.85047545	0	0	0	0	0	0	0
5:12:26	5.879096704	2074.725885	1.150625178	1.041549112	10.34259806	0.357074807	0.058218521	50.04195228	998.5575261	28.9	2067.153524	0.764435642	500.5404911	250.2697457	99.85047545	0	0	0	0	0	0	0
5:12:26	48.65595386	2064.13796	0.837067439	0.598152138	10.2991347	0.316096218	0.212914564	50.15856874	997.1360273	28.9	2059.079217	0.923502617	501.0957343	250.5473672	99.85086249	0	0	0	0	0	0	0
5:12:26	48.65595386	2064.13796	0.837067439	0.598152138	10.2991347	0.316096218	0.212914564	50.15856874	997.1360273	28.9	2059.079217	0.923502617	501.0957343	250.5473672	99.85086249	0	0	0	0	0	0	0
5:12:26	48.65595386	2064.13796	0.837067439	0.598152138	10.2991347	0.316096218	0.212914564	50.15856874	997.1360273	28.9	2059.079217	0.923502617	501.0957343	250.5473672	99.85086249	0	0	0	0	0	0	0
5:12:26	48.65595386	2064.13796	0.837067439	0.598152138	10.2991347	0.316096218	0.212914564	50.15856874	997.1360273	28.9	2059.079217	0.923502617	501.0957343	250.5473672	99.85086249	0	0	0	0	0	0	0
5:12:26	48.65595386	2064.13796	0.837067439	0.598152138	10.2991347	0.316096218	0.212914564	50.15856874	997.1360273	28.9	2059.079217	0.923502617	501.0957343	250.5473672	99.85086249	0	0	0	0	0	0	0
5:12:26	48.65595386	2064.13796	0.837067439	0.598152138	10.2991347	0.316096218	0.212914564	50.15856874	997.1360273	28.9	2059.079217	0.923502617	501.0957343	250.5473672	99.85086249	0	0	0	0	0	0	0
5:12:26	48.65595386	2064.13796	0.837067439	0.598152138	10.2991347	0.316096218	0.212914564	50.15856874	997.1360273	28.9	2059.079217	0.923502617	501.0957343	250.5473672	99.85086249	0	0	0	0	0	0	0
5:12:26	48.65595386	2064.13796	0.837067439	0.598152138	10.2991347	0.316096218	0.212914564	50.15856874	997.1360273	28.9	2059.079217	0.923502617	501.0957343	250.5473672	99.85086249	0	0	0	0	0	0	0
5:12:26	48.65595386	2064.13796	0.837067439	0.598152138	10.2991347	0.316096218	0.212914564	50.15856874	997.1360273	28.9	2059.079217	0.923502617	501.0957343	250.5473672	99.85086249	0	0	0	0	0	0	0
5:12:26	171.1688644	2061.40626	0.816474529	0.646293895	10.28345296	0.304353264	0.246012257	50.12998719	998.026126	28.9	2056.639135	0.96083334	501.192	250.5955	99.8509296	0	0	0	0	0	0	0
5:12:26	171.1688644	2061.40626	0.816474529	0.646293895	10.28345296	0.304353264	0.246012257	50.12998719	998.026126	28.9	2056.639135	0.96083334	501.192	250.5955	99.8509296	0	0	0	0	0	0	0
5:12:27	171.1688644	2061.40626	0.816474529	0.646293895	10.28345296	0.304353264	0.246012257	50.12998719	998.026126	28.9	2056.639135	0.96083334	501.192	250.5955	99.8509296	0	0	0	0	0	0	0
5:12:27	171.1688644	2061.40626	0.816474529	0.646293895	10.28345296	0.304353264	0.246012257	50.12998719	998.026126	28.9	2056.639135	0.96083334	501.192	250.5955	99.8509296	0	0	0	0	0	0	0
5:12:27	171.1688644	2061.40626	0.816474529	0.646293895	10.28345296	0.304353264	0.246012257	50.12998719	998.026126	28.9	2056.639135	0.96083334	501.192	250.5955	99.8509296	0	0	0	0	0	0	0
5:12:27	171.1688644	2061.40626	0.816474529	0.646293895	10.28345296	0.304353264	0.246012257	50.12998719	998.026126	28.9	2056.639135	0.96083334	501.192	250.5955	99.8509296	0	0	0	0	0	0	0
5:12:27	171.1688644	2061.40626	0.816474529	0.646293895	10.28345296	0.304353264	0.246012257	50.12998719	998.026126	28.9	2056.639135	0.96083334	501.192	250.5955	99.8509296	0	0	0	0	0	0	0
5:12:27	171.1688644	2061.40626	0.816474529	0.646293895	10.28345296	0.304353264	0.246012257	50.12998719	998.026126	28.9	2056.639135	0.96083334	501.192	250.5955	99.8509296	0	0	0	0	0	0	0
5:12:27	76.58773856	2058.782509	0.839586959	0.593998474	10.27542392	0.292292871	0.262598275	50.11535344	998.4818565	28.9	2053.593341	1.02874667	501.241288	250.620144	99.85096395	0	0	0	0	0	0	0
5:12:27	76.58773856	2058.782509	0.839586959	0.593998474	10.27542392	0.292292871	0.262598275	50.11535344	998.4818565	28.9	2053.593341	1.02874667	501.241288	250.620144	99.85096395	0	0	0	0	0	0	0
5:12:27	76.58773856	2058.782509	0.839586959	0.593998474	10.27542392	0.292292871	0.262598275	50.11535344	998.4818565	28.9	2053.593341	1.02874667	501.241288	250.620144	99.85096395	0	0	0	0	0	0	0
5:12:27	76.58773856	2058.782509	0.839586959	0.593998474	10.27542392	0.292292871	0.262598275	50.11535344	998.4818565	28.9	2053.593341	1.02874667	501.241288	250.620144	99.85096395	0	0	0	0	0	0	0
5:12:27	76.58773856	2058.782509	0.839586959	0.593998474	10.27542392	0.292292871	0.262598275	50.11535344	998.4818565	28.9	2053.593341	1.02874667	501.241288	250.620144	99.85096395	0	0	0	0	0	0	0
5:12:27	76.58773856	2058.782509	0.839586959	0.593998474	10.27542392	0.292292871	0.262598275	50.11535344	998.4818565	28.9	2053.593341	1.02874667	501.241288	250.620144	99.85096395	0	0	0	0	0	0	0
5:12:27	76.58773856	2058.782509	0.839586959	0.593998474	10.27542392	0.292292871	0.262598275	50.11535344	998.4818565	28.9	2053.593341	1.02874667	501.241288	250.620144	99.85096395	0	0	0	0	0	0	0
5:12:27	76.58773856	2058.782509	0.839586959	0.593998474	10.27542392	0.292292871	0.262598275	50.11535344	998.4818565	28.9	2053.593341	1.02874667	501.241288	250.620144	99.85096395	0	0	0	0	0	0	0
5:12:27	-50.40086986	2056.462461	0.818164523	0.591639219	10.26887305	0.28125395	0.270402317	50.10786096	998.7151905	28.9	2052.097359	1.063518295	501.2665234	250.6327617	99.85098154	0	0	0	0	0	0	0
5:12:27	-50.40086986	2056.462461	0.818164523	0.591639219	10.26887305	0.28125395	0.270402317	50.10786096	998.7151905	28.9	2052.097359	1.063518295	501.2665234	250.6327617	99.85098154	0	0	0	0	0	0	0
5:12:27	-50.40086986	2056.462461	0.818164523	0.591639219	10.26887305	0.28125395	0.270402317	50.10786096	998.7151905	28.9	2052.097359	1.063518295	501.2665234	250.6327617	99.85098154	0	0	0	0	0	0	0
5:12:27	-50.40086986	2056.462461	0.818164523	0.591639219	10.26887305	0.28125395	0.270402317	50.10786096	998.7151905	28.9	2052.097359	1.063518295	501.2665234	250.6327617	99.85098154	0	0	0	0	0	0	0
5:12:27	-50.40086986	2056.462461	0.818164523	0.591639219	10.26887305	0.28125395	0.270402317	50.10786096	998.7151905	28.9	2052.097359	1.063518295	501.2665234	250.6327617	99.85098154	0	0	0	0	0	0	0
5:12:27	-50.40086986	2056.462461	0.818164523	0.591639219	10.26887305	0.28125395	0.270402317	50.10786096	998.7151905	28.9	2052.097359	1.063518295	501.2665234	250.6327617	99.85098154	0	0	0	0	0	0	0
5:12:27	-50.40086986	2056.462461	0.818164523	0.591639219	10.26887305	0.28125395	0.270402317	50.10786096	998.7151905	28.9	2052.097359	1.063518295	501.2665234	250.6327617	99.85098154	0	0	0	0	0	0	0
5:12:27	-50.40086986	2056.462461	0.818164523	0.591639219	10.26887305	0.28125395	0.270402317	50.10786096	998.7151905	28.9	2052.097359	1.063518295	501.2665234	250.6327617	99.85098154	0	0	0	0	0	0	0
5:12:27	-22.54932537	2056.866316	0.872796236	0.46891928	10.265519	0.283538022	0.274309986	50.10402481	998.7064975	28.9	2051.39996	1.081321367	501.279444	250.639222	99.85099055	0	0	0	0	0	0	0
5:12:27	-22.54932537	2056.866316	0.872796236	0.46891928	10.265519	0.283538022	0.274309986	50.10402481	998.7064975	28.9	2051.39996	1.081321367	501.279444	250.639222	99.85099055	0	0	0	0	0	0	0
5:12:27	-22.54932537	2056.866316	0.872796236	0.46891928	10.265519	0.283538022	0.274309986	50.10402481	998.7064975	28.9	2051.39996	1.081321367	501.279444	250.639222	99.85099055	0	0	0	0	0	0	0
5:12:27	-22.54932537	2056.866316	0.872796236	0.46891928	10.265519	0.283538022	0.274309986	50.10402481	998.7064975	28.9	2051.39996	1.081321367	501.279444	250.639222	99.85099055	0	0	0	0	0	0	0
5:12:27	-22.54932537	2056.866316	0.872796236	0.46891928	10.265519	0.283538022	0.274309986	50.10402481	998.7064975	28.9	2051.39996	1.081321367	501.279444	250.639222	99.85099055	0	0	0	0	0	0	0
5:12:27	-22.54932537	2056.866316	0.872796236	0.46891928	10.265519	0.283538022	0.274309986	50.10402481	998.7064975	28.9	2051.39996	1.081321367	501.279444	250.639222	99.85099055	0	0	0	0	0	0	0
5:12:27	-22.54932537	2056.866316	0.872796236	0.46891928	10.265519	0.283538022	0.274309986	50.10402481	998.7064975	28.9	2051.39996	1.081321367	501.279444	250.639222	99.85099055	0	0	0	0	0	0	0
5:12:27	-22.54932537	2056.866316	0.872796236	0.46891928	10.265519	0.283538022	0.274309986	50.10402481	998.7064975	28.9	2051.39996	1.081321367	501.279444	250.639222	99.85099055	0	0	0	0	0	0	0
5:12:27	-22.54932537	2056.866316	0.872796236	0.46891928	10.265519	0.283538022	0.274309986	50.10402481	998.7064975	28.9	2051.39996	1.081321367	501.279444	250.639222	99.85099055	0	0	0	0	0	0	0
5:12:27	36.44849741	2056.87437	0.807335673	0.632630671	10.26380173	0.275515467	0.276398713	49.9068607	998.6564787	28.9	2051.109891	1.09043654	499.0598033	249.5294017	99.84904316	0	0	0	0	0	0	0
5:12:28	36.44849741	2056.87437	0.807335673	0.632630671	10.26380173	0.275515467	0.276398713	49.9068607	998.6564787	28.9	2051.109891	1.09043654	499.0598033	249.5294017	99.84904316	0	0	0	0	0	0	0
5:12:28	36.44849741	2056.87437	0.807335673	0.632630671	10.26380173	0.275515467	0.276398713	49.9068607	998.6564787	28.9	2051.109891	1.09043654	499.0598033	249.5294017	99.84904316	0	0	0	0	0	0	0
5:12:28	36.44849741	2056.87437	0.807335673	0.632630671	10.26380173	0.275515467	0.276398713	49.9068607	998.6564787	28.9	2051.109891	1.09043654	499.0598033	249.5294017	99.84904316	0	0	0	0	0	0	0
5:12:28	36.44849741	2056.87437	0.807335673	0.632630671	10.26380173	0.275515467	0.276398713	49.9068607	998.6564787	28.9	2051.109891	1.09043654	499.0598033	249.5294017	99.84904316	0	0	0	0	0	0	0
5:12:28	36.44849741	2056.87437	0.807335673	0.632630671	10.26380173	0.275515467	0.276398713	49.9068607	998.6564787	28.9	2051.109891	1.09043654	499.0598033	249.5294017	99.84904316	0	0	0	0	0	0	0
5:12:28	36.44849741	2056.87437	0.807335673	0.632630671	10.26380173	0.275515467	0.276398713	49.9068607	998.6564787	28.9	2051.109891	1.09043654	499.0598033	249.5294017	99.84904316	0	0	0	0	0	0	0
5:12:28	36.44849741	2056.87437	0.807335673	0.632630671	10.26380173	0.275515467	0.276398713	49.9068607	998.6564787	28.9	2051.109891	1.09043654	499.0598033	249.5294017	99.84904316	0	0	0	0	0	0	0
5:12:28	274.3693987	2062.680789	0.499123864	0.471746904	10.30938648	-0.599232081	0.106028141	49.80591268	998.6308691	28.9	2051.064352	1.095103508	497.9233473	248.9611737	99.8480461	0	0	0	0	0	0	0
5:12:28	274.3693987	2062.680789	0.499123864	0.471746904	10.30938648	-0.599232081	0.106028141	49.80591268	998.6308691	28.9	2051.064352	1.095103508	497.9233473	248.9611737	99.8480461	0	0	0	0	0	0	0
5:12:28	274.3693987	2062.680789	0.499123864	0.471746904	10.30938648	-0.599232081	0.106028141	49.80591268	998.6308691	28.9	2051.064352	1.095103508	497.9233473	248.9611737	99.8480461	0	0	0	0	0	0	0
5:12:28	274.3693987	2062.680789	0.499123864	0.471746904	10.30938648	-0.599232081	0.106028141	49.80591268	998.6308691	28.9	2051.064352	1.095103508	497.9233473	248.9611737	99.8480461	0	0	0	0	0	0	0
5:12:28	274.3693987	2062.680789	0.499123864	0.471746904	10.30938648	-0.599232081	0.106028141	49.80591268	998.6308691	28.9	2051.064352	1.095103508	497.9233473	248.9611737	99.8480461	0	0	0	0	0	0	0
5:12:28	274.3693987	2062.680789	0.499123864	0.471746904	10.30938648	-0.599232081	0.106028141	49.80591268	998.6308691	28.9	2051.064352	1.095103508	497.9233473	248.9611737	99.8480461	0	0	0	0	0	0	0
5:12:28	274.3693987	2062.680789	0.499123864	0.471746904	10.30938648	-0.599232081	0.106028141	49.80591268	998.6308691	28.9	2051.064352	1.095103508	497.9233473	248.9611737	99.8480461	0	0	0	0	0	0	0
5:12:28	274.3693987	2062.680789	0.499123864	0.471746904	10.30938648	-0.599232081	0.106028141	49.80591268	998.6308691	28.9	2051.064352	1.095103508	497.9233473	248.9611737	99.8480461	0	0	0	0	0	0	0
5:12:28	236.2992041	2080.735964	0.285207419	0.087654415	10.43336588	-2.098830825	-0.470161592	49.75422729	998.617757	28.9	2051.411572	1.097492996	497.3414818	248.6702409	99.8475356	0	0	0	0	0	0	0
5:12:28	236.2992041	2080.735964	0.285207419	0.087654415	10.43336588	-2.098830825	-0.470161592	49.75422729	998.617757	28.9	2051.411572	1.097492996	497.3414818	248.6702409	99.8475356	0	0	0	0	0	0	0
5:12:28	236.2992041	2080.735964	0.285207419	0.087654415	10.43336588	-2.098830825	-0.470161592	49.75422729	998.617757	28.9	2051.411572	1.097492996	497.3414818	248.6702409	99.8475356	0	0	0	0	0	0	0
5:12:28	236.2992041	2080.735964	0.285207419	0.087654415	10.43336588	-2.098830825	-0.470161592	49.75422729	998.617757	28.9	2051.411572	1.097492996	497.3414818	248.6702409	99.8475356	0	0	0	0	0	0	0
5:12:28	236.2992041	2080.735964	0.285207419	0.087654415	10.43336588	-2.098830825	-0.470161592	49.75422729	998.617757	28.9	2051.411572	1.097492996	497.3414818	248.6702409	99.8475356	0	0	0	0	0	0	0
5:12:28	236.2992041	2080.735964	0.285207419	0.087654415	10.43336588	-2.098830825	-0.470161592	49.75422729	998.617757	28.9	2051.411572	1.097492996	497.3414818	248.6702409	99.8475356	0	0	0	0	0	0	0
5:12:28	236.2992041	2080.735964	0.285207419	0.087654415	10.43336588	-2.098830825	-0.470161592	49.75422729	998.617757	28.9	2051.411572	1.097492996	497.3414818	248.6702409	99.8475356	0	0	0	0	0	0	0
5:12:28	236.2992041	2080.735964	0.285207419	0.087654415	10.43336588	-2.098830825	-0.470161592	49.75422729	998.617757	28.9	2051.411572	1.097492996	497.3414818	248.6702409	99.8475356	0	0	0	0	0	0	0
5:12:28	236.2992041	2080.735964	0.285207419	0.087654415	10.43336588	-2.098830825	-0.470161592	49.75422729	998.617757	28.9	2051.411572	1.097492996	497.3414818	248.6702409	99.8475356	0	0	0	0	0	0	0
5:12:28	274.8522325	2118.678406	-0.217109802	-0.44400094	10.68699533	-4.022833383	-1.586338735	49.72776437	997.0670116	28.9	2052.623325	1.098716414	497.0435667	248.5212833	99.84727423	0	0	0	0	0	0	0
5:12:28	274.8522325	2118.678406	-0.217109802	-0.44400094	10.68699533	-4.022833383	-1.586338735	49.72776437	997.0670116	28.9	2052.623325	1.098716414	497.0435667	248.5212833	99.84727423	0	0	0	0	0	0	0
5:12:28	274.8522325	2118.678406	-0.217109802	-0.44400094	10.68699533	-4.022833383	-1.586338735	49.72776437	997.0670116	28.9	2052.623325	1.098716414	497.0435667	248.5212833	99.84727423	0	0	0	0	0	0	0
5:12:28	274.8522325	2118.678406	-0.217109802	-0.44400094	10.68699533	-4.022833383	-1.586338735	49.72776437	997.0670116	28.9	2052.623325	1.098716414	497.0435667	248.5212833	99.84727423	0	0	0	0	0	0	0
5:12:28	274.8522325	2118.678406	-0.217109802	-0.44400094	10.68699533	-4.022833383	-1.586338735	49.72776437	997.0670116	28.9	2052.623325	1.098716414	497.0435667	248.5212833	99.84727423	0	0	0	0	0	0	0
5:12:28	274.8522325	2118.678406	-0.217109802	-0.44400094	10.68699533	-4.022833383	-1.586338735	49.72776437	997.0670116	28.9	2052.623325	1.098716414	497.0435667	248.5212833	99.84727423	0	0	0	0	0	0	0
5:12:28	274.8522325	2118.678406	-0.217109802	-0.44400094	10.68699533	-4.022833383	-1.586338735	49.72776437	997.0670116	28.9	2052.623325	1.098716414	497.0435667	248.5212833	99.84727423	0	0	0	0	0	0	0
5:12:28	274.8522325	2118.678406	-0.217109802	-0.44400094	10.68699533	-4.022833383	-1.586338735	49.72776437	997.0670116	28.9	2052.623325	1.098716414	497.0435667	248.5212833	99.84727423	0	0	0	0	0	0	0
5:12:29	332.443479	2180.864016	-0.975288218	-0.908568481	11.09254961	-5.847522692	-2.948989432	49.81181536	996.2730299	28.9	2054.951726	1.050542804	496.8910341	248.4450171	99.84714041	0	0	0	0	0	0	0
5:12:29	332.443479	2180.864016	-0.975288218	-0.908568481	11.09254961	-5.847522692	-2.948989432	49.81181536	996.2730299	28.9	2054.951726	1.050542804	496.8910341	248.4450171	99.84714041	0	0	0	0	0	0	0
5:12:29	332.443479	2180.864016	-0.975288218	-0.908568481	11.09254961	-5.847522692	-2.948989432	49.81181536	996.2730299	28.9	2054.951726	1.050542804	496.8910341	248.4450171	99.84714041	0	0	0	0	0	0	0
5:12:29	332.443479	2180.864016	-0.975288218	-0.908568481	11.09254961	-5.847522692	-2.948989432	49.81181536	996.2730299	28.9	2054.951726	1.050542804	496.8910341	248.4450171	99.84714041	0	0	0	0	0	0	0
5:12:29	332.443479	2180.864016	-0.975288218	-0.908568481	11.09254961	-5.847522692	-2.948989432	49.81181536	996.2730299	28.9	2054.951726	1.050542804	496.8910341	248.4450171	99.84714041	0	0	0	0	0	0	0
5:12:29	332.443479	2180.864016	-0.975288218	-0.908568481	11.09254961	-5.847522692	-2.948989432	49.81181536	996.2730299	28.9	2054.951726	1.050542804	496.8910341	248.4450171	99.84714041	0	0	0	0	0	0	0
5:12:29	332.443479	2180.864016	-0.975288218	-0.908568481	11.09254961	-5.847522692	-2.948989432	49.81181536	996.2730299	28.9	2054.951726	1.050542804	496.8910341	248.4450171	99.84714041	0	0	0	0	0	0	0
5:12:29	332.443479	2180.864016	-0.975288218	-0.908568481	11.09254961	-5.847522692	-2.948989432	49.81181536	996.2730299	28.9	2054.951726	1.050542804	496.8910341	248.4450171	99.84714041	0	0	0	0	0	0	0
5:12:29	363.7934773	2279.255432	-1.744051568	-1.459699062	11.7184014	-7.465835618	-4.526930589	49.85484946	995.8665113	28.9	2059.611828	0.928277916	496.8129375	248.4059687	99.84707189	0	0	0	0	0	0	0
5:12:29	363.7934773	2279.255432	-1.744051568	-1.459699062	11.7184014	-7.465835618	-4.526930589	49.85484946	995.8665113	28.9	2059.611828	0.928277916	496.8129375	248.4059687	99.84707189	0	0	0	0	0	0	0
5:12:29	363.7934773	2279.255432	-1.744051568	-1.459699062	11.7184014	-7.465835618	-4.526930589	49.85484946	995.8665113	28.9	2059.611828	0.928277916	496.8129375	248.4059687	99.84707189	0	0	0	0	0	0	0
5:12:29	363.7934773	2279.255432	-1.744051568	-1.459699062	11.7184014	-7.465835618	-4.526930589	49.85484946	995.8665113	28.9	2059.611828	0.928277916	496.8129375	248.4059687	99.84707189	0	0	0	0	0	0	0
5:12:29	363.7934773	2279.255432	-1.744051568	-1.459699062	11.7184014	-7.465835618	-4.526930589	49.85484946	995.8665113	28.9	2059.611828	0.928277916	496.8129375	248.4059687	99.84707189	0	0	0	0	0	0	0
5:12:29	363.7934773	2279.255432	-1.744051568	-1.459699062	11.7184014	-7.465835618	-4.526930589	49.85484946	995.8665113	28.9	2059.611828	0.928277916	496.8129375	248.4059687	99.84707189	0	0	0	0	0	0	0
5:12:29	363.7934773	2279.255432	-1.744051568	-1.459699062	11.7184014	-7.465835618	-4.526930589	49.85484946	995.8665113	28.9	2059.611828	0.928277916	496.8129375	248.4059687	99.84707189	0	0	0	0	0	0	0
5:12:29	363.7934773	2279.255432	-1.744051568	-1.459699062	11.7184014	-7.465835618	-4.526930589	49.85484946	995.8665113	28.9	2059.611828	0.928277916	496.8129375	248.4059687	99.84707189	0	0	0	0	0	0	0
5:12:29	461.3665164	2395.947917	-1.918562403	-1.61363792	12.39923752	-8.414411837	-5.927908462	49.87688293	995.6583738	28.9	2066.534928	0.780878293	496.772952	248.385976	99.84703681	0	0	0	0	0	0	0
5:12:29	461.3665164	2395.947917	-1.918562403	-1.61363792	12.39923752	-8.414411837	-5.927908462	49.87688293	995.6583738	28.9	2066.534928	0.780878293	496.772952	248.385976	99.84703681	0	0	0	0	0	0	0
5:12:29	461.3665164	2395.947917	-1.918562403	-1.61363792	12.39923752	-8.414411837	-5.927908462	49.87688293	995.6583738	28.9	2066.534928	0.780878293	496.772952	248.385976	99.84703681	0	0	0	0	0	0	0
5:12:29	461.3665164	2395.947917	-1.918562403	-1.61363792	12.39923752	-8.414411837	-5.927908462	49.87688293	995.6583738	28.9	2066.534928	0.780878293	496.772952	248.385976	99.84703681	0	0	0	0	0	0	0
5:12:29	461.3665164	2395.947917	-1.918562403	-1.61363792	12.39923752	-8.414411837	-5.927908462	49.87688293	995.6583738	28.9	2066.534928	0.780878293	496.772952	248.385976	99.84703681	0	0	0	0	0	0	0
5:12:29	461.3665164	2395.947917	-1.918562403	-1.61363792	12.39923752	-8.414411837	-5.927908462	49.87688293	995.6583738	28.9	2066.534928	0.780878293	496.772952	248.385976	99.84703681	0	0	0	0	0	0	0
5:12:29	461.3665164	2395.947917	-1.918562403	-1.61363792	12.39923752	-8.414411837	-5.927908462	49.87688293	995.6583738	28.9	2066.534928	0.780878293	496.772952	248.385976	99.84703681	0	0	0	0	0	0	0
5:12:29	461.3665164	2395.947917	-1.918562403	-1.61363792	12.39923752	-8.414411837	-5.927908462	49.87688293	995.6583738	28.9	2066.534928	0.780878293	496.772952	248.385976	99.84703681	0	0	0	0	0	0	0
5:12:29	461.3665164	2395.947917	-1.918562403	-1.61363792	12.39923752	-8.414411837	-5.927908462	49.87688293	995.6583738	28.9	2066.534928	0.780878293	496.772952	248.385976	99.84703681	0	0	0	0	0	0	0
5:12:29	301.8910324	2506.886502	-0.71470395	-0.667510615	12.94614561	-7.56133086	-6.758929132	49.88816406	996.1330154	28.9	2076.463875	0.595009686	496.7524794	248.3757397	99.84701884	0	0	0	0	0	0	0
5:12:29	301.8910324	2506.886502	-0.71470395	-0.667510615	12.94614561	-7.56133086	-6.758929132	49.88816406	996.1330154	28.9	2076.463875	0.595009686	496.7524794	248.3757397	99.84701884	0	0	0	0	0	0	0
5:12:29	301.8910324	2506.886502	-0.71470395	-0.667510615	12.94614561	-7.56133086	-6.758929132	49.88816406	996.1330154	28.9	2076.463875	0.595009686	496.7524794	248.3757397	99.84701884	0	0	0	0	0	0	0
5:12:29	301.8910324	2506.886502	-0.71470395	-0.667510615	12.94614561	-7.56133086	-6.758929132	49.88816406	996.1330154	28.9	2076.463875	0.595009686	496.7524794	248.3757397	99.84701884	0	0	0	0	0	0	0
5:12:29	301.8910324	2506.886502	-0.71470395	-0.667510615	12.94614561	-7.56133086	-6.758929132	49.88816406	996.1330154	28.9	2076.463875	0.595009686	496.7524794	248.3757397	99.84701884	0	0	0	0	0	0	0
5:12:29	301.8910324	2506.886502	-0.71470395	-0.667510615	12.94614561	-7.56133086	-6.758929132	49.88816406	996.1330154	28.9	2076.463875	0.595009686	496.7524794	248.3757397	99.84701884	0	0	0	0	0	0	0
5:12:29	301.8910324	2506.886502	-0.71470395	-0.667510615	12.94614561	-7.56133086	-6.758929132	49.88816406	996.1330154	28.9	2076.463875	0.595009686	496.7524794	248.3757397	99.84701884	0	0	0	0	0	0	0
5:12:30	301.8910324	2506.886502	-0.71470395	-0.667510615	12.94614561	-7.56133086	-6.758929132	49.88816406	996.1330154	28.9	2076.463875	0.595009686	496.7524794	248.3757397	99.84701884	0	0	0	0	0	0	0
5:12:30	9.876880577	2550.055017	0.526607577	0.317778565	13.10659455	-5.7398414	-6.645251716	49.69874	996.3760319	28.9	2088.663792	0.304644959	495.3848695	247.6921787	99.84603365	0	0	0	0	0	0	0
5:12:30	9.876880577	2550.055017	0.526607577	0.317778565	13.10659455	-5.7398414	-6.645251716	49.69874	996.3760319	28.9	2088.663792	0.304644959	495.3848695	247.6921787	99.84603365	0	0	0	0	0	0	0
5:12:30	9.876880577	2550.055017	0.526607577	0.317778565	13.10659455	-5.7398414	-6.645251716	49.69874	996.3760319	28.9	2088.663792	0.304644959	495.3848695	247.6921787	99.84603365	0	0	0	0	0	0	0
5:12:30	9.876880577	2550.055017	0.526607577	0.317778565	13.10659455	-5.7398414	-6.645251716	49.69874	996.3760319	28.9	2088.663792	0.304644959	495.3848695	247.6921787	99.84603365	0	0	0	0	0	0	0
5:12:30	9.876880577	2550.055017	0.526607577	0.317778565	13.10659455	-5.7398414	-6.645251716	49.69874	996.3760319	28.9	2088.663792	0.304644959	495.3848695	247.6921787	99.84603365	0	0	0	0	0	0	0
5:12:30	9.876880577	2550.055017	0.526607577	0.317778565	13.10659455	-5.7398414	-6.645251716	49.69874	996.3760319	28.9	2088.663792	0.304644959	495.3848695	247.6921787	99.84603365	0	0	0	0	0	0	0
5:12:30	9.876880577	2550.055017	0.526607577	0.317778565	13.10659455	-5.7398414	-6.645251716	49.69874	996.3760319	28.9	2088.663792	0.304644959	495.3848695	247.6921787	99.84603365	0	0	0	0	0	0	0
5:12:30	9.876880577	2550.055017	0.526607577	0.317778565	13.10659455	-5.7398414	-6.645251716	49.69874	996.3760319	28.9	2088.663792	0.304644959	495.3848695	247.6921787	99.84603365	0	0	0	0	0	0	0
5:12:30	9.876880577	2550.055017	0.526607577	0.317778565	13.10659455	-5.7398414	-6.645251716	49.69874	996.3760319	28.9	2088.663792	0.304644959	495.3848695	247.6921787	99.84603365	0	0	0	0	0	0	0
5:12:30	-289.2225011	2532.790465	1.74210308	1.169414625	12.92507241	-3.759566797	-5.812440878	49.60175488	996.5004563	28.9	2100.623822	0.155978219	494.6846532	247.3421955	99.84552923	0	0	0	0	0	0	0
5:12:30	-289.2225011	2532.790465	1.74210308	1.169414625	12.92507241	-3.759566797	-5.812440878	49.60175488	996.5004563	28.9	2100.623822	0.155978219	494.6846532	247.3421955	99.84552923	0	0	0	0	0	0	0
5:12:30	-289.2225011	2532.790465	1.74210308	1.169414625	12.92507241	-3.759566797	-5.812440878	49.60175488	996.5004563	28.9	2100.623822	0.155978219	494.6846532	247.3421955	99.84552923	0	0	0	0	0	0	0
5:12:30	-289.2225011	2532.790465	1.74210308	1.169414625	12.92507241	-3.759566797	-5.812440878	49.60175488	996.5004563	28.9	2100.623822	0.155978219	494.6846532	247.3421955	99.84552923	0	0	0	0	0	0	0
5:12:30	-289.2225011	2532.790465	1.74210308	1.169414625	12.92507241	-3.759566797	-5.812440878	49.60175488	996.5004563	28.9	2100.623822	0.155978219	494.6846532	247.3421955	99.84552923	0	0	0	0	0	0	0
5:12:30	-289.2225011	2532.790465	1.74210308	1.169414625	12.92507241	-3.759566797	-5.812440878	49.60175488	996.5004563	28.9	2100.623822	0.155978219	494.6846532	247.3421955	99.84552923	0	0	0	0	0	0	0
5:12:30	-289.2225011	2532.790465	1.74210308	1.169414625	12.92507241	-3.759566797	-5.812440878	49.60175488	996.5004563	28.9	2100.623822	0.155978219	494.6846532	247.3421955	99.84552923	0	0	0	0	0	0	0
5:12:30	-289.2225011	2532.790465	1.74210308	1.169414625	12.92507241	-3.759566797	-5.812440878	49.60175488	996.5004563	28.9	2100.623822	0.155978219	494.6846532	247.3421955	99.84552923	0	0	0	0	0	0	0
5:12:30	-345.8817286	2474.813862	2.707908777	2.024780288	12.52102907	-1.9905142	-4.61840173	49.5520985	996.5641616	28.9	2110.793197	0.079860848	494.3261424	247.1630041	99.84527096	0	0	0	0	0	0	0
5:12:30	-345.8817286	2474.813862	2.707908777	2.024780288	12.52102907	-1.9905142	-4.61840173	49.5520985	996.5641616	28.9	2110.793197	0.079860848	494.3261424	247.1630041	99.84527096	0	0	0	0	0	0	0
5:12:30	-345.8817286	2474.813862	2.707908777	2.024780288	12.52102907	-1.9905142	-4.61840173	49.5520985	996.5641616	28.9	2110.793197	0.079860848	494.3261424	247.1630041	99.84527096	0	0	0	0	0	0	0
5:12:30	-345.8817286	2474.813862	2.707908777	2.024780288	12.52102907	-1.9905142	-4.61840173	49.5520985	996.5641616	28.9	2110.793197	0.079860848	494.3261424	247.1630041	99.84527096	0	0	0	0	0	0	0
5:12:30	-345.8817286	2474.813862	2.707908777	2.024780288	12.52102907	-1.9905142	-4.61840173	49.5520985	996.5641616	28.9	2110.793197	0.079860848	494.3261424	247.1630041	99.84527096	0	0	0	0	0	0	0
5:12:30	-345.8817286	2474.813862	2.707908777	2.024780288	12.52102907	-1.9905142	-4.61840173	49.5520985	996.5641616	28.9	2110.793197	0.079860848	494.3261424	247.1630041	99.84527096	0	0	0	0	0	0	0
5:12:30	-345.8817286	2474.813862	2.707908777	2.024780288	12.52102907	-1.9905142	-4.61840173	49.5520985	996.5641616	28.9	2110.793197	0.079860848	494.3261424	247.1630041	99.84527096	0	0	0	0	0	0	0
5:12:30	-345.8817286	2474.813862	2.707908777	2.024780288	12.52102907	-1.9905142	-4.61840173	49.5520985	996.5641616	28.9	2110.793197	0.079860848	494.3261424	247.1630041	99.84527096	0	0	0	0	0	0	0
5:12:30	-390.341829	2375.939521	3.383001294	2.795991508	11.90645489	-0.52575127	-3.190837686	49.42907443	999.1036348	28.9	2118.950005	0.040888754	494.1425849	247.0712581	99.84513873	0	0	0	0	0	0	0
5:12:30	-390.341829	2375.939521	3.383001294	2.795991508	11.90645489	-0.52575127	-3.190837686	49.42907443	999.1036348	28.9	2118.950005	0.040888754	494.1425849	247.0712581	99.84513873	0	0	0	0	0	0	0
5:12:30	-390.341829	2375.939521	3.383001294	2.795991508	11.90645489	-0.52575127	-3.190837686	49.42907443	999.1036348	28.9	2118.950005	0.040888754	494.1425849	247.0712581	99.84513873	0	0	0	0	0	0	0
5:12:30	-390.341829	2375.939521	3.383001294	2.795991508	11.90645489	-0.52575127	-3.190837686	49.42907443	999.1036348	28.9	2118.950005	0.040888754	494.1425849	247.0712581	99.84513873	0	0	0	0	0	0	0
5:12:30	-390.341829	2375.939521	3.383001294	2.795991508	11.90645489	-0.52575127	-3.190837686	49.42907443	999.1036348	28.9	2118.950005	0.040888754	494.1425849	247.0712581	99.84513873	0	0	0	0	0	0	0
5:12:30	-390.341829	2375.939521	3.383001294	2.795991508	11.90645489	-0.52575127	-3.190837686	49.42907443	999.1036348	28.9	2118.950005	0.040888754	494.1425849	247.0712581	99.84513873	0	0	0	0	0	0	0
5:12:31	-390.341829	2375.939521	3.383001294	2.795991508	11.90645489	-0.52575127	-3.190837686	49.42907443	999.1036348	28.9	2118.950005	0.040888754	494.1425849	247.0712581	99.84513873	0	0	0	0	0	0	0
5:12:31	-390.341829	2375.939521	3.383001294	2.795991508	11.90645489	-0.52575127	-3.190837686	49.42907443	999.1036348	28.9	2118.950005	0.040888754	494.1425849	247.0712581	99.84513873	0	0	0	0	0	0	0
5:12:31	-390.341829	2375.939521	3.383001294	2.795991508	11.90645489	-0.52575127	-3.190837686	49.42907443	999.1036348	28.9	2118.950005	0.040888754	494.1425849	247.0712581	99.84513873	0	0	0	0	0	0	0
5:12:31	-507.7833045	2267.477603	3.533176662	2.747667652	11.2884009	0.10544735	-1.965932895	49.36608611	1000.403845	28.9	2124.055298	0.020935042	494.0486035	247.0242841	99.84507103	0	0	0	0	0	0	0
5:12:31	-507.7833045	2267.477603	3.533176662	2.747667652	11.2884009	0.10544735	-1.965932895	49.36608611	1000.403845	28.9	2124.055298	0.020935042	494.0486035	247.0242841	99.84507103	0	0	0	0	0	0	0
5:12:31	-507.7833045	2267.477603	3.533176662	2.747667652	11.2884009	0.10544735	-1.965932895	49.36608611	1000.403845	28.9	2124.055298	0.020935042	494.0486035	247.0242841	99.84507103	0	0	0	0	0	0	0
5:12:31	-507.7833045	2267.477603	3.533176662	2.747667652	11.2884009	0.10544735	-1.965932895	49.36608611	1000.403845	28.9	2124.055298	0.020935042	494.0486035	247.0242841	99.84507103	0	0	0	0	0	0	0
5:12:31	-507.7833045	2267.477603	3.533176662	2.747667652	11.2884009	0.10544735	-1.965932895	49.36608611	1000.403845	28.9	2124.055298	0.020935042	494.0486035	247.0242841	99.84507103	0	0	0	0	0	0	0
5:12:31	-507.7833045	2267.477603	3.533176662	2.747667652	11.2884009	0.10544735	-1.965932895	49.36608611	1000.403845	28.9	2124.055298	0.020935042	494.0486035	247.0242841	99.84507103	0	0	0	0	0	0	0
5:12:31	-507.7833045	2267.477603	3.533176662	2.747667652	11.2884009	0.10544735	-1.965932895	49.36608611	1000.403845	28.9	2124.055298	0.020935042	494.0486035	247.0242841	99.84507103	0	0	0	0	0	0	0
5:12:31	-507.7833045	2267.477603	3.533176662	2.747667652	11.2884009	0.10544735	-1.965932895	49.36608611	1000.403845	28.9	2124.055298	0.020935042	494.0486035	247.0242841	99.84507103	0	0	0	0	0	0	0
5:12:31	-254.1084759	2177.865101	2.607778451	2.098101838	10.83742126	0.258341043	-1.101781642	49.33383609	1001.069553	28.9	2103.422529	0.157118742	494.000485	247.0002335	99.84503637	0	0	0	0	0	0	0
5:12:31	-254.1084759	2177.865101	2.607778451	2.098101838	10.83742126	0.258341043	-1.101781642	49.33383609	1001.069553	28.9	2103.422529	0.157118742	494.000485	247.0002335	99.84503637	0	0	0	0	0	0	0
5:12:31	-254.1084759	2177.865101	2.607778451	2.098101838	10.83742126	0.258341043	-1.101781642	49.33383609	1001.069553	28.9	2103.422529	0.157118742	494.000485	247.0002335	99.84503637	0	0	0	0	0	0	0
5:12:31	-254.1084759	2177.865101	2.607778451	2.098101838	10.83742126	0.258341043	-1.101781642	49.33383609	1001.069553	28.9	2103.422529	0.157118742	494.000485	247.0002335	99.84503637	0	0	0	0	0	0	0
5:12:31	-254.1084759	2177.865101	2.607778451	2.098101838	10.83742126	0.258341043	-1.101781642	49.33383609	1001.069553	28.9	2103.422529	0.157118742	494.000485	247.0002335	99.84503637	0	0	0	0	0	0	0
5:12:31	-254.1084759	2177.865101	2.607778451	2.098101838	10.83742126	0.258341043	-1.101781642	49.33383609	1001.069553	28.9	2103.422529	0.157118742	494.000485	247.0002335	99.84503637	0	0	0	0	0	0	0
5:12:31	-254.1084759	2177.865101	2.607778451	2.098101838	10.83742126	0.258341043	-1.101781642	49.33383609	1001.069553	28.9	2103.422529	0.157118742	494.000485	247.0002335	99.84503637	0	0	0	0	0	0	0
5:12:31	-254.1084759	2177.865101	2.607778451	2.098101838	10.83742126	0.258341043	-1.101781642	49.33383609	1001.069553	28.9	2103.422529	0.157118742	494.000485	247.0002335	99.84503637	0	0	0	0	0	0	0
5:12:31	-75.92341965	2127.73582	1.991254567	1.621884141	10.58784769	0.315342614	-0.540080201	49.31732408	1001.410395	28.9	2086.453487	0.409244796	493.9758483	246.9879195	99.84501862	0	0	0	0	0	0	0
5:12:31	-75.92341965	2127.73582	1.991254567	1.621884141	10.58784769	0.315342614	-0.540080201	49.31732408	1001.410395	28.9	2086.453487	0.409244796	493.9758483	246.9879195	99.84501862	0	0	0	0	0	0	0
5:12:31	-75.92341965	2127.73582	1.991254567	1.621884141	10.58784769	0.315342614	-0.540080201	49.31732408	1001.410395	28.9	2086.453487	0.409244796	493.9758483	246.9879195	99.84501862	0	0	0	0	0	0	0
5:12:31	-75.92341965	2127.73582	1.991254567	1.621884141	10.58784769	0.315342614	-0.540080201	49.31732408	1001.410395	28.9	2086.453487	0.409244796	493.9758483	246.9879195	99.84501862	0	0	0	0	0	0	0
5:12:31	-75.92341965	2127.73582	1.991254567	1.621884141	10.58784769	0.315342614	-0.540080201	49.31732408	1001.410395	28.9	2086.453487	0.409244796	493.9758483	246.9879195	99.84501862	0	0	0	0	0	0	0
5:12:31	-75.92341965	2127.73582	1.991254567	1.621884141	10.58784769	0.315342614	-0.540080201	49.31732408	1001.410395	28.9	2086.453487	0.409244796	493.9758483	246.9879195	99.84501862	0	0	0	0	0	0	0
5:12:31	-75.92341965	2127.73582	1.991254567	1.621884141	10.58784769	0.315342614	-0.540080201	49.31732408	1001.410395	28.9	2086.453487	0.409244796	493.9758483	246.9879195	99.84501862	0	0	0	0	0	0	0
5:12:31	-75.92341965	2127.73582	1.991254567	1.621884141	10.58784769	0.315342614	-0.540080201	49.31732408	1001.410395	28.9	2086.453487	0.409244796	493.9758483	246.9879195	99.84501862	0	0	0	0	0	0	0
5:12:31	66.42731314	2100.452036	1.546834338	1.16188468	10.45662602	0.336551418	-0.196113063	49.55286993	1002.76001	28.9	2077.665953	0.551133335	497.3177463	248.6588708	99.84793753	0	0	0	0	0	0	0
5:12:31	66.42731314	2100.452036	1.546834338	1.16188468	10.45662602	0.336551418	-0.196113063	49.55286993	1002.76001	28.9	2077.665953	0.551133335	497.3177463	248.6588708	99.84793753	0	0	0	0	0	0	0
5:12:31	66.42731314	2100.452036	1.546834338	1.16188468	10.45662602	0.336551418	-0.196113063	49.55286993	1002.76001	28.9	2077.665953	0.551133335	497.3177463	248.6588708	99.84793753	0	0	0	0	0	0	0
5:12:31	66.42731314	2100.452036	1.546834338	1.16188468	10.45662602	0.336551418	-0.196113063	49.55286993	1002.76001	28.9	2077.665953	0.551133335	497.3177463	248.6588708	99.84793753	0	0	0	0	0	0	0
5:12:31	66.42731314	2100.452036	1.546834338	1.16188468	10.45662602	0.336551418	-0.196113063	49.55286993	1002.76001	28.9	2077.665953	0.551133335	497.3177463	248.6588708	99.84793753	0	0	0	0	0	0	0
5:12:32	66.42731314	2100.452036	1.546834338	1.16188468	10.45662602	0.336551418	-0.196113063	49.55286993	1002.76001	28.9	2077.665953	0.551133335	497.3177463	248.6588708	99.84793753	0	0	0	0	0	0	0
5:12:32	66.42731314	2100.452036	1.546834338	1.16188468	10.45662602	0.336551418	-0.196113063	49.55286993	1002.76001	28.9	2077.665953	0.551133335	497.3177463	248.6588708	99.84793753	0	0	0	0	0	0	0
5:12:32	66.42731314	2100.452036	1.546834338	1.16188468	10.45662602	0.336551418	-0.196113063	49.55286993	1002.76001	28.9	2077.665953	0.551133335	497.3177463	248.6588708	99.84793753	0	0	0	0	0	0	0
5:12:32	66.42731314	2100.452036	1.546834338	1.16188468	10.45662602	0.336551418	-0.196113063	49.55286993	1002.76001	28.9	2077.665953	0.551133335	497.3177463	248.6588708	99.84793753	0	0	0	0	0	0	0
5:12:32	-58.52677567	2083.811074	1.259955181	0.925140956	10.38068052	0.333962326	0.015046112	49.6734694	1003.451013	28.9	2070.861872	0.672580268	499.0287981	249.5143979	99.84943202	0	0	0	0	0	0	0
5:12:32	-58.52677567	2083.811074	1.259955181	0.925140956	10.38068052	0.333962326	0.015046112	49.6734694	1003.451013	28.9	2070.861872	0.672580268	499.0287981	249.5143979	99.84943202	0	0	0	0	0	0	0
5:12:32	-58.52677567	2083.811074	1.259955181	0.925140956	10.38068052	0.333962326	0.015046112	49.6734694	1003.451013	28.9	2070.861872	0.672580268	499.0287981	249.5143979	99.84943202	0	0	0	0	0	0	0
5:12:32	-58.52677567	2083.811074	1.259955181	0.925140956	10.38068052	0.333962326	0.015046112	49.6734694	1003.451013	28.9	2070.861872	0.672580268	499.0287981	249.5143979	99.84943202	0	0	0	0	0	0	0
5:12:32	-58.52677567	2083.811074	1.259955181	0.925140956	10.38068052	0.333962326	0.015046112	49.6734694	1003.451013	28.9	2070.861872	0.672580268	499.0287981	249.5143979	99.84943202	0	0	0	0	0	0	0
5:12:32	-58.52677567	2083.811074	1.259955181	0.925140956	10.38068052	0.333962326	0.015046112	49.6734694	1003.451013	28.9	2070.861872	0.672580268	499.0287981	249.5143979	99.84943202	0	0	0	0	0	0	0
5:12:32	-58.52677567	2083.811074	1.259955181	0.925140956	10.38068052	0.333962326	0.015046112	49.6734694	1003.451013	28.9	2070.861872	0.672580268	499.0287981	249.5143979	99.84943202	0	0	0	0	0	0	0
5:12:32	-58.52677567	2083.811074	1.259955181	0.925140956	10.38068052	0.333962326	0.015046112	49.6734694	1003.451013	28.9	2070.861872	0.672580268	499.0287981	249.5143979	99.84943202	0	0	0	0	0	0	0
5:12:32	-12.47152514	2072.80667	1.044529053	0.85339217	10.33496443	0.320092711	0.139407609	49.73521633	1003.804807	28.9	2064.967838	0.783561097	499.9048566	249.9524277	99.85019719	0	0	0	0	0	0	0
5:12:32	-12.47152514	2072.80667	1.044529053	0.85339217	10.33496443	0.320092711	0.139407609	49.73521633	1003.804807	28.9	2064.967838	0.783561097	499.9048566	249.9524277	99.85019719	0	0	0	0	0	0	0
5:12:32	-12.47152514	2072.80667	1.044529053	0.85339217	10.33496443	0.320092711	0.139407609	49.73521633	1003.804807	28.9	2064.967838	0.783561097	499.9048566	249.9524277	99.85019719	0	0	0	0	0	0	0
5:12:32	-12.47152514	2072.80667	1.044529053	0.85339217	10.33496443	0.320092711	0.139407609	49.73521633	1003.804807	28.9	2064.967838	0.783561097	499.9048566	249.9524277	99.85019719	0	0	0	0	0	0	0
5:12:32	-12.47152514	2072.80667	1.044529053	0.85339217	10.33496443	0.320092711	0.139407609	49.73521633	1003.804807	28.9	2064.967838	0.783561097	499.9048566	249.9524277	99.85019719	0	0	0	0	0	0	0
5:12:32	-12.47152514	2072.80667	1.044529053	0.85339217	10.33496443	0.320092711	0.139407609	49.73521633	1003.804807	28.9	2064.967838	0.783561097	499.9048566	249.9524277	99.85019719	0	0	0	0	0	0	0
5:12:32	-12.47152514	2072.80667	1.044529053	0.85339217	10.33496443	0.320092711	0.139407609	49.73521633	1003.804807	28.9	2064.967838	0.783561097	499.9048566	249.9524277	99.85019719	0	0	0	0	0	0	0
5:12:32	-12.47152514	2072.80667	1.044529053	0.85339217	10.33496443	0.320092711	0.139407609	49.73521633	1003.804807	28.9	2064.967838	0.783561097	499.9048566	249.9524277	99.85019719	0	0	0	0	0	0	0
5:12:32	127.3545311	2066.960375	0.998278875	0.660528791	10.30811779	0.312023468	0.207600696	49.76683076	1003.985949	28.9	2059.751605	0.889183282	500.3533986	250.176699	99.85058896	0	0	0	0	0	0	0
5:12:32	127.3545311	2066.960375	0.998278875	0.660528791	10.30811779	0.312023468	0.207600696	49.76683076	1003.985949	28.9	2059.751605	0.889183282	500.3533986	250.176699	99.85058896	0	0	0	0	0	0	0
5:12:32	127.3545311	2066.960375	0.998278875	0.660528791	10.30811779	0.312023468	0.207600696	49.76683076	1003.985949	28.9	2059.751605	0.889183282	500.3533986	250.176699	99.85058896	0	0	0	0	0	0	0
5:12:32	127.3545311	2066.960375	0.998278875	0.660528791	10.30811779	0.312023468	0.207600696	49.76683076	1003.985949	28.9	2059.751605	0.889183282	500.3533986	250.176699	99.85058896	0	0	0	0	0	0	0
5:12:32	127.3545311	2066.960375	0.998278875	0.660528791	10.30811779	0.312023468	0.207600696	49.76683076	1003.985949	28.9	2059.751605	0.889183282	500.3533986	250.176699	99.85058896	0	0	0	0	0	0	0
5:12:32	127.3545311	2066.960375	0.998278875	0.660528791	10.30811779	0.312023468	0.207600696	49.76683076	1003.985949	28.9	2059.751605	0.889183282	500.3533986	250.176699	99.85058896	0	0	0	0	0	0	0
5:12:32	127.3545311	2066.960375	0.998278875	0.660528791	10.30811779	0.312023468	0.207600696	49.76683076	1003.985949	28.9	2059.751605	0.889183282	500.3533986	250.176699	99.85058896	0	0	0	0	0	0	0
5:12:32	127.3545311	2066.960375	0.998278875	0.660528791	10.30811779	0.312023468	0.207600696	49.76683076	1003.985949	28.9	2059.751605	0.889183282	500.3533986	250.176699	99.85058896	0	0	0	0	0	0	0
5:12:32	127.3545311	2066.960375	0.998278875	0.660528791	10.30811779	0.312023468	0.207600696	49.76683076	1003.985949	28.9	2059.751605	0.889183282	500.3533986	250.176699	99.85058896	0	0	0	0	0	0	0
5:12:32	153.9158719	2062.002272	0.805110784	0.489534741	10.28869231	0.297996016	0.243907556	49.83181735	1003.349622	28.9	2055.903102	0.96326184	500.5830521	250.2915259	99.85078955	0	0	0	0	0	0	0
5:12:32	153.9158719	2062.002272	0.805110784	0.489534741	10.28869231	0.297996016	0.243907556	49.83181735	1003.349622	28.9	2055.903102	0.96326184	500.5830521	250.2915259	99.85078955	0	0	0	0	0	0	0
5:12:32	153.9158719	2062.002272	0.805110784	0.489534741	10.28869231	0.297996016	0.243907556	49.83181735	1003.349622	28.9	2055.903102	0.96326184	500.5830521	250.2915259	99.85078955	0	0	0	0	0	0	0
5:12:33	153.9158719	2062.002272	0.805110784	0.489534741	10.28869231	0.297996016	0.243907556	49.83181735	1003.349622	28.9	2055.903102	0.96326184	500.5830521	250.2915259	99.85078955	0	0	0	0	0	0	0
5:12:33	153.9158719	2062.002272	0.805110784	0.489534741	10.28869231	0.297996016	0.243907556	49.83181735	1003.349622	28.9	2055.903102	0.96326184	500.5830521	250.2915259	99.85078955	0	0	0	0	0	0	0
5:12:33	153.9158719	2062.002272	0.805110784	0.489534741	10.28869231	0.297996016	0.243907556	49.83181735	1003.349622	28.9	2055.903102	0.96326184	500.5830521	250.2915259	99.85078955	0	0	0	0	0	0	0
5:12:33	153.9158719	2062.002272	0.805110784	0.489534741	10.28869231	0.297996016	0.243907556	49.83181735	1003.349622	28.9	2055.903102	0.96326184	500.5830521	250.2915259	99.85078955	0	0	0	0	0	0	0
5:12:33	153.9158719	2062.002272	0.805110784	0.489534741	10.28869231	0.297996016	0.243907556	49.83181735	1003.349622	28.9	2055.903102	0.96326184	500.5830521	250.2915259	99.85078955	0	0	0	0	0	0	0
5:12:33	-3.566913569	2057.429395	0.788600721	0.447785787	10.27322646	0.28066196	0.260344669	49.86509048	1003.023822	28.9	2053.64234	1.029990062	500.7006347	250.3503173	99.85089225	0	0	0	0	0	0	0
5:12:33	-3.566913569	2057.429395	0.788600721	0.447785787	10.27322646	0.28066196	0.260344669	49.86509048	1003.023822	28.9	2053.64234	1.029990062	500.7006347	250.3503173	99.85089225	0	0	0	0	0	0	0
5:12:33	-3.566913569	2057.429395	0.788600721	0.447785787	10.27322646	0.28066196	0.260344669	49.86509048	1003.023822	28.9	2053.64234	1.029990062	500.7006347	250.3503173	99.85089225	0	0	0	0	0	0	0
5:12:33	-3.566913569	2057.429395	0.788600721	0.447785787	10.27322646	0.28066196	0.260344669	49.86509048	1003.023822	28.9	2053.64234	1.029990062	500.7006347	250.3503173	99.85089225	0	0	0	0	0	0	0
5:12:33	-3.566913569	2057.429395	0.788600721	0.447785787	10.27322646	0.28066196	0.260344669	49.86509048	1003.023822	28.9	2053.64234	1.029990062	500.7006347	250.3503173	99.85089225	0	0	0	0	0	0	0
5:12:33	-3.566913569	2057.429395	0.788600721	0.447785787	10.27322646	0.28066196	0.260344669	49.86509048	1003.023822	28.9	2053.64234	1.029990062	500.7006347	250.3503173	99.85089225	0	0	0	0	0	0	0
5:12:33	-3.566913569	2057.429395	0.788600721	0.447785787	10.27322646	0.28066196	0.260344669	49.86509048	1003.023822	28.9	2053.64234	1.029990062	500.7006347	250.3503173	99.85089225	0	0	0	0	0	0	0
5:12:33	-3.566913569	2057.429395	0.788600721	0.447785787	10.27322646	0.28066196	0.260344669	49.86509048	1003.023822	28.9	2053.64234	1.029990062	500.7006347	250.3503173	99.85089225	0	0	0	0	0	0	0
5:12:33	-3.566913569	2057.429395	0.788600721	0.447785787	10.27322646	0.28066196	0.260344669	49.86509048	1003.023822	28.9	2053.64234	1.029990062	500.7006347	250.3503173	99.85089225	0	0	0	0	0	0	0
5:12:33	74.78422825	2056.46061	0.727467569	0.460186323	10.26530795	0.278626924	0.26762447	49.88212633	1002.857013	28.9	2052.507686	1.064154912	500.7608369	250.3804184	99.85094483	0	0	0	0	0	0	0
5:12:33	74.78422825	2056.46061	0.727467569	0.460186323	10.26530795	0.278626924	0.26762447	49.88212633	1002.857013	28.9	2052.507686	1.064154912	500.7608369	250.3804184	99.85094483	0	0	0	0	0	0	0
5:12:33	74.78422825	2056.46061	0.727467569	0.460186323	10.26530795	0.278626924	0.26762447	49.88212633	1002.857013	28.9	2052.507686	1.064154912	500.7608369	250.3804184	99.85094483	0	0	0	0	0	0	0
5:12:33	74.78422825	2056.46061	0.727467569	0.460186323	10.26530795	0.278626924	0.26762447	49.88212633	1002.857013	28.9	2052.507686	1.064154912	500.7608369	250.3804184	99.85094483	0	0	0	0	0	0	0
5:12:33	74.78422825	2056.46061	0.727467569	0.460186323	10.26530795	0.278626924	0.26762447	49.88212633	1002.857013	28.9	2052.507686	1.064154912	500.7608369	250.3804184	99.85094483	0	0	0	0	0	0	0
5:12:33	74.78422825	2056.46061	0.727467569	0.460186323	10.26530795	0.278626924	0.26762447	49.88212633	1002.857013	28.9	2052.507686	1.064154912	500.7608369	250.3804184	99.85094483	0	0	0	0	0	0	0
5:12:33	74.78422825	2056.46061	0.727467569	0.460186323	10.26530795	0.278626924	0.26762447	49.88212633	1002.857013	28.9	2052.507686	1.064154912	500.7608369	250.3804184	99.85094483	0	0	0	0	0	0	0
5:12:33	74.78422825	2056.46061	0.727467569	0.460186323	10.26530795	0.278626924	0.26762447	49.88212633	1002.857013	28.9	2052.507686	1.064154912	500.7608369	250.3804184	99.85094483	0	0	0	0	0	0	0
5:12:33	-13.14797913	2055.440193	0.807095396	0.553671397	10.26125367	0.274984985	0.270735729	49.89084868	1002.771607	28.9	2051.967639	1.081647315	500.7916605	250.3958302	99.85097175	0	0	0	0	0	0	0
5:12:33	-13.14797913	2055.440193	0.807095396	0.553671397	10.26125367	0.274984985	0.270735729	49.89084868	1002.771607	28.9	2051.967639	1.081647315	500.7916605	250.3958302	99.85097175	0	0	0	0	0	0	0
5:12:33	-13.14797913	2055.440193	0.807095396	0.553671397	10.26125367	0.274984985	0.270735729	49.89084868	1002.771607	28.9	2051.967639	1.081647315	500.7916605	250.3958302	99.85097175	0	0	0	0	0	0	0
5:12:33	-13.14797913	2055.440193	0.807095396	0.553671397	10.26125367	0.274984985	0.270735729	49.89084868	1002.771607	28.9	2051.967639	1.081647315	500.7916605	250.3958302	99.85097175	0	0	0	0	0	0	0
5:12:33	-13.14797913	2055.440193	0.807095396	0.553671397	10.26125367	0.274984985	0.270735729	49.89084868	1002.771607	28.9	2051.967639	1.081647315	500.7916605	250.3958302	99.85097175	0	0	0	0	0	0	0
5:12:33	-13.14797913	2055.440193	0.807095396	0.553671397	10.26125367	0.274984985	0.270735729	49.89084868	1002.771607	28.9	2051.967639	1.081647315	500.7916605	250.3958302	99.85097175	0	0	0	0	0	0	0
5:12:33	-13.14797913	2055.440193	0.807095396	0.553671397	10.26125367	0.274984985	0.270735729	49.89084868	1002.771607	28.9	2051.967639	1.081647315	500.7916605	250.3958302	99.85097175	0	0	0	0	0	0	0
5:12:33	-13.14797913	2055.440193	0.807095396	0.553671397	10.26125367	0.274984985	0.270735729	49.89084868	1002.771607	28.9	2051.967639	1.081647315	500.7916605	250.3958302	99.85097175	0	0	0	0	0	0	0
5:12:33	-51.55754132	2055.269763	0.810560843	0.458639755	10.25917788	0.274840312	0.272816693	50.04171452	998.5735346	28.9	2051.673999	1.090603425	500.1188742	250.0591931	99.85049754	0	0	0	0	0	0	0
5:12:33	-51.55754132	2055.269763	0.810560843	0.458639755	10.25917788	0.274840312	0.272816693	50.04171452	998.5735346	28.9	2051.673999	1.090603425	500.1188742	250.0591931	99.85049754	0	0	0	0	0	0	0
5:12:34	-51.55754132	2055.269763	0.810560843	0.458639755	10.25917788	0.274840312	0.272816693	50.04171452	998.5735346	28.9	2051.673999	1.090603425	500.1188742	250.0591931	99.85049754	0	0	0	0	0	0	0
5:12:34	-51.55754132	2055.269763	0.810560843	0.458639755	10.25917788	0.274840312	0.272816693	50.04171452	998.5735346	28.9	2051.673999	1.090603425	500.1188742	250.0591931	99.85049754	0	0	0	0	0	0	0
5:12:34	-51.55754132	2055.269763	0.810560843	0.458639755	10.25917788	0.274840312	0.272816693	50.04171452	998.5735346	28.9	2051.673999	1.090603425	500.1188742	250.0591931	99.85049754	0	0	0	0	0	0	0
5:12:34	-51.55754132	2055.269763	0.810560843	0.458639755	10.25917788	0.274840312	0.272816693	50.04171452	998.5735346	28.9	2051.673999	1.090603425	500.1188742	250.0591931	99.85049754	0	0	0	0	0	0	0
5:12:34	-51.55754132	2055.269763	0.810560843	0.458639755	10.25917788	0.274840312	0.272816693	50.04171452	998.5735346	28.9	2051.673999	1.090603425	500.1188742	250.0591931	99.85049754	0	0	0	0	0	0	0
5:12:34	-51.55754132	2055.269763	0.810560843	0.458639755	10.25917788	0.274840312	0.272816693	50.04171452	998.5735346	28.9	2051.673999	1.090603425	500.1188742	250.0591931	99.85049754	0	0	0	0	0	0	0
5:12:34	-51.55754132	2055.269763	0.810560843	0.458639755	10.25917788	0.274840312	0.272816693	50.04171452	998.5735346	28.9	2051.673999	1.090603425	500.1188742	250.0591931	99.85049754	0	0	0	0	0	0	0
5:12:34	16.93803485	2059.95047	0.669655151	0.455783555	10.29982707	-0.51640176	0.130002147	50.11895784	996.4241217	28.9	2051.5994	1.095188954	499.7744076	249.8868349	99.85025474	0	0	0	0	0	0	0
5:12:34	16.93803485	2059.95047	0.669655151	0.455783555	10.29982707	-0.51640176	0.130002147	50.11895784	996.4241217	28.9	2051.5994	1.095188954	499.7744076	249.8868349	99.85025474	0	0	0	0	0	0	0
5:12:34	16.93803485	2059.95047	0.669655151	0.455783555	10.29982707	-0.51640176	0.130002147	50.11895784	996.4241217	28.9	2051.5994	1.095188954	499.7744076	249.8868349	99.85025474	0	0	0	0	0	0	0
5:12:34	16.93803485	2059.95047	0.669655151	0.455783555	10.29982707	-0.51640176	0.130002147	50.11895784	996.4241217	28.9	2051.5994	1.095188954	499.7744076	249.8868349	99.85025474	0	0	0	0	0	0	0
5:12:34	16.93803485	2059.95047	0.669655151	0.455783555	10.29982707	-0.51640176	0.130002147	50.11895784	996.4241217	28.9	2051.5994	1.095188954	499.7744076	249.8868349	99.85025474	0	0	0	0	0	0	0
5:12:34	16.93803485	2059.95047	0.669655151	0.455783555	10.29982707	-0.51640176	0.130002147	50.11895784	996.4241217	28.9	2051.5994	1.095188954	499.7744076	249.8868349	99.85025474	0	0	0	0	0	0	0
5:12:34	16.93803485	2059.95047	0.669655151	0.455783555	10.29982707	-0.51640176	0.130002147	50.11895784	996.4241217	28.9	2051.5994	1.095188954	499.7744076	249.8868349	99.85025474	0	0	0	0	0	0	0
5:12:34	16.93803485	2059.95047	0.669655151	0.455783555	10.29982707	-0.51640176	0.130002147	50.11895784	996.4241217	28.9	2051.5994	1.095188954	499.7744076	249.8868349	99.85025474	0	0	0	0	0	0	0
5:12:34	76.19716984	2079.577737	0.385607437	0.27144118	10.42895146	-2.055317701	-0.458046901	50.15850641	995.3236223	28.9	2051.954205	1.097536744	499.5980407	249.7985874	99.85013043	0	0	0	0	0	0	0
5:12:34	76.19716984	2079.577737	0.385607437	0.27144118	10.42895146	-2.055317701	-0.458046901	50.15850641	995.3236223	28.9	2051.954205	1.097536744	499.5980407	249.7985874	99.85013043	0	0	0	0	0	0	0
5:12:34	76.19716984	2079.577737	0.385607437	0.27144118	10.42895146	-2.055317701	-0.458046901	50.15850641	995.3236223	28.9	2051.954205	1.097536744	499.5980407	249.7985874	99.85013043	0	0	0	0	0	0	0
5:12:34	76.19716984	2079.577737	0.385607437	0.27144118	10.42895146	-2.055317701	-0.458046901	50.15850641	995.3236223	28.9	2051.954205	1.097536744	499.5980407	249.7985874	99.85013043	0	0	0	0	0	0	0
5:12:34	74.0756287	2102.845352	0.12506876	0.105122355	10.58464894	-3.339523329	-1.164030017	50.1734441	996.0043583	28.9	2052.663051	1.078423516	499.531426	249.765256	99.85008347	0	0	0	0	0	0	0
5:12:34	74.0756287	2102.845352	0.12506876	0.105122355	10.58464894	-3.339523329	-1.164030017	50.1734441	996.0043583	28.9	2052.663051	1.078423516	499.531426	249.765256	99.85008347	0	0	0	0	0	0	0
5:12:34	74.0756287	2102.845352	0.12506876	0.105122355	10.58464894	-3.339523329	-1.164030017	50.1734441	996.0043583	28.9	2052.663051	1.078423516	499.531426	249.765256	99.85008347	0	0	0	0	0	0	0
5:12:34	74.0756287	2102.845352	0.12506876	0.105122355	10.58464894	-3.339523329	-1.164030017	50.1734441	996.0043583	28.9	2052.663051	1.078423516	499.531426	249.765256	99.85008347	0	0	0	0	0	0	0
5:12:34	203.7333459	2149.669772	-0.547524795	-0.651233354	10.89365226	-5.103795944	-2.333783368	50.04000338	997.7839194	28.9	2054.26165	1.04015284	499.4736341	249.7363391	99.85004274	0	0	0	0	0	0	0
5:12:34	203.7333459	2149.669772	-0.547524795	-0.651233354	10.89365226	-5.103795944	-2.333783368	50.04000338	997.7839194	28.9	2054.26165	1.04015284	499.4736341	249.7363391	99.85004274	0	0	0	0	0	0	0
5:12:34	203.7333459	2149.669772	-0.547524795	-0.651233354	10.89365226	-5.103795944	-2.333783368	50.04000338	997.7839194	28.9	2054.26165	1.04015284	499.4736341	249.7363391	99.85004274	0	0	0	0	0	0	0
5:12:34	203.7333459	2149.669772	-0.547524795	-0.651233354	10.89365226	-5.103795944	-2.333783368	50.04000338	997.7839194	28.9	2054.26165	1.04015284	499.4736341	249.7363391	99.85004274	0	0	0	0	0	0	0
5:12:34	203.7333459	2149.669772	-0.547524795	-0.651233354	10.89365226	-5.103795944	-2.333783368	50.04000338	997.7839194	28.9	2054.26165	1.04015284	499.4736341	249.7363391	99.85004274	0	0	0	0	0	0	0
5:12:34	203.7333459	2149.669772	-0.547524795	-0.651233354	10.89365226	-5.103795944	-2.333783368	50.04000338	997.7839194	28.9	2054.26165	1.04015284	499.4736341	249.7363391	99.85004274	0	0	0	0	0	0	0
5:12:34	203.7333459	2149.669772	-0.547524795	-0.651233354	10.89365226	-5.103795944	-2.333783368	50.04000338	997.7839194	28.9	2054.26165	1.04015284	499.4736341	249.7363391	99.85004274	0	0	0	0	0	0	0
5:12:34	203.7333459	2149.669772	-0.547524795	-0.651233354	10.89365226	-5.103795944	-2.333783368	50.04000338	997.7839194	28.9	2054.26165	1.04015284	499.4736341	249.7363391	99.85004274	0	0	0	0	0	0	0
5:12:34	251.1447131	2196.700955	-1.088980695	-1.005511477	11.20079795	-6.401255523	-3.330833085	49.97168173	998.6950548	28.9	2056.059341	1.000558254	499.4440447	249.7215336	99.85002188	0	0	0	0	0	0	0
5:12:35	251.1447131	2196.700955	-1.088980695	-1.005511477	11.20079795	-6.401255523	-3.330833085	49.97168173	998.6950548	28.9	2056.059341	1.000558254	499.4440447	249.7215336	99.85002188	0	0	0	0	0	0	0
5:12:35	251.1447131	2196.700955	-1.088980695	-1.005511477	11.20079795	-6.401255523	-3.330833085	49.97168173	998.6950548	28.9	2056.059341	1.000558254	499.4440447	249.7215336	99.85002188	0	0	0	0	0	0	0
5:12:35	251.1447131	2196.700955	-1.088980695	-1.005511477	11.20079795	-6.401255523	-3.330833085	49.97168173	998.6950548	28.9	2056.059341	1.000558254	499.4440447	249.7215336	99.85002188	0	0	0	0	0	0	0
5:12:35	251.1447131	2196.700955	-1.088980695	-1.005511477	11.20079795	-6.401255523	-3.330833085	49.97168173	998.6950548	28.9	2056.059341	1.000558254	499.4440447	249.7215336	99.85002188	0	0	0	0	0	0	0
5:12:35	251.1447131	2196.700955	-1.088980695	-1.005511477	11.20079795	-6.401255523	-3.330833085	49.97168173	998.6950548	28.9	2056.059341	1.000558254	499.4440447	249.7215336	99.85002188	0	0	0	0	0	0	0
5:12:35	251.1447131	2196.700955	-1.088980695	-1.005511477	11.20079795	-6.401255523	-3.330833085	49.97168173	998.6950548	28.9	2056.059341	1.000558254	499.4440447	249.7215336	99.85002188	0	0	0	0	0	0	0
5:12:35	251.1447131	2196.700955	-1.088980695	-1.005511477	11.20079795	-6.401255523	-3.330833085	49.97168173	998.6950548	28.9	2056.059341	1.000558254	499.4440447	249.7215336	99.85002188	0	0	0	0	0	0	0
5:12:35	498.7105571	2283.787185	-1.725798116	-1.655733876	11.74330455	-7.706394828	-4.662554539	49.93670105	999.161556	28.9	2060.143455	0.902685826	499.4288949	249.7139532	99.8500112	0	0	0	0	0	0	0
5:12:35	498.7105571	2283.787185	-1.725798116	-1.655733876	11.74330455	-7.706394828	-4.662554539	49.93670105	999.161556	28.9	2060.143455	0.902685826	499.4288949	249.7139532	99.8500112	0	0	0	0	0	0	0
5:12:35	498.7105571	2283.787185	-1.725798116	-1.655733876	11.74330455	-7.706394828	-4.662554539	49.93670105	999.161556	28.9	2060.143455	0.902685826	499.4288949	249.7139532	99.8500112	0	0	0	0	0	0	0
5:12:35	498.7105571	2283.787185	-1.725798116	-1.655733876	11.74330455	-7.706394828	-4.662554539	49.93670105	999.161556	28.9	2060.143455	0.902685826	499.4288949	249.7139532	99.8500112	0	0	0	0	0	0	0
5:12:35	498.7105571	2283.787185	-1.725798116	-1.655733876	11.74330455	-7.706394828	-4.662554539	49.93670105	999.161556	28.9	2060.143455	0.902685826	499.4288949	249.7139532	99.8500112	0	0	0	0	0	0	0
5:12:35	498.7105571	2283.787185	-1.725798116	-1.655733876	11.74330455	-7.706394828	-4.662554539	49.93670105	999.161556	28.9	2060.143455	0.902685826	499.4288949	249.7139532	99.8500112	0	0	0	0	0	0	0
5:12:35	498.7105571	2283.787185	-1.725798116	-1.655733876	11.74330455	-7.706394828	-4.662554539	49.93670105	999.161556	28.9	2060.143455	0.902685826	499.4288949	249.7139532	99.8500112	0	0	0	0	0	0	0
5:12:35	498.7105571	2283.787185	-1.725798116	-1.655733876	11.74330455	-7.706394828	-4.662554539	49.93670105	999.161556	28.9	2060.143455	0.902685826	499.4288949	249.7139532	99.8500112	0	0	0	0	0	0	0
5:12:35	498.7105571	2283.787185	-1.725798116	-1.655733876	11.74330455	-7.706394828	-4.662554539	49.93670105	999.161556	28.9	2060.143455	0.902685826	499.4288949	249.7139532	99.8500112	0	0	0	0	0	0	0
5:12:35	498.7105571	2283.787185	-1.725798116	-1.655733876	11.74330455	-7.706394828	-4.662554539	49.93670105	999.161556	28.9	2060.143455	0.902685826	499.4288949	249.7139532	99.8500112	0	0	0	0	0	0	0
5:12:35	498.7105571	2283.787185	-1.725798116	-1.655733876	11.74330455	-7.706394828	-4.662554539	49.93670105	999.161556	28.9	2060.143455	0.902685826	499.4288949	249.7139532	99.8500112	0	0	0	0	0	0	0
5:12:35	498.7105571	2283.787185	-1.725798116	-1.655733876	11.74330455	-7.706394828	-4.662554539	49.93670105	999.161556	28.9	2060.143455	0.902685826	499.4288949	249.7139532	99.8500112	0	0	0	0	0	0	0
5:12:35	498.7105571	2283.787185	-1.725798116	-1.655733876	11.74330455	-7.706394828	-4.662554539	49.93670105	999.161556	28.9	2060.143455	0.902685826	499.4288949	249.7139532	99.8500112	0	0	0	0	0	0	0
5:12:35	498.7105571	2283.787185	-1.725798116	-1.655733876	11.74330455	-7.706394828	-4.662554539	49.93670105	999.161556	28.9	2060.143455	0.902685826	499.4288949	249.7139532	99.8500112	0	0	0	0	0	0	0
5:12:35	498.7105571	2283.787185	-1.725798116	-1.655733876	11.74330455	-7.706394828	-4.662554539	49.93670105	999.161556	28.9	2060.143455	0.902685826	499.4288949	249.7139532	99.8500112	0	0	0	0	0	0	0
5:12:35	498.7105571	2283.787185	-1.725798116	-1.655733876	11.74330455	-7.706394828	-4.662554539	49.93670105	999.161556	28.9	2060.143455	0.902685826	499.4288949	249.7139532	99.8500112	0	0	0	0	0	0	0
5:12:35	498.7105571	2283.787185	-1.725798116	-1.655733876	11.74330455	-7.706394828	-4.662554539	49.93670105	999.161556	28.9	2060.143455	0.902685826	499.4288949	249.7139532	99.8500112	0	0	0	0	0	0	0
5:12:35	201.2189298	2506.479865	-0.683746437	-0.781470333	12.95229936	-7.733126414	-6.810294489	49.90962096	1000.207847	28.9	2076.493419	0.539500873	499.4171667	249.7080849	99.85000294	0	0	0	0	0	0	0
5:12:35	201.2189298	2506.479865	-0.683746437	-0.781470333	12.95229936	-7.733126414	-6.810294489	49.90962096	1000.207847	28.9	2076.493419	0.539500873	499.4171667	249.7080849	99.85000294	0	0	0	0	0	0	0
5:12:35	201.2189298	2506.479865	-0.683746437	-0.781470333	12.95229936	-7.733126414	-6.810294489	49.90962096	1000.207847	28.9	2076.493419	0.539500873	499.4171667	249.7080849	99.85000294	0	0	0	0	0	0	0
5:12:35	201.2189298	2506.479865	-0.683746437	-0.781470333	12.95229936	-7.733126414	-6.810294489	49.90962096	1000.207847	28.9	2076.493419	0.539500873	499.4171667	249.7080849	99.85000294	0	0	0	0	0	0	0
5:12:35	201.2189298	2506.479865	-0.683746437	-0.781470333	12.95229936	-7.733126414	-6.810294489	49.90962096	1000.207847	28.9	2076.493419	0.539500873	499.4171667	249.7080849	99.85000294	0	0	0	0	0	0	0
5:12:35	201.2189298	2506.479865	-0.683746437	-0.781470333	12.95229936	-7.733126414	-6.810294489	49.90962096	1000.207847	28.9	2076.493419	0.539500873	499.4171667	249.7080849	99.85000294	0	0	0	0	0	0	0
5:12:35	201.2189298	2506.479865	-0.683746437	-0.781470333	12.95229936	-7.733126414	-6.810294489	49.90962096	1000.207847	28.9	2076.493419	0.539500873	499.4171667	249.7080849	99.85000294	0	0	0	0	0	0	0
5:12:35	201.2189298	2506.479865	-0.683746437	-0.781470333	12.95229936	-7.733126414	-6.810294489	49.90962096	1000.207847	28.9	2076.493419	0.539500873	499.4171667	249.7080849	99.85000294	0	0	0	0	0	0	0
5:12:36	-88.70345192	2552.339347	0.486745824	0.245383189	13.13674527	-6.020208724	-6.773918778	49.75852593	1000.621258	28.9	2087.967254	0.289024447	498.2741894	249.1365955	99.8490255	0	0	0	0	0	0	0
5:12:36	-88.70345192	2552.339347	0.486745824	0.245383189	13.13674527	-6.020208724	-6.773918778	49.75852593	1000.621258	28.9	2087.967254	0.289024447	498.2741894	249.1365955	99.8490255	0	0	0	0	0	0	0
5:12:36	-88.70345192	2552.339347	0.486745824	0.245383189	13.13674527	-6.020208724	-6.773918778	49.75852593	1000.621258	28.9	2087.967254	0.289024447	498.2741894	249.1365955	99.8490255	0	0	0	0	0	0	0
5:12:36	-88.70345192	2552.339347	0.486745824	0.245383189	13.13674527	-6.020208724	-6.773918778	49.75852593	1000.621258	28.9	2087.967254	0.289024447	498.2741894	249.1365955	99.8490255	0	0	0	0	0	0	0
5:12:36	-88.70345192	2552.339347	0.486745824	0.245383189	13.13674527	-6.020208724	-6.773918778	49.75852593	1000.621258	28.9	2087.967254	0.289024447	498.2741894	249.1365955	99.8490255	0	0	0	0	0	0	0
5:12:36	-88.70345192	2552.339347	0.486745824	0.245383189	13.13674527	-6.020208724	-6.773918778	49.75852593	1000.621258	28.9	2087.967254	0.289024447	498.2741894	249.1365955	99.8490255	0	0	0	0	0	0	0
5:12:36	-88.70345192	2552.339347	0.486745824	0.245383189	13.13674527	-6.020208724	-6.773918778	49.75852593	1000.621258	28.9	2087.967254	0.289024447	498.2741894	249.1365955	99.8490255	0	0	0	0	0	0	0
5:12:36	-88.70345192	2552.339347	0.486745824	0.245383189	13.13674527	-6.020208724	-6.773918778	49.75852593	1000.621258	28.9	2087.967254	0.289024447	498.2741894	249.1365955	99.8490255	0	0	0	0	0	0	0
5:12:36	-88.70345192	2552.339347	0.486745824	0.245383189	13.13674527	-6.020208724	-6.773918778	49.75852593	1000.621258	28.9	2087.967254	0.289024447	498.2741894	249.1365955	99.8490255	0	0	0	0	0	0	0
5:12:36	-224.8020474	2538.201722	1.623293862	0.971260193	12.96579758	-3.971746867	-5.941014415	49.68116528	1000.832924	28.9	2100.134754	0.147980517	497.688985	248.8439929	99.84852506	0	0	0	0	0	0	0
5:12:36	-224.8020474	2538.201722	1.623293862	0.971260193	12.96579758	-3.971746867	-5.941014415	49.68116528	1000.832924	28.9	2100.134754	0.147980517	497.688985	248.8439929	99.84852506	0	0	0	0	0	0	0
5:12:36	-224.8020474	2538.201722	1.623293862	0.971260193	12.96579758	-3.971746867	-5.941014415	49.68116528	1000.832924	28.9	2100.134754	0.147980517	497.688985	248.8439929	99.84852506	0	0	0	0	0	0	0
5:12:36	-224.8020474	2538.201722	1.623293862	0.971260193	12.96579758	-3.971746867	-5.941014415	49.68116528	1000.832924	28.9	2100.134754	0.147980517	497.688985	248.8439929	99.84852506	0	0	0	0	0	0	0
5:12:36	-224.8020474	2538.201722	1.623293862	0.971260193	12.96579758	-3.971746867	-5.941014415	49.68116528	1000.832924	28.9	2100.134754	0.147980517	497.688985	248.8439929	99.84852506	0	0	0	0	0	0	0
5:12:36	-224.8020474	2538.201722	1.623293862	0.971260193	12.96579758	-3.971746867	-5.941014415	49.68116528	1000.832924	28.9	2100.134754	0.147980517	497.688985	248.8439929	99.84852506	0	0	0	0	0	0	0
5:12:36	-224.8020474	2538.201722	1.623293862	0.971260193	12.96579758	-3.971746867	-5.941014415	49.68116528	1000.832924	28.9	2100.134754	0.147980517	497.688985	248.8439929	99.84852506	0	0	0	0	0	0	0
5:12:36	-224.8020474	2538.201722	1.623293862	0.971260193	12.96579758	-3.971746867	-5.941014415	49.68116528	1000.832924	28.9	2100.134754	0.147980517	497.688985	248.8439929	99.84852506	0	0	0	0	0	0	0
5:12:36	-544.2760723	2474.759561	2.671286457	1.844549219	12.53960036	-2.113206396	-4.68439138	49.64155662	1000.941297	28.9	2110.790874	0.075766025	497.3893603	248.6941804	99.84826883	0	0	0	0	0	0	0
5:12:36	-544.2760723	2474.759561	2.671286457	1.844549219	12.53960036	-2.113206396	-4.68439138	49.64155662	1000.941297	28.9	2110.790874	0.075766025	497.3893603	248.6941804	99.84826883	0	0	0	0	0	0	0
5:12:36	-544.2760723	2474.759561	2.671286457	1.844549219	12.53960036	-2.113206396	-4.68439138	49.64155662	1000.941297	28.9	2110.790874	0.075766025	497.3893603	248.6941804	99.84826883	0	0	0	0	0	0	0
5:12:36	-544.2760723	2474.759561	2.671286457	1.844549219	12.53960036	-2.113206396	-4.68439138	49.64155662	1000.941297	28.9	2110.790874	0.075766025	497.3893603	248.6941804	99.84826883	0	0	0	0	0	0	0
5:12:36	-544.2760723	2474.759561	2.671286457	1.844549219	12.53960036	-2.113206396	-4.68439138	49.64155662	1000.941297	28.9	2110.790874	0.075766025	497.3893603	248.6941804	99.84826883	0	0	0	0	0	0	0
5:12:36	-544.2760723	2474.759561	2.671286457	1.844549219	12.53960036	-2.113206396	-4.68439138	49.64155662	1000.941297	28.9	2110.790874	0.075766025	497.3893603	248.6941804	99.84826883	0	0	0	0	0	0	0
5:12:36	-544.2760723	2474.759561	2.671286457	1.844549219	12.53960036	-2.113206396	-4.68439138	49.64155662	1000.941297	28.9	2110.790874	0.075766025	497.3893603	248.6941804	99.84826883	0	0	0	0	0	0	0
5:12:36	-544.2760723	2474.759561	2.671286457	1.844549219	12.53960036	-2.113206396	-4.68439138	49.64155662	1000.941297	28.9	2110.790874	0.075766025	497.3893603	248.6941804	99.84826883	0	0	0	0	0	0	0
5:12:36	-768.828317	2378.305487	3.491706666	2.5371612	11.93810738	-0.633113675	-3.279336387	49.62127699	1001.279824	28.9	2119.028136	0.038792205	497.2359525	248.6174763	99.84813764	0	0	0	0	0	0	0
5:12:36	-768.828317	2378.305487	3.491706666	2.5371612	11.93810738	-0.633113675	-3.279336387	49.62127699	1001.279824	28.9	2119.028136	0.038792205	497.2359525	248.6174763	99.84813764	0	0	0	0	0	0	0
5:12:36	-768.828317	2378.305487	3.491706666	2.5371612	11.93810738	-0.633113675	-3.279336387	49.62127699	1001.279824	28.9	2119.028136	0.038792205	497.2359525	248.6174763	99.84813764	0	0	0	0	0	0	0
5:12:36	-768.828317	2378.305487	3.491706666	2.5371612	11.93810738	-0.633113675	-3.279336387	49.62127699	1001.279824	28.9	2119.028136	0.038792205	497.2359525	248.6174763	99.84813764	0	0	0	0	0	0	0
5:12:36	-768.828317	2378.305487	3.491706666	2.5371612	11.93810738	-0.633113675	-3.279336387	49.62127699	1001.279824	28.9	2119.028136	0.038792205	497.2359525	248.6174763	99.84813764	0	0	0	0	0	0	0
5:12:36	-768.828317	2378.305487	3.491706666	2.5371612	11.93810738	-0.633113675	-3.279336387	49.62127699	1001.279824	28.9	2119.028136	0.038792205	497.2359525	248.6174763	99.84813764	0	0	0	0	0	0	0
5:12:36	-768.828317	2378.305487	3.491706666	2.5371612	11.93810738	-0.633113675	-3.279336387	49.62127699	1001.279824	28.9	2119.028136	0.038792205	497.2359525	248.6174763	99.84813764	0	0	0	0	0	0	0
5:12:37	-768.828317	2378.305487	3.491706666	2.5371612	11.93810738	-0.633113675	-3.279336387	49.62127699	1001.279824	28.9	2119.028136	0.038792205	497.2359525	248.6174763	99.84813764	0	0	0	0	0	0	0
5:12:37	-768.828317	2378.305487	3.491706666	2.5371612	11.93810738	-0.633113675	-3.279336387	49.62127699	1001.279824	28.9	2119.028136	0.038792205	497.2359525	248.6174763	99.84813764	0	0	0	0	0	0	0
5:12:37	-711.9966743	2267.029138	3.485513813	2.600490534	11.29681498	0.042213799	-2.01424423	49.61089382	1001.45315	28.9	2124.286069	0.019861609	497.1574077	248.5782039	99.84807047	0	0	0	0	0	0	0
5:12:37	-711.9966743	2267.029138	3.485513813	2.600490534	11.29681498	0.042213799	-2.01424423	49.61089382	1001.45315	28.9	2124.286069	0.019861609	497.1574077	248.5782039	99.84807047	0	0	0	0	0	0	0
5:12:37	-711.9966743	2267.029138	3.485513813	2.600490534	11.29681498	0.042213799	-2.01424423	49.61089382	1001.45315	28.9	2124.286069	0.019861609	497.1574077	248.5782039	99.84807047	0	0	0	0	0	0	0
5:12:37	-711.9966743	2267.029138	3.485513813	2.600490534	11.29681498	0.042213799	-2.01424423	49.61089382	1001.45315	28.9	2124.286069	0.019861609	497.1574077	248.5782039	99.84807047	0	0	0	0	0	0	0
5:12:37	-711.9966743	2267.029138	3.485513813	2.600490534	11.29681498	0.042213799	-2.01424423	49.61089382	1001.45315	28.9	2124.286069	0.019861609	497.1574077	248.5782039	99.84807047	0	0	0	0	0	0	0
5:12:37	-711.9966743	2267.029138	3.485513813	2.600490534	11.29681498	0.042213799	-2.01424423	49.61089382	1001.45315	28.9	2124.286069	0.019861609	497.1574077	248.5782039	99.84807047	0	0	0	0	0	0	0
5:12:37	-711.9966743	2267.029138	3.485513813	2.600490534	11.29681498	0.042213799	-2.01424423	49.61089382	1001.45315	28.9	2124.286069	0.019861609	497.1574077	248.5782039	99.84807047	0	0	0	0	0	0	0
5:12:37	-711.9966743	2267.029138	3.485513813	2.600490534	11.29681498	0.042213799	-2.01424423	49.61089382	1001.45315	28.9	2124.286069	0.019861609	497.1574077	248.5782039	99.84807047	0	0	0	0	0	0	0
5:12:37	-597.3525372	2175.681014	2.513087072	1.889475154	10.83992927	0.216157465	-1.143813046	49.60557764	1001.541893	28.9	2102.596564	0.154169144	497.1171927	248.5580964	99.84803608	0	0	0	0	0	0	0
5:12:37	-597.3525372	2175.681014	2.513087072	1.889475154	10.83992927	0.216157465	-1.143813046	49.60557764	1001.541893	28.9	2102.596564	0.154169144	497.1171927	248.5580964	99.84803608	0	0	0	0	0	0	0
5:12:37	-597.3525372	2175.681014	2.513087072	1.889475154	10.83992927	0.216157465	-1.143813046	49.60557764	1001.541893	28.9	2102.596564	0.154169144	497.1171927	248.5580964	99.84803608	0	0	0	0	0	0	0
5:12:37	-597.3525372	2175.681014	2.513087072	1.889475154	10.83992927	0.216157465	-1.143813046	49.60557764	1001.541893	28.9	2102.596564	0.154169144	497.1171927	248.5580964	99.84803608	0	0	0	0	0	0	0
5:12:37	-597.3525372	2175.681014	2.513087072	1.889475154	10.83992927	0.216157465	-1.143813046	49.60557764	1001.541893	28.9	2102.596564	0.154169144	497.1171927	248.5580964	99.84803608	0	0	0	0	0	0	0
5:12:37	-597.3525372	2175.681014	2.513087072	1.889475154	10.83992927	0.216157465	-1.143813046	49.60557764	1001.541893	28.9	2102.596564	0.154169144	497.1171927	248.5580964	99.84803608	0	0	0	0	0	0	0
5:12:37	-597.3525372	2175.681014	2.513087072	1.889475154	10.83992927	0.216157465	-1.143813046	49.60557764	1001.541893	28.9	2102.596564	0.154169144	497.1171927	248.5580964	99.84803608	0	0	0	0	0	0	0
5:12:37	-597.3525372	2175.681014	2.513087072	1.889475154	10.83992927	0.216157465	-1.143813046	49.60557764	1001.541893	28.9	2102.596564	0.154169144	497.1171927	248.5580964	99.84803608	0	0	0	0	0	0	0
5:12:37	-236.6112671	2124.700839	1.790212581	1.525435279	10.58669179	0.284288622	-0.573472279	49.60285575	1001.587329	28.9	2085.287521	0.391734602	497.0966027	248.5478014	99.84801847	0	0	0	0	0	0	0
5:12:37	-236.6112671	2124.700839	1.790212581	1.525435279	10.58669179	0.284288622	-0.573472279	49.60285575	1001.587329	28.9	2085.287521	0.391734602	497.0966027	248.5478014	99.84801847	0	0	0	0	0	0	0
5:12:37	-236.6112671	2124.700839	1.790212581	1.525435279	10.58669179	0.284288622	-0.573472279	49.60285575	1001.587329	28.9	2085.287521	0.391734602	497.0966027	248.5478014	99.84801847	0	0	0	0	0	0	0
5:12:37	-236.6112671	2124.700839	1.790212581	1.525435279	10.58669179	0.284288622	-0.573472279	49.60285575	1001.587329	28.9	2085.287521	0.391734602	497.0966027	248.5478014	99.84801847	0	0	0	0	0	0	0
5:12:37	-236.6112671	2124.700839	1.790212581	1.525435279	10.58669179	0.284288622	-0.573472279	49.60285575	1001.587329	28.9	2085.287521	0.391734602	497.0966027	248.5478014	99.84801847	0	0	0	0	0	0	0
5:12:37	-236.6112671	2124.700839	1.790212581	1.525435279	10.58669179	0.284288622	-0.573472279	49.60285575	1001.587329	28.9	2085.287521	0.391734602	497.0966027	248.5478014	99.84801847	0	0	0	0	0	0	0
5:12:37	-236.6112671	2124.700839	1.790212581	1.525435279	10.58669179	0.284288622	-0.573472279	49.60285575	1001.587329	28.9	2085.287521	0.391734602	497.0966027	248.5478014	99.84801847	0	0	0	0	0	0	0
5:12:37	-236.6112671	2124.700839	1.790212581	1.525435279	10.58669179	0.284288622	-0.573472279	49.60285575	1001.587329	28.9	2085.287521	0.391734602	497.0966027	248.5478014	99.84801847	0	0	0	0	0	0	0
5:12:37	-148.0306647	2096.162134	1.421380841	1.350198863	10.45215419	0.306843774	-0.222841807	50.08946214	1001.0938	28.9	2074.357299	0.590968116	501.9201886	250.9595943	99.85191346	0	0	0	0	0	0	0
5:12:37	-148.0306647	2096.162134	1.421380841	1.350198863	10.45215419	0.306843774	-0.222841807	50.08946214	1001.0938	28.9	2074.357299	0.590968116	501.9201886	250.9595943	99.85191346	0	0	0	0	0	0	0
5:12:37	-148.0306647	2096.162134	1.421380841	1.350198863	10.45215419	0.306843774	-0.222841807	50.08946214	1001.0938	28.9	2074.357299	0.590968116	501.9201886	250.9595943	99.85191346	0	0	0	0	0	0	0
5:12:37	-148.0306647	2096.162134	1.421380841	1.350198863	10.45215419	0.306843774	-0.222841807	50.08946214	1001.0938	28.9	2074.357299	0.590968116	501.9201886	250.9595943	99.85191346	0	0	0	0	0	0	0
5:12:37	-148.0306647	2096.162134	1.421380841	1.350198863	10.45215419	0.306843774	-0.222841807	50.08946214	1001.0938	28.9	2074.357299	0.590968116	501.9201886	250.9595943	99.85191346	0	0	0	0	0	0	0
5:12:38	-148.0306647	2096.162134	1.421380841	1.350198863	10.45215419	0.306843774	-0.222841807	50.08946214	1001.0938	28.9	2074.357299	0.590968116	501.9201886	250.9595943	99.85191346	0	0	0	0	0	0	0
5:12:38	-148.0306647	2096.162134	1.421380841	1.350198863	10.45215419	0.306843774	-0.222841807	50.08946214	1001.0938	28.9	2074.357299	0.590968116	501.9201886	250.9595943	99.85191346	0	0	0	0	0	0	0
5:12:38	-148.0306647	2096.162134	1.421380841	1.350198863	10.45215419	0.306843774	-0.222841807	50.08946214	1001.0938	28.9	2074.357299	0.590968116	501.9201886	250.9595943	99.85191346	0	0	0	0	0	0	0
5:12:38	-148.0306647	2096.162134	1.421380841	1.350198863	10.45215419	0.306843774	-0.222841807	50.08946214	1001.0938	28.9	2074.357299	0.590968116	501.9201886	250.9595943	99.85191346	0	0	0	0	0	0	0
5:12:38	-78.73551635	2079.903476	1.137290991	1.027677818	10.37351095	0.310192013	-0.005671005	50.33860462	1000.841114	28.9	2067.979449	0.741775675	504.3898645	252.1944323	99.85390769	0	0	0	0	0	0	0
5:12:38	-78.73551635	2079.903476	1.137290991	1.027677818	10.37351095	0.310192013	-0.005671005	50.33860462	1000.841114	28.9	2067.979449	0.741775675	504.3898645	252.1944323	99.85390769	0	0	0	0	0	0	0
5:12:38	-78.73551635	2079.903476	1.137290991	1.027677818	10.37351095	0.310192013	-0.005671005	50.33860462	1000.841114	28.9	2067.979449	0.741775675	504.3898645	252.1944323	99.85390769	0	0	0	0	0	0	0
5:12:38	-78.73551635	2079.903476	1.137290991	1.027677818	10.37351095	0.310192013	-0.005671005	50.33860462	1000.841114	28.9	2067.979449	0.741775675	504.3898645	252.1944323	99.85390769	0	0	0	0	0	0	0
5:12:38	-78.73551635	2079.903476	1.137290991	1.027677818	10.37351095	0.310192013	-0.005671005	50.33860462	1000.841114	28.9	2067.979449	0.741775675	504.3898645	252.1944323	99.85390769	0	0	0	0	0	0	0
5:12:38	-78.73551635	2079.903476	1.137290991	1.027677818	10.37351095	0.310192013	-0.005671005	50.33860462	1000.841114	28.9	2067.979449	0.741775675	504.3898645	252.1944323	99.85390769	0	0	0	0	0	0	0
5:12:38	-78.73551635	2079.903476	1.137290991	1.027677818	10.37351095	0.310192013	-0.005671005	50.33860462	1000.841114	28.9	2067.979449	0.741775675	504.3898645	252.1944323	99.85390769	0	0	0	0	0	0	0
5:12:38	-78.73551635	2079.903476	1.137290991	1.027677818	10.37351095	0.310192013	-0.005671005	50.33860462	1000.841114	28.9	2067.979449	0.741775675	504.3898645	252.1944323	99.85390769	0	0	0	0	0	0	0
5:12:38	3.621711631	2070.195868	0.934964987	0.984803043	10.33129361	0.30507431	0.122456445	50.46616556	1000.711738	28.9	2063.065414	0.818989146	505.6543386	252.8266693	99.85492874	0	0	0	0	0	0	0
5:12:38	3.621711631	2070.195868	0.934964987	0.984803043	10.33129361	0.30507431	0.122456445	50.46616556	1000.711738	28.9	2063.065414	0.818989146	505.6543386	252.8266693	99.85492874	0	0	0	0	0	0	0
5:12:38	3.621711631	2070.195868	0.934964987	0.984803043	10.33129361	0.30507431	0.122456445	50.46616556	1000.711738	28.9	2063.065414	0.818989146	505.6543386	252.8266693	99.85492874	0	0	0	0	0	0	0
5:12:38	3.621711631	2070.195868	0.934964987	0.984803043	10.33129361	0.30507431	0.122456445	50.46616556	1000.711738	28.9	2063.065414	0.818989146	505.6543386	252.8266693	99.85492874	0	0	0	0	0	0	0
5:12:38	3.621711631	2070.195868	0.934964987	0.984803043	10.33129361	0.30507431	0.122456445	50.46616556	1000.711738	28.9	2063.065414	0.818989146	505.6543386	252.8266693	99.85492874	0	0	0	0	0	0	0
5:12:38	3.621711631	2070.195868	0.934964987	0.984803043	10.33129361	0.30507431	0.122456445	50.46616556	1000.711738	28.9	2063.065414	0.818989146	505.6543386	252.8266693	99.85492874	0	0	0	0	0	0	0
5:12:38	3.621711631	2070.195868	0.934964987	0.984803043	10.33129361	0.30507431	0.122456445	50.46616556	1000.711738	28.9	2063.065414	0.818989146	505.6543386	252.8266693	99.85492874	0	0	0	0	0	0	0
5:12:38	3.621711631	2070.195868	0.934964987	0.984803043	10.33129361	0.30507431	0.122456445	50.46616556	1000.711738	28.9	2063.065414	0.818989146	505.6543386	252.8266693	99.85492874	0	0	0	0	0	0	0
5:12:38	3.621711631	2070.195868	0.934964987	0.984803043	10.33129361	0.30507431	0.122456445	50.46616556	1000.711738	28.9	2063.065414	0.818989146	505.6543386	252.8266693	99.85492874	0	0	0	0	0	0	0
5:12:38	-37.87737165	2065.098772	0.878134074	0.763651158	10.30967833	0.301622047	0.1964817	50.53147677	1000.645498	28.9	2059.549228	0.907322443	506.3017494	253.1503747	99.85545151	0	0	0	0	0	0	0
5:12:38	-37.87737165	2065.098772	0.878134074	0.763651158	10.30967833	0.301622047	0.1964817	50.53147677	1000.645498	28.9	2059.549228	0.907322443	506.3017494	253.1503747	99.85545151	0	0	0	0	0	0	0
5:12:38	-37.87737165	2065.098772	0.878134074	0.763651158	10.30967833	0.301622047	0.1964817	50.53147677	1000.645498	28.9	2059.549228	0.907322443	506.3017494	253.1503747	99.85545151	0	0	0	0	0	0	0
5:12:38	-37.87737165	2065.098772	0.878134074	0.763651158	10.30967833	0.301622047	0.1964817	50.53147677	1000.645498	28.9	2059.549228	0.907322443	506.3017494	253.1503747	99.85545151	0	0	0	0	0	0	0
5:12:38	-37.87737165	2065.098772	0.878134074	0.763651158	10.30967833	0.301622047	0.1964817	50.53147677	1000.645498	28.9	2059.549228	0.907322443	506.3017494	253.1503747	99.85545151	0	0	0	0	0	0	0
5:12:38	-37.87737165	2065.098772	0.878134074	0.763651158	10.30967833	0.301622047	0.1964817	50.53147677	1000.645498	28.9	2059.549228	0.907322443	506.3017494	253.1503747	99.85545151	0	0	0	0	0	0	0
5:12:38	-37.87737165	2065.098772	0.878134074	0.763651158	10.30967833	0.301622047	0.1964817	50.53147677	1000.645498	28.9	2059.549228	0.907322443	506.3017494	253.1503747	99.85545151	0	0	0	0	0	0	0
5:12:38	-37.87737165	2065.098772	0.878134074	0.763651158	10.30967833	0.301622047	0.1964817	50.53147677	1000.645498	28.9	2059.549228	0.907322443	506.3017494	253.1503747	99.85545151	0	0	0	0	0	0	0
5:12:38	-22.02921428	2061.449187	0.872364646	0.782325393	10.2912913	0.294702488	0.23772663	50.66251611	999.306671	28.9	2057.116053	0.952549091	506.6332237	253.3161118	99.85571918	0	0	0	0	0	0	0
5:12:38	-22.02921428	2061.449187	0.872364646	0.782325393	10.2912913	0.294702488	0.23772663	50.66251611	999.306671	28.9	2057.116053	0.952549091	506.6332237	253.3161118	99.85571918	0	0	0	0	0	0	0
5:12:38	-22.02921428	2061.449187	0.872364646	0.782325393	10.2912913	0.294702488	0.23772663	50.66251611	999.306671	28.9	2057.116053	0.952549091	506.6332237	253.3161118	99.85571918	0	0	0	0	0	0	0
5:12:38	-22.02921428	2061.449187	0.872364646	0.782325393	10.2912913	0.294702488	0.23772663	50.66251611	999.306671	28.9	2057.116053	0.952549091	506.6332237	253.3161118	99.85571918	0	0	0	0	0	0	0
5:12:39	-22.02921428	2061.449187	0.872364646	0.782325393	10.2912913	0.294702488	0.23772663	50.66251611	999.306671	28.9	2057.116053	0.952549091	506.6332237	253.3161118	99.85571918	0	0	0	0	0	0	0
5:12:39	-22.02921428	2061.449187	0.872364646	0.782325393	10.2912913	0.294702488	0.23772663	50.66251611	999.306671	28.9	2057.116053	0.952549091	506.6332237	253.3161118	99.85571918	0	0	0	0	0	0	0
5:12:39	-22.02921428	2061.449187	0.872364646	0.782325393	10.2912913	0.294702488	0.23772663	50.66251611	999.306671	28.9	2057.116053	0.952549091	506.6332237	253.3161118	99.85571918	0	0	0	0	0	0	0
5:12:39	-22.02921428	2061.449187	0.872364646	0.782325393	10.2912913	0.294702488	0.23772663	50.66251611	999.306671	28.9	2057.116053	0.952549091	506.6332237	253.3161118	99.85571918	0	0	0	0	0	0	0
5:12:39	-30.60646171	2058.695904	0.878346699	0.627006601	10.27943715	0.286599674	0.259332035	50.72960825	998.6211915	28.9	2055.553523	0.975705134	506.8029385	253.4009693	99.85585622	0	0	0	0	0	0	0
5:12:39	-30.60646171	2058.695904	0.878346699	0.627006601	10.27943715	0.286599674	0.259332035	50.72960825	998.6211915	28.9	2055.553523	0.975705134	506.8029385	253.4009693	99.85585622	0	0	0	0	0	0	0
5:12:39	-30.60646171	2058.695904	0.878346699	0.627006601	10.27943715	0.286599674	0.259332035	50.72960825	998.6211915	28.9	2055.553523	0.975705134	506.8029385	253.4009693	99.85585622	0	0	0	0	0	0	0
5:12:39	-30.60646171	2058.695904	0.878346699	0.627006601	10.27943715	0.286599674	0.259332035	50.72960825	998.6211915	28.9	2055.553523	0.975705134	506.8029385	253.4009693	99.85585622	0	0	0	0	0	0	0
5:12:39	-30.60646171	2058.695904	0.878346699	0.627006601	10.27943715	0.286599674	0.259332035	50.72960825	998.6211915	28.9	2055.553523	0.975705134	506.8029385	253.4009693	99.85585622	0	0	0	0	0	0	0
5:12:39	-30.60646171	2058.695904	0.878346699	0.627006601	10.27943715	0.286599674	0.259332035	50.72960825	998.6211915	28.9	2055.553523	0.975705134	506.8029385	253.4009693	99.85585622	0	0	0	0	0	0	0
5:12:39	-30.60646171	2058.695904	0.878346699	0.627006601	10.27943715	0.286599674	0.259332035	50.72960825	998.6211915	28.9	2055.553523	0.975705134	506.8029385	253.4009693	99.85585622	0	0	0	0	0	0	0
5:12:39	-30.60646171	2058.695904	0.878346699	0.627006601	10.27943715	0.286599674	0.259332035	50.72960825	998.6211915	28.9	2055.553523	0.975705134	506.8029385	253.4009693	99.85585622	0	0	0	0	0	0	0
5:12:39	-30.60646171	2058.695904	0.878346699	0.627006601	10.27943715	0.286599674	0.259332035	50.72960825	998.6211915	28.9	2055.553523	0.975705134	506.8029385	253.4009693	99.85585622	0	0	0	0	0	0	0
5:12:39	-139.0121964	2056.667535	0.89750551	0.89860338	10.27336782	0.279507033	0.270522002	50.76395942	998.2702261	28.9	2053.668172	1.036361029	506.8898325	253.4444163	99.85592638	0	0	0	0	0	0	0
5:12:39	-139.0121964	2056.667535	0.89750551	0.89860338	10.27336782	0.279507033	0.270522002	50.76395942	998.2702261	28.9	2053.668172	1.036361029	506.8898325	253.4444163	99.85592638	0	0	0	0	0	0	0
5:12:39	-139.0121964	2056.667535	0.89750551	0.89860338	10.27336782	0.279507033	0.270522002	50.76395942	998.2702261	28.9	2053.668172	1.036361029	506.8898325	253.4444163	99.85592638	0	0	0	0	0	0	0
5:12:39	-139.0121964	2056.667535	0.89750551	0.89860338	10.27336782	0.279507033	0.270522002	50.76395942	998.2702261	28.9	2053.668172	1.036361029	506.8898325	253.4444163	99.85592638	0	0	0	0	0	0	0
5:12:39	-139.0121964	2056.667535	0.89750551	0.89860338	10.27336782	0.279507033	0.270522002	50.76395942	998.2702261	28.9	2053.668172	1.036361029	506.8898325	253.4444163	99.85592638	0	0	0	0	0	0	0
5:12:39	-139.0121964	2056.667535	0.89750551	0.89860338	10.27336782	0.279507033	0.270522002	50.76395942	998.2702261	28.9	2053.668172	1.036361029	506.8898325	253.4444163	99.85592638	0	0	0	0	0	0	0
5:12:39	-139.0121964	2056.667535	0.89750551	0.89860338	10.27336782	0.279507033	0.270522002	50.76395942	998.2702261	28.9	2053.668172	1.036361029	506.8898325	253.4444163	99.85592638	0	0	0	0	0	0	0
5:12:39	-139.0121964	2056.667535	0.89750551	0.89860338	10.27336782	0.279507033	0.270522002	50.76395942	998.2702261	28.9	2053.668172	1.036361029	506.8898325	253.4444163	99.85592638	0	0	0	0	0	0	0
5:12:39	-116.1108206	2056.279234	0.876714821	0.82331693	10.27026032	0.279115601	0.276611265	50.78154722	998.0905317	28.9	2052.754584	1.067416847	506.9343223	253.4666611	99.85596231	0	0	0	0	0	0	0
5:12:39	-116.1108206	2056.279234	0.876714821	0.82331693	10.27026032	0.279115601	0.276611265	50.78154722	998.0905317	28.9	2052.754584	1.067416847	506.9343223	253.4666611	99.85596231	0	0	0	0	0	0	0
5:12:39	-116.1108206	2056.279234	0.876714821	0.82331693	10.27026032	0.279115601	0.276611265	50.78154722	998.0905317	28.9	2052.754584	1.067416847	506.9343223	253.4666611	99.85596231	0	0	0	0	0	0	0
5:12:39	-116.1108206	2056.279234	0.876714821	0.82331693	10.27026032	0.279115601	0.276611265	50.78154722	998.0905317	28.9	2052.754584	1.067416847	506.9343223	253.4666611	99.85596231	0	0	0	0	0	0	0
5:12:39	-116.1108206	2056.279234	0.876714821	0.82331693	10.27026032	0.279115601	0.276611265	50.78154722	998.0905317	28.9	2052.754584	1.067416847	506.9343223	253.4666611	99.85596231	0	0	0	0	0	0	0
5:12:39	-116.1108206	2056.279234	0.876714821	0.82331693	10.27026032	0.279115601	0.276611265	50.78154722	998.0905317	28.9	2052.754584	1.067416847	506.9343223	253.4666611	99.85596231	0	0	0	0	0	0	0
5:12:39	-116.1108206	2056.279234	0.876714821	0.82331693	10.27026032	0.279115601	0.276611265	50.78154722	998.0905317	28.9	2052.754584	1.067416847	506.9343223	253.4666611	99.85596231	0	0	0	0	0	0	0
5:12:39	-116.1108206	2056.279234	0.876714821	0.82331693	10.27026032	0.279115601	0.276611265	50.78154722	998.0905317	28.9	2052.754584	1.067416847	506.9343223	253.4666611	99.85596231	0	0	0	0	0	0	0
5:12:39	-99.71019612	2056.56156	0.948709988	0.746922268	10.26946929	0.281531188	0.280416968	50.35135218	999.4722883	28.9	2052.356827	1.083317426	503.715317	251.8574025	99.8535407	0	0	0	0	0	0	0
5:12:39	-99.71019612	2056.56156	0.948709988	0.746922268	10.26946929	0.281531188	0.280416968	50.35135218	999.4722883	28.9	2052.356827	1.083317426	503.715317	251.8574025	99.8535407	0	0	0	0	0	0	0
5:12:39	-99.71019612	2056.56156	0.948709988	0.746922268	10.26946929	0.281531188	0.280416968	50.35135218	999.4722883	28.9	2052.356827	1.083317426	503.715317	251.8574025	99.8535407	0	0	0	0	0	0	0
5:12:40	-99.71019612	2056.56156	0.948709988	0.746922268	10.26946929	0.281531188	0.280416968	50.35135218	999.4722883	28.9	2052.356827	1.083317426	503.715317	251.8574025	99.8535407	0	0	0	0	0	0	0
5:12:40	-99.71019612	2056.56156	0.948709988	0.746922268	10.26946929	0.281531188	0.280416968	50.35135218	999.4722883	28.9	2052.356827	1.083317426	503.715317	251.8574025	99.8535407	0	0	0	0	0	0	0
5:12:40	-99.71019612	2056.56156	0.948709988	0.746922268	10.26946929	0.281531188	0.280416968	50.35135218	999.4722883	28.9	2052.356827	1.083317426	503.715317	251.8574025	99.8535407	0	0	0	0	0	0	0
5:12:40	-99.71019612	2056.56156	0.948709988	0.746922268	10.26946929	0.281531188	0.280416968	50.35135218	999.4722883	28.9	2052.356827	1.083317426	503.715317	251.8574025	99.8535407	0	0	0	0	0	0	0
5:12:40	-99.71019612	2056.56156	0.948709988	0.746922268	10.26946929	0.281531188	0.280416968	50.35135218	999.4722883	28.9	2052.356827	1.083317426	503.715317	251.8574025	99.8535407	0	0	0	0	0	0	0
5:12:40	-99.71019612	2056.56156	0.948709988	0.746922268	10.26946929	0.281531188	0.280416968	50.35135218	999.4722883	28.9	2052.356827	1.083317426	503.715317	251.8574025	99.8535407	0	0	0	0	0	0	0
5:12:40	19.70436358	2060.855359	0.737419514	0.758480201	10.30101627	-0.421424032	0.163373487	50.13109232	1000.179748	28.9	2052.093879	1.091458522	502.0671863	251.0334621	99.85230084	0	0	0	0	0	0	0
5:12:40	19.70436358	2060.855359	0.737419514	0.758480201	10.30101627	-0.421424032	0.163373487	50.13109232	1000.179748	28.9	2052.093879	1.091458522	502.0671863	251.0334621	99.85230084	0	0	0	0	0	0	0
5:12:40	19.70436358	2060.855359	0.737419514	0.758480201	10.30101627	-0.421424032	0.163373487	50.13109232	1000.179748	28.9	2052.093879	1.091458522	502.0671863	251.0334621	99.85230084	0	0	0	0	0	0	0
5:12:40	19.70436358	2060.855359	0.737419514	0.758480201	10.30101627	-0.421424032	0.163373487	50.13109232	1000.179748	28.9	2052.093879	1.091458522	502.0671863	251.0334621	99.85230084	0	0	0	0	0	0	0
5:12:40	19.70436358	2060.855359	0.737419514	0.758480201	10.30101627	-0.421424032	0.163373487	50.13109232	1000.179748	28.9	2052.093879	1.091458522	502.0671863	251.0334621	99.85230084	0	0	0	0	0	0	0
5:12:40	19.70436358	2060.855359	0.737419514	0.758480201	10.30101627	-0.421424032	0.163373487	50.13109232	1000.179748	28.9	2052.093879	1.091458522	502.0671863	251.0334621	99.85230084	0	0	0	0	0	0	0
5:12:40	19.70436358	2060.855359	0.737419514	0.758480201	10.30101627	-0.421424032	0.163373487	50.13109232	1000.179748	28.9	2052.093879	1.091458522	502.0671863	251.0334621	99.85230084	0	0	0	0	0	0	0
5:12:40	19.70436358	2060.855359	0.737419514	0.758480201	10.30101627	-0.421424032	0.163373487	50.13109232	1000.179748	28.9	2052.093879	1.091458522	502.0671863	251.0334621	99.85230084	0	0	0	0	0	0	0
5:12:40	-14.29985384	2077.115536	0.458846791	0.210581863	10.40858433	-1.829137104	-0.339640774	50.01831927	1000.541967	28.9	2052.266986	1.095626763	501.2233434	250.6116046	99.85166603	0	0	0	0	0	0	0
5:12:40	-14.29985384	2077.115536	0.458846791	0.210581863	10.40858433	-1.829137104	-0.339640774	50.01831927	1000.541967	28.9	2052.266986	1.095626763	501.2233434	250.6116046	99.85166603	0	0	0	0	0	0	0
5:12:40	-14.29985384	2077.115536	0.458846791	0.210581863	10.40858433	-1.829137104	-0.339640774	50.01831927	1000.541967	28.9	2052.266986	1.095626763	501.2233434	250.6116046	99.85166603	0	0	0	0	0	0	0
5:12:40	-14.29985384	2077.115536	0.458846791	0.210581863	10.40858433	-1.829137104	-0.339640774	50.01831927	1000.541967	28.9	2052.266986	1.095626763	501.2233434	250.6116046	99.85166603	0	0	0	0	0	0	0
5:12:40	-14.29985384	2077.115536	0.458846791	0.210581863	10.40858433	-1.829137104	-0.339640774	50.01831927	1000.541967	28.9	2052.266986	1.095626763	501.2233434	250.6116046	99.85166603	0	0	0	0	0	0	0
5:12:40	-14.29985384	2077.115536	0.458846791	0.210581863	10.40858433	-1.829137104	-0.339640774	50.01831927	1000.541967	28.9	2052.266986	1.095626763	501.2233434	250.6116046	99.85166603	0	0	0	0	0	0	0
5:12:40	-14.29985384	2077.115536	0.458846791	0.210581863	10.40858433	-1.829137104	-0.339640774	50.01831927	1000.541967	28.9	2052.266986	1.095626763	501.2233434	250.6116046	99.85166603	0	0	0	0	0	0	0
5:12:40	-14.29985384	2077.115536	0.458846791	0.210581863	10.40858433	-1.829137104	-0.339640774	50.01831927	1000.541967	28.9	2052.266986	1.095626763	501.2233434	250.6116046	99.85166603	0	0	0	0	0	0	0
5:12:40	71.52945883	2111.60741	-0.036102443	-0.393886086	10.64025118	-3.725918197	-1.390008077	49.96057946	1000.727423	28.9	2053.280073	1.061760903	500.7912958	250.3956135	99.85134101	0	0	0	0	0	0	0
5:12:40	71.52945883	2111.60741	-0.036102443	-0.393886086	10.64025118	-3.725918197	-1.390008077	49.96057946	1000.727423	28.9	2053.280073	1.061760903	500.7912958	250.3956135	99.85134101	0	0	0	0	0	0	0
5:12:40	71.52945883	2111.60741	-0.036102443	-0.393886086	10.64025118	-3.725918197	-1.390008077	49.96057946	1000.727423	28.9	2053.280073	1.061760903	500.7912958	250.3956135	99.85134101	0	0	0	0	0	0	0
5:12:40	71.52945883	2111.60741	-0.036102443	-0.393886086	10.64025118	-3.725918197	-1.390008077	49.96057946	1000.727423	28.9	2053.280073	1.061760903	500.7912958	250.3956135	99.85134101	0	0	0	0	0	0	0
5:12:40	71.52945883	2111.60741	-0.036102443	-0.393886086	10.64025118	-3.725918197	-1.390008077	49.96057946	1000.727423	28.9	2053.280073	1.061760903	500.7912958	250.3956135	99.85134101	0	0	0	0	0	0	0
5:12:40	71.52945883	2111.60741	-0.036102443	-0.393886086	10.64025118	-3.725918197	-1.390008077	49.96057946	1000.727423	28.9	2053.280073	1.061760903	500.7912958	250.3956135	99.85134101	0	0	0	0	0	0	0
5:12:40	71.52945883	2111.60741	-0.036102443	-0.393886086	10.64025118	-3.725918197	-1.390008077	49.96057946	1000.727423	28.9	2053.280073	1.061760903	500.7912958	250.3956135	99.85134101	0	0	0	0	0	0	0
5:12:40	71.52945883	2111.60741	-0.036102443	-0.393886086	10.64025118	-3.725918197	-1.390008077	49.96057946	1000.727423	28.9	2053.280073	1.061760903	500.7912958	250.3956135	99.85134101	0	0	0	0	0	0	0
5:12:40	71.52945883	2111.60741	-0.036102443	-0.393886086	10.64025118	-3.725918197	-1.390008077	49.96057946	1000.727423	28.9	2053.280073	1.061760903	500.7912958	250.3956135	99.85134101	0	0	0	0	0	0	0
5:12:40	225.8391389	2169.510682	-0.756876451	-0.980005676	11.0193686	-5.569086117	-2.713492135	49.93101669	1000.822377	28.9	2055.353829	1.031621582	500.5700875	250.2850261	99.8511746	0	0	0	0	0	0	0
5:12:41	225.8391389	2169.510682	-0.756876451	-0.980005676	11.0193686	-5.569086117	-2.713492135	49.93101669	1000.822377	28.9	2055.353829	1.031621582	500.5700875	250.2850261	99.8511746	0	0	0	0	0	0	0
5:12:41	225.8391389	2169.510682	-0.756876451	-0.980005676	11.0193686	-5.569086117	-2.713492135	49.93101669	1000.822377	28.9	2055.353829	1.031621582	500.5700875	250.2850261	99.8511746	0	0	0	0	0	0	0
5:12:41	225.8391389	2169.510682	-0.756876451	-0.980005676	11.0193686	-5.569086117	-2.713492135	49.93101669	1000.822377	28.9	2055.353829	1.031621582	500.5700875	250.2850261	99.8511746	0	0	0	0	0	0	0
5:12:41	225.8391389	2169.510682	-0.756876451	-0.980005676	11.0193686	-5.569086117	-2.713492135	49.93101669	1000.822377	28.9	2055.353829	1.031621582	500.5700875	250.2850261	99.8511746	0	0	0	0	0	0	0
5:12:41	225.8391389	2169.510682	-0.756876451	-0.980005676	11.0193686	-5.569086117	-2.713492135	49.93101669	1000.822377	28.9	2055.353829	1.031621582	500.5700875	250.2850261	99.8511746	0	0	0	0	0	0	0
5:12:41	225.8391389	2169.510682	-0.756876451	-0.980005676	11.0193686	-5.569086117	-2.713492135	49.93101669	1000.822377	28.9	2055.353829	1.031621582	500.5700875	250.2850261	99.8511746	0	0	0	0	0	0	0
5:12:41	225.8391389	2169.510682	-0.756876451	-0.980005676	11.0193686	-5.569086117	-2.713492135	49.93101669	1000.822377	28.9	2055.353829	1.031621582	500.5700875	250.2850261	99.8511746	0	0	0	0	0	0	0
5:12:41	371.8789031	2259.274197	-1.495568743	-1.728738906	11.58428472	-7.204268092	-4.225867973	49.91588054	1000.870993	28.9	2059.346769	0.93139025	500.4568288	250.2284054	99.85108939	0	0	0	0	0	0	0
5:12:41	371.8789031	2259.274197	-1.495568743	-1.728738906	11.58428472	-7.204268092	-4.225867973	49.91588054	1000.870993	28.9	2059.346769	0.93139025	500.4568288	250.2284054	99.85108939	0	0	0	0	0	0	0
5:12:41	371.8789031	2259.274197	-1.495568743	-1.728738906	11.58428472	-7.204268092	-4.225867973	49.91588054	1000.870993	28.9	2059.346769	0.93139025	500.4568288	250.2284054	99.85108939	0	0	0	0	0	0	0
5:12:41	371.8789031	2259.274197	-1.495568743	-1.728738906	11.58428472	-7.204268092	-4.225867973	49.91588054	1000.870993	28.9	2059.346769	0.93139025	500.4568288	250.2284054	99.85108939	0	0	0	0	0	0	0
5:12:41	371.8789031	2259.274197	-1.495568743	-1.728738906	11.58428472	-7.204268092	-4.225867973	49.91588054	1000.870993	28.9	2059.346769	0.93139025	500.4568288	250.2284054	99.85108939	0	0	0	0	0	0	0
5:12:41	371.8789031	2259.274197	-1.495568743	-1.728738906	11.58428472	-7.204268092	-4.225867973	49.91588054	1000.870993	28.9	2059.346769	0.93139025	500.4568288	250.2284054	99.85108939	0	0	0	0	0	0	0
5:12:41	371.8789031	2259.274197	-1.495568743	-1.728738906	11.58428472	-7.204268092	-4.225867973	49.91588054	1000.870993	28.9	2059.346769	0.93139025	500.4568288	250.2284054	99.85108939	0	0	0	0	0	0	0
5:12:41	371.8789031	2259.274197	-1.495568743	-1.728738906	11.58428472	-7.204268092	-4.225867973	49.91588054	1000.870993	28.9	2059.346769	0.93139025	500.4568288	250.2284054	99.85108939	0	0	0	0	0	0	0
5:12:41	435.7131504	2381.354045	-1.817907196	-2.08814632	12.30579378	-8.298177263	-5.731020402	49.90813084	1000.895884	28.9	2066.39893	0.798471808	500.3988403	250.1994156	99.85104577	0	0	0	0	0	0	0
5:12:41	435.7131504	2381.354045	-1.817907196	-2.08814632	12.30579378	-8.298177263	-5.731020402	49.90813084	1000.895884	28.9	2066.39893	0.798471808	500.3988403	250.1994156	99.85104577	0	0	0	0	0	0	0
5:12:41	435.7131504	2381.354045	-1.817907196	-2.08814632	12.30579378	-8.298177263	-5.731020402	49.90813084	1000.895884	28.9	2066.39893	0.798471808	500.3988403	250.1994156	99.85104577	0	0	0	0	0	0	0
5:12:41	435.7131504	2381.354045	-1.817907196	-2.08814632	12.30579378	-8.298177263	-5.731020402	49.90813084	1000.895884	28.9	2066.39893	0.798471808	500.3988403	250.1994156	99.85104577	0	0	0	0	0	0	0
5:12:41	435.7131504	2381.354045	-1.817907196	-2.08814632	12.30579378	-8.298177263	-5.731020402	49.90813084	1000.895884	28.9	2066.39893	0.798471808	500.3988403	250.1994156	99.85104577	0	0	0	0	0	0	0
5:12:41	435.7131504	2381.354045	-1.817907196	-2.08814632	12.30579378	-8.298177263	-5.731020402	49.90813084	1000.895884	28.9	2066.39893	0.798471808	500.3988403	250.1994156	99.85104577	0	0	0	0	0	0	0
5:12:41	435.7131504	2381.354045	-1.817907196	-2.08814632	12.30579378	-8.298177263	-5.731020402	49.90813084	1000.895884	28.9	2066.39893	0.798471808	500.3988403	250.1994156	99.85104577	0	0	0	0	0	0	0
5:12:41	435.7131504	2381.354045	-1.817907196	-2.08814632	12.30579378	-8.298177263	-5.731020402	49.90813084	1000.895884	28.9	2066.39893	0.798471808	500.3988403	250.1994156	99.85104577	0	0	0	0	0	0	0
5:12:41	435.7131504	2381.354045	-1.817907196	-2.08814632	12.30579378	-8.298177263	-5.731020402	49.90813084	1000.895884	28.9	2066.39893	0.798471808	500.3988403	250.1994156	99.85104577	0	0	0	0	0	0	0
5:12:41	308.412605	2498.261431	-0.670480485	-1.025586916	12.89722241	-7.608386759	-6.673466446	49.90416299	1001.082357	28.9	2076.30078	0.555217566	500.3691503	250.1845728	99.85102343	0	0	0	0	0	0	0
5:12:41	308.412605	2498.261431	-0.670480485	-1.025586916	12.89722241	-7.608386759	-6.673466446	49.90416299	1001.082357	28.9	2076.30078	0.555217566	500.3691503	250.1845728	99.85102343	0	0	0	0	0	0	0
5:12:41	308.412605	2498.261431	-0.670480485	-1.025586916	12.89722241	-7.608386759	-6.673466446	49.90416299	1001.082357	28.9	2076.30078	0.555217566	500.3691503	250.1845728	99.85102343	0	0	0	0	0	0	0
5:12:41	308.412605	2498.261431	-0.670480485	-1.025586916	12.89722241	-7.608386759	-6.673466446	49.90416299	1001.082357	28.9	2076.30078	0.555217566	500.3691503	250.1845728	99.85102343	0	0	0	0	0	0	0
5:12:41	308.412605	2498.261431	-0.670480485	-1.025586916	12.89722241	-7.608386759	-6.673466446	49.90416299	1001.082357	28.9	2076.30078	0.555217566	500.3691503	250.1845728	99.85102343	0	0	0	0	0	0	0
5:12:41	308.412605	2498.261431	-0.670480485	-1.025586916	12.89722241	-7.608386759	-6.673466446	49.90416299	1001.082357	28.9	2076.30078	0.555217566	500.3691503	250.1845728	99.85102343	0	0	0	0	0	0	0
5:12:41	308.412605	2498.261431	-0.670480485	-1.025586916	12.89722241	-7.608386759	-6.673466446	49.90416299	1001.082357	28.9	2076.30078	0.555217566	500.3691503	250.1845728	99.85102343	0	0	0	0	0	0	0
5:12:41	308.412605	2498.261431	-0.670480485	-1.025586916	12.89722241	-7.608386759	-6.673466446	49.90416299	1001.082357	28.9	2076.30078	0.555217566	500.3691503	250.1845728	99.85102343	0	0	0	0	0	0	0
5:12:42	47.35334976	2551.456997	0.426881992	0.099011499	13.12402588	-6.04252602	-6.75092682	49.85333145	1001.177831	28.9	2087.542055	0.313071394	499.9801409	249.9900693	99.850524	0	0	0	0	0	0	0
5:12:42	47.35334976	2551.456997	0.426881992	0.099011499	13.12402588	-6.04252602	-6.75092682	49.85333145	1001.177831	28.9	2087.542055	0.313071394	499.9801409	249.9900693	99.850524	0	0	0	0	0	0	0
5:12:42	47.35334976	2551.456997	0.426881992	0.099011499	13.12402588	-6.04252602	-6.75092682	49.85333145	1001.177831	28.9	2087.542055	0.313071394	499.9801409	249.9900693	99.850524	0	0	0	0	0	0	0
5:12:42	47.35334976	2551.456997	0.426881992	0.099011499	13.12402588	-6.04252602	-6.75092682	49.85333145	1001.177831	28.9	2087.542055	0.313071394	499.9801409	249.9900693	99.850524	0	0	0	0	0	0	0
5:12:42	47.35334976	2551.456997	0.426881992	0.099011499	13.12402588	-6.04252602	-6.75092682	49.85333145	1001.177831	28.9	2087.542055	0.313071394	499.9801409	249.9900693	99.850524	0	0	0	0	0	0	0
5:12:42	47.35334976	2551.456997	0.426881992	0.099011499	13.12402588	-6.04252602	-6.75092682	49.85333145	1001.177831	28.9	2087.542055	0.313071394	499.9801409	249.9900693	99.850524	0	0	0	0	0	0	0
5:12:42	47.35334976	2551.456997	0.426881992	0.099011499	13.12402588	-6.04252602	-6.75092682	49.85333145	1001.177831	28.9	2087.542055	0.313071394	499.9801409	249.9900693	99.850524	0	0	0	0	0	0	0
5:12:42	47.35334976	2551.456997	0.426881992	0.099011499	13.12402588	-6.04252602	-6.75092682	49.85333145	1001.177831	28.9	2087.542055	0.313071394	499.9801409	249.9900693	99.850524	0	0	0	0	0	0	0
5:12:42	-44.29216492	2546.378942	1.60125158	1.101333888	13.00945325	-4.124957322	-6.053666532	49.8273057	1001.226713	28.9	2099.269884	0.160292554	499.7809682	249.8904835	99.85026829	0	0	0	0	0	0	0
5:12:42	-44.29216492	2546.378942	1.60125158	1.101333888	13.00945325	-4.124957322	-6.053666532	49.8273057	1001.226713	28.9	2099.269884	0.160292554	499.7809682	249.8904835	99.85026829	0	0	0	0	0	0	0
5:12:42	-44.29216492	2546.378942	1.60125158	1.101333888	13.00945325	-4.124957322	-6.053666532	49.8273057	1001.226713	28.9	2099.269884	0.160292554	499.7809682	249.8904835	99.85026829	0	0	0	0	0	0	0
5:12:42	-44.29216492	2546.378942	1.60125158	1.101333888	13.00945325	-4.124957322	-6.053666532	49.8273057	1001.226713	28.9	2099.269884	0.160292554	499.7809682	249.8904835	99.85026829	0	0	0	0	0	0	0
5:12:42	-44.29216492	2546.378942	1.60125158	1.101333888	13.00945325	-4.124957322	-6.053666532	49.8273057	1001.226713	28.9	2099.269884	0.160292554	499.7809682	249.8904835	99.85026829	0	0	0	0	0	0	0
5:12:42	-44.29216492	2546.378942	1.60125158	1.101333888	13.00945325	-4.124957322	-6.053666532	49.8273057	1001.226713	28.9	2099.269884	0.160292554	499.7809682	249.8904835	99.85026829	0	0	0	0	0	0	0
5:12:42	-44.29216492	2546.378942	1.60125158	1.101333888	13.00945325	-4.124957322	-6.053666532	49.8273057	1001.226713	28.9	2099.269884	0.160292554	499.7809682	249.8904835	99.85026829	0	0	0	0	0	0	0
5:12:42	-44.29216492	2546.378942	1.60125158	1.101333888	13.00945325	-4.124957322	-6.053666532	49.8273057	1001.226713	28.9	2099.269884	0.160292554	499.7809682	249.8904835	99.85026829	0	0	0	0	0	0	0
5:12:42	-44.29216492	2546.378942	1.60125158	1.101333888	13.00945325	-4.124957322	-6.053666532	49.8273057	1001.226713	28.9	2099.269884	0.160292554	499.7809682	249.8904835	99.85026829	0	0	0	0	0	0	0
5:12:42	-182.5956124	2486.261026	2.551920809	1.87450695	12.59673606	-2.232010149	-4.801245264	49.81398052	1001.251741	28.9	2110.259725	0.082069787	499.6789917	249.8394955	99.85013736	0	0	0	0	0	0	0
5:12:42	-182.5956124	2486.261026	2.551920809	1.87450695	12.59673606	-2.232010149	-4.801245264	49.81398052	1001.251741	28.9	2110.259725	0.082069787	499.6789917	249.8394955	99.85013736	0	0	0	0	0	0	0
5:12:42	-182.5956124	2486.261026	2.551920809	1.87450695	12.59673606	-2.232010149	-4.801245264	49.81398052	1001.251741	28.9	2110.259725	0.082069787	499.6789917	249.8394955	99.85013736	0	0	0	0	0	0	0
5:12:42	-182.5956124	2486.261026	2.551920809	1.87450695	12.59673606	-2.232010149	-4.801245264	49.81398052	1001.251741	28.9	2110.259725	0.082069787	499.6789917	249.8394955	99.85013736	0	0	0	0	0	0	0
5:12:42	-182.5956124	2486.261026	2.551920809	1.87450695	12.59673606	-2.232010149	-4.801245264	49.81398052	1001.251741	28.9	2110.259725	0.082069787	499.6789917	249.8394955	99.85013736	0	0	0	0	0	0	0
5:12:42	-182.5956124	2486.261026	2.551920809	1.87450695	12.59673606	-2.232010149	-4.801245264	49.81398052	1001.251741	28.9	2110.259725	0.082069787	499.6789917	249.8394955	99.85013736	0	0	0	0	0	0	0
5:12:42	-182.5956124	2486.261026	2.551920809	1.87450695	12.59673606	-2.232010149	-4.801245264	49.81398052	1001.251741	28.9	2110.259725	0.082069787	499.6789917	249.8394955	99.85013736	0	0	0	0	0	0	0
5:12:42	-182.5956124	2486.261026	2.551920809	1.87450695	12.59673606	-2.232010149	-4.801245264	49.81398052	1001.251741	28.9	2110.259725	0.082069787	499.6789917	249.8394955	99.85013736	0	0	0	0	0	0	0
5:12:42	-470.5052816	2395.569646	3.317087454	2.493875559	12.02804886	-0.751205196	-3.443997575	49.80715803	1001.607131	28.9	2118.651731	0.042019731	499.6267797	249.8133897	99.85007033	0	0	0	0	0	0	0
5:12:42	-470.5052816	2395.569646	3.317087454	2.493875559	12.02804886	-0.751205196	-3.443997575	49.80715803	1001.607131	28.9	2118.651731	0.042019731	499.6267797	249.8133897	99.85007033	0	0	0	0	0	0	0
5:12:42	-470.5052816	2395.569646	3.317087454	2.493875559	12.02804886	-0.751205196	-3.443997575	49.80715803	1001.607131	28.9	2118.651731	0.042019731	499.6267797	249.8133897	99.85007033	0	0	0	0	0	0	0
5:12:42	-470.5052816	2395.569646	3.317087454	2.493875559	12.02804886	-0.751205196	-3.443997575	49.80715803	1001.607131	28.9	2118.651731	0.042019731	499.6267797	249.8133897	99.85007033	0	0	0	0	0	0	0
5:12:42	-470.5052816	2395.569646	3.317087454	2.493875559	12.02804886	-0.751205196	-3.443997575	49.80715803	1001.607131	28.9	2118.651731	0.042019731	499.6267797	249.8133897	99.85007033	0	0	0	0	0	0	0
5:12:42	-470.5052816	2395.569646	3.317087454	2.493875559	12.02804886	-0.751205196	-3.443997575	49.80715803	1001.607131	28.9	2118.651731	0.042019731	499.6267797	249.8133897	99.85007033	0	0	0	0	0	0	0
5:12:42	-470.5052816	2395.569646	3.317087454	2.493875559	12.02804886	-0.751205196	-3.443997575	49.80715803	1001.607131	28.9	2118.651731	0.042019731	499.6267797	249.8133897	99.85007033	0	0	0	0	0	0	0
5:12:43	-470.5052816	2395.569646	3.317087454	2.493875559	12.02804886	-0.751205196	-3.443997575	49.80715803	1001.607131	28.9	2118.651731	0.042019731	499.6267797	249.8133897	99.85007033	0	0	0	0	0	0	0
5:12:43	-663.6687842	2279.286283	3.492020777	2.658936286	11.36190502	-0.001081061	-2.125390759	49.80366491	1001.789091	28.9	2124.269894	0.021514102	499.6000472	249.8000235	99.85003601	0	0	0	0	0	0	0
5:12:43	-663.6687842	2279.286283	3.492020777	2.658936286	11.36190502	-0.001081061	-2.125390759	49.80366491	1001.789091	28.9	2124.269894	0.021514102	499.6000472	249.8000235	99.85003601	0	0	0	0	0	0	0
5:12:43	-663.6687842	2279.286283	3.492020777	2.658936286	11.36190502	-0.001081061	-2.125390759	49.80366491	1001.789091	28.9	2124.269894	0.021514102	499.6000472	249.8000235	99.85003601	0	0	0	0	0	0	0
5:12:43	-663.6687842	2279.286283	3.492020777	2.658936286	11.36190502	-0.001081061	-2.125390759	49.80366491	1001.789091	28.9	2124.269894	0.021514102	499.6000472	249.8000235	99.85003601	0	0	0	0	0	0	0
5:12:43	-663.6687842	2279.286283	3.492020777	2.658936286	11.36190502	-0.001081061	-2.125390759	49.80366491	1001.789091	28.9	2124.269894	0.021514102	499.6000472	249.8000235	99.85003601	0	0	0	0	0	0	0
5:12:43	-663.6687842	2279.286283	3.492020777	2.658936286	11.36190502	-0.001081061	-2.125390759	49.80366491	1001.789091	28.9	2124.269894	0.021514102	499.6000472	249.8000235	99.85003601	0	0	0	0	0	0	0
5:12:43	-663.6687842	2279.286283	3.492020777	2.658936286	11.36190502	-0.001081061	-2.125390759	49.80366491	1001.789091	28.9	2124.269894	0.021514102	499.6000472	249.8000235	99.85003601	0	0	0	0	0	0	0
5:12:43	-663.6687842	2279.286283	3.492020777	2.658936286	11.36190502	-0.001081061	-2.125390759	49.80366491	1001.789091	28.9	2124.269894	0.021514102	499.6000472	249.8000235	99.85003601	0	0	0	0	0	0	0
5:12:43	-663.6687842	2279.286283	3.492020777	2.658936286	11.36190502	-0.001081061	-2.125390759	49.80366491	1001.789091	28.9	2124.269894	0.021514102	499.6000472	249.8000235	99.85003601	0	0	0	0	0	0	0
5:12:43	-351.3342335	2182.507753	2.502682638	2.056775378	10.87261537	0.196830497	-1.200920068	49.80187643	1001.882255	28.9	2101.51581	0.19101522	499.5863602	249.79318	99.85001844	0	0	0	0	0	0	0
5:12:43	-351.3342335	2182.507753	2.502682638	2.056775378	10.87261537	0.196830497	-1.200920068	49.80187643	1001.882255	28.9	2101.51581	0.19101522	499.5863602	249.79318	99.85001844	0	0	0	0	0	0	0
5:12:43	-351.3342335	2182.507753	2.502682638	2.056775378	10.87261537	0.196830497	-1.200920068	49.80187643	1001.882255	28.9	2101.51581	0.19101522	499.5863602	249.79318	99.85001844	0	0	0	0	0	0	0
5:12:43	-351.3342335	2182.507753	2.502682638	2.056775378	10.87261537	0.196830497	-1.200920068	49.80187643	1001.882255	28.9	2101.51581	0.19101522	499.5863602	249.79318	99.85001844	0	0	0	0	0	0	0
5:12:43	-351.3342335	2182.507753	2.502682638	2.056775378	10.87261537	0.196830497	-1.200920068	49.80187643	1001.882255	28.9	2101.51581	0.19101522	499.5863602	249.79318	99.85001844	0	0	0	0	0	0	0
5:12:43	-351.3342335	2182.507753	2.502682638	2.056775378	10.87261537	0.196830497	-1.200920068	49.80187643	1001.882255	28.9	2101.51581	0.19101522	499.5863602	249.79318	99.85001844	0	0	0	0	0	0	0
5:12:43	-351.3342335	2182.507753	2.502682638	2.056775378	10.87261537	0.196830497	-1.200920068	49.80187643	1001.882255	28.9	2101.51581	0.19101522	499.5863602	249.79318	99.85001844	0	0	0	0	0	0	0
5:12:43	-351.3342335	2182.507753	2.502682638	2.056775378	10.87261537	0.196830497	-1.200920068	49.80187643	1001.882255	28.9	2101.51581	0.19101522	499.5863602	249.79318	99.85001844	0	0	0	0	0	0	0
5:12:43	-275.7927195	2127.506969	1.89242951	1.652764994	10.60098707	0.270865214	-0.616343075	49.80096073	1001.929954	28.9	2085.143767	0.390599793	499.5793524	249.7896762	99.85000944	0	0	0	0	0	0	0
5:12:43	-275.7927195	2127.506969	1.89242951	1.652764994	10.60098707	0.270865214	-0.616343075	49.80096073	1001.929954	28.9	2085.143767	0.390599793	499.5793524	249.7896762	99.85000944	0	0	0	0	0	0	0
5:12:43	-275.7927195	2127.506969	1.89242951	1.652764994	10.60098707	0.270865214	-0.616343075	49.80096073	1001.929954	28.9	2085.143767	0.390599793	499.5793524	249.7896762	99.85000944	0	0	0	0	0	0	0
5:12:43	-275.7927195	2127.506969	1.89242951	1.652764994	10.60098707	0.270865214	-0.616343075	49.80096073	1001.929954	28.9	2085.143767	0.390599793	499.5793524	249.7896762	99.85000944	0	0	0	0	0	0	0
5:12:43	-275.7927195	2127.506969	1.89242951	1.652764994	10.60098707	0.270865214	-0.616343075	49.80096073	1001.929954	28.9	2085.143767	0.390599793	499.5793524	249.7896762	99.85000944	0	0	0	0	0	0	0
5:12:43	-275.7927195	2127.506969	1.89242951	1.652764994	10.60098707	0.270865214	-0.616343075	49.80096073	1001.929954	28.9	2085.143767	0.390599793	499.5793524	249.7896762	99.85000944	0	0	0	0	0	0	0
5:12:43	-275.7927195	2127.506969	1.89242951	1.652764994	10.60098707	0.270865214	-0.616343075	49.80096073	1001.929954	28.9	2085.143767	0.390599793	499.5793524	249.7896762	99.85000944	0	0	0	0	0	0	0
5:12:43	-275.7927195	2127.506969	1.89242951	1.652764994	10.60098707	0.270865214	-0.616343075	49.80096073	1001.929954	28.9	2085.143767	0.390599793	499.5793524	249.7896762	99.85000944	0	0	0	0	0	0	0
5:12:43	-142.5955524	2098.282536	1.502395909	1.468495677	10.45947338	0.30348299	-0.245695654	49.5564919	1002.128593	28.9	2075.206777	0.590387094	497.2006684	248.6000902	99.84756483	0	0	0	0	0	0	0
5:12:43	-142.5955524	2098.282536	1.502395909	1.468495677	10.45947338	0.30348299	-0.245695654	49.5564919	1002.128593	28.9	2075.206777	0.590387094	497.2006684	248.6000902	99.84756483	0	0	0	0	0	0	0
5:12:43	-142.5955524	2098.282536	1.502395909	1.468495677	10.45947338	0.30348299	-0.245695654	49.5564919	1002.128593	28.9	2075.206777	0.590387094	497.2006684	248.6000902	99.84756483	0	0	0	0	0	0	0
5:12:43	-142.5955524	2098.282536	1.502395909	1.468495677	10.45947338	0.30348299	-0.245695654	49.5564919	1002.128593	28.9	2075.206777	0.590387094	497.2006684	248.6000902	99.84756483	0	0	0	0	0	0	0
5:12:43	-142.5955524	2098.282536	1.502395909	1.468495677	10.45947338	0.30348299	-0.245695654	49.5564919	1002.128593	28.9	2075.206777	0.590387094	497.2006684	248.6000902	99.84756483	0	0	0	0	0	0	0
5:12:43	-142.5955524	2098.282536	1.502395909	1.468495677	10.45947338	0.30348299	-0.245695654	49.5564919	1002.128593	28.9	2075.206777	0.590387094	497.2006684	248.6000902	99.84756483	0	0	0	0	0	0	0
5:12:44	-142.5955524	2098.282536	1.502395909	1.468495677	10.45947338	0.30348299	-0.245695654	49.5564919	1002.128593	28.9	2075.206777	0.590387094	497.2006684	248.6000902	99.84756483	0	0	0	0	0	0	0
5:12:44	-142.5955524	2098.282536	1.502395909	1.468495677	10.45947338	0.30348299	-0.245695654	49.5564919	1002.128593	28.9	2075.206777	0.590387094	497.2006684	248.6000902	99.84756483	0	0	0	0	0	0	0
5:12:44	-142.5955524	2098.282536	1.502395909	1.468495677	10.45947338	0.30348299	-0.245695654	49.5564919	1002.128593	28.9	2075.206777	0.590387094	497.2006684	248.6000902	99.84756483	0	0	0	0	0	0	0
5:12:44	-101.3994428	2081.963195	1.258098706	1.421781787	10.38213837	0.313471291	-0.019412175	49.43132385	1002.230295	28.9	2067.76711	0.741478192	495.9827822	247.9910222	99.84631319	0	0	0	0	0	0	0
5:12:44	-101.3994428	2081.963195	1.258098706	1.421781787	10.38213837	0.313471291	-0.019412175	49.43132385	1002.230295	28.9	2067.76711	0.741478192	495.9827822	247.9910222	99.84631319	0	0	0	0	0	0	0
5:12:44	-101.3994428	2081.963195	1.258098706	1.421781787	10.38213837	0.313471291	-0.019412175	49.43132385	1002.230295	28.9	2067.76711	0.741478192	495.9827822	247.9910222	99.84631319	0	0	0	0	0	0	0
5:12:44	-101.3994428	2081.963195	1.258098706	1.421781787	10.38213837	0.313471291	-0.019412175	49.43132385	1002.230295	28.9	2067.76711	0.741478192	495.9827822	247.9910222	99.84631319	0	0	0	0	0	0	0
5:12:44	-101.3994428	2081.963195	1.258098706	1.421781787	10.38213837	0.313471291	-0.019412175	49.43132385	1002.230295	28.9	2067.76711	0.741478192	495.9827822	247.9910222	99.84631319	0	0	0	0	0	0	0
5:12:44	-101.3994428	2081.963195	1.258098706	1.421781787	10.38213837	0.313471291	-0.019412175	49.43132385	1002.230295	28.9	2067.76711	0.741478192	495.9827822	247.9910222	99.84631319	0	0	0	0	0	0	0
5:12:44	-101.3994428	2081.963195	1.258098706	1.421781787	10.38213837	0.313471291	-0.019412175	49.43132385	1002.230295	28.9	2067.76711	0.741478192	495.9827822	247.9910222	99.84631319	0	0	0	0	0	0	0
5:12:44	-101.3994428	2081.963195	1.258098706	1.421781787	10.38213837	0.313471291	-0.019412175	49.43132385	1002.230295	28.9	2067.76711	0.741478192	495.9827822	247.9910222	99.84631319	0	0	0	0	0	0	0
5:12:44	-80.91225073	2072.033924	1.064546537	1.064328275	10.33766285	0.310665301	0.113668966	49.36723781	1002.282367	28.9	2063.299216	0.818836834	495.3592245	247.6791794	99.84567236	0	0	0	0	0	0	0
5:12:44	-80.91225073	2072.033924	1.064546537	1.064328275	10.33766285	0.310665301	0.113668966	49.36723781	1002.282367	28.9	2063.299216	0.818836834	495.3592245	247.6791794	99.84567236	0	0	0	0	0	0	0
5:12:44	-80.91225073	2072.033924	1.064546537	1.064328275	10.33766285	0.310665301	0.113668966	49.36723781	1002.282367	28.9	2063.299216	0.818836834	495.3592245	247.6791794	99.84567236	0	0	0	0	0	0	0
5:12:44	-80.91225073	2072.033924	1.064546537	1.064328275	10.33766285	0.310665301	0.113668966	49.36723781	1002.282367	28.9	2063.299216	0.818836834	495.3592245	247.6791794	99.84567236	0	0	0	0	0	0	0
5:12:44	-80.91225073	2072.033924	1.064546537	1.064328275	10.33766285	0.310665301	0.113668966	49.36723781	1002.282367	28.9	2063.299216	0.818836834	495.3592245	247.6791794	99.84567236	0	0	0	0	0	0	0
5:12:44	-80.91225073	2072.033924	1.064546537	1.064328275	10.33766285	0.310665301	0.113668966	49.36723781	1002.282367	28.9	2063.299216	0.818836834	495.3592245	247.6791794	99.84567236	0	0	0	0	0	0	0
5:12:44	-80.91225073	2072.033924	1.064546537	1.064328275	10.33766285	0.310665301	0.113668966	49.36723781	1002.282367	28.9	2063.299216	0.818836834	495.3592245	247.6791794	99.84567236	0	0	0	0	0	0	0
5:12:44	-80.91225073	2072.033924	1.064546537	1.064328275	10.33766285	0.310665301	0.113668966	49.36723781	1002.282367	28.9	2063.299216	0.818836834	495.3592245	247.6791794	99.84567236	0	0	0	0	0	0	0
5:12:44	-67.06472837	2065.688425	0.913215827	0.870320077	10.31293938	0.302916634	0.191982511	49.33442576	1002.309028	28.9	2060.296023	0.907244459	495.0399629	247.5195158	99.84534425	0	0	0	0	0	0	0
5:12:44	-67.06472837	2065.688425	0.913215827	0.870320077	10.31293938	0.302916634	0.191982511	49.33442576	1002.309028	28.9	2060.296023	0.907244459	495.0399629	247.5195158	99.84534425	0	0	0	0	0	0	0
5:12:44	-67.06472837	2065.688425	0.913215827	0.870320077	10.31293938	0.302916634	0.191982511	49.33442576	1002.309028	28.9	2060.296023	0.907244459	495.0399629	247.5195158	99.84534425	0	0	0	0	0	0	0
5:12:44	-67.06472837	2065.688425	0.913215827	0.870320077	10.31293938	0.302916634	0.191982511	49.33442576	1002.309028	28.9	2060.296023	0.907244459	495.0399629	247.5195158	99.84534425	0	0	0	0	0	0	0
5:12:44	-67.06472837	2065.688425	0.913215827	0.870320077	10.31293938	0.302916634	0.191982511	49.33442576	1002.309028	28.9	2060.296023	0.907244459	495.0399629	247.5195158	99.84534425	0	0	0	0	0	0	0
5:12:44	-67.06472837	2065.688425	0.913215827	0.870320077	10.31293938	0.302916634	0.191982511	49.33442576	1002.309028	28.9	2060.296023	0.907244459	495.0399629	247.5195158	99.84534425	0	0	0	0	0	0	0
5:12:44	-67.06472837	2065.688425	0.913215827	0.870320077	10.31293938	0.302916634	0.191982511	49.33442576	1002.309028	28.9	2060.296023	0.907244459	495.0399629	247.5195158	99.84534425	0	0	0	0	0	0	0
5:12:44	-67.06472837	2065.688425	0.913215827	0.870320077	10.31293938	0.302916634	0.191982511	49.33442576	1002.309028	28.9	2060.296023	0.907244459	495.0399629	247.5195158	99.84534425	0	0	0	0	0	0	0
5:12:44	-67.06472837	2065.688425	0.913215827	0.870320077	10.31293938	0.302916634	0.191982511	49.33442576	1002.309028	28.9	2060.296023	0.907244459	495.0399629	247.5195158	99.84534425	0	0	0	0	0	0	0
5:12:44	-120.0583889	2061.975162	0.855862503	0.913259879	10.29784096	0.296589317	0.235295046	49.31762599	1002.833614	28.9	2057.662036	0.952509163	494.876501	247.4377681	99.84517625	0	0	0	0	0	0	0
5:12:44	-120.0583889	2061.975162	0.855862503	0.913259879	10.29784096	0.296589317	0.235295046	49.31762599	1002.833614	28.9	2057.662036	0.952509163	494.876501	247.4377681	99.84517625	0	0	0	0	0	0	0
5:12:44	-120.0583889	2061.975162	0.855862503	0.913259879	10.29784096	0.296589317	0.235295046	49.31762599	1002.833614	28.9	2057.662036	0.952509163	494.876501	247.4377681	99.84517625	0	0	0	0	0	0	0
5:12:44	-120.0583889	2061.975162	0.855862503	0.913259879	10.29784096	0.296589317	0.235295046	49.31762599	1002.833614	28.9	2057.662036	0.952509163	494.876501	247.4377681	99.84517625	0	0	0	0	0	0	0
5:12:45	-120.0583889	2061.975162	0.855862503	0.913259879	10.29784096	0.296589317	0.235295046	49.31762599	1002.833614	28.9	2057.662036	0.952509163	494.876501	247.4377681	99.84517625	0	0	0	0	0	0	0
5:12:45	-120.0583889	2061.975162	0.855862503	0.913259879	10.29784096	0.296589317	0.235295046	49.31762599	1002.833614	28.9	2057.662036	0.952509163	494.876501	247.4377681	99.84517625	0	0	0	0	0	0	0
5:12:45	-120.0583889	2061.975162	0.855862503	0.913259879	10.29784096	0.296589317	0.235295046	49.31762599	1002.833614	28.9	2057.662036	0.952509163	494.876501	247.4377681	99.84517625	0	0	0	0	0	0	0
5:12:45	-120.0583889	2061.975162	0.855862503	0.913259879	10.29784096	0.296589317	0.235295046	49.31762599	1002.833614	28.9	2057.662036	0.952509163	494.876501	247.4377681	99.84517625	0	0	0	0	0	0	0
5:12:45	-188.7651831	2059.570155	0.765569602	0.785021058	10.28767057	0.29085373	0.258935063	49.30902451	1003.102203	28.9	2055.590074	1.011684692	494.7928085	247.3959133	99.84509024	0	0	0	0	0	0	0
5:12:45	-188.7651831	2059.570155	0.765569602	0.785021058	10.28767057	0.29085373	0.258935063	49.30902451	1003.102203	28.9	2055.590074	1.011684692	494.7928085	247.3959133	99.84509024	0	0	0	0	0	0	0
5:12:45	-188.7651831	2059.570155	0.765569602	0.785021058	10.28767057	0.29085373	0.258935063	49.30902451	1003.102203	28.9	2055.590074	1.011684692	494.7928085	247.3959133	99.84509024	0	0	0	0	0	0	0
5:12:45	-188.7651831	2059.570155	0.765569602	0.785021058	10.28767057	0.29085373	0.258935063	49.30902451	1003.102203	28.9	2055.590074	1.011684692	494.7928085	247.3959133	99.84509024	0	0	0	0	0	0	0
5:12:45	-188.7651831	2059.570155	0.765569602	0.785021058	10.28767057	0.29085373	0.258935063	49.30902451	1003.102203	28.9	2055.590074	1.011684692	494.7928085	247.3959133	99.84509024	0	0	0	0	0	0	0
5:12:45	-188.7651831	2059.570155	0.765569602	0.785021058	10.28767057	0.29085373	0.258935063	49.30902451	1003.102203	28.9	2055.590074	1.011684692	494.7928085	247.3959133	99.84509024	0	0	0	0	0	0	0
5:12:45	-188.7651831	2059.570155	0.765569602	0.785021058	10.28767057	0.29085373	0.258935063	49.30902451	1003.102203	28.9	2055.590074	1.011684692	494.7928085	247.3959133	99.84509024	0	0	0	0	0	0	0
5:12:45	-188.7651831	2059.570155	0.765569602	0.785021058	10.28767057	0.29085373	0.258935063	49.30902451	1003.102203	28.9	2055.590074	1.011684692	494.7928085	247.3959133	99.84509024	0	0	0	0	0	0	0
5:12:45	-122.0167098	2057.929639	0.846459636	0.825010782	10.28002333	0.28567711	0.271166752	49.30462055	1003.23972	28.9	2053.284062	1.054782562	494.749958	247.3744836	99.8450462	0	0	0	0	0	0	0
5:12:45	-122.0167098	2057.929639	0.846459636	0.825010782	10.28002333	0.28567711	0.271166752	49.30462055	1003.23972	28.9	2053.284062	1.054782562	494.749958	247.3744836	99.8450462	0	0	0	0	0	0	0
5:12:45	-122.0167098	2057.929639	0.846459636	0.825010782	10.28002333	0.28567711	0.271166752	49.30462055	1003.23972	28.9	2053.284062	1.054782562	494.749958	247.3744836	99.8450462	0	0	0	0	0	0	0
5:12:45	-122.0167098	2057.929639	0.846459636	0.825010782	10.28002333	0.28567711	0.271166752	49.30462055	1003.23972	28.9	2053.284062	1.054782562	494.749958	247.3744836	99.8450462	0	0	0	0	0	0	0
5:12:45	-122.0167098	2057.929639	0.846459636	0.825010782	10.28002333	0.28567711	0.271166752	49.30462055	1003.23972	28.9	2053.284062	1.054782562	494.749958	247.3744836	99.8450462	0	0	0	0	0	0	0
5:12:45	-122.0167098	2057.929639	0.846459636	0.825010782	10.28002333	0.28567711	0.271166752	49.30462055	1003.23972	28.9	2053.284062	1.054782562	494.749958	247.3744836	99.8450462	0	0	0	0	0	0	0
5:12:45	-122.0167098	2057.929639	0.846459636	0.825010782	10.28002333	0.28567711	0.271166752	49.30462055	1003.23972	28.9	2053.284062	1.054782562	494.749958	247.3744836	99.8450462	0	0	0	0	0	0	0
5:12:45	-122.0167098	2057.929639	0.846459636	0.825010782	10.28002333	0.28567711	0.271166752	49.30462055	1003.23972	28.9	2053.284062	1.054782562	494.749958	247.3744836	99.8450462	0	0	0	0	0	0	0
5:12:45	-122.0167098	2057.929639	0.846459636	0.825010782	10.28002333	0.28567711	0.271166752	49.30462055	1003.23972	28.9	2053.284062	1.054782562	494.749958	247.3744836	99.8450462	0	0	0	0	0	0	0
5:12:45	-78.9544034	2057.980895	0.827051334	0.63420552	10.27610795	0.28764268	0.278405377	49.30236572	1003.310128	28.9	2052.18912	1.076848672	494.7280185	247.3635116	99.84502366	0	0	0	0	0	0	0
5:12:45	-78.9544034	2057.980895	0.827051334	0.63420552	10.27610795	0.28764268	0.278405377	49.30236572	1003.310128	28.9	2052.18912	1.076848672	494.7280185	247.3635116	99.84502366	0	0	0	0	0	0	0
5:12:45	-78.9544034	2057.980895	0.827051334	0.63420552	10.27610795	0.28764268	0.278405377	49.30236572	1003.310128	28.9	2052.18912	1.076848672	494.7280185	247.3635116	99.84502366	0	0	0	0	0	0	0
5:12:45	-78.9544034	2057.980895	0.827051334	0.63420552	10.27610795	0.28764268	0.278405377	49.30236572	1003.310128	28.9	2052.18912	1.076848672	494.7280185	247.3635116	99.84502366	0	0	0	0	0	0	0
5:12:45	-78.9544034	2057.980895	0.827051334	0.63420552	10.27610795	0.28764268	0.278405377	49.30236572	1003.310128	28.9	2052.18912	1.076848672	494.7280185	247.3635116	99.84502366	0	0	0	0	0	0	0
5:12:45	-78.9544034	2057.980895	0.827051334	0.63420552	10.27610795	0.28764268	0.278405377	49.30236572	1003.310128	28.9	2052.18912	1.076848672	494.7280185	247.3635116	99.84502366	0	0	0	0	0	0	0
5:12:45	-78.9544034	2057.980895	0.827051334	0.63420552	10.27610795	0.28764268	0.278405377	49.30236572	1003.310128	28.9	2052.18912	1.076848672	494.7280185	247.3635116	99.84502366	0	0	0	0	0	0	0
5:12:45	-78.9544034	2057.980895	0.827051334	0.63420552	10.27610795	0.28764268	0.278405377	49.30236572	1003.310128	28.9	2052.18912	1.076848672	494.7280185	247.3635116	99.84502366	0	0	0	0	0	0	0
5:12:45	-9.49182254	2058.703002	0.849994283	0.523817226	10.27410327	0.292033052	0.282599553	49.44761125	1003.003602	28.9	2051.709037	1.08814652	496.0690335	248.0342619	99.84647611	0	0	0	0	0	0	0
5:12:45	-9.49182254	2058.703002	0.849994283	0.523817226	10.27410327	0.292033052	0.282599553	49.44761125	1003.003602	28.9	2051.709037	1.08814652	496.0690335	248.0342619	99.84647611	0	0	0	0	0	0	0
5:12:45	-9.49182254	2058.703002	0.849994283	0.523817226	10.27410327	0.292033052	0.282599553	49.44761125	1003.003602	28.9	2051.709037	1.08814652	496.0690335	248.0342619	99.84647611	0	0	0	0	0	0	0
5:12:46	-9.49182254	2058.703002	0.849994283	0.523817226	10.27410327	0.292033052	0.282599553	49.44761125	1003.003602	28.9	2051.709037	1.08814652	496.0690335	248.0342619	99.84647611	0	0	0	0	0	0	0
5:12:46	-9.49182254	2058.703002	0.849994283	0.523817226	10.27410327	0.292033052	0.282599553	49.44761125	1003.003602	28.9	2051.709037	1.08814652	496.0690335	248.0342619	99.84647611	0	0	0	0	0	0	0
5:12:46	-9.49182254	2058.703002	0.849994283	0.523817226	10.27410327	0.292033052	0.282599553	49.44761125	1003.003602	28.9	2051.709037	1.08814652	496.0690335	248.0342619	99.84647611	0	0	0	0	0	0	0
5:12:46	-9.49182254	2058.703002	0.849994283	0.523817226	10.27410327	0.292033052	0.282599553	49.44761125	1003.003602	28.9	2051.709037	1.08814652	496.0690335	248.0342619	99.84647611	0	0	0	0	0	0	0
5:12:46	-9.49182254	2058.703002	0.849994283	0.523817226	10.27410327	0.292033052	0.282599553	49.44761125	1003.003602	28.9	2051.709037	1.08814652	496.0690335	248.0342619	99.84647611	0	0	0	0	0	0	0
5:12:46	-9.49182254	2058.703002	0.849994283	0.523817226	10.27410327	0.292033052	0.282599553	49.44761125	1003.003602	28.9	2051.709037	1.08814652	496.0690335	248.0342619	99.84647611	0	0	0	0	0	0	0
5:12:46	74.17465086	2061.531081	0.716069073	0.57525842	10.29994887	-0.329215077	0.189538971	49.52197696	1002.84666	28.9	2051.575915	1.093931018	496.7556331	248.3776861	99.84721977	0	0	0	0	0	0	0
5:12:46	74.17465086	2061.531081	0.716069073	0.57525842	10.29994887	-0.329215077	0.189538971	49.52197696	1002.84666	28.9	2051.575915	1.093931018	496.7556331	248.3776861	99.84721977	0	0	0	0	0	0	0
5:12:46	74.17465086	2061.531081	0.716069073	0.57525842	10.29994887	-0.329215077	0.189538971	49.52197696	1002.84666	28.9	2051.575915	1.093931018	496.7556331	248.3776861	99.84721977	0	0	0	0	0	0	0
5:12:46	74.17465086	2061.531081	0.716069073	0.57525842	10.29994887	-0.329215077	0.189538971	49.52197696	1002.84666	28.9	2051.575915	1.093931018	496.7556331	248.3776861	99.84721977	0	0	0	0	0	0	0
5:12:46	74.17465086	2061.531081	0.716069073	0.57525842	10.29994887	-0.329215077	0.189538971	49.52197696	1002.84666	28.9	2051.575915	1.093931018	496.7556331	248.3776861	99.84721977	0	0	0	0	0	0	0
5:12:46	74.17465086	2061.531081	0.716069073	0.57525842	10.29994887	-0.329215077	0.189538971	49.52197696	1002.84666	28.9	2051.575915	1.093931018	496.7556331	248.3776861	99.84721977	0	0	0	0	0	0	0
5:12:46	74.17465086	2061.531081	0.716069073	0.57525842	10.29994887	-0.329215077	0.189538971	49.52197696	1002.84666	28.9	2051.575915	1.093931018	496.7556331	248.3776861	99.84721977	0	0	0	0	0	0	0
5:12:46	74.17465086	2061.531081	0.716069073	0.57525842	10.29994887	-0.329215077	0.189538971	49.52197696	1002.84666	28.9	2051.575915	1.093931018	496.7556331	248.3776861	99.84721977	0	0	0	0	0	0	0
5:12:46	79.65730124	2076.12425	0.469811365	0.239348311	10.39940582	-1.69228612	-0.276740047	49.5600522	1002.766306	28.9	2051.799909	1.096892681	497.1071722	248.5535193	99.84760052	0	0	0	0	0	0	0
5:12:46	79.65730124	2076.12425	0.469811365	0.239348311	10.39940582	-1.69228612	-0.276740047	49.5600522	1002.766306	28.9	2051.799909	1.096892681	497.1071722	248.5535193	99.84760052	0	0	0	0	0	0	0
5:12:46	79.65730124	2076.12425	0.469811365	0.239348311	10.39940582	-1.69228612	-0.276740047	49.5600522	1002.766306	28.9	2051.799909	1.096892681	497.1071722	248.5535193	99.84760052	0	0	0	0	0	0	0
5:12:46	79.65730124	2076.12425	0.469811365	0.239348311	10.39940582	-1.69228612	-0.276740047	49.5600522	1002.766306	28.9	2051.799909	1.096892681	497.1071722	248.5535193	99.84760052	0	0	0	0	0	0	0
5:12:46	79.65730124	2076.12425	0.469811365	0.239348311	10.39940582	-1.69228612	-0.276740047	49.5600522	1002.766306	28.9	2051.799909	1.096892681	497.1071722	248.5535193	99.84760052	0	0	0	0	0	0	0
5:12:46	79.65730124	2076.12425	0.469811365	0.239348311	10.39940582	-1.69228612	-0.276740047	49.5600522	1002.766306	28.9	2051.799909	1.096892681	497.1071722	248.5535193	99.84760052	0	0	0	0	0	0	0
5:12:46	79.65730124	2076.12425	0.469811365	0.239348311	10.39940582	-1.69228612	-0.276740047	49.5600522	1002.766306	28.9	2051.799909	1.096892681	497.1071722	248.5535193	99.84760052	0	0	0	0	0	0	0
5:12:46	79.65730124	2076.12425	0.469811365	0.239348311	10.39940582	-1.69228612	-0.276740047	49.5600522	1002.766306	28.9	2051.799909	1.096892681	497.1071722	248.5535193	99.84760052	0	0	0	0	0	0	0
5:12:46	154.3940822	2108.212456	0.092127419	-0.018509665	10.61605578	-3.579202493	-1.294490904	49.57954673	1002.611365	28.9	2052.786913	1.078409053	497.2871601	248.6435459	99.84779547	0	0	0	0	0	0	0
5:12:46	154.3940822	2108.212456	0.092127419	-0.018509665	10.61605578	-3.579202493	-1.294490904	49.57954673	1002.611365	28.9	2052.786913	1.078409053	497.2871601	248.6435459	99.84779547	0	0	0	0	0	0	0
5:12:46	154.3940822	2108.212456	0.092127419	-0.018509665	10.61605578	-3.579202493	-1.294490904	49.57954673	1002.611365	28.9	2052.786913	1.078409053	497.2871601	248.6435459	99.84779547	0	0	0	0	0	0	0
5:12:46	154.3940822	2108.212456	0.092127419	-0.018509665	10.61605578	-3.579202493	-1.294490904	49.57954673	1002.611365	28.9	2052.786913	1.078409053	497.2871601	248.6435459	99.84779547	0	0	0	0	0	0	0
5:12:46	154.3940822	2108.212456	0.092127419	-0.018509665	10.61605578	-3.579202493	-1.294490904	49.57954673	1002.611365	28.9	2052.786913	1.078409053	497.2871601	248.6435459	99.84779547	0	0	0	0	0	0	0
5:12:46	154.3940822	2108.212456	0.092127419	-0.018509665	10.61605578	-3.579202493	-1.294490904	49.57954673	1002.611365	28.9	2052.786913	1.078409053	497.2871601	248.6435459	99.84779547	0	0	0	0	0	0	0
5:12:46	154.3940822	2108.212456	0.092127419	-0.018509665	10.61605578	-3.579202493	-1.294490904	49.57954673	1002.611365	28.9	2052.786913	1.078409053	497.2871601	248.6435459	99.84779547	0	0	0	0	0	0	0
5:12:46	154.3940822	2108.212456	0.092127419	-0.018509665	10.61605578	-3.579202493	-1.294490904	49.57954673	1002.611365	28.9	2052.786913	1.078409053	497.2871601	248.6435459	99.84779547	0	0	0	0	0	0	0
5:12:46	154.3940822	2108.212456	0.092127419	-0.018509665	10.61605578	-3.579202493	-1.294490904	49.57954673	1002.611365	28.9	2052.786913	1.078409053	497.2871601	248.6435459	99.84779547	0	0	0	0	0	0	0
5:12:46	257.1552981	2166.473041	-0.668870761	-0.839108948	11.00454056	-5.500399677	-2.665763343	49.58952792	1002.368163	28.9	2054.921948	1.040145435	497.379314	248.6896395	99.84789528	0	0	0	0	0	0	0
5:12:47	257.1552981	2166.473041	-0.668870761	-0.839108948	11.00454056	-5.500399677	-2.665763343	49.58952792	1002.368163	28.9	2054.921948	1.040145435	497.379314	248.6896395	99.84789528	0	0	0	0	0	0	0
5:12:47	257.1552981	2166.473041	-0.668870761	-0.839108948	11.00454056	-5.500399677	-2.665763343	49.58952792	1002.368163	28.9	2054.921948	1.040145435	497.379314	248.6896395	99.84789528	0	0	0	0	0	0	0
5:12:47	257.1552981	2166.473041	-0.668870761	-0.839108948	11.00454056	-5.500399677	-2.665763343	49.58952792	1002.368163	28.9	2054.921948	1.040145435	497.379314	248.6896395	99.84789528	0	0	0	0	0	0	0
5:12:47	257.1552981	2166.473041	-0.668870761	-0.839108948	11.00454056	-5.500399677	-2.665763343	49.58952792	1002.368163	28.9	2054.921948	1.040145435	497.379314	248.6896395	99.84789528	0	0	0	0	0	0	0
5:12:47	257.1552981	2166.473041	-0.668870761	-0.839108948	11.00454056	-5.500399677	-2.665763343	49.58952792	1002.368163	28.9	2054.921948	1.040145435	497.379314	248.6896395	99.84789528	0	0	0	0	0	0	0
5:12:47	257.1552981	2166.473041	-0.668870761	-0.839108948	11.00454056	-5.500399677	-2.665763343	49.58952792	1002.368163	28.9	2054.921948	1.040145435	497.379314	248.6896395	99.84789528	0	0	0	0	0	0	0
5:12:47	257.1552981	2166.473041	-0.668870761	-0.839108948	11.00454056	-5.500399677	-2.665763343	49.58952792	1002.368163	28.9	2054.921948	1.040145435	497.379314	248.6896395	99.84789528	0	0	0	0	0	0	0
5:12:47	402.0184166	2251.774477	-1.50342183	-1.277575782	11.54478877	-7.131396634	-4.141550832	49.5946383	1002.243643	28.9	2058.666061	0.951754463	497.4264968	248.7132394	99.84794638	0	0	0	0	0	0	0
5:12:47	402.0184166	2251.774477	-1.50342183	-1.277575782	11.54478877	-7.131396634	-4.141550832	49.5946383	1002.243643	28.9	2058.666061	0.951754463	497.4264968	248.7132394	99.84794638	0	0	0	0	0	0	0
5:12:47	402.0184166	2251.774477	-1.50342183	-1.277575782	11.54478877	-7.131396634	-4.141550832	49.5946383	1002.243643	28.9	2058.666061	0.951754463	497.4264968	248.7132394	99.84794638	0	0	0	0	0	0	0
5:12:47	402.0184166	2251.774477	-1.50342183	-1.277575782	11.54478877	-7.131396634	-4.141550832	49.5946383	1002.243643	28.9	2058.666061	0.951754463	497.4264968	248.7132394	99.84794638	0	0	0	0	0	0	0
5:12:47	402.0184166	2251.774477	-1.50342183	-1.277575782	11.54478877	-7.131396634	-4.141550832	49.5946383	1002.243643	28.9	2058.666061	0.951754463	497.4264968	248.7132394	99.84794638	0	0	0	0	0	0	0
5:12:47	402.0184166	2251.774477	-1.50342183	-1.277575782	11.54478877	-7.131396634	-4.141550832	49.5946383	1002.243643	28.9	2058.666061	0.951754463	497.4264968	248.7132394	99.84794638	0	0	0	0	0	0	0
5:12:47	402.0184166	2251.774477	-1.50342183	-1.277575782	11.54478877	-7.131396634	-4.141550832	49.5946383	1002.243643	28.9	2058.666061	0.951754463	497.4264968	248.7132394	99.84794638	0	0	0	0	0	0	0
5:12:47	402.0184166	2251.774477	-1.50342183	-1.277575782	11.54478877	-7.131396634	-4.141550832	49.5946383	1002.243643	28.9	2058.666061	0.951754463	497.4264968	248.7132394	99.84794638	0	0	0	0	0	0	0
5:12:47	402.0184166	2251.774477	-1.50342183	-1.277575782	11.54478877	-7.131396634	-4.141550832	49.5946383	1002.243643	28.9	2058.666061	0.951754463	497.4264968	248.7132394	99.84794638	0	0	0	0	0	0	0
5:12:47	372.8782213	2370.907828	-1.755887977	-1.4855828	12.25380385	-8.276251077	-5.647018026	49.59725481	1002.179889	28.9	2065.443639	0.828898285	497.4506543	248.7253226	99.84797255	0	0	0	0	0	0	0
5:12:47	372.8782213	2370.907828	-1.755887977	-1.4855828	12.25380385	-8.276251077	-5.647018026	49.59725481	1002.179889	28.9	2065.443639	0.828898285	497.4506543	248.7253226	99.84797255	0	0	0	0	0	0	0
5:12:47	372.8782213	2370.907828	-1.755887977	-1.4855828	12.25380385	-8.276251077	-5.647018026	49.59725481	1002.179889	28.9	2065.443639	0.828898285	497.4506543	248.7253226	99.84797255	0	0	0	0	0	0	0
5:12:47	372.8782213	2370.907828	-1.755887977	-1.4855828	12.25380385	-8.276251077	-5.647018026	49.59725481	1002.179889	28.9	2065.443639	0.828898285	497.4506543	248.7253226	99.84797255	0	0	0	0	0	0	0
5:12:47	372.8782213	2370.907828	-1.755887977	-1.4855828	12.25380385	-8.276251077	-5.647018026	49.59725481	1002.179889	28.9	2065.443639	0.828898285	497.4506543	248.7253226	99.84797255	0	0	0	0	0	0	0
5:12:47	372.8782213	2370.907828	-1.755887977	-1.4855828	12.25380385	-8.276251077	-5.647018026	49.59725481	1002.179889	28.9	2065.443639	0.828898285	497.4506543	248.7253226	99.84797255	0	0	0	0	0	0	0
5:12:47	372.8782213	2370.907828	-1.755887977	-1.4855828	12.25380385	-8.276251077	-5.647018026	49.59725481	1002.179889	28.9	2065.443639	0.828898285	497.4506543	248.7253226	99.84797255	0	0	0	0	0	0	0
5:12:47	372.8782213	2370.907828	-1.755887977	-1.4855828	12.25380385	-8.276251077	-5.647018026	49.59725481	1002.179889	28.9	2065.443639	0.828898285	497.4506543	248.7253226	99.84797255	0	0	0	0	0	0	0
5:12:47	251.6806973	2488.331992	-0.820590644	-0.759298394	12.86105157	-7.819008551	-6.656169229	49.59859446	1001.389087	28.9	2074.589719	0.596395922	497.463023	248.7315092	99.84798594	0	0	0	0	0	0	0
5:12:47	251.6806973	2488.331992	-0.820590644	-0.759298394	12.86105157	-7.819008551	-6.656169229	49.59859446	1001.389087	28.9	2074.589719	0.596395922	497.463023	248.7315092	99.84798594	0	0	0	0	0	0	0
5:12:47	251.6806973	2488.331992	-0.820590644	-0.759298394	12.86105157	-7.819008551	-6.656169229	49.59859446	1001.389087	28.9	2074.589719	0.596395922	497.463023	248.7315092	99.84798594	0	0	0	0	0	0	0
5:12:47	251.6806973	2488.331992	-0.820590644	-0.759298394	12.86105157	-7.819008551	-6.656169229	49.59859446	1001.389087	28.9	2074.589719	0.596395922	497.463023	248.7315092	99.84798594	0	0	0	0	0	0	0
5:12:47	251.6806973	2488.331992	-0.820590644	-0.759298394	12.86105157	-7.819008551	-6.656169229	49.59859446	1001.389087	28.9	2074.589719	0.596395922	497.463023	248.7315092	99.84798594	0	0	0	0	0	0	0
5:12:47	251.6806973	2488.331992	-0.820590644	-0.759298394	12.86105157	-7.819008551	-6.656169229	49.59859446	1001.389087	28.9	2074.589719	0.596395922	497.463023	248.7315092	99.84798594	0	0	0	0	0	0	0
5:12:47	251.6806973	2488.331992	-0.820590644	-0.759298394	12.86105157	-7.819008551	-6.656169229	49.59859446	1001.389087	28.9	2074.589719	0.596395922	497.463023	248.7315092	99.84798594	0	0	0	0	0	0	0
5:12:47	251.6806973	2488.331992	-0.820590644	-0.759298394	12.86105157	-7.819008551	-6.656169229	49.59859446	1001.389087	28.9	2074.589719	0.596395922	497.463023	248.7315092	99.84798594	0	0	0	0	0	0	0
5:12:47	4.652989024	2545.954716	0.30014559	0.147279222	13.1055384	-6.152340378	-6.742758645	49.64808036	1000.714629	28.9	2086.489224	0.334154712	497.3644358	248.6819727	99.8479928	0	0	0	0	0	0	0
5:12:48	4.652989024	2545.954716	0.30014559	0.147279222	13.1055384	-6.152340378	-6.742758645	49.64808036	1000.714629	28.9	2086.489224	0.334154712	497.3644358	248.6819727	99.8479928	0	0	0	0	0	0	0
5:12:48	4.652989024	2545.954716	0.30014559	0.147279222	13.1055384	-6.152340378	-6.742758645	49.64808036	1000.714629	28.9	2086.489224	0.334154712	497.3644358	248.6819727	99.8479928	0	0	0	0	0	0	0
5:12:48	4.652989024	2545.954716	0.30014559	0.147279222	13.1055384	-6.152340378	-6.742758645	49.64808036	1000.714629	28.9	2086.489224	0.334154712	497.3644358	248.6819727	99.8479928	0	0	0	0	0	0	0
5:12:48	4.652989024	2545.954716	0.30014559	0.147279222	13.1055384	-6.152340378	-6.742758645	49.64808036	1000.714629	28.9	2086.489224	0.334154712	497.3644358	248.6819727	99.8479928	0	0	0	0	0	0	0
5:12:48	4.652989024	2545.954716	0.30014559	0.147279222	13.1055384	-6.152340378	-6.742758645	49.64808036	1000.714629	28.9	2086.489224	0.334154712	497.3644358	248.6819727	99.8479928	0	0	0	0	0	0	0
5:12:48	4.652989024	2545.954716	0.30014559	0.147279222	13.1055384	-6.152340378	-6.742758645	49.64808036	1000.714629	28.9	2086.489224	0.334154712	497.3644358	248.6819727	99.8479928	0	0	0	0	0	0	0
5:12:48	4.652989024	2545.954716	0.30014559	0.147279222	13.1055384	-6.152340378	-6.742758645	49.64808036	1000.714629	28.9	2086.489224	0.334154712	497.3644358	248.6819727	99.8479928	0	0	0	0	0	0	0
5:12:48	4.652989024	2545.954716	0.30014559	0.147279222	13.1055384	-6.152340378	-6.742758645	49.64808036	1000.714629	28.9	2086.489224	0.334154712	497.3644358	248.6819727	99.8479928	0	0	0	0	0	0	0
5:12:48	-65.71082162	2543.792599	1.526730542	0.950342962	12.99921966	-4.180182274	-6.049772426	49.67341715	1000.369306	28.9	2098.561979	0.171087213	497.3139591	248.65661	99.84799632	0	0	0	0	0	0	0
5:12:48	-65.71082162	2543.792599	1.526730542	0.950342962	12.99921966	-4.180182274	-6.049772426	49.67341715	1000.369306	28.9	2098.561979	0.171087213	497.3139591	248.65661	99.84799632	0	0	0	0	0	0	0
5:12:48	-65.71082162	2543.792599	1.526730542	0.950342962	12.99921966	-4.180182274	-6.049772426	49.67341715	1000.369306	28.9	2098.561979	0.171087213	497.3139591	248.65661	99.84799632	0	0	0	0	0	0	0
5:12:48	-65.71082162	2543.792599	1.526730542	0.950342962	12.99921966	-4.180182274	-6.049772426	49.67341715	1000.369306	28.9	2098.561979	0.171087213	497.3139591	248.65661	99.84799632	0	0	0	0	0	0	0
5:12:48	-65.71082162	2543.792599	1.526730542	0.950342962	12.99921966	-4.180182274	-6.049772426	49.67341715	1000.369306	28.9	2098.561979	0.171087213	497.3139591	248.65661	99.84799632	0	0	0	0	0	0	0
5:12:48	-65.71082162	2543.792599	1.526730542	0.950342962	12.99921966	-4.180182274	-6.049772426	49.67341715	1000.369306	28.9	2098.561979	0.171087213	497.3139591	248.65661	99.84799632	0	0	0	0	0	0	0
5:12:48	-65.71082162	2543.792599	1.526730542	0.950342962	12.99921966	-4.180182274	-6.049772426	49.67341715	1000.369306	28.9	2098.561979	0.171087213	497.3139591	248.65661	99.84799632	0	0	0	0	0	0	0
5:12:48	-65.71082162	2543.792599	1.526730542	0.950342962	12.99921966	-4.180182274	-6.049772426	49.67341715	1000.369306	28.9	2098.561979	0.171087213	497.3139591	248.65661	99.84799632	0	0	0	0	0	0	0
5:12:48	-150.9339167	2489.860866	2.485398038	1.901623596	12.61881647	-2.312477324	-4.862619482	49.68638958	1000.192501	28.9	2109.437973	0.087596653	497.2881151	248.6436243	99.84799811	0	0	0	0	0	0	0
5:12:48	-150.9339167	2489.860866	2.485398038	1.901623596	12.61881647	-2.312477324	-4.862619482	49.68638958	1000.192501	28.9	2109.437973	0.087596653	497.2881151	248.6436243	99.84799811	0	0	0	0	0	0	0
5:12:48	-150.9339167	2489.860866	2.485398038	1.901623596	12.61881647	-2.312477324	-4.862619482	49.68638958	1000.192501	28.9	2109.437973	0.087596653	497.2881151	248.6436243	99.84799811	0	0	0	0	0	0	0
5:12:48	-150.9339167	2489.860866	2.485398038	1.901623596	12.61881647	-2.312477324	-4.862619482	49.68638958	1000.192501	28.9	2109.437973	0.087596653	497.2881151	248.6436243	99.84799811	0	0	0	0	0	0	0
5:12:48	-150.9339167	2489.860866	2.485398038	1.901623596	12.61881647	-2.312477324	-4.862619482	49.68638958	1000.192501	28.9	2109.437973	0.087596653	497.2881151	248.6436243	99.84799811	0	0	0	0	0	0	0
5:12:48	-150.9339167	2489.860866	2.485398038	1.901623596	12.61881647	-2.312477324	-4.862619482	49.68638958	1000.192501	28.9	2109.437973	0.087596653	497.2881151	248.6436243	99.84799811	0	0	0	0	0	0	0
5:12:48	-150.9339167	2489.860866	2.485398038	1.901623596	12.61881647	-2.312477324	-4.862619482	49.68638958	1000.192501	28.9	2109.437973	0.087596653	497.2881151	248.6436243	99.84799811	0	0	0	0	0	0	0
5:12:48	-150.9339167	2489.860866	2.485398038	1.901623596	12.61881647	-2.312477324	-4.862619482	49.68638958	1000.192501	28.9	2109.437973	0.087596653	497.2881151	248.6436243	99.84799811	0	0	0	0	0	0	0
5:12:48	-150.9339167	2489.860866	2.485398038	1.901623596	12.61881647	-2.312477324	-4.862619482	49.68638958	1000.192501	28.9	2109.437973	0.087596653	497.2881151	248.6436243	99.84799811	0	0	0	0	0	0	0
5:12:48	-334.0084613	2399.931092	3.300539795	2.527911281	12.04882603	-0.77963639	-3.472133175	49.69303146	999.9336163	28.9	2118.109114	0.044849486	497.2748829	248.6369757	99.84799903	0	0	0	0	0	0	0
5:12:48	-334.0084613	2399.931092	3.300539795	2.527911281	12.04882603	-0.77963639	-3.472133175	49.69303146	999.9336163	28.9	2118.109114	0.044849486	497.2748829	248.6369757	99.84799903	0	0	0	0	0	0	0
5:12:48	-334.0084613	2399.931092	3.300539795	2.527911281	12.04882603	-0.77963639	-3.472133175	49.69303146	999.9336163	28.9	2118.109114	0.044849486	497.2748829	248.6369757	99.84799903	0	0	0	0	0	0	0
5:12:48	-334.0084613	2399.931092	3.300539795	2.527911281	12.04882603	-0.77963639	-3.472133175	49.69303146	999.9336163	28.9	2118.109114	0.044849486	497.2748829	248.6369757	99.84799903	0	0	0	0	0	0	0
5:12:48	-334.0084613	2399.931092	3.300539795	2.527911281	12.04882603	-0.77963639	-3.472133175	49.69303146	999.9336163	28.9	2118.109114	0.044849486	497.2748829	248.6369757	99.84799903	0	0	0	0	0	0	0
5:12:48	-334.0084613	2399.931092	3.300539795	2.527911281	12.04882603	-0.77963639	-3.472133175	49.69303146	999.9336163	28.9	2118.109114	0.044849486	497.2748829	248.6369757	99.84799903	0	0	0	0	0	0	0
5:12:48	-334.0084613	2399.931092	3.300539795	2.527911281	12.04882603	-0.77963639	-3.472133175	49.69303146	999.9336163	28.9	2118.109114	0.044849486	497.2748829	248.6369757	99.84799903	0	0	0	0	0	0	0
5:12:49	-334.0084613	2399.931092	3.300539795	2.527911281	12.04882603	-0.77963639	-3.472133175	49.69303146	999.9336163	28.9	2118.109114	0.044849486	497.2748829	248.6369757	99.84799903	0	0	0	0	0	0	0
5:12:49	-337.4149162	2289.525591	3.421364375	2.826586576	11.40970293	0.024370168	-2.163748186	49.69643211	999.8010676	28.9	2123.903283	0.022962937	497.2681081	248.6335715	99.84799951	0	0	0	0	0	0	0
5:12:49	-337.4149162	2289.525591	3.421364375	2.826586576	11.40970293	0.024370168	-2.163748186	49.69643211	999.8010676	28.9	2123.903283	0.022962937	497.2681081	248.6335715	99.84799951	0	0	0	0	0	0	0
5:12:49	-337.4149162	2289.525591	3.421364375	2.826586576	11.40970293	0.024370168	-2.163748186	49.69643211	999.8010676	28.9	2123.903283	0.022962937	497.2681081	248.6335715	99.84799951	0	0	0	0	0	0	0
5:12:49	-337.4149162	2289.525591	3.421364375	2.826586576	11.40970293	0.024370168	-2.163748186	49.69643211	999.8010676	28.9	2123.903283	0.022962937	497.2681081	248.6335715	99.84799951	0	0	0	0	0	0	0
5:12:49	-337.4149162	2289.525591	3.421364375	2.826586576	11.40970293	0.024370168	-2.163748186	49.69643211	999.8010676	28.9	2123.903283	0.022962937	497.2681081	248.6335715	99.84799951	0	0	0	0	0	0	0
5:12:49	-337.4149162	2289.525591	3.421364375	2.826586576	11.40970293	0.024370168	-2.163748186	49.69643211	999.8010676	28.9	2123.903283	0.022962937	497.2681081	248.6335715	99.84799951	0	0	0	0	0	0	0
5:12:49	-337.4149162	2289.525591	3.421364375	2.826586576	11.40970293	0.024370168	-2.163748186	49.69643211	999.8010676	28.9	2123.903283	0.022962937	497.2681081	248.6335715	99.84799951	0	0	0	0	0	0	0
5:12:49	-337.4149162	2289.525591	3.421364375	2.826586576	11.40970293	0.024370168	-2.163748186	49.69643211	999.8010676	28.9	2123.903283	0.022962937	497.2681081	248.6335715	99.84799951	0	0	0	0	0	0	0
5:12:49	-193.8410851	2192.167943	2.58137056	2.023556327	10.9108799	0.232021526	-1.236935071	49.69817324	999.7332026	28.9	2106.479121	0.011757024	497.2646393	248.6318286	99.84799975	0	0	0	0	0	0	0
5:12:49	-193.8410851	2192.167943	2.58137056	2.023556327	10.9108799	0.232021526	-1.236935071	49.69817324	999.7332026	28.9	2106.479121	0.011757024	497.2646393	248.6318286	99.84799975	0	0	0	0	0	0	0
5:12:49	-193.8410851	2192.167943	2.58137056	2.023556327	10.9108799	0.232021526	-1.236935071	49.69817324	999.7332026	28.9	2106.479121	0.011757024	497.2646393	248.6318286	99.84799975	0	0	0	0	0	0	0
5:12:49	-193.8410851	2192.167943	2.58137056	2.023556327	10.9108799	0.232021526	-1.236935071	49.69817324	999.7332026	28.9	2106.479121	0.011757024	497.2646393	248.6318286	99.84799975	0	0	0	0	0	0	0
5:12:49	-193.8410851	2192.167943	2.58137056	2.023556327	10.9108799	0.232021526	-1.236935071	49.69817324	999.7332026	28.9	2106.479121	0.011757024	497.2646393	248.6318286	99.84799975	0	0	0	0	0	0	0
5:12:49	-193.8410851	2192.167943	2.58137056	2.023556327	10.9108799	0.232021526	-1.236935071	49.69817324	999.7332026	28.9	2106.479121	0.011757024	497.2646393	248.6318286	99.84799975	0	0	0	0	0	0	0
5:12:49	-193.8410851	2192.167943	2.58137056	2.023556327	10.9108799	0.232021526	-1.236935071	49.69817324	999.7332026	28.9	2106.479121	0.011757024	497.2646393	248.6318286	99.84799975	0	0	0	0	0	0	0
5:12:49	-193.8410851	2192.167943	2.58137056	2.023556327	10.9108799	0.232021526	-1.236935071	49.69817324	999.7332026	28.9	2106.479121	0.011757024	497.2646393	248.6318286	99.84799975	0	0	0	0	0	0	0
5:12:49	-193.8410851	2192.167943	2.58137056	2.023556327	10.9108799	0.232021526	-1.236935071	49.69817324	999.7332026	28.9	2106.479121	0.011757024	497.2646393	248.6318286	99.84799975	0	0	0	0	0	0	0
5:12:49	15.40603643	2133.726707	1.871125727	1.503716839	10.62545851	0.295243021	-0.627982756	49.6990647	999.6984557	28.9	2088.348366	0.298819596	497.2628633	248.6309363	99.84799987	0	0	0	0	0	0	0
5:12:49	15.40603643	2133.726707	1.871125727	1.503716839	10.62545851	0.295243021	-0.627982756	49.6990647	999.6984557	28.9	2088.348366	0.298819596	497.2628633	248.6309363	99.84799987	0	0	0	0	0	0	0
5:12:49	15.40603643	2133.726707	1.871125727	1.503716839	10.62545851	0.295243021	-0.627982756	49.6990647	999.6984557	28.9	2088.348366	0.298819596	497.2628633	248.6309363	99.84799987	0	0	0	0	0	0	0
5:12:49	15.40603643	2133.726707	1.871125727	1.503716839	10.62545851	0.295243021	-0.627982756	49.6990647	999.6984557	28.9	2088.348366	0.298819596	497.2628633	248.6309363	99.84799987	0	0	0	0	0	0	0
5:12:49	15.40603643	2133.726707	1.871125727	1.503716839	10.62545851	0.295243021	-0.627982756	49.6990647	999.6984557	28.9	2088.348366	0.298819596	497.2628633	248.6309363	99.84799987	0	0	0	0	0	0	0
5:12:49	15.40603643	2133.726707	1.871125727	1.503716839	10.62545851	0.295243021	-0.627982756	49.6990647	999.6984557	28.9	2088.348366	0.298819596	497.2628633	248.6309363	99.84799987	0	0	0	0	0	0	0
5:12:49	15.40603643	2133.726707	1.871125727	1.503716839	10.62545851	0.295243021	-0.627982756	49.6990647	999.6984557	28.9	2088.348366	0.298819596	497.2628633	248.6309363	99.84799987	0	0	0	0	0	0	0
5:12:49	15.40603643	2133.726707	1.871125727	1.503716839	10.62545851	0.295243021	-0.627982756	49.6990647	999.6984557	28.9	2088.348366	0.298819596	497.2628633	248.6309363	99.84799987	0	0	0	0	0	0	0
5:12:49	18.18186665	2102.950546	1.582344372	1.188855022	10.47588276	0.323300427	-0.253535171	49.69952113	1000.986065	28.9	2077.979579	0.494595633	497.474154	248.7366794	99.84819993	0	0	0	0	0	0	0
5:12:49	18.18186665	2102.950546	1.582344372	1.188855022	10.47588276	0.323300427	-0.253535171	49.69952113	1000.986065	28.9	2077.979579	0.494595633	497.474154	248.7366794	99.84819993	0	0	0	0	0	0	0
5:12:49	18.18186665	2102.950546	1.582344372	1.188855022	10.47588276	0.323300427	-0.253535171	49.69952113	1000.986065	28.9	2077.979579	0.494595633	497.474154	248.7366794	99.84819993	0	0	0	0	0	0	0
5:12:49	18.18186665	2102.950546	1.582344372	1.188855022	10.47588276	0.323300427	-0.253535171	49.69952113	1000.986065	28.9	2077.979579	0.494595633	497.474154	248.7366794	99.84819993	0	0	0	0	0	0	0
5:12:49	18.18186665	2102.950546	1.582344372	1.188855022	10.47588276	0.323300427	-0.253535171	49.69952113	1000.986065	28.9	2077.979579	0.494595633	497.474154	248.7366794	99.84819993	0	0	0	0	0	0	0
5:12:49	18.18186665	2102.950546	1.582344372	1.188855022	10.47588276	0.323300427	-0.253535171	49.69952113	1000.986065	28.9	2077.979579	0.494595633	497.474154	248.7366794	99.84819993	0	0	0	0	0	0	0
5:12:50	18.18186665	2102.950546	1.582344372	1.188855022	10.47588276	0.323300427	-0.253535171	49.69952113	1000.986065	28.9	2077.979579	0.494595633	497.474154	248.7366794	99.84819993	0	0	0	0	0	0	0
5:12:50	18.18186665	2102.950546	1.582344372	1.188855022	10.47588276	0.323300427	-0.253535171	49.69952113	1000.986065	28.9	2077.979579	0.494595633	497.474154	248.7366794	99.84819993	0	0	0	0	0	0	0
5:12:50	-94.76578027	2084.553991	1.306808319	0.949333771	10.39197997	0.324545819	-0.022290008	49.69975482	1001.645321	28.9	2071.461233	0.643632964	497.8879029	248.9437478	99.84859037	0	0	0	0	0	0	0
5:12:50	-94.76578027	2084.553991	1.306808319	0.949333771	10.39197997	0.324545819	-0.022290008	49.69975482	1001.645321	28.9	2071.461233	0.643632964	497.8879029	248.9437478	99.84859037	0	0	0	0	0	0	0
5:12:50	-94.76578027	2084.553991	1.306808319	0.949333771	10.39197997	0.324545819	-0.022290008	49.69975482	1001.645321	28.9	2071.461233	0.643632964	497.8879029	248.9437478	99.84859037	0	0	0	0	0	0	0
5:12:50	-94.76578027	2084.553991	1.306808319	0.949333771	10.39197997	0.324545819	-0.022290008	49.69975482	1001.645321	28.9	2071.461233	0.643632964	497.8879029	248.9437478	99.84859037	0	0	0	0	0	0	0
5:12:50	-94.76578027	2084.553991	1.306808319	0.949333771	10.39197997	0.324545819	-0.022290008	49.69975482	1001.645321	28.9	2071.461233	0.643632964	497.8879029	248.9437478	99.84859037	0	0	0	0	0	0	0
5:12:50	-94.76578027	2084.553991	1.306808319	0.949333771	10.39197997	0.324545819	-0.022290008	49.69975482	1001.645321	28.9	2071.461233	0.643632964	497.8879029	248.9437478	99.84859037	0	0	0	0	0	0	0
5:12:50	-94.76578027	2084.553991	1.306808319	0.949333771	10.39197997	0.324545819	-0.022290008	49.69975482	1001.645321	28.9	2071.461233	0.643632964	497.8879029	248.9437478	99.84859037	0	0	0	0	0	0	0
5:12:50	-94.76578027	2084.553991	1.306808319	0.949333771	10.39197997	0.324545819	-0.022290008	49.69975482	1001.645321	28.9	2071.461233	0.643632964	497.8879029	248.9437478	99.84859037	0	0	0	0	0	0	0
5:12:50	-94.76578027	2084.553991	1.306808319	0.949333771	10.39197997	0.324545819	-0.022290008	49.69975482	1001.645321	28.9	2071.461233	0.643632964	497.8879029	248.9437478	99.84859037	0	0	0	0	0	0	0
5:12:50	-72.9697595	2072.953324	1.058501859	1.076594891	10.34074975	0.314311459	0.115251516	49.69987447	1001.982861	28.9	2065.467207	0.768740078	498.0997423	249.0497669	99.84879027	0	0	0	0	0	0	0
5:12:50	-72.9697595	2072.953324	1.058501859	1.076594891	10.34074975	0.314311459	0.115251516	49.69987447	1001.982861	28.9	2065.467207	0.768740078	498.0997423	249.0497669	99.84879027	0	0	0	0	0	0	0
5:12:50	-72.9697595	2072.953324	1.058501859	1.076594891	10.34074975	0.314311459	0.115251516	49.69987447	1001.982861	28.9	2065.467207	0.768740078	498.0997423	249.0497669	99.84879027	0	0	0	0	0	0	0
5:12:50	-72.9697595	2072.953324	1.058501859	1.076594891	10.34074975	0.314311459	0.115251516	49.69987447	1001.982861	28.9	2065.467207	0.768740078	498.0997423	249.0497669	99.84879027	0	0	0	0	0	0	0
5:12:50	-72.9697595	2072.953324	1.058501859	1.076594891	10.34074975	0.314311459	0.115251516	49.69987447	1001.982861	28.9	2065.467207	0.768740078	498.0997423	249.0497669	99.84879027	0	0	0	0	0	0	0
5:12:50	-72.9697595	2072.953324	1.058501859	1.076594891	10.34074975	0.314311459	0.115251516	49.69987447	1001.982861	28.9	2065.467207	0.768740078	498.0997423	249.0497669	99.84879027	0	0	0	0	0	0	0
5:12:50	-72.9697595	2072.953324	1.058501859	1.076594891	10.34074975	0.314311459	0.115251516	49.69987447	1001.982861	28.9	2065.467207	0.768740078	498.0997423	249.0497669	99.84879027	0	0	0	0	0	0	0
5:12:50	-72.9697595	2072.953324	1.058501859	1.076594891	10.34074975	0.314311459	0.115251516	49.69987447	1001.982861	28.9	2065.467207	0.768740078	498.0997423	249.0497669	99.84879027	0	0	0	0	0	0	0
5:12:50	-31.34632486	2066.015246	0.956208952	0.942552584	10.31207987	0.303879467	0.193408776	49.69993573	1002.155681	28.9	2061.615002	0.85279492	498.208204	249.1040486	99.84889262	0	0	0	0	0	0	0
5:12:50	-31.34632486	2066.015246	0.956208952	0.942552584	10.31207987	0.303879467	0.193408776	49.69993573	1002.155681	28.9	2061.615002	0.85279492	498.208204	249.1040486	99.84889262	0	0	0	0	0	0	0
5:12:50	-31.34632486	2066.015246	0.956208952	0.942552584	10.31207987	0.303879467	0.193408776	49.69993573	1002.155681	28.9	2061.615002	0.85279492	498.208204	249.1040486	99.84889262	0	0	0	0	0	0	0
5:12:50	-31.34632486	2066.015246	0.956208952	0.942552584	10.31207987	0.303879467	0.193408776	49.69993573	1002.155681	28.9	2061.615002	0.85279492	498.208204	249.1040486	99.84889262	0	0	0	0	0	0	0
5:12:50	-31.34632486	2066.015246	0.956208952	0.942552584	10.31207987	0.303879467	0.193408776	49.69993573	1002.155681	28.9	2061.615002	0.85279492	498.208204	249.1040486	99.84889262	0	0	0	0	0	0	0
5:12:50	-31.34632486	2066.015246	0.956208952	0.942552584	10.31207987	0.303879467	0.193408776	49.69993573	1002.155681	28.9	2061.615002	0.85279492	498.208204	249.1040486	99.84889262	0	0	0	0	0	0	0
5:12:50	-31.34632486	2066.015246	0.956208952	0.942552584	10.31207987	0.303879467	0.193408776	49.69993573	1002.155681	28.9	2061.615002	0.85279492	498.208204	249.1040486	99.84889262	0	0	0	0	0	0	0
5:12:50	-31.34632486	2066.015246	0.956208952	0.942552584	10.31207987	0.303879467	0.193408776	49.69993573	1002.155681	28.9	2061.615002	0.85279492	498.208204	249.1040486	99.84889262	0	0	0	0	0	0	0
5:12:50	-31.34632486	2066.015246	0.956208952	0.942552584	10.31207987	0.303879467	0.193408776	49.69993573	1002.155681	28.9	2061.615002	0.85279492	498.208204	249.1040486	99.84889262	0	0	0	0	0	0	0
5:12:50	70.35535367	2061.168438	0.815602983	0.725530923	10.29252089	0.292082287	0.235177293	49.65116709	1002.586252	28.9	2057.914929	0.924630999	498.2637365	249.1318409	99.84894502	0	0	0	0	0	0	0
5:12:50	70.35535367	2061.168438	0.815602983	0.725530923	10.29252089	0.292082287	0.235177293	49.65116709	1002.586252	28.9	2057.914929	0.924630999	498.2637365	249.1318409	99.84894502	0	0	0	0	0	0	0
5:12:50	70.35535367	2061.168438	0.815602983	0.725530923	10.29252089	0.292082287	0.235177293	49.65116709	1002.586252	28.9	2057.914929	0.924630999	498.2637365	249.1318409	99.84894502	0	0	0	0	0	0	0
5:12:50	70.35535367	2061.168438	0.815602983	0.725530923	10.29252089	0.292082287	0.235177293	49.65116709	1002.586252	28.9	2057.914929	0.924630999	498.2637365	249.1318409	99.84894502	0	0	0	0	0	0	0
5:12:50	70.35535367	2061.168438	0.815602983	0.725530923	10.29252089	0.292082287	0.235177293	49.65116709	1002.586252	28.9	2057.914929	0.924630999	498.2637365	249.1318409	99.84894502	0	0	0	0	0	0	0
5:12:51	70.35535367	2061.168438	0.815602983	0.725530923	10.29252089	0.292082287	0.235177293	49.65116709	1002.586252	28.9	2057.914929	0.924630999	498.2637365	249.1318409	99.84894502	0	0	0	0	0	0	0
5:12:51	70.35535367	2061.168438	0.815602983	0.725530923	10.29252089	0.292082287	0.235177293	49.65116709	1002.586252	28.9	2057.914929	0.924630999	498.2637365	249.1318409	99.84894502	0	0	0	0	0	0	0
5:12:51	70.35535367	2061.168438	0.815602983	0.725530923	10.29252089	0.292082287	0.235177293	49.65116709	1002.586252	28.9	2057.914929	0.924630999	498.2637365	249.1318409	99.84894502	0	0	0	0	0	0	0
5:12:51	-15.80800292	2058.452664	0.858404727	0.695023833	10.2776267	0.285082131	0.256562774	49.62619755	1002.806705	28.9	2055.431508	1.010211071	498.2921691	249.1460705	99.84897185	0	0	0	0	0	0	0
5:12:51	-15.80800292	2058.452664	0.858404727	0.695023833	10.2776267	0.285082131	0.256562774	49.62619755	1002.806705	28.9	2055.431508	1.010211071	498.2921691	249.1460705	99.84897185	0	0	0	0	0	0	0
5:12:51	-15.80800292	2058.452664	0.858404727	0.695023833	10.2776267	0.285082131	0.256562774	49.62619755	1002.806705	28.9	2055.431508	1.010211071	498.2921691	249.1460705	99.84897185	0	0	0	0	0	0	0
5:12:51	-15.80800292	2058.452664	0.858404727	0.695023833	10.2776267	0.285082131	0.256562774	49.62619755	1002.806705	28.9	2055.431508	1.010211071	498.2921691	249.1460705	99.84897185	0	0	0	0	0	0	0
5:12:51	-15.80800292	2058.452664	0.858404727	0.695023833	10.2776267	0.285082131	0.256562774	49.62619755	1002.806705	28.9	2055.431508	1.010211071	498.2921691	249.1460705	99.84897185	0	0	0	0	0	0	0
5:12:51	-15.80800292	2058.452664	0.858404727	0.695023833	10.2776267	0.285082131	0.256562774	49.62619755	1002.806705	28.9	2055.431508	1.010211071	498.2921691	249.1460705	99.84897185	0	0	0	0	0	0	0
5:12:51	-15.80800292	2058.452664	0.858404727	0.695023833	10.2776267	0.285082131	0.256562774	49.62619755	1002.806705	28.9	2055.431508	1.010211071	498.2921691	249.1460705	99.84897185	0	0	0	0	0	0	0
5:12:51	-15.80800292	2058.452664	0.858404727	0.695023833	10.2776267	0.285082131	0.256562774	49.62619755	1002.806705	28.9	2055.431508	1.010211071	498.2921691	249.1460705	99.84897185	0	0	0	0	0	0	0
5:12:51	-16.0378975	2056.365268	0.81579922	0.495132202	10.27000087	0.278098051	0.26653614	49.61341315	1002.919577	28.9	2053.481836	1.054028069	498.3067266	249.1533561	99.84898559	0	0	0	0	0	0	0
5:12:51	-16.0378975	2056.365268	0.81579922	0.495132202	10.27000087	0.278098051	0.26653614	49.61341315	1002.919577	28.9	2053.481836	1.054028069	498.3067266	249.1533561	99.84898559	0	0	0	0	0	0	0
5:12:51	-16.0378975	2056.365268	0.81579922	0.495132202	10.27000087	0.278098051	0.26653614	49.61341315	1002.919577	28.9	2053.481836	1.054028069	498.3067266	249.1533561	99.84898559	0	0	0	0	0	0	0
5:12:51	-16.0378975	2056.365268	0.81579922	0.495132202	10.27000087	0.278098051	0.26653614	49.61341315	1002.919577	28.9	2053.481836	1.054028069	498.3067266	249.1533561	99.84898559	0	0	0	0	0	0	0
5:12:51	-16.0378975	2056.365268	0.81579922	0.495132202	10.27000087	0.278098051	0.26653614	49.61341315	1002.919577	28.9	2053.481836	1.054028069	498.3067266	249.1533561	99.84898559	0	0	0	0	0	0	0
5:12:51	-16.0378975	2056.365268	0.81579922	0.495132202	10.27000087	0.278098051	0.26653614	49.61341315	1002.919577	28.9	2053.481836	1.054028069	498.3067266	249.1533561	99.84898559	0	0	0	0	0	0	0
5:12:51	-16.0378975	2056.365268	0.81579922	0.495132202	10.27000087	0.278098051	0.26653614	49.61341315	1002.919577	28.9	2053.481836	1.054028069	498.3067266	249.1533561	99.84898559	0	0	0	0	0	0	0
5:12:51	-16.0378975	2056.365268	0.81579922	0.495132202	10.27000087	0.278098051	0.26653614	49.61341315	1002.919577	28.9	2053.481836	1.054028069	498.3067266	249.1533561	99.84898559	0	0	0	0	0	0	0
5:12:51	-16.0378975	2056.365268	0.81579922	0.495132202	10.27000087	0.278098051	0.26653614	49.61341315	1002.919577	28.9	2053.481836	1.054028069	498.3067266	249.1533561	99.84898559	0	0	0	0	0	0	0
5:12:51	-52.23133952	2055.710041	0.812769201	0.423371688	10.26609644	0.276482202	0.272290504	49.60686753	1002.977367	28.9	2052.539996	1.076462371	498.31418	249.1570863	99.84899262	0	0	0	0	0	0	0
5:12:51	-52.23133952	2055.710041	0.812769201	0.423371688	10.26609644	0.276482202	0.272290504	49.60686753	1002.977367	28.9	2052.539996	1.076462371	498.31418	249.1570863	99.84899262	0	0	0	0	0	0	0
5:12:51	-52.23133952	2055.710041	0.812769201	0.423371688	10.26609644	0.276482202	0.272290504	49.60686753	1002.977367	28.9	2052.539996	1.076462371	498.31418	249.1570863	99.84899262	0	0	0	0	0	0	0
5:12:51	-52.23133952	2055.710041	0.812769201	0.423371688	10.26609644	0.276482202	0.272290504	49.60686753	1002.977367	28.9	2052.539996	1.076462371	498.31418	249.1570863	99.84899262	0	0	0	0	0	0	0
5:12:51	-52.23133952	2055.710041	0.812769201	0.423371688	10.26609644	0.276482202	0.272290504	49.60686753	1002.977367	28.9	2052.539996	1.076462371	498.31418	249.1570863	99.84899262	0	0	0	0	0	0	0
5:12:51	-52.23133952	2055.710041	0.812769201	0.423371688	10.26609644	0.276482202	0.272290504	49.60686753	1002.977367	28.9	2052.539996	1.076462371	498.31418	249.1570863	99.84899262	0	0	0	0	0	0	0
5:12:51	-52.23133952	2055.710041	0.812769201	0.423371688	10.26609644	0.276482202	0.272290504	49.60686753	1002.977367	28.9	2052.539996	1.076462371	498.31418	249.1570863	99.84899262	0	0	0	0	0	0	0
5:12:51	-52.23133952	2055.710041	0.812769201	0.423371688	10.26609644	0.276482202	0.272290504	49.60686753	1002.977367	28.9	2052.539996	1.076462371	498.31418	249.1570863	99.84899262	0	0	0	0	0	0	0
5:12:51	82.31848217	2056.772189	0.775073831	0.220078304	10.26409738	0.282478888	0.276052738	49.65231618	1003.453476	28.9	2052.119774	1.087948734	498.6327562	249.3161322	99.84899622	0	0	0	0	0	0	0
5:12:51	82.31848217	2056.772189	0.775073831	0.220078304	10.26409738	0.282478888	0.276052738	49.65231618	1003.453476	28.9	2052.119774	1.087948734	498.6327562	249.3161322	99.84899622	0	0	0	0	0	0	0
5:12:51	82.31848217	2056.772189	0.775073831	0.220078304	10.26409738	0.282478888	0.276052738	49.65231618	1003.453476	28.9	2052.119774	1.087948734	498.6327562	249.3161322	99.84899622	0	0	0	0	0	0	0
5:12:51	82.31848217	2056.772189	0.775073831	0.220078304	10.26409738	0.282478888	0.276052738	49.65231618	1003.453476	28.9	2052.119774	1.087948734	498.6327562	249.3161322	99.84899622	0	0	0	0	0	0	0
5:12:52	82.31848217	2056.772189	0.775073831	0.220078304	10.26409738	0.282478888	0.276052738	49.65231618	1003.453476	28.9	2052.119774	1.087948734	498.6327562	249.3161322	99.84899622	0	0	0	0	0	0	0
5:12:52	82.31848217	2056.772189	0.775073831	0.220078304	10.26409738	0.282478888	0.276052738	49.65231618	1003.453476	28.9	2052.119774	1.087948734	498.6327562	249.3161322	99.84899622	0	0	0	0	0	0	0
5:12:52	82.31848217	2056.772189	0.775073831	0.220078304	10.26409738	0.282478888	0.276052738	49.65231618	1003.453476	28.9	2052.119774	1.087948734	498.6327562	249.3161322	99.84899622	0	0	0	0	0	0	0
5:12:52	82.31848217	2056.772189	0.775073831	0.220078304	10.26409738	0.282478888	0.276052738	49.65231618	1003.453476	28.9	2052.119774	1.087948734	498.6327562	249.3161322	99.84899622	0	0	0	0	0	0	0
5:12:52	82.82795087	2057.560233	0.658781801	0.520480092	10.27807386	-0.17416281	0.219603002	49.67558588	1003.697244	28.9	2051.5353	1.093829752	498.7958672	249.3975637	99.84899807	0	0	0	0	0	0	0
5:12:52	82.82795087	2057.560233	0.658781801	0.520480092	10.27807386	-0.17416281	0.219603002	49.67558588	1003.697244	28.9	2051.5353	1.093829752	498.7958672	249.3975637	99.84899807	0	0	0	0	0	0	0
5:12:52	82.82795087	2057.560233	0.658781801	0.520480092	10.27807386	-0.17416281	0.219603002	49.67558588	1003.697244	28.9	2051.5353	1.093829752	498.7958672	249.3975637	99.84899807	0	0	0	0	0	0	0
5:12:52	82.82795087	2057.560233	0.658781801	0.520480092	10.27807386	-0.17416281	0.219603002	49.67558588	1003.697244	28.9	2051.5353	1.093829752	498.7958672	249.3975637	99.84899807	0	0	0	0	0	0	0
5:12:52	82.82795087	2057.560233	0.658781801	0.520480092	10.27807386	-0.17416281	0.219603002	49.67558588	1003.697244	28.9	2051.5353	1.093829752	498.7958672	249.3975637	99.84899807	0	0	0	0	0	0	0
5:12:52	82.82795087	2057.560233	0.658781801	0.520480092	10.27807386	-0.17416281	0.219603002	49.67558588	1003.697244	28.9	2051.5353	1.093829752	498.7958672	249.3975637	99.84899807	0	0	0	0	0	0	0
5:12:52	82.82795087	2057.560233	0.658781801	0.520480092	10.27807386	-0.17416281	0.219603002	49.67558588	1003.697244	28.9	2051.5353	1.093829752	498.7958672	249.3975637	99.84899807	0	0	0	0	0	0	0
5:12:52	82.82795087	2057.560233	0.658781801	0.520480092	10.27807386	-0.17416281	0.219603002	49.67558588	1003.697244	28.9	2051.5353	1.093829752	498.7958672	249.3975637	99.84899807	0	0	0	0	0	0	0
5:12:52	82.82795087	2057.560233	0.658781801	0.520480092	10.27807386	-0.17416281	0.219603002	49.67558588	1003.697244	28.9	2051.5353	1.093829752	498.7958672	249.3975637	99.84899807	0	0	0	0	0	0	0
5:12:52	64.01847085	2072.267279	0.556536282	0.377685807	10.37682182	-1.526299359	-0.219579263	49.68749997	1003.822053	28.9	2051.506922	1.096840833	498.87938	249.4392566	99.84899901	0	0	0	0	0	0	0
5:12:52	64.01847085	2072.267279	0.556536282	0.377685807	10.37682182	-1.526299359	-0.219579263	49.68749997	1003.822053	28.9	2051.506922	1.096840833	498.87938	249.4392566	99.84899901	0	0	0	0	0	0	0
5:12:52	64.01847085	2072.267279	0.556536282	0.377685807	10.37682182	-1.526299359	-0.219579263	49.68749997	1003.822053	28.9	2051.506922	1.096840833	498.87938	249.4392566	99.84899901	0	0	0	0	0	0	0
5:12:52	64.01847085	2072.267279	0.556536282	0.377685807	10.37682182	-1.526299359	-0.219579263	49.68749997	1003.822053	28.9	2051.506922	1.096840833	498.87938	249.4392566	99.84899901	0	0	0	0	0	0	0
5:12:52	64.01847085	2072.267279	0.556536282	0.377685807	10.37682182	-1.526299359	-0.219579263	49.68749997	1003.822053	28.9	2051.506922	1.096840833	498.87938	249.4392566	99.84899901	0	0	0	0	0	0	0
5:12:52	64.01847085	2072.267279	0.556536282	0.377685807	10.37682182	-1.526299359	-0.219579263	49.68749997	1003.822053	28.9	2051.506922	1.096840833	498.87938	249.4392566	99.84899901	0	0	0	0	0	0	0
5:12:52	64.01847085	2072.267279	0.556536282	0.377685807	10.37682182	-1.526299359	-0.219579263	49.68749997	1003.822053	28.9	2051.506922	1.096840833	498.87938	249.4392566	99.84899901	0	0	0	0	0	0	0
5:12:52	64.01847085	2072.267279	0.556536282	0.377685807	10.37682182	-1.526299359	-0.219579263	49.68749997	1003.822053	28.9	2051.506922	1.096840833	498.87938	249.4392566	99.84899901	0	0	0	0	0	0	0
5:12:52	185.9948811	2105.421335	0.112202577	-0.130624867	10.58965277	-3.407849272	-1.204856583	49.69359999	1003.885955	28.9	2052.325224	1.098382506	498.9221386	249.4606034	99.84899949	0	0	0	0	0	0	0
5:12:52	185.9948811	2105.421335	0.112202577	-0.130624867	10.58965277	-3.407849272	-1.204856583	49.69359999	1003.885955	28.9	2052.325224	1.098382506	498.9221386	249.4606034	99.84899949	0	0	0	0	0	0	0
5:12:52	185.9948811	2105.421335	0.112202577	-0.130624867	10.58965277	-3.407849272	-1.204856583	49.69359999	1003.885955	28.9	2052.325224	1.098382506	498.9221386	249.4606034	99.84899949	0	0	0	0	0	0	0
5:12:52	185.9948811	2105.421335	0.112202577	-0.130624867	10.58965277	-3.407849272	-1.204856583	49.69359999	1003.885955	28.9	2052.325224	1.098382506	498.9221386	249.4606034	99.84899949	0	0	0	0	0	0	0
5:12:52	185.9948811	2105.421335	0.112202577	-0.130624867	10.58965277	-3.407849272	-1.204856583	49.69359999	1003.885955	28.9	2052.325224	1.098382506	498.9221386	249.4606034	99.84899949	0	0	0	0	0	0	0
5:12:52	185.9948811	2105.421335	0.112202577	-0.130624867	10.58965277	-3.407849272	-1.204856583	49.69359999	1003.885955	28.9	2052.325224	1.098382506	498.9221386	249.4606034	99.84899949	0	0	0	0	0	0	0
5:12:52	185.9948811	2105.421335	0.112202577	-0.130624867	10.58965277	-3.407849272	-1.204856583	49.69359999	1003.885955	28.9	2052.325224	1.098382506	498.9221386	249.4606034	99.84899949	0	0	0	0	0	0	0
5:12:52	185.9948811	2105.421335	0.112202577	-0.130624867	10.58965277	-3.407849272	-1.204856583	49.69359999	1003.885955	28.9	2052.325224	1.098382506	498.9221386	249.4606034	99.84899949	0	0	0	0	0	0	0
5:12:52	141.0483791	2157.771723	-0.513088281	-0.753615932	10.94275822	-5.281026827	-2.48713457	49.79432319	1001.411817	28.9	2054.149955	1.050371843	498.9440309	249.4715329	99.84899974	0	0	0	0	0	0	0
5:12:52	141.0483791	2157.771723	-0.513088281	-0.753615932	10.94275822	-5.281026827	-2.48713457	49.79432319	1001.411817	28.9	2054.149955	1.050371843	498.9440309	249.4715329	99.84899974	0	0	0	0	0	0	0
5:12:52	141.0483791	2157.771723	-0.513088281	-0.753615932	10.94275822	-5.281026827	-2.48713457	49.79432319	1001.411817	28.9	2054.149955	1.050371843	498.9440309	249.4715329	99.84899974	0	0	0	0	0	0	0
5:12:53	141.0483791	2157.771723	-0.513088281	-0.753615932	10.94275822	-5.281026827	-2.48713457	49.79432319	1001.411817	28.9	2054.149955	1.050371843	498.9440309	249.4715329	99.84899974	0	0	0	0	0	0	0
5:12:53	141.0483791	2157.771723	-0.513088281	-0.753615932	10.94275822	-5.281026827	-2.48713457	49.79432319	1001.411817	28.9	2054.149955	1.050371843	498.9440309	249.4715329	99.84899974	0	0	0	0	0	0	0
5:12:53	141.0483791	2157.771723	-0.513088281	-0.753615932	10.94275822	-5.281026827	-2.48713457	49.79432319	1001.411817	28.9	2054.149955	1.050371843	498.9440309	249.4715329	99.84899974	0	0	0	0	0	0	0
5:12:53	141.0483791	2157.771723	-0.513088281	-0.753615932	10.94275822	-5.281026827	-2.48713457	49.79432319	1001.411817	28.9	2054.149955	1.050371843	498.9440309	249.4715329	99.84899974	0	0	0	0	0	0	0
5:12:53	141.0483791	2157.771723	-0.513088281	-0.753615932	10.94275822	-5.281026827	-2.48713457	49.79432319	1001.411817	28.9	2054.149955	1.050371843	498.9440309	249.4715329	99.84899974	0	0	0	0	0	0	0
5:12:53	141.0483791	2157.771723	-0.513088281	-0.753615932	10.94275822	-5.281026827	-2.48713457	49.79432319	1001.411817	28.9	2054.149955	1.050371843	498.9440309	249.4715329	99.84899974	0	0	0	0	0	0	0
5:12:53	245.5613461	2241.847818	-1.3282852	-1.339859357	11.48279621	-6.977325735	-3.9883889	49.84589347	1000.145058	28.9	2057.797881	0.976990384	498.9552398	249.4771289	99.84899987	0	0	0	0	0	0	0
5:12:53	245.5613461	2241.847818	-1.3282852	-1.339859357	11.48279621	-6.977325735	-3.9883889	49.84589347	1000.145058	28.9	2057.797881	0.976990384	498.9552398	249.4771289	99.84899987	0	0	0	0	0	0	0
5:12:53	245.5613461	2241.847818	-1.3282852	-1.339859357	11.48279621	-6.977325735	-3.9883889	49.84589347	1000.145058	28.9	2057.797881	0.976990384	498.9552398	249.4771289	99.84899987	0	0	0	0	0	0	0
5:12:53	245.5613461	2241.847818	-1.3282852	-1.339859357	11.48279621	-6.977325735	-3.9883889	49.84589347	1000.145058	28.9	2057.797881	0.976990384	498.9552398	249.4771289	99.84899987	0	0	0	0	0	0	0
5:12:53	245.5613461	2241.847818	-1.3282852	-1.339859357	11.48279621	-6.977325735	-3.9883889	49.84589347	1000.145058	28.9	2057.797881	0.976990384	498.9552398	249.4771289	99.84899987	0	0	0	0	0	0	0
5:12:53	245.5613461	2241.847818	-1.3282852	-1.339859357	11.48279621	-6.977325735	-3.9883889	49.84589347	1000.145058	28.9	2057.797881	0.976990384	498.9552398	249.4771289	99.84899987	0	0	0	0	0	0	0
5:12:53	245.5613461	2241.847818	-1.3282852	-1.339859357	11.48279621	-6.977325735	-3.9883889	49.84589347	1000.145058	28.9	2057.797881	0.976990384	498.9552398	249.4771289	99.84899987	0	0	0	0	0	0	0
5:12:53	245.5613461	2241.847818	-1.3282852	-1.339859357	11.48279621	-6.977325735	-3.9883889	49.84589347	1000.145058	28.9	2057.797881	0.976990384	498.9552398	249.4771289	99.84899987	0	0	0	0	0	0	0
5:12:53	427.5494972	2362.000803	-1.721962022	-1.581591991	12.19259166	-8.191694777	-5.524447117	49.87229746	999.4964778	28.9	2064.390035	0.841819076	498.9609788	249.479994	99.84899993	0	0	0	0	0	0	0
5:12:53	427.5494972	2362.000803	-1.721962022	-1.581591991	12.19259166	-8.191694777	-5.524447117	49.87229746	999.4964778	28.9	2064.390035	0.841819076	498.9609788	249.479994	99.84899993	0	0	0	0	0	0	0
5:12:53	427.5494972	2362.000803	-1.721962022	-1.581591991	12.19259166	-8.191694777	-5.524447117	49.87229746	999.4964778	28.9	2064.390035	0.841819076	498.9609788	249.479994	99.84899993	0	0	0	0	0	0	0
5:12:53	427.5494972	2362.000803	-1.721962022	-1.581591991	12.19259166	-8.191694777	-5.524447117	49.87229746	999.4964778	28.9	2064.390035	0.841819076	498.9609788	249.479994	99.84899993	0	0	0	0	0	0	0
5:12:53	427.5494972	2362.000803	-1.721962022	-1.581591991	12.19259166	-8.191694777	-5.524447117	49.87229746	999.4964778	28.9	2064.390035	0.841819076	498.9609788	249.479994	99.84899993	0	0	0	0	0	0	0
5:12:53	427.5494972	2362.000803	-1.721962022	-1.581591991	12.19259166	-8.191694777	-5.524447117	49.87229746	999.4964778	28.9	2064.390035	0.841819076	498.9609788	249.479994	99.84899993	0	0	0	0	0	0	0
5:12:53	427.5494972	2362.000803	-1.721962022	-1.581591991	12.19259166	-8.191694777	-5.524447117	49.87229746	999.4964778	28.9	2064.390035	0.841819076	498.9609788	249.479994	99.84899993	0	0	0	0	0	0	0
5:12:53	427.5494972	2362.000803	-1.721962022	-1.581591991	12.19259166	-8.191694777	-5.524447117	49.87229746	999.4964778	28.9	2064.390035	0.841819076	498.9609788	249.479994	99.84899993	0	0	0	0	0	0	0
5:12:53	427.5494972	2362.000803	-1.721962022	-1.581591991	12.19259166	-8.191694777	-5.524447117	49.87229746	999.4964778	28.9	2064.390035	0.841819076	498.9609788	249.479994	99.84899993	0	0	0	0	0	0	0
5:12:53	434.2599986	2485.145251	-0.806340555	-0.943647099	12.82971093	-7.768755726	-6.594188924	49.8858163	1001.189765	28.9	2073.851458	0.639011367	498.9639171	249.4814609	99.84899997	0	0	0	0	0	0	0
5:12:53	434.2599986	2485.145251	-0.806340555	-0.943647099	12.82971093	-7.768755726	-6.594188924	49.8858163	1001.189765	28.9	2073.851458	0.639011367	498.9639171	249.4814609	99.84899997	0	0	0	0	0	0	0
5:12:53	434.2599986	2485.145251	-0.806340555	-0.943647099	12.82971093	-7.768755726	-6.594188924	49.8858163	1001.189765	28.9	2073.851458	0.639011367	498.9639171	249.4814609	99.84899997	0	0	0	0	0	0	0
5:12:53	434.2599986	2485.145251	-0.806340555	-0.943647099	12.82971093	-7.768755726	-6.594188924	49.8858163	1001.189765	28.9	2073.851458	0.639011367	498.9639171	249.4814609	99.84899997	0	0	0	0	0	0	0
5:12:53	434.2599986	2485.145251	-0.806340555	-0.943647099	12.82971093	-7.768755726	-6.594188924	49.8858163	1001.189765	28.9	2073.851458	0.639011367	498.9639171	249.4814609	99.84899997	0	0	0	0	0	0	0
5:12:53	434.2599986	2485.145251	-0.806340555	-0.943647099	12.82971093	-7.768755726	-6.594188924	49.8858163	1001.189765	28.9	2073.851458	0.639011367	498.9639171	249.4814609	99.84899997	0	0	0	0	0	0	0
5:12:53	434.2599986	2485.145251	-0.806340555	-0.943647099	12.82971093	-7.768755726	-6.594188924	49.8858163	1001.189765	28.9	2073.851458	0.639011367	498.9639171	249.4814609	99.84899997	0	0	0	0	0	0	0
5:12:53	434.2599986	2485.145251	-0.806340555	-0.943647099	12.82971093	-7.768755726	-6.594188924	49.8858163	1001.189765	28.9	2073.851458	0.639011367	498.9639171	249.4814609	99.84899997	0	0	0	0	0	0	0
5:12:53	150.0292073	2547.936801	0.316465636	0.142196685	13.114404	-6.316178932	-6.802656729	49.64873795	1002.776856	28.9	2084.92729	0.37597382	497.7385896	248.868796	99.84802398	0	0	0	0	0	0	0
5:12:54	150.0292073	2547.936801	0.316465636	0.142196685	13.114404	-6.316178932	-6.802656729	49.64873795	1002.776856	28.9	2084.92729	0.37597382	497.7385896	248.868796	99.84802398	0	0	0	0	0	0	0
5:12:54	150.0292073	2547.936801	0.316465636	0.142196685	13.114404	-6.316178932	-6.802656729	49.64873795	1002.776856	28.9	2084.92729	0.37597382	497.7385896	248.868796	99.84802398	0	0	0	0	0	0	0
5:12:54	150.0292073	2547.936801	0.316465636	0.142196685	13.114404	-6.316178932	-6.802656729	49.64873795	1002.776856	28.9	2084.92729	0.37597382	497.7385896	248.868796	99.84802398	0	0	0	0	0	0	0
5:12:54	150.0292073	2547.936801	0.316465636	0.142196685	13.114404	-6.316178932	-6.802656729	49.64873795	1002.776856	28.9	2084.92729	0.37597382	497.7385896	248.868796	99.84802398	0	0	0	0	0	0	0
5:12:54	150.0292073	2547.936801	0.316465636	0.142196685	13.114404	-6.316178932	-6.802656729	49.64873795	1002.776856	28.9	2084.92729	0.37597382	497.7385896	248.868796	99.84802398	0	0	0	0	0	0	0
5:12:54	150.0292073	2547.936801	0.316465636	0.142196685	13.114404	-6.316178932	-6.802656729	49.64873795	1002.776856	28.9	2084.92729	0.37597382	497.7385896	248.868796	99.84802398	0	0	0	0	0	0	0
5:12:54	150.0292073	2547.936801	0.316465636	0.142196685	13.114404	-6.316178932	-6.802656729	49.64873795	1002.776856	28.9	2084.92729	0.37597382	497.7385896	248.868796	99.84802398	0	0	0	0	0	0	0
5:12:54	-23.06194988	2552.109306	1.444942405	0.911260703	13.05259885	-4.419707613	-6.202944245	49.52735383	1003.589446	28.9	2096.749101	0.192498596	497.1112219	248.5551115	99.84752428	0	0	0	0	0	0	0
5:12:54	-23.06194988	2552.109306	1.444942405	0.911260703	13.05259885	-4.419707613	-6.202944245	49.52735383	1003.589446	28.9	2096.749101	0.192498596	497.1112219	248.5551115	99.84752428	0	0	0	0	0	0	0
5:12:54	-23.06194988	2552.109306	1.444942405	0.911260703	13.05259885	-4.419707613	-6.202944245	49.52735383	1003.589446	28.9	2096.749101	0.192498596	497.1112219	248.5551115	99.84752428	0	0	0	0	0	0	0
5:12:54	-23.06194988	2552.109306	1.444942405	0.911260703	13.05259885	-4.419707613	-6.202944245	49.52735383	1003.589446	28.9	2096.749101	0.192498596	497.1112219	248.5551115	99.84752428	0	0	0	0	0	0	0
5:12:54	-23.06194988	2552.109306	1.444942405	0.911260703	13.05259885	-4.419707613	-6.202944245	49.52735383	1003.589446	28.9	2096.749101	0.192498596	497.1112219	248.5551115	99.84752428	0	0	0	0	0	0	0
5:12:54	-23.06194988	2552.109306	1.444942405	0.911260703	13.05259885	-4.419707613	-6.202944245	49.52735383	1003.589446	28.9	2096.749101	0.192498596	497.1112219	248.5551115	99.84752428	0	0	0	0	0	0	0
5:12:54	-23.06194988	2552.109306	1.444942405	0.911260703	13.05259885	-4.419707613	-6.202944245	49.52735383	1003.589446	28.9	2096.749101	0.192498596	497.1112219	248.5551115	99.84752428	0	0	0	0	0	0	0
5:12:54	-23.06194988	2552.109306	1.444942405	0.911260703	13.05259885	-4.419707613	-6.202944245	49.52735383	1003.589446	28.9	2096.749101	0.192498596	497.1112219	248.5551115	99.84752428	0	0	0	0	0	0	0
5:12:54	-23.06194988	2552.109306	1.444942405	0.911260703	13.05259885	-4.419707613	-6.202944245	49.52735383	1003.589446	28.9	2096.749101	0.192498596	497.1112219	248.5551115	99.84752428	0	0	0	0	0	0	0
5:12:54	-162.4215183	2499.402093	2.436170512	1.67826148	12.67977861	-2.486762298	-5.003307454	49.46520516	1004.005492	28.9	2108.051812	0.098559281	496.7900096	248.3945051	99.84726843	0	0	0	0	0	0	0
5:12:54	-162.4215183	2499.402093	2.436170512	1.67826148	12.67977861	-2.486762298	-5.003307454	49.46520516	1004.005492	28.9	2108.051812	0.098559281	496.7900096	248.3945051	99.84726843	0	0	0	0	0	0	0
5:12:54	-162.4215183	2499.402093	2.436170512	1.67826148	12.67977861	-2.486762298	-5.003307454	49.46520516	1004.005492	28.9	2108.051812	0.098559281	496.7900096	248.3945051	99.84726843	0	0	0	0	0	0	0
5:12:54	-162.4215183	2499.402093	2.436170512	1.67826148	12.67977861	-2.486762298	-5.003307454	49.46520516	1004.005492	28.9	2108.051812	0.098559281	496.7900096	248.3945051	99.84726843	0	0	0	0	0	0	0
5:12:54	-253.4909534	2410.530663	3.231751302	2.563773878	12.11196665	-0.898374296	-3.597861416	49.43338504	1002.913596	28.9	2117.092784	0.050462352	496.6255489	248.3122746	99.84713744	0	0	0	0	0	0	0
5:12:54	-253.4909534	2410.530663	3.231751302	2.563773878	12.11196665	-0.898374296	-3.597861416	49.43338504	1002.913596	28.9	2117.092784	0.050462352	496.6255489	248.3122746	99.84713744	0	0	0	0	0	0	0
5:12:54	-253.4909534	2410.530663	3.231751302	2.563773878	12.11196665	-0.898374296	-3.597861416	49.43338504	1002.913596	28.9	2117.092784	0.050462352	496.6255489	248.3122746	99.84713744	0	0	0	0	0	0	0
5:12:54	-253.4909534	2410.530663	3.231751302	2.563773878	12.11196665	-0.898374296	-3.597861416	49.43338504	1002.913596	28.9	2117.092784	0.050462352	496.6255489	248.3122746	99.84713744	0	0	0	0	0	0	0
5:12:54	-397.7319681	2333.741196	3.651280667	2.841284225	11.64662292	0.09716836	-2.557673045	49.46589314	1002.354545	28.9	2122.630393	0.025836724	496.541345	248.2701726	99.84707037	0	0	0	0	0	0	0
5:12:54	-397.7319681	2333.741196	3.651280667	2.841284225	11.64662292	0.09716836	-2.557673045	49.46589314	1002.354545	28.9	2122.630393	0.025836724	496.541345	248.2701726	99.84707037	0	0	0	0	0	0	0
5:12:54	-397.7319681	2333.741196	3.651280667	2.841284225	11.64662292	0.09716836	-2.557673045	49.46589314	1002.354545	28.9	2122.630393	0.025836724	496.541345	248.2701726	99.84707037	0	0	0	0	0	0	0
5:12:54	-397.7319681	2333.741196	3.651280667	2.841284225	11.64662292	0.09716836	-2.557673045	49.46589314	1002.354545	28.9	2122.630393	0.025836724	496.541345	248.2701726	99.84707037	0	0	0	0	0	0	0
5:12:54	-397.7319681	2333.741196	3.651280667	2.841284225	11.64662292	0.09716836	-2.557673045	49.46589314	1002.354545	28.9	2122.630393	0.025836724	496.541345	248.2701726	99.84707037	0	0	0	0	0	0	0
5:12:54	-397.7319681	2333.741196	3.651280667	2.841284225	11.64662292	0.09716836	-2.557673045	49.46589314	1002.354545	28.9	2122.630393	0.025836724	496.541345	248.2701726	99.84707037	0	0	0	0	0	0	0
5:12:54	-397.7319681	2333.741196	3.651280667	2.841284225	11.64662292	0.09716836	-2.557673045	49.46589314	1002.354545	28.9	2122.630393	0.025836724	496.541345	248.2701726	99.84707037	0	0	0	0	0	0	0
5:12:54	-397.7319681	2333.741196	3.651280667	2.841284225	11.64662292	0.09716836	-2.557673045	49.46589314	1002.354545	28.9	2122.630393	0.025836724	496.541345	248.2701726	99.84707037	0	0	0	0	0	0	0
5:12:54	-397.7319681	2333.741196	3.651280667	2.841284225	11.64662292	0.09716836	-2.557673045	49.46589314	1002.354545	28.9	2122.630393	0.025836724	496.541345	248.2701726	99.84707037	0	0	0	0	0	0	0
5:12:55	-371.9121437	2263.457548	3.636271701	2.840473523	11.24600694	0.5125502	-1.762600599	49.48253729	1002.068311	28.9	2125.990537	0.013228403	496.4982327	248.2486164	99.84703603	0	0	0	0	0	0	0
5:12:55	-371.9121437	2263.457548	3.636271701	2.840473523	11.24600694	0.5125502	-1.762600599	49.48253729	1002.068311	28.9	2125.990537	0.013228403	496.4982327	248.2486164	99.84703603	0	0	0	0	0	0	0
5:12:55	-371.9121437	2263.457548	3.636271701	2.840473523	11.24600694	0.5125502	-1.762600599	49.48253729	1002.068311	28.9	2125.990537	0.013228403	496.4982327	248.2486164	99.84703603	0	0	0	0	0	0	0
5:12:55	-371.9121437	2263.457548	3.636271701	2.840473523	11.24600694	0.5125502	-1.762600599	49.48253729	1002.068311	28.9	2125.990537	0.013228403	496.4982327	248.2486164	99.84703603	0	0	0	0	0	0	0
5:12:55	-371.9121437	2263.457548	3.636271701	2.840473523	11.24600694	0.5125502	-1.762600599	49.48253729	1002.068311	28.9	2125.990537	0.013228403	496.4982327	248.2486164	99.84703603	0	0	0	0	0	0	0
5:12:55	-371.9121437	2263.457548	3.636271701	2.840473523	11.24600694	0.5125502	-1.762600599	49.48253729	1002.068311	28.9	2125.990537	0.013228403	496.4982327	248.2486164	99.84703603	0	0	0	0	0	0	0
5:12:55	-371.9121437	2263.457548	3.636271701	2.840473523	11.24600694	0.5125502	-1.762600599	49.48253729	1002.068311	28.9	2125.990537	0.013228403	496.4982327	248.2486164	99.84703603	0	0	0	0	0	0	0
5:12:55	-371.9121437	2263.457548	3.636271701	2.840473523	11.24600694	0.5125502	-1.762600599	49.48253729	1002.068311	28.9	2125.990537	0.013228403	496.4982327	248.2486164	99.84703603	0	0	0	0	0	0	0
5:12:55	-115.9094576	2178.867273	2.652059111	2.063178444	10.82757955	0.482065703	-1.047867507	49.49105909	1001.921759	28.9	2107.630563	0.006772942	496.4761591	248.2375796	99.84701845	0	0	0	0	0	0	0
5:12:55	-115.9094576	2178.867273	2.652059111	2.063178444	10.82757955	0.482065703	-1.047867507	49.49105909	1001.921759	28.9	2107.630563	0.006772942	496.4761591	248.2375796	99.84701845	0	0	0	0	0	0	0
5:12:55	-115.9094576	2178.867273	2.652059111	2.063178444	10.82757955	0.482065703	-1.047867507	49.49105909	1001.921759	28.9	2107.630563	0.006772942	496.4761591	248.2375796	99.84701845	0	0	0	0	0	0	0
5:12:55	-115.9094576	2178.867273	2.652059111	2.063178444	10.82757955	0.482065703	-1.047867507	49.49105909	1001.921759	28.9	2107.630563	0.006772942	496.4761591	248.2375796	99.84701845	0	0	0	0	0	0	0
5:12:55	-115.9094576	2178.867273	2.652059111	2.063178444	10.82757955	0.482065703	-1.047867507	49.49105909	1001.921759	28.9	2107.630563	0.006772942	496.4761591	248.2375796	99.84701845	0	0	0	0	0	0	0
5:12:55	-115.9094576	2178.867273	2.652059111	2.063178444	10.82757955	0.482065703	-1.047867507	49.49105909	1001.921759	28.9	2107.630563	0.006772942	496.4761591	248.2375796	99.84701845	0	0	0	0	0	0	0
5:12:55	-115.9094576	2178.867273	2.652059111	2.063178444	10.82757955	0.482065703	-1.047867507	49.49105909	1001.921759	28.9	2107.630563	0.006772942	496.4761591	248.2375796	99.84701845	0	0	0	0	0	0	0
5:12:55	-115.9094576	2178.867273	2.652059111	2.063178444	10.82757955	0.482065703	-1.047867507	49.49105909	1001.921759	28.9	2107.630563	0.006772942	496.4761591	248.2375796	99.84701845	0	0	0	0	0	0	0
5:12:55	103.1292697	2127.156868	1.901158265	1.544291363	10.58036873	0.42448164	-0.548604163	49.49542225	1001.846725	28.9	2087.724632	0.368267746	496.4648575	248.2319287	99.84700944	0	0	0	0	0	0	0
5:12:55	103.1292697	2127.156868	1.901158265	1.544291363	10.58036873	0.42448164	-0.548604163	49.49542225	1001.846725	28.9	2087.724632	0.368267746	496.4648575	248.2319287	99.84700944	0	0	0	0	0	0	0
5:12:55	103.1292697	2127.156868	1.901158265	1.544291363	10.58036873	0.42448164	-0.548604163	49.49542225	1001.846725	28.9	2087.724632	0.368267746	496.4648575	248.2319287	99.84700944	0	0	0	0	0	0	0
5:12:55	103.1292697	2127.156868	1.901158265	1.544291363	10.58036873	0.42448164	-0.548604163	49.49542225	1001.846725	28.9	2087.724632	0.368267746	496.4648575	248.2319287	99.84700944	0	0	0	0	0	0	0
5:12:55	103.1292697	2127.156868	1.901158265	1.544291363	10.58036873	0.42448164	-0.548604163	49.49542225	1001.846725	28.9	2087.724632	0.368267746	496.4648575	248.2319287	99.84700944	0	0	0	0	0	0	0
5:12:55	103.1292697	2127.156868	1.901158265	1.544291363	10.58036873	0.42448164	-0.548604163	49.49542225	1001.846725	28.9	2087.724632	0.368267746	496.4648575	248.2319287	99.84700944	0	0	0	0	0	0	0
5:12:55	103.1292697	2127.156868	1.901158265	1.544291363	10.58036873	0.42448164	-0.548604163	49.49542225	1001.846725	28.9	2087.724632	0.368267746	496.4648575	248.2319287	99.84700944	0	0	0	0	0	0	0
5:12:55	103.1292697	2127.156868	1.901158265	1.544291363	10.58036873	0.42448164	-0.548604163	49.49542225	1001.846725	28.9	2087.724632	0.368267746	496.4648575	248.2319287	99.84700944	0	0	0	0	0	0	0
5:12:55	103.1292697	2127.156868	1.901158265	1.544291363	10.58036873	0.42448164	-0.548604163	49.49542225	1001.846725	28.9	2087.724632	0.368267746	496.4648575	248.2319287	99.84700944	0	0	0	0	0	0	0
5:12:55	98.9971541	2098.575892	1.460193032	1.120933178	10.44711679	0.3845426	-0.216381332	49.65765619	1001.291515	28.9	2075.90582	0.578953086	497.872671	248.9358355	99.84820484	0	0	0	0	0	0	0
5:12:55	98.9971541	2098.575892	1.460193032	1.120933178	10.44711679	0.3845426	-0.216381332	49.65765619	1001.291515	28.9	2075.90582	0.578953086	497.872671	248.9358355	99.84820484	0	0	0	0	0	0	0
5:12:55	98.9971541	2098.575892	1.460193032	1.120933178	10.44711679	0.3845426	-0.216381332	49.65765619	1001.291515	28.9	2075.90582	0.578953086	497.872671	248.9358355	99.84820484	0	0	0	0	0	0	0
5:12:55	98.9971541	2098.575892	1.460193032	1.120933178	10.44711679	0.3845426	-0.216381332	49.65765619	1001.291515	28.9	2075.90582	0.578953086	497.872671	248.9358355	99.84820484	0	0	0	0	0	0	0
5:12:55	98.9971541	2098.575892	1.460193032	1.120933178	10.44711679	0.3845426	-0.216381332	49.65765619	1001.291515	28.9	2075.90582	0.578953086	497.872671	248.9358355	99.84820484	0	0	0	0	0	0	0
5:12:55	98.9971541	2098.575892	1.460193032	1.120933178	10.44711679	0.3845426	-0.216381332	49.65765619	1001.291515	28.9	2075.90582	0.578953086	497.872671	248.9358355	99.84820484	0	0	0	0	0	0	0
5:12:55	98.9971541	2098.575892	1.460193032	1.120933178	10.44711679	0.3845426	-0.216381332	49.65765619	1001.291515	28.9	2075.90582	0.578953086	497.872671	248.9358355	99.84820484	0	0	0	0	0	0	0
5:12:56	98.9971541	2098.575892	1.460193032	1.120933178	10.44711679	0.3845426	-0.216381332	49.65765619	1001.291515	28.9	2075.90582	0.578953086	497.872671	248.9358355	99.84820484	0	0	0	0	0	0	0
5:12:56	99.8975269	2081.964009	1.192578832	1.003101787	10.3735318	0.353949811	-0.008635242	49.97111997	1001.007248	28.9	2067.605204	0.73562398	500.6290556	250.3140278	99.85054488	0	0	0	0	0	0	0
5:12:56	99.8975269	2081.964009	1.192578832	1.003101787	10.3735318	0.353949811	-0.008635242	49.97111997	1001.007248	28.9	2067.605204	0.73562398	500.6290556	250.3140278	99.85054488	0	0	0	0	0	0	0
5:12:56	99.8975269	2081.964009	1.192578832	1.003101787	10.3735318	0.353949811	-0.008635242	49.97111997	1001.007248	28.9	2067.605204	0.73562398	500.6290556	250.3140278	99.85054488	0	0	0	0	0	0	0
5:12:56	99.8975269	2081.964009	1.192578832	1.003101787	10.3735318	0.353949811	-0.008635242	49.97111997	1001.007248	28.9	2067.605204	0.73562398	500.6290556	250.3140278	99.85054488	0	0	0	0	0	0	0
5:12:56	99.8975269	2081.964009	1.192578832	1.003101787	10.3735318	0.353949811	-0.008635242	49.97111997	1001.007248	28.9	2067.605204	0.73562398	500.6290556	250.3140278	99.85054488	0	0	0	0	0	0	0
5:12:56	99.8975269	2081.964009	1.192578832	1.003101787	10.3735318	0.353949811	-0.008635242	49.97111997	1001.007248	28.9	2067.605204	0.73562398	500.6290556	250.3140278	99.85054488	0	0	0	0	0	0	0
5:12:56	99.8975269	2081.964009	1.192578832	1.003101787	10.3735318	0.353949811	-0.008635242	49.97111997	1001.007248	28.9	2067.605204	0.73562398	500.6290556	250.3140278	99.85054488	0	0	0	0	0	0	0
5:12:56	99.8975269	2081.964009	1.192578832	1.003101787	10.3735318	0.353949811	-0.008635242	49.97111997	1001.007248	28.9	2067.605204	0.73562398	500.6290556	250.3140278	99.85054488	0	0	0	0	0	0	0
5:12:56	37.60749377	2071.491557	1.033832362	0.787308115	10.33030428	0.328638303	0.117722756	50.13161343	1000.861703	28.9	2063.253992	0.815839478	502.0403244	251.0196622	99.85174298	0	0	0	0	0	0	0
5:12:56	37.60749377	2071.491557	1.033832362	0.787308115	10.33030428	0.328638303	0.117722756	50.13161343	1000.861703	28.9	2063.253992	0.815839478	502.0403244	251.0196622	99.85174298	0	0	0	0	0	0	0
5:12:56	37.60749377	2071.491557	1.033832362	0.787308115	10.33030428	0.328638303	0.117722756	50.13161343	1000.861703	28.9	2063.253992	0.815839478	502.0403244	251.0196622	99.85174298	0	0	0	0	0	0	0
5:12:56	37.60749377	2071.491557	1.033832362	0.787308115	10.33030428	0.328638303	0.117722756	50.13161343	1000.861703	28.9	2063.253992	0.815839478	502.0403244	251.0196622	99.85174298	0	0	0	0	0	0	0
5:12:56	37.60749377	2071.491557	1.033832362	0.787308115	10.33030428	0.328638303	0.117722756	50.13161343	1000.861703	28.9	2063.253992	0.815839478	502.0403244	251.0196622	99.85174298	0	0	0	0	0	0	0
5:12:56	37.60749377	2071.491557	1.033832362	0.787308115	10.33030428	0.328638303	0.117722756	50.13161343	1000.861703	28.9	2063.253992	0.815839478	502.0403244	251.0196622	99.85174298	0	0	0	0	0	0	0
5:12:56	37.60749377	2071.491557	1.033832362	0.787308115	10.33030428	0.328638303	0.117722756	50.13161343	1000.861703	28.9	2063.253992	0.815839478	502.0403244	251.0196622	99.85174298	0	0	0	0	0	0	0
5:12:56	37.60749377	2071.491557	1.033832362	0.787308115	10.33030428	0.328638303	0.117722756	50.13161343	1000.861703	28.9	2063.253992	0.815839478	502.0403244	251.0196622	99.85174298	0	0	0	0	0	0	0
5:12:56	37.60749377	2071.491557	1.033832362	0.787308115	10.33030428	0.328638303	0.117722756	50.13161343	1000.861703	28.9	2063.253992	0.815839478	502.0403244	251.0196622	99.85174298	0	0	0	0	0	0	0
5:12:56	-67.28918719	2064.612877	0.993658169	0.980813755	10.30185179	0.308158811	0.191258051	50.21378607	1000.787184	28.9	2059.773932	0.905709813	502.7628941	251.3809471	99.8523564	0	0	0	0	0	0	0
5:12:56	-67.28918719	2064.612877	0.993658169	0.980813755	10.30185179	0.308158811	0.191258051	50.21378607	1000.787184	28.9	2059.773932	0.905709813	502.7628941	251.3809471	99.8523564	0	0	0	0	0	0	0
5:12:56	-67.28918719	2064.612877	0.993658169	0.980813755	10.30185179	0.308158811	0.191258051	50.21378607	1000.787184	28.9	2059.773932	0.905709813	502.7628941	251.3809471	99.8523564	0	0	0	0	0	0	0
5:12:56	-67.28918719	2064.612877	0.993658169	0.980813755	10.30185179	0.308158811	0.191258051	50.21378607	1000.787184	28.9	2059.773932	0.905709813	502.7628941	251.3809471	99.8523564	0	0	0	0	0	0	0
5:12:56	-67.28918719	2064.612877	0.993658169	0.980813755	10.30185179	0.308158811	0.191258051	50.21378607	1000.787184	28.9	2059.773932	0.905709813	502.7628941	251.3809471	99.8523564	0	0	0	0	0	0	0
5:12:56	-67.28918719	2064.612877	0.993658169	0.980813755	10.30185179	0.308158811	0.191258051	50.21378607	1000.787184	28.9	2059.773932	0.905709813	502.7628941	251.3809471	99.8523564	0	0	0	0	0	0	0
5:12:56	-67.28918719	2064.612877	0.993658169	0.980813755	10.30185179	0.308158811	0.191258051	50.21378607	1000.787184	28.9	2059.773932	0.905709813	502.7628941	251.3809471	99.8523564	0	0	0	0	0	0	0
5:12:56	-67.28918719	2064.612877	0.993658169	0.980813755	10.30185179	0.308158811	0.191258051	50.21378607	1000.787184	28.9	2059.773932	0.905709813	502.7628941	251.3809471	99.8523564	0	0	0	0	0	0	0
5:12:56	-148.9107678	2059.723377	0.928976983	0.728632643	10.28304412	0.290785311	0.231636122	50.15825847	1001.885582	28.9	2056.909821	0.951723424	503.1328498	251.5659249	99.85267048	0	0	0	0	0	0	0
5:12:56	-148.9107678	2059.723377	0.928976983	0.728632643	10.28304412	0.290785311	0.231636122	50.15825847	1001.885582	28.9	2056.909821	0.951723424	503.1328498	251.5659249	99.85267048	0	0	0	0	0	0	0
5:12:56	-148.9107678	2059.723377	0.928976983	0.728632643	10.28304412	0.290785311	0.231636122	50.15825847	1001.885582	28.9	2056.909821	0.951723424	503.1328498	251.5659249	99.85267048	0	0	0	0	0	0	0
5:12:56	-148.9107678	2059.723377	0.928976983	0.728632643	10.28304412	0.290785311	0.231636122	50.15825847	1001.885582	28.9	2056.909821	0.951723424	503.1328498	251.5659249	99.85267048	0	0	0	0	0	0	0
5:12:56	-148.9107678	2059.723377	0.928976983	0.728632643	10.28304412	0.290785311	0.231636122	50.15825847	1001.885582	28.9	2056.909821	0.951723424	503.1328498	251.5659249	99.85267048	0	0	0	0	0	0	0
5:12:56	-148.9107678	2059.723377	0.928976983	0.728632643	10.28304412	0.290785311	0.231636122	50.15825847	1001.885582	28.9	2056.909821	0.951723424	503.1328498	251.5659249	99.85267048	0	0	0	0	0	0	0
5:12:57	-148.9107678	2059.723377	0.928976983	0.728632643	10.28304412	0.290785311	0.231636122	50.15825847	1001.885582	28.9	2056.909821	0.951723424	503.1328498	251.5659249	99.85267048	0	0	0	0	0	0	0
5:12:57	-148.9107678	2059.723377	0.928976983	0.728632643	10.28304412	0.290785311	0.231636122	50.15825847	1001.885582	28.9	2056.909821	0.951723424	503.1328498	251.5659249	99.85267048	0	0	0	0	0	0	0
5:12:57	-119.1812491	2057.302393	0.828236215	0.572163913	10.27277459	0.282282079	0.252309695	50.12982834	1002.447962	28.9	2054.909924	1.024082393	503.3222671	251.6606335	99.85283129	0	0	0	0	0	0	0
5:12:57	-119.1812491	2057.302393	0.828236215	0.572163913	10.27277459	0.282282079	0.252309695	50.12982834	1002.447962	28.9	2054.909924	1.024082393	503.3222671	251.6606335	99.85283129	0	0	0	0	0	0	0
5:12:57	-119.1812491	2057.302393	0.828236215	0.572163913	10.27277459	0.282282079	0.252309695	50.12982834	1002.447962	28.9	2054.909924	1.024082393	503.3222671	251.6606335	99.85283129	0	0	0	0	0	0	0
5:12:57	-119.1812491	2057.302393	0.828236215	0.572163913	10.27277459	0.282282079	0.252309695	50.12982834	1002.447962	28.9	2054.909924	1.024082393	503.3222671	251.6606335	99.85283129	0	0	0	0	0	0	0
5:12:57	-119.1812491	2057.302393	0.828236215	0.572163913	10.27277459	0.282282079	0.252309695	50.12982834	1002.447962	28.9	2054.909924	1.024082393	503.3222671	251.6606335	99.85283129	0	0	0	0	0	0	0
5:12:57	-119.1812491	2057.302393	0.828236215	0.572163913	10.27277459	0.282282079	0.252309695	50.12982834	1002.447962	28.9	2054.909924	1.024082393	503.3222671	251.6606335	99.85283129	0	0	0	0	0	0	0
5:12:57	-119.1812491	2057.302393	0.828236215	0.572163913	10.27277459	0.282282079	0.252309695	50.12982834	1002.447962	28.9	2054.909924	1.024082393	503.3222671	251.6606335	99.85283129	0	0	0	0	0	0	0
5:12:57	-119.1812491	2057.302393	0.828236215	0.572163913	10.27277459	0.282282079	0.252309695	50.12982834	1002.447962	28.9	2054.909924	1.024082393	503.3222671	251.6606335	99.85283129	0	0	0	0	0	0	0
5:12:57	-119.1812491	2057.302393	0.828236215	0.572163913	10.27277459	0.282282079	0.252309695	50.12982834	1002.447962	28.9	2054.909924	1.024082393	503.3222671	251.6606335	99.85283129	0	0	0	0	0	0	0
5:12:57	-155.1699916	2056.220761	0.815840942	0.499411923	10.26751659	0.278720425	0.264358564	50.11527211	1002.735901	28.9	2053.887577	1.061130185	503.4192488	251.7091244	99.85291362	0	0	0	0	0	0	0
5:12:57	-155.1699916	2056.220761	0.815840942	0.499411923	10.26751659	0.278720425	0.264358564	50.11527211	1002.735901	28.9	2053.887577	1.061130185	503.4192488	251.7091244	99.85291362	0	0	0	0	0	0	0
5:12:57	-155.1699916	2056.220761	0.815840942	0.499411923	10.26751659	0.278720425	0.264358564	50.11527211	1002.735901	28.9	2053.887577	1.061130185	503.4192488	251.7091244	99.85291362	0	0	0	0	0	0	0
5:12:57	-155.1699916	2056.220761	0.815840942	0.499411923	10.26751659	0.278720425	0.264358564	50.11527211	1002.735901	28.9	2053.887577	1.061130185	503.4192488	251.7091244	99.85291362	0	0	0	0	0	0	0
5:12:57	-155.1699916	2056.220761	0.815840942	0.499411923	10.26751659	0.278720425	0.264358564	50.11527211	1002.735901	28.9	2053.887577	1.061130185	503.4192488	251.7091244	99.85291362	0	0	0	0	0	0	0
5:12:57	-155.1699916	2056.220761	0.815840942	0.499411923	10.26751659	0.278720425	0.264358564	50.11527211	1002.735901	28.9	2053.887577	1.061130185	503.4192488	251.7091244	99.85291362	0	0	0	0	0	0	0
5:12:57	-155.1699916	2056.220761	0.815840942	0.499411923	10.26751659	0.278720425	0.264358564	50.11527211	1002.735901	28.9	2053.887577	1.061130185	503.4192488	251.7091244	99.85291362	0	0	0	0	0	0	0
5:12:57	-155.1699916	2056.220761	0.815840942	0.499411923	10.26751659	0.278720425	0.264358564	50.11527211	1002.735901	28.9	2053.887577	1.061130185	503.4192488	251.7091244	99.85291362	0	0	0	0	0	0	0
5:12:57	-185.3784197	2055.793046	0.820614562	0.471362905	10.26482449	0.277616857	0.270527585	50.10781932	1002.883325	28.9	2053.034632	1.080098655	503.4689034	251.7339517	99.85295577	0	0	0	0	0	0	0
5:12:57	-185.3784197	2055.793046	0.820614562	0.471362905	10.26482449	0.277616857	0.270527585	50.10781932	1002.883325	28.9	2053.034632	1.080098655	503.4689034	251.7339517	99.85295577	0	0	0	0	0	0	0
5:12:57	-185.3784197	2055.793046	0.820614562	0.471362905	10.26482449	0.277616857	0.270527585	50.10781932	1002.883325	28.9	2053.034632	1.080098655	503.4689034	251.7339517	99.85295577	0	0	0	0	0	0	0
[truncated: 53 more rows]
