# Supplementary material for: Design and simulation-based evaluation of a novel tracheostomy high-flow therapy device interface: a preclinical study
Source: PeerJ. 2025 Dec 16;13:e20445. doi: 10.7717/peerj.20445 (PMC12716144; doi:10.7717/peerj.20445)
Supplement: Supplemental Information 8 — PEEP, positive end-expiratory pressure; tHFTI, traditional high-flow tracheal interface; [file peerj-13-20445-s008.csv]

Time	Flow	Lung tidal volume	p alveole	Airway pressure	Bellows position	Intrapleural pressure	Cardial pressure	Fraction of O2 inspir	Ambient pressure	Temperature Celsius	FRC actual	Shunt fraction	Partial pressure O2 air chamber	Partial pressure O2 effectiv	Oxygen sat pulm. capillaries	NA	NA	NA	NA	NA	NA	NA
4:39:18	-350.8088	2358.610899	2.257939012	1.444282539	11.88374488	-1.527477846	-4.063543433	38.8984498	1002.568508	28.8	2098.522905	0.125787616	390.8398019	195.419401	99.68851386	0	0	0	0	0	0	0
4:39:19	-350.8088	2358.610899	2.257939012	1.444282539	11.88374488	-1.527477846	-4.063543433	38.8984498	1002.568508	28.8	2098.522905	0.125787616	390.8398019	195.419401	99.68851386	0	0	0	0	0	0	0
4:39:19	-350.8088	2358.610899	2.257939012	1.444282539	11.88374488	-1.527477846	-4.063543433	38.8984498	1002.568508	28.8	2098.522905	0.125787616	390.8398019	195.419401	99.68851386	0	0	0	0	0	0	0
4:39:19	-350.8088	2358.610899	2.257939012	1.444282539	11.88374488	-1.527477846	-4.063543433	38.8984498	1002.568508	28.8	2098.522905	0.125787616	390.8398019	195.419401	99.68851386	0	0	0	0	0	0	0
4:39:19	-350.8088	2358.610899	2.257939012	1.444282539	11.88374488	-1.527477846	-4.063543433	38.8984498	1002.568508	28.8	2098.522905	0.125787616	390.8398019	195.419401	99.68851386	0	0	0	0	0	0	0
4:39:19	-530.3600016	2223.034428	1.852648774	1.16025666	11.14014938	-0.585204657	-2.803398237	38.9480063	1001.661068	28.8	2089.869375	0.064403259	390.9311546	195.4650773	99.68875109	0	0	0	0	0	0	0
4:39:19	-530.3600016	2223.034428	1.852648774	1.16025666	11.14014938	-0.585204657	-2.803398237	38.9480063	1001.661068	28.8	2089.869375	0.064403259	390.9311546	195.4650773	99.68875109	0	0	0	0	0	0	0
4:39:19	-530.3600016	2223.034428	1.852648774	1.16025666	11.14014938	-0.585204657	-2.803398237	38.9480063	1001.661068	28.8	2089.869375	0.064403259	390.9311546	195.4650773	99.68875109	0	0	0	0	0	0	0
4:39:19	-530.3600016	2223.034428	1.852648774	1.16025666	11.14014938	-0.585204657	-2.803398237	38.9480063	1001.661068	28.8	2089.869375	0.064403259	390.9311546	195.4650773	99.68875109	0	0	0	0	0	0	0
4:39:19	-222.2331928	2133.700947	1.003956172	0.33213941	10.69014048	-0.202536784	-1.802835898	38.97337923	1001.196459	28.8	2063.688752	0.764974469	390.9779272	195.4884636	99.68887256	0	0	0	0	0	0	0
4:39:19	-222.2331928	2133.700947	1.003956172	0.33213941	10.69014048	-0.202536784	-1.802835898	38.97337923	1001.196459	28.8	2063.688752	0.764974469	390.9779272	195.4884636	99.68887256	0	0	0	0	0	0	0
4:39:19	-222.2331928	2133.700947	1.003956172	0.33213941	10.69014048	-0.202536784	-1.802835898	38.97337923	1001.196459	28.8	2063.688752	0.764974469	390.9779272	195.4884636	99.68887256	0	0	0	0	0	0	0
4:39:19	-222.2331928	2133.700947	1.003956172	0.33213941	10.69014048	-0.202536784	-1.802835898	38.97337923	1001.196459	28.8	2063.688752	0.764974469	390.9779272	195.4884636	99.68887256	0	0	0	0	0	0	0
4:39:19	-222.2331928	2133.700947	1.003956172	0.33213941	10.69014048	-0.202536784	-1.802835898	38.97337923	1001.196459	28.8	2063.688752	0.764974469	390.9779272	195.4884636	99.68887256	0	0	0	0	0	0	0
4:39:19	-159.1546747	2087.227717	0.61067356	0.127567378	10.45729593	-0.010018834	-1.20727598	38.98637016	1000.958579	28.8	2050.298225	1.123666928	391.0018747	195.5004374	99.68893475	0	0	0	0	0	0	0
4:39:19	-159.1546747	2087.227717	0.61067356	0.127567378	10.45729593	-0.010018834	-1.20727598	38.98637016	1000.958579	28.8	2050.298225	1.123666928	391.0018747	195.5004374	99.68893475	0	0	0	0	0	0	0
4:39:19	-159.1546747	2087.227717	0.61067356	0.127567378	10.45729593	-0.010018834	-1.20727598	38.98637016	1000.958579	28.8	2050.298225	1.123666928	391.0018747	195.5004374	99.68893475	0	0	0	0	0	0	0
4:39:19	-159.1546747	2087.227717	0.61067356	0.127567378	10.45729593	-0.010018834	-1.20727598	38.98637016	1000.958579	28.8	2050.298225	1.123666928	391.0018747	195.5004374	99.68893475	0	0	0	0	0	0	0
4:39:19	-159.1546747	2087.227717	0.61067356	0.127567378	10.45729593	-0.010018834	-1.20727598	38.98637016	1000.958579	28.8	2050.298225	1.123666928	391.0018747	195.5004374	99.68893475	0	0	0	0	0	0	0
4:39:19	-159.1546747	2087.227717	0.61067356	0.127567378	10.45729593	-0.010018834	-1.20727598	38.98637016	1000.958579	28.8	2050.298225	1.123666928	391.0018747	195.5004374	99.68893475	0	0	0	0	0	0	0
4:39:19	-159.1546747	2087.227717	0.61067356	0.127567378	10.45729593	-0.010018834	-1.20727598	38.98637016	1000.958579	28.8	2050.298225	1.123666928	391.0018747	195.5004374	99.68893475	0	0	0	0	0	0	0
4:39:19	-159.1546747	2087.227717	0.61067356	0.127567378	10.45729593	-0.010018834	-1.20727598	38.98637016	1000.958579	28.8	2050.298225	1.123666928	391.0018747	195.5004374	99.68893475	0	0	0	0	0	0	0
4:39:19	12.67468654	2064.139839	0.397592863	-0.081269503	10.33807951	0.092022357	-0.799309302	38.99302152	1000.836784	28.8	2042.757011	1.307317467	391.0141358	195.5065679	99.68896659	0	0	0	0	0	0	0
4:39:19	12.67468654	2064.139839	0.397592863	-0.081269503	10.33807951	0.092022357	-0.799309302	38.99302152	1000.836784	28.8	2042.757011	1.307317467	391.0141358	195.5065679	99.68896659	0	0	0	0	0	0	0
4:39:19	12.67468654	2064.139839	0.397592863	-0.081269503	10.33807951	0.092022357	-0.799309302	38.99302152	1000.836784	28.8	2042.757011	1.307317467	391.0141358	195.5065679	99.68896659	0	0	0	0	0	0	0
4:39:19	12.67468654	2064.139839	0.397592863	-0.081269503	10.33807951	0.092022357	-0.799309302	38.99302152	1000.836784	28.8	2042.757011	1.307317467	391.0141358	195.5065679	99.68896659	0	0	0	0	0	0	0
4:39:19	12.67468654	2064.139839	0.397592863	-0.081269503	10.33807951	0.092022357	-0.799309302	38.99302152	1000.836784	28.8	2042.757011	1.307317467	391.0141358	195.5065679	99.68896659	0	0	0	0	0	0	0
4:39:19	12.67468654	2064.139839	0.397592863	-0.081269503	10.33807951	0.092022357	-0.799309302	38.99302152	1000.836784	28.8	2042.757011	1.307317467	391.0141358	195.5065679	99.68896659	0	0	0	0	0	0	0
4:39:19	12.67468654	2064.139839	0.397592863	-0.081269503	10.33807951	0.092022357	-0.799309302	38.99302152	1000.836784	28.8	2042.757011	1.307317467	391.0141358	195.5065679	99.68896659	0	0	0	0	0	0	0
4:39:19	12.67468654	2064.139839	0.397592863	-0.081269503	10.33807951	0.092022357	-0.799309302	38.99302152	1000.836784	28.8	2042.757011	1.307317467	391.0141358	195.5065679	99.68896659	0	0	0	0	0	0	0
4:39:19	12.67468654	2064.139839	0.397592863	-0.081269503	10.33807951	0.092022357	-0.799309302	38.99302152	1000.836784	28.8	2042.757011	1.307317467	391.0141358	195.5065679	99.68896659	0	0	0	0	0	0	0
4:39:19	-63.50825649	2051.413262	0.303287546	-0.226665985	10.27704071	0.139771447	-0.479198362	38.99642702	1000.774426	28.8	2038.94731	1.401346543	391.0204136	195.5097068	99.6889829	0	0	0	0	0	0	0
4:39:19	-63.50825649	2051.413262	0.303287546	-0.226665985	10.27704071	0.139771447	-0.479198362	38.99642702	1000.774426	28.8	2038.94731	1.401346543	391.0204136	195.5097068	99.6889829	0	0	0	0	0	0	0
4:39:20	-63.50825649	2051.413262	0.303287546	-0.226665985	10.27704071	0.139771447	-0.479198362	38.99642702	1000.774426	28.8	2038.94731	1.401346543	391.0204136	195.5097068	99.6889829	0	0	0	0	0	0	0
4:39:20	-63.50825649	2051.413262	0.303287546	-0.226665985	10.27704071	0.139771447	-0.479198362	38.99642702	1000.774426	28.8	2038.94731	1.401346543	391.0204136	195.5097068	99.6889829	0	0	0	0	0	0	0
4:39:20	-63.50825649	2051.413262	0.303287546	-0.226665985	10.27704071	0.139771447	-0.479198362	38.99642702	1000.774426	28.8	2038.94731	1.401346543	391.0204136	195.5097068	99.6889829	0	0	0	0	0	0	0
4:39:20	-63.50825649	2051.413262	0.303287546	-0.226665985	10.27704071	0.139771447	-0.479198362	38.99642702	1000.774426	28.8	2038.94731	1.401346543	391.0204136	195.5097068	99.6889829	0	0	0	0	0	0	0
4:39:20	-63.50825649	2051.413262	0.303287546	-0.226665985	10.27704071	0.139771447	-0.479198362	38.99642702	1000.774426	28.8	2038.94731	1.401346543	391.0204136	195.5097068	99.6889829	0	0	0	0	0	0	0
4:39:20	-63.50825649	2051.413262	0.303287546	-0.226665985	10.27704071	0.139771447	-0.479198362	38.99642702	1000.774426	28.8	2038.94731	1.401346543	391.0204136	195.5097068	99.6889829	0	0	0	0	0	0	0
4:39:20	-98.41789932	2045.334902	0.287131223	-0.204140984	10.24578884	0.166322981	-0.252869562	38.46137063	1000.742498	28.8	2037.042599	1.44948943	385.3838117	192.6916499	99.67435124	0	0	0	0	0	0	0
4:39:20	-98.41789932	2045.334902	0.287131223	-0.204140984	10.24578884	0.166322981	-0.252869562	38.46137063	1000.742498	28.8	2037.042599	1.44948943	385.3838117	192.6916499	99.67435124	0	0	0	0	0	0	0
4:39:20	-98.41789932	2045.334902	0.287131223	-0.204140984	10.24578884	0.166322981	-0.252869562	38.46137063	1000.742498	28.8	2037.042599	1.44948943	385.3838117	192.6916499	99.67435124	0	0	0	0	0	0	0
4:39:20	-98.41789932	2045.334902	0.287131223	-0.204140984	10.24578884	0.166322981	-0.252869562	38.46137063	1000.742498	28.8	2037.042599	1.44948943	385.3838117	192.6916499	99.67435124	0	0	0	0	0	0	0
4:39:20	-98.41789932	2045.334902	0.287131223	-0.204140984	10.24578884	0.166322981	-0.252869562	38.46137063	1000.742498	28.8	2037.042599	1.44948943	385.3838117	192.6916499	99.67435124	0	0	0	0	0	0	0
4:39:20	-98.41789932	2045.334902	0.287131223	-0.204140984	10.24578884	0.166322981	-0.252869562	38.46137063	1000.742498	28.8	2037.042599	1.44948943	385.3838117	192.6916499	99.67435124	0	0	0	0	0	0	0
4:39:20	-98.41789932	2045.334902	0.287131223	-0.204140984	10.24578884	0.166322981	-0.252869562	38.46137063	1000.742498	28.8	2037.042599	1.44948943	385.3838117	192.6916499	99.67435124	0	0	0	0	0	0	0
4:39:20	-98.41789932	2045.334902	0.287131223	-0.204140984	10.24578884	0.166322981	-0.252869562	38.46137063	1000.742498	28.8	2037.042599	1.44948943	385.3838117	192.6916499	99.67435124	0	0	0	0	0	0	0
4:39:20	-23.65297245	2042.112942	0.188515186	-0.152376184	10.22878789	0.179517366	-0.096085216	38.18742176	1000.726151	28.8	2036.116754	1.474138588	382.4978716	191.2488047	99.66685984	0	0	0	0	0	0	0
4:39:20	-23.65297245	2042.112942	0.188515186	-0.152376184	10.22878789	0.179517366	-0.096085216	38.18742176	1000.726151	28.8	2036.116754	1.474138588	382.4978716	191.2488047	99.66685984	0	0	0	0	0	0	0
4:39:20	-23.65297245	2042.112942	0.188515186	-0.152376184	10.22878789	0.179517366	-0.096085216	38.18742176	1000.726151	28.8	2036.116754	1.474138588	382.4978716	191.2488047	99.66685984	0	0	0	0	0	0	0
4:39:20	-23.65297245	2042.112942	0.188515186	-0.152376184	10.22878789	0.179517366	-0.096085216	38.18742176	1000.726151	28.8	2036.116754	1.474138588	382.4978716	191.2488047	99.66685984	0	0	0	0	0	0	0
4:39:20	-23.65297245	2042.112942	0.188515186	-0.152376184	10.22878789	0.179517366	-0.096085216	38.18742176	1000.726151	28.8	2036.116754	1.474138588	382.4978716	191.2488047	99.66685984	0	0	0	0	0	0	0
4:39:20	-23.65297245	2042.112942	0.188515186	-0.152376184	10.22878789	0.179517366	-0.096085216	38.18742176	1000.726151	28.8	2036.116754	1.474138588	382.4978716	191.2488047	99.66685984	0	0	0	0	0	0	0
4:39:20	-23.65297245	2042.112942	0.188515186	-0.152376184	10.22878789	0.179517366	-0.096085216	38.18742176	1000.726151	28.8	2036.116754	1.474138588	382.4978716	191.2488047	99.66685984	0	0	0	0	0	0	0
4:39:20	-23.65297245	2042.112942	0.188515186	-0.152376184	10.22878789	0.179517366	-0.096085216	38.18742176	1000.726151	28.8	2036.116754	1.474138588	382.4978716	191.2488047	99.66685984	0	0	0	0	0	0	0
4:39:20	-23.65297245	2042.112942	0.188515186	-0.152376184	10.22878789	0.179517366	-0.096085216	38.18742176	1000.726151	28.8	2036.116754	1.474138588	382.4978716	191.2488047	99.66685984	0	0	0	0	0	0	0
4:39:20	12.8955501	2039.09925	0.076743775	-0.087600606	10.2137634	0.179184891	0.00853237	38.04715994	1000.717781	28.8	2035.103122	1.486758957	381.0202703	190.510068	99.66302424	0	0	0	0	0	0	0
4:39:20	12.8955501	2039.09925	0.076743775	-0.087600606	10.2137634	0.179184891	0.00853237	38.04715994	1000.717781	28.8	2035.103122	1.486758957	381.0202703	190.510068	99.66302424	0	0	0	0	0	0	0
4:39:20	12.8955501	2039.09925	0.076743775	-0.087600606	10.2137634	0.179184891	0.00853237	38.04715994	1000.717781	28.8	2035.103122	1.486758957	381.0202703	190.510068	99.66302424	0	0	0	0	0	0	0
4:39:20	12.8955501	2039.09925	0.076743775	-0.087600606	10.2137634	0.179184891	0.00853237	38.04715994	1000.717781	28.8	2035.103122	1.486758957	381.0202703	190.510068	99.66302424	0	0	0	0	0	0	0
4:39:20	12.8955501	2039.09925	0.076743775	-0.087600606	10.2137634	0.179184891	0.00853237	38.04715994	1000.717781	28.8	2035.103122	1.486758957	381.0202703	190.510068	99.66302424	0	0	0	0	0	0	0
4:39:20	12.8955501	2039.09925	0.076743775	-0.087600606	10.2137634	0.179184891	0.00853237	38.04715994	1000.717781	28.8	2035.103122	1.486758957	381.0202703	190.510068	99.66302424	0	0	0	0	0	0	0
4:39:20	12.8955501	2039.09925	0.076743775	-0.087600606	10.2137634	0.179184891	0.00853237	38.04715994	1000.717781	28.8	2035.103122	1.486758957	381.0202703	190.510068	99.66302424	0	0	0	0	0	0	0
4:39:20	12.8955501	2039.09925	0.076743775	-0.087600606	10.2137634	0.179184891	0.00853237	38.04715994	1000.717781	28.8	2035.103122	1.486758957	381.0202703	190.510068	99.66302424	0	0	0	0	0	0	0
4:39:20	-25.43931035	2037.365728	0.133340813	-0.19873151	10.20607086	0.178158664	0.073936573	37.95534589	1001.611416	28.8	2034.097887	1.493220586	380.2637384	190.1318348	99.66106041	0	0	0	0	0	0	0
4:39:21	-25.43931035	2037.365728	0.133340813	-0.19873151	10.20607086	0.178158664	0.073936573	37.95534589	1001.611416	28.8	2034.097887	1.493220586	380.2637384	190.1318348	99.66106041	0	0	0	0	0	0	0
4:39:21	-25.43931035	2037.365728	0.133340813	-0.19873151	10.20607086	0.178158664	0.073936573	37.95534589	1001.611416	28.8	2034.097887	1.493220586	380.2637384	190.1318348	99.66106041	0	0	0	0	0	0	0
4:39:21	-25.43931035	2037.365728	0.133340813	-0.19873151	10.20607086	0.178158664	0.073936573	37.95534589	1001.611416	28.8	2034.097887	1.493220586	380.2637384	190.1318348	99.66106041	0	0	0	0	0	0	0
4:39:21	-25.43931035	2037.365728	0.133340813	-0.19873151	10.20607086	0.178158664	0.073936573	37.95534589	1001.611416	28.8	2034.097887	1.493220586	380.2637384	190.1318348	99.66106041	0	0	0	0	0	0	0
4:39:21	-25.43931035	2037.365728	0.133340813	-0.19873151	10.20607086	0.178158664	0.073936573	37.95534589	1001.611416	28.8	2034.097887	1.493220586	380.2637384	190.1318348	99.66106041	0	0	0	0	0	0	0
4:39:21	-25.43931035	2037.365728	0.133340813	-0.19873151	10.20607086	0.178158664	0.073936573	37.95534589	1001.611416	28.8	2034.097887	1.493220586	380.2637384	190.1318348	99.66106041	0	0	0	0	0	0	0
4:39:21	-25.43931035	2037.365728	0.133340813	-0.19873151	10.20607086	0.178158664	0.073936573	37.95534589	1001.611416	28.8	2034.097887	1.493220586	380.2637384	190.1318348	99.66106041	0	0	0	0	0	0	0
4:39:21	-25.43931035	2037.365728	0.133340813	-0.19873151	10.20607086	0.178158664	0.073936573	37.95534589	1001.611416	28.8	2034.097887	1.493220586	380.2637384	190.1318348	99.66106041	0	0	0	0	0	0	0
4:39:21	40.9696571	2037.758637	0.166998496	-0.171622533	10.20213228	0.184073236	0.114543526	37.8795371	1002.068957	28.8	2033.22771	1.54532894	379.876394	189.9381794	99.66005493	0	0	0	0	0	0	0
4:39:21	40.9696571	2037.758637	0.166998496	-0.171622533	10.20213228	0.184073236	0.114543526	37.8795371	1002.068957	28.8	2033.22771	1.54532894	379.876394	189.9381794	99.66005493	0	0	0	0	0	0	0
4:39:21	40.9696571	2037.758637	0.166998496	-0.171622533	10.20213228	0.184073236	0.114543526	37.8795371	1002.068957	28.8	2033.22771	1.54532894	379.876394	189.9381794	99.66005493	0	0	0	0	0	0	0
4:39:21	40.9696571	2037.758637	0.166998496	-0.171622533	10.20213228	0.184073236	0.114543526	37.8795371	1002.068957	28.8	2033.22771	1.54532894	379.876394	189.9381794	99.66005493	0	0	0	0	0	0	0
4:39:21	40.9696571	2037.758637	0.166998496	-0.171622533	10.20213228	0.184073236	0.114543526	37.8795371	1002.068957	28.8	2033.22771	1.54532894	379.876394	189.9381794	99.66005493	0	0	0	0	0	0	0
4:39:21	40.9696571	2037.758637	0.166998496	-0.171622533	10.20213228	0.184073236	0.114543526	37.8795371	1002.068957	28.8	2033.22771	1.54532894	379.876394	189.9381794	99.66005493	0	0	0	0	0	0	0
4:39:21	40.9696571	2037.758637	0.166998496	-0.171622533	10.20213228	0.184073236	0.114543526	37.8795371	1002.068957	28.8	2033.22771	1.54532894	379.876394	189.9381794	99.66005493	0	0	0	0	0	0	0
4:39:21	40.9696571	2037.758637	0.166998496	-0.171622533	10.20213228	0.184073236	0.114543526	37.8795371	1002.068957	28.8	2033.22771	1.54532894	379.876394	189.9381794	99.66005493	0	0	0	0	0	0	0
4:39:21	63.38243244	2036.619774	0.09316723	-0.168630737	10.20011573	0.180461497	0.139526285	37.84072299	1002.303218	28.8	2032.825091	1.572008417	379.6780738	189.8390279	99.65954012	0	0	0	0	0	0	0
4:39:21	63.38243244	2036.619774	0.09316723	-0.168630737	10.20011573	0.180461497	0.139526285	37.84072299	1002.303218	28.8	2032.825091	1.572008417	379.6780738	189.8390279	99.65954012	0	0	0	0	0	0	0
4:39:21	63.38243244	2036.619774	0.09316723	-0.168630737	10.20011573	0.180461497	0.139526285	37.84072299	1002.303218	28.8	2032.825091	1.572008417	379.6780738	189.8390279	99.65954012	0	0	0	0	0	0	0
4:39:21	63.38243244	2036.619774	0.09316723	-0.168630737	10.20011573	0.180461497	0.139526285	37.84072299	1002.303218	28.8	2032.825091	1.572008417	379.6780738	189.8390279	99.65954012	0	0	0	0	0	0	0
4:39:21	63.38243244	2036.619774	0.09316723	-0.168630737	10.20011573	0.180461497	0.139526285	37.84072299	1002.303218	28.8	2032.825091	1.572008417	379.6780738	189.8390279	99.65954012	0	0	0	0	0	0	0
4:39:21	63.38243244	2036.619774	0.09316723	-0.168630737	10.20011573	0.180461497	0.139526285	37.84072299	1002.303218	28.8	2032.825091	1.572008417	379.6780738	189.8390279	99.65954012	0	0	0	0	0	0	0
4:39:21	63.38243244	2036.619774	0.09316723	-0.168630737	10.20011573	0.180461497	0.139526285	37.84072299	1002.303218	28.8	2032.825091	1.572008417	379.6780738	189.8390279	99.65954012	0	0	0	0	0	0	0
4:39:21	63.38243244	2036.619774	0.09316723	-0.168630737	10.20011573	0.180461497	0.139526285	37.84072299	1002.303218	28.8	2032.825091	1.572008417	379.6780738	189.8390279	99.65954012	0	0	0	0	0	0	0
4:39:21	11.70136541	2036.092228	0.123509622	-0.401178937	10.19744325	0.179012286	0.154757458	37.82085017	1002.42316	28.8	2032.500543	1.58566831	379.5765338	189.7882623	99.65927654	0	0	0	0	0	0	0
4:39:21	11.70136541	2036.092228	0.123509622	-0.401178937	10.19744325	0.179012286	0.154757458	37.82085017	1002.42316	28.8	2032.500543	1.58566831	379.5765338	189.7882623	99.65927654	0	0	0	0	0	0	0
4:39:21	11.70136541	2036.092228	0.123509622	-0.401178937	10.19744325	0.179012286	0.154757458	37.82085017	1002.42316	28.8	2032.500543	1.58566831	379.5765338	189.7882623	99.65927654	0	0	0	0	0	0	0
4:39:21	11.70136541	2036.092228	0.123509622	-0.401178937	10.19744325	0.179012286	0.154757458	37.82085017	1002.42316	28.8	2032.500543	1.58566831	379.5765338	189.7882623	99.65927654	0	0	0	0	0	0	0
4:39:21	11.70136541	2036.092228	0.123509622	-0.401178937	10.19744325	0.179012286	0.154757458	37.82085017	1002.42316	28.8	2032.500543	1.58566831	379.5765338	189.7882623	99.65927654	0	0	0	0	0	0	0
4:39:21	11.70136541	2036.092228	0.123509622	-0.401178937	10.19744325	0.179012286	0.154757458	37.82085017	1002.42316	28.8	2032.500543	1.58566831	379.5765338	189.7882623	99.65927654	0	0	0	0	0	0	0
4:39:21	11.70136541	2036.092228	0.123509622	-0.401178937	10.19744325	0.179012286	0.154757458	37.82085017	1002.42316	28.8	2032.500543	1.58566831	379.5765338	189.7882623	99.65927654	0	0	0	0	0	0	0
4:39:21	11.70136541	2036.092228	0.123509622	-0.401178937	10.19744325	0.179012286	0.154757458	37.82085017	1002.42316	28.8	2032.500543	1.58566831	379.5765338	189.7882623	99.65927654	0	0	0	0	0	0	0
4:39:22	11.70136541	2036.092228	0.123509622	-0.401178937	10.19744325	0.179012286	0.154757458	37.82085017	1002.42316	28.8	2032.500543	1.58566831	379.5765338	189.7882623	99.65927654	0	0	0	0	0	0	0
4:39:22	-132.6523329	2034.818301	0.143156926	-0.410483616	10.19627495	0.173198291	0.163659818	38.24987529	1002.103442	28.8	2032.37011	1.592662175	384.0190253	192.0095103	99.67085359	0	0	0	0	0	0	0
4:39:22	-132.6523329	2034.818301	0.143156926	-0.410483616	10.19627495	0.173198291	0.163659818	38.24987529	1002.103442	28.8	2032.37011	1.592662175	384.0190253	192.0095103	99.67085359	0	0	0	0	0	0	0
4:39:22	-132.6523329	2034.818301	0.143156926	-0.410483616	10.19627495	0.173198291	0.163659818	38.24987529	1002.103442	28.8	2032.37011	1.592662175	384.0190253	192.0095103	99.67085359	0	0	0	0	0	0	0
4:39:22	-132.6523329	2034.818301	0.143156926	-0.410483616	10.19627495	0.173198291	0.163659818	38.24987529	1002.103442	28.8	2032.37011	1.592662175	384.0190253	192.0095103	99.67085359	0	0	0	0	0	0	0
4:39:22	-132.6523329	2034.818301	0.143156926	-0.410483616	10.19627495	0.173198291	0.163659818	38.24987529	1002.103442	28.8	2032.37011	1.592662175	384.0190253	192.0095103	99.67085359	0	0	0	0	0	0	0
4:39:22	-132.6523329	2034.818301	0.143156926	-0.410483616	10.19627495	0.173198291	0.163659818	38.24987529	1002.103442	28.8	2032.37011	1.592662175	384.0190253	192.0095103	99.67085359	0	0	0	0	0	0	0
4:39:22	-132.6523329	2034.818301	0.143156926	-0.410483616	10.19627495	0.173198291	0.163659818	38.24987529	1002.103442	28.8	2032.37011	1.592662175	384.0190253	192.0095103	99.67085359	0	0	0	0	0	0	0
4:39:22	-132.6523329	2034.818301	0.143156926	-0.410483616	10.19627495	0.173198291	0.163659818	38.24987529	1002.103442	28.8	2032.37011	1.592662175	384.0190253	192.0095103	99.67085359	0	0	0	0	0	0	0
4:39:22	-2.944914451	2035.619674	0.035280346	-0.475671611	10.19991677	-0.050762475	0.149057827	38.46953615	1001.939746	28.8	2032.333832	1.596243033	386.2935809	193.1467893	99.67678104	0	0	0	0	0	0	0
4:39:22	-2.944914451	2035.619674	0.035280346	-0.475671611	10.19991677	-0.050762475	0.149057827	38.46953615	1001.939746	28.8	2032.333832	1.596243033	386.2935809	193.1467893	99.67678104	0	0	0	0	0	0	0
4:39:22	-2.944914451	2035.619674	0.035280346	-0.475671611	10.19991677	-0.050762475	0.149057827	38.46953615	1001.939746	28.8	2032.333832	1.596243033	386.2935809	193.1467893	99.67678104	0	0	0	0	0	0	0
4:39:22	-2.944914451	2035.619674	0.035280346	-0.475671611	10.19991677	-0.050762475	0.149057827	38.46953615	1001.939746	28.8	2032.333832	1.596243033	386.2935809	193.1467893	99.67678104	0	0	0	0	0	0	0
4:39:22	-2.944914451	2035.619674	0.035280346	-0.475671611	10.19991677	-0.050762475	0.149057827	38.46953615	1001.939746	28.8	2032.333832	1.596243033	386.2935809	193.1467893	99.67678104	0	0	0	0	0	0	0
4:39:22	-2.944914451	2035.619674	0.035280346	-0.475671611	10.19991677	-0.050762475	0.149057827	38.46953615	1001.939746	28.8	2032.333832	1.596243033	386.2935809	193.1467893	99.67678104	0	0	0	0	0	0	0
4:39:22	-2.944914451	2035.619674	0.035280346	-0.475671611	10.19991677	-0.050762475	0.149057827	38.46953615	1001.939746	28.8	2032.333832	1.596243033	386.2935809	193.1467893	99.67678104	0	0	0	0	0	0	0
4:39:22	-2.944914451	2035.619674	0.035280346	-0.475671611	10.19991677	-0.050762475	0.149057827	38.46953615	1001.939746	28.8	2032.333832	1.596243033	386.2935809	193.1467893	99.67678104	0	0	0	0	0	0	0
4:39:22	121.6491718	2050.003481	-0.126448463	-0.496295865	10.28867739	-1.234398387	-0.179194393	38.58200251	1001.855934	28.8	2032.50013	1.598076433	387.4581534	193.7290761	99.67981589	0	0	0	0	0	0	0
4:39:22	121.6491718	2050.003481	-0.126448463	-0.496295865	10.28867739	-1.234398387	-0.179194393	38.58200251	1001.855934	28.8	2032.50013	1.598076433	387.4581534	193.7290761	99.67981589	0	0	0	0	0	0	0
4:39:22	121.6491718	2050.003481	-0.126448463	-0.496295865	10.28867739	-1.234398387	-0.179194393	38.58200251	1001.855934	28.8	2032.50013	1.598076433	387.4581534	193.7290761	99.67981589	0	0	0	0	0	0	0
4:39:22	121.6491718	2050.003481	-0.126448463	-0.496295865	10.28867739	-1.234398387	-0.179194393	38.58200251	1001.855934	28.8	2032.50013	1.598076433	387.4581534	193.7290761	99.67981589	0	0	0	0	0	0	0
4:39:22	121.6491718	2050.003481	-0.126448463	-0.496295865	10.28867739	-1.234398387	-0.179194393	38.58200251	1001.855934	28.8	2032.50013	1.598076433	387.4581534	193.7290761	99.67981589	0	0	0	0	0	0	0
4:39:22	121.6491718	2050.003481	-0.126448463	-0.496295865	10.28867739	-1.234398387	-0.179194393	38.58200251	1001.855934	28.8	2032.50013	1.598076433	387.4581534	193.7290761	99.67981589	0	0	0	0	0	0	0
4:39:22	121.6491718	2050.003481	-0.126448463	-0.496295865	10.28867739	-1.234398387	-0.179194393	38.58200251	1001.855934	28.8	2032.50013	1.598076433	387.4581534	193.7290761	99.67981589	0	0	0	0	0	0	0
4:39:22	121.6491718	2050.003481	-0.126448463	-0.496295865	10.28867739	-1.234398387	-0.179194393	38.58200251	1001.855934	28.8	2032.50013	1.598076433	387.4581534	193.7290761	99.67981589	0	0	0	0	0	0	0
4:39:22	121.6491718	2050.003481	-0.126448463	-0.496295865	10.28867739	-1.234398387	-0.179194393	38.58200251	1001.855934	28.8	2032.50013	1.598076433	387.4581534	193.7290761	99.67981589	0	0	0	0	0	0	0
4:39:22	158.628944	2081.421694	-0.313973613	-0.677159483	10.48269082	-3.046131974	-1.045283529	38.63958528	1001.813022	28.8	2033.344755	1.550215134	388.0544146	194.027207	99.68136974	0	0	0	0	0	0	0
4:39:22	158.628944	2081.421694	-0.313973613	-0.677159483	10.48269082	-3.046131974	-1.045283529	38.63958528	1001.813022	28.8	2033.344755	1.550215134	388.0544146	194.027207	99.68136974	0	0	0	0	0	0	0
4:39:22	158.628944	2081.421694	-0.313973613	-0.677159483	10.48269082	-3.046131974	-1.045283529	38.63958528	1001.813022	28.8	2033.344755	1.550215134	388.0544146	194.027207	99.68136974	0	0	0	0	0	0	0
4:39:22	158.628944	2081.421694	-0.313973613	-0.677159483	10.48269082	-3.046131974	-1.045283529	38.63958528	1001.813022	28.8	2033.344755	1.550215134	388.0544146	194.027207	99.68136974	0	0	0	0	0	0	0
4:39:22	158.628944	2081.421694	-0.313973613	-0.677159483	10.48269082	-3.046131974	-1.045283529	38.63958528	1001.813022	28.8	2033.344755	1.550215134	388.0544146	194.027207	99.68136974	0	0	0	0	0	0	0
4:39:22	158.628944	2081.421694	-0.313973613	-0.677159483	10.48269082	-3.046131974	-1.045283529	38.63958528	1001.813022	28.8	2033.344755	1.550215134	388.0544146	194.027207	99.68136974	0	0	0	0	0	0	0
4:39:23	158.628944	2081.421694	-0.313973613	-0.677159483	10.48269082	-3.046131974	-1.045283529	38.63958528	1001.813022	28.8	2033.344755	1.550215134	388.0544146	194.027207	99.68136974	0	0	0	0	0	0	0
4:39:23	158.628944	2081.421694	-0.313973613	-0.677159483	10.48269082	-3.046131974	-1.045283529	38.63958528	1001.813022	28.8	2033.344755	1.550215134	388.0544146	194.027207	99.68136974	0	0	0	0	0	0	0
4:39:23	126.7803473	2128.536147	-0.77037049	-1.035273655	10.7903217	-4.915387571	-2.243273167	38.81546767	999.0450754	28.8	2035.066034	1.525710148	388.3597003	194.17985	99.68216531	0	0	0	0	0	0	0
4:39:23	126.7803473	2128.536147	-0.77037049	-1.035273655	10.7903217	-4.915387571	-2.243273167	38.81546767	999.0450754	28.8	2035.066034	1.525710148	388.3597003	194.17985	99.68216531	0	0	0	0	0	0	0
4:39:23	126.7803473	2128.536147	-0.77037049	-1.035273655	10.7903217	-4.915387571	-2.243273167	38.81546767	999.0450754	28.8	2035.066034	1.525710148	388.3597003	194.17985	99.68216531	0	0	0	0	0	0	0
4:39:23	126.7803473	2128.536147	-0.77037049	-1.035273655	10.7903217	-4.915387571	-2.243273167	38.81546767	999.0450754	28.8	2035.066034	1.525710148	388.3597003	194.17985	99.68216531	0	0	0	0	0	0	0
4:39:23	126.7803473	2128.536147	-0.77037049	-1.035273655	10.7903217	-4.915387571	-2.243273167	38.81546767	999.0450754	28.8	2035.066034	1.525710148	388.3597003	194.17985	99.68216531	0	0	0	0	0	0	0
4:39:23	126.7803473	2128.536147	-0.77037049	-1.035273655	10.7903217	-4.915387571	-2.243273167	38.81546767	999.0450754	28.8	2035.066034	1.525710148	388.3597003	194.17985	99.68216531	0	0	0	0	0	0	0
4:39:23	126.7803473	2128.536147	-0.77037049	-1.035273655	10.7903217	-4.915387571	-2.243273167	38.81546767	999.0450754	28.8	2035.066034	1.525710148	388.3597003	194.17985	99.68216531	0	0	0	0	0	0	0
4:39:23	126.7803473	2128.536147	-0.77037049	-1.035273655	10.7903217	-4.915387571	-2.243273167	38.81546767	999.0450754	28.8	2035.066034	1.525710148	388.3597003	194.17985	99.68216531	0	0	0	0	0	0	0
4:39:23	317.7200818	2216.346332	-1.457677691	-1.367020111	11.33946071	-6.699614436	-3.766779861	38.90551944	997.6278866	28.8	2038.72705	1.415563596	388.5160065	194.2580032	99.68257264	0	0	0	0	0	0	0
4:39:23	317.7200818	2216.346332	-1.457677691	-1.367020111	11.33946071	-6.699614436	-3.766779861	38.90551944	997.6278866	28.8	2038.72705	1.415563596	388.5160065	194.2580032	99.68257264	0	0	0	0	0	0	0
4:39:23	317.7200818	2216.346332	-1.457677691	-1.367020111	11.33946071	-6.699614436	-3.766779861	38.90551944	997.6278866	28.8	2038.72705	1.415563596	388.5160065	194.2580032	99.68257264	0	0	0	0	0	0	0
4:39:23	317.7200818	2216.346332	-1.457677691	-1.367020111	11.33946071	-6.699614436	-3.766779861	38.90551944	997.6278866	28.8	2038.72705	1.415563596	388.5160065	194.2580032	99.68257264	0	0	0	0	0	0	0
4:39:23	317.7200818	2216.346332	-1.457677691	-1.367020111	11.33946071	-6.699614436	-3.766779861	38.90551944	997.6278866	28.8	2038.72705	1.415563596	388.5160065	194.2580032	99.68257264	0	0	0	0	0	0	0
4:39:23	317.7200818	2216.346332	-1.457677691	-1.367020111	11.33946071	-6.699614436	-3.766779861	38.90551944	997.6278866	28.8	2038.72705	1.415563596	388.5160065	194.2580032	99.68257264	0	0	0	0	0	0	0
4:39:23	317.7200818	2216.346332	-1.457677691	-1.367020111	11.33946071	-6.699614436	-3.766779861	38.90551944	997.6278866	28.8	2038.72705	1.415563596	388.5160065	194.2580032	99.68257264	0	0	0	0	0	0	0
4:39:23	317.7200818	2216.346332	-1.457677691	-1.367020111	11.33946071	-6.699614436	-3.766779861	38.90551944	997.6278866	28.8	2038.72705	1.415563596	388.5160065	194.2580032	99.68257264	0	0	0	0	0	0	0
4:39:23	317.7200818	2216.346332	-1.457677691	-1.367020111	11.33946071	-6.699614436	-3.766779861	38.90551944	997.6278866	28.8	2038.72705	1.415563596	388.5160065	194.2580032	99.68257264	0	0	0	0	0	0	0
4:39:23	393.3301539	2335.22441	-1.793306978	-1.518554297	12.04912388	-8.015082591	-5.283303289	38.95162596	996.9022859	28.8	2044.903033	1.290368561	388.5960353	194.2980176	99.68278119	0	0	0	0	0	0	0
4:39:23	393.3301539	2335.22441	-1.793306978	-1.518554297	12.04912388	-8.015082591	-5.283303289	38.95162596	996.9022859	28.8	2044.903033	1.290368561	388.5960353	194.2980176	99.68278119	0	0	0	0	0	0	0
4:39:23	393.3301539	2335.22441	-1.793306978	-1.518554297	12.04912388	-8.015082591	-5.283303289	38.95162596	996.9022859	28.8	2044.903033	1.290368561	388.5960353	194.2980176	99.68278119	0	0	0	0	0	0	0
4:39:23	393.3301539	2335.22441	-1.793306978	-1.518554297	12.04912388	-8.015082591	-5.283303289	38.95162596	996.9022859	28.8	2044.903033	1.290368561	388.5960353	194.2980176	99.68278119	0	0	0	0	0	0	0
4:39:23	393.3301539	2335.22441	-1.793306978	-1.518554297	12.04912388	-8.015082591	-5.283303289	38.95162596	996.9022859	28.8	2044.903033	1.290368561	388.5960353	194.2980176	99.68278119	0	0	0	0	0	0	0
4:39:23	393.3301539	2335.22441	-1.793306978	-1.518554297	12.04912388	-8.015082591	-5.283303289	38.95162596	996.9022859	28.8	2044.903033	1.290368561	388.5960353	194.2980176	99.68278119	0	0	0	0	0	0	0
4:39:23	393.3301539	2335.22441	-1.793306978	-1.518554297	12.04912388	-8.015082591	-5.283303289	38.95162596	996.9022859	28.8	2044.903033	1.290368561	388.5960353	194.2980176	99.68278119	0	0	0	0	0	0	0
4:39:23	393.3301539	2335.22441	-1.793306978	-1.518554297	12.04912388	-8.015082591	-5.283303289	38.95162596	996.9022859	28.8	2044.903033	1.290368561	388.5960353	194.2980176	99.68278119	0	0	0	0	0	0	0
4:39:23	394.0797428	2460.721186	-1.355085173	-1.3011878	12.73911143	-8.138570287	-6.468379284	38.97523249	996.5307784	28.8	2053.622177	1.099868703	388.6370101	194.318505	99.68288797	0	0	0	0	0	0	0
4:39:23	394.0797428	2460.721186	-1.355085173	-1.3011878	12.73911143	-8.138570287	-6.468379284	38.97523249	996.5307784	28.8	2053.622177	1.099868703	388.6370101	194.318505	99.68288797	0	0	0	0	0	0	0
4:39:23	394.0797428	2460.721186	-1.355085173	-1.3011878	12.73911143	-8.138570287	-6.468379284	38.97523249	996.5307784	28.8	2053.622177	1.099868703	388.6370101	194.318505	99.68288797	0	0	0	0	0	0	0
4:39:23	394.0797428	2460.721186	-1.355085173	-1.3011878	12.73911143	-8.138570287	-6.468379284	38.97523249	996.5307784	28.8	2053.622177	1.099868703	388.6370101	194.318505	99.68288797	0	0	0	0	0	0	0
4:39:23	394.0797428	2460.721186	-1.355085173	-1.3011878	12.73911143	-8.138570287	-6.468379284	38.97523249	996.5307784	28.8	2053.622177	1.099868703	388.6370101	194.318505	99.68288797	0	0	0	0	0	0	0
4:39:23	394.0797428	2460.721186	-1.355085173	-1.3011878	12.73911143	-8.138570287	-6.468379284	38.97523249	996.5307784	28.8	2053.622177	1.099868703	388.6370101	194.318505	99.68288797	0	0	0	0	0	0	0
4:39:24	394.0797428	2460.721186	-1.355085173	-1.3011878	12.73911143	-8.138570287	-6.468379284	38.97523249	996.5307784	28.8	2053.622177	1.099868703	388.6370101	194.318505	99.68288797	0	0	0	0	0	0	0
4:39:24	394.0797428	2460.721186	-1.355085173	-1.3011878	12.73911143	-8.138570287	-6.468379284	38.97523249	996.5307784	28.8	2053.622177	1.099868703	388.6370101	194.318505	99.68288797	0	0	0	0	0	0	0
4:39:24	108.5557083	2532.998383	-0.440907608	-0.560464154	13.07805705	-6.831947987	-6.860978193	38.93851903	998.8474225	28.8	2065.034979	0.835932776	389.2582292	194.6291146	99.68440664	0	0	0	0	0	0	0
4:39:24	108.5557083	2532.998383	-0.440907608	-0.560464154	13.07805705	-6.831947987	-6.860978193	38.93851903	998.8474225	28.8	2065.034979	0.835932776	389.2582292	194.6291146	99.68440664	0	0	0	0	0	0	0
4:39:24	108.5557083	2532.998383	-0.440907608	-0.560464154	13.07805705	-6.831947987	-6.860978193	38.93851903	998.8474225	28.8	2065.034979	0.835932776	389.2582292	194.6291146	99.68440664	0	0	0	0	0	0	0
4:39:24	108.5557083	2532.998383	-0.440907608	-0.560464154	13.07805705	-6.831947987	-6.860978193	38.93851903	998.8474225	28.8	2065.034979	0.835932776	389.2582292	194.6291146	99.68440664	0	0	0	0	0	0	0
4:39:24	108.5557083	2532.998383	-0.440907608	-0.560464154	13.07805705	-6.831947987	-6.860978193	38.93851903	998.8474225	28.8	2065.034979	0.835932776	389.2582292	194.6291146	99.68440664	0	0	0	0	0	0	0
4:39:24	108.5557083	2532.998383	-0.440907608	-0.560464154	13.07805705	-6.831947987	-6.860978193	38.93851903	998.8474225	28.8	2065.034979	0.835932776	389.2582292	194.6291146	99.68440664	0	0	0	0	0	0	0
4:39:24	108.5557083	2532.998383	-0.440907608	-0.560464154	13.07805705	-6.831947987	-6.860978193	38.93851903	998.8474225	28.8	2065.034979	0.835932776	389.2582292	194.6291146	99.68440664	0	0	0	0	0	0	0
4:39:24	108.5557083	2532.998383	-0.440907608	-0.560464154	13.07805705	-6.831947987	-6.860978193	38.93851903	998.8474225	28.8	2065.034979	0.835932776	389.2582292	194.6291146	99.68440664	0	0	0	0	0	0	0
4:39:24	-293.8988453	2528.552052	0.625503305	0.232594353	12.98342921	-4.956165369	-6.383180835	38.91972175	1000.033544	28.8	2077.541509	0.574397581	389.5762933	194.7881467	99.6851842	0	0	0	0	0	0	0
4:39:24	-293.8988453	2528.552052	0.625503305	0.232594353	12.98342921	-4.956165369	-6.383180835	38.91972175	1000.033544	28.8	2077.541509	0.574397581	389.5762933	194.7881467	99.6851842	0	0	0	0	0	0	0
4:39:24	-293.8988453	2528.552052	0.625503305	0.232594353	12.98342921	-4.956165369	-6.383180835	38.91972175	1000.033544	28.8	2077.541509	0.574397581	389.5762933	194.7881467	99.6851842	0	0	0	0	0	0	0
4:39:24	-293.8988453	2528.552052	0.625503305	0.232594353	12.98342921	-4.956165369	-6.383180835	38.91972175	1000.033544	28.8	2077.541509	0.574397581	389.5762933	194.7881467	99.6851842	0	0	0	0	0	0	0
4:39:24	-293.8988453	2528.552052	0.625503305	0.232594353	12.98342921	-4.956165369	-6.383180835	38.91972175	1000.033544	28.8	2077.541509	0.574397581	389.5762933	194.7881467	99.6851842	0	0	0	0	0	0	0
4:39:24	-293.8988453	2528.552052	0.625503305	0.232594353	12.98342921	-4.956165369	-6.383180835	38.91972175	1000.033544	28.8	2077.541509	0.574397581	389.5762933	194.7881467	99.6851842	0	0	0	0	0	0	0
4:39:24	-293.8988453	2528.552052	0.625503305	0.232594353	12.98342921	-4.956165369	-6.383180835	38.91972175	1000.033544	28.8	2077.541509	0.574397581	389.5762933	194.7881467	99.6851842	0	0	0	0	0	0	0
4:39:24	-293.8988453	2528.552052	0.625503305	0.232594353	12.98342921	-4.956165369	-6.383180835	38.91972175	1000.033544	28.8	2077.541509	0.574397581	389.5762933	194.7881467	99.6851842	0	0	0	0	0	0	0
4:39:24	-293.8988453	2528.552052	0.625503305	0.232594353	12.98342921	-4.956165369	-6.383180835	38.91972175	1000.033544	28.8	2077.541509	0.574397581	389.5762933	194.7881467	99.6851842	0	0	0	0	0	0	0
4:39:24	-401.6940968	2465.169339	1.472249692	1.041488309	12.55185976	-3.116748669	-5.362052588	38.91009753	1000.640839	28.8	2088.600309	0.294091562	389.7391422	194.8695711	99.68558231	0	0	0	0	0	0	0
4:39:24	-401.6940968	2465.169339	1.472249692	1.041488309	12.55185976	-3.116748669	-5.362052588	38.91009753	1000.640839	28.8	2088.600309	0.294091562	389.7391422	194.8695711	99.68558231	0	0	0	0	0	0	0
4:39:24	-401.6940968	2465.169339	1.472249692	1.041488309	12.55185976	-3.116748669	-5.362052588	38.91009753	1000.640839	28.8	2088.600309	0.294091562	389.7391422	194.8695711	99.68558231	0	0	0	0	0	0	0
4:39:24	-401.6940968	2465.169339	1.472249692	1.041488309	12.55185976	-3.116748669	-5.362052588	38.91009753	1000.640839	28.8	2088.600309	0.294091562	389.7391422	194.8695711	99.68558231	0	0	0	0	0	0	0
4:39:24	-401.6940968	2465.169339	1.472249692	1.041488309	12.55185976	-3.116748669	-5.362052588	38.91009753	1000.640839	28.8	2088.600309	0.294091562	389.7391422	194.8695711	99.68558231	0	0	0	0	0	0	0
4:39:24	-401.6940968	2465.169339	1.472249692	1.041488309	12.55185976	-3.116748669	-5.362052588	38.91009753	1000.640839	28.8	2088.600309	0.294091562	389.7391422	194.8695711	99.68558231	0	0	0	0	0	0	0
4:39:24	-401.6940968	2465.169339	1.472249692	1.041488309	12.55185976	-3.116748669	-5.362052588	38.91009753	1000.640839	28.8	2088.600309	0.294091562	389.7391422	194.8695711	99.68558231	0	0	0	0	0	0	0
4:39:24	-401.6940968	2465.169339	1.472249692	1.041488309	12.55185976	-3.116748669	-5.362052588	38.91009753	1000.640839	28.8	2088.600309	0.294091562	389.7391422	194.8695711	99.68558231	0	0	0	0	0	0	0
4:39:24	-403.2097776	2357.334469	2.204759842	1.457442014	11.87892819	-1.583463319	-4.086410925	38.90516994	1001.205973	28.8	2097.012718	0.15057488	389.8225208	194.9112604	99.68578614	0	0	0	0	0	0	0
4:39:24	-403.2097776	2357.334469	2.204759842	1.457442014	11.87892819	-1.583463319	-4.086410925	38.90516994	1001.205973	28.8	2097.012718	0.15057488	389.8225208	194.9112604	99.68578614	0	0	0	0	0	0	0
4:39:24	-403.2097776	2357.334469	2.204759842	1.457442014	11.87892819	-1.583463319	-4.086410925	38.90516994	1001.205973	28.8	2097.012718	0.15057488	389.8225208	194.9112604	99.68578614	0	0	0	0	0	0	0
4:39:24	-403.2097776	2357.334469	2.204759842	1.457442014	11.87892819	-1.583463319	-4.086410925	38.90516994	1001.205973	28.8	2097.012718	0.15057488	389.8225208	194.9112604	99.68578614	0	0	0	0	0	0	0
4:39:25	-403.2097776	2357.334469	2.204759842	1.457442014	11.87892819	-1.583463319	-4.086410925	38.90516994	1001.205973	28.8	2097.012718	0.15057488	389.8225208	194.9112604	99.68578614	0	0	0	0	0	0	0
4:39:25	-403.2097776	2357.334469	2.204759842	1.457442014	11.87892819	-1.583463319	-4.086410925	38.90516994	1001.205973	28.8	2097.012718	0.15057488	389.8225208	194.9112604	99.68578614	0	0	0	0	0	0	0
4:39:25	-403.2097776	2357.334469	2.204759842	1.457442014	11.87892819	-1.583463319	-4.086410925	38.90516994	1001.205973	28.8	2097.012718	0.15057488	389.8225208	194.9112604	99.68578614	0	0	0	0	0	0	0
4:39:25	-403.2097776	2357.334469	2.204759842	1.457442014	11.87892819	-1.583463319	-4.086410925	38.90516994	1001.205973	28.8	2097.012718	0.15057488	389.8225208	194.9112604	99.68578614	0	0	0	0	0	0	0
4:39:25	-445.8608621	2227.87608	1.956245039	1.285914311	11.15118724	-0.586373219	-2.856842394	38.85384701	1001.86137	28.8	2094.490864	0.077094338	389.8652106	194.9326053	99.68589051	0	0	0	0	0	0	0
4:39:25	-445.8608621	2227.87608	1.956245039	1.285914311	11.15118724	-0.586373219	-2.856842394	38.85384701	1001.86137	28.8	2094.490864	0.077094338	389.8652106	194.9326053	99.68589051	0	0	0	0	0	0	0
4:39:25	-445.8608621	2227.87608	1.956245039	1.285914311	11.15118724	-0.586373219	-2.856842394	38.85384701	1001.86137	28.8	2094.490864	0.077094338	389.8652106	194.9326053	99.68589051	0	0	0	0	0	0	0
4:39:25	-445.8608621	2227.87608	1.956245039	1.285914311	11.15118724	-0.586373219	-2.856842394	38.85384701	1001.86137	28.8	2094.490864	0.077094338	389.8652106	194.9326053	99.68589051	0	0	0	0	0	0	0
4:39:25	-445.8608621	2227.87608	1.956245039	1.285914311	11.15118724	-0.586373219	-2.856842394	38.85384701	1001.86137	28.8	2094.490864	0.077094338	389.8652106	194.9326053	99.68589051	0	0	0	0	0	0	0
4:39:25	-445.8608621	2227.87608	1.956245039	1.285914311	11.15118724	-0.586373219	-2.856842394	38.85384701	1001.86137	28.8	2094.490864	0.077094338	389.8652106	194.9326053	99.68589051	0	0	0	0	0	0	0
4:39:25	-445.8608621	2227.87608	1.956245039	1.285914311	11.15118724	-0.586373219	-2.856842394	38.85384701	1001.86137	28.8	2094.490864	0.077094338	389.8652106	194.9326053	99.68589051	0	0	0	0	0	0	0
4:39:25	-445.8608621	2227.87608	1.956245039	1.285914311	11.15118724	-0.586373219	-2.856842394	38.85384701	1001.86137	28.8	2094.490864	0.077094338	389.8652106	194.9326053	99.68589051	0	0	0	0	0	0	0
4:39:25	-219.2860734	2135.595505	1.06244546	0.654468127	10.69435186	-0.205767088	-1.871591305	38.82756967	1002.196934	28.8	2066.666034	0.722672301	389.8870679	194.9435339	99.68594394	0	0	0	0	0	0	0
4:39:25	-219.2860734	2135.595505	1.06244546	0.654468127	10.69435186	-0.205767088	-1.871591305	38.82756967	1002.196934	28.8	2066.666034	0.722672301	389.8870679	194.9435339	99.68594394	0	0	0	0	0	0	0
4:39:25	-219.2860734	2135.595505	1.06244546	0.654468127	10.69435186	-0.205767088	-1.871591305	38.82756967	1002.196934	28.8	2066.666034	0.722672301	389.8870679	194.9435339	99.68594394	0	0	0	0	0	0	0
4:39:25	-219.2860734	2135.595505	1.06244546	0.654468127	10.69435186	-0.205767088	-1.871591305	38.82756967	1002.196934	28.8	2066.666034	0.722672301	389.8870679	194.9435339	99.68594394	0	0	0	0	0	0	0
4:39:25	-219.2860734	2135.595505	1.06244546	0.654468127	10.69435186	-0.205767088	-1.871591305	38.82756967	1002.196934	28.8	2066.666034	0.722672301	389.8870679	194.9435339	99.68594394	0	0	0	0	0	0	0
4:39:25	-219.2860734	2135.595505	1.06244546	0.654468127	10.69435186	-0.205767088	-1.871591305	38.82756967	1002.196934	28.8	2066.666034	0.722672301	389.8870679	194.9435339	99.68594394	0	0	0	0	0	0	0
4:39:25	-219.2860734	2135.595505	1.06244546	0.654468127	10.69435186	-0.205767088	-1.871591305	38.82756967	1002.196934	28.8	2066.666034	0.722672301	389.8870679	194.9435339	99.68594394	0	0	0	0	0	0	0
4:39:25	-219.2860734	2135.595505	1.06244546	0.654468127	10.69435186	-0.205767088	-1.871591305	38.82756967	1002.196934	28.8	2066.666034	0.722672301	389.8870679	194.9435339	99.68594394	0	0	0	0	0	0	0
4:39:25	-219.2860734	2135.595505	1.06244546	0.654468127	10.69435186	-0.205767088	-1.871591305	38.82756967	1002.196934	28.8	2066.666034	0.722672301	389.8870679	194.9435339	99.68594394	0	0	0	0	0	0	0
4:39:25	-114.6057976	2089.030803	0.646540076	0.144503681	10.45945215	-0.007552749	-1.163566748	38.81411567	1002.368742	28.8	2051.801953	1.102008218	389.8982587	194.9491294	99.6859713	0	0	0	0	0	0	0
4:39:25	-114.6057976	2089.030803	0.646540076	0.144503681	10.45945215	-0.007552749	-1.163566748	38.81411567	1002.368742	28.8	2051.801953	1.102008218	389.8982587	194.9491294	99.6859713	0	0	0	0	0	0	0
4:39:25	-114.6057976	2089.030803	0.646540076	0.144503681	10.45945215	-0.007552749	-1.163566748	38.81411567	1002.368742	28.8	2051.801953	1.102008218	389.8982587	194.9491294	99.6859713	0	0	0	0	0	0	0
4:39:25	-114.6057976	2089.030803	0.646540076	0.144503681	10.45945215	-0.007552749	-1.163566748	38.81411567	1002.368742	28.8	2051.801953	1.102008218	389.8982587	194.9491294	99.6859713	0	0	0	0	0	0	0
4:39:25	-114.6057976	2089.030803	0.646540076	0.144503681	10.45945215	-0.007552749	-1.163566748	38.81411567	1002.368742	28.8	2051.801953	1.102008218	389.8982587	194.9491294	99.6859713	0	0	0	0	0	0	0
4:39:25	-114.6057976	2089.030803	0.646540076	0.144503681	10.45945215	-0.007552749	-1.163566748	38.81411567	1002.368742	28.8	2051.801953	1.102008218	389.8982587	194.9491294	99.6859713	0	0	0	0	0	0	0
4:39:25	-114.6057976	2089.030803	0.646540076	0.144503681	10.45945215	-0.007552749	-1.163566748	38.81411567	1002.368742	28.8	2051.801953	1.102008218	389.8982587	194.9491294	99.6859713	0	0	0	0	0	0	0
4:39:25	-114.6057976	2089.030803	0.646540076	0.144503681	10.45945215	-0.007552749	-1.163566748	38.81411567	1002.368742	28.8	2051.801953	1.102008218	389.8982587	194.9491294	99.6859713	0	0	0	0	0	0	0
4:39:25	-79.60776836	2064.911987	0.470956519	-0.034294115	10.3391835	0.092548992	-0.673106175	38.80722722	1002.929092	28.8	2044.229576	1.296228208	389.9039885	194.9519942	99.6859853	0	0	0	0	0	0	0
4:39:25	-79.60776836	2064.911987	0.470956519	-0.034294115	10.3391835	0.092548992	-0.673106175	38.80722722	1002.929092	28.8	2044.229576	1.296228208	389.9039885	194.9519942	99.6859853	0	0	0	0	0	0	0
4:39:25	-79.60776836	2064.911987	0.470956519	-0.034294115	10.3391835	0.092548992	-0.673106175	38.80722722	1002.929092	28.8	2044.229576	1.296228208	389.9039885	194.9519942	99.6859853	0	0	0	0	0	0	0
4:39:26	-79.60776836	2064.911987	0.470956519	-0.034294115	10.3391835	0.092548992	-0.673106175	38.80722722	1002.929092	28.8	2044.229576	1.296228208	389.9039885	194.9519942	99.6859853	0	0	0	0	0	0	0
4:39:26	-79.60776836	2064.911987	0.470956519	-0.034294115	10.3391835	0.092548992	-0.673106175	38.80722722	1002.929092	28.8	2044.229576	1.296228208	389.9039885	194.9519942	99.6859853	0	0	0	0	0	0	0
4:39:26	-79.60776836	2064.911987	0.470956519	-0.034294115	10.3391835	0.092548992	-0.673106175	38.80722722	1002.929092	28.8	2044.229576	1.296228208	389.9039885	194.9519942	99.6859853	0	0	0	0	0	0	0
4:39:26	-79.60776836	2064.911987	0.470956519	-0.034294115	10.3391835	0.092548992	-0.673106175	38.80722722	1002.929092	28.8	2044.229576	1.296228208	389.9039885	194.9519942	99.6859853	0	0	0	0	0	0	0
4:39:26	-79.60776836	2064.911987	0.470956519	-0.034294115	10.3391835	0.092548992	-0.673106175	38.80722722	1002.929092	28.8	2044.229576	1.296228208	389.9039885	194.9519942	99.6859853	0	0	0	0	0	0	0
4:39:26	-69.5319614	2050.918121	0.326033738	-0.213518587	10.27272595	0.135569084	-0.353654362	38.60850034	1003.215991	28.8	2039.964055	1.395668842	387.7870501	193.893525	99.68062448	0	0	0	0	0	0	0
4:39:26	-69.5319614	2050.918121	0.326033738	-0.213518587	10.27272595	0.135569084	-0.353654362	38.60850034	1003.215991	28.8	2039.964055	1.395668842	387.7870501	193.893525	99.68062448	0	0	0	0	0	0	0
4:39:26	-69.5319614	2050.918121	0.326033738	-0.213518587	10.27272595	0.135569084	-0.353654362	38.60850034	1003.215991	28.8	2039.964055	1.395668842	387.7870501	193.893525	99.68062448	0	0	0	0	0	0	0
4:39:26	-69.5319614	2050.918121	0.326033738	-0.213518587	10.27272595	0.135569084	-0.353654362	38.60850034	1003.215991	28.8	2039.964055	1.395668842	387.7870501	193.893525	99.68062448	0	0	0	0	0	0	0
4:39:26	-69.5319614	2050.918121	0.326033738	-0.213518587	10.27272595	0.135569084	-0.353654362	38.60850034	1003.215991	28.8	2039.964055	1.395668842	387.7870501	193.893525	99.68062448	0	0	0	0	0	0	0
4:39:26	-69.5319614	2050.918121	0.326033738	-0.213518587	10.27272595	0.135569084	-0.353654362	38.60850034	1003.215991	28.8	2039.964055	1.395668842	387.7870501	193.893525	99.68062448	0	0	0	0	0	0	0
4:39:26	-69.5319614	2050.918121	0.326033738	-0.213518587	10.27272595	0.135569084	-0.353654362	38.60850034	1003.215991	28.8	2039.964055	1.395668842	387.7870501	193.893525	99.68062448	0	0	0	0	0	0	0
4:39:26	-69.5319614	2050.918121	0.326033738	-0.213518587	10.27272595	0.135569084	-0.353654362	38.60850034	1003.215991	28.8	2039.964055	1.395668842	387.7870501	193.893525	99.68062448	0	0	0	0	0	0	0
4:39:26	-69.5319614	2050.918121	0.326033738	-0.213518587	10.27272595	0.135569084	-0.353654362	38.60850034	1003.215991	28.8	2039.964055	1.395668842	387.7870501	193.893525	99.68062448	0	0	0	0	0	0	0
4:39:26	48.30584376	2044.440806	0.201953274	-0.205361517	10.23625969	0.160987371	-0.150455033	38.50675217	1003.362883	28.8	2036.868604	1.446582447	386.7031777	193.3515888	99.67787973	0	0	0	0	0	0	0
4:39:26	48.30584376	2044.440806	0.201953274	-0.205361517	10.23625969	0.160987371	-0.150455033	38.50675217	1003.362883	28.8	2036.868604	1.446582447	386.7031777	193.3515888	99.67787973	0	0	0	0	0	0	0
4:39:26	48.30584376	2044.440806	0.201953274	-0.205361517	10.23625969	0.160987371	-0.150455033	38.50675217	1003.362883	28.8	2036.868604	1.446582447	386.7031777	193.3515888	99.67787973	0	0	0	0	0	0	0
4:39:26	48.30584376	2044.440806	0.201953274	-0.205361517	10.23625969	0.160987371	-0.150455033	38.50675217	1003.362883	28.8	2036.868604	1.446582447	386.7031777	193.3515888	99.67787973	0	0	0	0	0	0	0
4:39:26	48.30584376	2044.440806	0.201953274	-0.205361517	10.23625969	0.160987371	-0.150455033	38.50675217	1003.362883	28.8	2036.868604	1.446582447	386.7031777	193.3515888	99.67787973	0	0	0	0	0	0	0
4:39:26	48.30584376	2044.440806	0.201953274	-0.205361517	10.23625969	0.160987371	-0.150455033	38.50675217	1003.362883	28.8	2036.868604	1.446582447	386.7031777	193.3515888	99.67787973	0	0	0	0	0	0	0
4:39:26	48.30584376	2044.440806	0.201953274	-0.205361517	10.23625969	0.160987371	-0.150455033	38.50675217	1003.362883	28.8	2036.868604	1.446582447	386.7031777	193.3515888	99.67787973	0	0	0	0	0	0	0
4:39:26	48.30584376	2044.440806	0.201953274	-0.205361517	10.23625969	0.160987371	-0.150455033	38.50675217	1003.362883	28.8	2036.868604	1.446582447	386.7031777	193.3515888	99.67787973	0	0	0	0	0	0	0
4:39:26	-14.45699199	2039.819581	0.139024076	-0.134721096	10.21758896	0.167657534	-0.023336977	38.45465711	1003.438092	28.8	2035.308717	1.472650213	386.148235	193.0741175	99.67647442	0	0	0	0	0	0	0
4:39:26	-14.45699199	2039.819581	0.139024076	-0.134721096	10.21758896	0.167657534	-0.023336977	38.45465711	1003.438092	28.8	2035.308717	1.472650213	386.148235	193.0741175	99.67647442	0	0	0	0	0	0	0
4:39:26	-14.45699199	2039.819581	0.139024076	-0.134721096	10.21758896	0.167657534	-0.023336977	38.45465711	1003.438092	28.8	2035.308717	1.472650213	386.148235	193.0741175	99.67647442	0	0	0	0	0	0	0
4:39:26	-14.45699199	2039.819581	0.139024076	-0.134721096	10.21758896	0.167657534	-0.023336977	38.45465711	1003.438092	28.8	2035.308717	1.472650213	386.148235	193.0741175	99.67647442	0	0	0	0	0	0	0
4:39:26	-14.45699199	2039.819581	0.139024076	-0.134721096	10.21758896	0.167657534	-0.023336977	38.45465711	1003.438092	28.8	2035.308717	1.472650213	386.148235	193.0741175	99.67647442	0	0	0	0	0	0	0
4:39:26	-14.45699199	2039.819581	0.139024076	-0.134721096	10.21758896	0.167657534	-0.023336977	38.45465711	1003.438092	28.8	2035.308717	1.472650213	386.148235	193.0741175	99.67647442	0	0	0	0	0	0	0
4:39:26	-14.45699199	2039.819581	0.139024076	-0.134721096	10.21758896	0.167657534	-0.023336977	38.45465711	1003.438092	28.8	2035.308717	1.472650213	386.148235	193.0741175	99.67647442	0	0	0	0	0	0	0
4:39:26	-14.45699199	2039.819581	0.139024076	-0.134721096	10.21758896	0.167657534	-0.023336977	38.45465711	1003.438092	28.8	2035.308717	1.472650213	386.148235	193.0741175	99.67647442	0	0	0	0	0	0	0
4:39:26	10.5483321	2038.069345	0.132028327	-0.228457201	10.20802955	0.174072657	0.054563468	38.42798444	1002.106295	28.8	2034.187047	1.485996909	385.8641043	192.9320521	99.6757549	0	0	0	0	0	0	0
4:39:26	10.5483321	2038.069345	0.132028327	-0.228457201	10.20802955	0.174072657	0.054563468	38.42798444	1002.106295	28.8	2034.187047	1.485996909	385.8641043	192.9320521	99.6757549	0	0	0	0	0	0	0
4:39:27	10.5483321	2038.069345	0.132028327	-0.228457201	10.20802955	0.174072657	0.054563468	38.42798444	1002.106295	28.8	2034.187047	1.485996909	385.8641043	192.9320521	99.6757549	0	0	0	0	0	0	0
4:39:27	10.5483321	2038.069345	0.132028327	-0.228457201	10.20802955	0.174072657	0.054563468	38.42798444	1002.106295	28.8	2034.187047	1.485996909	385.8641043	192.9320521	99.6757549	0	0	0	0	0	0	0
4:39:27	10.5483321	2038.069345	0.132028327	-0.228457201	10.20802955	0.174072657	0.054563468	38.42798444	1002.106295	28.8	2034.187047	1.485996909	385.8641043	192.9320521	99.6757549	0	0	0	0	0	0	0
4:39:27	10.5483321	2038.069345	0.132028327	-0.228457201	10.20802955	0.174072657	0.054563468	38.42798444	1002.106295	28.8	2034.187047	1.485996909	385.8641043	192.9320521	99.6757549	0	0	0	0	0	0	0
4:39:27	10.5483321	2038.069345	0.132028327	-0.228457201	10.20802955	0.174072657	0.054563468	38.42798444	1002.106295	28.8	2034.187047	1.485996909	385.8641043	192.9320521	99.6757549	0	0	0	0	0	0	0
4:39:27	10.5483321	2038.069345	0.132028327	-0.228457201	10.20802955	0.174072657	0.054563468	38.42798444	1002.106295	28.8	2034.187047	1.485996909	385.8641043	192.9320521	99.6757549	0	0	0	0	0	0	0
4:39:27	10.5483321	2038.069345	0.132028327	-0.228457201	10.20802955	0.174072657	0.054563468	38.42798444	1002.106295	28.8	2034.187047	1.485996909	385.8641043	192.9320521	99.6757549	0	0	0	0	0	0	0
4:39:27	56.82103403	2037.397729	0.121918503	-0.135514087	10.20313513	0.178317201	0.103160496	38.46312803	1001.424415	28.8	2033.6204	1.492830417	385.7186294	192.8593147	99.67538651	0	0	0	0	0	0	0
4:39:27	56.82103403	2037.397729	0.121918503	-0.135514087	10.20313513	0.178317201	0.103160496	38.46312803	1001.424415	28.8	2033.6204	1.492830417	385.7186294	192.8593147	99.67538651	0	0	0	0	0	0	0
4:39:27	56.82103403	2037.397729	0.121918503	-0.135514087	10.20313513	0.178317201	0.103160496	38.46312803	1001.424415	28.8	2033.6204	1.492830417	385.7186294	192.8593147	99.67538651	0	0	0	0	0	0	0
4:39:27	56.82103403	2037.397729	0.121918503	-0.135514087	10.20313513	0.178317201	0.103160496	38.46312803	1001.424415	28.8	2033.6204	1.492830417	385.7186294	192.8593147	99.67538651	0	0	0	0	0	0	0
4:39:27	56.82103403	2037.397729	0.121918503	-0.135514087	10.20313513	0.178317201	0.103160496	38.46312803	1001.424415	28.8	2033.6204	1.492830417	385.7186294	192.8593147	99.67538651	0	0	0	0	0	0	0
4:39:27	56.82103403	2037.397729	0.121918503	-0.135514087	10.20313513	0.178317201	0.103160496	38.46312803	1001.424415	28.8	2033.6204	1.492830417	385.7186294	192.8593147	99.67538651	0	0	0	0	0	0	0
4:39:27	56.82103403	2037.397729	0.121918503	-0.135514087	10.20313513	0.178317201	0.103160496	38.46312803	1001.424415	28.8	2033.6204	1.492830417	385.7186294	192.8593147	99.67538651	0	0	0	0	0	0	0
4:39:27	56.82103403	2037.397729	0.121918503	-0.135514087	10.20313513	0.178317201	0.103160496	38.46312803	1001.424415	28.8	2033.6204	1.492830417	385.7186294	192.8593147	99.67538651	0	0	0	0	0	0	0
4:39:27	-64.90891057	2035.840285	0.120990274	-0.060487213	10.20062919	0.174610407	0.132722174	38.48112155	1001.075293	28.8	2033.065621	1.496329174	385.6441463	192.8220731	99.67519789	0	0	0	0	0	0	0
4:39:27	-64.90891057	2035.840285	0.120990274	-0.060487213	10.20062919	0.174610407	0.132722174	38.48112155	1001.075293	28.8	2033.065621	1.496329174	385.6441463	192.8220731	99.67519789	0	0	0	0	0	0	0
4:39:27	-64.90891057	2035.840285	0.120990274	-0.060487213	10.20062919	0.174610407	0.132722174	38.48112155	1001.075293	28.8	2033.065621	1.496329174	385.6441463	192.8220731	99.67519789	0	0	0	0	0	0	0
4:39:27	-64.90891057	2035.840285	0.120990274	-0.060487213	10.20062919	0.174610407	0.132722174	38.48112155	1001.075293	28.8	2033.065621	1.496329174	385.6441463	192.8220731	99.67519789	0	0	0	0	0	0	0
4:39:27	-64.90891057	2035.840285	0.120990274	-0.060487213	10.20062919	0.174610407	0.132722174	38.48112155	1001.075293	28.8	2033.065621	1.496329174	385.6441463	192.8220731	99.67519789	0	0	0	0	0	0	0
4:39:27	-64.90891057	2035.840285	0.120990274	-0.060487213	10.20062919	0.174610407	0.132722174	38.48112155	1001.075293	28.8	2033.065621	1.496329174	385.6441463	192.8220731	99.67519789	0	0	0	0	0	0	0
4:39:27	-64.90891057	2035.840285	0.120990274	-0.060487213	10.20062919	0.174610407	0.132722174	38.48112155	1001.075293	28.8	2033.065621	1.496329174	385.6441463	192.8220731	99.67519789	0	0	0	0	0	0	0
4:39:27	-64.90891057	2035.840285	0.120990274	-0.060487213	10.20062919	0.174610407	0.132722174	38.48112155	1001.075293	28.8	2033.065621	1.496329174	385.6441463	192.8220731	99.67519789	0	0	0	0	0	0	0
4:39:27	-21.88133821	2035.72577	0.07933102	-0.135529453	10.19934614	0.176128528	0.150425753	38.49033424	1000.896542	28.8	2032.39775	1.546920537	385.6060109	192.8030054	99.67510132	0	0	0	0	0	0	0
4:39:27	-21.88133821	2035.72577	0.07933102	-0.135529453	10.19934614	0.176128528	0.150425753	38.49033424	1000.896542	28.8	2032.39775	1.546920537	385.6060109	192.8030054	99.67510132	0	0	0	0	0	0	0
4:39:27	-21.88133821	2035.72577	0.07933102	-0.135529453	10.19934614	0.176128528	0.150425753	38.49033424	1000.896542	28.8	2032.39775	1.546920537	385.6060109	192.8030054	99.67510132	0	0	0	0	0	0	0
4:39:27	-21.88133821	2035.72577	0.07933102	-0.135529453	10.19934614	0.176128528	0.150425753	38.49033424	1000.896542	28.8	2032.39775	1.546920537	385.6060109	192.8030054	99.67510132	0	0	0	0	0	0	0
4:39:27	-21.88133821	2035.72577	0.07933102	-0.135529453	10.19934614	0.176128528	0.150425753	38.49033424	1000.896542	28.8	2032.39775	1.546920537	385.6060109	192.8030054	99.67510132	0	0	0	0	0	0	0
4:39:27	-21.88133821	2035.72577	0.07933102	-0.135529453	10.19934614	0.176128528	0.150425753	38.49033424	1000.896542	28.8	2032.39775	1.546920537	385.6060109	192.8030054	99.67510132	0	0	0	0	0	0	0
4:39:27	-21.88133821	2035.72577	0.07933102	-0.135529453	10.19934614	0.176128528	0.150425753	38.49033424	1000.896542	28.8	2032.39775	1.546920537	385.6060109	192.8030054	99.67510132	0	0	0	0	0	0	0
4:39:27	-21.88133821	2035.72577	0.07933102	-0.135529453	10.19934614	0.176128528	0.150425753	38.49033424	1000.896542	28.8	2032.39775	1.546920537	385.6060109	192.8030054	99.67510132	0	0	0	0	0	0	0
4:39:27	-21.88133821	2035.72577	0.07933102	-0.135529453	10.19934614	0.176128528	0.150425753	38.49033424	1000.896542	28.8	2032.39775	1.546920537	385.6060109	192.8030054	99.67510132	0	0	0	0	0	0	0
4:39:28	11.02503483	2035.727546	0.110929482	-0.30199108	10.19868923	0.176953806	0.161441986	38.63905113	1001.594117	28.8	2032.110824	1.572823315	387.4952056	193.7476028	99.67973188	0	0	0	0	0	0	0
4:39:28	11.02503483	2035.727546	0.110929482	-0.30199108	10.19868923	0.176953806	0.161441986	38.63905113	1001.594117	28.8	2032.110824	1.572823315	387.4952056	193.7476028	99.67973188	0	0	0	0	0	0	0
4:39:28	11.02503483	2035.727546	0.110929482	-0.30199108	10.19868923	0.176953806	0.161441986	38.63905113	1001.594117	28.8	2032.110824	1.572823315	387.4952056	193.7476028	99.67973188	0	0	0	0	0	0	0
4:39:28	11.02503483	2035.727546	0.110929482	-0.30199108	10.19868923	0.176953806	0.161441986	38.63905113	1001.594117	28.8	2032.110824	1.572823315	387.4952056	193.7476028	99.67973188	0	0	0	0	0	0	0
4:39:28	11.02503483	2035.727546	0.110929482	-0.30199108	10.19868923	0.176953806	0.161441986	38.63905113	1001.594117	28.8	2032.110824	1.572823315	387.4952056	193.7476028	99.67973188	0	0	0	0	0	0	0
4:39:28	11.02503483	2035.727546	0.110929482	-0.30199108	10.19868923	0.176953806	0.161441986	38.63905113	1001.594117	28.8	2032.110824	1.572823315	387.4952056	193.7476028	99.67973188	0	0	0	0	0	0	0
4:39:28	11.02503483	2035.727546	0.110929482	-0.30199108	10.19868923	0.176953806	0.161441986	38.63905113	1001.594117	28.8	2032.110824	1.572823315	387.4952056	193.7476028	99.67973188	0	0	0	0	0	0	0
4:39:28	11.02503483	2035.727546	0.110929482	-0.30199108	10.19868923	0.176953806	0.161441986	38.63905113	1001.594117	28.8	2032.110824	1.572823315	387.4952056	193.7476028	99.67973188	0	0	0	0	0	0	0
4:39:28	28.42905784	2035.787264	0.021595895	-0.440275433	10.20215288	-0.050247651	0.148282297	38.76639418	1001.951276	28.8	2032.014246	1.586085537	389.1411293	194.5705646	99.68376672	0	0	0	0	0	0	0
4:39:28	28.42905784	2035.787264	0.021595895	-0.440275433	10.20215288	-0.050247651	0.148282297	38.76639418	1001.951276	28.8	2032.014246	1.586085537	389.1411293	194.5705646	99.68376672	0	0	0	0	0	0	0
4:39:28	28.42905784	2035.787264	0.021595895	-0.440275433	10.20215288	-0.050247651	0.148282297	38.76639418	1001.951276	28.8	2032.014246	1.586085537	389.1411293	194.5705646	99.68376672	0	0	0	0	0	0	0
4:39:28	28.42905784	2035.787264	0.021595895	-0.440275433	10.20215288	-0.050247651	0.148282297	38.76639418	1001.951276	28.8	2032.014246	1.586085537	389.1411293	194.5705646	99.68376672	0	0	0	0	0	0	0
4:39:28	28.42905784	2035.787264	0.021595895	-0.440275433	10.20215288	-0.050247651	0.148282297	38.76639418	1001.951276	28.8	2032.014246	1.586085537	389.1411293	194.5705646	99.68376672	0	0	0	0	0	0	0
4:39:28	28.42905784	2035.787264	0.021595895	-0.440275433	10.20215288	-0.050247651	0.148282297	38.76639418	1001.951276	28.8	2032.014246	1.586085537	389.1411293	194.5705646	99.68376672	0	0	0	0	0	0	0
4:39:28	28.42905784	2035.787264	0.021595895	-0.440275433	10.20215288	-0.050247651	0.148282297	38.76639418	1001.951276	28.8	2032.014246	1.586085537	389.1411293	194.5705646	99.68376672	0	0	0	0	0	0	0
4:39:28	28.42905784	2035.787264	0.021595895	-0.440275433	10.20215288	-0.050247651	0.148282297	38.76639418	1001.951276	28.8	2032.014246	1.586085537	389.1411293	194.5705646	99.68376672	0	0	0	0	0	0	0
4:39:28	28.42905784	2035.787264	0.021595895	-0.440275433	10.20215288	-0.050247651	0.148282297	38.76639418	1001.951276	28.8	2032.014246	1.586085537	389.1411293	194.5705646	99.68376672	0	0	0	0	0	0	0
4:39:28	75.42521361	2047.212879	-0.152510902	-0.578733022	10.28055028	-1.156934797	-0.141927464	38.83159382	1002.134141	28.8	2032.11891	1.592875795	389.9838422	194.9919211	99.68583256	0	0	0	0	0	0	0
4:39:28	75.42521361	2047.212879	-0.152510902	-0.578733022	10.28055028	-1.156934797	-0.141927464	38.83159382	1002.134141	28.8	2032.11891	1.592875795	389.9838422	194.9919211	99.68583256	0	0	0	0	0	0	0
4:39:28	75.42521361	2047.212879	-0.152510902	-0.578733022	10.28055028	-1.156934797	-0.141927464	38.83159382	1002.134141	28.8	2032.11891	1.592875795	389.9838422	194.9919211	99.68583256	0	0	0	0	0	0	0
4:39:28	75.42521361	2047.212879	-0.152510902	-0.578733022	10.28055028	-1.156934797	-0.141927464	38.83159382	1002.134141	28.8	2032.11891	1.592875795	389.9838422	194.9919211	99.68583256	0	0	0	0	0	0	0
4:39:28	75.42521361	2047.212879	-0.152510902	-0.578733022	10.28055028	-1.156934797	-0.141927464	38.83159382	1002.134141	28.8	2032.11891	1.592875795	389.9838422	194.9919211	99.68583256	0	0	0	0	0	0	0
4:39:28	75.42521361	2047.212879	-0.152510902	-0.578733022	10.28055028	-1.156934797	-0.141927464	38.83159382	1002.134141	28.8	2032.11891	1.592875795	389.9838422	194.9919211	99.68583256	0	0	0	0	0	0	0
4:39:28	75.42521361	2047.212879	-0.152510902	-0.578733022	10.28055028	-1.156934797	-0.141927464	38.83159382	1002.134141	28.8	2032.11891	1.592875795	389.9838422	194.9919211	99.68583256	0	0	0	0	0	0	0
4:39:28	75.42521361	2047.212879	-0.152510902	-0.578733022	10.28055028	-1.156934797	-0.141927464	38.83159382	1002.134141	28.8	2032.11891	1.592875795	389.9838422	194.9919211	99.68583256	0	0	0	0	0	0	0
4:39:28	129.7731734	2075.970554	-0.244501582	-0.792519307	10.45335374	-2.841846616	-0.910946862	38.86497604	1002.227768	28.8	2032.813618	1.547552407	390.4153112	195.2076556	99.68689027	0	0	0	0	0	0	0
4:39:28	129.7731734	2075.970554	-0.244501582	-0.792519307	10.45335374	-2.841846616	-0.910946862	38.86497604	1002.227768	28.8	2032.813618	1.547552407	390.4153112	195.2076556	99.68689027	0	0	0	0	0	0	0
4:39:28	129.7731734	2075.970554	-0.244501582	-0.792519307	10.45335374	-2.841846616	-0.910946862	38.86497604	1002.227768	28.8	2032.813618	1.547552407	390.4153112	195.2076556	99.68689027	0	0	0	0	0	0	0
4:39:28	129.7731734	2075.970554	-0.244501582	-0.792519307	10.45335374	-2.841846616	-0.910946862	38.86497604	1002.227768	28.8	2032.813618	1.547552407	390.4153112	195.2076556	99.68689027	0	0	0	0	0	0	0
4:39:28	129.7731734	2075.970554	-0.244501582	-0.792519307	10.45335374	-2.841846616	-0.910946862	38.86497604	1002.227768	28.8	2032.813618	1.547552407	390.4153112	195.2076556	99.68689027	0	0	0	0	0	0	0
4:39:28	129.7731734	2075.970554	-0.244501582	-0.792519307	10.45335374	-2.841846616	-0.910946862	38.86497604	1002.227768	28.8	2032.813618	1.547552407	390.4153112	195.2076556	99.68689027	0	0	0	0	0	0	0
4:39:28	129.7731734	2075.970554	-0.244501582	-0.792519307	10.45335374	-2.841846616	-0.910946862	38.86497604	1002.227768	28.8	2032.813618	1.547552407	390.4153112	195.2076556	99.68689027	0	0	0	0	0	0	0
4:39:29	129.7731734	2075.970554	-0.244501582	-0.792519307	10.45335374	-2.841846616	-0.910946862	38.86497604	1002.227768	28.8	2032.813618	1.547552407	390.4153112	195.2076556	99.68689027	0	0	0	0	0	0	0
4:39:29	272.3192088	2126.422692	-0.74132081	-1.048537885	10.77286112	-4.807561468	-2.175828793	38.88206773	1002.792009	28.8	2034.601412	1.524346832	390.6362233	195.3181117	99.68743182	0	0	0	0	0	0	0
4:39:29	272.3192088	2126.422692	-0.74132081	-1.048537885	10.77286112	-4.807561468	-2.175828793	38.88206773	1002.792009	28.8	2034.601412	1.524346832	390.6362233	195.3181117	99.68743182	0	0	0	0	0	0	0
4:39:29	272.3192088	2126.422692	-0.74132081	-1.048537885	10.77286112	-4.807561468	-2.175828793	38.88206773	1002.792009	28.8	2034.601412	1.524346832	390.6362233	195.3181117	99.68743182	0	0	0	0	0	0	0
4:39:29	272.3192088	2126.422692	-0.74132081	-1.048537885	10.77286112	-4.807561468	-2.175828793	38.88206773	1002.792009	28.8	2034.601412	1.524346832	390.6362233	195.3181117	99.68743182	0	0	0	0	0	0	0
4:39:29	272.3192088	2126.422692	-0.74132081	-1.048537885	10.77286112	-4.807561468	-2.175828793	38.88206773	1002.792009	28.8	2034.601412	1.524346832	390.6362233	195.3181117	99.68743182	0	0	0	0	0	0	0
4:39:29	272.3192088	2126.422692	-0.74132081	-1.048537885	10.77286112	-4.807561468	-2.175828793	38.88206773	1002.792009	28.8	2034.601412	1.524346832	390.6362233	195.3181117	99.68743182	0	0	0	0	0	0	0
4:39:29	272.3192088	2126.422692	-0.74132081	-1.048537885	10.77286112	-4.807561468	-2.175828793	38.88206773	1002.792009	28.8	2034.601412	1.524346832	390.6362233	195.3181117	99.68743182	0	0	0	0	0	0	0
4:39:29	272.3192088	2126.422692	-0.74132081	-1.048537885	10.77286112	-4.807561468	-2.175828793	38.88206773	1002.792009	28.8	2034.601412	1.524346832	390.6362233	195.3181117	99.68743182	0	0	0	0	0	0	0
4:39:29	272.3192088	2126.422692	-0.74132081	-1.048537885	10.77286112	-4.807561468	-2.175828793	38.88206773	1002.792009	28.8	2034.601412	1.524346832	390.6362233	195.3181117	99.68743182	0	0	0	0	0	0	0
4:39:29	272.3192088	2126.422692	-0.74132081	-1.048537885	10.77286112	-4.807561468	-2.175828793	38.88206773	1002.792009	28.8	2034.601412	1.524346832	390.6362233	195.3181117	99.68743182	0	0	0	0	0	0	0
4:39:29	272.3192088	2126.422692	-0.74132081	-1.048537885	10.77286112	-4.807561468	-2.175828793	38.88206773	1002.792009	28.8	2034.601412	1.524346832	390.6362233	195.3181117	99.68743182	0	0	0	0	0	0	0
4:39:29	272.3192088	2126.422692	-0.74132081	-1.048537885	10.77286112	-4.807561468	-2.175828793	38.88206773	1002.792009	28.8	2034.601412	1.524346832	390.6362233	195.3181117	99.68743182	0	0	0	0	0	0	0
4:39:29	480.0782706	2276.842094	-1.701716323	-1.689279294	11.70667929	-7.508177262	-4.608017179	38.89412395	1003.190017	28.8	2041.263643	1.37194597	390.7920514	195.3960257	99.68781382	0	0	0	0	0	0	0
4:39:29	480.0782706	2276.842094	-1.701716323	-1.689279294	11.70667929	-7.508177262	-4.608017179	38.89412395	1003.190017	28.8	2041.263643	1.37194597	390.7920514	195.3960257	99.68781382	0	0	0	0	0	0	0
4:39:29	480.0782706	2276.842094	-1.701716323	-1.689279294	11.70667929	-7.508177262	-4.608017179	38.89412395	1003.190017	28.8	2041.263643	1.37194597	390.7920514	195.3960257	99.68781382	0	0	0	0	0	0	0
4:39:29	480.0782706	2276.842094	-1.701716323	-1.689279294	11.70667929	-7.508177262	-4.608017179	38.89412395	1003.190017	28.8	2041.263643	1.37194597	390.7920514	195.3960257	99.68781382	0	0	0	0	0	0	0
4:39:29	480.0782706	2276.842094	-1.701716323	-1.689279294	11.70667929	-7.508177262	-4.608017179	38.89412395	1003.190017	28.8	2041.263643	1.37194597	390.7920514	195.3960257	99.68781382	0	0	0	0	0	0	0
4:39:29	439.5088826	2393.659584	-1.876574757	-1.738510999	12.3888438	-8.437354758	-5.937272796	38.89699146	1003.28468	28.8	2048.162097	1.219236337	390.8291143	195.4145572	99.68790468	0	0	0	0	0	0	0
4:39:29	439.5088826	2393.659584	-1.876574757	-1.738510999	12.3888438	-8.437354758	-5.937272796	38.89699146	1003.28468	28.8	2048.162097	1.219236337	390.8291143	195.4145572	99.68790468	0	0	0	0	0	0	0
4:39:29	439.5088826	2393.659584	-1.876574757	-1.738510999	12.3888438	-8.437354758	-5.937272796	38.89699146	1003.28468	28.8	2048.162097	1.219236337	390.8291143	195.4145572	99.68790468	0	0	0	0	0	0	0
4:39:29	439.5088826	2393.659584	-1.876574757	-1.738510999	12.3888438	-8.437354758	-5.937272796	38.89699146	1003.28468	28.8	2048.162097	1.219236337	390.8291143	195.4145572	99.68790468	0	0	0	0	0	0	0
4:39:29	439.5088826	2393.659584	-1.876574757	-1.738510999	12.3888438	-8.437354758	-5.937272796	38.89699146	1003.28468	28.8	2048.162097	1.219236337	390.8291143	195.4145572	99.68790468	0	0	0	0	0	0	0
4:39:29	439.5088826	2393.659584	-1.876574757	-1.738510999	12.3888438	-8.437354758	-5.937272796	38.89699146	1003.28468	28.8	2048.162097	1.219236337	390.8291143	195.4145572	99.68790468	0	0	0	0	0	0	0
4:39:29	439.5088826	2393.659584	-1.876574757	-1.738510999	12.3888438	-8.437354758	-5.937272796	38.89699146	1003.28468	28.8	2048.162097	1.219236337	390.8291143	195.4145572	99.68790468	0	0	0	0	0	0	0
4:39:29	439.5088826	2393.659584	-1.876574757	-1.738510999	12.3888438	-8.437354758	-5.937272796	38.89699146	1003.28468	28.8	2048.162097	1.219236337	390.8291143	195.4145572	99.68790468	0	0	0	0	0	0	0
4:39:29	467.4031479	2486.659947	-1.494718276	-1.472429631	12.89485602	-8.468853636	-6.791115671	38.89845963	1003.333148	28.8	2054.596858	1.076249004	390.8480905	195.4240453	99.68795119	0	0	0	0	0	0	0
4:39:29	467.4031479	2486.659947	-1.494718276	-1.472429631	12.89485602	-8.468853636	-6.791115671	38.89845963	1003.333148	28.8	2054.596858	1.076249004	390.8480905	195.4240453	99.68795119	0	0	0	0	0	0	0
4:39:29	467.4031479	2486.659947	-1.494718276	-1.472429631	12.89485602	-8.468853636	-6.791115671	38.89845963	1003.333148	28.8	2054.596858	1.076249004	390.8480905	195.4240453	99.68795119	0	0	0	0	0	0	0
4:39:29	467.4031479	2486.659947	-1.494718276	-1.472429631	12.89485602	-8.468853636	-6.791115671	38.89845963	1003.333148	28.8	2054.596858	1.076249004	390.8480905	195.4240453	99.68795119	0	0	0	0	0	0	0
4:39:29	467.4031479	2486.659947	-1.494718276	-1.472429631	12.89485602	-8.468853636	-6.791115671	38.89845963	1003.333148	28.8	2054.596858	1.076249004	390.8480905	195.4240453	99.68795119	0	0	0	0	0	0	0
4:39:29	467.4031479	2486.659947	-1.494718276	-1.472429631	12.89485602	-8.468853636	-6.791115671	38.89845963	1003.333148	28.8	2054.596858	1.076249004	390.8480905	195.4240453	99.68795119	0	0	0	0	0	0	0
4:39:29	467.4031479	2486.659947	-1.494718276	-1.472429631	12.89485602	-8.468853636	-6.791115671	38.89845963	1003.333148	28.8	2054.596858	1.076249004	390.8480905	195.4240453	99.68795119	0	0	0	0	0	0	0
4:39:30	467.4031479	2486.659947	-1.494718276	-1.472429631	12.89485602	-8.468853636	-6.791115671	38.89845963	1003.333148	28.8	2054.596858	1.076249004	390.8480905	195.4240453	99.68795119	0	0	0	0	0	0	0
4:39:30	467.4031479	2486.659947	-1.494718276	-1.472429631	12.89485602	-8.468853636	-6.791115671	38.89845963	1003.333148	28.8	2054.596858	1.076249004	390.8480905	195.4240453	99.68795119	0	0	0	0	0	0	0
4:39:30	118.2443557	2546.143037	-0.450359757	-0.367443971	13.15879828	-7.001781062	-7.025731224	39.19201133	1002.569356	28.8	2065.368111	0.82383949	393.2943904	196.6469512	99.69383101	0	0	0	0	0	0	0
4:39:30	118.2443557	2546.143037	-0.450359757	-0.367443971	13.15879828	-7.001781062	-7.025731224	39.19201133	1002.569356	28.8	2065.368111	0.82383949	393.2943904	196.6469512	99.69383101	0	0	0	0	0	0	0
4:39:30	118.2443557	2546.143037	-0.450359757	-0.367443971	13.15879828	-7.001781062	-7.025731224	39.19201133	1002.569356	28.8	2065.368111	0.82383949	393.2943904	196.6469512	99.69383101	0	0	0	0	0	0	0
4:39:30	118.2443557	2546.143037	-0.450359757	-0.367443971	13.15879828	-7.001781062	-7.025731224	39.19201133	1002.569356	28.8	2065.368111	0.82383949	393.2943904	196.6469512	99.69383101	0	0	0	0	0	0	0
4:39:30	118.2443557	2546.143037	-0.450359757	-0.367443971	13.15879828	-7.001781062	-7.025731224	39.19201133	1002.569356	28.8	2065.368111	0.82383949	393.2943904	196.6469512	99.69383101	0	0	0	0	0	0	0
4:39:30	118.2443557	2546.143037	-0.450359757	-0.367443971	13.15879828	-7.001781062	-7.025731224	39.19201133	1002.569356	28.8	2065.368111	0.82383949	393.2943904	196.6469512	99.69383101	0	0	0	0	0	0	0
4:39:30	118.2443557	2546.143037	-0.450359757	-0.367443971	13.15879828	-7.001781062	-7.025731224	39.19201133	1002.569356	28.8	2065.368111	0.82383949	393.2943904	196.6469512	99.69383101	0	0	0	0	0	0	0
4:39:30	118.2443557	2546.143037	-0.450359757	-0.367443971	13.15879828	-7.001781062	-7.025731224	39.19201133	1002.569356	28.8	2065.368111	0.82383949	393.2943904	196.6469512	99.69383101	0	0	0	0	0	0	0
4:39:30	-38.53508987	2544.544243	0.545751804	0.279524687	13.07596072	-5.186071904	-6.579174387	39.3423098	1002.178294	28.8	2076.690977	0.568205819	394.5468959	197.273079	99.69684148	0	0	0	0	0	0	0
4:39:30	-38.53508987	2544.544243	0.545751804	0.279524687	13.07596072	-5.186071904	-6.579174387	39.3423098	1002.178294	28.8	2076.690977	0.568205819	394.5468959	197.273079	99.69684148	0	0	0	0	0	0	0
4:39:30	-38.53508987	2544.544243	0.545751804	0.279524687	13.07596072	-5.186071904	-6.579174387	39.3423098	1002.178294	28.8	2076.690977	0.568205819	394.5468959	197.273079	99.69684148	0	0	0	0	0	0	0
4:39:30	-38.53508987	2544.544243	0.545751804	0.279524687	13.07596072	-5.186071904	-6.579174387	39.3423098	1002.178294	28.8	2076.690977	0.568205819	394.5468959	197.273079	99.69684148	0	0	0	0	0	0	0
4:39:30	-38.53508987	2544.544243	0.545751804	0.279524687	13.07596072	-5.186071904	-6.579174387	39.3423098	1002.178294	28.8	2076.690977	0.568205819	394.5468959	197.273079	99.69684148	0	0	0	0	0	0	0
4:39:30	-38.53508987	2544.544243	0.545751804	0.279524687	13.07596072	-5.186071904	-6.579174387	39.3423098	1002.178294	28.8	2076.690977	0.568205819	394.5468959	197.273079	99.69684148	0	0	0	0	0	0	0
4:39:30	-38.53508987	2544.544243	0.545751804	0.279524687	13.07596072	-5.186071904	-6.579174387	39.3423098	1002.178294	28.8	2076.690977	0.568205819	394.5468959	197.273079	99.69684148	0	0	0	0	0	0	0
4:39:30	-38.53508987	2544.544243	0.545751804	0.279524687	13.07596072	-5.186071904	-6.579174387	39.3423098	1002.178294	28.8	2076.690977	0.568205819	394.5468959	197.273079	99.69684148	0	0	0	0	0	0	0
4:39:30	-38.53508987	2544.544243	0.545751804	0.279524687	13.07596072	-5.186071904	-6.579174387	39.3423098	1002.178294	28.8	2076.690977	0.568205819	394.5468959	197.273079	99.69684148	0	0	0	0	0	0	0
4:39:30	-214.543902	2484.49442	1.479120924	0.82585264	12.66617989	-3.347188815	-5.582377286	39.41926262	1001.978071	28.8	2087.423028	0.319721379	395.1881787	197.5936564	99.69838284	0	0	0	0	0	0	0
4:39:30	-214.543902	2484.49442	1.479120924	0.82585264	12.66617989	-3.347188815	-5.582377286	39.41926262	1001.978071	28.8	2087.423028	0.319721379	395.1881787	197.5936564	99.69838284	0	0	0	0	0	0	0
4:39:30	-214.543902	2484.49442	1.479120924	0.82585264	12.66617989	-3.347188815	-5.582377286	39.41926262	1001.978071	28.8	2087.423028	0.319721379	395.1881787	197.5936564	99.69838284	0	0	0	0	0	0	0
4:39:30	-214.543902	2484.49442	1.479120924	0.82585264	12.66617989	-3.347188815	-5.582377286	39.41926262	1001.978071	28.8	2087.423028	0.319721379	395.1881787	197.5936564	99.69838284	0	0	0	0	0	0	0
4:39:30	-214.543902	2484.49442	1.479120924	0.82585264	12.66617989	-3.347188815	-5.582377286	39.41926262	1001.978071	28.8	2087.423028	0.319721379	395.1881787	197.5936564	99.69838284	0	0	0	0	0	0	0
4:39:30	-214.543902	2484.49442	1.479120924	0.82585264	12.66617989	-3.347188815	-5.582377286	39.41926262	1001.978071	28.8	2087.423028	0.319721379	395.1881787	197.5936564	99.69838284	0	0	0	0	0	0	0
4:39:30	-214.543902	2484.49442	1.479120924	0.82585264	12.66617989	-3.347188815	-5.582377286	39.41926262	1001.978071	28.8	2087.423028	0.319721379	395.1881787	197.5936564	99.69838284	0	0	0	0	0	0	0
4:39:30	-214.543902	2484.49442	1.479120924	0.82585264	12.66617989	-3.347188815	-5.582377286	39.41926262	1001.978071	28.8	2087.423028	0.319721379	395.1881787	197.5936564	99.69838284	0	0	0	0	0	0	0
4:39:30	-401.5130778	2373.577079	2.216189913	1.156868551	11.9777641	-1.735328673	-4.25148917	39.45866246	1001.875556	28.8	2096.150502	0.163697346	395.5165155	197.7577921	99.69917201	0	0	0	0	0	0	0
4:39:30	-401.5130778	2373.577079	2.216189913	1.156868551	11.9777641	-1.735328673	-4.25148917	39.45866246	1001.875556	28.8	2096.150502	0.163697346	395.5165155	197.7577921	99.69917201	0	0	0	0	0	0	0
4:39:30	-401.5130778	2373.577079	2.216189913	1.156868551	11.9777641	-1.735328673	-4.25148917	39.45866246	1001.875556	28.8	2096.150502	0.163697346	395.5165155	197.7577921	99.69917201	0	0	0	0	0	0	0
4:39:30	-401.5130778	2373.577079	2.216189913	1.156868551	11.9777641	-1.735328673	-4.25148917	39.45866246	1001.875556	28.8	2096.150502	0.163697346	395.5165155	197.7577921	99.69917201	0	0	0	0	0	0	0
4:39:31	-401.5130778	2373.577079	2.216189913	1.156868551	11.9777641	-1.735328673	-4.25148917	39.45866246	1001.875556	28.8	2096.150502	0.163697346	395.5165155	197.7577921	99.69917201	0	0	0	0	0	0	0
4:39:31	-401.5130778	2373.577079	2.216189913	1.156868551	11.9777641	-1.735328673	-4.25148917	39.45866246	1001.875556	28.8	2096.150502	0.163697346	395.5165155	197.7577921	99.69917201	0	0	0	0	0	0	0
4:39:31	-401.5130778	2373.577079	2.216189913	1.156868551	11.9777641	-1.735328673	-4.25148917	39.45866246	1001.875556	28.8	2096.150502	0.163697346	395.5165155	197.7577921	99.69917201	0	0	0	0	0	0	0
4:39:31	-401.5130778	2373.577079	2.216189913	1.156868551	11.9777641	-1.735328673	-4.25148917	39.45866246	1001.875556	28.8	2096.150502	0.163697346	395.5165155	197.7577921	99.69917201	0	0	0	0	0	0	0
4:39:31	-480.6021359	2243.632129	2.202961235	1.302532698	11.22587922	-0.630672281	-2.978994455	39.43003518	1003.231925	28.8	2099.224377	0.083813041	395.6846239	197.8418296	99.69957607	0	0	0	0	0	0	0
4:39:31	-480.6021359	2243.632129	2.202961235	1.302532698	11.22587922	-0.630672281	-2.978994455	39.43003518	1003.231925	28.8	2099.224377	0.083813041	395.6846239	197.8418296	99.69957607	0	0	0	0	0	0	0
4:39:31	-480.6021359	2243.632129	2.202961235	1.302532698	11.22587922	-0.630672281	-2.978994455	39.43003518	1003.231925	28.8	2099.224377	0.083813041	395.6846239	197.8418296	99.69957607	0	0	0	0	0	0	0
4:39:31	-480.6021359	2243.632129	2.202961235	1.302532698	11.22587922	-0.630672281	-2.978994455	39.43003518	1003.231925	28.8	2099.224377	0.083813041	395.6846239	197.8418296	99.69957607	0	0	0	0	0	0	0
4:39:31	-480.6021359	2243.632129	2.202961235	1.302532698	11.22587922	-0.630672281	-2.978994455	39.43003518	1003.231925	28.8	2099.224377	0.083813041	395.6846239	197.8418296	99.69957607	0	0	0	0	0	0	0
4:39:31	-480.6021359	2243.632129	2.202961235	1.302532698	11.22587922	-0.630672281	-2.978994455	39.43003518	1003.231925	28.8	2099.224377	0.083813041	395.6846239	197.8418296	99.69957607	0	0	0	0	0	0	0
4:39:31	-480.6021359	2243.632129	2.202961235	1.302532698	11.22587922	-0.630672281	-2.978994455	39.43003518	1003.231925	28.8	2099.224377	0.083813041	395.6846239	197.8418296	99.69957607	0	0	0	0	0	0	0
4:39:31	-480.6021359	2243.632129	2.202961235	1.302532698	11.22587922	-0.630672281	-2.978994455	39.43003518	1003.231925	28.8	2099.224377	0.083813041	395.6846239	197.8418296	99.69957607	0	0	0	0	0	0	0
4:39:31	-279.7191176	2143.526178	1.140524153	0.589856742	10.73339416	-0.229272208	-1.952765161	39.41537801	1003.926385	28.8	2067.792769	0.726112277	395.7706955	197.8848567	99.69978295	0	0	0	0	0	0	0
4:39:31	-279.7191176	2143.526178	1.140524153	0.589856742	10.73339416	-0.229272208	-1.952765161	39.41537801	1003.926385	28.8	2067.792769	0.726112277	395.7706955	197.8848567	99.69978295	0	0	0	0	0	0	0
4:39:31	-279.7191176	2143.526178	1.140524153	0.589856742	10.73339416	-0.229272208	-1.952765161	39.41537801	1003.926385	28.8	2067.792769	0.726112277	395.7706955	197.8848567	99.69978295	0	0	0	0	0	0	0
4:39:31	-279.7191176	2143.526178	1.140524153	0.589856742	10.73339416	-0.229272208	-1.952765161	39.41537801	1003.926385	28.8	2067.792769	0.726112277	395.7706955	197.8848567	99.69978295	0	0	0	0	0	0	0
4:39:31	-279.7191176	2143.526178	1.140524153	0.589856742	10.73339416	-0.229272208	-1.952765161	39.41537801	1003.926385	28.8	2067.792769	0.726112277	395.7706955	197.8848567	99.69978295	0	0	0	0	0	0	0
4:39:31	-279.7191176	2143.526178	1.140524153	0.589856742	10.73339416	-0.229272208	-1.952765161	39.41537801	1003.926385	28.8	2067.792769	0.726112277	395.7706955	197.8848567	99.69978295	0	0	0	0	0	0	0
4:39:31	-279.7191176	2143.526178	1.140524153	0.589856742	10.73339416	-0.229272208	-1.952765161	39.41537801	1003.926385	28.8	2067.792769	0.726112277	395.7706955	197.8848567	99.69978295	0	0	0	0	0	0	0
4:39:31	-279.7191176	2143.526178	1.140524153	0.589856742	10.73339416	-0.229272208	-1.952765161	39.41537801	1003.926385	28.8	2067.792769	0.726112277	395.7706955	197.8848567	99.69978295	0	0	0	0	0	0	0
4:39:31	-279.7191176	2143.526178	1.140524153	0.589856742	10.73339416	-0.229272208	-1.952765161	39.41537801	1003.926385	28.8	2067.792769	0.726112277	395.7706955	197.8848567	99.69978295	0	0	0	0	0	0	0
4:39:31	-168.5112362	2092.330627	0.621812366	-0.012833348	10.47944181	-0.02331537	-1.204151762	39.40787354	1004.281949	28.8	2051.762546	1.103769486	395.8147641	197.9068866	99.69988887	0	0	0	0	0	0	0
4:39:31	-168.5112362	2092.330627	0.621812366	-0.012833348	10.47944181	-0.02331537	-1.204151762	39.40787354	1004.281949	28.8	2051.762546	1.103769486	395.8147641	197.9068866	99.69988887	0	0	0	0	0	0	0
4:39:31	-168.5112362	2092.330627	0.621812366	-0.012833348	10.47944181	-0.02331537	-1.204151762	39.40787354	1004.281949	28.8	2051.762546	1.103769486	395.8147641	197.9068866	99.69988887	0	0	0	0	0	0	0
4:39:31	-168.5112362	2092.330627	0.621812366	-0.012833348	10.47944181	-0.02331537	-1.204151762	39.40787354	1004.281949	28.8	2051.762546	1.103769486	395.8147641	197.9068866	99.69988887	0	0	0	0	0	0	0
4:39:31	-168.5112362	2092.330627	0.621812366	-0.012833348	10.47944181	-0.02331537	-1.204151762	39.40787354	1004.281949	28.8	2051.762546	1.103769486	395.8147641	197.9068866	99.69988887	0	0	0	0	0	0	0
4:39:31	-168.5112362	2092.330627	0.621812366	-0.012833348	10.47944181	-0.02331537	-1.204151762	39.40787354	1004.281949	28.8	2051.762546	1.103769486	395.8147641	197.9068866	99.69988887	0	0	0	0	0	0	0
4:39:31	-168.5112362	2092.330627	0.621812366	-0.012833348	10.47944181	-0.02331537	-1.204151762	39.40787354	1004.281949	28.8	2051.762546	1.103769486	395.8147641	197.9068866	99.69988887	0	0	0	0	0	0	0
4:39:31	-168.5112362	2092.330627	0.621812366	-0.012833348	10.47944181	-0.02331537	-1.204151762	39.40787354	1004.281949	28.8	2051.762546	1.103769486	395.8147641	197.9068866	99.69988887	0	0	0	0	0	0	0
4:39:31	-67.21016093	2066.174025	0.358695931	-0.248130674	10.34941821	0.08234253	-0.707189702	39.40403125	1002.787998	28.8	2043.606711	1.297129977	395.8373272	197.918166	99.6999431	0	0	0	0	0	0	0
4:39:31	-67.21016093	2066.174025	0.358695931	-0.248130674	10.34941821	0.08234253	-0.707189702	39.40403125	1002.787998	28.8	2043.606711	1.297129977	395.8373272	197.918166	99.6999431	0	0	0	0	0	0	0
4:39:31	-67.21016093	2066.174025	0.358695931	-0.248130674	10.34941821	0.08234253	-0.707189702	39.40403125	1002.787998	28.8	2043.606711	1.297129977	395.8373272	197.918166	99.6999431	0	0	0	0	0	0	0
4:39:31	-67.21016093	2066.174025	0.358695931	-0.248130674	10.34941821	0.08234253	-0.707189702	39.40403125	1002.787998	28.8	2043.606711	1.297129977	395.8373272	197.918166	99.6999431	0	0	0	0	0	0	0
4:39:32	-67.21016093	2066.174025	0.358695931	-0.248130674	10.34941821	0.08234253	-0.707189702	39.40403125	1002.787998	28.8	2043.606711	1.297129977	395.8373272	197.918166	99.6999431	0	0	0	0	0	0	0
4:39:32	-67.21016093	2066.174025	0.358695931	-0.248130674	10.34941821	0.08234253	-0.707189702	39.40403125	1002.787998	28.8	2043.606711	1.297129977	395.8373272	197.918166	99.6999431	0	0	0	0	0	0	0
4:39:32	-67.21016093	2066.174025	0.358695931	-0.248130674	10.34941821	0.08234253	-0.707189702	39.40403125	1002.787998	28.8	2043.606711	1.297129977	395.8373272	197.918166	99.6999431	0	0	0	0	0	0	0
4:39:32	-67.21016093	2066.174025	0.358695931	-0.248130674	10.34941821	0.08234253	-0.707189702	39.40403125	1002.787998	28.8	2043.606711	1.297129977	395.8373272	197.918166	99.6999431	0	0	0	0	0	0	0
4:39:32	-117.1685624	2052.719453	0.309452317	-0.129298905	10.28284612	0.136231376	-0.378025128	39.353264	999.609655	28.8	2039.350716	1.396130548	394.0627995	197.030901	99.69557887	0	0	0	0	0	0	0
4:39:32	-117.1685624	2052.719453	0.309452317	-0.129298905	10.28284612	0.136231376	-0.378025128	39.353264	999.609655	28.8	2039.350716	1.396130548	394.0627995	197.030901	99.69557887	0	0	0	0	0	0	0
4:39:32	-117.1685624	2052.719453	0.309452317	-0.129298905	10.28284612	0.136231376	-0.378025128	39.353264	999.609655	28.8	2039.350716	1.396130548	394.0627995	197.030901	99.69557887	0	0	0	0	0	0	0
4:39:32	-117.1685624	2052.719453	0.309452317	-0.129298905	10.28284612	0.136231376	-0.378025128	39.353264	999.609655	28.8	2039.350716	1.396130548	394.0627995	197.030901	99.69557887	0	0	0	0	0	0	0
4:39:32	-117.1685624	2052.719453	0.309452317	-0.129298905	10.28284612	0.136231376	-0.378025128	39.353264	999.609655	28.8	2039.350716	1.396130548	394.0627995	197.030901	99.69557887	0	0	0	0	0	0	0
4:39:32	-117.1685624	2052.719453	0.309452317	-0.129298905	10.28284612	0.136231376	-0.378025128	39.353264	999.609655	28.8	2039.350716	1.396130548	394.0627995	197.030901	99.69557887	0	0	0	0	0	0	0
4:39:32	-117.1685624	2052.719453	0.309452317	-0.129298905	10.28284612	0.136231376	-0.378025128	39.353264	999.609655	28.8	2039.350716	1.396130548	394.0627995	197.030901	99.69557887	0	0	0	0	0	0	0
4:39:32	-117.1685624	2052.719453	0.309452317	-0.129298905	10.28284612	0.136231376	-0.378025128	39.353264	999.609655	28.8	2039.350716	1.396130548	394.0627995	197.030901	99.69557887	0	0	0	0	0	0	0
4:39:32	-117.1685624	2052.719453	0.309452317	-0.129298905	10.28284612	0.136231376	-0.378025128	39.353264	999.609655	28.8	2039.350716	1.396130548	394.0627995	197.030901	99.69557887	0	0	0	0	0	0	0
4:39:32	-36.34741595	2046.108472	0.199079586	0.026518961	10.24876121	0.165166464	-0.163060865	39.32727117	997.9823434	28.8	2037.221471	1.446818841	393.1542414	196.5766213	99.69334438	0	0	0	0	0	0	0
4:39:32	-36.34741595	2046.108472	0.199079586	0.026518961	10.24876121	0.165166464	-0.163060865	39.32727117	997.9823434	28.8	2037.221471	1.446818841	393.1542414	196.5766213	99.69334438	0	0	0	0	0	0	0
4:39:32	-36.34741595	2046.108472	0.199079586	0.026518961	10.24876121	0.165166464	-0.163060865	39.32727117	997.9823434	28.8	2037.221471	1.446818841	393.1542414	196.5766213	99.69334438	0	0	0	0	0	0	0
4:39:32	-36.34741595	2046.108472	0.199079586	0.026518961	10.24876121	0.165166464	-0.163060865	39.32727117	997.9823434	28.8	2037.221471	1.446818841	393.1542414	196.5766213	99.69334438	0	0	0	0	0	0	0
4:39:32	-36.34741595	2046.108472	0.199079586	0.026518961	10.24876121	0.165166464	-0.163060865	39.32727117	997.9823434	28.8	2037.221471	1.446818841	393.1542414	196.5766213	99.69334438	0	0	0	0	0	0	0
4:39:32	-36.34741595	2046.108472	0.199079586	0.026518961	10.24876121	0.165166464	-0.163060865	39.32727117	997.9823434	28.8	2037.221471	1.446818841	393.1542414	196.5766213	99.69334438	0	0	0	0	0	0	0
4:39:32	-36.34741595	2046.108472	0.199079586	0.026518961	10.24876121	0.165166464	-0.163060865	39.32727117	997.9823434	28.8	2037.221471	1.446818841	393.1542414	196.5766213	99.69334438	0	0	0	0	0	0	0
4:39:32	-36.34741595	2046.108472	0.199079586	0.026518961	10.24876121	0.165166464	-0.163060865	39.32727117	997.9823434	28.8	2037.221471	1.446818841	393.1542414	196.5766213	99.69334438	0	0	0	0	0	0	0
4:39:32	-28.53755696	2042.53701	0.125032748	-0.109262292	10.23130974	0.17891723	-0.027479163	39.31396284	997.1491598	28.8	2036.067529	1.472771246	392.6890596	196.3440301	99.69220032	0	0	0	0	0	0	0
4:39:32	-28.53755696	2042.53701	0.125032748	-0.109262292	10.23130974	0.17891723	-0.027479163	39.31396284	997.1491598	28.8	2036.067529	1.472771246	392.6890596	196.3440301	99.69220032	0	0	0	0	0	0	0
4:39:32	-28.53755696	2042.53701	0.125032748	-0.109262292	10.23130974	0.17891723	-0.027479163	39.31396284	997.1491598	28.8	2036.067529	1.472771246	392.6890596	196.3440301	99.69220032	0	0	0	0	0	0	0
4:39:32	-28.53755696	2042.53701	0.125032748	-0.109262292	10.23130974	0.17891723	-0.027479163	39.31396284	997.1491598	28.8	2036.067529	1.472771246	392.6890596	196.3440301	99.69220032	0	0	0	0	0	0	0
4:39:32	-28.53755696	2042.53701	0.125032748	-0.109262292	10.23130974	0.17891723	-0.027479163	39.31396284	997.1491598	28.8	2036.067529	1.472771246	392.6890596	196.3440301	99.69220032	0	0	0	0	0	0	0
4:39:32	-28.53755696	2042.53701	0.125032748	-0.109262292	10.23130974	0.17891723	-0.027479163	39.31396284	997.1491598	28.8	2036.067529	1.472771246	392.6890596	196.3440301	99.69220032	0	0	0	0	0	0	0
4:39:32	-28.53755696	2042.53701	0.125032748	-0.109262292	10.23130974	0.17891723	-0.027479163	39.31396284	997.1491598	28.8	2036.067529	1.472771246	392.6890596	196.3440301	99.69220032	0	0	0	0	0	0	0
4:39:32	-28.53755696	2042.53701	0.125032748	-0.109262292	10.23130974	0.17891723	-0.027479163	39.31396284	997.1491598	28.8	2036.067529	1.472771246	392.6890596	196.3440301	99.69220032	0	0	0	0	0	0	0
4:39:32	-57.61122917	2040.291309	0.153536767	-0.261022294	10.21993459	0.184005622	0.055530669	39.30714897	998.5437858	28.8	2035.511159	1.486058878	392.4508865	196.2249434	99.69161457	0	0	0	0	0	0	0
4:39:32	-57.61122917	2040.291309	0.153536767	-0.261022294	10.21993459	0.184005622	0.055530669	39.30714897	998.5437858	28.8	2035.511159	1.486058878	392.4508865	196.2249434	99.69161457	0	0	0	0	0	0	0
4:39:32	-57.61122917	2040.291309	0.153536767	-0.261022294	10.21993459	0.184005622	0.055530669	39.30714897	998.5437858	28.8	2035.511159	1.486058878	392.4508865	196.2249434	99.69161457	0	0	0	0	0	0	0
4:39:33	-57.61122917	2040.291309	0.153536767	-0.261022294	10.21993459	0.184005622	0.055530669	39.30714897	998.5437858	28.8	2035.511159	1.486058878	392.4508865	196.2249434	99.69161457	0	0	0	0	0	0	0
4:39:33	-57.61122917	2040.291309	0.153536767	-0.261022294	10.21993459	0.184005622	0.055530669	39.30714897	998.5437858	28.8	2035.511159	1.486058878	392.4508865	196.2249434	99.69161457	0	0	0	0	0	0	0
4:39:33	-57.61122917	2040.291309	0.153536767	-0.261022294	10.21993459	0.184005622	0.055530669	39.30714897	998.5437858	28.8	2035.511159	1.486058878	392.4508865	196.2249434	99.69161457	0	0	0	0	0	0	0
4:39:33	-57.61122917	2040.291309	0.153536767	-0.261022294	10.21993459	0.184005622	0.055530669	39.30714897	998.5437858	28.8	2035.511159	1.486058878	392.4508865	196.2249434	99.69161457	0	0	0	0	0	0	0
4:39:33	-57.61122917	2040.291309	0.153536767	-0.261022294	10.21993459	0.184005622	0.055530669	39.30714897	998.5437858	28.8	2035.511159	1.486058878	392.4508865	196.2249434	99.69161457	0	0	0	0	0	0	0
4:39:33	-57.61122917	2040.291309	0.153536767	-0.261022294	10.21993459	0.184005622	0.055530669	39.30714897	998.5437858	28.8	2035.511159	1.486058878	392.4508865	196.2249434	99.69161457	0	0	0	0	0	0	0
4:39:33	-38.19342933	2038.366366	0.088242825	-0.282219414	10.21167051	0.182474878	0.107687702	39.25486027	999.2578343	28.8	2035.266777	1.492862146	392.3289419	196.163971	99.69131466	0	0	0	0	0	0	0
4:39:33	-38.19342933	2038.366366	0.088242825	-0.282219414	10.21167051	0.182474878	0.107687702	39.25486027	999.2578343	28.8	2035.266777	1.492862146	392.3289419	196.163971	99.69131466	0	0	0	0	0	0	0
4:39:33	-38.19342933	2038.366366	0.088242825	-0.282219414	10.21167051	0.182474878	0.107687702	39.25486027	999.2578343	28.8	2035.266777	1.492862146	392.3289419	196.163971	99.69131466	0	0	0	0	0	0	0
4:39:33	-38.19342933	2038.366366	0.088242825	-0.282219414	10.21167051	0.182474878	0.107687702	39.25486027	999.2578343	28.8	2035.266777	1.492862146	392.3289419	196.163971	99.69131466	0	0	0	0	0	0	0
4:39:33	-38.19342933	2038.366366	0.088242825	-0.282219414	10.21167051	0.182474878	0.107687702	39.25486027	999.2578343	28.8	2035.266777	1.492862146	392.3289419	196.163971	99.69131466	0	0	0	0	0	0	0
4:39:33	-38.19342933	2038.366366	0.088242825	-0.282219414	10.21167051	0.182474878	0.107687702	39.25486027	999.2578343	28.8	2035.266777	1.492862146	392.3289419	196.163971	99.69131466	0	0	0	0	0	0	0
4:39:33	-38.19342933	2038.366366	0.088242825	-0.282219414	10.21167051	0.182474878	0.107687702	39.25486027	999.2578343	28.8	2035.266777	1.492862146	392.3289419	196.163971	99.69131466	0	0	0	0	0	0	0
4:39:33	-38.19342933	2038.366366	0.088242825	-0.282219414	10.21167051	0.182474878	0.107687702	39.25486027	999.2578343	28.8	2035.266777	1.492862146	392.3289419	196.163971	99.69131466	0	0	0	0	0	0	0
4:39:33	-13.76150782	2036.814379	0.085508326	-0.18505634	10.2025593	0.179051138	0.137808104	39.22808846	999.6234272	28.8	2034.116758	1.496345419	392.2665062	196.1327532	99.6911611	0	0	0	0	0	0	0
4:39:33	-13.76150782	2036.814379	0.085508326	-0.18505634	10.2025593	0.179051138	0.137808104	39.22808846	999.6234272	28.8	2034.116758	1.496345419	392.2665062	196.1327532	99.6911611	0	0	0	0	0	0	0
4:39:33	-13.76150782	2036.814379	0.085508326	-0.18505634	10.2025593	0.179051138	0.137808104	39.22808846	999.6234272	28.8	2034.116758	1.496345419	392.2665062	196.1327532	99.6911611	0	0	0	0	0	0	0
4:39:33	-13.76150782	2036.814379	0.085508326	-0.18505634	10.2025593	0.179051138	0.137808104	39.22808846	999.6234272	28.8	2034.116758	1.496345419	392.2665062	196.1327532	99.6911611	0	0	0	0	0	0	0
4:39:33	-13.76150782	2036.814379	0.085508326	-0.18505634	10.2025593	0.179051138	0.137808104	39.22808846	999.6234272	28.8	2034.116758	1.496345419	392.2665062	196.1327532	99.6911611	0	0	0	0	0	0	0
4:39:33	-13.76150782	2036.814379	0.085508326	-0.18505634	10.2025593	0.179051138	0.137808104	39.22808846	999.6234272	28.8	2034.116758	1.496345419	392.2665062	196.1327532	99.6911611	0	0	0	0	0	0	0
4:39:33	-13.76150782	2036.814379	0.085508326	-0.18505634	10.2025593	0.179051138	0.137808104	39.22808846	999.6234272	28.8	2034.116758	1.496345419	392.2665062	196.1327532	99.6911611	0	0	0	0	0	0	0
4:39:33	-13.76150782	2036.814379	0.085508326	-0.18505634	10.2025593	0.179051138	0.137808104	39.22808846	999.6234272	28.8	2034.116758	1.496345419	392.2665062	196.1327532	99.6911611	0	0	0	0	0	0	0
4:39:33	-13.76150782	2036.814379	0.085508326	-0.18505634	10.2025593	0.179051138	0.137808104	39.22808846	999.6234272	28.8	2034.116758	1.496345419	392.2665062	196.1327532	99.6911611	0	0	0	0	0	0	0
4:39:33	80.00582	2036.248522	0.074388263	-0.250492846	10.19789436	0.178498182	0.154365749	39.21438129	999.8106107	28.8	2033.1577	1.546928854	392.2345392	196.1167696	99.69108249	0	0	0	0	0	0	0
4:39:33	80.00582	2036.248522	0.074388263	-0.250492846	10.19789436	0.178498182	0.154365749	39.21438129	999.8106107	28.8	2033.1577	1.546928854	392.2345392	196.1167696	99.69108249	0	0	0	0	0	0	0
4:39:33	80.00582	2036.248522	0.074388263	-0.250492846	10.19789436	0.178498182	0.154365749	39.21438129	999.8106107	28.8	2033.1577	1.546928854	392.2345392	196.1167696	99.69108249	0	0	0	0	0	0	0
4:39:33	80.00582	2036.248522	0.074388263	-0.250492846	10.19789436	0.178498182	0.154365749	39.21438129	999.8106107	28.8	2033.1577	1.546928854	392.2345392	196.1167696	99.69108249	0	0	0	0	0	0	0
4:39:33	80.00582	2036.248522	0.074388263	-0.250492846	10.19789436	0.178498182	0.154365749	39.21438129	999.8106107	28.8	2033.1577	1.546928854	392.2345392	196.1167696	99.69108249	0	0	0	0	0	0	0
4:39:33	80.00582	2036.248522	0.074388263	-0.250492846	10.19789436	0.178498182	0.154365749	39.21438129	999.8106107	28.8	2033.1577	1.546928854	392.2345392	196.1167696	99.69108249	0	0	0	0	0	0	0
4:39:33	80.00582	2036.248522	0.074388263	-0.250492846	10.19789436	0.178498182	0.154365749	39.21438129	999.8106107	28.8	2033.1577	1.546928854	392.2345392	196.1167696	99.69108249	0	0	0	0	0	0	0
4:39:33	80.00582	2036.248522	0.074388263	-0.250492846	10.19789436	0.178498182	0.154365749	39.21438129	999.8106107	28.8	2033.1577	1.546928854	392.2345392	196.1167696	99.69108249	0	0	0	0	0	0	0
4:39:33	141.4328118	2036.122523	0.094230791	-0.295028337	10.19386591	0.178887069	0.163171264	39.20736322	1000.869273	28.8	2032.549006	1.572827573	392.2181721	196.108586	99.69104223	0	0	0	0	0	0	0
4:39:34	141.4328118	2036.122523	0.094230791	-0.295028337	10.19386591	0.178887069	0.163171264	39.20736322	1000.869273	28.8	2032.549006	1.572827573	392.2181721	196.108586	99.69104223	0	0	0	0	0	0	0
4:39:34	141.4328118	2036.122523	0.094230791	-0.295028337	10.19386591	0.178887069	0.163171264	39.20736322	1000.869273	28.8	2032.549006	1.572827573	392.2181721	196.108586	99.69104223	0	0	0	0	0	0	0
4:39:34	141.4328118	2036.122523	0.094230791	-0.295028337	10.19386591	0.178887069	0.163171264	39.20736322	1000.869273	28.8	2032.549006	1.572827573	392.2181721	196.108586	99.69104223	0	0	0	0	0	0	0
4:39:34	141.4328118	2036.122523	0.094230791	-0.295028337	10.19386591	0.178887069	0.163171264	39.20736322	1000.869273	28.8	2032.549006	1.572827573	392.2181721	196.108586	99.69104223	0	0	0	0	0	0	0
4:39:34	141.4328118	2036.122523	0.094230791	-0.295028337	10.19386591	0.178887069	0.163171264	39.20736322	1000.869273	28.8	2032.549006	1.572827573	392.2181721	196.108586	99.69104223	0	0	0	0	0	0	0
4:39:34	141.4328118	2036.122523	0.094230791	-0.295028337	10.19386591	0.178887069	0.163171264	39.20736322	1000.869273	28.8	2032.549006	1.572827573	392.2181721	196.108586	99.69104223	0	0	0	0	0	0	0
4:39:34	141.4328118	2036.122523	0.094230791	-0.295028337	10.19386591	0.178887069	0.163171264	39.20736322	1000.869273	28.8	2032.549006	1.572827573	392.2181721	196.108586	99.69104223	0	0	0	0	0	0	0
4:39:34	96.25467166	2035.627884	0.081590165	-0.264734509	10.19280335	0.07020618	0.160519687	39.30136997	1001.411308	28.8	2032.250459	1.586087718	393.6493921	196.8241961	99.69443762	0	0	0	0	0	0	0
4:39:34	96.25467166	2035.627884	0.081590165	-0.264734509	10.19280335	0.07020618	0.160519687	39.30136997	1001.411308	28.8	2032.250459	1.586087718	393.6493921	196.8241961	99.69443762	0	0	0	0	0	0	0
4:39:34	96.25467166	2035.627884	0.081590165	-0.264734509	10.19280335	0.07020618	0.160519687	39.30136997	1001.411308	28.8	2032.250459	1.586087718	393.6493921	196.8241961	99.69443762	0	0	0	0	0	0	0
4:39:34	96.25467166	2035.627884	0.081590165	-0.264734509	10.19280335	0.07020618	0.160519687	39.30136997	1001.411308	28.8	2032.250459	1.586087718	393.6493921	196.8241961	99.69443762	0	0	0	0	0	0	0
4:39:34	96.25467166	2035.627884	0.081590165	-0.264734509	10.19280335	0.07020618	0.160519687	39.30136997	1001.411308	28.8	2032.250459	1.586087718	393.6493921	196.8241961	99.69443762	0	0	0	0	0	0	0
4:39:34	96.25467166	2035.627884	0.081590165	-0.264734509	10.19280335	0.07020618	0.160519687	39.30136997	1001.411308	28.8	2032.250459	1.586087718	393.6493921	196.8241961	99.69443762	0	0	0	0	0	0	0
4:39:34	96.25467166	2035.627884	0.081590165	-0.264734509	10.19280335	0.07020618	0.160519687	39.30136997	1001.411308	28.8	2032.250459	1.586087718	393.6493921	196.8241961	99.69443762	0	0	0	0	0	0	0
4:39:34	96.25467166	2035.627884	0.081590165	-0.264734509	10.19280335	0.07020618	0.160519687	39.30136997	1001.411308	28.8	2032.250459	1.586087718	393.6493921	196.8241961	99.69443762	0	0	0	0	0	0	0
4:39:34	96.25467166	2035.627884	0.081590165	-0.264734509	10.19280335	0.07020618	0.160519687	39.30136997	1001.411308	28.8	2032.250459	1.586087718	393.6493921	196.8241961	99.69443762	0	0	0	0	0	0	0
4:39:34	42.78335989	2047.401197	-0.037385836	-0.479696068	10.27496331	-1.093942436	-0.13663792	39.34950142	1001.688829	28.8	2032.259955	1.592876911	394.3821768	197.1905884	99.69617606	0	0	0	0	0	0	0
4:39:34	42.78335989	2047.401197	-0.037385836	-0.479696068	10.27496331	-1.093942436	-0.13663792	39.34950142	1001.688829	28.8	2032.259955	1.592876911	394.3821768	197.1905884	99.69617606	0	0	0	0	0	0	0
4:39:34	42.78335989	2047.401197	-0.037385836	-0.479696068	10.27496331	-1.093942436	-0.13663792	39.34950142	1001.688829	28.8	2032.259955	1.592876911	394.3821768	197.1905884	99.69617606	0	0	0	0	0	0	0
4:39:34	42.78335989	2047.401197	-0.037385836	-0.479696068	10.27496331	-1.093942436	-0.13663792	39.34950142	1001.688829	28.8	2032.259955	1.592876911	394.3821768	197.1905884	99.69617606	0	0	0	0	0	0	0
4:39:34	42.78335989	2047.401197	-0.037385836	-0.479696068	10.27496331	-1.093942436	-0.13663792	39.34950142	1001.688829	28.8	2032.259955	1.592876911	394.3821768	197.1905884	99.69617606	0	0	0	0	0	0	0
4:39:34	42.78335989	2047.401197	-0.037385836	-0.479696068	10.27496331	-1.093942436	-0.13663792	39.34950142	1001.688829	28.8	2032.259955	1.592876911	394.3821768	197.1905884	99.69617606	0	0	0	0	0	0	0
4:39:34	42.78335989	2047.401197	-0.037385836	-0.479696068	10.27496331	-1.093942436	-0.13663792	39.34950142	1001.688829	28.8	2032.259955	1.592876911	394.3821768	197.1905884	99.69617606	0	0	0	0	0	0	0
4:39:34	42.78335989	2047.401197	-0.037385836	-0.479696068	10.27496331	-1.093942436	-0.13663792	39.34950142	1001.688829	28.8	2032.259955	1.592876911	394.3821768	197.1905884	99.69617606	0	0	0	0	0	0	0
4:39:34	41.43019226	2073.363221	-0.212101548	-0.564268387	10.43911722	-2.729658527	-0.853438615	39.37414473	1001.830921	28.8	2032.826993	1.547552979	394.7573625	197.3781813	99.69706614	0	0	0	0	0	0	0
4:39:34	41.43019226	2073.363221	-0.212101548	-0.564268387	10.43911722	-2.729658527	-0.853438615	39.37414473	1001.830921	28.8	2032.826993	1.547552979	394.7573625	197.3781813	99.69706614	0	0	0	0	0	0	0
4:39:34	41.43019226	2073.363221	-0.212101548	-0.564268387	10.43911722	-2.729658527	-0.853438615	39.37414473	1001.830921	28.8	2032.826993	1.547552979	394.7573625	197.3781813	99.69706614	0	0	0	0	0	0	0
4:39:34	41.43019226	2073.363221	-0.212101548	-0.564268387	10.43911722	-2.729658527	-0.853438615	39.37414473	1001.830921	28.8	2032.826993	1.547552979	394.7573625	197.3781813	99.69706614	0	0	0	0	0	0	0
4:39:34	41.43019226	2073.363221	-0.212101548	-0.564268387	10.43911722	-2.729658527	-0.853438615	39.37414473	1001.830921	28.8	2032.826993	1.547552979	394.7573625	197.3781813	99.69706614	0	0	0	0	0	0	0
4:39:34	41.43019226	2073.363221	-0.212101548	-0.564268387	10.43911722	-2.729658527	-0.853438615	39.37414473	1001.830921	28.8	2032.826993	1.547552979	394.7573625	197.3781813	99.69706614	0	0	0	0	0	0	0
4:39:34	41.43019226	2073.363221	-0.212101548	-0.564268387	10.43911722	-2.729658527	-0.853438615	39.37414473	1001.830921	28.8	2032.826993	1.547552979	394.7573625	197.3781813	99.69706614	0	0	0	0	0	0	0
4:39:34	41.43019226	2073.363221	-0.212101548	-0.564268387	10.43911722	-2.729658527	-0.853438615	39.37414473	1001.830921	28.8	2032.826993	1.547552979	394.7573625	197.3781813	99.69706614	0	0	0	0	0	0	0
4:39:35	154.6845464	2117.503281	-0.673051992	-0.940833414	10.72090801	-4.609041166	-2.015656571	39.3867621	1001.561095	28.8	2034.3527	1.524347125	394.9494576	197.4742288	99.69752187	0	0	0	0	0	0	0
4:39:35	154.6845464	2117.503281	-0.673051992	-0.940833414	10.72090801	-4.609041166	-2.015656571	39.3867621	1001.561095	28.8	2034.3527	1.524347125	394.9494576	197.4742288	99.69752187	0	0	0	0	0	0	0
4:39:35	154.6845464	2117.503281	-0.673051992	-0.940833414	10.72090801	-4.609041166	-2.015656571	39.3867621	1001.561095	28.8	2034.3527	1.524347125	394.9494576	197.4742288	99.69752187	0	0	0	0	0	0	0
4:39:35	154.6845464	2117.503281	-0.673051992	-0.940833414	10.72090801	-4.609041166	-2.015656571	39.3867621	1001.561095	28.8	2034.3527	1.524347125	394.9494576	197.4742288	99.69752187	0	0	0	0	0	0	0
4:39:35	154.6845464	2117.503281	-0.673051992	-0.940833414	10.72090801	-4.609041166	-2.015656571	39.3867621	1001.561095	28.8	2034.3527	1.524347125	394.9494576	197.4742288	99.69752187	0	0	0	0	0	0	0
4:39:35	154.6845464	2117.503281	-0.673051992	-0.940833414	10.72090801	-4.609041166	-2.015656571	39.3867621	1001.561095	28.8	2034.3527	1.524347125	394.9494576	197.4742288	99.69752187	0	0	0	0	0	0	0
4:39:35	154.6845464	2117.503281	-0.673051992	-0.940833414	10.72090801	-4.609041166	-2.015656571	39.3867621	1001.561095	28.8	2034.3527	1.524347125	394.9494576	197.4742288	99.69752187	0	0	0	0	0	0	0
4:39:35	154.6845464	2117.503281	-0.673051992	-0.940833414	10.72090801	-4.609041166	-2.015656571	39.3867621	1001.561095	28.8	2034.3527	1.524347125	394.9494576	197.4742288	99.69752187	0	0	0	0	0	0	0
4:39:35	281.0506238	2194.986464	-1.33969862	-1.373626708	11.2100569	-6.393749077	-3.462288164	39.3932222	1001.422945	28.8	2037.435087	1.463665728	395.0478103	197.5234051	99.6977552	0	0	0	0	0	0	0
4:39:35	281.0506238	2194.986464	-1.33969862	-1.373626708	11.2100569	-6.393749077	-3.462288164	39.3932222	1001.422945	28.8	2037.435087	1.463665728	395.0478103	197.5234051	99.6977552	0	0	0	0	0	0	0
4:39:35	281.0506238	2194.986464	-1.33969862	-1.373626708	11.2100569	-6.393749077	-3.462288164	39.3932222	1001.422945	28.8	2037.435087	1.463665728	395.0478103	197.5234051	99.6977552	0	0	0	0	0	0	0
4:39:35	281.0506238	2194.986464	-1.33969862	-1.373626708	11.2100569	-6.393749077	-3.462288164	39.3932222	1001.422945	28.8	2037.435087	1.463665728	395.0478103	197.5234051	99.6977552	0	0	0	0	0	0	0
4:39:35	281.0506238	2194.986464	-1.33969862	-1.373626708	11.2100569	-6.393749077	-3.462288164	39.3932222	1001.422945	28.8	2037.435087	1.463665728	395.0478103	197.5234051	99.6977552	0	0	0	0	0	0	0
4:39:35	281.0506238	2194.986464	-1.33969862	-1.373626708	11.2100569	-6.393749077	-3.462288164	39.3932222	1001.422945	28.8	2037.435087	1.463665728	395.0478103	197.5234051	99.6977552	0	0	0	0	0	0	0
4:39:35	281.0506238	2194.986464	-1.33969862	-1.373626708	11.2100569	-6.393749077	-3.462288164	39.3932222	1001.422945	28.8	2037.435087	1.463665728	395.0478103	197.5234051	99.6977552	0	0	0	0	0	0	0
4:39:35	281.0506238	2194.986464	-1.33969862	-1.373626708	11.2100569	-6.393749077	-3.462288164	39.3932222	1001.422945	28.8	2037.435087	1.463665728	395.0478103	197.5234051	99.6977552	0	0	0	0	0	0	0
4:39:35	281.0506238	2194.986464	-1.33969862	-1.373626708	11.2100569	-6.393749077	-3.462288164	39.3932222	1001.422945	28.8	2037.435087	1.463665728	395.0478103	197.5234051	99.6977552	0	0	0	0	0	0	0
4:39:35	468.9677594	2313.728685	-1.810165694	-1.802232875	11.92094913	-7.824503527	-5.02779554	39.39652976	1001.352212	28.8	2043.278228	1.334996853	395.0981669	197.5485834	99.69787466	0	0	0	0	0	0	0
4:39:35	468.9677594	2313.728685	-1.810165694	-1.802232875	11.92094913	-7.824503527	-5.02779554	39.39652976	1001.352212	28.8	2043.278228	1.334996853	395.0981669	197.5485834	99.69787466	0	0	0	0	0	0	0
4:39:35	468.9677594	2313.728685	-1.810165694	-1.802232875	11.92094913	-7.824503527	-5.02779554	39.39652976	1001.352212	28.8	2043.278228	1.334996853	395.0981669	197.5485834	99.69787466	0	0	0	0	0	0	0
4:39:35	468.9677594	2313.728685	-1.810165694	-1.802232875	11.92094913	-7.824503527	-5.02779554	39.39652976	1001.352212	28.8	2043.278228	1.334996853	395.0981669	197.5485834	99.69787466	0	0	0	0	0	0	0
4:39:35	468.9677594	2313.728685	-1.810165694	-1.802232875	11.92094913	-7.824503527	-5.02779554	39.39652976	1001.352212	28.8	2043.278228	1.334996853	395.0981669	197.5485834	99.69787466	0	0	0	0	0	0	0
4:39:35	468.9677594	2313.728685	-1.810165694	-1.802232875	11.92094913	-7.824503527	-5.02779554	39.39652976	1001.352212	28.8	2043.278228	1.334996853	395.0981669	197.5485834	99.69787466	0	0	0	0	0	0	0
4:39:35	468.9677594	2313.728685	-1.810165694	-1.802232875	11.92094913	-7.824503527	-5.02779554	39.39652976	1001.352212	28.8	2043.278228	1.334996853	395.0981669	197.5485834	99.69787466	0	0	0	0	0	0	0
4:39:35	468.9677594	2313.728685	-1.810165694	-1.802232875	11.92094913	-7.824503527	-5.02779554	39.39652976	1001.352212	28.8	2043.278228	1.334996853	395.0981669	197.5485834	99.69787466	0	0	0	0	0	0	0
4:39:35	536.6282528	2440.872775	-1.560772835	-1.642455232	12.63485396	-8.265841806	-6.308327317	39.39822324	1001.315996	28.8	2051.594245	1.151518389	395.1239494	197.5614747	99.69793583	0	0	0	0	0	0	0
4:39:35	536.6282528	2440.872775	-1.560772835	-1.642455232	12.63485396	-8.265841806	-6.308327317	39.39822324	1001.315996	28.8	2051.594245	1.151518389	395.1239494	197.5614747	99.69793583	0	0	0	0	0	0	0
4:39:35	536.6282528	2440.872775	-1.560772835	-1.642455232	12.63485396	-8.265841806	-6.308327317	39.39822324	1001.315996	28.8	2051.594245	1.151518389	395.1239494	197.5614747	99.69793583	0	0	0	0	0	0	0
4:39:35	536.6282528	2440.872775	-1.560772835	-1.642455232	12.63485396	-8.265841806	-6.308327317	39.39822324	1001.315996	28.8	2051.594245	1.151518389	395.1239494	197.5614747	99.69793583	0	0	0	0	0	0	0
4:39:35	536.6282528	2440.872775	-1.560772835	-1.642455232	12.63485396	-8.265841806	-6.308327317	39.39822324	1001.315996	28.8	2051.594245	1.151518389	395.1239494	197.5614747	99.69793583	0	0	0	0	0	0	0
4:39:35	536.6282528	2440.872775	-1.560772835	-1.642455232	12.63485396	-8.265841806	-6.308327317	39.39822324	1001.315996	28.8	2051.594245	1.151518389	395.1239494	197.5614747	99.69793583	0	0	0	0	0	0	0
4:39:35	536.6282528	2440.872775	-1.560772835	-1.642455232	12.63485396	-8.265841806	-6.308327317	39.39822324	1001.315996	28.8	2051.594245	1.151518389	395.1239494	197.5614747	99.69793583	0	0	0	0	0	0	0
4:39:36	536.6282528	2440.872775	-1.560772835	-1.642455232	12.63485396	-8.265841806	-6.308327317	39.39822324	1001.315996	28.8	2051.594245	1.151518389	395.1239494	197.5614747	99.69793583	0	0	0	0	0	0	0
4:39:36	153.9755614	2526.598309	-0.490019692	-0.727865079	13.04894923	-7.088583005	-6.845991586	39.4966903	1003.288006	28.8	2062.787533	0.882377415	396.7987901	198.3991391	99.70187114	0	0	0	0	0	0	0
4:39:36	153.9755614	2526.598309	-0.490019692	-0.727865079	13.04894923	-7.088583005	-6.845991586	39.4966903	1003.288006	28.8	2062.787533	0.882377415	396.7987901	198.3991391	99.70187114	0	0	0	0	0	0	0
4:39:36	153.9755614	2526.598309	-0.490019692	-0.727865079	13.04894923	-7.088583005	-6.845991586	39.4966903	1003.288006	28.8	2062.787533	0.882377415	396.7987901	198.3991391	99.70187114	0	0	0	0	0	0	0
4:39:36	153.9755614	2526.598309	-0.490019692	-0.727865079	13.04894923	-7.088583005	-6.845991586	39.4966903	1003.288006	28.8	2062.787533	0.882377415	396.7987901	198.3991391	99.70187114	0	0	0	0	0	0	0
4:39:36	153.9755614	2526.598309	-0.490019692	-0.727865079	13.04894923	-7.088583005	-6.845991586	39.4966903	1003.288006	28.8	2062.787533	0.882377415	396.7987901	198.3991391	99.70187114	0	0	0	0	0	0	0
4:39:36	153.9755614	2526.598309	-0.490019692	-0.727865079	13.04894923	-7.088583005	-6.845991586	39.4966903	1003.288006	28.8	2062.787533	0.882377415	396.7987901	198.3991391	99.70187114	0	0	0	0	0	0	0
4:39:36	153.9755614	2526.598309	-0.490019692	-0.727865079	13.04894923	-7.088583005	-6.845991586	39.4966903	1003.288006	28.8	2062.787533	0.882377415	396.7987901	198.3991391	99.70187114	0	0	0	0	0	0	0
4:39:36	153.9755614	2526.598309	-0.490019692	-0.727865079	13.04894923	-7.088583005	-6.845991586	39.4966903	1003.288006	28.8	2062.787533	0.882377415	396.7987901	198.3991391	99.70187114	0	0	0	0	0	0	0
4:39:36	153.9755614	2526.598309	-0.490019692	-0.727865079	13.04894923	-7.088583005	-6.845991586	39.4966903	1003.288006	28.8	2062.787533	0.882377415	396.7987901	198.3991391	99.70187114	0	0	0	0	0	0	0
4:39:36	-78.77723255	2535.573158	0.541397918	0.18245308	13.020678	-5.225570498	-6.486427692	39.54710543	1004.297675	28.8	2075.385073	0.598177236	397.6563085	198.8280232	99.70388603	0	0	0	0	0	0	0
4:39:36	-78.77723255	2535.573158	0.541397918	0.18245308	13.020678	-5.225570498	-6.486427692	39.54710543	1004.297675	28.8	2075.385073	0.598177236	397.6563085	198.8280232	99.70388603	0	0	0	0	0	0	0
4:39:36	-78.77723255	2535.573158	0.541397918	0.18245308	13.020678	-5.225570498	-6.486427692	39.54710543	1004.297675	28.8	2075.385073	0.598177236	397.6563085	198.8280232	99.70388603	0	0	0	0	0	0	0
4:39:36	-78.77723255	2535.573158	0.541397918	0.18245308	13.020678	-5.225570498	-6.486427692	39.54710543	1004.297675	28.8	2075.385073	0.598177236	397.6563085	198.8280232	99.70388603	0	0	0	0	0	0	0
4:39:36	-78.77723255	2535.573158	0.541397918	0.18245308	13.020678	-5.225570498	-6.486427692	39.54710543	1004.297675	28.8	2075.385073	0.598177236	397.6563085	198.8280232	99.70388603	0	0	0	0	0	0	0
4:39:36	-78.77723255	2535.573158	0.541397918	0.18245308	13.020678	-5.225570498	-6.486427692	39.54710543	1004.297675	28.8	2075.385073	0.598177236	397.6563085	198.8280232	99.70388603	0	0	0	0	0	0	0
4:39:36	-78.77723255	2535.573158	0.541397918	0.18245308	13.020678	-5.225570498	-6.486427692	39.54710543	1004.297675	28.8	2075.385073	0.598177236	397.6563085	198.8280232	99.70388603	0	0	0	0	0	0	0
4:39:36	-78.77723255	2535.573158	0.541397918	0.18245308	13.020678	-5.225570498	-6.486427692	39.54710543	1004.297675	28.8	2075.385073	0.598177236	397.6563085	198.8280232	99.70388603	0	0	0	0	0	0	0
4:39:36	-266.6204391	2479.490625	1.428515734	0.790807977	12.63787514	-3.369276095	-5.534762978	39.57291798	1004.814626	28.8	2086.767245	0.335066745	398.095358	199.0476119	99.70491764	0	0	0	0	0	0	0
4:39:36	-266.6204391	2479.490625	1.428515734	0.790807977	12.63787514	-3.369276095	-5.534762978	39.57291798	1004.814626	28.8	2086.767245	0.335066745	398.095358	199.0476119	99.70491764	0	0	0	0	0	0	0
4:39:36	-266.6204391	2479.490625	1.428515734	0.790807977	12.63787514	-3.369276095	-5.534762978	39.57291798	1004.814626	28.8	2086.767245	0.335066745	398.095358	199.0476119	99.70491764	0	0	0	0	0	0	0
4:39:36	-266.6204391	2479.490625	1.428515734	0.790807977	12.63787514	-3.369276095	-5.534762978	39.57291798	1004.814626	28.8	2086.767245	0.335066745	398.095358	199.0476119	99.70491764	0	0	0	0	0	0	0
4:39:36	-266.6204391	2479.490625	1.428515734	0.790807977	12.63787514	-3.369276095	-5.534762978	39.57291798	1004.814626	28.8	2086.767245	0.335066745	398.095358	199.0476119	99.70491764	0	0	0	0	0	0	0
4:39:36	-266.6204391	2479.490625	1.428515734	0.790807977	12.63787514	-3.369276095	-5.534762978	39.57291798	1004.814626	28.8	2086.767245	0.335066745	398.095358	199.0476119	99.70491764	0	0	0	0	0	0	0
4:39:36	-266.6204391	2479.490625	1.428515734	0.790807977	12.63787514	-3.369276095	-5.534762978	39.57291798	1004.814626	28.8	2086.767245	0.335066745	398.095358	199.0476119	99.70491764	0	0	0	0	0	0	0
4:39:36	-266.6204391	2479.490625	1.428515734	0.790807977	12.63787514	-3.369276095	-5.534762978	39.57291798	1004.814626	28.8	2086.767245	0.335066745	398.095358	199.0476119	99.70491764	0	0	0	0	0	0	0
4:39:36	-266.6204391	2479.490625	1.428515734	0.790807977	12.63787514	-3.369276095	-5.534762978	39.57291798	1004.814626	28.8	2086.767245	0.335066745	398.095358	199.0476119	99.70491764	0	0	0	0	0	0	0
4:39:36	-486.3022728	2376.547448	2.212208056	1.321925684	11.99777607	-1.785925361	-4.281982645	39.58613401	1005.079304	28.8	2095.677662	0.171554173	398.3201513	199.1600413	99.70544583	0	0	0	0	0	0	0
4:39:36	-486.3022728	2376.547448	2.212208056	1.321925684	11.99777607	-1.785925361	-4.281982645	39.58613401	1005.079304	28.8	2095.677662	0.171554173	398.3201513	199.1600413	99.70544583	0	0	0	0	0	0	0
4:39:36	-486.3022728	2376.547448	2.212208056	1.321925684	11.99777607	-1.785925361	-4.281982645	39.58613401	1005.079304	28.8	2095.677662	0.171554173	398.3201513	199.1600413	99.70544583	0	0	0	0	0	0	0
4:39:36	-486.3022728	2376.547448	2.212208056	1.321925684	11.99777607	-1.785925361	-4.281982645	39.58613401	1005.079304	28.8	2095.677662	0.171554173	398.3201513	199.1600413	99.70544583	0	0	0	0	0	0	0
4:39:36	-486.3022728	2376.547448	2.212208056	1.321925684	11.99777607	-1.785925361	-4.281982645	39.58613401	1005.079304	28.8	2095.677662	0.171554173	398.3201513	199.1600413	99.70544583	0	0	0	0	0	0	0
4:39:37	-486.3022728	2376.547448	2.212208056	1.321925684	11.99777607	-1.785925361	-4.281982645	39.58613401	1005.079304	28.8	2095.677662	0.171554173	398.3201513	199.1600413	99.70544583	0	0	0	0	0	0	0
4:39:37	-486.3022728	2376.547448	2.212208056	1.321925684	11.99777607	-1.785925361	-4.281982645	39.58613401	1005.079304	28.8	2095.677662	0.171554173	398.3201513	199.1600413	99.70544583	0	0	0	0	0	0	0
4:39:37	-486.3022728	2376.547448	2.212208056	1.321925684	11.99777607	-1.785925361	-4.281982645	39.58613401	1005.079304	28.8	2095.677662	0.171554173	398.3201513	199.1600413	99.70544583	0	0	0	0	0	0	0
4:39:37	-700.8758597	2244.093093	2.254330525	1.35040195	11.23725335	-0.661865785	-2.994447114	39.69050061	1003.224268	28.8	2098.591507	0.087835737	398.4352455	199.2176051	99.70571627	0	0	0	0	0	0	0
4:39:37	-700.8758597	2244.093093	2.254330525	1.35040195	11.23725335	-0.661865785	-2.994447114	39.69050061	1003.224268	28.8	2098.591507	0.087835737	398.4352455	199.2176051	99.70571627	0	0	0	0	0	0	0
4:39:37	-700.8758597	2244.093093	2.254330525	1.35040195	11.23725335	-0.661865785	-2.994447114	39.69050061	1003.224268	28.8	2098.591507	0.087835737	398.4352455	199.2176051	99.70571627	0	0	0	0	0	0	0
4:39:37	-700.8758597	2244.093093	2.254330525	1.35040195	11.23725335	-0.661865785	-2.994447114	39.69050061	1003.224268	28.8	2098.591507	0.087835737	398.4352455	199.2176051	99.70571627	0	0	0	0	0	0	0
4:39:37	-700.8758597	2244.093093	2.254330525	1.35040195	11.23725335	-0.661865785	-2.994447114	39.69050061	1003.224268	28.8	2098.591507	0.087835737	398.4352455	199.2176051	99.70571627	0	0	0	0	0	0	0
4:39:37	-700.8758597	2244.093093	2.254330525	1.35040195	11.23725335	-0.661865785	-2.994447114	39.69050061	1003.224268	28.8	2098.591507	0.087835737	398.4352455	199.2176051	99.70571627	0	0	0	0	0	0	0
4:39:37	-700.8758597	2244.093093	2.254330525	1.35040195	11.23725335	-0.661865785	-2.994447114	39.69050061	1003.224268	28.8	2098.591507	0.087835737	398.4352455	199.2176051	99.70571627	0	0	0	0	0	0	0
4:39:37	-700.8758597	2244.093093	2.254330525	1.35040195	11.23725335	-0.661865785	-2.994447114	39.69050061	1003.224268	28.8	2098.591507	0.087835737	398.4352455	199.2176051	99.70571627	0	0	0	0	0	0	0
4:39:37	-700.8758597	2244.093093	2.254330525	1.35040195	11.23725335	-0.661865785	-2.994447114	39.69050061	1003.224268	28.8	2098.591507	0.087835737	398.4352455	199.2176051	99.70571627	0	0	0	0	0	0	0
4:39:37	-700.8758597	2244.093093	2.254330525	1.35040195	11.23725335	-0.661865785	-2.994447114	39.69050061	1003.224268	28.8	2098.591507	0.087835737	398.4352455	199.2176051	99.70571627	0	0	0	0	0	0	0
4:39:37	-700.8758597	2244.093093	2.254330525	1.35040195	11.23725335	-0.661865785	-2.994447114	39.69050061	1003.224268	28.8	2098.591507	0.087835737	398.4352455	199.2176051	99.70571627	0	0	0	0	0	0	0
4:39:37	-700.8758597	2244.093093	2.254330525	1.35040195	11.23725335	-0.661865785	-2.994447114	39.69050061	1003.224268	28.8	2098.591507	0.087835737	398.4352455	199.2176051	99.70571627	0	0	0	0	0	0	0
4:39:37	-700.8758597	2244.093093	2.254330525	1.35040195	11.23725335	-0.661865785	-2.994447114	39.69050061	1003.224268	28.8	2098.591507	0.087835737	398.4352455	199.2176051	99.70571627	0	0	0	0	0	0	0
4:39:37	-700.8758597	2244.093093	2.254330525	1.35040195	11.23725335	-0.661865785	-2.994447114	39.69050061	1003.224268	28.8	2098.591507	0.087835737	398.4352455	199.2176051	99.70571627	0	0	0	0	0	0	0
4:39:37	-700.8758597	2244.093093	2.254330525	1.35040195	11.23725335	-0.661865785	-2.994447114	39.69050061	1003.224268	28.8	2098.591507	0.087835737	398.4352455	199.2176051	99.70571627	0	0	0	0	0	0	0
4:39:37	-700.8758597	2244.093093	2.254330525	1.35040195	11.23725335	-0.661865785	-2.994447114	39.69050061	1003.224268	28.8	2098.591507	0.087835737	398.4352455	199.2176051	99.70571627	0	0	0	0	0	0	0
4:39:37	-700.8758597	2244.093093	2.254330525	1.35040195	11.23725335	-0.661865785	-2.994447114	39.69050061	1003.224268	28.8	2098.591507	0.087835737	398.4352455	199.2176051	99.70571627	0	0	0	0	0	0	0
4:39:37	-338.3214857	2092.102797	0.711988661	0.016398809	10.48342347	-0.033311632	-1.219342872	39.77129539	1001.788202	28.8	2053.264255	1.056024011	398.5243449	199.2621678	99.70592562	0	0	0	0	0	0	0
4:39:37	-338.3214857	2092.102797	0.711988661	0.016398809	10.48342347	-0.033311632	-1.219342872	39.77129539	1001.788202	28.8	2053.264255	1.056024011	398.5243449	199.2621678	99.70592562	0	0	0	0	0	0	0
4:39:37	-338.3214857	2092.102797	0.711988661	0.016398809	10.48342347	-0.033311632	-1.219342872	39.77129539	1001.788202	28.8	2053.264255	1.056024011	398.5243449	199.2621678	99.70592562	0	0	0	0	0	0	0
4:39:37	-338.3214857	2092.102797	0.711988661	0.016398809	10.48342347	-0.033311632	-1.219342872	39.77129539	1001.788202	28.8	2053.264255	1.056024011	398.5243449	199.2621678	99.70592562	0	0	0	0	0	0	0
4:39:37	-338.3214857	2092.102797	0.711988661	0.016398809	10.48342347	-0.033311632	-1.219342872	39.77129539	1001.788202	28.8	2053.264255	1.056024011	398.5243449	199.2621678	99.70592562	0	0	0	0	0	0	0
4:39:37	-338.3214857	2092.102797	0.711988661	0.016398809	10.48342347	-0.033311632	-1.219342872	39.77129539	1001.788202	28.8	2053.264255	1.056024011	398.5243449	199.2621678	99.70592562	0	0	0	0	0	0	0
4:39:37	-338.3214857	2092.102797	0.711988661	0.016398809	10.48342347	-0.033311632	-1.219342872	39.77129539	1001.788202	28.8	2053.264255	1.056024011	398.5243449	199.2621678	99.70592562	0	0	0	0	0	0	0
4:39:37	-338.3214857	2092.102797	0.711988661	0.016398809	10.48342347	-0.033311632	-1.219342872	39.77129539	1001.788202	28.8	2053.264255	1.056024011	398.5243449	199.2621678	99.70592562	0	0	0	0	0	0	0
4:39:37	-338.3214857	2092.102797	0.711988661	0.016398809	10.48342347	-0.033311632	-1.219342872	39.77129539	1001.788202	28.8	2053.264255	1.056024011	398.5243449	199.2621678	99.70592562	0	0	0	0	0	0	0
4:39:37	-180.4853287	2066.162632	0.412434194	-0.15108381	10.35145682	0.077696444	-0.714807551	39.78530324	1001.679624	28.8	2045.073771	1.272684294	398.5397926	199.2698939	99.70596192	0	0	0	0	0	0	0
4:39:37	-180.4853287	2066.162632	0.412434194	-0.15108381	10.35145682	0.077696444	-0.714807551	39.78530324	1001.679624	28.8	2045.073771	1.272684294	398.5397926	199.2698939	99.70596192	0	0	0	0	0	0	0
4:39:37	-180.4853287	2066.162632	0.412434194	-0.15108381	10.35145682	0.077696444	-0.714807551	39.78530324	1001.679624	28.8	2045.073771	1.272684294	398.5397926	199.2698939	99.70596192	0	0	0	0	0	0	0
4:39:37	-180.4853287	2066.162632	0.412434194	-0.15108381	10.35145682	0.077696444	-0.714807551	39.78530324	1001.679624	28.8	2045.073771	1.272684294	398.5397926	199.2698939	99.70596192	0	0	0	0	0	0	0
4:39:38	-180.4853287	2066.162632	0.412434194	-0.15108381	10.35145682	0.077696444	-0.714807551	39.78530324	1001.679624	28.8	2045.073771	1.272684294	398.5397926	199.2698939	99.70596192	0	0	0	0	0	0	0
4:39:38	-180.4853287	2066.162632	0.412434194	-0.15108381	10.35145682	0.077696444	-0.714807551	39.78530324	1001.679624	28.8	2045.073771	1.272684294	398.5397926	199.2698939	99.70596192	0	0	0	0	0	0	0
4:39:38	-180.4853287	2066.162632	0.412434194	-0.15108381	10.35145682	0.077696444	-0.714807551	39.78530324	1001.679624	28.8	2045.073771	1.272684294	398.5397926	199.2698939	99.70596192	0	0	0	0	0	0	0
4:39:38	-180.4853287	2066.162632	0.412434194	-0.15108381	10.35145682	0.077696444	-0.714807551	39.78530324	1001.679624	28.8	2045.073771	1.272684294	398.5397926	199.2698939	99.70596192	0	0	0	0	0	0	0
4:39:38	-73.65990429	2052.955628	0.275470308	-0.072314911	10.28388989	0.134916579	-0.381925466	39.49967526	1001.826207	28.8	2040.742507	1.383614358	395.9164058	197.9582017	99.7001245	0	0	0	0	0	0	0
4:39:38	-73.65990429	2052.955628	0.275470308	-0.072314911	10.28388989	0.134916579	-0.381925466	39.49967526	1001.826207	28.8	2040.742507	1.383614358	395.9164058	197.9582017	99.7001245	0	0	0	0	0	0	0
4:39:38	-73.65990429	2052.955628	0.275470308	-0.072314911	10.28388989	0.134916579	-0.381925466	39.49967526	1001.826207	28.8	2040.742507	1.383614358	395.9164058	197.9582017	99.7001245	0	0	0	0	0	0	0
4:39:38	-73.65990429	2052.955628	0.275470308	-0.072314911	10.28388989	0.134916579	-0.381925466	39.49967526	1001.826207	28.8	2040.742507	1.383614358	395.9164058	197.9582017	99.7001245	0	0	0	0	0	0	0
4:39:38	-73.65990429	2052.955628	0.275470308	-0.072314911	10.28388989	0.134916579	-0.381925466	39.49967526	1001.826207	28.8	2040.742507	1.383614358	395.9164058	197.9582017	99.7001245	0	0	0	0	0	0	0
4:39:38	-73.65990429	2052.955628	0.275470308	-0.072314911	10.28388989	0.134916579	-0.381925466	39.49967526	1001.826207	28.8	2040.742507	1.383614358	395.9164058	197.9582017	99.7001245	0	0	0	0	0	0	0
4:39:38	-73.65990429	2052.955628	0.275470308	-0.072314911	10.28388989	0.134916579	-0.381925466	39.49967526	1001.826207	28.8	2040.742507	1.383614358	395.9164058	197.9582017	99.7001245	0	0	0	0	0	0	0
4:39:38	-73.65990429	2052.955628	0.275470308	-0.072314911	10.28388989	0.134916579	-0.381925466	39.49967526	1001.826207	28.8	2040.742507	1.383614358	395.9164058	197.9582017	99.7001245	0	0	0	0	0	0	0
4:39:38	84.32522501	2046.382905	0.165720797	-0.165329234	10.24685562	0.165397289	-0.170913839	39.35343373	1001.901258	28.8	2038.410595	1.440410552	394.5732318	197.2866153	99.69713575	0	0	0	0	0	0	0
4:39:38	84.32522501	2046.382905	0.165720797	-0.165329234	10.24685562	0.165397289	-0.170913839	39.35343373	1001.901258	28.8	2038.410595	1.440410552	394.5732318	197.2866153	99.69713575	0	0	0	0	0	0	0
4:39:38	84.32522501	2046.382905	0.165720797	-0.165329234	10.24685562	0.165397289	-0.170913839	39.35343373	1001.901258	28.8	2038.410595	1.440410552	394.5732318	197.2866153	99.69713575	0	0	0	0	0	0	0
4:39:38	84.32522501	2046.382905	0.165720797	-0.165329234	10.24685562	0.165397289	-0.170913839	39.35343373	1001.901258	28.8	2038.410595	1.440410552	394.5732318	197.2866153	99.69713575	0	0	0	0	0	0	0
4:39:38	84.32522501	2046.382905	0.165720797	-0.165329234	10.24685562	0.165397289	-0.170913839	39.35343373	1001.901258	28.8	2038.410595	1.440410552	394.5732318	197.2866153	99.69713575	0	0	0	0	0	0	0
4:39:38	84.32522501	2046.382905	0.165720797	-0.165329234	10.24685562	0.165397289	-0.170913839	39.35343373	1001.901258	28.8	2038.410595	1.440410552	394.5732318	197.2866153	99.69713575	0	0	0	0	0	0	0
4:39:38	84.32522501	2046.382905	0.165720797	-0.165329234	10.24685562	0.165397289	-0.170913839	39.35343373	1001.901258	28.8	2038.410595	1.440410552	394.5732318	197.2866153	99.69713575	0	0	0	0	0	0	0
4:39:38	84.32522501	2046.382905	0.165720797	-0.165329234	10.24685562	0.165397289	-0.170913839	39.35343373	1001.901258	28.8	2038.410595	1.440410552	394.5732318	197.2866153	99.69713575	0	0	0	0	0	0	0
4:39:38	84.32522501	2046.382905	0.165720797	-0.165329234	10.24685562	0.165397289	-0.170913839	39.35343373	1001.901258	28.8	2038.410595	1.440410552	394.5732318	197.2866153	99.69713575	0	0	0	0	0	0	0
4:39:38	150.0105952	2043.019872	0.113777048	-0.381328568	10.22689408	0.180747412	-0.033739885	39.27855807	1001.939684	28.8	2036.622489	1.469490202	393.8855267	196.942763	99.6956055	0	0	0	0	0	0	0
4:39:38	150.0105952	2043.019872	0.113777048	-0.381328568	10.22689408	0.180747412	-0.033739885	39.27855807	1001.939684	28.8	2036.622489	1.469490202	393.8855267	196.942763	99.6956055	0	0	0	0	0	0	0
4:39:38	150.0105952	2043.019872	0.113777048	-0.381328568	10.22689408	0.180747412	-0.033739885	39.27855807	1001.939684	28.8	2036.622489	1.469490202	393.8855267	196.942763	99.6956055	0	0	0	0	0	0	0
4:39:38	150.0105952	2043.019872	0.113777048	-0.381328568	10.22689408	0.180747412	-0.033739885	39.27855807	1001.939684	28.8	2036.622489	1.469490202	393.8855267	196.942763	99.6956055	0	0	0	0	0	0	0
4:39:38	150.0105952	2043.019872	0.113777048	-0.381328568	10.22689408	0.180747412	-0.033739885	39.27855807	1001.939684	28.8	2036.622489	1.469490202	393.8855267	196.942763	99.6956055	0	0	0	0	0	0	0
4:39:38	150.0105952	2043.019872	0.113777048	-0.381328568	10.22689408	0.180747412	-0.033739885	39.27855807	1001.939684	28.8	2036.622489	1.469490202	393.8855267	196.942763	99.6956055	0	0	0	0	0	0	0
4:39:38	150.0105952	2043.019872	0.113777048	-0.381328568	10.22689408	0.180747412	-0.033739885	39.27855807	1001.939684	28.8	2036.622489	1.469490202	393.8855267	196.942763	99.6956055	0	0	0	0	0	0	0
4:39:38	150.0105952	2043.019872	0.113777048	-0.381328568	10.22689408	0.180747412	-0.033739885	39.27855807	1001.939684	28.8	2036.622489	1.469490202	393.8855267	196.942763	99.6956055	0	0	0	0	0	0	0
4:39:38	30.61986474	2040.205046	0.122213849	-0.354720227	10.21343377	0.183110675	0.051317179	39.24022173	1001.100478	28.8	2034.923322	1.484378984	393.5334217	196.7667107	99.69482202	0	0	0	0	0	0	0
4:39:38	30.61986474	2040.205046	0.122213849	-0.354720227	10.21343377	0.183110675	0.051317179	39.24022173	1001.100478	28.8	2034.923322	1.484378984	393.5334217	196.7667107	99.69482202	0	0	0	0	0	0	0
4:39:38	30.61986474	2040.205046	0.122213849	-0.354720227	10.21343377	0.183110675	0.051317179	39.24022173	1001.100478	28.8	2034.923322	1.484378984	393.5334217	196.7667107	99.69482202	0	0	0	0	0	0	0
4:39:39	30.61986474	2040.205046	0.122213849	-0.354720227	10.21343377	0.183110675	0.051317179	39.24022173	1001.100478	28.8	2034.923322	1.484378984	393.5334217	196.7667107	99.69482202	0	0	0	0	0	0	0
4:39:39	30.61986474	2040.205046	0.122213849	-0.354720227	10.21343377	0.183110675	0.051317179	39.24022173	1001.100478	28.8	2034.923322	1.484378984	393.5334217	196.7667107	99.69482202	0	0	0	0	0	0	0
4:39:39	30.61986474	2040.205046	0.122213849	-0.354720227	10.21343377	0.183110675	0.051317179	39.24022173	1001.100478	28.8	2034.923322	1.484378984	393.5334217	196.7667107	99.69482202	0	0	0	0	0	0	0
4:39:39	30.61986474	2040.205046	0.122213849	-0.354720227	10.21343377	0.183110675	0.051317179	39.24022173	1001.100478	28.8	2034.923322	1.484378984	393.5334217	196.7667107	99.69482202	0	0	0	0	0	0	0
4:39:39	30.61986474	2040.205046	0.122213849	-0.354720227	10.21343377	0.183110675	0.051317179	39.24022173	1001.100478	28.8	2034.923322	1.484378984	393.5334217	196.7667107	99.69482202	0	0	0	0	0	0	0
4:39:39	30.61986474	2040.205046	0.122213849	-0.354720227	10.21343377	0.183110675	0.051317179	39.24022173	1001.100478	28.8	2034.923322	1.484378984	393.5334217	196.7667107	99.69482202	0	0	0	0	0	0	0
4:39:39	-9.888197251	2037.934896	0.118717491	-0.214784756	10.20446209	0.180288666	0.102602395	39.26939353	1000.670805	28.8	2033.867045	1.51200204	393.3531439	196.6765719	99.69442087	0	0	0	0	0	0	0
4:39:39	-9.888197251	2037.934896	0.118717491	-0.214784756	10.20446209	0.180288666	0.102602395	39.26939353	1000.670805	28.8	2033.867045	1.51200204	393.3531439	196.6765719	99.69442087	0	0	0	0	0	0	0
4:39:39	-9.888197251	2037.934896	0.118717491	-0.214784756	10.20446209	0.180288666	0.102602395	39.26939353	1000.670805	28.8	2033.867045	1.51200204	393.3531439	196.6765719	99.69442087	0	0	0	0	0	0	0
4:39:39	-9.888197251	2037.934896	0.118717491	-0.214784756	10.20446209	0.180288666	0.102602395	39.26939353	1000.670805	28.8	2033.867045	1.51200204	393.3531439	196.6765719	99.69442087	0	0	0	0	0	0	0
4:39:39	-9.888197251	2037.934896	0.118717491	-0.214784756	10.20446209	0.180288666	0.102602395	39.26939353	1000.670805	28.8	2033.867045	1.51200204	393.3531439	196.6765719	99.69442087	0	0	0	0	0	0	0
4:39:39	-9.888197251	2037.934896	0.118717491	-0.214784756	10.20446209	0.180288666	0.102602395	39.26939353	1000.670805	28.8	2033.867045	1.51200204	393.3531439	196.6765719	99.69442087	0	0	0	0	0	0	0
4:39:39	-9.888197251	2037.934896	0.118717491	-0.214784756	10.20446209	0.180288666	0.102602395	39.26939353	1000.670805	28.8	2033.867045	1.51200204	393.3531439	196.6765719	99.69442087	0	0	0	0	0	0	0
4:39:39	-4.789308993	2036.508011	0.087695355	-0.187009795	10.19886859	0.177435797	0.132764426	39.28432949	1000.450812	28.8	2033.357063	1.506145044	393.2608417	196.6304208	99.69421549	0	0	0	0	0	0	0
4:39:39	-4.789308993	2036.508011	0.087695355	-0.187009795	10.19886859	0.177435797	0.132764426	39.28432949	1000.450812	28.8	2033.357063	1.506145044	393.2608417	196.6304208	99.69421549	0	0	0	0	0	0	0
4:39:39	-4.789308993	2036.508011	0.087695355	-0.187009795	10.19886859	0.177435797	0.132764426	39.28432949	1000.450812	28.8	2033.357063	1.506145044	393.2608417	196.6304208	99.69421549	0	0	0	0	0	0	0
4:39:39	-4.789308993	2036.508011	0.087695355	-0.187009795	10.19886859	0.177435797	0.132764426	39.28432949	1000.450812	28.8	2033.357063	1.506145044	393.2608417	196.6304208	99.69421549	0	0	0	0	0	0	0
4:39:39	-4.789308993	2036.508011	0.087695355	-0.187009795	10.19886859	0.177435797	0.132764426	39.28432949	1000.450812	28.8	2033.357063	1.506145044	393.2608417	196.6304208	99.69421549	0	0	0	0	0	0	0
4:39:39	-4.789308993	2036.508011	0.087695355	-0.187009795	10.19886859	0.177435797	0.132764426	39.28432949	1000.450812	28.8	2033.357063	1.506145044	393.2608417	196.6304208	99.69421549	0	0	0	0	0	0	0
4:39:39	-4.789308993	2036.508011	0.087695355	-0.187009795	10.19886859	0.177435797	0.132764426	39.28432949	1000.450812	28.8	2033.357063	1.506145044	393.2608417	196.6304208	99.69421549	0	0	0	0	0	0	0
4:39:39	-4.789308993	2036.508011	0.087695355	-0.187009795	10.19886859	0.177435797	0.132764426	39.28432949	1000.450812	28.8	2033.357063	1.506145044	393.2608417	196.6304208	99.69421549	0	0	0	0	0	0	0
4:39:39	-4.789308993	2036.508011	0.087695355	-0.187009795	10.19886859	0.177435797	0.132764426	39.28432949	1000.450812	28.8	2033.357063	1.506145044	393.2608417	196.6304208	99.69421549	0	0	0	0	0	0	0
4:39:39	-5.978422204	2035.595613	0.100524022	-0.236869015	10.19600472	0.175183128	0.149959386	39.2919767	1000.338176	28.8	2033.074536	1.503146263	393.2135829	196.6067914	99.69411033	0	0	0	0	0	0	0
4:39:39	-5.978422204	2035.595613	0.100524022	-0.236869015	10.19600472	0.175183128	0.149959386	39.2919767	1000.338176	28.8	2033.074536	1.503146263	393.2135829	196.6067914	99.69411033	0	0	0	0	0	0	0
4:39:39	-5.978422204	2035.595613	0.100524022	-0.236869015	10.19600472	0.175183128	0.149959386	39.2919767	1000.338176	28.8	2033.074536	1.503146263	393.2135829	196.6067914	99.69411033	0	0	0	0	0	0	0
4:39:39	-5.978422204	2035.595613	0.100524022	-0.236869015	10.19600472	0.175183128	0.149959386	39.2919767	1000.338176	28.8	2033.074536	1.503146263	393.2135829	196.6067914	99.69411033	0	0	0	0	0	0	0
4:39:39	-5.978422204	2035.595613	0.100524022	-0.236869015	10.19600472	0.175183128	0.149959386	39.2919767	1000.338176	28.8	2033.074536	1.503146263	393.2135829	196.6067914	99.69411033	0	0	0	0	0	0	0
4:39:39	-5.978422204	2035.595613	0.100524022	-0.236869015	10.19600472	0.175183128	0.149959386	39.2919767	1000.338176	28.8	2033.074536	1.503146263	393.2135829	196.6067914	99.69411033	0	0	0	0	0	0	0
4:39:39	-5.978422204	2035.595613	0.100524022	-0.236869015	10.19600472	0.175183128	0.149959386	39.2919767	1000.338176	28.8	2033.074536	1.503146263	393.2135829	196.6067914	99.69411033	0	0	0	0	0	0	0
4:39:39	-5.978422204	2035.595613	0.100524022	-0.236869015	10.19600472	0.175183128	0.149959386	39.2919767	1000.338176	28.8	2033.074536	1.503146263	393.2135829	196.6067914	99.69411033	0	0	0	0	0	0	0
4:39:39	-6.591880169	2035.736658	0.082476299	-0.212940936	10.19453842	0.177149762	0.161075206	39.29589207	1002.444786	28.8	2032.959379	1.501610886	393.1893865	196.5946932	99.69405649	0	0	0	0	0	0	0
4:39:39	-6.591880169	2035.736658	0.082476299	-0.212940936	10.19453842	0.177149762	0.161075206	39.29589207	1002.444786	28.8	2032.959379	1.501610886	393.1893865	196.5946932	99.69405649	0	0	0	0	0	0	0
4:39:40	-6.591880169	2035.736658	0.082476299	-0.212940936	10.19453842	0.177149762	0.161075206	39.29589207	1002.444786	28.8	2032.959379	1.501610886	393.1893865	196.5946932	99.69405649	0	0	0	0	0	0	0
4:39:40	-6.591880169	2035.736658	0.082476299	-0.212940936	10.19453842	0.177149762	0.161075206	39.29589207	1002.444786	28.8	2032.959379	1.501610886	393.1893865	196.5946932	99.69405649	0	0	0	0	0	0	0
4:39:40	-6.591880169	2035.736658	0.082476299	-0.212940936	10.19453842	0.177149762	0.161075206	39.29589207	1002.444786	28.8	2032.959379	1.501610886	393.1893865	196.5946932	99.69405649	0	0	0	0	0	0	0
4:39:40	-6.591880169	2035.736658	0.082476299	-0.212940936	10.19453842	0.177149762	0.161075206	39.29589207	1002.444786	28.8	2032.959379	1.501610886	393.1893865	196.5946932	99.69405649	0	0	0	0	0	0	0
4:39:40	-6.591880169	2035.736658	0.082476299	-0.212940936	10.19453842	0.177149762	0.161075206	39.29589207	1002.444786	28.8	2032.959379	1.501610886	393.1893865	196.5946932	99.69405649	0	0	0	0	0	0	0
4:39:40	-6.591880169	2035.736658	0.082476299	-0.212940936	10.19453842	0.177149762	0.161075206	39.29589207	1002.444786	28.8	2032.959379	1.501610886	393.1893865	196.5946932	99.69405649	0	0	0	0	0	0	0
4:39:40	-6.591880169	2035.736658	0.082476299	-0.212940936	10.19453842	0.177149762	0.161075206	39.29589207	1002.444786	28.8	2032.959379	1.501610886	393.1893865	196.5946932	99.69405649	0	0	0	0	0	0	0
4:39:40	-12.49300265	2035.502297	0.089251865	-0.043625759	10.19478767	0.115076678	0.164414505	39.44429674	1003.52337	28.8	2032.56561	1.549624774	395.5013419	197.7504269	99.69890892	0	0	0	0	0	0	0
4:39:40	-12.49300265	2035.502297	0.089251865	-0.043625759	10.19478767	0.115076678	0.164414505	39.44429674	1003.52337	28.8	2032.56561	1.549624774	395.5013419	197.7504269	99.69890892	0	0	0	0	0	0	0
4:39:40	-12.49300265	2035.502297	0.089251865	-0.043625759	10.19478767	0.115076678	0.164414505	39.44429674	1003.52337	28.8	2032.56561	1.549624774	395.5013419	197.7504269	99.69890892	0	0	0	0	0	0	0
4:39:40	-12.49300265	2035.502297	0.089251865	-0.043625759	10.19478767	0.115076678	0.164414505	39.44429674	1003.52337	28.8	2032.56561	1.549624774	395.5013419	197.7504269	99.69890892	0	0	0	0	0	0	0
4:39:40	-12.49300265	2035.502297	0.089251865	-0.043625759	10.19478767	0.115076678	0.164414505	39.44429674	1003.52337	28.8	2032.56561	1.549624774	395.5013419	197.7504269	99.69890892	0	0	0	0	0	0	0
4:39:40	-12.49300265	2035.502297	0.089251865	-0.043625759	10.19478767	0.115076678	0.164414505	39.44429674	1003.52337	28.8	2032.56561	1.549624774	395.5013419	197.7504269	99.69890892	0	0	0	0	0	0	0
4:39:40	-12.49300265	2035.502297	0.089251865	-0.043625759	10.19478767	0.115076678	0.164414505	39.44429674	1003.52337	28.8	2032.56561	1.549624774	395.5013419	197.7504269	99.69890892	0	0	0	0	0	0	0
4:39:40	-12.49300265	2035.502297	0.089251865	-0.043625759	10.19478767	0.115076678	0.164414505	39.44429674	1003.52337	28.8	2032.56561	1.549624774	395.5013419	197.7504269	99.69890892	0	0	0	0	0	0	0
4:39:40	179.1018946	2044.607416	-0.108703045	-0.524040389	10.25781929	-0.903232741	-0.063179773	39.52027993	1004.075606	28.8	2032.485872	1.574207884	396.685063	198.3421626	99.70139337	0	0	0	0	0	0	0
4:39:40	179.1018946	2044.607416	-0.108703045	-0.524040389	10.25781929	-0.903232741	-0.063179773	39.52027993	1004.075606	28.8	2032.485872	1.574207884	396.685063	198.3421626	99.70139337	0	0	0	0	0	0	0
4:39:40	179.1018946	2044.607416	-0.108703045	-0.524040389	10.25781929	-0.903232741	-0.063179773	39.52027993	1004.075606	28.8	2032.485872	1.574207884	396.685063	198.3421626	99.70139337	0	0	0	0	0	0	0
4:39:40	179.1018946	2044.607416	-0.108703045	-0.524040389	10.25781929	-0.903232741	-0.063179773	39.52027993	1004.075606	28.8	2032.485872	1.574207884	396.685063	198.3421626	99.70139337	0	0	0	0	0	0	0
4:39:40	179.1018946	2044.607416	-0.108703045	-0.524040389	10.25781929	-0.903232741	-0.063179773	39.52027993	1004.075606	28.8	2032.485872	1.574207884	396.685063	198.3421626	99.70139337	0	0	0	0	0	0	0
4:39:40	179.1018946	2044.607416	-0.108703045	-0.524040389	10.25781929	-0.903232741	-0.063179773	39.52027993	1004.075606	28.8	2032.485872	1.574207884	396.685063	198.3421626	99.70139337	0	0	0	0	0	0	0
4:39:40	179.1018946	2044.607416	-0.108703045	-0.524040389	10.25781929	-0.903232741	-0.063179773	39.52027993	1004.075606	28.8	2032.485872	1.574207884	396.685063	198.3421626	99.70139337	0	0	0	0	0	0	0
4:39:40	179.1018946	2044.607416	-0.108703045	-0.524040389	10.25781929	-0.903232741	-0.063179773	39.52027993	1004.075606	28.8	2032.485872	1.574207884	396.685063	198.3421626	99.70139337	0	0	0	0	0	0	0
4:39:40	179.1018946	2044.607416	-0.108703045	-0.524040389	10.25781929	-0.903232741	-0.063179773	39.52027993	1004.075606	28.8	2032.485872	1.574207884	396.685063	198.3421626	99.70139337	0	0	0	0	0	0	0
4:39:40	141.4536021	2074.877109	-0.249231959	-0.566860679	10.44140347	-2.710679163	-0.870140044	39.55918332	1004.35835	28.8	2033.137439	1.537994437	397.2911283	198.6451312	99.7026654	0	0	0	0	0	0	0
4:39:40	141.4536021	2074.877109	-0.249231959	-0.566860679	10.44140347	-2.710679163	-0.870140044	39.55918332	1004.35835	28.8	2033.137439	1.537994437	397.2911283	198.6451312	99.7026654	0	0	0	0	0	0	0
4:39:40	141.4536021	2074.877109	-0.249231959	-0.566860679	10.44140347	-2.710679163	-0.870140044	39.55918332	1004.35835	28.8	2033.137439	1.537994437	397.2911283	198.6451312	99.7026654	0	0	0	0	0	0	0
4:39:40	141.4536021	2074.877109	-0.249231959	-0.566860679	10.44140347	-2.710679163	-0.870140044	39.55918332	1004.35835	28.8	2033.137439	1.537994437	397.2911283	198.6451312	99.7026654	0	0	0	0	0	0	0
4:39:40	141.4536021	2074.877109	-0.249231959	-0.566860679	10.44140347	-2.710679163	-0.870140044	39.55918332	1004.35835	28.8	2033.137439	1.537994437	397.2911283	198.6451312	99.7026654	0	0	0	0	0	0	0
4:39:40	141.4536021	2074.877109	-0.249231959	-0.566860679	10.44140347	-2.710679163	-0.870140044	39.55918332	1004.35835	28.8	2033.137439	1.537994437	397.2911283	198.6451312	99.7026654	0	0	0	0	0	0	0
4:39:40	141.4536021	2074.877109	-0.249231959	-0.566860679	10.44140347	-2.710679163	-0.870140044	39.55918332	1004.35835	28.8	2033.137439	1.537994437	397.2911283	198.6451312	99.7026654	0	0	0	0	0	0	0
4:39:40	141.4536021	2074.877109	-0.249231959	-0.566860679	10.44140347	-2.710679163	-0.870140044	39.55918332	1004.35835	28.8	2033.137439	1.537994437	397.2911283	198.6451312	99.7026654	0	0	0	0	0	0	0
4:39:41	236.5967003	2115.111704	-0.679446763	-0.828576668	10.69958258	-4.523835732	-1.958127702	39.59910186	1003.366563	28.8	2034.507665	1.519453152	397.6014337	198.8002512	99.70331669	0	0	0	0	0	0	0
4:39:41	236.5967003	2115.111704	-0.679446763	-0.828576668	10.69958258	-4.523835732	-1.958127702	39.59910186	1003.366563	28.8	2034.507665	1.519453152	397.6014337	198.8002512	99.70331669	0	0	0	0	0	0	0
4:39:41	236.5967003	2115.111704	-0.679446763	-0.828576668	10.69958258	-4.523835732	-1.958127702	39.59910186	1003.366563	28.8	2034.507665	1.519453152	397.6014337	198.8002512	99.70331669	0	0	0	0	0	0	0
4:39:41	236.5967003	2115.111704	-0.679446763	-0.828576668	10.69958258	-4.523835732	-1.958127702	39.59910186	1003.366563	28.8	2034.507665	1.519453152	397.6014337	198.8002512	99.70331669	0	0	0	0	0	0	0
4:39:41	236.5967003	2115.111704	-0.679446763	-0.828576668	10.69958258	-4.523835732	-1.958127702	39.59910186	1003.366563	28.8	2034.507665	1.519453152	397.6014337	198.8002512	99.70331669	0	0	0	0	0	0	0
4:39:41	236.5967003	2115.111704	-0.679446763	-0.828576668	10.69958258	-4.523835732	-1.958127702	39.59910186	1003.366563	28.8	2034.507665	1.519453152	397.6014337	198.8002512	99.70331669	0	0	0	0	0	0	0
4:39:41	236.5967003	2115.111704	-0.679446763	-0.828576668	10.69958258	-4.523835732	-1.958127702	39.59910186	1003.366563	28.8	2034.507665	1.519453152	397.6014337	198.8002512	99.70331669	0	0	0	0	0	0	0
4:39:41	236.5967003	2115.111704	-0.679446763	-0.828576668	10.69958258	-4.523835732	-1.958127702	39.59910186	1003.366563	28.8	2034.507665	1.519453152	397.6014337	198.8002512	99.70331669	0	0	0	0	0	0	0
4:39:41	253.6984785	2194.13616	-1.268876743	-1.186079254	11.19806628	-6.348227895	-3.432145384	39.64834015	1002.858768	28.8	2037.62974	1.461160014	397.76031	198.8796726	99.70365014	0	0	0	0	0	0	0
4:39:41	253.6984785	2194.13616	-1.268876743	-1.186079254	11.19806628	-6.348227895	-3.432145384	39.64834015	1002.858768	28.8	2037.62974	1.461160014	397.76031	198.8796726	99.70365014	0	0	0	0	0	0	0
4:39:41	253.6984785	2194.13616	-1.268876743	-1.186079254	11.19806628	-6.348227895	-3.432145384	39.64834015	1002.858768	28.8	2037.62974	1.461160014	397.76031	198.8796726	99.70365014	0	0	0	0	0	0	0
4:39:41	253.6984785	2194.13616	-1.268876743	-1.186079254	11.19806628	-6.348227895	-3.432145384	39.64834015	1002.858768	28.8	2037.62974	1.461160014	397.76031	198.8796726	99.70365014	0	0	0	0	0	0	0
4:39:41	253.6984785	2194.13616	-1.268876743	-1.186079254	11.19806628	-6.348227895	-3.432145384	39.64834015	1002.858768	28.8	2037.62974	1.461160014	397.76031	198.8796726	99.70365014	0	0	0	0	0	0	0
4:39:41	253.6984785	2194.13616	-1.268876743	-1.186079254	11.19806628	-6.348227895	-3.432145384	39.64834015	1002.858768	28.8	2037.62974	1.461160014	397.76031	198.8796726	99.70365014	0	0	0	0	0	0	0
4:39:41	253.6984785	2194.13616	-1.268876743	-1.186079254	11.19806628	-6.348227895	-3.432145384	39.64834015	1002.858768	28.8	2037.62974	1.461160014	397.76031	198.8796726	99.70365014	0	0	0	0	0	0	0
4:39:41	253.6984785	2194.13616	-1.268876743	-1.186079254	11.19806628	-6.348227895	-3.432145384	39.64834015	1002.858768	28.8	2037.62974	1.461160014	397.76031	198.8796726	99.70365014	0	0	0	0	0	0	0
4:39:41	553.570077	2301.195386	-1.847704892	-1.565144578	11.84724194	-7.760140682	-4.906050436	39.67355016	1002.598777	28.8	2042.750515	1.346513927	397.8416547	198.9203364	99.70382087	0	0	0	0	0	0	0
4:39:41	553.570077	2301.195386	-1.847704892	-1.565144578	11.84724194	-7.760140682	-4.906050436	39.67355016	1002.598777	28.8	2042.750515	1.346513927	397.8416547	198.9203364	99.70382087	0	0	0	0	0	0	0
4:39:41	553.570077	2301.195386	-1.847704892	-1.565144578	11.84724194	-7.760140682	-4.906050436	39.67355016	1002.598777	28.8	2042.750515	1.346513927	397.8416547	198.9203364	99.70382087	0	0	0	0	0	0	0
4:39:41	553.570077	2301.195386	-1.847704892	-1.565144578	11.84724194	-7.760140682	-4.906050436	39.67355016	1002.598777	28.8	2042.750515	1.346513927	397.8416547	198.9203364	99.70382087	0	0	0	0	0	0	0
4:39:41	553.570077	2301.195386	-1.847704892	-1.565144578	11.84724194	-7.760140682	-4.906050436	39.67355016	1002.598777	28.8	2042.750515	1.346513927	397.8416547	198.9203364	99.70382087	0	0	0	0	0	0	0
4:39:41	553.570077	2301.195386	-1.847704892	-1.565144578	11.84724194	-7.760140682	-4.906050436	39.67355016	1002.598777	28.8	2042.750515	1.346513927	397.8416547	198.9203364	99.70382087	0	0	0	0	0	0	0
4:39:41	553.570077	2301.195386	-1.847704892	-1.565144578	11.84724194	-7.760140682	-4.906050436	39.67355016	1002.598777	28.8	2042.750515	1.346513927	397.8416547	198.9203364	99.70382087	0	0	0	0	0	0	0
4:39:41	553.570077	2301.195386	-1.847704892	-1.565144578	11.84724194	-7.760140682	-4.906050436	39.67355016	1002.598777	28.8	2042.750515	1.346513927	397.8416547	198.9203364	99.70382087	0	0	0	0	0	0	0
4:39:41	553.570077	2301.195386	-1.847704892	-1.565144578	11.84724194	-7.760140682	-4.906050436	39.67355016	1002.598777	28.8	2042.750515	1.346513927	397.8416547	198.9203364	99.70382087	0	0	0	0	0	0	0
4:39:41	410.7263354	2432.939566	-1.593136905	-1.519234024	12.59467587	-8.240216029	-6.246481823	39.68645768	1002.465662	28.8	2051.427184	1.157415131	397.8833032	198.9411562	99.70390829	0	0	0	0	0	0	0
4:39:41	410.7263354	2432.939566	-1.593136905	-1.519234024	12.59467587	-8.240216029	-6.246481823	39.68645768	1002.465662	28.8	2051.427184	1.157415131	397.8833032	198.9411562	99.70390829	0	0	0	0	0	0	0
4:39:41	410.7263354	2432.939566	-1.593136905	-1.519234024	12.59467587	-8.240216029	-6.246481823	39.68645768	1002.465662	28.8	2051.427184	1.157415131	397.8833032	198.9411562	99.70390829	0	0	0	0	0	0	0
4:39:41	410.7263354	2432.939566	-1.593136905	-1.519234024	12.59467587	-8.240216029	-6.246481823	39.68645768	1002.465662	28.8	2051.427184	1.157415131	397.8833032	198.9411562	99.70390829	0	0	0	0	0	0	0
4:39:41	410.7263354	2432.939566	-1.593136905	-1.519234024	12.59467587	-8.240216029	-6.246481823	39.68645768	1002.465662	28.8	2051.427184	1.157415131	397.8833032	198.9411562	99.70390829	0	0	0	0	0	0	0
4:39:41	410.7263354	2432.939566	-1.593136905	-1.519234024	12.59467587	-8.240216029	-6.246481823	39.68645768	1002.465662	28.8	2051.427184	1.157415131	397.8833032	198.9411562	99.70390829	0	0	0	0	0	0	0
4:39:41	410.7263354	2432.939566	-1.593136905	-1.519234024	12.59467587	-8.240216029	-6.246481823	39.68645768	1002.465662	28.8	2051.427184	1.157415131	397.8833032	198.9411562	99.70390829	0	0	0	0	0	0	0
4:39:42	410.7263354	2432.939566	-1.593136905	-1.519234024	12.59467587	-8.240216029	-6.246481823	39.68645768	1002.465662	28.8	2051.427184	1.157415131	397.8833032	198.9411562	99.70390829	0	0	0	0	0	0	0
4:39:42	128.3651237	2522.154466	-0.580070095	-0.76720782	13.02529805	-7.077126607	-6.815102694	39.83946633	1002.636139	28.8	2062.796126	0.885396547	399.7316993	199.865352	99.70834504	0	0	0	0	0	0	0
4:39:42	128.3651237	2522.154466	-0.580070095	-0.76720782	13.02529805	-7.077126607	-6.815102694	39.83946633	1002.636139	28.8	2062.796126	0.885396547	399.7316993	199.865352	99.70834504	0	0	0	0	0	0	0
4:39:42	128.3651237	2522.154466	-0.580070095	-0.76720782	13.02529805	-7.077126607	-6.815102694	39.83946633	1002.636139	28.8	2062.796126	0.885396547	399.7316993	199.865352	99.70834504	0	0	0	0	0	0	0
4:39:42	128.3651237	2522.154466	-0.580070095	-0.76720782	13.02529805	-7.077126607	-6.815102694	39.83946633	1002.636139	28.8	2062.796126	0.885396547	399.7316993	199.865352	99.70834504	0	0	0	0	0	0	0
4:39:42	128.3651237	2522.154466	-0.580070095	-0.76720782	13.02529805	-7.077126607	-6.815102694	39.83946633	1002.636139	28.8	2062.796126	0.885396547	399.7316993	199.865352	99.70834504	0	0	0	0	0	0	0
4:39:42	128.3651237	2522.154466	-0.580070095	-0.76720782	13.02529805	-7.077126607	-6.815102694	39.83946633	1002.636139	28.8	2062.796126	0.885396547	399.7316993	199.865352	99.70834504	0	0	0	0	0	0	0
4:39:42	128.3651237	2522.154466	-0.580070095	-0.76720782	13.02529805	-7.077126607	-6.815102694	39.83946633	1002.636139	28.8	2062.796126	0.885396547	399.7316993	199.865352	99.70834504	0	0	0	0	0	0	0
4:39:42	128.3651237	2522.154466	-0.580070095	-0.76720782	13.02529805	-7.077126607	-6.815102694	39.83946633	1002.636139	28.8	2062.796126	0.885396547	399.7316993	199.865352	99.70834504	0	0	0	0	0	0	0
4:39:42	128.3651237	2522.154466	-0.580070095	-0.76720782	13.02529805	-7.077126607	-6.815102694	39.83946633	1002.636139	28.8	2062.796126	0.885396547	399.7316993	199.865352	99.70834504	0	0	0	0	0	0	0
4:39:42	-69.69657665	2535.775798	0.441292111	0.140933596	13.0288806	-5.302952823	-6.528500579	39.91780676	1002.723423	28.8	2075.004089	0.612523032	400.678078	200.3385402	99.71061666	0	0	0	0	0	0	0
4:39:42	-69.69657665	2535.775798	0.441292111	0.140933596	13.0288806	-5.302952823	-6.528500579	39.91780676	1002.723423	28.8	2075.004089	0.612523032	400.678078	200.3385402	99.71061666	0	0	0	0	0	0	0
4:39:42	-69.69657665	2535.775798	0.441292111	0.140933596	13.0288806	-5.302952823	-6.528500579	39.91780676	1002.723423	28.8	2075.004089	0.612523032	400.678078	200.3385402	99.71061666	0	0	0	0	0	0	0
4:39:42	-69.69657665	2535.775798	0.441292111	0.140933596	13.0288806	-5.302952823	-6.528500579	39.91780676	1002.723423	28.8	2075.004089	0.612523032	400.678078	200.3385402	99.71061666	0	0	0	0	0	0	0
4:39:42	-69.69657665	2535.775798	0.441292111	0.140933596	13.0288806	-5.302952823	-6.528500579	39.91780676	1002.723423	28.8	2075.004089	0.612523032	400.678078	200.3385402	99.71061666	0	0	0	0	0	0	0
4:39:42	-69.69657665	2535.775798	0.441292111	0.140933596	13.0288806	-5.302952823	-6.528500579	39.91780676	1002.723423	28.8	2075.004089	0.612523032	400.678078	200.3385402	99.71061666	0	0	0	0	0	0	0
4:39:42	-69.69657665	2535.775798	0.441292111	0.140933596	13.0288806	-5.302952823	-6.528500579	39.91780676	1002.723423	28.8	2075.004089	0.612523032	400.678078	200.3385402	99.71061666	0	0	0	0	0	0	0
4:39:42	-69.69657665	2535.775798	0.441292111	0.140933596	13.0288806	-5.302952823	-6.528500579	39.91780676	1002.723423	28.8	2075.004089	0.612523032	400.678078	200.3385402	99.71061666	0	0	0	0	0	0	0
4:39:42	-292.5382792	2488.615009	1.358773561	0.674150001	12.69741887	-3.540655845	-5.681432297	39.95791706	1002.768113	28.8	2085.966397	0.362411792	401.1626239	200.5808126	99.71177973	0	0	0	0	0	0	0
4:39:42	-292.5382792	2488.615009	1.358773561	0.674150001	12.69741887	-3.540655845	-5.681432297	39.95791706	1002.768113	28.8	2085.966397	0.362411792	401.1626239	200.5808126	99.71177973	0	0	0	0	0	0	0
4:39:42	-292.5382792	2488.615009	1.358773561	0.674150001	12.69741887	-3.540655845	-5.681432297	39.95791706	1002.768113	28.8	2085.966397	0.362411792	401.1626239	200.5808126	99.71177973	0	0	0	0	0	0	0
4:39:42	-292.5382792	2488.615009	1.358773561	0.674150001	12.69741887	-3.540655845	-5.681432297	39.95791706	1002.768113	28.8	2085.966397	0.362411792	401.1626239	200.5808126	99.71177973	0	0	0	0	0	0	0
4:39:42	-292.5382792	2488.615009	1.358773561	0.674150001	12.69741887	-3.540655845	-5.681432297	39.95791706	1002.768113	28.8	2085.966397	0.362411792	401.1626239	200.5808126	99.71177973	0	0	0	0	0	0	0
4:39:42	-292.5382792	2488.615009	1.358773561	0.674150001	12.69741887	-3.540655845	-5.681432297	39.95791706	1002.768113	28.8	2085.966397	0.362411792	401.1626239	200.5808126	99.71177973	0	0	0	0	0	0	0
4:39:42	-292.5382792	2488.615009	1.358773561	0.674150001	12.69741887	-3.540655845	-5.681432297	39.95791706	1002.768113	28.8	2085.966397	0.362411792	401.1626239	200.5808126	99.71177973	0	0	0	0	0	0	0
4:39:42	-292.5382792	2488.615009	1.358773561	0.674150001	12.69741887	-3.540655845	-5.681432297	39.95791706	1002.768113	28.8	2085.966397	0.362411792	401.1626239	200.5808126	99.71177973	0	0	0	0	0	0	0
4:39:42	-292.5382792	2488.615009	1.358773561	0.674150001	12.69741887	-3.540655845	-5.681432297	39.95791706	1002.768113	28.8	2085.966397	0.362411792	401.1626239	200.5808126	99.71177973	0	0	0	0	0	0	0
4:39:42	-503.238599	2393.585564	2.181268063	1.393940801	12.09374246	-1.950191793	-4.472157336	39.97845354	1002.790994	28.8	2094.953555	0.185554838	401.4107115	200.704856	99.71237522	0	0	0	0	0	0	0
4:39:42	-503.238599	2393.585564	2.181268063	1.393940801	12.09374246	-1.950191793	-4.472157336	39.97845354	1002.790994	28.8	2094.953555	0.185554838	401.4107115	200.704856	99.71237522	0	0	0	0	0	0	0
4:39:42	-503.238599	2393.585564	2.181268063	1.393940801	12.09374246	-1.950191793	-4.472157336	39.97845354	1002.790994	28.8	2094.953555	0.185554838	401.4107115	200.704856	99.71237522	0	0	0	0	0	0	0
4:39:42	-503.238599	2393.585564	2.181268063	1.393940801	12.09374246	-1.950191793	-4.472157336	39.97845354	1002.790994	28.8	2094.953555	0.185554838	401.4107115	200.704856	99.71237522	0	0	0	0	0	0	0
4:39:42	-503.238599	2393.585564	2.181268063	1.393940801	12.09374246	-1.950191793	-4.472157336	39.97845354	1002.790994	28.8	2094.953555	0.185554838	401.4107115	200.704856	99.71237522	0	0	0	0	0	0	0
4:39:42	-503.238599	2393.585564	2.181268063	1.393940801	12.09374246	-1.950191793	-4.472157336	39.97845354	1002.790994	28.8	2094.953555	0.185554838	401.4107115	200.704856	99.71237522	0	0	0	0	0	0	0
4:39:43	-503.238599	2393.585564	2.181268063	1.393940801	12.09374246	-1.950191793	-4.472157336	39.97845354	1002.790994	28.8	2094.953555	0.185554838	401.4107115	200.704856	99.71237522	0	0	0	0	0	0	0
4:39:43	-503.238599	2393.585564	2.181268063	1.393940801	12.09374246	-1.950191793	-4.472157336	39.97845354	1002.790994	28.8	2094.953555	0.185554838	401.4107115	200.704856	99.71237522	0	0	0	0	0	0	0
4:39:43	-374.3485147	2260.281721	2.287681248	1.46225769	11.31111614	-0.727506198	-3.137648556	40.13536821	999.2686128	28.8	2100.871012	0.095004077	401.5377323	200.7683663	99.71268011	0	0	0	0	0	0	0
4:39:43	-374.3485147	2260.281721	2.287681248	1.46225769	11.31111614	-0.727506198	-3.137648556	40.13536821	999.2686128	28.8	2100.871012	0.095004077	401.5377323	200.7683663	99.71268011	0	0	0	0	0	0	0
4:39:43	-374.3485147	2260.281721	2.287681248	1.46225769	11.31111614	-0.727506198	-3.137648556	40.13536821	999.2686128	28.8	2100.871012	0.095004077	401.5377323	200.7683663	99.71268011	0	0	0	0	0	0	0
4:39:43	-374.3485147	2260.281721	2.287681248	1.46225769	11.31111614	-0.727506198	-3.137648556	40.13536821	999.2686128	28.8	2100.871012	0.095004077	401.5377323	200.7683663	99.71268011	0	0	0	0	0	0	0
4:39:43	-374.3485147	2260.281721	2.287681248	1.46225769	11.31111614	-0.727506198	-3.137648556	40.13536821	999.2686128	28.8	2100.871012	0.095004077	401.5377323	200.7683663	99.71268011	0	0	0	0	0	0	0
4:39:43	-374.3485147	2260.281721	2.287681248	1.46225769	11.31111614	-0.727506198	-3.137648556	40.13536821	999.2686128	28.8	2100.871012	0.095004077	401.5377323	200.7683663	99.71268011	0	0	0	0	0	0	0
4:39:43	-374.3485147	2260.281721	2.287681248	1.46225769	11.31111614	-0.727506198	-3.137648556	40.13536821	999.2686128	28.8	2100.871012	0.095004077	401.5377323	200.7683663	99.71268011	0	0	0	0	0	0	0
4:39:43	-374.3485147	2260.281721	2.287681248	1.46225769	11.31111614	-0.727506198	-3.137648556	40.13536821	999.2686128	28.8	2100.871012	0.095004077	401.5377323	200.7683663	99.71268011	0	0	0	0	0	0	0
4:39:43	-216.8952315	2151.637545	1.218316799	0.589195937	10.77523546	-0.280947173	-2.079292061	40.21570852	997.4651537	28.8	2069.333038	0.731842087	401.6027669	200.8008835	99.71283622	0	0	0	0	0	0	0
4:39:43	-216.8952315	2151.637545	1.218316799	0.589195937	10.77523546	-0.280947173	-2.079292061	40.21570852	997.4651537	28.8	2069.333038	0.731842087	401.6027669	200.8008835	99.71283622	0	0	0	0	0	0	0
4:39:43	-216.8952315	2151.637545	1.218316799	0.589195937	10.77523546	-0.280947173	-2.079292061	40.21570852	997.4651537	28.8	2069.333038	0.731842087	401.6027669	200.8008835	99.71283622	0	0	0	0	0	0	0
4:39:43	-216.8952315	2151.637545	1.218316799	0.589195937	10.77523546	-0.280947173	-2.079292061	40.21570852	997.4651537	28.8	2069.333038	0.731842087	401.6027669	200.8008835	99.71283622	0	0	0	0	0	0	0
4:39:43	-216.8952315	2151.637545	1.218316799	0.589195937	10.77523546	-0.280947173	-2.079292061	40.21570852	997.4651537	28.8	2069.333038	0.731842087	401.6027669	200.8008835	99.71283622	0	0	0	0	0	0	0
4:39:43	-216.8952315	2151.637545	1.218316799	0.589195937	10.77523546	-0.280947173	-2.079292061	40.21570852	997.4651537	28.8	2069.333038	0.731842087	401.6027669	200.8008835	99.71283622	0	0	0	0	0	0	0
4:39:43	-216.8952315	2151.637545	1.218316799	0.589195937	10.77523546	-0.280947173	-2.079292061	40.21570852	997.4651537	28.8	2069.333038	0.731842087	401.6027669	200.8008835	99.71283622	0	0	0	0	0	0	0
4:39:43	-216.8952315	2151.637545	1.218316799	0.589195937	10.77523546	-0.280947173	-2.079292061	40.21570852	997.4651537	28.8	2069.333038	0.731842087	401.6027669	200.8008835	99.71283622	0	0	0	0	0	0	0
4:39:43	-216.8952315	2151.637545	1.218316799	0.589195937	10.77523546	-0.280947173	-2.079292061	40.21570852	997.4651537	28.8	2069.333038	0.731842087	401.6027669	200.8008835	99.71283622	0	0	0	0	0	0	0
4:39:43	-75.30725453	2097.113367	0.720418201	0.17137232	10.50166456	-0.046804953	-1.294781535	40.25684276	996.5417827	28.8	2052.905724	1.106703149	401.6360647	200.8175324	99.71291614	0	0	0	0	0	0	0
4:39:43	-75.30725453	2097.113367	0.720418201	0.17137232	10.50166456	-0.046804953	-1.294781535	40.25684276	996.5417827	28.8	2052.905724	1.106703149	401.6360647	200.8175324	99.71291614	0	0	0	0	0	0	0
4:39:43	-75.30725453	2097.113367	0.720418201	0.17137232	10.50166456	-0.046804953	-1.294781535	40.25684276	996.5417827	28.8	2052.905724	1.106703149	401.6360647	200.8175324	99.71291614	0	0	0	0	0	0	0
4:39:43	-75.30725453	2097.113367	0.720418201	0.17137232	10.50166456	-0.046804953	-1.294781535	40.25684276	996.5417827	28.8	2052.905724	1.106703149	401.6360647	200.8175324	99.71291614	0	0	0	0	0	0	0
4:39:43	-75.30725453	2097.113367	0.720418201	0.17137232	10.50166456	-0.046804953	-1.294781535	40.25684276	996.5417827	28.8	2052.905724	1.106703149	401.6360647	200.8175324	99.71291614	0	0	0	0	0	0	0
4:39:43	-75.30725453	2097.113367	0.720418201	0.17137232	10.50166456	-0.046804953	-1.294781535	40.25684276	996.5417827	28.8	2052.905724	1.106703149	401.6360647	200.8175324	99.71291614	0	0	0	0	0	0	0
4:39:43	-75.30725453	2097.113367	0.720418201	0.17137232	10.50166456	-0.046804953	-1.294781535	40.25684276	996.5417827	28.8	2052.905724	1.106703149	401.6360647	200.8175324	99.71291614	0	0	0	0	0	0	0
4:39:43	-75.30725453	2097.113367	0.720418201	0.17137232	10.50166456	-0.046804953	-1.294781535	40.25684276	996.5417827	28.8	2052.905724	1.106703149	401.6360647	200.8175324	99.71291614	0	0	0	0	0	0	0
4:39:43	77.33906968	2069.355668	0.376662119	0.036390628	10.36079625	0.073955864	-0.770240146	40.2779035	996.0690167	28.8	2044.479218	1.298632012	401.6531131	200.8260566	99.71295707	0	0	0	0	0	0	0
4:39:43	77.33906968	2069.355668	0.376662119	0.036390628	10.36079625	0.073955864	-0.770240146	40.2779035	996.0690167	28.8	2044.479218	1.298632012	401.6531131	200.8260566	99.71295707	0	0	0	0	0	0	0
4:39:43	77.33906968	2069.355668	0.376662119	0.036390628	10.36079625	0.073955864	-0.770240146	40.2779035	996.0690167	28.8	2044.479218	1.298632012	401.6531131	200.8260566	99.71295707	0	0	0	0	0	0	0
4:39:43	77.33906968	2069.355668	0.376662119	0.036390628	10.36079625	0.073955864	-0.770240146	40.2779035	996.0690167	28.8	2044.479218	1.298632012	401.6531131	200.8260566	99.71295707	0	0	0	0	0	0	0
4:39:43	77.33906968	2069.355668	0.376662119	0.036390628	10.36079625	0.073955864	-0.770240146	40.2779035	996.0690167	28.8	2044.479218	1.298632012	401.6531131	200.8260566	99.71295707	0	0	0	0	0	0	0
4:39:44	77.33906968	2069.355668	0.376662119	0.036390628	10.36079625	0.073955864	-0.770240146	40.2779035	996.0690167	28.8	2044.479218	1.298632012	401.6531131	200.8260566	99.71295707	0	0	0	0	0	0	0
4:39:44	77.33906968	2069.355668	0.376662119	0.036390628	10.36079625	0.073955864	-0.770240146	40.2779035	996.0690167	28.8	2044.479218	1.298632012	401.6531131	200.8260566	99.71295707	0	0	0	0	0	0	0
4:39:44	77.33906968	2069.355668	0.376662119	0.036390628	10.36079625	0.073955864	-0.770240146	40.2779035	996.0690167	28.8	2044.479218	1.298632012	401.6531131	200.8260566	99.71295707	0	0	0	0	0	0	0
4:39:44	93.45048368	2054.73323	0.259195005	-0.029223999	10.28867168	0.133737402	-0.415474955	39.60548659	997.3060886	28.8	2040.207304	1.39689959	395.5115779	197.755533	99.69882602	0	0	0	0	0	0	0
4:39:44	93.45048368	2054.73323	0.259195005	-0.029223999	10.28867168	0.133737402	-0.415474955	39.60548659	997.3060886	28.8	2040.207304	1.39689959	395.5115779	197.755533	99.69882602	0	0	0	0	0	0	0
4:39:44	93.45048368	2054.73323	0.259195005	-0.029223999	10.28867168	0.133737402	-0.415474955	39.60548659	997.3060886	28.8	2040.207304	1.39689959	395.5115779	197.755533	99.69882602	0	0	0	0	0	0	0
4:39:44	93.45048368	2054.73323	0.259195005	-0.029223999	10.28867168	0.133737402	-0.415474955	39.60548659	997.3060886	28.8	2040.207304	1.39689959	395.5115779	197.755533	99.69882602	0	0	0	0	0	0	0
4:39:44	93.45048368	2054.73323	0.259195005	-0.029223999	10.28867168	0.133737402	-0.415474955	39.60548659	997.3060886	28.8	2040.207304	1.39689959	395.5115779	197.755533	99.69882602	0	0	0	0	0	0	0
4:39:44	93.45048368	2054.73323	0.259195005	-0.029223999	10.28867168	0.133737402	-0.415474955	39.60548659	997.3060886	28.8	2040.207304	1.39689959	395.5115779	197.755533	99.69882602	0	0	0	0	0	0	0
4:39:44	93.45048368	2054.73323	0.259195005	-0.029223999	10.28867168	0.133737402	-0.415474955	39.60548659	997.3060886	28.8	2040.207304	1.39689959	395.5115779	197.755533	99.69882602	0	0	0	0	0	0	0
4:39:44	93.45048368	2054.73323	0.259195005	-0.029223999	10.28867168	0.133737402	-0.415474955	39.60548659	997.3060886	28.8	2040.207304	1.39689959	395.5115779	197.755533	99.69882602	0	0	0	0	0	0	0
4:39:44	93.45048368	2054.73323	0.259195005	-0.029223999	10.28867168	0.133737402	-0.415474955	39.60548659	997.3060886	28.8	2040.207304	1.39689959	395.5115779	197.755533	99.69882602	0	0	0	0	0	0	0
4:39:44	155.5017676	2047.321102	0.167083843	-0.095722687	10.2517439	0.16470555	-0.187763177	39.26120913	997.9394694	28.8	2037.478556	1.44721259	392.3671119	196.1834249	99.69159092	0	0	0	0	0	0	0
4:39:44	155.5017676	2047.321102	0.167083843	-0.095722687	10.2517439	0.16470555	-0.187763177	39.26120913	997.9394694	28.8	2037.478556	1.44721259	392.3671119	196.1834249	99.69159092	0	0	0	0	0	0	0
4:39:44	155.5017676	2047.321102	0.167083843	-0.095722687	10.2517439	0.16470555	-0.187763177	39.26120913	997.9394694	28.8	2037.478556	1.44721259	392.3671119	196.1834249	99.69159092	0	0	0	0	0	0	0
4:39:44	155.5017676	2047.321102	0.167083843	-0.095722687	10.2517439	0.16470555	-0.187763177	39.26120913	997.9394694	28.8	2037.478556	1.44721259	392.3671119	196.1834249	99.69159092	0	0	0	0	0	0	0
4:39:44	155.5017676	2047.321102	0.167083843	-0.095722687	10.2517439	0.16470555	-0.187763177	39.26120913	997.9394694	28.8	2037.478556	1.44721259	392.3671119	196.1834249	99.69159092	0	0	0	0	0	0	0
4:39:44	155.5017676	2047.321102	0.167083843	-0.095722687	10.2517439	0.16470555	-0.187763177	39.26120913	997.9394694	28.8	2037.478556	1.44721259	392.3671119	196.1834249	99.69159092	0	0	0	0	0	0	0
4:39:44	155.5017676	2047.321102	0.167083843	-0.095722687	10.2517439	0.16470555	-0.187763177	39.26120913	997.9394694	28.8	2037.478556	1.44721259	392.3671119	196.1834249	99.69159092	0	0	0	0	0	0	0
4:39:44	155.5017676	2047.321102	0.167083843	-0.095722687	10.2517439	0.16470555	-0.187763177	39.26120913	997.9394694	28.8	2037.478556	1.44721259	392.3671119	196.1834249	99.69159092	0	0	0	0	0	0	0
4:39:44	114.054545	2043.64018	0.160050927	-0.179306016	10.23283688	0.181177242	-0.044806747	39.08493908	998.2637603	28.8	2035.930812	1.472972846	390.7571453	195.3785055	99.68788655	0	0	0	0	0	0	0
4:39:44	114.054545	2043.64018	0.160050927	-0.179306016	10.23283688	0.181177242	-0.044806747	39.08493908	998.2637603	28.8	2035.930812	1.472972846	390.7571453	195.3785055	99.68788655	0	0	0	0	0	0	0
4:39:44	114.054545	2043.64018	0.160050927	-0.179306016	10.23283688	0.181177242	-0.044806747	39.08493908	998.2637603	28.8	2035.930812	1.472972846	390.7571453	195.3785055	99.68788655	0	0	0	0	0	0	0
4:39:44	114.054545	2043.64018	0.160050927	-0.179306016	10.23283688	0.181177242	-0.044806747	39.08493908	998.2637603	28.8	2035.930812	1.472972846	390.7571453	195.3785055	99.68788655	0	0	0	0	0	0	0
4:39:44	114.054545	2043.64018	0.160050927	-0.179306016	10.23283688	0.181177242	-0.044806747	39.08493908	998.2637603	28.8	2035.930812	1.472972846	390.7571453	195.3785055	99.68788655	0	0	0	0	0	0	0
4:39:44	114.054545	2043.64018	0.160050927	-0.179306016	10.23283688	0.181177242	-0.044806747	39.08493908	998.2637603	28.8	2035.930812	1.472972846	390.7571453	195.3785055	99.68788655	0	0	0	0	0	0	0
4:39:44	114.054545	2043.64018	0.160050927	-0.179306016	10.23283688	0.181177242	-0.044806747	39.08493908	998.2637603	28.8	2035.930812	1.472972846	390.7571453	195.3785055	99.68788655	0	0	0	0	0	0	0
4:39:44	114.054545	2043.64018	0.160050927	-0.179306016	10.23283688	0.181177242	-0.044806747	39.08493908	998.2637603	28.8	2035.930812	1.472972846	390.7571453	195.3785055	99.68788655	0	0	0	0	0	0	0
4:39:44	142.3668471	2041.237116	0.116738075	-0.02826868	10.22315648	0.187018748	0.045034946	38.99468881	998.6391973	28.8	2035.089968	1.486162097	389.9328424	194.9663868	99.68598991	0	0	0	0	0	0	0
4:39:44	142.3668471	2041.237116	0.116738075	-0.02826868	10.22315648	0.187018748	0.045034946	38.99468881	998.6391973	28.8	2035.089968	1.486162097	389.9328424	194.9663868	99.68598991	0	0	0	0	0	0	0
4:39:44	142.3668471	2041.237116	0.116738075	-0.02826868	10.22315648	0.187018748	0.045034946	38.99468881	998.6391973	28.8	2035.089968	1.486162097	389.9328424	194.9663868	99.68598991	0	0	0	0	0	0	0
4:39:44	142.3668471	2041.237116	0.116738075	-0.02826868	10.22315648	0.187018748	0.045034946	38.99468881	998.6391973	28.8	2035.089968	1.486162097	389.9328424	194.9663868	99.68598991	0	0	0	0	0	0	0
4:39:45	142.3668471	2041.237116	0.116738075	-0.02826868	10.22315648	0.187018748	0.045034946	38.99468881	998.6391973	28.8	2035.089968	1.486162097	389.9328424	194.9663868	99.68598991	0	0	0	0	0	0	0
4:39:45	142.3668471	2041.237116	0.116738075	-0.02826868	10.22315648	0.187018748	0.045034946	38.99468881	998.6391973	28.8	2035.089968	1.486162097	389.9328424	194.9663868	99.68598991	0	0	0	0	0	0	0
4:39:45	142.3668471	2041.237116	0.116738075	-0.02826868	10.22315648	0.187018748	0.045034946	38.99468881	998.6391973	28.8	2035.089968	1.486162097	389.9328424	194.9663868	99.68598991	0	0	0	0	0	0	0
4:39:45	142.3668471	2041.237116	0.116738075	-0.02826868	10.22315648	0.187018748	0.045034946	38.99468881	998.6391973	28.8	2035.089968	1.486162097	389.9328424	194.9663868	99.68598991	0	0	0	0	0	0	0
4:39:45	142.3668471	2041.237116	0.116738075	-0.02826868	10.22315648	0.187018748	0.045034946	38.99468881	998.6391973	28.8	2035.089968	1.486162097	389.9328424	194.9663868	99.68598991	0	0	0	0	0	0	0
4:39:45	14.65623369	2039.633604	0.115097894	-0.142777564	10.21820012	0.188129599	0.102185892	38.94848067	999.132957	28.8	2034.7204	1.492914994	389.5107993	194.7553821	99.68501884	0	0	0	0	0	0	0
4:39:45	14.65623369	2039.633604	0.115097894	-0.142777564	10.21820012	0.188129599	0.102185892	38.94848067	999.132957	28.8	2034.7204	1.492914994	389.5107993	194.7553821	99.68501884	0	0	0	0	0	0	0
4:39:45	14.65623369	2039.633604	0.115097894	-0.142777564	10.21820012	0.188129599	0.102185892	38.94848067	999.132957	28.8	2034.7204	1.492914994	389.5107993	194.7553821	99.68501884	0	0	0	0	0	0	0
4:39:45	14.65623369	2039.633604	0.115097894	-0.142777564	10.21820012	0.188129599	0.102185892	38.94848067	999.132957	28.8	2034.7204	1.492914994	389.5107993	194.7553821	99.68501884	0	0	0	0	0	0	0
4:39:45	14.65623369	2039.633604	0.115097894	-0.142777564	10.21820012	0.188129599	0.102185892	38.94848067	999.132957	28.8	2034.7204	1.492914994	389.5107993	194.7553821	99.68501884	0	0	0	0	0	0	0
4:39:45	14.65623369	2039.633604	0.115097894	-0.142777564	10.21820012	0.188129599	0.102185892	38.94848067	999.132957	28.8	2034.7204	1.492914994	389.5107993	194.7553821	99.68501884	0	0	0	0	0	0	0
4:39:45	14.65623369	2039.633604	0.115097894	-0.142777564	10.21820012	0.188129599	0.102185892	38.94848067	999.132957	28.8	2034.7204	1.492914994	389.5107993	194.7553821	99.68501884	0	0	0	0	0	0	0
4:39:45	14.65623369	2039.633604	0.115097894	-0.142777564	10.21820012	0.188129599	0.102185892	38.94848067	999.132957	28.8	2034.7204	1.492914994	389.5107993	194.7553821	99.68501884	0	0	0	0	0	0	0
4:39:45	73.89210365	2038.561493	0.064498122	-0.322118113	10.21078246	0.187298355	0.136127177	38.9248221	999.385762	28.8	2034.371093	1.496372477	389.2947132	194.6473476	99.68452164	0	0	0	0	0	0	0
4:39:45	73.89210365	2038.561493	0.064498122	-0.322118113	10.21078246	0.187298355	0.136127177	38.9248221	999.385762	28.8	2034.371093	1.496372477	389.2947132	194.6473476	99.68452164	0	0	0	0	0	0	0
4:39:45	73.89210365	2038.561493	0.064498122	-0.322118113	10.21078246	0.187298355	0.136127177	38.9248221	999.385762	28.8	2034.371093	1.496372477	389.2947132	194.6473476	99.68452164	0	0	0	0	0	0	0
4:39:45	73.89210365	2038.561493	0.064498122	-0.322118113	10.21078246	0.187298355	0.136127177	38.9248221	999.385762	28.8	2034.371093	1.496372477	389.2947132	194.6473476	99.68452164	0	0	0	0	0	0	0
4:39:45	73.89210365	2038.561493	0.064498122	-0.322118113	10.21078246	0.187298355	0.136127177	38.9248221	999.385762	28.8	2034.371093	1.496372477	389.2947132	194.6473476	99.68452164	0	0	0	0	0	0	0
4:39:45	73.89210365	2038.561493	0.064498122	-0.322118113	10.21078246	0.187298355	0.136127177	38.9248221	999.385762	28.8	2034.371093	1.496372477	389.2947132	194.6473476	99.68452164	0	0	0	0	0	0	0
4:39:45	73.89210365	2038.561493	0.064498122	-0.322118113	10.21078246	0.187298355	0.136127177	38.9248221	999.385762	28.8	2034.371093	1.496372477	389.2947132	194.6473476	99.68452164	0	0	0	0	0	0	0
4:39:45	73.89210365	2038.561493	0.064498122	-0.322118113	10.21078246	0.187298355	0.136127177	38.9248221	999.385762	28.8	2034.371093	1.496372477	389.2947132	194.6473476	99.68452164	0	0	0	0	0	0	0
4:39:45	-33.71798693	2036.88014	0.078223038	-0.322540474	10.20598462	0.181280758	0.155585115	38.91270892	999.5151981	28.8	2033.816095	1.498142708	389.1840772	194.592034	99.68426708	0	0	0	0	0	0	0
4:39:45	-33.71798693	2036.88014	0.078223038	-0.322540474	10.20598462	0.181280758	0.155585115	38.91270892	999.5151981	28.8	2033.816095	1.498142708	389.1840772	194.592034	99.68426708	0	0	0	0	0	0	0
4:39:45	-33.71798693	2036.88014	0.078223038	-0.322540474	10.20598462	0.181280758	0.155585115	38.91270892	999.5151981	28.8	2033.816095	1.498142708	389.1840772	194.592034	99.68426708	0	0	0	0	0	0	0
4:39:45	-33.71798693	2036.88014	0.078223038	-0.322540474	10.20598462	0.181280758	0.155585115	38.91270892	999.5151981	28.8	2033.816095	1.498142708	389.1840772	194.592034	99.68426708	0	0	0	0	0	0	0
4:39:45	-33.71798693	2036.88014	0.078223038	-0.322540474	10.20598462	0.181280758	0.155585115	38.91270892	999.5151981	28.8	2033.816095	1.498142708	389.1840772	194.592034	99.68426708	0	0	0	0	0	0	0
4:39:45	-33.71798693	2036.88014	0.078223038	-0.322540474	10.20598462	0.181280758	0.155585115	38.91270892	999.5151981	28.8	2033.816095	1.498142708	389.1840772	194.592034	99.68426708	0	0	0	0	0	0	0
4:39:45	-33.71798693	2036.88014	0.078223038	-0.322540474	10.20598462	0.181280758	0.155585115	38.91270892	999.5151981	28.8	2033.816095	1.498142708	389.1840772	194.592034	99.68426708	0	0	0	0	0	0	0
4:39:45	-33.71798693	2036.88014	0.078223038	-0.322540474	10.20598462	0.181280758	0.155585115	38.91270892	999.5151981	28.8	2033.816095	1.498142708	389.1840772	194.592034	99.68426708	0	0	0	0	0	0	0
4:39:45	-33.71798693	2036.88014	0.078223038	-0.322540474	10.20598462	0.181280758	0.155585115	38.91270892	999.5151981	28.8	2033.816095	1.498142708	389.1840772	194.592034	99.68426708	0	0	0	0	0	0	0
4:39:45	17.44275069	2036.291144	0.066554196	-0.212996723	10.20108813	0.179511748	0.166523579	38.90650697	999.8591414	28.8	2033.508441	1.499049067	389.1274315	194.5637134	99.68413675	0	0	0	0	0	0	0
4:39:45	17.44275069	2036.291144	0.066554196	-0.212996723	10.20108813	0.179511748	0.166523579	38.90650697	999.8591414	28.8	2033.508441	1.499049067	389.1274315	194.5637134	99.68413675	0	0	0	0	0	0	0
4:39:46	17.44275069	2036.291144	0.066554196	-0.212996723	10.20108813	0.179511748	0.166523579	38.90650697	999.8591414	28.8	2033.508441	1.499049067	389.1274315	194.5637134	99.68413675	0	0	0	0	0	0	0
4:39:46	17.44275069	2036.291144	0.066554196	-0.212996723	10.20108813	0.179511748	0.166523579	38.90650697	999.8591414	28.8	2033.508441	1.499049067	389.1274315	194.5637134	99.68413675	0	0	0	0	0	0	0
4:39:46	17.44275069	2036.291144	0.066554196	-0.212996723	10.20108813	0.179511748	0.166523579	38.90650697	999.8591414	28.8	2033.508441	1.499049067	389.1274315	194.5637134	99.68413675	0	0	0	0	0	0	0
4:39:46	17.44275069	2036.291144	0.066554196	-0.212996723	10.20108813	0.179511748	0.166523579	38.90650697	999.8591414	28.8	2033.508441	1.499049067	389.1274315	194.5637134	99.68413675	0	0	0	0	0	0	0
4:39:46	17.44275069	2036.291144	0.066554196	-0.212996723	10.20108813	0.179511748	0.166523579	38.90650697	999.8591414	28.8	2033.508441	1.499049067	389.1274315	194.5637134	99.68413675	0	0	0	0	0	0	0
4:39:46	17.44275069	2036.291144	0.066554196	-0.212996723	10.20108813	0.179511748	0.166523579	38.90650697	999.8591414	28.8	2033.508441	1.499049067	389.1274315	194.5637134	99.68413675	0	0	0	0	0	0	0
4:39:46	28.75410435	2036.08169	0.047355748	-0.120430322	10.19814112	0.117582015	0.168668072	39.29373157	1000.03524	28.8	2033.271218	1.499513122	393.2103169	196.6051573	99.69334201	0	0	0	0	0	0	0
4:39:46	28.75410435	2036.08169	0.047355748	-0.120430322	10.19814112	0.117582015	0.168668072	39.29373157	1000.03524	28.8	2033.271218	1.499513122	393.2103169	196.6051573	99.69334201	0	0	0	0	0	0	0
4:39:46	28.75410435	2036.08169	0.047355748	-0.120430322	10.19814112	0.117582015	0.168668072	39.29373157	1000.03524	28.8	2033.271218	1.499513122	393.2103169	196.6051573	99.69334201	0	0	0	0	0	0	0
4:39:46	28.75410435	2036.08169	0.047355748	-0.120430322	10.19814112	0.117582015	0.168668072	39.29373157	1000.03524	28.8	2033.271218	1.499513122	393.2103169	196.6051573	99.69334201	0	0	0	0	0	0	0
4:39:46	28.75410435	2036.08169	0.047355748	-0.120430322	10.19814112	0.117582015	0.168668072	39.29373157	1000.03524	28.8	2033.271218	1.499513122	393.2103169	196.6051573	99.69334201	0	0	0	0	0	0	0
4:39:46	28.75410435	2036.08169	0.047355748	-0.120430322	10.19814112	0.117582015	0.168668072	39.29373157	1000.03524	28.8	2033.271218	1.499513122	393.2103169	196.6051573	99.69334201	0	0	0	0	0	0	0
4:39:46	28.75410435	2036.08169	0.047355748	-0.120430322	10.19814112	0.117582015	0.168668072	39.29373157	1000.03524	28.8	2033.271218	1.499513122	393.2103169	196.6051573	99.69334201	0	0	0	0	0	0	0
4:39:46	28.75410435	2036.08169	0.047355748	-0.120430322	10.19814112	0.117582015	0.168668072	39.29373157	1000.03524	28.8	2033.271218	1.499513122	393.2103169	196.6051573	99.69334201	0	0	0	0	0	0	0
4:39:46	28.75410435	2036.08169	0.047355748	-0.120430322	10.19814112	0.117582015	0.168668072	39.29373157	1000.03524	28.8	2033.271218	1.499513122	393.2103169	196.6051573	99.69334201	0	0	0	0	0	0	0
4:39:46	135.2720934	2042.870897	-0.122849857	-0.268812325	10.24990425	-0.819270008	-0.028345947	39.49199056	1000.125403	28.8	2033.236735	1.499750719	395.3007543	197.6503765	99.69805511	0	0	0	0	0	0	0
4:39:46	135.2720934	2042.870897	-0.122849857	-0.268812325	10.24990425	-0.819270008	-0.028345947	39.49199056	1000.125403	28.8	2033.236735	1.499750719	395.3007543	197.6503765	99.69805511	0	0	0	0	0	0	0
4:39:46	135.2720934	2042.870897	-0.122849857	-0.268812325	10.24990425	-0.819270008	-0.028345947	39.49199056	1000.125403	28.8	2033.236735	1.499750719	395.3007543	197.6503765	99.69805511	0	0	0	0	0	0	0
4:39:46	135.2720934	2042.870897	-0.122849857	-0.268812325	10.24990425	-0.819270008	-0.028345947	39.49199056	1000.125403	28.8	2033.236735	1.499750719	395.3007543	197.6503765	99.69805511	0	0	0	0	0	0	0
4:39:46	135.2720934	2042.870897	-0.122849857	-0.268812325	10.24990425	-0.819270008	-0.028345947	39.49199056	1000.125403	28.8	2033.236735	1.499750719	395.3007543	197.6503765	99.69805511	0	0	0	0	0	0	0
4:39:46	135.2720934	2042.870897	-0.122849857	-0.268812325	10.24990425	-0.819270008	-0.028345947	39.49199056	1000.125403	28.8	2033.236735	1.499750719	395.3007543	197.6503765	99.69805511	0	0	0	0	0	0	0
4:39:46	135.2720934	2042.870897	-0.122849857	-0.268812325	10.24990425	-0.819270008	-0.028345947	39.49199056	1000.125403	28.8	2033.236735	1.499750719	395.3007543	197.6503765	99.69805511	0	0	0	0	0	0	0
4:39:46	135.2720934	2042.870897	-0.122849857	-0.268812325	10.24990425	-0.819270008	-0.028345947	39.49199056	1000.125403	28.8	2033.236735	1.499750719	395.3007543	197.6503765	99.69805511	0	0	0	0	0	0	0
4:39:46	231.0540078	2068.667275	-0.233123127	-0.55689591	10.40435098	-2.411778244	-0.687345125	39.59349917	1000.171566	28.8	2033.716097	1.499872368	396.3710582	198.1855288	99.70046822	0	0	0	0	0	0	0
4:39:46	231.0540078	2068.667275	-0.233123127	-0.55689591	10.40435098	-2.411778244	-0.687345125	39.59349917	1000.171566	28.8	2033.716097	1.499872368	396.3710582	198.1855288	99.70046822	0	0	0	0	0	0	0
4:39:46	231.0540078	2068.667275	-0.233123127	-0.55689591	10.40435098	-2.411778244	-0.687345125	39.59349917	1000.171566	28.8	2033.716097	1.499872368	396.3710582	198.1855288	99.70046822	0	0	0	0	0	0	0
4:39:46	231.0540078	2068.667275	-0.233123127	-0.55689591	10.40435098	-2.411778244	-0.687345125	39.59349917	1000.171566	28.8	2033.716097	1.499872368	396.3710582	198.1855288	99.70046822	0	0	0	0	0	0	0
4:39:46	231.0540078	2068.667275	-0.233123127	-0.55689591	10.40435098	-2.411778244	-0.687345125	39.59349917	1000.171566	28.8	2033.716097	1.499872368	396.3710582	198.1855288	99.70046822	0	0	0	0	0	0	0
4:39:46	231.0540078	2068.667275	-0.233123127	-0.55689591	10.40435098	-2.411778244	-0.687345125	39.59349917	1000.171566	28.8	2033.716097	1.499872368	396.3710582	198.1855288	99.70046822	0	0	0	0	0	0	0
4:39:46	231.0540078	2068.667275	-0.233123127	-0.55689591	10.40435098	-2.411778244	-0.687345125	39.59349917	1000.171566	28.8	2033.716097	1.499872368	396.3710582	198.1855288	99.70046822	0	0	0	0	0	0	0
4:39:46	231.0540078	2068.667275	-0.233123127	-0.55689591	10.40435098	-2.411778244	-0.687345125	39.59349917	1000.171566	28.8	2033.716097	1.499872368	396.3710582	198.1855288	99.70046822	0	0	0	0	0	0	0
4:39:46	373.197772	2109.411933	-0.577455041	-0.907746706	10.6586757	-4.291270461	-1.799760704	39.64547157	1000.950626	28.8	2035.070921	1.499934652	396.9190538	198.4595267	99.70170373	0	0	0	0	0	0	0
4:39:46	373.197772	2109.411933	-0.577455041	-0.907746706	10.6586757	-4.291270461	-1.799760704	39.64547157	1000.950626	28.8	2035.070921	1.499934652	396.9190538	198.4595267	99.70170373	0	0	0	0	0	0	0
4:39:47	373.197772	2109.411933	-0.577455041	-0.907746706	10.6586757	-4.291270461	-1.799760704	39.64547157	1000.950626	28.8	2035.070921	1.499934652	396.9190538	198.4595267	99.70170373	0	0	0	0	0	0	0
4:39:47	373.197772	2109.411933	-0.577455041	-0.907746706	10.6586757	-4.291270461	-1.799760704	39.64547157	1000.950626	28.8	2035.070921	1.499934652	396.9190538	198.4595267	99.70170373	0	0	0	0	0	0	0
4:39:47	373.197772	2109.411933	-0.577455041	-0.907746706	10.6586757	-4.291270461	-1.799760704	39.64547157	1000.950626	28.8	2035.070921	1.499934652	396.9190538	198.4595267	99.70170373	0	0	0	0	0	0	0
4:39:47	373.197772	2109.411933	-0.577455041	-0.907746706	10.6586757	-4.291270461	-1.799760704	39.64547157	1000.950626	28.8	2035.070921	1.499934652	396.9190538	198.4595267	99.70170373	0	0	0	0	0	0	0
4:39:47	373.197772	2109.411933	-0.577455041	-0.907746706	10.6586757	-4.291270461	-1.799760704	39.64547157	1000.950626	28.8	2035.070921	1.499934652	396.9190538	198.4595267	99.70170373	0	0	0	0	0	0	0
4:39:47	373.197772	2109.411933	-0.577455041	-0.907746706	10.6586757	-4.291270461	-1.799760704	39.64547157	1000.950626	28.8	2035.070921	1.499934652	396.9190538	198.4595267	99.70170373	0	0	0	0	0	0	0
4:39:47	373.197772	2109.411933	-0.577455041	-0.907746706	10.6586757	-4.291270461	-1.799760704	39.64547157	1000.950626	28.8	2035.070921	1.499934652	396.9190538	198.4595267	99.70170373	0	0	0	0	0	0	0
4:39:47	388.5206033	2185.91331	-1.253416981	-1.288902314	11.14528196	-6.177978476	-3.28753348	39.62328145	1001.349505	28.8	2038.056456	1.451166542	397.1996275	198.5998137	99.70233631	0	0	0	0	0	0	0
4:39:47	388.5206033	2185.91331	-1.253416981	-1.288902314	11.14528196	-6.177978476	-3.28753348	39.62328145	1001.349505	28.8	2038.056456	1.451166542	397.1996275	198.5998137	99.70233631	0	0	0	0	0	0	0
4:39:47	388.5206033	2185.91331	-1.253416981	-1.288902314	11.14528196	-6.177978476	-3.28753348	39.62328145	1001.349505	28.8	2038.056456	1.451166542	397.1996275	198.5998137	99.70233631	0	0	0	0	0	0	0
4:39:47	388.5206033	2185.91331	-1.253416981	-1.288902314	11.14528196	-6.177978476	-3.28753348	39.62328145	1001.349505	28.8	2038.056456	1.451166542	397.1996275	198.5998137	99.70233631	0	0	0	0	0	0	0
4:39:47	388.5206033	2185.91331	-1.253416981	-1.288902314	11.14528196	-6.177978476	-3.28753348	39.62328145	1001.349505	28.8	2038.056456	1.451166542	397.1996275	198.5998137	99.70233631	0	0	0	0	0	0	0
4:39:47	388.5206033	2185.91331	-1.253416981	-1.288902314	11.14528196	-6.177978476	-3.28753348	39.62328145	1001.349505	28.8	2038.056456	1.451166542	397.1996275	198.5998137	99.70233631	0	0	0	0	0	0	0
4:39:47	388.5206033	2185.91331	-1.253416981	-1.288902314	11.14528196	-6.177978476	-3.28753348	39.62328145	1001.349505	28.8	2038.056456	1.451166542	397.1996275	198.5998137	99.70233631	0	0	0	0	0	0	0
4:39:47	388.5206033	2185.91331	-1.253416981	-1.288902314	11.14528196	-6.177978476	-3.28753348	39.62328145	1001.349505	28.8	2038.056456	1.451166542	397.1996275	198.5998137	99.70233631	0	0	0	0	0	0	0
4:39:47	520.7542209	2295.804607	-1.853253494	-1.465733985	11.81832836	-7.67892498	-4.832985142	39.6119201	1001.55373	28.8	2043.318537	1.34139727	397.3432813	198.6716406	99.70266019	0	0	0	0	0	0	0
4:39:47	520.7542209	2295.804607	-1.853253494	-1.465733985	11.81832836	-7.67892498	-4.832985142	39.6119201	1001.55373	28.8	2043.318537	1.34139727	397.3432813	198.6716406	99.70266019	0	0	0	0	0	0	0
4:39:47	520.7542209	2295.804607	-1.853253494	-1.465733985	11.81832836	-7.67892498	-4.832985142	39.6119201	1001.55373	28.8	2043.318537	1.34139727	397.3432813	198.6716406	99.70266019	0	0	0	0	0	0	0
4:39:47	520.7542209	2295.804607	-1.853253494	-1.465733985	11.81832836	-7.67892498	-4.832985142	39.6119201	1001.55373	28.8	2043.318537	1.34139727	397.3432813	198.6716406	99.70266019	0	0	0	0	0	0	0
4:39:47	520.7542209	2295.804607	-1.853253494	-1.465733985	11.81832836	-7.67892498	-4.832985142	39.6119201	1001.55373	28.8	2043.318537	1.34139727	397.3432813	198.6716406	99.70266019	0	0	0	0	0	0	0
4:39:47	520.7542209	2295.804607	-1.853253494	-1.465733985	11.81832836	-7.67892498	-4.832985142	39.6119201	1001.55373	28.8	2043.318537	1.34139727	397.3432813	198.6716406	99.70266019	0	0	0	0	0	0	0
4:39:47	520.7542209	2295.804607	-1.853253494	-1.465733985	11.81832836	-7.67892498	-4.832985142	39.6119201	1001.55373	28.8	2043.318537	1.34139727	397.3432813	198.6716406	99.70266019	0	0	0	0	0	0	0
4:39:47	520.7542209	2295.804607	-1.853253494	-1.465733985	11.81832836	-7.67892498	-4.832985142	39.6119201	1001.55373	28.8	2043.318537	1.34139727	397.3432813	198.6716406	99.70266019	0	0	0	0	0	0	0
4:39:47	584.4349451	2420.058575	-1.836001789	-1.4133758	12.53228012	-8.38747359	-6.160448393	39.60610309	1001.658294	28.8	2051.067323	1.174795402	397.416832	198.708416	99.70282602	0	0	0	0	0	0	0
4:39:47	584.4349451	2420.058575	-1.836001789	-1.4133758	12.53228012	-8.38747359	-6.160448393	39.60610309	1001.658294	28.8	2051.067323	1.174795402	397.416832	198.708416	99.70282602	0	0	0	0	0	0	0
4:39:47	584.4349451	2420.058575	-1.836001789	-1.4133758	12.53228012	-8.38747359	-6.160448393	39.60610309	1001.658294	28.8	2051.067323	1.174795402	397.416832	198.708416	99.70282602	0	0	0	0	0	0	0
4:39:47	584.4349451	2420.058575	-1.836001789	-1.4133758	12.53228012	-8.38747359	-6.160448393	39.60610309	1001.658294	28.8	2051.067323	1.174795402	397.416832	198.708416	99.70282602	0	0	0	0	0	0	0
4:39:47	584.4349451	2420.058575	-1.836001789	-1.4133758	12.53228012	-8.38747359	-6.160448393	39.60610309	1001.658294	28.8	2051.067323	1.174795402	397.416832	198.708416	99.70282602	0	0	0	0	0	0	0
4:39:47	584.4349451	2420.058575	-1.836001789	-1.4133758	12.53228012	-8.38747359	-6.160448393	39.60610309	1001.658294	28.8	2051.067323	1.174795402	397.416832	198.708416	99.70282602	0	0	0	0	0	0	0
4:39:47	584.4349451	2420.058575	-1.836001789	-1.4133758	12.53228012	-8.38747359	-6.160448393	39.60610309	1001.658294	28.8	2051.067323	1.174795402	397.416832	198.708416	99.70282602	0	0	0	0	0	0	0
4:39:47	584.4349451	2420.058575	-1.836001789	-1.4133758	12.53228012	-8.38747359	-6.160448393	39.60610309	1001.658294	28.8	2051.067323	1.174795402	397.416832	198.708416	99.70282602	0	0	0	0	0	0	0
4:39:47	584.4349451	2420.058575	-1.836001789	-1.4133758	12.53228012	-8.38747359	-6.160448393	39.60610309	1001.658294	28.8	2051.067323	1.174795402	397.416832	198.708416	99.70282602	0	0	0	0	0	0	0
4:39:48	240.4387799	2516.10347	-0.724032916	-0.65079241	13.00211142	-7.253482478	-6.802557577	39.79832478	1002.843014	28.8	2062.393941	0.894295246	399.485058	199.742285	99.70779092	0	0	0	0	0	0	0
4:39:48	240.4387799	2516.10347	-0.724032916	-0.65079241	13.00211142	-7.253482478	-6.802557577	39.79832478	1002.843014	28.8	2062.393941	0.894295246	399.485058	199.742285	99.70779092	0	0	0	0	0	0	0
4:39:48	240.4387799	2516.10347	-0.724032916	-0.65079241	13.00211142	-7.253482478	-6.802557577	39.79832478	1002.843014	28.8	2062.393941	0.894295246	399.485058	199.742285	99.70779092	0	0	0	0	0	0	0
4:39:48	240.4387799	2516.10347	-0.724032916	-0.65079241	13.00211142	-7.253482478	-6.802557577	39.79832478	1002.843014	28.8	2062.393941	0.894295246	399.485058	199.742285	99.70779092	0	0	0	0	0	0	0
4:39:48	240.4387799	2516.10347	-0.724032916	-0.65079241	13.00211142	-7.253482478	-6.802557577	39.79832478	1002.843014	28.8	2062.393941	0.894295246	399.485058	199.742285	99.70779092	0	0	0	0	0	0	0
4:39:48	240.4387799	2516.10347	-0.724032916	-0.65079241	13.00211142	-7.253482478	-6.802557577	39.79832478	1002.843014	28.8	2062.393941	0.894295246	399.485058	199.742285	99.70779092	0	0	0	0	0	0	0
4:39:48	240.4387799	2516.10347	-0.724032916	-0.65079241	13.00211142	-7.253482478	-6.802557577	39.79832478	1002.843014	28.8	2062.393941	0.894295246	399.485058	199.742285	99.70779092	0	0	0	0	0	0	0
4:39:48	240.4387799	2516.10347	-0.724032916	-0.65079241	13.00211142	-7.253482478	-6.802557577	39.79832478	1002.843014	28.8	2062.393941	0.894295246	399.485058	199.742285	99.70779092	0	0	0	0	0	0	0
4:39:48	1.945607301	2535.872937	0.253623147	0.251226286	13.03879305	-5.475559029	-6.577725479	39.89674229	1003.449591	28.8	2074.642922	0.613079166	400.5439897	200.2716259	99.71033295	0	0	0	0	0	0	0
4:39:48	1.945607301	2535.872937	0.253623147	0.251226286	13.03879305	-5.475559029	-6.577725479	39.89674229	1003.449591	28.8	2074.642922	0.613079166	400.5439897	200.2716259	99.71033295	0	0	0	0	0	0	0
4:39:48	1.945607301	2535.872937	0.253623147	0.251226286	13.03879305	-5.475559029	-6.577725479	39.89674229	1003.449591	28.8	2074.642922	0.613079166	400.5439897	200.2716259	99.71033295	0	0	0	0	0	0	0
4:39:48	1.945607301	2535.872937	0.253623147	0.251226286	13.03879305	-5.475559029	-6.577725479	39.89674229	1003.449591	28.8	2074.642922	0.613079166	400.5439897	200.2716259	99.71033295	0	0	0	0	0	0	0
4:39:48	1.945607301	2535.872937	0.253623147	0.251226286	13.03879305	-5.475559029	-6.577725479	39.89674229	1003.449591	28.8	2074.642922	0.613079166	400.5439897	200.2716259	99.71033295	0	0	0	0	0	0	0
4:39:48	1.945607301	2535.872937	0.253623147	0.251226286	13.03879305	-5.475559029	-6.577725479	39.89674229	1003.449591	28.8	2074.642922	0.613079166	400.5439897	200.2716259	99.71033295	0	0	0	0	0	0	0
4:39:48	1.945607301	2535.872937	0.253623147	0.251226286	13.03879305	-5.475559029	-6.577725479	39.89674229	1003.449591	28.8	2074.642922	0.613079166	400.5439897	200.2716259	99.71033295	0	0	0	0	0	0	0
4:39:48	1.945607301	2535.872937	0.253623147	0.251226286	13.03879305	-5.475559029	-6.577725479	39.89674229	1003.449591	28.8	2074.642922	0.613079166	400.5439897	200.2716259	99.71033295	0	0	0	0	0	0	0
4:39:48	1.945607301	2535.872937	0.253623147	0.251226286	13.03879305	-5.475559029	-6.577725479	39.89674229	1003.449591	28.8	2074.642922	0.613079166	400.5439897	200.2716259	99.71033295	0	0	0	0	0	0	0
4:39:48	-350.7667451	2487.518496	1.217327051	0.954259859	12.69941404	-3.634558223	-5.708587445	39.94713205	1003.760159	28.8	2086.056488	0.313896533	401.0861627	200.5426485	99.71163447	0	0	0	0	0	0	0
4:39:48	-350.7667451	2487.518496	1.217327051	0.954259859	12.69941404	-3.634558223	-5.708587445	39.94713205	1003.760159	28.8	2086.056488	0.313896533	401.0861627	200.5426485	99.71163447	0	0	0	0	0	0	0
4:39:48	-350.7667451	2487.518496	1.217327051	0.954259859	12.69941404	-3.634558223	-5.708587445	39.94713205	1003.760159	28.8	2086.056488	0.313896533	401.0861627	200.5426485	99.71163447	0	0	0	0	0	0	0
4:39:48	-350.7667451	2487.518496	1.217327051	0.954259859	12.69941404	-3.634558223	-5.708587445	39.94713205	1003.760159	28.8	2086.056488	0.313896533	401.0861627	200.5426485	99.71163447	0	0	0	0	0	0	0
4:39:48	-350.7667451	2487.518496	1.217327051	0.954259859	12.69941404	-3.634558223	-5.708587445	39.94713205	1003.760159	28.8	2086.056488	0.313896533	401.0861627	200.5426485	99.71163447	0	0	0	0	0	0	0
4:39:48	-350.7667451	2487.518496	1.217327051	0.954259859	12.69941404	-3.634558223	-5.708587445	39.94713205	1003.760159	28.8	2086.056488	0.313896533	401.0861627	200.5426485	99.71163447	0	0	0	0	0	0	0
4:39:48	-350.7667451	2487.518496	1.217327051	0.954259859	12.69941404	-3.634558223	-5.708587445	39.94713205	1003.760159	28.8	2086.056488	0.313896533	401.0861627	200.5426485	99.71163447	0	0	0	0	0	0	0
4:39:48	-350.7667451	2487.518496	1.217327051	0.954259859	12.69941404	-3.634558223	-5.708587445	39.94713205	1003.760159	28.8	2086.056488	0.313896533	401.0861627	200.5426485	99.71163447	0	0	0	0	0	0	0
4:39:48	-497.4786935	2397.811702	2.09959145	1.290397048	12.12576399	-2.04535781	-4.547148772	39.97293161	1003.919169	28.8	2095.045306	0.160715025	401.3637553	200.681412	99.71230085	0	0	0	0	0	0	0
4:39:48	-497.4786935	2397.811702	2.09959145	1.290397048	12.12576399	-2.04535781	-4.547148772	39.97293161	1003.919169	28.8	2095.045306	0.160715025	401.3637553	200.681412	99.71230085	0	0	0	0	0	0	0
4:39:48	-497.4786935	2397.811702	2.09959145	1.290397048	12.12576399	-2.04535781	-4.547148772	39.97293161	1003.919169	28.8	2095.045306	0.160715025	401.3637553	200.681412	99.71230085	0	0	0	0	0	0	0
4:39:48	-497.4786935	2397.811702	2.09959145	1.290397048	12.12576399	-2.04535781	-4.547148772	39.97293161	1003.919169	28.8	2095.045306	0.160715025	401.3637553	200.681412	99.71230085	0	0	0	0	0	0	0
4:39:48	-497.4786935	2397.811702	2.09959145	1.290397048	12.12576399	-2.04535781	-4.547148772	39.97293161	1003.919169	28.8	2095.045306	0.160715025	401.3637553	200.681412	99.71230085	0	0	0	0	0	0	0
4:39:48	-497.4786935	2397.811702	2.09959145	1.290397048	12.12576399	-2.04535781	-4.547148772	39.97293161	1003.919169	28.8	2095.045306	0.160715025	401.3637553	200.681412	99.71230085	0	0	0	0	0	0	0
4:39:48	-497.4786935	2397.811702	2.09959145	1.290397048	12.12576399	-2.04535781	-4.547148772	39.97293161	1003.919169	28.8	2095.045306	0.160715025	401.3637553	200.681412	99.71230085	0	0	0	0	0	0	0
4:39:49	-497.4786935	2397.811702	2.09959145	1.290397048	12.12576399	-2.04535781	-4.547148772	39.97293161	1003.919169	28.8	2095.045306	0.160715025	401.3637553	200.681412	99.71230085	0	0	0	0	0	0	0
4:39:49	-528.1404751	2273.048071	2.443446823	1.601443288	11.38755116	-0.815239199	-3.271492171	39.93734098	1004.859463	28.8	2101.085533	0.082286093	401.5058827	200.752459	99.71264203	0	0	0	0	0	0	0
4:39:49	-528.1404751	2273.048071	2.443446823	1.601443288	11.38755116	-0.815239199	-3.271492171	39.93734098	1004.859463	28.8	2101.085533	0.082286093	401.5058827	200.752459	99.71264203	0	0	0	0	0	0	0
4:39:49	-528.1404751	2273.048071	2.443446823	1.601443288	11.38755116	-0.815239199	-3.271492171	39.93734098	1004.859463	28.8	2101.085533	0.082286093	401.5058827	200.752459	99.71264203	0	0	0	0	0	0	0
4:39:49	-528.1404751	2273.048071	2.443446823	1.601443288	11.38755116	-0.815239199	-3.271492171	39.93734098	1004.859463	28.8	2101.085533	0.082286093	401.5058827	200.752459	99.71264203	0	0	0	0	0	0	0
4:39:49	-528.1404751	2273.048071	2.443446823	1.601443288	11.38755116	-0.815239199	-3.271492171	39.93734098	1004.859463	28.8	2101.085533	0.082286093	401.5058827	200.752459	99.71264203	0	0	0	0	0	0	0
4:39:49	-528.1404751	2273.048071	2.443446823	1.601443288	11.38755116	-0.815239199	-3.271492171	39.93734098	1004.859463	28.8	2101.085533	0.082286093	401.5058827	200.752459	99.71264203	0	0	0	0	0	0	0
4:39:49	-528.1404751	2273.048071	2.443446823	1.601443288	11.38755116	-0.815239199	-3.271492171	39.93734098	1004.859463	28.8	2101.085533	0.082286093	401.5058827	200.752459	99.71264203	0	0	0	0	0	0	0
4:39:49	-528.1404751	2273.048071	2.443446823	1.601443288	11.38755116	-0.815239199	-3.271492171	39.93734098	1004.859463	28.8	2101.085533	0.082286093	401.5058827	200.752459	99.71264203	0	0	0	0	0	0	0
4:39:49	-528.1404751	2273.048071	2.443446823	1.601443288	11.38755116	-0.815239199	-3.271492171	39.93734098	1004.859463	28.8	2101.085533	0.082286093	401.5058827	200.752459	99.71264203	0	0	0	0	0	0	0
4:39:49	-425.5479392	2158.020821	1.321348773	0.781042964	10.8143702	-0.32649047	-2.149411992	39.91911858	1005.340893	28.8	2069.972401	0.676530479	401.578652	200.788835	99.71281672	0	0	0	0	0	0	0
4:39:49	-425.5479392	2158.020821	1.321348773	0.781042964	10.8143702	-0.32649047	-2.149411992	39.91911858	1005.340893	28.8	2069.972401	0.676530479	401.578652	200.788835	99.71281672	0	0	0	0	0	0	0
4:39:49	-425.5479392	2158.020821	1.321348773	0.781042964	10.8143702	-0.32649047	-2.149411992	39.91911858	1005.340893	28.8	2069.972401	0.676530479	401.578652	200.788835	99.71281672	0	0	0	0	0	0	0
4:39:49	-263.9120889	2099.942188	0.757978572	0.295333997	10.52090154	-0.072131121	-1.35900294	39.90978872	1005.587385	28.8	2053.501693	1.078383605	401.6159098	200.8074595	99.71290616	0	0	0	0	0	0	0
4:39:49	-263.9120889	2099.942188	0.757978572	0.295333997	10.52090154	-0.072131121	-1.35900294	39.90978872	1005.587385	28.8	2053.501693	1.078383605	401.6159098	200.8074595	99.71290616	0	0	0	0	0	0	0
4:39:49	-263.9120889	2099.942188	0.757978572	0.295333997	10.52090154	-0.072131121	-1.35900294	39.90978872	1005.587385	28.8	2053.501693	1.078383605	401.6159098	200.8074595	99.71290616	0	0	0	0	0	0	0
4:39:49	-263.9120889	2099.942188	0.757978572	0.295333997	10.52090154	-0.072131121	-1.35900294	39.90978872	1005.587385	28.8	2053.501693	1.078383605	401.6159098	200.8074595	99.71290616	0	0	0	0	0	0	0
4:39:49	-263.9120889	2099.942188	0.757978572	0.295333997	10.52090154	-0.072131121	-1.35900294	39.90978872	1005.587385	28.8	2053.501693	1.078383605	401.6159098	200.8074595	99.71290616	0	0	0	0	0	0	0
4:39:49	-116.5622295	2069.875744	0.421597029	-0.041172993	10.37064559	0.056324866	-0.879793505	39.90501182	1005.713589	28.8	2045.082275	1.284132406	401.6349858	200.8169953	99.71295195	0	0	0	0	0	0	0
4:39:49	-116.5622295	2069.875744	0.421597029	-0.041172993	10.37064559	0.056324866	-0.879793505	39.90501182	1005.713589	28.8	2045.082275	1.284132406	401.6349858	200.8169953	99.71295195	0	0	0	0	0	0	0
4:39:49	-116.5622295	2069.875744	0.421597029	-0.041172993	10.37064559	0.056324866	-0.879793505	39.90501182	1005.713589	28.8	2045.082275	1.284132406	401.6349858	200.8169953	99.71295195	0	0	0	0	0	0	0
4:39:49	-116.5622295	2069.875744	0.421597029	-0.041172993	10.37064559	0.056324866	-0.879793505	39.90501182	1005.713589	28.8	2045.082275	1.284132406	401.6349858	200.8169953	99.71295195	0	0	0	0	0	0	0
4:39:49	-116.5622295	2069.875744	0.421597029	-0.041172993	10.37064559	0.056324866	-0.879793505	39.90501182	1005.713589	28.8	2045.082275	1.284132406	401.6349858	200.8169953	99.71295195	0	0	0	0	0	0	0
4:39:49	-116.5622295	2069.875744	0.421597029	-0.041172993	10.37064559	0.056324866	-0.879793505	39.90501182	1005.713589	28.8	2045.082275	1.284132406	401.6349858	200.8169953	99.71295195	0	0	0	0	0	0	0
4:39:49	-116.5622295	2069.875744	0.421597029	-0.041172993	10.37064559	0.056324866	-0.879793505	39.90501182	1005.713589	28.8	2045.082275	1.284132406	401.6349858	200.8169953	99.71295195	0	0	0	0	0	0	0
4:39:49	-116.5622295	2069.875744	0.421597029	-0.041172993	10.37064559	0.056324866	-0.879793505	39.90501182	1005.713589	28.8	2045.082275	1.284132406	401.6349858	200.8169953	99.71295195	0	0	0	0	0	0	0
4:39:49	-75.96327751	2055.288389	0.329561679	-0.279256573	10.29371454	0.126206332	-0.558542275	39.90256605	1005.778206	28.8	2040.794501	1.389475792	401.6447527	200.8218776	99.7129754	0	0	0	0	0	0	0
4:39:49	-75.96327751	2055.288389	0.329561679	-0.279256573	10.29371454	0.126206332	-0.558542275	39.90256605	1005.778206	28.8	2040.794501	1.389475792	401.6447527	200.8218776	99.7129754	0	0	0	0	0	0	0
4:39:49	-75.96327751	2055.288389	0.329561679	-0.279256573	10.29371454	0.126206332	-0.558542275	39.90256605	1005.778206	28.8	2040.794501	1.389475792	401.6447527	200.8218776	99.7129754	0	0	0	0	0	0	0
4:39:49	-75.96327751	2055.288389	0.329561679	-0.279256573	10.29371454	0.126206332	-0.558542275	39.90256605	1005.778206	28.8	2040.794501	1.389475792	401.6447527	200.8218776	99.7129754	0	0	0	0	0	0	0
4:39:49	-75.96327751	2055.288389	0.329561679	-0.279256573	10.29371454	0.126206332	-0.558542275	39.90256605	1005.778206	28.8	2040.794501	1.389475792	401.6447527	200.8218776	99.7129754	0	0	0	0	0	0	0
4:39:49	-75.96327751	2055.288389	0.329561679	-0.279256573	10.29371454	0.126206332	-0.558542275	39.90256605	1005.778206	28.8	2040.794501	1.389475792	401.6447527	200.8218776	99.7129754	0	0	0	0	0	0	0
4:39:50	-75.96327751	2055.288389	0.329561679	-0.279256573	10.29371454	0.126206332	-0.558542275	39.90256605	1005.778206	28.8	2040.794501	1.389475792	401.6447527	200.8218776	99.7129754	0	0	0	0	0	0	0
4:39:50	-75.96327751	2055.288389	0.329561679	-0.279256573	10.29371454	0.126206332	-0.558542275	39.90256605	1005.778206	28.8	2040.794501	1.389475792	401.6447527	200.8218776	99.7129754	0	0	0	0	0	0	0
4:39:50	-75.96327751	2055.288389	0.329561679	-0.279256573	10.29371454	0.126206332	-0.558542275	39.90256605	1005.778206	28.8	2040.794501	1.389475792	401.6447527	200.8218776	99.7129754	0	0	0	0	0	0	0
4:39:50	-12.88451008	2047.223727	0.23325558	-0.472475365	10.25432585	0.159073642	-0.311805645	39.65731382	1004.609833	28.8	2038.582472	1.443411605	398.8901134	199.4448013	99.70664341	0	0	0	0	0	0	0
4:39:50	-12.88451008	2047.223727	0.23325558	-0.472475365	10.25432585	0.159073642	-0.311805645	39.65731382	1004.609833	28.8	2038.582472	1.443411605	398.8901134	199.4448013	99.70664341	0	0	0	0	0	0	0
4:39:50	-12.88451008	2047.223727	0.23325558	-0.472475365	10.25432585	0.159073642	-0.311805645	39.65731382	1004.609833	28.8	2038.582472	1.443411605	398.8901134	199.4448013	99.70664341	0	0	0	0	0	0	0
4:39:50	-12.88451008	2047.223727	0.23325558	-0.472475365	10.25432585	0.159073642	-0.311805645	39.65731382	1004.609833	28.8	2038.582472	1.443411605	398.8901134	199.4448013	99.70664341	0	0	0	0	0	0	0
4:39:50	-12.88451008	2047.223727	0.23325558	-0.472475365	10.25432585	0.159073642	-0.311805645	39.65731382	1004.609833	28.8	2038.582472	1.443411605	398.8901134	199.4448013	99.70664341	0	0	0	0	0	0	0
4:39:50	-12.88451008	2047.223727	0.23325558	-0.472475365	10.25432585	0.159073642	-0.311805645	39.65731382	1004.609833	28.8	2038.582472	1.443411605	398.8901134	199.4448013	99.70664341	0	0	0	0	0	0	0
4:39:50	-12.88451008	2047.223727	0.23325558	-0.472475365	10.25432585	0.159073642	-0.311805645	39.65731382	1004.609833	28.8	2038.582472	1.443411605	398.8901134	199.4448013	99.70664341	0	0	0	0	0	0	0
4:39:50	-12.88451008	2047.223727	0.23325558	-0.472475365	10.25432585	0.159073642	-0.311805645	39.65731382	1004.609833	28.8	2038.582472	1.443411605	398.8901134	199.4448013	99.70664341	0	0	0	0	0	0	0
4:39:50	-90.60262916	2042.596756	0.230154857	-0.381163387	10.23171883	0.173469705	-0.14079649	39.53174468	1004.011627	28.8	2037.307242	1.471026742	397.4797381	198.7397383	99.70340142	0	0	0	0	0	0	0
4:39:50	-90.60262916	2042.596756	0.230154857	-0.381163387	10.23171883	0.173469705	-0.14079649	39.53174468	1004.011627	28.8	2037.307242	1.471026742	397.4797381	198.7397383	99.70340142	0	0	0	0	0	0	0
4:39:50	-90.60262916	2042.596756	0.230154857	-0.381163387	10.23171883	0.173469705	-0.14079649	39.53174468	1004.011627	28.8	2037.307242	1.471026742	397.4797381	198.7397383	99.70340142	0	0	0	0	0	0	0
4:39:50	-90.60262916	2042.596756	0.230154857	-0.381163387	10.23171883	0.173469705	-0.14079649	39.53174468	1004.011627	28.8	2037.307242	1.471026742	397.4797381	198.7397383	99.70340142	0	0	0	0	0	0	0
4:39:50	-90.60262916	2042.596756	0.230154857	-0.381163387	10.23171883	0.173469705	-0.14079649	39.53174468	1004.011627	28.8	2037.307242	1.471026742	397.4797381	198.7397383	99.70340142	0	0	0	0	0	0	0
4:39:50	-90.60262916	2042.596756	0.230154857	-0.381163387	10.23171883	0.173469705	-0.14079649	39.53174468	1004.011627	28.8	2037.307242	1.471026742	397.4797381	198.7397383	99.70340142	0	0	0	0	0	0	0
4:39:50	-90.60262916	2042.596756	0.230154857	-0.381163387	10.23171883	0.173469705	-0.14079649	39.53174468	1004.011627	28.8	2037.307242	1.471026742	397.4797381	198.7397383	99.70340142	0	0	0	0	0	0	0
4:39:50	-90.60262916	2042.596756	0.230154857	-0.381163387	10.23171883	0.173469705	-0.14079649	39.53174468	1004.011627	28.8	2037.307242	1.471026742	397.4797381	198.7397383	99.70340142	0	0	0	0	0	0	0
4:39:50	-90.60262916	2042.596756	0.230154857	-0.381163387	10.23171883	0.173469705	-0.14079649	39.53174468	1004.011627	28.8	2037.307242	1.471026742	397.4797381	198.7397383	99.70340142	0	0	0	0	0	0	0
4:39:50	-50.23483413	2040.093299	0.201879287	-0.409635654	10.21834404	0.179976489	-0.023559803	39.46745327	1003.705345	28.8	2036.49566	1.485165692	396.7576259	198.378746	99.70174153	0	0	0	0	0	0	0
4:39:50	-50.23483413	2040.093299	0.201879287	-0.409635654	10.21834404	0.179976489	-0.023559803	39.46745327	1003.705345	28.8	2036.49566	1.485165692	396.7576259	198.378746	99.70174153	0	0	0	0	0	0	0
4:39:50	-50.23483413	2040.093299	0.201879287	-0.409635654	10.21834404	0.179976489	-0.023559803	39.46745327	1003.705345	28.8	2036.49566	1.485165692	396.7576259	198.378746	99.70174153	0	0	0	0	0	0	0
4:39:50	-50.23483413	2040.093299	0.201879287	-0.409635654	10.21834404	0.179976489	-0.023559803	39.46745327	1003.705345	28.8	2036.49566	1.485165692	396.7576259	198.378746	99.70174153	0	0	0	0	0	0	0
4:39:50	-50.23483413	2040.093299	0.201879287	-0.409635654	10.21834404	0.179976489	-0.023559803	39.46745327	1003.705345	28.8	2036.49566	1.485165692	396.7576259	198.378746	99.70174153	0	0	0	0	0	0	0
4:39:50	-50.23483413	2040.093299	0.201879287	-0.409635654	10.21834404	0.179976489	-0.023559803	39.46745327	1003.705345	28.8	2036.49566	1.485165692	396.7576259	198.378746	99.70174153	0	0	0	0	0	0	0
4:39:50	-50.23483413	2040.093299	0.201879287	-0.409635654	10.21834404	0.179976489	-0.023559803	39.46745327	1003.705345	28.8	2036.49566	1.485165692	396.7576259	198.378746	99.70174153	0	0	0	0	0	0	0
4:39:50	-50.23483413	2040.093299	0.201879287	-0.409635654	10.21834404	0.179976489	-0.023559803	39.46745327	1003.705345	28.8	2036.49566	1.485165692	396.7576259	198.378746	99.70174153	0	0	0	0	0	0	0
4:39:50	70.07242092	2038.301289	0.073506195	-0.297821455	10.21021615	0.180755962	0.052625381	39.43453608	1003.548529	28.8	2034.634682	1.492404834	396.3879045	198.193918	99.70089166	0	0	0	0	0	0	0
4:39:50	70.07242092	2038.301289	0.073506195	-0.297821455	10.21021615	0.180755962	0.052625381	39.43453608	1003.548529	28.8	2034.634682	1.492404834	396.3879045	198.193918	99.70089166	0	0	0	0	0	0	0
4:39:50	70.07242092	2038.301289	0.073506195	-0.297821455	10.21021615	0.180755962	0.052625381	39.43453608	1003.548529	28.8	2034.634682	1.492404834	396.3879045	198.193918	99.70089166	0	0	0	0	0	0	0
4:39:50	70.07242092	2038.301289	0.073506195	-0.297821455	10.21021615	0.180755962	0.052625381	39.43453608	1003.548529	28.8	2034.634682	1.492404834	396.3879045	198.193918	99.70089166	0	0	0	0	0	0	0
4:39:51	70.07242092	2038.301289	0.073506195	-0.297821455	10.21021615	0.180755962	0.052625381	39.43453608	1003.548529	28.8	2034.634682	1.492404834	396.3879045	198.193918	99.70089166	0	0	0	0	0	0	0
4:39:51	70.07242092	2038.301289	0.073506195	-0.297821455	10.21021615	0.180755962	0.052625381	39.43453608	1003.548529	28.8	2034.634682	1.492404834	396.3879045	198.193918	99.70089166	0	0	0	0	0	0	0
4:39:51	70.07242092	2038.301289	0.073506195	-0.297821455	10.21021615	0.180755962	0.052625381	39.43453608	1003.548529	28.8	2034.634682	1.492404834	396.3879045	198.193918	99.70089166	0	0	0	0	0	0	0
4:39:51	70.07242092	2038.301289	0.073506195	-0.297821455	10.21021615	0.180755962	0.052625381	39.43453608	1003.548529	28.8	2034.634682	1.492404834	396.3879045	198.193918	99.70089166	0	0	0	0	0	0	0
4:39:51	79.95230351	2037.271324	0.013859172	-0.246140585	10.20425467	0.180579053	0.102168195	39.46648247	1002.505415	28.8	2033.529333	1.544911275	396.1986071	198.099286	99.70045653	0	0	0	0	0	0	0
4:39:51	79.95230351	2037.271324	0.013859172	-0.246140585	10.20425467	0.180579053	0.102168195	39.46648247	1002.505415	28.8	2033.529333	1.544911275	396.1986071	198.099286	99.70045653	0	0	0	0	0	0	0
4:39:51	79.95230351	2037.271324	0.013859172	-0.246140585	10.20425467	0.180579053	0.102168195	39.46648247	1002.505415	28.8	2033.529333	1.544911275	396.1986071	198.099286	99.70045653	0	0	0	0	0	0	0
4:39:51	79.95230351	2037.271324	0.013859172	-0.246140585	10.20425467	0.180579053	0.102168195	39.46648247	1002.505415	28.8	2033.529333	1.544911275	396.1986071	198.099286	99.70045653	0	0	0	0	0	0	0
4:39:51	79.95230351	2037.271324	0.013859172	-0.246140585	10.20425467	0.180579053	0.102168195	39.46648247	1002.505415	28.8	2033.529333	1.544911275	396.1986071	198.099286	99.70045653	0	0	0	0	0	0	0
4:39:51	79.95230351	2037.271324	0.013859172	-0.246140585	10.20425467	0.180579053	0.102168195	39.46648247	1002.505415	28.8	2033.529333	1.544911275	396.1986071	198.099286	99.70045653	0	0	0	0	0	0	0
4:39:51	79.95230351	2037.271324	0.013859172	-0.246140585	10.20425467	0.180579053	0.102168195	39.46648247	1002.505415	28.8	2033.529333	1.544911275	396.1986071	198.099286	99.70045653	0	0	0	0	0	0	0
4:39:51	79.95230351	2037.271324	0.013859172	-0.246140585	10.20425467	0.180579053	0.102168195	39.46648247	1002.505415	28.8	2033.529333	1.544911275	396.1986071	198.099286	99.70045653	0	0	0	0	0	0	0
4:39:51	79.95230351	2037.271324	0.013859172	-0.246140585	10.20425467	0.180579053	0.102168195	39.46648247	1002.505415	28.8	2033.529333	1.544911275	396.1986071	198.099286	99.70045653	0	0	0	0	0	0	0
4:39:51	48.8699154	2036.145022	0.022199896	-0.227007979	10.19876239	0.177560475	0.132214116	39.48283903	1001.97134	28.8	2033.006123	1.571794573	396.1016868	198.0508344	99.70023374	0	0	0	0	0	0	0
4:39:51	48.8699154	2036.145022	0.022199896	-0.227007979	10.19876239	0.177560475	0.132214116	39.48283903	1001.97134	28.8	2033.006123	1.571794573	396.1016868	198.0508344	99.70023374	0	0	0	0	0	0	0
4:39:51	48.8699154	2036.145022	0.022199896	-0.227007979	10.19876239	0.177560475	0.132214116	39.48283903	1001.97134	28.8	2033.006123	1.571794573	396.1016868	198.0508344	99.70023374	0	0	0	0	0	0	0
4:39:51	48.8699154	2036.145022	0.022199896	-0.227007979	10.19876239	0.177560475	0.132214116	39.48283903	1001.97134	28.8	2033.006123	1.571794573	396.1016868	198.0508344	99.70023374	0	0	0	0	0	0	0
4:39:51	48.8699154	2036.145022	0.022199896	-0.227007979	10.19876239	0.177560475	0.132214116	39.48283903	1001.97134	28.8	2033.006123	1.571794573	396.1016868	198.0508344	99.70023374	0	0	0	0	0	0	0
4:39:51	48.8699154	2036.145022	0.022199896	-0.227007979	10.19876239	0.177560475	0.132214116	39.48283903	1001.97134	28.8	2033.006123	1.571794573	396.1016868	198.0508344	99.70023374	0	0	0	0	0	0	0
4:39:51	48.8699154	2036.145022	0.022199896	-0.227007979	10.19876239	0.177560475	0.132214116	39.48283903	1001.97134	28.8	2033.006123	1.571794573	396.1016868	198.0508344	99.70023374	0	0	0	0	0	0	0
4:39:51	48.8699154	2036.145022	0.022199896	-0.227007979	10.19876239	0.177560475	0.132214116	39.48283903	1001.97134	28.8	2033.006123	1.571794573	396.1016868	198.0508344	99.70023374	0	0	0	0	0	0	0
4:39:51	89.69249268	2036.193995	0.058390347	-0.023508085	10.19595034	0.179270963	0.150365627	39.49121358	1001.697894	28.8	2032.777783	1.585558821	396.0520637	198.0260272	99.70011968	0	0	0	0	0	0	0
4:39:51	89.69249268	2036.193995	0.058390347	-0.023508085	10.19595034	0.179270963	0.150365627	39.49121358	1001.697894	28.8	2032.777783	1.585558821	396.0520637	198.0260272	99.70011968	0	0	0	0	0	0	0
4:39:51	89.69249268	2036.193995	0.058390347	-0.023508085	10.19595034	0.179270963	0.150365627	39.49121358	1001.697894	28.8	2032.777783	1.585558821	396.0520637	198.0260272	99.70011968	0	0	0	0	0	0	0
4:39:51	89.69249268	2036.193995	0.058390347	-0.023508085	10.19595034	0.179270963	0.150365627	39.49121358	1001.697894	28.8	2032.777783	1.585558821	396.0520637	198.0260272	99.70011968	0	0	0	0	0	0	0
4:39:51	89.69249268	2036.193995	0.058390347	-0.023508085	10.19595034	0.179270963	0.150365627	39.49121358	1001.697894	28.8	2032.777783	1.585558821	396.0520637	198.0260272	99.70011968	0	0	0	0	0	0	0
4:39:51	89.69249268	2036.193995	0.058390347	-0.023508085	10.19595034	0.179270963	0.150365627	39.49121358	1001.697894	28.8	2032.777783	1.585558821	396.0520637	198.0260272	99.70011968	0	0	0	0	0	0	0
4:39:51	89.69249268	2036.193995	0.058390347	-0.023508085	10.19595034	0.179270963	0.150365627	39.49121358	1001.697894	28.8	2032.777783	1.585558821	396.0520637	198.0260272	99.70011968	0	0	0	0	0	0	0
4:39:51	89.69249268	2036.193995	0.058390347	-0.023508085	10.19595034	0.179270963	0.150365627	39.49121358	1001.697894	28.8	2032.777783	1.585558821	396.0520637	198.0260272	99.70011968	0	0	0	0	0	0	0
4:39:51	12.94802025	2035.88595	0.093903858	-0.15502814	10.19451058	0.178322733	0.161411201	39.49550135	1000.67157	28.8	2032.702393	1.592606117	396.0266566	198.0133259	99.70006127	0	0	0	0	0	0	0
4:39:51	12.94802025	2035.88595	0.093903858	-0.15502814	10.19451058	0.178322733	0.161411201	39.49550135	1000.67157	28.8	2032.702393	1.592606117	396.0266566	198.0133259	99.70006127	0	0	0	0	0	0	0
4:39:51	12.94802025	2035.88595	0.093903858	-0.15502814	10.19451058	0.178322733	0.161411201	39.49550135	1000.67157	28.8	2032.702393	1.592606117	396.0266566	198.0133259	99.70006127	0	0	0	0	0	0	0
4:39:52	12.94802025	2035.88595	0.093903858	-0.15502814	10.19451058	0.178322733	0.161411201	39.49550135	1000.67157	28.8	2032.702393	1.592606117	396.0266566	198.0133259	99.70006127	0	0	0	0	0	0	0
4:39:52	12.94802025	2035.88595	0.093903858	-0.15502814	10.19451058	0.178322733	0.161411201	39.49550135	1000.67157	28.8	2032.702393	1.592606117	396.0266566	198.0133259	99.70006127	0	0	0	0	0	0	0
4:39:52	12.94802025	2035.88595	0.093903858	-0.15502814	10.19451058	0.178322733	0.161411201	39.49550135	1000.67157	28.8	2032.702393	1.592606117	396.0266566	198.0133259	99.70006127	0	0	0	0	0	0	0
4:39:52	12.94802025	2035.88595	0.093903858	-0.15502814	10.19451058	0.178322733	0.161411201	39.49550135	1000.67157	28.8	2032.702393	1.592606117	396.0266566	198.0133259	99.70006127	0	0	0	0	0	0	0
4:39:52	12.94802025	2035.88595	0.093903858	-0.15502814	10.19451058	0.178322733	0.161411201	39.49550135	1000.67157	28.8	2032.702393	1.592606117	396.0266566	198.0133259	99.70006127	0	0	0	0	0	0	0
4:39:52	12.94802025	2035.88595	0.093903858	-0.15502814	10.19451058	0.178322733	0.161411201	39.49550135	1000.67157	28.8	2032.702393	1.592606117	396.0266566	198.0133259	99.70006127	0	0	0	0	0	0	0
4:39:52	-82.92678163	2035.60963	0.185966775	-0.268166408	10.19557341	0.149229239	0.166594535	39.79049669	999.8309558	28.8	2032.697937	1.596214332	398.5014722	199.2507349	99.70539937	0	0	0	0	0	0	0
4:39:52	-82.92678163	2035.60963	0.185966775	-0.268166408	10.19557341	0.149229239	0.166594535	39.79049669	999.8309558	28.8	2032.697937	1.596214332	398.5014722	199.2507349	99.70539937	0	0	0	0	0	0	0
4:39:52	-82.92678163	2035.60963	0.185966775	-0.268166408	10.19557341	0.149229239	0.166594535	39.79049669	999.8309558	28.8	2032.697937	1.596214332	398.5014722	199.2507349	99.70539937	0	0	0	0	0	0	0
4:39:52	-82.92678163	2035.60963	0.185966775	-0.268166408	10.19557341	0.149229239	0.166594535	39.79049669	999.8309558	28.8	2032.697937	1.596214332	398.5014722	199.2507349	99.70539937	0	0	0	0	0	0	0
4:39:52	-82.92678163	2035.60963	0.185966775	-0.268166408	10.19557341	0.149229239	0.166594535	39.79049669	999.8309558	28.8	2032.697937	1.596214332	398.5014722	199.2507349	99.70539937	0	0	0	0	0	0	0
4:39:52	-82.92678163	2035.60963	0.185966775	-0.268166408	10.19557341	0.149229239	0.166594535	39.79049669	999.8309558	28.8	2032.697937	1.596214332	398.5014722	199.2507349	99.70539937	0	0	0	0	0	0	0
4:39:52	-82.92678163	2035.60963	0.185966775	-0.268166408	10.19557341	0.149229239	0.166594535	39.79049669	999.8309558	28.8	2032.697937	1.596214332	398.5014722	199.2507349	99.70539937	0	0	0	0	0	0	0
4:39:52	-82.92678163	2035.60963	0.185966775	-0.268166408	10.19557341	0.149229239	0.166594535	39.79049669	999.8309558	28.8	2032.697937	1.596214332	398.5014722	199.2507349	99.70539937	0	0	0	0	0	0	0
4:39:52	7.387911806	2041.166291	-0.041545011	-0.470461201	10.23962959	-0.716962629	0.000232402	39.94153431	999.4005613	28.8	2032.779248	1.549261738	399.7685778	199.8842883	99.70813248	0	0	0	0	0	0	0
4:39:52	7.387911806	2041.166291	-0.041545011	-0.470461201	10.23962959	-0.716962629	0.000232402	39.94153431	999.4005613	28.8	2032.779248	1.549261738	399.7685778	199.8842883	99.70813248	0	0	0	0	0	0	0
4:39:52	7.387911806	2041.166291	-0.041545011	-0.470461201	10.23962959	-0.716962629	0.000232402	39.94153431	999.4005613	28.8	2032.779248	1.549261738	399.7685778	199.8842883	99.70813248	0	0	0	0	0	0	0
4:39:52	7.387911806	2041.166291	-0.041545011	-0.470461201	10.23962959	-0.716962629	0.000232402	39.94153431	999.4005613	28.8	2032.779248	1.549261738	399.7685778	199.8842883	99.70813248	0	0	0	0	0	0	0
4:39:52	7.387911806	2041.166291	-0.041545011	-0.470461201	10.23962959	-0.716962629	0.000232402	39.94153431	999.4005613	28.8	2032.779248	1.549261738	399.7685778	199.8842883	99.70813248	0	0	0	0	0	0	0
4:39:52	7.387911806	2041.166291	-0.041545011	-0.470461201	10.23962959	-0.716962629	0.000232402	39.94153431	999.4005613	28.8	2032.779248	1.549261738	399.7685778	199.8842883	99.70813248	0	0	0	0	0	0	0
4:39:52	7.387911806	2041.166291	-0.041545011	-0.470461201	10.23962959	-0.716962629	0.000232402	39.94153431	999.4005613	28.8	2032.779248	1.549261738	399.7685778	199.8842883	99.70813248	0	0	0	0	0	0	0
4:39:52	7.387911806	2041.166291	-0.041545011	-0.470461201	10.23962959	-0.716962629	0.000232402	39.94153431	999.4005613	28.8	2032.779248	1.549261738	399.7685778	199.8842883	99.70813248	0	0	0	0	0	0	0
4:39:52	21.37376284	2066.234469	-0.172183046	-0.281372135	10.39713835	-2.367228866	-0.67332901	40.01886557	999.1801994	28.8	2033.332871	1.52522201	400.4173358	200.2086676	99.70953183	0	0	0	0	0	0	0
4:39:52	21.37376284	2066.234469	-0.172183046	-0.281372135	10.39713835	-2.367228866	-0.67332901	40.01886557	999.1801994	28.8	2033.332871	1.52522201	400.4173358	200.2086676	99.70953183	0	0	0	0	0	0	0
4:39:52	21.37376284	2066.234469	-0.172183046	-0.281372135	10.39713835	-2.367228866	-0.67332901	40.01886557	999.1801994	28.8	2033.332871	1.52522201	400.4173358	200.2086676	99.70953183	0	0	0	0	0	0	0
4:39:52	21.37376284	2066.234469	-0.172183046	-0.281372135	10.39713835	-2.367228866	-0.67332901	40.01886557	999.1801994	28.8	2033.332871	1.52522201	400.4173358	200.2086676	99.70953183	0	0	0	0	0	0	0
4:39:52	21.37376284	2066.234469	-0.172183046	-0.281372135	10.39713835	-2.367228866	-0.67332901	40.01886557	999.1801994	28.8	2033.332871	1.52522201	400.4173358	200.2086676	99.70953183	0	0	0	0	0	0	0
4:39:52	21.37376284	2066.234469	-0.172183046	-0.281372135	10.39713835	-2.367228866	-0.67332901	40.01886557	999.1801994	28.8	2033.332871	1.52522201	400.4173358	200.2086676	99.70953183	0	0	0	0	0	0	0
4:39:52	21.37376284	2066.234469	-0.172183046	-0.281372135	10.39713835	-2.367228866	-0.67332901	40.01886557	999.1801994	28.8	2033.332871	1.52522201	400.4173358	200.2086676	99.70953183	0	0	0	0	0	0	0
4:39:52	21.37376284	2066.234469	-0.172183046	-0.281372135	10.39713835	-2.367228866	-0.67332901	40.01886557	999.1801994	28.8	2033.332871	1.52522201	400.4173358	200.2086676	99.70953183	0	0	0	0	0	0	0
4:39:52	21.37376284	2066.234469	-0.172183046	-0.281372135	10.39713835	-2.367228866	-0.67332901	40.01886557	999.1801994	28.8	2033.332871	1.52522201	400.4173358	200.2086676	99.70953183	0	0	0	0	0	0	0
4:39:52	198.0896386	2105.2298	-0.498149719	-0.812478533	10.63651083	-4.19041318	-1.728384453	40.05845917	997.8273661	28.8	2034.622046	1.512913669	400.7494999	200.3747498	99.7102483	0	0	0	0	0	0	0
4:39:53	198.0896386	2105.2298	-0.498149719	-0.812478533	10.63651083	-4.19041318	-1.728384453	40.05845917	997.8273661	28.8	2034.622046	1.512913669	400.7494999	200.3747498	99.7102483	0	0	0	0	0	0	0
4:39:53	198.0896386	2105.2298	-0.498149719	-0.812478533	10.63651083	-4.19041318	-1.728384453	40.05845917	997.8273661	28.8	2034.622046	1.512913669	400.7494999	200.3747498	99.7102483	0	0	0	0	0	0	0
4:39:53	198.0896386	2105.2298	-0.498149719	-0.812478533	10.63651083	-4.19041318	-1.728384453	40.05845917	997.8273661	28.8	2034.622046	1.512913669	400.7494999	200.3747498	99.7102483	0	0	0	0	0	0	0
4:39:53	198.0896386	2105.2298	-0.498149719	-0.812478533	10.63651083	-4.19041318	-1.728384453	40.05845917	997.8273661	28.8	2034.622046	1.512913669	400.7494999	200.3747498	99.7102483	0	0	0	0	0	0	0
4:39:53	198.0896386	2105.2298	-0.498149719	-0.812478533	10.63651083	-4.19041318	-1.728384453	40.05845917	997.8273661	28.8	2034.622046	1.512913669	400.7494999	200.3747498	99.7102483	0	0	0	0	0	0	0
4:39:53	198.0896386	2105.2298	-0.498149719	-0.812478533	10.63651083	-4.19041318	-1.728384453	40.05845917	997.8273661	28.8	2034.622046	1.512913669	400.7494999	200.3747498	99.7102483	0	0	0	0	0	0	0
4:39:53	198.0896386	2105.2298	-0.498149719	-0.812478533	10.63651083	-4.19041318	-1.728384453	40.05845917	997.8273661	28.8	2034.622046	1.512913669	400.7494999	200.3747498	99.7102483	0	0	0	0	0	0	0
4:39:53	417.989087	2174.200322	-1.165108656	-1.223637009	11.07402155	-6.014499548	-3.12181284	40.12753109	997.1347154	28.8	2037.255983	1.457811799	400.919568	200.4597839	99.71061513	0	0	0	0	0	0	0
4:39:53	417.989087	2174.200322	-1.165108656	-1.223637009	11.07402155	-6.014499548	-3.12181284	40.12753109	997.1347154	28.8	2037.255983	1.457811799	400.919568	200.4597839	99.71061513	0	0	0	0	0	0	0
4:39:53	417.989087	2174.200322	-1.165108656	-1.223637009	11.07402155	-6.014499548	-3.12181284	40.12753109	997.1347154	28.8	2037.255983	1.457811799	400.919568	200.4597839	99.71061513	0	0	0	0	0	0	0
4:39:53	417.989087	2174.200322	-1.165108656	-1.223637009	11.07402155	-6.014499548	-3.12181284	40.12753109	997.1347154	28.8	2037.255983	1.457811799	400.919568	200.4597839	99.71061513	0	0	0	0	0	0	0
4:39:53	417.989087	2174.200322	-1.165108656	-1.223637009	11.07402155	-6.014499548	-3.12181284	40.12753109	997.1347154	28.8	2037.255983	1.457811799	400.919568	200.4597839	99.71061513	0	0	0	0	0	0	0
4:39:53	417.989087	2174.200322	-1.165108656	-1.223637009	11.07402155	-6.014499548	-3.12181284	40.12753109	997.1347154	28.8	2037.255983	1.457811799	400.919568	200.4597839	99.71061513	0	0	0	0	0	0	0
4:39:53	417.989087	2174.200322	-1.165108656	-1.223637009	11.07402155	-6.014499548	-3.12181284	40.12753109	997.1347154	28.8	2037.255983	1.457811799	400.919568	200.4597839	99.71061513	0	0	0	0	0	0	0
4:39:53	417.989087	2174.200322	-1.165108656	-1.223637009	11.07402155	-6.014499548	-3.12181284	40.12753109	997.1347154	28.8	2037.255983	1.457811799	400.919568	200.4597839	99.71061513	0	0	0	0	0	0	0
4:39:53	560.9535885	2283.932621	-1.794575632	-1.613686149	11.74633903	-7.568831769	-4.694312174	40.16289592	996.7800783	28.8	2042.40776	1.360799641	401.0066428	200.5033214	99.71080295	0	0	0	0	0	0	0
4:39:53	560.9535885	2283.932621	-1.794575632	-1.613686149	11.74633903	-7.568831769	-4.694312174	40.16289592	996.7800783	28.8	2042.40776	1.360799641	401.0066428	200.5033214	99.71080295	0	0	0	0	0	0	0
4:39:53	560.9535885	2283.932621	-1.794575632	-1.613686149	11.74633903	-7.568831769	-4.694312174	40.16289592	996.7800783	28.8	2042.40776	1.360799641	401.0066428	200.5033214	99.71080295	0	0	0	0	0	0	0
4:39:53	560.9535885	2283.932621	-1.794575632	-1.613686149	11.74633903	-7.568831769	-4.694312174	40.16289592	996.7800783	28.8	2042.40776	1.360799641	401.0066428	200.5033214	99.71080295	0	0	0	0	0	0	0
4:39:53	560.9535885	2283.932621	-1.794575632	-1.613686149	11.74633903	-7.568831769	-4.694312174	40.16289592	996.7800783	28.8	2042.40776	1.360799641	401.0066428	200.5033214	99.71080295	0	0	0	0	0	0	0
4:39:53	560.9535885	2283.932621	-1.794575632	-1.613686149	11.74633903	-7.568831769	-4.694312174	40.16289592	996.7800783	28.8	2042.40776	1.360799641	401.0066428	200.5033214	99.71080295	0	0	0	0	0	0	0
4:39:53	560.9535885	2283.932621	-1.794575632	-1.613686149	11.74633903	-7.568831769	-4.694312174	40.16289592	996.7800783	28.8	2042.40776	1.360799641	401.0066428	200.5033214	99.71080295	0	0	0	0	0	0	0
4:39:53	560.9535885	2283.932621	-1.794575632	-1.613686149	11.74633903	-7.568831769	-4.694312174	40.16289592	996.7800783	28.8	2042.40776	1.360799641	401.0066428	200.5033214	99.71080295	0	0	0	0	0	0	0
4:39:53	560.9535885	2283.932621	-1.794575632	-1.613686149	11.74633903	-7.568831769	-4.694312174	40.16289592	996.7800783	28.8	2042.40776	1.360799641	401.0066428	200.5033214	99.71080295	0	0	0	0	0	0	0
4:39:53	630.3032213	2413.99911	-1.791230724	-1.443327308	12.49398158	-8.330969865	-6.090423833	40.18100271	996.5985041	28.8	2050.448301	1.184729416	401.0512251	200.5256125	99.71089911	0	0	0	0	0	0	0
4:39:53	630.3032213	2413.99911	-1.791230724	-1.443327308	12.49398158	-8.330969865	-6.090423833	40.18100271	996.5985041	28.8	2050.448301	1.184729416	401.0512251	200.5256125	99.71089911	0	0	0	0	0	0	0
4:39:53	630.3032213	2413.99911	-1.791230724	-1.443327308	12.49398158	-8.330969865	-6.090423833	40.18100271	996.5985041	28.8	2050.448301	1.184729416	401.0512251	200.5256125	99.71089911	0	0	0	0	0	0	0
4:39:53	630.3032213	2413.99911	-1.791230724	-1.443327308	12.49398158	-8.330969865	-6.090423833	40.18100271	996.5985041	28.8	2050.448301	1.184729416	401.0512251	200.5256125	99.71089911	0	0	0	0	0	0	0
4:39:53	630.3032213	2413.99911	-1.791230724	-1.443327308	12.49398158	-8.330969865	-6.090423833	40.18100271	996.5985041	28.8	2050.448301	1.184729416	401.0512251	200.5256125	99.71089911	0	0	0	0	0	0	0
4:39:53	630.3032213	2413.99911	-1.791230724	-1.443327308	12.49398158	-8.330969865	-6.090423833	40.18100271	996.5985041	28.8	2050.448301	1.184729416	401.0512251	200.5256125	99.71089911	0	0	0	0	0	0	0
4:39:53	630.3032213	2413.99911	-1.791230724	-1.443327308	12.49398158	-8.330969865	-6.090423833	40.18100271	996.5985041	28.8	2050.448301	1.184729416	401.0512251	200.5256125	99.71089911	0	0	0	0	0	0	0
4:39:53	630.3032213	2413.99911	-1.791230724	-1.443327308	12.49398158	-8.330969865	-6.090423833	40.18100271	996.5985041	28.8	2050.448301	1.184729416	401.0512251	200.5256125	99.71089911	0	0	0	0	0	0	0
4:39:53	201.0224173	2515.075344	-0.69006213	-0.600463582	12.99588657	-7.317672571	-6.793577003	40.22627339	998.0232181	28.8	2061.407154	0.912181461	401.6896513	200.8448256	99.71238834	0	0	0	0	0	0	0
4:39:54	201.0224173	2515.075344	-0.69006213	-0.600463582	12.99588657	-7.317672571	-6.793577003	40.22627339	998.0232181	28.8	2061.407154	0.912181461	401.6896513	200.8448256	99.71238834	0	0	0	0	0	0	0
4:39:54	201.0224173	2515.075344	-0.69006213	-0.600463582	12.99588657	-7.317672571	-6.793577003	40.22627339	998.0232181	28.8	2061.407154	0.912181461	401.6896513	200.8448256	99.71238834	0	0	0	0	0	0	0
4:39:54	201.0224173	2515.075344	-0.69006213	-0.600463582	12.99588657	-7.317672571	-6.793577003	40.22627339	998.0232181	28.8	2061.407154	0.912181461	401.6896513	200.8448256	99.71238834	0	0	0	0	0	0	0
4:39:54	201.0224173	2515.075344	-0.69006213	-0.600463582	12.99588657	-7.317672571	-6.793577003	40.22627339	998.0232181	28.8	2061.407154	0.912181461	401.6896513	200.8448256	99.71238834	0	0	0	0	0	0	0
4:39:54	201.0224173	2515.075344	-0.69006213	-0.600463582	12.99588657	-7.317672571	-6.793577003	40.22627339	998.0232181	28.8	2061.407154	0.912181461	401.6896513	200.8448256	99.71238834	0	0	0	0	0	0	0
4:39:54	201.0224173	2515.075344	-0.69006213	-0.600463582	12.99588657	-7.317672571	-6.793577003	40.22627339	998.0232181	28.8	2061.407154	0.912181461	401.6896513	200.8448256	99.71238834	0	0	0	0	0	0	0
4:39:54	201.0224173	2515.075344	-0.69006213	-0.600463582	12.99588657	-7.317672571	-6.793577003	40.22627339	998.0232181	28.8	2061.407154	0.912181461	401.6896513	200.8448256	99.71238834	0	0	0	0	0	0	0
4:39:54	201.0224173	2515.075344	-0.69006213	-0.600463582	12.99588657	-7.317672571	-6.793577003	40.22627339	998.0232181	28.8	2061.407154	0.912181461	401.6896513	200.8448256	99.71238834	0	0	0	0	0	0	0
4:39:54	-56.08629033	2539.228072	0.276808189	0.091226646	13.06211792	-5.588904356	-6.624023425	40.26225197	998.7526717	28.8	2073.568439	0.662236908	402.2354054	201.1177027	99.71366283	0	0	0	0	0	0	0
4:39:54	-56.08629033	2539.228072	0.276808189	0.091226646	13.06211792	-5.588904356	-6.624023425	40.26225197	998.7526717	28.8	2073.568439	0.662236908	402.2354054	201.1177027	99.71366283	0	0	0	0	0	0	0
4:39:54	-56.08629033	2539.228072	0.276808189	0.091226646	13.06211792	-5.588904356	-6.624023425	40.26225197	998.7526717	28.8	2073.568439	0.662236908	402.2354054	201.1177027	99.71366283	0	0	0	0	0	0	0
4:39:54	-56.08629033	2539.228072	0.276808189	0.091226646	13.06211792	-5.588904356	-6.624023425	40.26225197	998.7526717	28.8	2073.568439	0.662236908	402.2354054	201.1177027	99.71366283	0	0	0	0	0	0	0
4:39:54	-56.08629033	2539.228072	0.276808189	0.091226646	13.06211792	-5.588904356	-6.624023425	40.26225197	998.7526717	28.8	2073.568439	0.662236908	402.2354054	201.1177027	99.71366283	0	0	0	0	0	0	0
4:39:54	-56.08629033	2539.228072	0.276808189	0.091226646	13.06211792	-5.588904356	-6.624023425	40.26225197	998.7526717	28.8	2073.568439	0.662236908	402.2354054	201.1177027	99.71366283	0	0	0	0	0	0	0
4:39:54	-56.08629033	2539.228072	0.276808189	0.091226646	13.06211792	-5.588904356	-6.624023425	40.26225197	998.7526717	28.8	2073.568439	0.662236908	402.2354054	201.1177027	99.71366283	0	0	0	0	0	0	0
4:39:54	-56.08629033	2539.228072	0.276808189	0.091226646	13.06211792	-5.588904356	-6.624023425	40.26225197	998.7526717	28.8	2073.568439	0.662236908	402.2354054	201.1177027	99.71366283	0	0	0	0	0	0	0
4:39:54	-353.8135727	2500.786077	1.220077793	0.753260043	12.77894838	-3.81462303	-5.848635994	40.28067301	999.1261519	28.8	2084.754937	0.351865297	402.5148316	201.2574158	99.71431537	0	0	0	0	0	0	0
4:39:54	-353.8135727	2500.786077	1.220077793	0.753260043	12.77894838	-3.81462303	-5.848635994	40.28067301	999.1261519	28.8	2084.754937	0.351865297	402.5148316	201.2574158	99.71431537	0	0	0	0	0	0	0
4:39:54	-353.8135727	2500.786077	1.220077793	0.753260043	12.77894838	-3.81462303	-5.848635994	40.28067301	999.1261519	28.8	2084.754937	0.351865297	402.5148316	201.2574158	99.71431537	0	0	0	0	0	0	0
4:39:54	-353.8135727	2500.786077	1.220077793	0.753260043	12.77894838	-3.81462303	-5.848635994	40.28067301	999.1261519	28.8	2084.754937	0.351865297	402.5148316	201.2574158	99.71431537	0	0	0	0	0	0	0
4:39:54	-353.8135727	2500.786077	1.220077793	0.753260043	12.77894838	-3.81462303	-5.848635994	40.28067301	999.1261519	28.8	2084.754937	0.351865297	402.5148316	201.2574158	99.71431537	0	0	0	0	0	0	0
4:39:54	-353.8135727	2500.786077	1.220077793	0.753260043	12.77894838	-3.81462303	-5.848635994	40.28067301	999.1261519	28.8	2084.754937	0.351865297	402.5148316	201.2574158	99.71431537	0	0	0	0	0	0	0
4:39:54	-353.8135727	2500.786077	1.220077793	0.753260043	12.77894838	-3.81462303	-5.848635994	40.28067301	999.1261519	28.8	2084.754937	0.351865297	402.5148316	201.2574158	99.71431537	0	0	0	0	0	0	0
4:39:54	-353.8135727	2500.786077	1.220077793	0.753260043	12.77894838	-3.81462303	-5.848635994	40.28067301	999.1261519	28.8	2084.754937	0.351865297	402.5148316	201.2574158	99.71431537	0	0	0	0	0	0	0
4:39:54	-353.8135727	2500.786077	1.220077793	0.753260043	12.77894838	-3.81462303	-5.848635994	40.28067301	999.1261519	28.8	2084.754937	0.351865297	402.5148316	201.2574158	99.71431537	0	0	0	0	0	0	0
4:39:54	-554.8835812	2411.621759	2.10431983	1.426989142	12.20895757	-2.176462992	-4.670997629	40.29010458	999.3173738	28.8	2094.154176	0.180155032	402.6578978	201.3289489	99.71464947	0	0	0	0	0	0	0
4:39:54	-554.8835812	2411.621759	2.10431983	1.426989142	12.20895757	-2.176462992	-4.670997629	40.29010458	999.3173738	28.8	2094.154176	0.180155032	402.6578978	201.3289489	99.71464947	0	0	0	0	0	0	0
4:39:54	-554.8835812	2411.621759	2.10431983	1.426989142	12.20895757	-2.176462992	-4.670997629	40.29010458	999.3173738	28.8	2094.154176	0.180155032	402.6578978	201.3289489	99.71464947	0	0	0	0	0	0	0
4:39:54	-554.8835812	2411.621759	2.10431983	1.426989142	12.20895757	-2.176462992	-4.670997629	40.29010458	999.3173738	28.8	2094.154176	0.180155032	402.6578978	201.3289489	99.71464947	0	0	0	0	0	0	0
4:39:54	-554.8835812	2411.621759	2.10431983	1.426989142	12.20895757	-2.176462992	-4.670997629	40.29010458	999.3173738	28.8	2094.154176	0.180155032	402.6578978	201.3289489	99.71464947	0	0	0	0	0	0	0
4:39:54	-554.8835812	2411.621759	2.10431983	1.426989142	12.20895757	-2.176462992	-4.670997629	40.29010458	999.3173738	28.8	2094.154176	0.180155032	402.6578978	201.3289489	99.71464947	0	0	0	0	0	0	0
4:39:54	-554.8835812	2411.621759	2.10431983	1.426989142	12.20895757	-2.176462992	-4.670997629	40.29010458	999.3173738	28.8	2094.154176	0.180155032	402.6578978	201.3289489	99.71464947	0	0	0	0	0	0	0
4:39:55	-554.8835812	2411.621759	2.10431983	1.426989142	12.20895757	-2.176462992	-4.670997629	40.29010458	999.3173738	28.8	2094.154176	0.180155032	402.6578978	201.3289489	99.71464947	0	0	0	0	0	0	0
4:39:55	-539.1494896	2287.566789	2.447851753	1.482970441	11.46971428	-0.900845052	-3.375462786	40.24613355	1000.274159	28.8	2100.60429	0.092239376	402.7311477	201.3655738	99.71482053	0	0	0	0	0	0	0
4:39:55	-539.1494896	2287.566789	2.447851753	1.482970441	11.46971428	-0.900845052	-3.375462786	40.24613355	1000.274159	28.8	2100.60429	0.092239376	402.7311477	201.3655738	99.71482053	0	0	0	0	0	0	0
4:39:55	-539.1494896	2287.566789	2.447851753	1.482970441	11.46971428	-0.900845052	-3.375462786	40.24613355	1000.274159	28.8	2100.60429	0.092239376	402.7311477	201.3655738	99.71482053	0	0	0	0	0	0	0
4:39:55	-539.1494896	2287.566789	2.447851753	1.482970441	11.46971428	-0.900845052	-3.375462786	40.24613355	1000.274159	28.8	2100.60429	0.092239376	402.7311477	201.3655738	99.71482053	0	0	0	0	0	0	0
4:39:55	-539.1494896	2287.566789	2.447851753	1.482970441	11.46971428	-0.900845052	-3.375462786	40.24613355	1000.274159	28.8	2100.60429	0.092239376	402.7311477	201.3655738	99.71482053	0	0	0	0	0	0	0
4:39:55	-539.1494896	2287.566789	2.447851753	1.482970441	11.46971428	-0.900845052	-3.375462786	40.24613355	1000.274159	28.8	2100.60429	0.092239376	402.7311477	201.3655738	99.71482053	0	0	0	0	0	0	0
4:39:55	-539.1494896	2287.566789	2.447851753	1.482970441	11.46971428	-0.900845052	-3.375462786	40.24613355	1000.274159	28.8	2100.60429	0.092239376	402.7311477	201.3655738	99.71482053	0	0	0	0	0	0	0
4:39:55	-539.1494896	2287.566789	2.447851753	1.482970441	11.46971428	-0.900845052	-3.375462786	40.24613355	1000.274159	28.8	2100.60429	0.092239376	402.7311477	201.3655738	99.71482053	0	0	0	0	0	0	0
4:39:55	-343.4641547	2166.19838	1.319748098	0.396808866	10.85658971	-0.366680666	-2.220756946	40.22362038	1000.764034	28.8	2070.47358	0.630426561	402.7686516	201.3843258	99.71490811	0	0	0	0	0	0	0
4:39:55	-343.4641547	2166.19838	1.319748098	0.396808866	10.85658971	-0.366680666	-2.220756946	40.22362038	1000.764034	28.8	2070.47358	0.630426561	402.7686516	201.3843258	99.71490811	0	0	0	0	0	0	0
4:39:55	-343.4641547	2166.19838	1.319748098	0.396808866	10.85658971	-0.366680666	-2.220756946	40.22362038	1000.764034	28.8	2070.47358	0.630426561	402.7686516	201.3843258	99.71490811	0	0	0	0	0	0	0
4:39:55	-343.4641547	2166.19838	1.319748098	0.396808866	10.85658971	-0.366680666	-2.220756946	40.22362038	1000.764034	28.8	2070.47358	0.630426561	402.7686516	201.3843258	99.71490811	0	0	0	0	0	0	0
4:39:55	-343.4641547	2166.19838	1.319748098	0.396808866	10.85658971	-0.366680666	-2.220756946	40.22362038	1000.764034	28.8	2070.47358	0.630426561	402.7686516	201.3843258	99.71490811	0	0	0	0	0	0	0
4:39:55	-343.4641547	2166.19838	1.319748098	0.396808866	10.85658971	-0.366680666	-2.220756946	40.22362038	1000.764034	28.8	2070.47358	0.630426561	402.7686516	201.3843258	99.71490811	0	0	0	0	0	0	0
4:39:55	-343.4641547	2166.19838	1.319748098	0.396808866	10.85658971	-0.366680666	-2.220756946	40.22362038	1000.764034	28.8	2070.47358	0.630426561	402.7686516	201.3843258	99.71490811	0	0	0	0	0	0	0
4:39:55	-343.4641547	2166.19838	1.319748098	0.396808866	10.85658971	-0.366680666	-2.220756946	40.22362038	1000.764034	28.8	2070.47358	0.630426561	402.7686516	201.3843258	99.71490811	0	0	0	0	0	0	0
4:39:55	-343.4641547	2166.19838	1.319748098	0.396808866	10.85658971	-0.366680666	-2.220756946	40.22362038	1000.764034	28.8	2070.47358	0.630426561	402.7686516	201.3843258	99.71490811	0	0	0	0	0	0	0
4:39:55	-134.1065192	2104.368234	0.765055026	0.111502139	10.54251793	-0.091588501	-1.407371557	40.21209363	1001.014849	28.8	2053.088545	1.054778399	402.7878536	201.3939268	99.71495295	0	0	0	0	0	0	0
4:39:55	-134.1065192	2104.368234	0.765055026	0.111502139	10.54251793	-0.091588501	-1.407371557	40.21209363	1001.014849	28.8	2053.088545	1.054778399	402.7878536	201.3939268	99.71495295	0	0	0	0	0	0	0
4:39:55	-134.1065192	2104.368234	0.765055026	0.111502139	10.54251793	-0.091588501	-1.407371557	40.21209363	1001.014849	28.8	2053.088545	1.054778399	402.7878536	201.3939268	99.71495295	0	0	0	0	0	0	0
4:39:55	-134.1065192	2104.368234	0.765055026	0.111502139	10.54251793	-0.091588501	-1.407371557	40.21209363	1001.014849	28.8	2053.088545	1.054778399	402.7878536	201.3939268	99.71495295	0	0	0	0	0	0	0
4:39:55	-134.1065192	2104.368234	0.765055026	0.111502139	10.54251793	-0.091588501	-1.407371557	40.21209363	1001.014849	28.8	2053.088545	1.054778399	402.7878536	201.3939268	99.71495295	0	0	0	0	0	0	0
4:39:55	-134.1065192	2104.368234	0.765055026	0.111502139	10.54251793	-0.091588501	-1.407371557	40.21209363	1001.014849	28.8	2053.088545	1.054778399	402.7878536	201.3939268	99.71495295	0	0	0	0	0	0	0
4:39:55	-134.1065192	2104.368234	0.765055026	0.111502139	10.54251793	-0.091588501	-1.407371557	40.21209363	1001.014849	28.8	2053.088545	1.054778399	402.7878536	201.3939268	99.71495295	0	0	0	0	0	0	0
4:39:55	-134.1065192	2104.368234	0.765055026	0.111502139	10.54251793	-0.091588501	-1.407371557	40.21209363	1001.014849	28.8	2053.088545	1.054778399	402.7878536	201.3939268	99.71495295	0	0	0	0	0	0	0
4:39:55	-114.8747458	2072.348856	0.536708173	-0.032974905	10.38171318	0.047426687	-0.843718237	40.20619194	1001.143267	28.8	2043.915543	1.27204654	402.7976851	201.3988425	99.71497591	0	0	0	0	0	0	0
4:39:55	-114.8747458	2072.348856	0.536708173	-0.032974905	10.38171318	0.047426687	-0.843718237	40.20619194	1001.143267	28.8	2043.915543	1.27204654	402.7976851	201.3988425	99.71497591	0	0	0	0	0	0	0
4:39:55	-114.8747458	2072.348856	0.536708173	-0.032974905	10.38171318	0.047426687	-0.843718237	40.20619194	1001.143267	28.8	2043.915543	1.27204654	402.7976851	201.3988425	99.71497591	0	0	0	0	0	0	0
4:39:55	-114.8747458	2072.348856	0.536708173	-0.032974905	10.38171318	0.047426687	-0.843718237	40.20619194	1001.143267	28.8	2043.915543	1.27204654	402.7976851	201.3988425	99.71497591	0	0	0	0	0	0	0
4:39:55	-114.8747458	2072.348856	0.536708173	-0.032974905	10.38171318	0.047426687	-0.843718237	40.20619194	1001.143267	28.8	2043.915543	1.27204654	402.7976851	201.3988425	99.71497591	0	0	0	0	0	0	0
4:39:55	-114.8747458	2072.348856	0.536708173	-0.032974905	10.38171318	0.047426687	-0.843718237	40.20619194	1001.143267	28.8	2043.915543	1.27204654	402.7976851	201.3988425	99.71497591	0	0	0	0	0	0	0
4:39:56	-114.8747458	2072.348856	0.536708173	-0.032974905	10.38171318	0.047426687	-0.843718237	40.20619194	1001.143267	28.8	2043.915543	1.27204654	402.7976851	201.3988425	99.71497591	0	0	0	0	0	0	0
4:39:56	-114.8747458	2072.348856	0.536708173	-0.032974905	10.38171318	0.047426687	-0.843718237	40.20619194	1001.143267	28.8	2043.915543	1.27204654	402.7976851	201.3988425	99.71497591	0	0	0	0	0	0	0
4:39:56	-1.458237862	2055.723062	0.314522585	-0.070403151	10.29758115	0.117482464	-0.467375737	39.86157027	1002.753049	28.8	2039.27691	1.383287829	400.1206707	200.0603354	99.70913167	0	0	0	0	0	0	0
4:39:56	-1.458237862	2055.723062	0.314522585	-0.070403151	10.29758115	0.117482464	-0.467375737	39.86157027	1002.753049	28.8	2039.27691	1.383287829	400.1206707	200.0603354	99.70913167	0	0	0	0	0	0	0
4:39:56	-1.458237862	2055.723062	0.314522585	-0.070403151	10.29758115	0.117482464	-0.467375737	39.86157027	1002.753049	28.8	2039.27691	1.383287829	400.1206707	200.0603354	99.70913167	0	0	0	0	0	0	0
4:39:56	-1.458237862	2055.723062	0.314522585	-0.070403151	10.29758115	0.117482464	-0.467375737	39.86157027	1002.753049	28.8	2039.27691	1.383287829	400.1206707	200.0603354	99.70913167	0	0	0	0	0	0	0
4:39:56	-1.458237862	2055.723062	0.314522585	-0.070403151	10.29758115	0.117482464	-0.467375737	39.86157027	1002.753049	28.8	2039.27691	1.383287829	400.1206707	200.0603354	99.70913167	0	0	0	0	0	0	0
4:39:56	-1.458237862	2055.723062	0.314522585	-0.070403151	10.29758115	0.117482464	-0.467375737	39.86157027	1002.753049	28.8	2039.27691	1.383287829	400.1206707	200.0603354	99.70913167	0	0	0	0	0	0	0
4:39:56	-1.458237862	2055.723062	0.314522585	-0.070403151	10.29758115	0.117482464	-0.467375737	39.86157027	1002.753049	28.8	2039.27691	1.383287829	400.1206707	200.0603354	99.70913167	0	0	0	0	0	0	0
4:39:56	-1.458237862	2055.723062	0.314522585	-0.070403151	10.29758115	0.117482464	-0.467375737	39.86157027	1002.753049	28.8	2039.27691	1.383287829	400.1206707	200.0603354	99.70913167	0	0	0	0	0	0	0
4:39:56	-39.25069779	2047.173344	0.234323563	-0.029142413	10.25386555	0.153215022	-0.223736378	39.68512398	1003.577257	28.8	2036.945866	1.440243368	398.7500394	199.3750197	99.70613941	0	0	0	0	0	0	0
4:39:56	-39.25069779	2047.173344	0.234323563	-0.029142413	10.25386555	0.153215022	-0.223736378	39.68512398	1003.577257	28.8	2036.945866	1.440243368	398.7500394	199.3750197	99.70613941	0	0	0	0	0	0	0
4:39:56	-39.25069779	2047.173344	0.234323563	-0.029142413	10.25386555	0.153215022	-0.223736378	39.68512398	1003.577257	28.8	2036.945866	1.440243368	398.7500394	199.3750197	99.70613941	0	0	0	0	0	0	0
4:39:56	-39.25069779	2047.173344	0.234323563	-0.029142413	10.25386555	0.153215022	-0.223736378	39.68512398	1003.577257	28.8	2036.945866	1.440243368	398.7500394	199.3750197	99.70613941	0	0	0	0	0	0	0
4:39:56	-39.25069779	2047.173344	0.234323563	-0.029142413	10.25386555	0.153215022	-0.223736378	39.68512398	1003.577257	28.8	2036.945866	1.440243368	398.7500394	199.3750197	99.70613941	0	0	0	0	0	0	0
4:39:56	-39.25069779	2047.173344	0.234323563	-0.029142413	10.25386555	0.153215022	-0.223736378	39.68512398	1003.577257	28.8	2036.945866	1.440243368	398.7500394	199.3750197	99.70613941	0	0	0	0	0	0	0
4:39:56	-39.25069779	2047.173344	0.234323563	-0.029142413	10.25386555	0.153215022	-0.223736378	39.68512398	1003.577257	28.8	2036.945866	1.440243368	398.7500394	199.3750197	99.70613941	0	0	0	0	0	0	0
4:39:56	-39.25069779	2047.173344	0.234323563	-0.029142413	10.25386555	0.153215022	-0.223736378	39.68512398	1003.577257	28.8	2036.945866	1.440243368	398.7500394	199.3750197	99.70613941	0	0	0	0	0	0	0
4:39:56	-39.25069779	2047.173344	0.234323563	-0.029142413	10.25386555	0.153215022	-0.223736378	39.68512398	1003.577257	28.8	2036.945866	1.440243368	398.7500394	199.3750197	99.70613941	0	0	0	0	0	0	0
4:39:56	3.672290734	2042.56448	0.191021664	-0.229160916	10.22904316	0.170094091	-0.066641025	39.59478348	1003.999252	28.8	2035.794483	1.469404605	398.0482762	199.0241381	99.70460738	0	0	0	0	0	0	0
4:39:56	3.672290734	2042.56448	0.191021664	-0.229160916	10.22904316	0.170094091	-0.066641025	39.59478348	1003.999252	28.8	2035.794483	1.469404605	398.0482762	199.0241381	99.70460738	0	0	0	0	0	0	0
4:39:56	3.672290734	2042.56448	0.191021664	-0.229160916	10.22904316	0.170094091	-0.066641025	39.59478348	1003.999252	28.8	2035.794483	1.469404605	398.0482762	199.0241381	99.70460738	0	0	0	0	0	0	0
4:39:56	3.672290734	2042.56448	0.191021664	-0.229160916	10.22904316	0.170094091	-0.066641025	39.59478348	1003.999252	28.8	2035.794483	1.469404605	398.0482762	199.0241381	99.70460738	0	0	0	0	0	0	0
4:39:56	3.672290734	2042.56448	0.191021664	-0.229160916	10.22904316	0.170094091	-0.066641025	39.59478348	1003.999252	28.8	2035.794483	1.469404605	398.0482762	199.0241381	99.70460738	0	0	0	0	0	0	0
4:39:56	3.672290734	2042.56448	0.191021664	-0.229160916	10.22904316	0.170094091	-0.066641025	39.59478348	1003.999252	28.8	2035.794483	1.469404605	398.0482762	199.0241381	99.70460738	0	0	0	0	0	0	0
4:39:56	3.672290734	2042.56448	0.191021664	-0.229160916	10.22904316	0.170094091	-0.066641025	39.59478348	1003.999252	28.8	2035.794483	1.469404605	398.0482762	199.0241381	99.70460738	0	0	0	0	0	0	0
4:39:56	3.672290734	2042.56448	0.191021664	-0.229160916	10.22904316	0.170094091	-0.066641025	39.59478348	1003.999252	28.8	2035.794483	1.469404605	398.0482762	199.0241381	99.70460738	0	0	0	0	0	0	0
4:39:56	-44.17607514	2039.378934	0.150707092	-0.201826389	10.2145341	0.174688175	0.030239795	39.54852914	1004.215313	28.8	2034.449879	1.484335158	397.6889734	198.8444867	99.70382298	0	0	0	0	0	0	0
4:39:56	-44.17607514	2039.378934	0.150707092	-0.201826389	10.2145341	0.174688175	0.030239795	39.54852914	1004.215313	28.8	2034.449879	1.484335158	397.6889734	198.8444867	99.70382298	0	0	0	0	0	0	0
4:39:56	-44.17607514	2039.378934	0.150707092	-0.201826389	10.2145341	0.174688175	0.030239795	39.54852914	1004.215313	28.8	2034.449879	1.484335158	397.6889734	198.8444867	99.70382298	0	0	0	0	0	0	0
4:39:56	-44.17607514	2039.378934	0.150707092	-0.201826389	10.2145341	0.174688175	0.030239795	39.54852914	1004.215313	28.8	2034.449879	1.484335158	397.6889734	198.8444867	99.70382298	0	0	0	0	0	0	0
4:39:56	-44.17607514	2039.378934	0.150707092	-0.201826389	10.2145341	0.174688175	0.030239795	39.54852914	1004.215313	28.8	2034.449879	1.484335158	397.6889734	198.8444867	99.70382298	0	0	0	0	0	0	0
4:39:57	-44.17607514	2039.378934	0.150707092	-0.201826389	10.2145341	0.174688175	0.030239795	39.54852914	1004.215313	28.8	2034.449879	1.484335158	397.6889734	198.8444867	99.70382298	0	0	0	0	0	0	0
4:39:57	-44.17607514	2039.378934	0.150707092	-0.201826389	10.2145341	0.174688175	0.030239795	39.54852914	1004.215313	28.8	2034.449879	1.484335158	397.6889734	198.8444867	99.70382298	0	0	0	0	0	0	0
4:39:57	-44.17607514	2039.378934	0.150707092	-0.201826389	10.2145341	0.174688175	0.030239795	39.54852914	1004.215313	28.8	2034.449879	1.484335158	397.6889734	198.8444867	99.70382298	0	0	0	0	0	0	0
4:39:57	-44.17607514	2039.378934	0.150707092	-0.201826389	10.2145341	0.174688175	0.030239795	39.54852914	1004.215313	28.8	2034.449879	1.484335158	397.6889734	198.8444867	99.70382298	0	0	0	0	0	0	0
4:39:57	-25.99072647	2038.021166	0.147130031	-0.233631111	10.20646546	0.178408345	0.089730775	39.62244692	1001.987928	28.8	2033.802506	1.491979601	397.5050104	198.7525052	99.70342136	0	0	0	0	0	0	0
4:39:57	-25.99072647	2038.021166	0.147130031	-0.233631111	10.20646546	0.178408345	0.089730775	39.62244692	1001.987928	28.8	2033.802506	1.491979601	397.5050104	198.7525052	99.70342136	0	0	0	0	0	0	0
4:39:57	-25.99072647	2038.021166	0.147130031	-0.233631111	10.20646546	0.178408345	0.089730775	39.62244692	1001.987928	28.8	2033.802506	1.491979601	397.5050104	198.7525052	99.70342136	0	0	0	0	0	0	0
4:39:57	-25.99072647	2038.021166	0.147130031	-0.233631111	10.20646546	0.178408345	0.089730775	39.62244692	1001.987928	28.8	2033.802506	1.491979601	397.5050104	198.7525052	99.70342136	0	0	0	0	0	0	0
4:39:57	-25.99072647	2038.021166	0.147130031	-0.233631111	10.20646546	0.178408345	0.089730775	39.62244692	1001.987928	28.8	2033.802506	1.491979601	397.5050104	198.7525052	99.70342136	0	0	0	0	0	0	0
4:39:57	-25.99072647	2038.021166	0.147130031	-0.233631111	10.20646546	0.178408345	0.089730775	39.62244692	1001.987928	28.8	2033.802506	1.491979601	397.5050104	198.7525052	99.70342136	0	0	0	0	0	0	0
4:39:57	-25.99072647	2038.021166	0.147130031	-0.233631111	10.20646546	0.178408345	0.089730775	39.62244692	1001.987928	28.8	2033.802506	1.491979601	397.5050104	198.7525052	99.70342136	0	0	0	0	0	0	0
4:39:57	-25.99072647	2038.021166	0.147130031	-0.233631111	10.20646546	0.178408345	0.089730775	39.62244692	1001.987928	28.8	2033.802506	1.491979601	397.5050104	198.7525052	99.70342136	0	0	0	0	0	0	0
4:39:57	91.57066005	2037.780285	0.046658576	-0.222395129	10.20233431	0.182721073	0.125558157	39.66029282	1000.847507	28.8	2033.469531	1.495893556	397.4108213	198.7054107	99.70321574	0	0	0	0	0	0	0
4:39:57	91.57066005	2037.780285	0.046658576	-0.222395129	10.20233431	0.182721073	0.125558157	39.66029282	1000.847507	28.8	2033.469531	1.495893556	397.4108213	198.7054107	99.70321574	0	0	0	0	0	0	0
4:39:57	91.57066005	2037.780285	0.046658576	-0.222395129	10.20233431	0.182721073	0.125558157	39.66029282	1000.847507	28.8	2033.469531	1.495893556	397.4108213	198.7054107	99.70321574	0	0	0	0	0	0	0
4:39:57	91.57066005	2037.780285	0.046658576	-0.222395129	10.20233431	0.182721073	0.125558157	39.66029282	1000.847507	28.8	2033.469531	1.495893556	397.4108213	198.7054107	99.70321574	0	0	0	0	0	0	0
4:39:57	91.57066005	2037.780285	0.046658576	-0.222395129	10.20233431	0.182721073	0.125558157	39.66029282	1000.847507	28.8	2033.469531	1.495893556	397.4108213	198.7054107	99.70321574	0	0	0	0	0	0	0
4:39:57	91.57066005	2037.780285	0.046658576	-0.222395129	10.20233431	0.182721073	0.125558157	39.66029282	1000.847507	28.8	2033.469531	1.495893556	397.4108213	198.7054107	99.70321574	0	0	0	0	0	0	0
4:39:57	91.57066005	2037.780285	0.046658576	-0.222395129	10.20233431	0.182721073	0.125558157	39.66029282	1000.847507	28.8	2033.469531	1.495893556	397.4108213	198.7054107	99.70321574	0	0	0	0	0	0	0
4:39:57	91.57066005	2037.780285	0.046658576	-0.222395129	10.20233431	0.182721073	0.125558157	39.66029282	1000.847507	28.8	2033.469531	1.495893556	397.4108213	198.7054107	99.70321574	0	0	0	0	0	0	0
4:39:57	91.57066005	2037.780285	0.046658576	-0.222395129	10.20233431	0.182721073	0.125558157	39.66029282	1000.847507	28.8	2033.469531	1.495893556	397.4108213	198.7054107	99.70321574	0	0	0	0	0	0	0
4:39:57	61.80260194	2036.638946	0.010313191	-0.231266306	10.20185917	0.179809189	0.147245776	39.67966993	1000.263612	28.8	2032.897208	1.5466975	397.3625965	198.6812983	99.70311046	0	0	0	0	0	0	0
4:39:57	61.80260194	2036.638946	0.010313191	-0.231266306	10.20185917	0.179809189	0.147245776	39.67966993	1000.263612	28.8	2032.897208	1.5466975	397.3625965	198.6812983	99.70311046	0	0	0	0	0	0	0
4:39:57	61.80260194	2036.638946	0.010313191	-0.231266306	10.20185917	0.179809189	0.147245776	39.67966993	1000.263612	28.8	2032.897208	1.5466975	397.3625965	198.6812983	99.70311046	0	0	0	0	0	0	0
4:39:57	61.80260194	2036.638946	0.010313191	-0.231266306	10.20185917	0.179809189	0.147245776	39.67966993	1000.263612	28.8	2032.897208	1.5466975	397.3625965	198.6812983	99.70311046	0	0	0	0	0	0	0
4:39:57	61.80260194	2036.638946	0.010313191	-0.231266306	10.20185917	0.179809189	0.147245776	39.67966993	1000.263612	28.8	2032.897208	1.5466975	397.3625965	198.6812983	99.70311046	0	0	0	0	0	0	0
4:39:57	61.80260194	2036.638946	0.010313191	-0.231266306	10.20185917	0.179809189	0.147245776	39.67966993	1000.263612	28.8	2032.897208	1.5466975	397.3625965	198.6812983	99.70311046	0	0	0	0	0	0	0
4:39:57	61.80260194	2036.638946	0.010313191	-0.231266306	10.20185917	0.179809189	0.147245776	39.67966993	1000.263612	28.8	2032.897208	1.5466975	397.3625965	198.6812983	99.70311046	0	0	0	0	0	0	0
4:39:57	61.80260194	2036.638946	0.010313191	-0.231266306	10.20185917	0.179809189	0.147245776	39.67966993	1000.263612	28.8	2032.897208	1.5466975	397.3625965	198.6812983	99.70311046	0	0	0	0	0	0	0
4:39:57	98.17151619	2036.994684	0.087080354	-0.286848349	10.19997589	0.182934305	0.160013837	39.689591	1000.176257	28.8	2032.648386	1.57270912	397.3379054	198.6689527	99.70305655	0	0	0	0	0	0	0
4:39:57	98.17151619	2036.994684	0.087080354	-0.286848349	10.19997589	0.182934305	0.160013837	39.689591	1000.176257	28.8	2032.648386	1.57270912	397.3379054	198.6689527	99.70305655	0	0	0	0	0	0	0
4:39:57	98.17151619	2036.994684	0.087080354	-0.286848349	10.19997589	0.182934305	0.160013837	39.689591	1000.176257	28.8	2032.648386	1.57270912	397.3379054	198.6689527	99.70305655	0	0	0	0	0	0	0
4:39:58	98.17151619	2036.994684	0.087080354	-0.286848349	10.19997589	0.182934305	0.160013837	39.689591	1000.176257	28.8	2032.648386	1.57270912	397.3379054	198.6689527	99.70305655	0	0	0	0	0	0	0
4:39:58	98.17151619	2036.994684	0.087080354	-0.286848349	10.19997589	0.182934305	0.160013837	39.689591	1000.176257	28.8	2032.648386	1.57270912	397.3379054	198.6689527	99.70305655	0	0	0	0	0	0	0
4:39:58	98.17151619	2036.994684	0.087080354	-0.286848349	10.19997589	0.182934305	0.160013837	39.689591	1000.176257	28.8	2032.648386	1.57270912	397.3379054	198.6689527	99.70305655	0	0	0	0	0	0	0
4:39:58	98.17151619	2036.994684	0.087080354	-0.286848349	10.19997589	0.182934305	0.160013837	39.689591	1000.176257	28.8	2032.648386	1.57270912	397.3379054	198.6689527	99.70305655	0	0	0	0	0	0	0
4:39:58	98.17151619	2036.994684	0.087080354	-0.286848349	10.19997589	0.182934305	0.160013837	39.689591	1000.176257	28.8	2032.648386	1.57270912	397.3379054	198.6689527	99.70305655	0	0	0	0	0	0	0
4:39:58	57.33575229	2036.777606	0.118225141	-0.331922355	10.20045166	0.174438364	0.167487085	39.93867059	1000.436236	28.8	2032.567798	1.58602707	399.8389516	199.9192318	99.70839696	0	0	0	0	0	0	0
4:39:58	57.33575229	2036.777606	0.118225141	-0.331922355	10.20045166	0.174438364	0.167487085	39.93867059	1000.436236	28.8	2032.567798	1.58602707	399.8389516	199.9192318	99.70839696	0	0	0	0	0	0	0
4:39:58	57.33575229	2036.777606	0.118225141	-0.331922355	10.20045166	0.174438364	0.167487085	39.93867059	1000.436236	28.8	2032.567798	1.58602707	399.8389516	199.9192318	99.70839696	0	0	0	0	0	0	0
4:39:58	57.33575229	2036.777606	0.118225141	-0.331922355	10.20045166	0.174438364	0.167487085	39.93867059	1000.436236	28.8	2032.567798	1.58602707	399.8389516	199.9192318	99.70839696	0	0	0	0	0	0	0
4:39:58	57.33575229	2036.777606	0.118225141	-0.331922355	10.20045166	0.174438364	0.167487085	39.93867059	1000.436236	28.8	2032.567798	1.58602707	399.8389516	199.9192318	99.70839696	0	0	0	0	0	0	0
4:39:58	57.33575229	2036.777606	0.118225141	-0.331922355	10.20045166	0.174438364	0.167487085	39.93867059	1000.436236	28.8	2032.567798	1.58602707	399.8389516	199.9192318	99.70839696	0	0	0	0	0	0	0
4:39:58	57.33575229	2036.777606	0.118225141	-0.331922355	10.20045166	0.174438364	0.167487085	39.93867059	1000.436236	28.8	2032.567798	1.58602707	399.8389516	199.9192318	99.70839696	0	0	0	0	0	0	0
4:39:58	57.33575229	2036.777606	0.118225141	-0.331922355	10.20045166	0.174438364	0.167487085	39.93867059	1000.436236	28.8	2032.567798	1.58602707	399.8389516	199.9192318	99.70839696	0	0	0	0	0	0	0
4:39:58	57.33575229	2036.777606	0.118225141	-0.331922355	10.20045166	0.174438364	0.167487085	39.93867059	1000.436236	28.8	2032.567798	1.58602707	399.8389516	199.9192318	99.70839696	0	0	0	0	0	0	0
4:39:58	10.91455317	2041.190518	0.024979272	-0.358736246	10.23564725	-0.614359558	0.028865387	40.06619934	1000.569345	28.8	2032.604081	1.59284586	401.1194872	200.5593747	99.71113124	0	0	0	0	0	0	0
4:39:58	10.91455317	2041.190518	0.024979272	-0.358736246	10.23564725	-0.614359558	0.028865387	40.06619934	1000.569345	28.8	2032.604081	1.59284586	401.1194872	200.5593747	99.71113124	0	0	0	0	0	0	0
4:39:58	10.91455317	2041.190518	0.024979272	-0.358736246	10.23564725	-0.614359558	0.028865387	40.06619934	1000.569345	28.8	2032.604081	1.59284586	401.1194872	200.5593747	99.71113124	0	0	0	0	0	0	0
4:39:58	10.91455317	2041.190518	0.024979272	-0.358736246	10.23564725	-0.614359558	0.028865387	40.06619934	1000.569345	28.8	2032.604081	1.59284586	401.1194872	200.5593747	99.71113124	0	0	0	0	0	0	0
4:39:58	10.91455317	2041.190518	0.024979272	-0.358736246	10.23564725	-0.614359558	0.028865387	40.06619934	1000.569345	28.8	2032.604081	1.59284586	401.1194872	200.5593747	99.71113124	0	0	0	0	0	0	0
4:39:58	10.91455317	2041.190518	0.024979272	-0.358736246	10.23564725	-0.614359558	0.028865387	40.06619934	1000.569345	28.8	2032.604081	1.59284586	401.1194872	200.5593747	99.71113124	0	0	0	0	0	0	0
4:39:58	10.91455317	2041.190518	0.024979272	-0.358736246	10.23564725	-0.614359558	0.028865387	40.06619934	1000.569345	28.8	2032.604081	1.59284586	401.1194872	200.5593747	99.71113124	0	0	0	0	0	0	0
4:39:58	10.91455317	2041.190518	0.024979272	-0.358736246	10.23564725	-0.614359558	0.028865387	40.06619934	1000.569345	28.8	2032.604081	1.59284586	401.1194872	200.5593747	99.71113124	0	0	0	0	0	0	0
4:39:58	145.2546832	2063.998137	-0.170498613	-0.454544958	10.37531539	-2.135240093	-0.553676922	40.13149406	1000.637496	28.8	2033.047249	1.54753708	401.7751214	200.8871278	99.7125312	0	0	0	0	0	0	0
4:39:58	145.2546832	2063.998137	-0.170498613	-0.454544958	10.37531539	-2.135240093	-0.553676922	40.13149406	1000.637496	28.8	2033.047249	1.54753708	401.7751214	200.8871278	99.7125312	0	0	0	0	0	0	0
4:39:58	145.2546832	2063.998137	-0.170498613	-0.454544958	10.37531539	-2.135240093	-0.553676922	40.13149406	1000.637496	28.8	2033.047249	1.54753708	401.7751214	200.8871278	99.7125312	0	0	0	0	0	0	0
4:39:58	145.2546832	2063.998137	-0.170498613	-0.454544958	10.37531539	-2.135240093	-0.553676922	40.13149406	1000.637496	28.8	2033.047249	1.54753708	401.7751214	200.8871278	99.7125312	0	0	0	0	0	0	0
4:39:58	145.2546832	2063.998137	-0.170498613	-0.454544958	10.37531539	-2.135240093	-0.553676922	40.13149406	1000.637496	28.8	2033.047249	1.54753708	401.7751214	200.8871278	99.7125312	0	0	0	0	0	0	0
4:39:58	145.2546832	2063.998137	-0.170498613	-0.454544958	10.37531539	-2.135240093	-0.553676922	40.13149406	1000.637496	28.8	2033.047249	1.54753708	401.7751214	200.8871278	99.7125312	0	0	0	0	0	0	0
4:39:58	145.2546832	2063.998137	-0.170498613	-0.454544958	10.37531539	-2.135240093	-0.553676922	40.13149406	1000.637496	28.8	2033.047249	1.54753708	401.7751214	200.8871278	99.7125312	0	0	0	0	0	0	0
4:39:58	145.2546832	2063.998137	-0.170498613	-0.454544958	10.37531539	-2.135240093	-0.553676922	40.13149406	1000.637496	28.8	2033.047249	1.54753708	401.7751214	200.8871278	99.7125312	0	0	0	0	0	0	0
4:39:58	183.9405498	2104.406126	-0.45073529	-0.571543018	10.62629748	-4.069954928	-1.666474584	40.16492496	1000.950062	28.8	2034.394408	1.524338985	402.1108062	201.0549375	99.71324797	0	0	0	0	0	0	0
4:39:58	183.9405498	2104.406126	-0.45073529	-0.571543018	10.62629748	-4.069954928	-1.666474584	40.16492496	1000.950062	28.8	2034.394408	1.524338985	402.1108062	201.0549375	99.71324797	0	0	0	0	0	0	0
4:39:58	183.9405498	2104.406126	-0.45073529	-0.571543018	10.62629748	-4.069954928	-1.666474584	40.16492496	1000.950062	28.8	2034.394408	1.524338985	402.1108062	201.0549375	99.71324797	0	0	0	0	0	0	0
4:39:59	183.9405498	2104.406126	-0.45073529	-0.571543018	10.62629748	-4.069954928	-1.666474584	40.16492496	1000.950062	28.8	2034.394408	1.524338985	402.1108062	201.0549375	99.71324797	0	0	0	0	0	0	0
4:39:59	183.9405498	2104.406126	-0.45073529	-0.571543018	10.62629748	-4.069954928	-1.666474584	40.16492496	1000.950062	28.8	2034.394408	1.524338985	402.1108062	201.0549375	99.71324797	0	0	0	0	0	0	0
4:39:59	183.9405498	2104.406126	-0.45073529	-0.571543018	10.62629748	-4.069954928	-1.666474584	40.16492496	1000.950062	28.8	2034.394408	1.524338985	402.1108062	201.0549375	99.71324797	0	0	0	0	0	0	0
4:39:59	183.9405498	2104.406126	-0.45073529	-0.571543018	10.62629748	-4.069954928	-1.666474584	40.16492496	1000.950062	28.8	2034.394408	1.524338985	402.1108062	201.0549375	99.71324797	0	0	0	0	0	0	0
4:39:59	183.9405498	2104.406126	-0.45073529	-0.571543018	10.62629748	-4.069954928	-1.666474584	40.16492496	1000.950062	28.8	2034.394408	1.524338985	402.1108062	201.0549375	99.71324797	0	0	0	0	0	0	0
4:39:59	347.6539215	2170.469697	-1.024480468	-1.109438025	11.04248831	-5.887112923	-3.022770987	40.13324158	1001.110096	28.8	2036.881953	1.46366156	402.2826768	201.140856	99.71361496	0	0	0	0	0	0	0
4:39:59	347.6539215	2170.469697	-1.024480468	-1.109438025	11.04248831	-5.887112923	-3.022770987	40.13324158	1001.110096	28.8	2036.881953	1.46366156	402.2826768	201.140856	99.71361496	0	0	0	0	0	0	0
4:39:59	347.6539215	2170.469697	-1.024480468	-1.109438025	11.04248831	-5.887112923	-3.022770987	40.13324158	1001.110096	28.8	2036.881953	1.46366156	402.2826768	201.140856	99.71361496	0	0	0	0	0	0	0
4:39:59	347.6539215	2170.469697	-1.024480468	-1.109438025	11.04248831	-5.887112923	-3.022770987	40.13324158	1001.110096	28.8	2036.881953	1.46366156	402.2826768	201.140856	99.71361496	0	0	0	0	0	0	0
4:39:59	347.6539215	2170.469697	-1.024480468	-1.109438025	11.04248831	-5.887112923	-3.022770987	40.13324158	1001.110096	28.8	2036.881953	1.46366156	402.2826768	201.140856	99.71361496	0	0	0	0	0	0	0
4:39:59	347.6539215	2170.469697	-1.024480468	-1.109438025	11.04248831	-5.887112923	-3.022770987	40.13324158	1001.110096	28.8	2036.881953	1.46366156	402.2826768	201.140856	99.71361496	0	0	0	0	0	0	0
4:39:59	347.6539215	2170.469697	-1.024480468	-1.109438025	11.04248831	-5.887112923	-3.022770987	40.13324158	1001.110096	28.8	2036.881953	1.46366156	402.2826768	201.140856	99.71361496	0	0	0	0	0	0	0
4:39:59	347.6539215	2170.469697	-1.024480468	-1.109438025	11.04248831	-5.887112923	-3.022770987	40.13324158	1001.110096	28.8	2036.881953	1.46366156	402.2826768	201.140856	99.71361496	0	0	0	0	0	0	0
4:39:59	347.6539215	2170.469697	-1.024480468	-1.109438025	11.04248831	-5.887112923	-3.022770987	40.13324158	1001.110096	28.8	2036.881953	1.46366156	402.2826768	201.140856	99.71361496	0	0	0	0	0	0	0
4:39:59	495.6662958	2276.439861	-1.77655	-1.491096269	11.70076201	-7.473393817	-4.584570745	40.11701969	1001.192033	28.8	2041.843232	1.383794719	402.3706745	201.1848463	99.71380286	0	0	0	0	0	0	0
4:39:59	495.6662958	2276.439861	-1.77655	-1.491096269	11.70076201	-7.473393817	-4.584570745	40.11701969	1001.192033	28.8	2041.843232	1.383794719	402.3706745	201.1848463	99.71380286	0	0	0	0	0	0	0
4:39:59	495.6662958	2276.439861	-1.77655	-1.491096269	11.70076201	-7.473393817	-4.584570745	40.11701969	1001.192033	28.8	2041.843232	1.383794719	402.3706745	201.1848463	99.71380286	0	0	0	0	0	0	0
4:39:59	495.6662958	2276.439861	-1.77655	-1.491096269	11.70076201	-7.473393817	-4.584570745	40.11701969	1001.192033	28.8	2041.843232	1.383794719	402.3706745	201.1848463	99.71380286	0	0	0	0	0	0	0
4:39:59	449.4821893	2360.322871	-1.855272	-1.544701612	12.19276769	-8.177652043	-5.555725277	40.1108926	1001.222981	28.8	2046.734588	1.28162862	402.4039117	201.2014616	99.71387383	0	0	0	0	0	0	0
4:39:59	449.4821893	2360.322871	-1.855272	-1.544701612	12.19276769	-8.177652043	-5.555725277	40.1108926	1001.222981	28.8	2046.734588	1.28162862	402.4039117	201.2014616	99.71387383	0	0	0	0	0	0	0
4:39:59	449.4821893	2360.322871	-1.855272	-1.544701612	12.19276769	-8.177652043	-5.555725277	40.1108926	1001.222981	28.8	2046.734588	1.28162862	402.4039117	201.2014616	99.71387383	0	0	0	0	0	0	0
4:39:59	449.4821893	2360.322871	-1.855272	-1.544701612	12.19276769	-8.177652043	-5.555725277	40.1108926	1001.222981	28.8	2046.734588	1.28162862	402.4039117	201.2014616	99.71387383	0	0	0	0	0	0	0
4:39:59	347.9697209	2478.130238	-1.210659264	-1.164351225	12.82728906	-8.099469846	-6.614099342	40.10557701	1001.24983	28.8	2055.187493	1.095393853	402.4327468	201.2158763	99.7139354	0	0	0	0	0	0	0
4:39:59	347.9697209	2478.130238	-1.210659264	-1.164351225	12.82728906	-8.099469846	-6.614099342	40.10557701	1001.24983	28.8	2055.187493	1.095393853	402.4327468	201.2158763	99.7139354	0	0	0	0	0	0	0
4:39:59	347.9697209	2478.130238	-1.210659264	-1.164351225	12.82728906	-8.099469846	-6.614099342	40.10557701	1001.24983	28.8	2055.187493	1.095393853	402.4327468	201.2158763	99.7139354	0	0	0	0	0	0	0
4:39:59	347.9697209	2478.130238	-1.210659264	-1.164351225	12.82728906	-8.099469846	-6.614099342	40.10557701	1001.24983	28.8	2055.187493	1.095393853	402.4327468	201.2158763	99.7139354	0	0	0	0	0	0	0
4:39:59	347.9697209	2478.130238	-1.210659264	-1.164351225	12.82728906	-8.099469846	-6.614099342	40.10557701	1001.24983	28.8	2055.187493	1.095393853	402.4327468	201.2158763	99.7139354	0	0	0	0	0	0	0
4:39:59	347.9697209	2478.130238	-1.210659264	-1.164351225	12.82728906	-8.099469846	-6.614099342	40.10557701	1001.24983	28.8	2055.187493	1.095393853	402.4327468	201.2158763	99.7139354	0	0	0	0	0	0	0
4:39:59	347.9697209	2478.130238	-1.210659264	-1.164351225	12.82728906	-8.099469846	-6.614099342	40.10557701	1001.24983	28.8	2055.187493	1.095393853	402.4327468	201.2158763	99.7139354	0	0	0	0	0	0	0
4:39:59	347.9697209	2478.130238	-1.210659264	-1.164351225	12.82728906	-8.099469846	-6.614099342	40.10557701	1001.24983	28.8	2055.187493	1.095393853	402.4327468	201.2158763	99.7139354	0	0	0	0	0	0	0
4:39:59	347.9697209	2478.130238	-1.210659264	-1.164351225	12.82728906	-8.099469846	-6.614099342	40.10557701	1001.24983	28.8	2055.187493	1.095393853	402.4327468	201.2158763	99.7139354	0	0	0	0	0	0	0
4:39:59	146.5761131	2548.90865	-0.434033543	-0.631307827	13.17242	-7.297608561	-7.083474863	40.20285543	1001.263577	28.8	2063.289709	0.882441653	403.2835104	201.6412567	99.71576693	0	0	0	0	0	0	0
4:40:00	146.5761131	2548.90865	-0.434033543	-0.631307827	13.17242	-7.297608561	-7.083474863	40.20285543	1001.263577	28.8	2063.289709	0.882441653	403.2835104	201.6412567	99.71576693	0	0	0	0	0	0	0
4:40:00	146.5761131	2548.90865	-0.434033543	-0.631307827	13.17242	-7.297608561	-7.083474863	40.20285543	1001.263577	28.8	2063.289709	0.882441653	403.2835104	201.6412567	99.71576693	0	0	0	0	0	0	0
4:40:00	146.5761131	2548.90865	-0.434033543	-0.631307827	13.17242	-7.297608561	-7.083474863	40.20285543	1001.263577	28.8	2063.289709	0.882441653	403.2835104	201.6412567	99.71576693	0	0	0	0	0	0	0
4:40:00	146.5761131	2548.90865	-0.434033543	-0.631307827	13.17242	-7.297608561	-7.083474863	40.20285543	1001.263577	28.8	2063.289709	0.882441653	403.2835104	201.6412567	99.71576693	0	0	0	0	0	0	0
4:40:00	146.5761131	2548.90865	-0.434033543	-0.631307827	13.17242	-7.297608561	-7.083474863	40.20285543	1001.263577	28.8	2063.289709	0.882441653	403.2835104	201.6412567	99.71576693	0	0	0	0	0	0	0
4:40:00	146.5761131	2548.90865	-0.434033543	-0.631307827	13.17242	-7.297608561	-7.083474863	40.20285543	1001.263577	28.8	2063.289709	0.882441653	403.2835104	201.6412567	99.71576693	0	0	0	0	0	0	0
4:40:00	146.5761131	2548.90865	-0.434033543	-0.631307827	13.17242	-7.297608561	-7.083474863	40.20285543	1001.263577	28.8	2063.289709	0.882441653	403.2835104	201.6412567	99.71576693	0	0	0	0	0	0	0
4:40:00	-10.45491808	2562.571941	0.420926826	0.135266392	13.19005504	-5.751871583	-6.87292313	40.39666198	1001.270615	28.8	2073.582291	0.647010126	404.9229413	202.4609714	99.71929667	0	0	0	0	0	0	0
4:40:00	-10.45491808	2562.571941	0.420926826	0.135266392	13.19005504	-5.751871583	-6.87292313	40.39666198	1001.270615	28.8	2073.582291	0.647010126	404.9229413	202.4609714	99.71929667	0	0	0	0	0	0	0
4:40:00	-10.45491808	2562.571941	0.420926826	0.135266392	13.19005504	-5.751871583	-6.87292313	40.39666198	1001.270615	28.8	2073.582291	0.647010126	404.9229413	202.4609714	99.71929667	0	0	0	0	0	0	0
4:40:00	-10.45491808	2562.571941	0.420926826	0.135266392	13.19005504	-5.751871583	-6.87292313	40.39666198	1001.270615	28.8	2073.582291	0.647010126	404.9229413	202.4609714	99.71929667	0	0	0	0	0	0	0
4:40:00	-10.45491808	2562.571941	0.420926826	0.135266392	13.19005504	-5.751871583	-6.87292313	40.39666198	1001.270615	28.8	2073.582291	0.647010126	404.9229413	202.4609714	99.71929667	0	0	0	0	0	0	0
4:40:00	-10.45491808	2562.571941	0.420926826	0.135266392	13.19005504	-5.751871583	-6.87292313	40.39666198	1001.270615	28.8	2073.582291	0.647010126	404.9229413	202.4609714	99.71929667	0	0	0	0	0	0	0
4:40:00	-10.45491808	2562.571941	0.420926826	0.135266392	13.19005504	-5.751871583	-6.87292313	40.39666198	1001.270615	28.8	2073.582291	0.647010126	404.9229413	202.4609714	99.71929667	0	0	0	0	0	0	0
4:40:00	-10.45491808	2562.571941	0.420926826	0.135266392	13.19005504	-5.751871583	-6.87292313	40.39666198	1001.270615	28.8	2073.582291	0.647010126	404.9229413	202.4609714	99.71929667	0	0	0	0	0	0	0
4:40:00	-317.4079501	2516.680714	1.241298535	0.858248393	12.87006018	-3.968102251	-6.036456642	40.49589093	1001.274219	28.8	2084.384933	0.360069185	405.7623299	202.8806654	99.72110389	0	0	0	0	0	0	0
4:40:00	-317.4079501	2516.680714	1.241298535	0.858248393	12.87006018	-3.968102251	-6.036456642	40.49589093	1001.274219	28.8	2084.384933	0.360069185	405.7623299	202.8806654	99.72110389	0	0	0	0	0	0	0
4:40:00	-317.4079501	2516.680714	1.241298535	0.858248393	12.87006018	-3.968102251	-6.036456642	40.49589093	1001.274219	28.8	2084.384933	0.360069185	405.7623299	202.8806654	99.72110389	0	0	0	0	0	0	0
4:40:00	-317.4079501	2516.680714	1.241298535	0.858248393	12.87006018	-3.968102251	-6.036456642	40.49589093	1001.274219	28.8	2084.384933	0.360069185	405.7623299	202.8806654	99.72110389	0	0	0	0	0	0	0
4:40:00	-317.4079501	2516.680714	1.241298535	0.858248393	12.87006018	-3.968102251	-6.036456642	40.49589093	1001.274219	28.8	2084.384933	0.360069185	405.7623299	202.8806654	99.72110389	0	0	0	0	0	0	0
4:40:00	-317.4079501	2516.680714	1.241298535	0.858248393	12.87006018	-3.968102251	-6.036456642	40.49589093	1001.274219	28.8	2084.384933	0.360069185	405.7623299	202.8806654	99.72110389	0	0	0	0	0	0	0
4:40:00	-317.4079501	2516.680714	1.241298535	0.858248393	12.87006018	-3.968102251	-6.036456642	40.49589093	1001.274219	28.8	2084.384933	0.360069185	405.7623299	202.8806654	99.72110389	0	0	0	0	0	0	0
4:40:00	-317.4079501	2516.680714	1.241298535	0.858248393	12.87006018	-3.968102251	-6.036456642	40.49589093	1001.274219	28.8	2084.384933	0.360069185	405.7623299	202.8806654	99.72110389	0	0	0	0	0	0	0
4:40:00	-485.8707504	2426.270069	2.13698485	1.462623177	12.29015081	-2.298620352	-4.825649801	40.54669616	1001.276064	28.8	2093.731622	0.184355423	406.1920969	203.0955487	99.72202919	0	0	0	0	0	0	0
4:40:00	-485.8707504	2426.270069	2.13698485	1.462623177	12.29015081	-2.298620352	-4.825649801	40.54669616	1001.276064	28.8	2093.731622	0.184355423	406.1920969	203.0955487	99.72202919	0	0	0	0	0	0	0
4:40:00	-485.8707504	2426.270069	2.13698485	1.462623177	12.29015081	-2.298620352	-4.825649801	40.54669616	1001.276064	28.8	2093.731622	0.184355423	406.1920969	203.0955487	99.72202919	0	0	0	0	0	0	0
4:40:00	-485.8707504	2426.270069	2.13698485	1.462623177	12.29015081	-2.298620352	-4.825649801	40.54669616	1001.276064	28.8	2093.731622	0.184355423	406.1920969	203.0955487	99.72202919	0	0	0	0	0	0	0
4:40:00	-485.8707504	2426.270069	2.13698485	1.462623177	12.29015081	-2.298620352	-4.825649801	40.54669616	1001.276064	28.8	2093.731622	0.184355423	406.1920969	203.0955487	99.72202919	0	0	0	0	0	0	0
4:40:00	-485.8707504	2426.270069	2.13698485	1.462623177	12.29015081	-2.298620352	-4.825649801	40.54669616	1001.276064	28.8	2093.731622	0.184355423	406.1920969	203.0955487	99.72202919	0	0	0	0	0	0	0
4:40:00	-485.8707504	2426.270069	2.13698485	1.462623177	12.29015081	-2.298620352	-4.825649801	40.54669616	1001.276064	28.8	2093.731622	0.184355423	406.1920969	203.0955487	99.72202919	0	0	0	0	0	0	0
4:40:00	-485.8707504	2426.270069	2.13698485	1.462623177	12.29015081	-2.298620352	-4.825649801	40.54669616	1001.276064	28.8	2093.731622	0.184355423	406.1920969	203.0955487	99.72202919	0	0	0	0	0	0	0
4:40:01	-632.3386962	2293.760788	2.574336243	1.711607067	11.50916522	-0.96998962	-3.455820698	40.57270843	1001.341913	28.8	2100.357278	0.094389976	406.4121376	203.2055689	99.72250295	0	0	0	0	0	0	0
4:40:01	-632.3386962	2293.760788	2.574336243	1.711607067	11.50916522	-0.96998962	-3.455820698	40.57270843	1001.341913	28.8	2100.357278	0.094389976	406.4121376	203.2055689	99.72250295	0	0	0	0	0	0	0
4:40:01	-632.3386962	2293.760788	2.574336243	1.711607067	11.50916522	-0.96998962	-3.455820698	40.57270843	1001.341913	28.8	2100.357278	0.094389976	406.4121376	203.2055689	99.72250295	0	0	0	0	0	0	0
4:40:01	-632.3386962	2293.760788	2.574336243	1.711607067	11.50916522	-0.96998962	-3.455820698	40.57270843	1001.341913	28.8	2100.357278	0.094389976	406.4121376	203.2055689	99.72250295	0	0	0	0	0	0	0
4:40:01	-632.3386962	2293.760788	2.574336243	1.711607067	11.50916522	-0.96998962	-3.455820698	40.57270843	1001.341913	28.8	2100.357278	0.094389976	406.4121376	203.2055689	99.72250295	0	0	0	0	0	0	0
4:40:01	-632.3386962	2293.760788	2.574336243	1.711607067	11.50916522	-0.96998962	-3.455820698	40.57270843	1001.341913	28.8	2100.357278	0.094389976	406.4121376	203.2055689	99.72250295	0	0	0	0	0	0	0
4:40:01	-632.3386962	2293.760788	2.574336243	1.711607067	11.50916522	-0.96998962	-3.455820698	40.57270843	1001.341913	28.8	2100.357278	0.094389976	406.4121376	203.2055689	99.72250295	0	0	0	0	0	0	0
4:40:01	-632.3386962	2293.760788	2.574336243	1.711607067	11.50916522	-0.96998962	-3.455820698	40.57270843	1001.341913	28.8	2100.357278	0.094389976	406.4121376	203.2055689	99.72250295	0	0	0	0	0	0	0
4:40:01	-632.3386962	2293.760788	2.574336243	1.711607067	11.50916522	-0.96998962	-3.455820698	40.57270843	1001.341913	28.8	2100.357278	0.094389976	406.4121376	203.2055689	99.72250295	0	0	0	0	0	0	0
4:40:01	-475.1548925	2170.357483	1.470900156	0.762662818	10.87922859	-0.397106686	-2.286444197	40.58602672	1001.375627	28.8	2071.247286	0.587527668	406.5247985	203.2618993	99.72274551	0	0	0	0	0	0	0
4:40:01	-475.1548925	2170.357483	1.470900156	0.762662818	10.87922859	-0.397106686	-2.286444197	40.58602672	1001.375627	28.8	2071.247286	0.587527668	406.5247985	203.2618993	99.72274551	0	0	0	0	0	0	0
4:40:01	-475.1548925	2170.357483	1.470900156	0.762662818	10.87922859	-0.397106686	-2.286444197	40.58602672	1001.375627	28.8	2071.247286	0.587527668	406.5247985	203.2618993	99.72274551	0	0	0	0	0	0	0
4:40:01	-475.1548925	2170.357483	1.470900156	0.762662818	10.87922859	-0.397106686	-2.286444197	40.58602672	1001.375627	28.8	2071.247286	0.587527668	406.5247985	203.2618993	99.72274551	0	0	0	0	0	0	0
4:40:01	-475.1548925	2170.357483	1.470900156	0.762662818	10.87922859	-0.397106686	-2.286444197	40.58602672	1001.375627	28.8	2071.247286	0.587527668	406.5247985	203.2618993	99.72274551	0	0	0	0	0	0	0
4:40:01	-475.1548925	2170.357483	1.470900156	0.762662818	10.87922859	-0.397106686	-2.286444197	40.58602672	1001.375627	28.8	2071.247286	0.587527668	406.5247985	203.2618993	99.72274551	0	0	0	0	0	0	0
4:40:01	-475.1548925	2170.357483	1.470900156	0.762662818	10.87922859	-0.397106686	-2.286444197	40.58602672	1001.375627	28.8	2071.247286	0.587527668	406.5247985	203.2618993	99.72274551	0	0	0	0	0	0	0
4:40:01	-475.1548925	2170.357483	1.470900156	0.762662818	10.87922859	-0.397106686	-2.286444197	40.58602672	1001.375627	28.8	2071.247286	0.587527668	406.5247985	203.2618993	99.72274551	0	0	0	0	0	0	0
4:40:01	-245.1741049	2106.389447	0.80924488	0.152387363	10.55410904	-0.107662623	-1.455699429	40.59284568	1001.392889	28.8	2054.453403	1.032814166	406.5824808	203.2907404	99.7228697	0	0	0	0	0	0	0
4:40:01	-245.1741049	2106.389447	0.80924488	0.152387363	10.55410904	-0.107662623	-1.455699429	40.59284568	1001.392889	28.8	2054.453403	1.032814166	406.5824808	203.2907404	99.7228697	0	0	0	0	0	0	0
4:40:01	-245.1741049	2106.389447	0.80924488	0.152387363	10.55410904	-0.107662623	-1.455699429	40.59284568	1001.392889	28.8	2054.453403	1.032814166	406.5824808	203.2907404	99.7228697	0	0	0	0	0	0	0
4:40:01	-245.1741049	2106.389447	0.80924488	0.152387363	10.55410904	-0.107662623	-1.455699429	40.59284568	1001.392889	28.8	2054.453403	1.032814166	406.5824808	203.2907404	99.7228697	0	0	0	0	0	0	0
4:40:01	-245.1741049	2106.389447	0.80924488	0.152387363	10.55410904	-0.107662623	-1.455699429	40.59284568	1001.392889	28.8	2054.453403	1.032814166	406.5824808	203.2907404	99.7228697	0	0	0	0	0	0	0
4:40:01	-245.1741049	2106.389447	0.80924488	0.152387363	10.55410904	-0.107662623	-1.455699429	40.59284568	1001.392889	28.8	2054.453403	1.032814166	406.5824808	203.2907404	99.7228697	0	0	0	0	0	0	0
4:40:01	-245.1741049	2106.389447	0.80924488	0.152387363	10.55410904	-0.107662623	-1.455699429	40.59284568	1001.392889	28.8	2054.453403	1.032814166	406.5824808	203.2907404	99.7228697	0	0	0	0	0	0	0
4:40:01	-245.1741049	2106.389447	0.80924488	0.152387363	10.55410904	-0.107662623	-1.455699429	40.59284568	1001.392889	28.8	2054.453403	1.032814166	406.5824808	203.2907404	99.7228697	0	0	0	0	0	0	0
4:40:01	-158.2810377	2073.467029	0.479661379	0.03195833	10.38764783	0.039636737	-0.868462108	40.59633699	1001.401727	28.8	2045.864246	1.260800853	406.6120142	203.3055071	99.72293329	0	0	0	0	0	0	0
4:40:01	-158.2810377	2073.467029	0.479661379	0.03195833	10.38764783	0.039636737	-0.868462108	40.59633699	1001.401727	28.8	2045.864246	1.260800853	406.6120142	203.3055071	99.72293329	0	0	0	0	0	0	0
4:40:01	-158.2810377	2073.467029	0.479661379	0.03195833	10.38764783	0.039636737	-0.868462108	40.59633699	1001.401727	28.8	2045.864246	1.260800853	406.6120142	203.3055071	99.72293329	0	0	0	0	0	0	0
4:40:01	-158.2810377	2073.467029	0.479661379	0.03195833	10.38764783	0.039636737	-0.868462108	40.59633699	1001.401727	28.8	2045.864246	1.260800853	406.6120142	203.3055071	99.72293329	0	0	0	0	0	0	0
4:40:01	-158.2810377	2073.467029	0.479661379	0.03195833	10.38764783	0.039636737	-0.868462108	40.59633699	1001.401727	28.8	2045.864246	1.260800853	406.6120142	203.3055071	99.72293329	0	0	0	0	0	0	0
4:40:01	-158.2810377	2073.467029	0.479661379	0.03195833	10.38764783	0.039636737	-0.868462108	40.59633699	1001.401727	28.8	2045.864246	1.260800853	406.6120142	203.3055071	99.72293329	0	0	0	0	0	0	0
4:40:01	-158.2810377	2073.467029	0.479661379	0.03195833	10.38764783	0.039636737	-0.868462108	40.59633699	1001.401727	28.8	2045.864246	1.260800853	406.6120142	203.3055071	99.72293329	0	0	0	0	0	0	0
4:40:02	-158.2810377	2073.467029	0.479661379	0.03195833	10.38764783	0.039636737	-0.868462108	40.59633699	1001.401727	28.8	2045.864246	1.260800853	406.6120142	203.3055071	99.72293329	0	0	0	0	0	0	0
4:40:02	-158.2810377	2073.467029	0.479661379	0.03195833	10.38764783	0.039636737	-0.868462108	40.59633699	1001.401727	28.8	2045.864246	1.260800853	406.6120142	203.3055071	99.72293329	0	0	0	0	0	0	0
4:40:02	-105.4981633	2056.550751	0.316634626	-0.113933335	10.30241969	0.114614009	-0.479484599	40.20772454	1002.200228	28.8	2041.497622	1.377530037	403.1110953	201.5552916	99.71564584	0	0	0	0	0	0	0
4:40:02	-105.4981633	2056.550751	0.316634626	-0.113933335	10.30241969	0.114614009	-0.479484599	40.20772454	1002.200228	28.8	2041.497622	1.377530037	403.1110953	201.5552916	99.71564584	0	0	0	0	0	0	0
4:40:02	-105.4981633	2056.550751	0.316634626	-0.113933335	10.30241969	0.114614009	-0.479484599	40.20772454	1002.200228	28.8	2041.497622	1.377530037	403.1110953	201.5552916	99.71564584	0	0	0	0	0	0	0
4:40:02	-105.4981633	2056.550751	0.316634626	-0.113933335	10.30241969	0.114614009	-0.479484599	40.20772454	1002.200228	28.8	2041.497622	1.377530037	403.1110953	201.5552916	99.71564584	0	0	0	0	0	0	0
4:40:02	-105.4981633	2056.550751	0.316634626	-0.113933335	10.30241969	0.114614009	-0.479484599	40.20772454	1002.200228	28.8	2041.497622	1.377530037	403.1110953	201.5552916	99.71564584	0	0	0	0	0	0	0
4:40:02	-105.4981633	2056.550751	0.316634626	-0.113933335	10.30241969	0.114614009	-0.479484599	40.20772454	1002.200228	28.8	2041.497622	1.377530037	403.1110953	201.5552916	99.71564584	0	0	0	0	0	0	0
4:40:02	-105.4981633	2056.550751	0.316634626	-0.113933335	10.30241969	0.114614009	-0.479484599	40.20772454	1002.200228	28.8	2041.497622	1.377530037	403.1110953	201.5552916	99.71564584	0	0	0	0	0	0	0
4:40:02	-105.4981633	2056.550751	0.316634626	-0.113933335	10.30241969	0.114614009	-0.479484599	40.20772454	1002.200228	28.8	2041.497622	1.377530037	403.1110953	201.5552916	99.71564584	0	0	0	0	0	0	0
4:40:02	-47.68212362	2047.738504	0.291964928	-0.252589868	10.25634288	0.152450373	-0.231816115	40.00875496	1002.609061	28.8	2038.798134	1.437295379	401.3186248	200.6591813	99.71191467	0	0	0	0	0	0	0
4:40:02	-47.68212362	2047.738504	0.291964928	-0.252589868	10.25634288	0.152450373	-0.231816115	40.00875496	1002.609061	28.8	2038.798134	1.437295379	401.3186248	200.6591813	99.71191467	0	0	0	0	0	0	0
4:40:02	-47.68212362	2047.738504	0.291964928	-0.252589868	10.25634288	0.152450373	-0.231816115	40.00875496	1002.609061	28.8	2038.798134	1.437295379	401.3186248	200.6591813	99.71191467	0	0	0	0	0	0	0
4:40:02	-47.68212362	2047.738504	0.291964928	-0.252589868	10.25634288	0.152450373	-0.231816115	40.00875496	1002.609061	28.8	2038.798134	1.437295379	401.3186248	200.6591813	99.71191467	0	0	0	0	0	0	0
4:40:02	-47.68212362	2047.738504	0.291964928	-0.252589868	10.25634288	0.152450373	-0.231816115	40.00875496	1002.609061	28.8	2038.798134	1.437295379	401.3186248	200.6591813	99.71191467	0	0	0	0	0	0	0
4:40:02	-47.68212362	2047.738504	0.291964928	-0.252589868	10.25634288	0.152450373	-0.231816115	40.00875496	1002.609061	28.8	2038.798134	1.437295379	401.3186248	200.6591813	99.71191467	0	0	0	0	0	0	0
4:40:02	-47.68212362	2047.738504	0.291964928	-0.252589868	10.25634288	0.152450373	-0.231816115	40.00875496	1002.609061	28.8	2038.798134	1.437295379	401.3186248	200.6591813	99.71191467	0	0	0	0	0	0	0
4:40:02	-47.68212362	2047.738504	0.291964928	-0.252589868	10.25634288	0.152450373	-0.231816115	40.00875496	1002.609061	28.8	2038.798134	1.437295379	401.3186248	200.6591813	99.71191467	0	0	0	0	0	0	0
4:40:02	98.64960871	2043.341874	0.154870043	-0.394830012	10.23275155	0.172414591	-0.073865851	39.90688254	1002.818383	28.8	2036.448789	1.467895234	400.4008799	200.2003728	99.71000431	0	0	0	0	0	0	0
4:40:02	98.64960871	2043.341874	0.154870043	-0.394830012	10.23275155	0.172414591	-0.073865851	39.90688254	1002.818383	28.8	2036.448789	1.467895234	400.4008799	200.2003728	99.71000431	0	0	0	0	0	0	0
4:40:02	98.64960871	2043.341874	0.154870043	-0.394830012	10.23275155	0.172414591	-0.073865851	39.90688254	1002.818383	28.8	2036.448789	1.467895234	400.4008799	200.2003728	99.71000431	0	0	0	0	0	0	0
4:40:02	98.64960871	2043.341874	0.154870043	-0.394830012	10.23275155	0.172414591	-0.073865851	39.90688254	1002.818383	28.8	2036.448789	1.467895234	400.4008799	200.2003728	99.71000431	0	0	0	0	0	0	0
4:40:02	98.64960871	2043.341874	0.154870043	-0.394830012	10.23275155	0.172414591	-0.073865851	39.90688254	1002.818383	28.8	2036.448789	1.467895234	400.4008799	200.2003728	99.71000431	0	0	0	0	0	0	0
4:40:02	98.64960871	2043.341874	0.154870043	-0.394830012	10.23275155	0.172414591	-0.073865851	39.90688254	1002.818383	28.8	2036.448789	1.467895234	400.4008799	200.2003728	99.71000431	0	0	0	0	0	0	0
4:40:02	98.64960871	2043.341874	0.154870043	-0.394830012	10.23275155	0.172414591	-0.073865851	39.90688254	1002.818383	28.8	2036.448789	1.467895234	400.4008799	200.2003728	99.71000431	0	0	0	0	0	0	0
4:40:02	98.64960871	2043.341874	0.154870043	-0.394830012	10.23275155	0.172414591	-0.073865851	39.90688254	1002.818383	28.8	2036.448789	1.467895234	400.4008799	200.2003728	99.71000431	0	0	0	0	0	0	0
4:40:02	98.64960871	2043.341874	0.154870043	-0.394830012	10.23275155	0.172414591	-0.073865851	39.90688254	1002.818383	28.8	2036.448789	1.467895234	400.4008799	200.2003728	99.71000431	0	0	0	0	0	0	0
4:40:02	-16.51044034	2040.396176	0.215077462	-0.330456966	10.2182328	0.178860271	0.026612684	39.85472386	1002.925556	28.8	2034.82166	1.48356236	399.9309945	199.9654629	99.70902621	0	0	0	0	0	0	0
4:40:02	-16.51044034	2040.396176	0.215077462	-0.330456966	10.2182328	0.178860271	0.026612684	39.85472386	1002.925556	28.8	2034.82166	1.48356236	399.9309945	199.9654629	99.70902621	0	0	0	0	0	0	0
4:40:02	-16.51044034	2040.396176	0.215077462	-0.330456966	10.2182328	0.178860271	0.026612684	39.85472386	1002.925556	28.8	2034.82166	1.48356236	399.9309945	199.9654629	99.70902621	0	0	0	0	0	0	0
4:40:02	-16.51044034	2040.396176	0.215077462	-0.330456966	10.2182328	0.178860271	0.026612684	39.85472386	1002.925556	28.8	2034.82166	1.48356236	399.9309945	199.9654629	99.70902621	0	0	0	0	0	0	0
4:40:02	-16.51044034	2040.396176	0.215077462	-0.330456966	10.2182328	0.178860271	0.026612684	39.85472386	1002.925556	28.8	2034.82166	1.48356236	399.9309945	199.9654629	99.70902621	0	0	0	0	0	0	0
4:40:03	-16.51044034	2040.396176	0.215077462	-0.330456966	10.2182328	0.178860271	0.026612684	39.85472386	1002.925556	28.8	2034.82166	1.48356236	399.9309945	199.9654629	99.70902621	0	0	0	0	0	0	0
4:40:03	-16.51044034	2040.396176	0.215077462	-0.330456966	10.2182328	0.178860271	0.026612684	39.85472386	1002.925556	28.8	2034.82166	1.48356236	399.9309945	199.9654629	99.70902621	0	0	0	0	0	0	0
4:40:03	-16.51044034	2040.396176	0.215077462	-0.330456966	10.2182328	0.178860271	0.026612684	39.85472386	1002.925556	28.8	2034.82166	1.48356236	399.9309945	199.9654629	99.70902621	0	0	0	0	0	0	0
4:40:03	50.82068654	2038.537546	0.167343661	-0.279137967	10.20915919	0.180448459	0.087873694	39.82801862	1002.121549	28.8	2033.92753	1.491583928	399.6904132	199.845189	99.70852542	0	0	0	0	0	0	0
4:40:03	50.82068654	2038.537546	0.167343661	-0.279137967	10.20915919	0.180448459	0.087873694	39.82801862	1002.121549	28.8	2033.92753	1.491583928	399.6904132	199.845189	99.70852542	0	0	0	0	0	0	0
4:40:03	50.82068654	2038.537546	0.167343661	-0.279137967	10.20915919	0.180448459	0.087873694	39.82801862	1002.121549	28.8	2033.92753	1.491583928	399.6904132	199.845189	99.70852542	0	0	0	0	0	0	0
4:40:03	50.82068654	2038.537546	0.167343661	-0.279137967	10.20915919	0.180448459	0.087873694	39.82801862	1002.121549	28.8	2033.92753	1.491583928	399.6904132	199.845189	99.70852542	0	0	0	0	0	0	0
4:40:03	50.82068654	2038.537546	0.167343661	-0.279137967	10.20915919	0.180448459	0.087873694	39.82801862	1002.121549	28.8	2033.92753	1.491583928	399.6904132	199.845189	99.70852542	0	0	0	0	0	0	0
4:40:03	50.82068654	2038.537546	0.167343661	-0.279137967	10.20915919	0.180448459	0.087873694	39.82801862	1002.121549	28.8	2033.92753	1.491583928	399.6904132	199.845189	99.70852542	0	0	0	0	0	0	0
4:40:03	50.82068654	2038.537546	0.167343661	-0.279137967	10.20915919	0.180448459	0.087873694	39.82801862	1002.121549	28.8	2033.92753	1.491583928	399.6904132	199.845189	99.70852542	0	0	0	0	0	0	0
4:40:03	50.82068654	2038.537546	0.167343661	-0.279137967	10.20915919	0.180448459	0.087873694	39.82801862	1002.121549	28.8	2033.92753	1.491583928	399.6904132	199.845189	99.70852542	0	0	0	0	0	0	0
4:40:03	22.72531951	2037.614208	0.149983954	-0.284038639	10.20435351	0.181589611	0.124735332	39.81434553	1001.709897	28.8	2033.510823	1.495690971	399.5672356	199.7836088	99.70826901	0	0	0	0	0	0	0
4:40:03	22.72531951	2037.614208	0.149983954	-0.284038639	10.20435351	0.181589611	0.124735332	39.81434553	1001.709897	28.8	2033.510823	1.495690971	399.5672356	199.7836088	99.70826901	0	0	0	0	0	0	0
4:40:03	22.72531951	2037.614208	0.149983954	-0.284038639	10.20435351	0.181589611	0.124735332	39.81434553	1001.709897	28.8	2033.510823	1.495690971	399.5672356	199.7836088	99.70826901	0	0	0	0	0	0	0
4:40:03	22.72531951	2037.614208	0.149983954	-0.284038639	10.20435351	0.181589611	0.124735332	39.81434553	1001.709897	28.8	2033.510823	1.495690971	399.5672356	199.7836088	99.70826901	0	0	0	0	0	0	0
4:40:03	22.72531951	2037.614208	0.149983954	-0.284038639	10.20435351	0.181589611	0.124735332	39.81434553	1001.709897	28.8	2033.510823	1.495690971	399.5672356	199.7836088	99.70826901	0	0	0	0	0	0	0
4:40:03	22.72531951	2037.614208	0.149983954	-0.284038639	10.20435351	0.181589611	0.124735332	39.81434553	1001.709897	28.8	2033.510823	1.495690971	399.5672356	199.7836088	99.70826901	0	0	0	0	0	0	0
4:40:03	22.72531951	2037.614208	0.149983954	-0.284038639	10.20435351	0.181589611	0.124735332	39.81434553	1001.709897	28.8	2033.510823	1.495690971	399.5672356	199.7836088	99.70826901	0	0	0	0	0	0	0
4:40:03	22.72531951	2037.614208	0.149983954	-0.284038639	10.20435351	0.181589611	0.124735332	39.81434553	1001.709897	28.8	2033.510823	1.495690971	399.5672356	199.7836088	99.70826901	0	0	0	0	0	0	0
4:40:03	22.72531951	2037.614208	0.149983954	-0.284038639	10.20435351	0.181589611	0.124735332	39.81434553	1001.709897	28.8	2033.510823	1.495690971	399.5672356	199.7836088	99.70826901	0	0	0	0	0	0	0
4:40:03	-13.07689241	2037.05157	0.180095785	-0.163971783	10.202053	0.181637881	0.14689649	39.80734491	1001.499131	28.8	2033.281806	1.497793777	399.5041686	199.7520797	99.70813774	0	0	0	0	0	0	0
4:40:03	-13.07689241	2037.05157	0.180095785	-0.163971783	10.202053	0.181637881	0.14689649	39.80734491	1001.499131	28.8	2033.281806	1.497793777	399.5041686	199.7520797	99.70813774	0	0	0	0	0	0	0
4:40:03	-13.07689241	2037.05157	0.180095785	-0.163971783	10.202053	0.181637881	0.14689649	39.80734491	1001.499131	28.8	2033.281806	1.497793777	399.5041686	199.7520797	99.70813774	0	0	0	0	0	0	0
4:40:03	-13.07689241	2037.05157	0.180095785	-0.163971783	10.202053	0.181637881	0.14689649	39.80734491	1001.499131	28.8	2033.281806	1.497793777	399.5041686	199.7520797	99.70813774	0	0	0	0	0	0	0
4:40:03	-13.07689241	2037.05157	0.180095785	-0.163971783	10.202053	0.181637881	0.14689649	39.80734491	1001.499131	28.8	2033.281806	1.497793777	399.5041686	199.7520797	99.70813774	0	0	0	0	0	0	0
4:40:03	-13.07689241	2037.05157	0.180095785	-0.163971783	10.202053	0.181637881	0.14689649	39.80734491	1001.499131	28.8	2033.281806	1.497793777	399.5041686	199.7520797	99.70813774	0	0	0	0	0	0	0
4:40:03	-13.07689241	2037.05157	0.180095785	-0.163971783	10.202053	0.181637881	0.14689649	39.80734491	1001.499131	28.8	2033.281806	1.497793777	399.5041686	199.7520797	99.70813774	0	0	0	0	0	0	0
4:40:03	-13.07689241	2037.05157	0.180095785	-0.163971783	10.202053	0.181637881	0.14689649	39.80734491	1001.499131	28.8	2033.281806	1.497793777	399.5041686	199.7520797	99.70813774	0	0	0	0	0	0	0
4:40:03	-17.64592891	2036.85234	0.174009042	-0.320417553	10.20007513	0.182214595	0.160611003	39.8037606	1001.952819	28.8	2033.210308	1.498870414	399.4718783	199.7359368	99.70807052	0	0	0	0	0	0	0
4:40:03	-17.64592891	2036.85234	0.174009042	-0.320417553	10.20007513	0.182214595	0.160611003	39.8037606	1001.952819	28.8	2033.210308	1.498870414	399.4718783	199.7359368	99.70807052	0	0	0	0	0	0	0
4:40:03	-17.64592891	2036.85234	0.174009042	-0.320417553	10.20007513	0.182214595	0.160611003	39.8037606	1001.952819	28.8	2033.210308	1.498870414	399.4718783	199.7359368	99.70807052	0	0	0	0	0	0	0
4:40:03	-17.64592891	2036.85234	0.174009042	-0.320417553	10.20007513	0.182214595	0.160611003	39.8037606	1001.952819	28.8	2033.210308	1.498870414	399.4718783	199.7359368	99.70807052	0	0	0	0	0	0	0
4:40:03	-17.64592891	2036.85234	0.174009042	-0.320417553	10.20007513	0.182214595	0.160611003	39.8037606	1001.952819	28.8	2033.210308	1.498870414	399.4718783	199.7359368	99.70807052	0	0	0	0	0	0	0
4:40:04	-17.64592891	2036.85234	0.174009042	-0.320417553	10.20007513	0.182214595	0.160611003	39.8037606	1001.952819	28.8	2033.210308	1.498870414	399.4718783	199.7359368	99.70807052	0	0	0	0	0	0	0
4:40:04	-17.64592891	2036.85234	0.174009042	-0.320417553	10.20007513	0.182214595	0.160611003	39.8037606	1001.952819	28.8	2033.210308	1.498870414	399.4718783	199.7359368	99.70807052	0	0	0	0	0	0	0
4:40:04	-17.64592891	2036.85234	0.174009042	-0.320417553	10.20007513	0.182214595	0.160611003	39.8037606	1001.952819	28.8	2033.210308	1.498870414	399.4718783	199.7359368	99.70807052	0	0	0	0	0	0	0
4:40:04	-17.64592891	2036.85234	0.174009042	-0.320417553	10.20007513	0.182214595	0.160611003	39.8037606	1001.952819	28.8	2033.210308	1.498870414	399.4718783	199.7359368	99.70807052	0	0	0	0	0	0	0
4:40:04	14.5137804	2036.870166	0.162476629	-0.265037787	10.19906247	0.182949873	0.168808833	40.04592542	1002.993811	28.8	2033.213302	1.499421652	402.3643137	201.1819116	99.71389211	0	0	0	0	0	0	0
4:40:04	14.5137804	2036.870166	0.162476629	-0.265037787	10.19906247	0.182949873	0.168808833	40.04592542	1002.993811	28.8	2033.213302	1.499421652	402.3643137	201.1819116	99.71389211	0	0	0	0	0	0	0
4:40:04	14.5137804	2036.870166	0.162476629	-0.265037787	10.19906247	0.182949873	0.168808833	40.04592542	1002.993811	28.8	2033.213302	1.499421652	402.3643137	201.1819116	99.71389211	0	0	0	0	0	0	0
4:40:04	14.5137804	2036.870166	0.162476629	-0.265037787	10.19906247	0.182949873	0.168808833	40.04592542	1002.993811	28.8	2033.213302	1.499421652	402.3643137	201.1819116	99.71389211	0	0	0	0	0	0	0
4:40:04	14.5137804	2036.870166	0.162476629	-0.265037787	10.19906247	0.182949873	0.168808833	40.04592542	1002.993811	28.8	2033.213302	1.499421652	402.3643137	201.1819116	99.71389211	0	0	0	0	0	0	0
4:40:04	14.5137804	2036.870166	0.162476629	-0.265037787	10.19906247	0.182949873	0.168808833	40.04592542	1002.993811	28.8	2033.213302	1.499421652	402.3643137	201.1819116	99.71389211	0	0	0	0	0	0	0
4:40:04	14.5137804	2036.870166	0.162476629	-0.265037787	10.19906247	0.182949873	0.168808833	40.04592542	1002.993811	28.8	2033.213302	1.499421652	402.3643137	201.1819116	99.71389211	0	0	0	0	0	0	0
4:40:04	14.5137804	2036.870166	0.162476629	-0.265037787	10.19906247	0.182949873	0.168808833	40.04592542	1002.993811	28.8	2033.213302	1.499421652	402.3643137	201.1819116	99.71389211	0	0	0	0	0	0	0
4:40:04	184.2161516	2040.901405	0.013172034	-0.285859347	10.22661598	-0.521289665	0.055278123	40.16991382	1003.526799	28.8	2033.271443	1.499703886	403.8452406	201.9222508	99.71687276	0	0	0	0	0	0	0
4:40:04	184.2161516	2040.901405	0.013172034	-0.285859347	10.22661598	-0.521289665	0.055278123	40.16991382	1003.526799	28.8	2033.271443	1.499703886	403.8452406	201.9222508	99.71687276	0	0	0	0	0	0	0
4:40:04	184.2161516	2040.901405	0.013172034	-0.285859347	10.22661598	-0.521289665	0.055278123	40.16991382	1003.526799	28.8	2033.271443	1.499703886	403.8452406	201.9222508	99.71687276	0	0	0	0	0	0	0
4:40:04	184.2161516	2040.901405	0.013172034	-0.285859347	10.22661598	-0.521289665	0.055278123	40.16991382	1003.526799	28.8	2033.271443	1.499703886	403.8452406	201.9222508	99.71687276	0	0	0	0	0	0	0
4:40:04	184.2161516	2040.901405	0.013172034	-0.285859347	10.22661598	-0.521289665	0.055278123	40.16991382	1003.526799	28.8	2033.271443	1.499703886	403.8452406	201.9222508	99.71687276	0	0	0	0	0	0	0
4:40:04	184.2161516	2040.901405	0.013172034	-0.285859347	10.22661598	-0.521289665	0.055278123	40.16991382	1003.526799	28.8	2033.271443	1.499703886	403.8452406	201.9222508	99.71687276	0	0	0	0	0	0	0
4:40:04	184.2161516	2040.901405	0.013172034	-0.285859347	10.22661598	-0.521289665	0.055278123	40.16991382	1003.526799	28.8	2033.271443	1.499703886	403.8452406	201.9222508	99.71687276	0	0	0	0	0	0	0
4:40:04	184.2161516	2040.901405	0.013172034	-0.285859347	10.22661598	-0.521289665	0.055278123	40.16991382	1003.526799	28.8	2033.271443	1.499703886	403.8452406	201.9222508	99.71687276	0	0	0	0	0	0	0
4:40:04	196.8024776	2061.028631	-0.184407918	-0.567455986	10.35682738	-2.005980309	-0.490977601	40.23339587	1003.799689	28.8	2033.667571	1.49984839	404.6034752	202.3013044	99.71839885	0	0	0	0	0	0	0
4:40:04	196.8024776	2061.028631	-0.184407918	-0.567455986	10.35682738	-2.005980309	-0.490977601	40.23339587	1003.799689	28.8	2033.667571	1.49984839	404.6034752	202.3013044	99.71839885	0	0	0	0	0	0	0
4:40:04	196.8024776	2061.028631	-0.184407918	-0.567455986	10.35682738	-2.005980309	-0.490977601	40.23339587	1003.799689	28.8	2033.667571	1.49984839	404.6034752	202.3013044	99.71839885	0	0	0	0	0	0	0
4:40:04	196.8024776	2061.028631	-0.184407918	-0.567455986	10.35682738	-2.005980309	-0.490977601	40.23339587	1003.799689	28.8	2033.667571	1.49984839	404.6034752	202.3013044	99.71839885	0	0	0	0	0	0	0
4:40:04	196.8024776	2061.028631	-0.184407918	-0.567455986	10.35682738	-2.005980309	-0.490977601	40.23339587	1003.799689	28.8	2033.667571	1.49984839	404.6034752	202.3013044	99.71839885	0	0	0	0	0	0	0
4:40:04	196.8024776	2061.028631	-0.184407918	-0.567455986	10.35682738	-2.005980309	-0.490977601	40.23339587	1003.799689	28.8	2033.667571	1.49984839	404.6034752	202.3013044	99.71839885	0	0	0	0	0	0	0
4:40:04	196.8024776	2061.028631	-0.184407918	-0.567455986	10.35682738	-2.005980309	-0.490977601	40.23339587	1003.799689	28.8	2033.667571	1.49984839	404.6034752	202.3013044	99.71839885	0	0	0	0	0	0	0
4:40:04	196.8024776	2061.028631	-0.184407918	-0.567455986	10.35682738	-2.005980309	-0.490977601	40.23339587	1003.799689	28.8	2033.667571	1.49984839	404.6034752	202.3013044	99.71839885	0	0	0	0	0	0	0
4:40:04	196.8024776	2061.028631	-0.184407918	-0.567455986	10.35682738	-2.005980309	-0.490977601	40.23339587	1003.799689	28.8	2033.667571	1.49984839	404.6034752	202.3013044	99.71839885	0	0	0	0	0	0	0
4:40:04	233.1191325	2100.459763	-0.473472854	-0.958953465	10.59893562	-3.923221918	-1.571148532	40.26589869	1002.976585	28.8	2034.924004	1.499922375	404.9916913	202.4953798	99.71918021	0	0	0	0	0	0	0
4:40:04	233.1191325	2100.459763	-0.473472854	-0.958953465	10.59893562	-3.923221918	-1.571148532	40.26589869	1002.976585	28.8	2034.924004	1.499922375	404.9916913	202.4953798	99.71918021	0	0	0	0	0	0	0
4:40:04	233.1191325	2100.459763	-0.473472854	-0.958953465	10.59893562	-3.923221918	-1.571148532	40.26589869	1002.976585	28.8	2034.924004	1.499922375	404.9916913	202.4953798	99.71918021	0	0	0	0	0	0	0
4:40:05	233.1191325	2100.459763	-0.473472854	-0.958953465	10.59893562	-3.923221918	-1.571148532	40.26589869	1002.976585	28.8	2034.924004	1.499922375	404.9916913	202.4953798	99.71918021	0	0	0	0	0	0	0
4:40:05	233.1191325	2100.459763	-0.473472854	-0.958953465	10.59893562	-3.923221918	-1.571148532	40.26589869	1002.976585	28.8	2034.924004	1.499922375	404.9916913	202.4953798	99.71918021	0	0	0	0	0	0	0
4:40:05	233.1191325	2100.459763	-0.473472854	-0.958953465	10.59893562	-3.923221918	-1.571148532	40.26589869	1002.976585	28.8	2034.924004	1.499922375	404.9916913	202.4953798	99.71918021	0	0	0	0	0	0	0
4:40:05	233.1191325	2100.459763	-0.473472854	-0.958953465	10.59893562	-3.923221918	-1.571148532	40.26589869	1002.976585	28.8	2034.924004	1.499922375	404.9916913	202.4953798	99.71918021	0	0	0	0	0	0	0
4:40:05	233.1191325	2100.459763	-0.473472854	-0.958953465	10.59893562	-3.923221918	-1.571148532	40.26589869	1002.976585	28.8	2034.924004	1.499922375	404.9916913	202.4953798	99.71918021	0	0	0	0	0	0	0
4:40:05	279.1657159	2166.826495	-1.112458101	-1.302296174	11.02847904	-5.820233622	-2.975788048	40.33134013	1002.555155	28.8	2037.444266	1.451160256	405.1904579	202.5947465	99.71958027	0	0	0	0	0	0	0
4:40:05	279.1657159	2166.826495	-1.112458101	-1.302296174	11.02847904	-5.820233622	-2.975788048	40.33134013	1002.555155	28.8	2037.444266	1.451160256	405.1904579	202.5947465	99.71958027	0	0	0	0	0	0	0
4:40:05	279.1657159	2166.826495	-1.112458101	-1.302296174	11.02847904	-5.820233622	-2.975788048	40.33134013	1002.555155	28.8	2037.444266	1.451160256	405.1904579	202.5947465	99.71958027	0	0	0	0	0	0	0
4:40:05	279.1657159	2166.826495	-1.112458101	-1.302296174	11.02847904	-5.820233622	-2.975788048	40.33134013	1002.555155	28.8	2037.444266	1.451160256	405.1904579	202.5947465	99.71958027	0	0	0	0	0	0	0
4:40:05	279.1657159	2166.826495	-1.112458101	-1.302296174	11.02847904	-5.820233622	-2.975788048	40.33134013	1002.555155	28.8	2037.444266	1.451160256	405.1904579	202.5947465	99.71958027	0	0	0	0	0	0	0
4:40:05	279.1657159	2166.826495	-1.112458101	-1.302296174	11.02847904	-5.820233622	-2.975788048	40.33134013	1002.555155	28.8	2037.444266	1.451160256	405.1904579	202.5947465	99.71958027	0	0	0	0	0	0	0
4:40:05	279.1657159	2166.826495	-1.112458101	-1.302296174	11.02847904	-5.820233622	-2.975788048	40.33134013	1002.555155	28.8	2037.444266	1.451160256	405.1904579	202.5947465	99.71958027	0	0	0	0	0	0	0
4:40:05	279.1657159	2166.826495	-1.112458101	-1.302296174	11.02847904	-5.820233622	-2.975788048	40.33134013	1002.555155	28.8	2037.444266	1.451160256	405.1904579	202.5947465	99.71958027	0	0	0	0	0	0	0
4:40:05	453.3854385	2268.020837	-1.766130548	-1.794895641	11.65687727	-7.411167614	-4.506003481	40.36484615	1002.339384	28.8	2042.06472	1.377394051	405.2922265	202.6456222	99.7197851	0	0	0	0	0	0	0
4:40:05	453.3854385	2268.020837	-1.766130548	-1.794895641	11.65687727	-7.411167614	-4.506003481	40.36484615	1002.339384	28.8	2042.06472	1.377394051	405.2922265	202.6456222	99.7197851	0	0	0	0	0	0	0
4:40:05	453.3854385	2268.020837	-1.766130548	-1.794895641	11.65687727	-7.411167614	-4.506003481	40.36484615	1002.339384	28.8	2042.06472	1.377394051	405.2922265	202.6456222	99.7197851	0	0	0	0	0	0	0
4:40:05	453.3854385	2268.020837	-1.766130548	-1.794895641	11.65687727	-7.411167614	-4.506003481	40.36484615	1002.339384	28.8	2042.06472	1.377394051	405.2922265	202.6456222	99.7197851	0	0	0	0	0	0	0
4:40:05	453.3854385	2268.020837	-1.766130548	-1.794895641	11.65687727	-7.411167614	-4.506003481	40.36484615	1002.339384	28.8	2042.06472	1.377394051	405.2922265	202.6456222	99.7197851	0	0	0	0	0	0	0
4:40:05	453.3854385	2268.020837	-1.766130548	-1.794895641	11.65687727	-7.411167614	-4.506003481	40.36484615	1002.339384	28.8	2042.06472	1.377394051	405.2922265	202.6456222	99.7197851	0	0	0	0	0	0	0
4:40:05	453.3854385	2268.020837	-1.766130548	-1.794895641	11.65687727	-7.411167614	-4.506003481	40.36484615	1002.339384	28.8	2042.06472	1.377394051	405.2922265	202.6456222	99.7197851	0	0	0	0	0	0	0
4:40:05	453.3854385	2268.020837	-1.766130548	-1.794895641	11.65687727	-7.411167614	-4.506003481	40.36484615	1002.339384	28.8	2042.06472	1.377394051	405.2922265	202.6456222	99.7197851	0	0	0	0	0	0	0
4:40:05	453.3854385	2268.020837	-1.766130548	-1.794895641	11.65687727	-7.411167614	-4.506003481	40.36484615	1002.339384	28.8	2042.06472	1.377394051	405.2922265	202.6456222	99.7197851	0	0	0	0	0	0	0
4:40:05	547.5279205	2388.639861	-1.883818841	-1.933650568	12.35830516	-8.389973819	-5.887481782	40.38200123	1002.228908	28.8	2049.096809	1.222025754	405.344332	202.6716706	99.71988997	0	0	0	0	0	0	0
4:40:05	547.5279205	2388.639861	-1.883818841	-1.933650568	12.35830516	-8.389973819	-5.887481782	40.38200123	1002.228908	28.8	2049.096809	1.222025754	405.344332	202.6716706	99.71988997	0	0	0	0	0	0	0
4:40:05	547.5279205	2388.639861	-1.883818841	-1.933650568	12.35830516	-8.389973819	-5.887481782	40.38200123	1002.228908	28.8	2049.096809	1.222025754	405.344332	202.6716706	99.71988997	0	0	0	0	0	0	0
4:40:05	547.5279205	2388.639861	-1.883818841	-1.933650568	12.35830516	-8.389973819	-5.887481782	40.38200123	1002.228908	28.8	2049.096809	1.222025754	405.344332	202.6716706	99.71988997	0	0	0	0	0	0	0
4:40:05	547.5279205	2388.639861	-1.883818841	-1.933650568	12.35830516	-8.389973819	-5.887481782	40.38200123	1002.228908	28.8	2049.096809	1.222025754	405.344332	202.6716706	99.71988997	0	0	0	0	0	0	0
4:40:05	547.5279205	2388.639861	-1.883818841	-1.933650568	12.35830516	-8.389973819	-5.887481782	40.38200123	1002.228908	28.8	2049.096809	1.222025754	405.344332	202.6716706	99.71988997	0	0	0	0	0	0	0
4:40:05	547.5279205	2388.639861	-1.883818841	-1.933650568	12.35830516	-8.389973819	-5.887481782	40.38200123	1002.228908	28.8	2049.096809	1.222025754	405.344332	202.6716706	99.71988997	0	0	0	0	0	0	0
4:40:05	547.5279205	2388.639861	-1.883818841	-1.933650568	12.35830516	-8.389973819	-5.887481782	40.38200123	1002.228908	28.8	2049.096809	1.222025754	405.344332	202.6716706	99.71988997	0	0	0	0	0	0	0
4:40:05	255.5379353	2503.212145	-0.764099246	-1.072653091	12.93430024	-7.548594595	-6.736278672	40.39078463	1001.764865	28.8	2059.83891	0.967277186	405.37101	202.6850073	99.71994366	0	0	0	0	0	0	0
4:40:05	255.5379353	2503.212145	-0.764099246	-1.072653091	12.93430024	-7.548594595	-6.736278672	40.39078463	1001.764865	28.8	2059.83891	0.967277186	405.37101	202.6850073	99.71994366	0	0	0	0	0	0	0
4:40:06	255.5379353	2503.212145	-0.764099246	-1.072653091	12.93430024	-7.548594595	-6.736278672	40.39078463	1001.764865	28.8	2059.83891	0.967277186	405.37101	202.6850073	99.71994366	0	0	0	0	0	0	0
4:40:06	255.5379353	2503.212145	-0.764099246	-1.072653091	12.93430024	-7.548594595	-6.736278672	40.39078463	1001.764865	28.8	2059.83891	0.967277186	405.37101	202.6850073	99.71994366	0	0	0	0	0	0	0
4:40:06	255.5379353	2503.212145	-0.764099246	-1.072653091	12.93430024	-7.548594595	-6.736278672	40.39078463	1001.764865	28.8	2059.83891	0.967277186	405.37101	202.6850073	99.71994366	0	0	0	0	0	0	0
4:40:06	255.5379353	2503.212145	-0.764099246	-1.072653091	12.93430024	-7.548594595	-6.736278672	40.39078463	1001.764865	28.8	2059.83891	0.967277186	405.37101	202.6850073	99.71994366	0	0	0	0	0	0	0
4:40:06	255.5379353	2503.212145	-0.764099246	-1.072653091	12.93430024	-7.548594595	-6.736278672	40.39078463	1001.764865	28.8	2059.83891	0.967277186	405.37101	202.6850073	99.71994366	0	0	0	0	0	0	0
4:40:06	255.5379353	2503.212145	-0.764099246	-1.072653091	12.93430024	-7.548594595	-6.736278672	40.39078463	1001.764865	28.8	2059.83891	0.967277186	405.37101	202.6850073	99.71994366	0	0	0	0	0	0	0
4:40:06	-2.131009123	2540.479874	0.096133186	-0.284142383	13.08501772	-5.976496433	-6.74779068	40.54168173	1001.527275	28.8	2071.516058	0.703245919	406.8662371	203.4326198	99.72289916	0	0	0	0	0	0	0
4:40:06	-2.131009123	2540.479874	0.096133186	-0.284142383	13.08501772	-5.976496433	-6.74779068	40.54168173	1001.527275	28.8	2071.516058	0.703245919	406.8662371	203.4326198	99.72289916	0	0	0	0	0	0	0
4:40:06	-2.131009123	2540.479874	0.096133186	-0.284142383	13.08501772	-5.976496433	-6.74779068	40.54168173	1001.527275	28.8	2071.516058	0.703245919	406.8662371	203.4326198	99.72289916	0	0	0	0	0	0	0
4:40:06	-2.131009123	2540.479874	0.096133186	-0.284142383	13.08501772	-5.976496433	-6.74779068	40.54168173	1001.527275	28.8	2071.516058	0.703245919	406.8662371	203.4326198	99.72289916	0	0	0	0	0	0	0
4:40:06	-2.131009123	2540.479874	0.096133186	-0.284142383	13.08501772	-5.976496433	-6.74779068	40.54168173	1001.527275	28.8	2071.516058	0.703245919	406.8662371	203.4326198	99.72289916	0	0	0	0	0	0	0
4:40:06	-2.131009123	2540.479874	0.096133186	-0.284142383	13.08501772	-5.976496433	-6.74779068	40.54168173	1001.527275	28.8	2071.516058	0.703245919	406.8662371	203.4326198	99.72289916	0	0	0	0	0	0	0
4:40:06	-2.131009123	2540.479874	0.096133186	-0.284142383	13.08501772	-5.976496433	-6.74779068	40.54168173	1001.527275	28.8	2071.516058	0.703245919	406.8662371	203.4326198	99.72289916	0	0	0	0	0	0	0
4:40:06	-2.131009123	2540.479874	0.096133186	-0.284142383	13.08501772	-5.976496433	-6.74779068	40.54168173	1001.527275	28.8	2071.516058	0.703245919	406.8662371	203.4326198	99.72289916	0	0	0	0	0	0	0
4:40:06	-2.131009123	2540.479874	0.096133186	-0.284142383	13.08501772	-5.976496433	-6.74779068	40.54168173	1001.527275	28.8	2071.516058	0.703245919	406.8662371	203.4326198	99.72289916	0	0	0	0	0	0	0
4:40:06	-352.5351247	2505.953176	1.154740191	0.6050391	12.81612107	-4.080310174	-5.974828828	40.61894105	1001.405629	28.8	2083.500254	0.388861911	407.6317934	203.8153973	99.72441237	0	0	0	0	0	0	0
4:40:06	-352.5351247	2505.953176	1.154740191	0.6050391	12.81612107	-4.080310174	-5.974828828	40.61894105	1001.405629	28.8	2083.500254	0.388861911	407.6317934	203.8153973	99.72441237	0	0	0	0	0	0	0
4:40:06	-352.5351247	2505.953176	1.154740191	0.6050391	12.81612107	-4.080310174	-5.974828828	40.61894105	1001.405629	28.8	2083.500254	0.388861911	407.6317934	203.8153973	99.72441237	0	0	0	0	0	0	0
4:40:06	-352.5351247	2505.953176	1.154740191	0.6050391	12.81612107	-4.080310174	-5.974828828	40.61894105	1001.405629	28.8	2083.500254	0.388861911	407.6317934	203.8153973	99.72441237	0	0	0	0	0	0	0
4:40:06	-352.5351247	2505.953176	1.154740191	0.6050391	12.81612107	-4.080310174	-5.974828828	40.61894105	1001.405629	28.8	2083.500254	0.388861911	407.6317934	203.8153973	99.72441237	0	0	0	0	0	0	0
4:40:06	-352.5351247	2505.953176	1.154740191	0.6050391	12.81612107	-4.080310174	-5.974828828	40.61894105	1001.405629	28.8	2083.500254	0.388861911	407.6317934	203.8153973	99.72441237	0	0	0	0	0	0	0
4:40:06	-352.5351247	2505.953176	1.154740191	0.6050391	12.81612107	-4.080310174	-5.974828828	40.61894105	1001.405629	28.8	2083.500254	0.388861911	407.6317934	203.8153973	99.72441237	0	0	0	0	0	0	0
4:40:06	-352.5351247	2505.953176	1.154740191	0.6050391	12.81612107	-4.080310174	-5.974828828	40.61894105	1001.405629	28.8	2083.500254	0.388861911	407.6317934	203.8153973	99.72441237	0	0	0	0	0	0	0
4:40:06	-479.3939838	2419.85049	2.116522978	1.175556019	12.26029399	-2.360894809	-4.79637636	40.65849782	1001.343346	28.8	2093.437722	0.199097298	408.0237582	204.0113794	99.72518713	0	0	0	0	0	0	0
4:40:06	-479.3939838	2419.85049	2.116522978	1.175556019	12.26029399	-2.360894809	-4.79637636	40.65849782	1001.343346	28.8	2093.437722	0.199097298	408.0237582	204.0113794	99.72518713	0	0	0	0	0	0	0
4:40:06	-479.3939838	2419.85049	2.116522978	1.175556019	12.26029399	-2.360894809	-4.79637636	40.65849782	1001.343346	28.8	2093.437722	0.199097298	408.0237582	204.0113794	99.72518713	0	0	0	0	0	0	0
4:40:06	-479.3939838	2419.85049	2.116522978	1.175556019	12.26029399	-2.360894809	-4.79637636	40.65849782	1001.343346	28.8	2093.437722	0.199097298	408.0237582	204.0113794	99.72518713	0	0	0	0	0	0	0
4:40:06	-479.3939838	2419.85049	2.116522978	1.175556019	12.26029399	-2.360894809	-4.79637636	40.65849782	1001.343346	28.8	2093.437722	0.199097298	408.0237582	204.0113794	99.72518713	0	0	0	0	0	0	0
4:40:06	-479.3939838	2419.85049	2.116522978	1.175556019	12.26029399	-2.360894809	-4.79637636	40.65849782	1001.343346	28.8	2093.437722	0.199097298	408.0237582	204.0113794	99.72518713	0	0	0	0	0	0	0
4:40:06	-479.3939838	2419.85049	2.116522978	1.175556019	12.26029399	-2.360894809	-4.79637636	40.65849782	1001.343346	28.8	2093.437722	0.199097298	408.0237582	204.0113794	99.72518713	0	0	0	0	0	0	0
4:40:06	-479.3939838	2419.85049	2.116522978	1.175556019	12.26029399	-2.360894809	-4.79637636	40.65849782	1001.343346	28.8	2093.437722	0.199097298	408.0237582	204.0113794	99.72518713	0	0	0	0	0	0	0
4:40:06	-500.4333357	2297.616227	2.473675765	1.387084682	11.52531052	-1.022754142	-3.490952696	40.67875088	1001.718937	28.8	2100.30153	0.101937817	408.2244442	204.1117223	99.72558381	0	0	0	0	0	0	0
4:40:07	-500.4333357	2297.616227	2.473675765	1.387084682	11.52531052	-1.022754142	-3.490952696	40.67875088	1001.718937	28.8	2100.30153	0.101937817	408.2244442	204.1117223	99.72558381	0	0	0	0	0	0	0
4:40:07	-500.4333357	2297.616227	2.473675765	1.387084682	11.52531052	-1.022754142	-3.490952696	40.67875088	1001.718937	28.8	2100.30153	0.101937817	408.2244442	204.1117223	99.72558381	0	0	0	0	0	0	0
4:40:07	-500.4333357	2297.616227	2.473675765	1.387084682	11.52531052	-1.022754142	-3.490952696	40.67875088	1001.718937	28.8	2100.30153	0.101937817	408.2244442	204.1117223	99.72558381	0	0	0	0	0	0	0
4:40:07	-500.4333357	2297.616227	2.473675765	1.387084682	11.52531052	-1.022754142	-3.490952696	40.67875088	1001.718937	28.8	2100.30153	0.101937817	408.2244442	204.1117223	99.72558381	0	0	0	0	0	0	0
4:40:07	-500.4333357	2297.616227	2.473675765	1.387084682	11.52531052	-1.022754142	-3.490952696	40.67875088	1001.718937	28.8	2100.30153	0.101937817	408.2244442	204.1117223	99.72558381	0	0	0	0	0	0	0
4:40:07	-500.4333357	2297.616227	2.473675765	1.387084682	11.52531052	-1.022754142	-3.490952696	40.67875088	1001.718937	28.8	2100.30153	0.101937817	408.2244442	204.1117223	99.72558381	0	0	0	0	0	0	0
4:40:07	-500.4333357	2297.616227	2.473675765	1.387084682	11.52531052	-1.022754142	-3.490952696	40.67875088	1001.718937	28.8	2100.30153	0.101937817	408.2244442	204.1117223	99.72558381	0	0	0	0	0	0	0
4:40:07	-500.4333357	2297.616227	2.473675765	1.387084682	11.52531052	-1.022754142	-3.490952696	40.67875088	1001.718937	28.8	2100.30153	0.101937817	408.2244442	204.1117223	99.72558381	0	0	0	0	0	0	0
4:40:07	-341.9811399	2175.79526	1.491937992	0.554443357	10.89717499	-0.406762121	-2.358527781	40.68912045	1001.91124	28.8	2074.770135	0.491392162	408.3271954	204.1630978	99.72578691	0	0	0	0	0	0	0
4:40:07	-341.9811399	2175.79526	1.491937992	0.554443357	10.89717499	-0.406762121	-2.358527781	40.68912045	1001.91124	28.8	2074.770135	0.491392162	408.3271954	204.1630978	99.72578691	0	0	0	0	0	0	0
4:40:07	-341.9811399	2175.79526	1.491937992	0.554443357	10.89717499	-0.406762121	-2.358527781	40.68912045	1001.91124	28.8	2074.770135	0.491392162	408.3271954	204.1630978	99.72578691	0	0	0	0	0	0	0
4:40:07	-341.9811399	2175.79526	1.491937992	0.554443357	10.89717499	-0.406762121	-2.358527781	40.68912045	1001.91124	28.8	2074.770135	0.491392162	408.3271954	204.1630978	99.72578691	0	0	0	0	0	0	0
4:40:07	-341.9811399	2175.79526	1.491937992	0.554443357	10.89717499	-0.406762121	-2.358527781	40.68912045	1001.91124	28.8	2074.770135	0.491392162	408.3271954	204.1630978	99.72578691	0	0	0	0	0	0	0
4:40:07	-341.9811399	2175.79526	1.491937992	0.554443357	10.89717499	-0.406762121	-2.358527781	40.68912045	1001.91124	28.8	2074.770135	0.491392162	408.3271954	204.1630978	99.72578691	0	0	0	0	0	0	0
4:40:07	-341.9811399	2175.79526	1.491937992	0.554443357	10.89717499	-0.406762121	-2.358527781	40.68912045	1001.91124	28.8	2074.770135	0.491392162	408.3271954	204.1630978	99.72578691	0	0	0	0	0	0	0
4:40:07	-341.9811399	2175.79526	1.491937992	0.554443357	10.89717499	-0.406762121	-2.358527781	40.68912045	1001.91124	28.8	2074.770135	0.491392162	408.3271954	204.1630978	99.72578691	0	0	0	0	0	0	0
4:40:07	-214.2596636	2108.764069	0.833840252	0.151834999	10.56329759	-0.114630206	-1.509126224	40.69442967	1002.009699	28.8	2055.959685	0.983592787	408.3798041	204.1894021	99.7258909	0	0	0	0	0	0	0
4:40:07	-214.2596636	2108.764069	0.833840252	0.151834999	10.56329759	-0.114630206	-1.509126224	40.69442967	1002.009699	28.8	2055.959685	0.983592787	408.3798041	204.1894021	99.7258909	0	0	0	0	0	0	0
4:40:07	-214.2596636	2108.764069	0.833840252	0.151834999	10.56329759	-0.114630206	-1.509126224	40.69442967	1002.009699	28.8	2055.959685	0.983592787	408.3798041	204.1894021	99.7258909	0	0	0	0	0	0	0
4:40:07	-214.2596636	2108.764069	0.833840252	0.151834999	10.56329759	-0.114630206	-1.509126224	40.69442967	1002.009699	28.8	2055.959685	0.983592787	408.3798041	204.1894021	99.7258909	0	0	0	0	0	0	0
4:40:07	-214.2596636	2108.764069	0.833840252	0.151834999	10.56329759	-0.114630206	-1.509126224	40.69442967	1002.009699	28.8	2055.959685	0.983592787	408.3798041	204.1894021	99.7258909	0	0	0	0	0	0	0
4:40:07	-214.2596636	2108.764069	0.833840252	0.151834999	10.56329759	-0.114630206	-1.509126224	40.69442967	1002.009699	28.8	2055.959685	0.983592787	408.3798041	204.1894021	99.7258909	0	0	0	0	0	0	0
4:40:07	-214.2596636	2108.764069	0.833840252	0.151834999	10.56329759	-0.114630206	-1.509126224	40.69442967	1002.009699	28.8	2055.959685	0.983592787	408.3798041	204.1894021	99.7258909	0	0	0	0	0	0	0
4:40:07	-214.2596636	2108.764069	0.833840252	0.151834999	10.56329759	-0.114630206	-1.509126224	40.69442967	1002.009699	28.8	2055.959685	0.983592787	408.3798041	204.1894021	99.7258909	0	0	0	0	0	0	0
4:40:07	-80.27022778	2075.147019	0.469534209	0.062787519	10.39479237	0.038197335	-0.904728627	40.69714799	1002.06011	28.8	2046.324343	1.235599507	408.4067397	204.2028699	99.72594414	0	0	0	0	0	0	0
4:40:07	-80.27022778	2075.147019	0.469534209	0.062787519	10.39479237	0.038197335	-0.904728627	40.69714799	1002.06011	28.8	2046.324343	1.235599507	408.4067397	204.2028699	99.72594414	0	0	0	0	0	0	0
4:40:07	-80.27022778	2075.147019	0.469534209	0.062787519	10.39479237	0.038197335	-0.904728627	40.69714799	1002.06011	28.8	2046.324343	1.235599507	408.4067397	204.2028699	99.72594414	0	0	0	0	0	0	0
4:40:07	-80.27022778	2075.147019	0.469534209	0.062787519	10.39479237	0.038197335	-0.904728627	40.69714799	1002.06011	28.8	2046.324343	1.235599507	408.4067397	204.2028699	99.72594414	0	0	0	0	0	0	0
4:40:07	-80.27022778	2075.147019	0.469534209	0.062787519	10.39479237	0.038197335	-0.904728627	40.69714799	1002.06011	28.8	2046.324343	1.235599507	408.4067397	204.2028699	99.72594414	0	0	0	0	0	0	0
4:40:07	-80.27022778	2075.147019	0.469534209	0.062787519	10.39479237	0.038197335	-0.904728627	40.69714799	1002.06011	28.8	2046.324343	1.235599507	408.4067397	204.2028699	99.72594414	0	0	0	0	0	0	0
4:40:07	-80.27022778	2075.147019	0.469534209	0.062787519	10.39479237	0.038197335	-0.904728627	40.69714799	1002.06011	28.8	2046.324343	1.235599507	408.4067397	204.2028699	99.72594414	0	0	0	0	0	0	0
4:40:07	-80.27022778	2075.147019	0.469534209	0.062787519	10.39479237	0.038197335	-0.904728627	40.69714799	1002.06011	28.8	2046.324343	1.235599507	408.4067397	204.2028699	99.72594414	0	0	0	0	0	0	0
4:40:08	-80.27022778	2075.147019	0.469534209	0.062787519	10.39479237	0.038197335	-0.904728627	40.69714799	1002.06011	28.8	2046.324343	1.235599507	408.4067397	204.2028699	99.72594414	0	0	0	0	0	0	0
4:40:08	9.585051379	2057.560298	0.255049515	-0.13105279	10.30607769	0.114773035	-0.509893057	40.35693977	1001.67844	28.8	2041.393192	1.364626948	404.5716747	202.2855814	99.7181634	0	0	0	0	0	0	0
4:40:08	9.585051379	2057.560298	0.255049515	-0.13105279	10.30607769	0.114773035	-0.509893057	40.35693977	1001.67844	28.8	2041.393192	1.364626948	404.5716747	202.2855814	99.7181634	0	0	0	0	0	0	0
4:40:08	9.585051379	2057.560298	0.255049515	-0.13105279	10.30607769	0.114773035	-0.509893057	40.35693977	1001.67844	28.8	2041.393192	1.364626948	404.5716747	202.2855814	99.7181634	0	0	0	0	0	0	0
4:40:08	9.585051379	2057.560298	0.255049515	-0.13105279	10.30607769	0.114773035	-0.509893057	40.35693977	1001.67844	28.8	2041.393192	1.364626948	404.5716747	202.2855814	99.7181634	0	0	0	0	0	0	0
4:40:08	9.585051379	2057.560298	0.255049515	-0.13105279	10.30607769	0.114773035	-0.509893057	40.35693977	1001.67844	28.8	2041.393192	1.364626948	404.5716747	202.2855814	99.7181634	0	0	0	0	0	0	0
4:40:08	9.585051379	2057.560298	0.255049515	-0.13105279	10.30607769	0.114773035	-0.509893057	40.35693977	1001.67844	28.8	2041.393192	1.364626948	404.5716747	202.2855814	99.7181634	0	0	0	0	0	0	0
4:40:08	9.585051379	2057.560298	0.255049515	-0.13105279	10.30607769	0.114773035	-0.509893057	40.35693977	1001.67844	28.8	2041.393192	1.364626948	404.5716747	202.2855814	99.7181634	0	0	0	0	0	0	0
4:40:08	9.585051379	2057.560298	0.255049515	-0.13105279	10.30607769	0.114773035	-0.509893057	40.35693977	1001.67844	28.8	2041.393192	1.364626948	404.5716747	202.2855814	99.7181634	0	0	0	0	0	0	0
4:40:08	17.02783431	2048.141665	0.186729352	-0.188075029	10.25885578	0.151963794	-0.251489245	40.18275316	1001.483025	28.8	2038.855586	1.430688997	402.6081215	201.3039297	99.71417966	0	0	0	0	0	0	0
4:40:08	17.02783431	2048.141665	0.186729352	-0.188075029	10.25885578	0.151963794	-0.251489245	40.18275316	1001.483025	28.8	2038.855586	1.430688997	402.6081215	201.3039297	99.71417966	0	0	0	0	0	0	0
4:40:08	17.02783431	2048.141665	0.186729352	-0.188075029	10.25885578	0.151963794	-0.251489245	40.18275316	1001.483025	28.8	2038.855586	1.430688997	402.6081215	201.3039297	99.71417966	0	0	0	0	0	0	0
4:40:08	17.02783431	2048.141665	0.186729352	-0.188075029	10.25885578	0.151963794	-0.251489245	40.18275316	1001.483025	28.8	2038.855586	1.430688997	402.6081215	201.3039297	99.71417966	0	0	0	0	0	0	0
4:40:08	17.02783431	2048.141665	0.186729352	-0.188075029	10.25885578	0.151963794	-0.251489245	40.18275316	1001.483025	28.8	2038.855586	1.430688997	402.6081215	201.3039297	99.71417966	0	0	0	0	0	0	0
4:40:08	17.02783431	2048.141665	0.186729352	-0.188075029	10.25885578	0.151963794	-0.251489245	40.18275316	1001.483025	28.8	2038.855586	1.430688997	402.6081215	201.3039297	99.71417966	0	0	0	0	0	0	0
4:40:08	17.02783431	2048.141665	0.186729352	-0.188075029	10.25885578	0.151963794	-0.251489245	40.18275316	1001.483025	28.8	2038.855586	1.430688997	402.6081215	201.3039297	99.71417966	0	0	0	0	0	0	0
4:40:08	17.02783431	2048.141665	0.186729352	-0.188075029	10.25885578	0.151963794	-0.251489245	40.18275316	1001.483025	28.8	2038.855586	1.430688997	402.6081215	201.3039297	99.71417966	0	0	0	0	0	0	0
4:40:08	-30.94577284	2042.396644	0.186173428	-0.255774415	10.23159816	0.166205463	-0.086506493	40.09356962	1001.382973	28.8	2037.038564	1.464512767	401.6027822	200.801324	99.71213999	0	0	0	0	0	0	0
4:40:08	-30.94577284	2042.396644	0.186173428	-0.255774415	10.23159816	0.166205463	-0.086506493	40.09356962	1001.382973	28.8	2037.038564	1.464512767	401.6027822	200.801324	99.71213999	0	0	0	0	0	0	0
4:40:08	-30.94577284	2042.396644	0.186173428	-0.255774415	10.23159816	0.166205463	-0.086506493	40.09356962	1001.382973	28.8	2037.038564	1.464512767	401.6027822	200.801324	99.71213999	0	0	0	0	0	0	0
4:40:08	-30.94577284	2042.396644	0.186173428	-0.255774415	10.23159816	0.166205463	-0.086506493	40.09356962	1001.382973	28.8	2037.038564	1.464512767	401.6027822	200.801324	99.71213999	0	0	0	0	0	0	0
4:40:08	-30.94577284	2042.396644	0.186173428	-0.255774415	10.23159816	0.166205463	-0.086506493	40.09356962	1001.382973	28.8	2037.038564	1.464512767	401.6027822	200.801324	99.71213999	0	0	0	0	0	0	0
4:40:08	-30.94577284	2042.396644	0.186173428	-0.255774415	10.23159816	0.166205463	-0.086506493	40.09356962	1001.382973	28.8	2037.038564	1.464512767	401.6027822	200.801324	99.71213999	0	0	0	0	0	0	0
4:40:08	-30.94577284	2042.396644	0.186173428	-0.255774415	10.23159816	0.166205463	-0.086506493	40.09356962	1001.382973	28.8	2037.038564	1.464512767	401.6027822	200.801324	99.71213999	0	0	0	0	0	0	0
4:40:08	-30.94577284	2042.396644	0.186173428	-0.255774415	10.23159816	0.166205463	-0.086506493	40.09356962	1001.382973	28.8	2037.038564	1.464512767	401.6027822	200.801324	99.71213999	0	0	0	0	0	0	0
4:40:08	-30.94577284	2042.396644	0.186173428	-0.255774415	10.23159816	0.166205463	-0.086506493	40.09356962	1001.382973	28.8	2037.038564	1.464512767	401.6027822	200.801324	99.71213999	0	0	0	0	0	0	0
4:40:08	59.67190831	2039.112858	0.060152795	-0.0479165	10.21620226	0.171905197	0.017828675	40.04790765	1001.331746	28.8	2035.267921	1.481830536	401.0880485	200.5439899	99.71109567	0	0	0	0	0	0	0
4:40:08	59.67190831	2039.112858	0.060152795	-0.0479165	10.21620226	0.171905197	0.017828675	40.04790765	1001.331746	28.8	2035.267921	1.481830536	401.0880485	200.5439899	99.71109567	0	0	0	0	0	0	0
4:40:08	59.67190831	2039.112858	0.060152795	-0.0479165	10.21620226	0.171905197	0.017828675	40.04790765	1001.331746	28.8	2035.267921	1.481830536	401.0880485	200.5439899	99.71109567	0	0	0	0	0	0	0
4:40:08	59.67190831	2039.112858	0.060152795	-0.0479165	10.21620226	0.171905197	0.017828675	40.04790765	1001.331746	28.8	2035.267921	1.481830536	401.0880485	200.5439899	99.71109567	0	0	0	0	0	0	0
4:40:08	59.67190831	2039.112858	0.060152795	-0.0479165	10.21620226	0.171905197	0.017828675	40.04790765	1001.331746	28.8	2035.267921	1.481830536	401.0880485	200.5439899	99.71109567	0	0	0	0	0	0	0
4:40:08	59.67190831	2039.112858	0.060152795	-0.0479165	10.21620226	0.171905197	0.017828675	40.04790765	1001.331746	28.8	2035.267921	1.481830536	401.0880485	200.5439899	99.71109567	0	0	0	0	0	0	0
4:40:09	59.67190831	2039.112858	0.060152795	-0.0479165	10.21620226	0.171905197	0.017828675	40.04790765	1001.331746	28.8	2035.267921	1.481830536	401.0880485	200.5439899	99.71109567	0	0	0	0	0	0	0
4:40:09	59.67190831	2039.112858	0.060152795	-0.0479165	10.21620226	0.171905197	0.017828675	40.04790765	1001.331746	28.8	2035.267921	1.481830536	401.0880485	200.5439899	99.71109567	0	0	0	0	0	0	0
4:40:09	60.47856105	2037.873591	0.066566231	-0.311893248	10.20731956	0.177039461	0.081624282	39.92692871	1003.018398	28.8	2033.839543	1.539497235	400.8245048	200.4122348	99.71056098	0	0	0	0	0	0	0
4:40:09	60.47856105	2037.873591	0.066566231	-0.311893248	10.20731956	0.177039461	0.081624282	39.92692871	1003.018398	28.8	2033.839543	1.539497235	400.8245048	200.4122348	99.71056098	0	0	0	0	0	0	0
4:40:09	60.47856105	2037.873591	0.066566231	-0.311893248	10.20731956	0.177039461	0.081624282	39.92692871	1003.018398	28.8	2033.839543	1.539497235	400.8245048	200.4122348	99.71056098	0	0	0	0	0	0	0
4:40:09	60.47856105	2037.873591	0.066566231	-0.311893248	10.20731956	0.177039461	0.081624282	39.92692871	1003.018398	28.8	2033.839543	1.539497235	400.8245048	200.4122348	99.71056098	0	0	0	0	0	0	0
4:40:09	60.47856105	2037.873591	0.066566231	-0.311893248	10.20731956	0.177039461	0.081624282	39.92692871	1003.018398	28.8	2033.839543	1.539497235	400.8245048	200.4122348	99.71056098	0	0	0	0	0	0	0
4:40:09	60.47856105	2037.873591	0.066566231	-0.311893248	10.20731956	0.177039461	0.081624282	39.92692871	1003.018398	28.8	2033.839543	1.539497235	400.8245048	200.4122348	99.71056098	0	0	0	0	0	0	0
4:40:09	60.47856105	2037.873591	0.066566231	-0.311893248	10.20731956	0.177039461	0.081624282	39.92692871	1003.018398	28.8	2033.839543	1.539497235	400.8245048	200.4122348	99.71056098	0	0	0	0	0	0	0
4:40:09	60.47856105	2037.873591	0.066566231	-0.311893248	10.20731956	0.177039461	0.081624282	39.92692871	1003.018398	28.8	2033.839543	1.539497235	400.8245048	200.4122348	99.71056098	0	0	0	0	0	0	0
4:40:09	60.47856105	2037.873591	0.066566231	-0.311893248	10.20731956	0.177039461	0.081624282	39.92692871	1003.018398	28.8	2033.839543	1.539497235	400.8245048	200.4122348	99.71056098	0	0	0	0	0	0	0
4:40:09	-29.17378474	2037.183527	0.15470591	-0.417865343	10.20177161	0.179420204	0.120231632	39.8649875	1003.881964	28.8	2032.779158	1.569022584	400.6895705	200.3447762	99.71028722	0	0	0	0	0	0	0
4:40:09	-29.17378474	2037.183527	0.15470591	-0.417865343	10.20177161	0.179420204	0.120231632	39.8649875	1003.881964	28.8	2032.779158	1.569022584	400.6895705	200.3447762	99.71028722	0	0	0	0	0	0	0
4:40:09	-29.17378474	2037.183527	0.15470591	-0.417865343	10.20177161	0.179420204	0.120231632	39.8649875	1003.881964	28.8	2032.779158	1.569022584	400.6895705	200.3447762	99.71028722	0	0	0	0	0	0	0
4:40:09	-29.17378474	2037.183527	0.15470591	-0.417865343	10.20177161	0.179420204	0.120231632	39.8649875	1003.881964	28.8	2032.779158	1.569022584	400.6895705	200.3447762	99.71028722	0	0	0	0	0	0	0
4:40:09	-29.17378474	2037.183527	0.15470591	-0.417865343	10.20177161	0.179420204	0.120231632	39.8649875	1003.881964	28.8	2032.779158	1.569022584	400.6895705	200.3447762	99.71028722	0	0	0	0	0	0	0
4:40:09	-29.17378474	2037.183527	0.15470591	-0.417865343	10.20177161	0.179420204	0.120231632	39.8649875	1003.881964	28.8	2032.779158	1.569022584	400.6895705	200.3447762	99.71028722	0	0	0	0	0	0	0
4:40:09	-29.17378474	2037.183527	0.15470591	-0.417865343	10.20177161	0.179420204	0.120231632	39.8649875	1003.881964	28.8	2032.779158	1.569022584	400.6895705	200.3447762	99.71028722	0	0	0	0	0	0	0
4:40:09	-29.17378474	2037.183527	0.15470591	-0.417865343	10.20177161	0.179420204	0.120231632	39.8649875	1003.881964	28.8	2032.779158	1.569022584	400.6895705	200.3447762	99.71028722	0	0	0	0	0	0	0
4:40:09	-35.07099379	2035.872222	0.126193426	-0.318427056	10.19849107	0.175783144	0.142566596	39.8332736	1004.324109	28.8	2032.277849	1.584139563	400.6204841	200.3102374	99.71014706	0	0	0	0	0	0	0
4:40:09	-35.07099379	2035.872222	0.126193426	-0.318427056	10.19849107	0.175783144	0.142566596	39.8332736	1004.324109	28.8	2032.277849	1.584139563	400.6204841	200.3102374	99.71014706	0	0	0	0	0	0	0
4:40:09	-35.07099379	2035.872222	0.126193426	-0.318427056	10.19849107	0.175783144	0.142566596	39.8332736	1004.324109	28.8	2032.277849	1.584139563	400.6204841	200.3102374	99.71014706	0	0	0	0	0	0	0
4:40:09	-35.07099379	2035.872222	0.126193426	-0.318427056	10.19849107	0.175783144	0.142566596	39.8332736	1004.324109	28.8	2032.277849	1.584139563	400.6204841	200.3102374	99.71014706	0	0	0	0	0	0	0
4:40:09	-35.07099379	2035.872222	0.126193426	-0.318427056	10.19849107	0.175783144	0.142566596	39.8332736	1004.324109	28.8	2032.277849	1.584139563	400.6204841	200.3102374	99.71014706	0	0	0	0	0	0	0
4:40:09	-35.07099379	2035.872222	0.126193426	-0.318427056	10.19849107	0.175783144	0.142566596	39.8332736	1004.324109	28.8	2032.277849	1.584139563	400.6204841	200.3102374	99.71014706	0	0	0	0	0	0	0
4:40:09	-35.07099379	2035.872222	0.126193426	-0.318427056	10.19849107	0.175783144	0.142566596	39.8332736	1004.324109	28.8	2032.277849	1.584139563	400.6204841	200.3102374	99.71014706	0	0	0	0	0	0	0
4:40:09	-91.34595682	2035.478825	0.164811034	-0.255274652	10.19581143	0.17548097	0.156314097	39.81703608	1004.550488	28.8	2032.069475	1.591879456	400.5851118	200.2925536	99.71007529	0	0	0	0	0	0	0
4:40:09	-91.34595682	2035.478825	0.164811034	-0.255274652	10.19581143	0.17548097	0.156314097	39.81703608	1004.550488	28.8	2032.069475	1.591879456	400.5851118	200.2925536	99.71007529	0	0	0	0	0	0	0
4:40:09	-91.34595682	2035.478825	0.164811034	-0.255274652	10.19581143	0.17548097	0.156314097	39.81703608	1004.550488	28.8	2032.069475	1.591879456	400.5851118	200.2925536	99.71007529	0	0	0	0	0	0	0
4:40:09	-91.34595682	2035.478825	0.164811034	-0.255274652	10.19581143	0.17548097	0.156314097	39.81703608	1004.550488	28.8	2032.069475	1.591879456	400.5851118	200.2925536	99.71007529	0	0	0	0	0	0	0
4:40:09	-91.34595682	2035.478825	0.164811034	-0.255274652	10.19581143	0.17548097	0.156314097	39.81703608	1004.550488	28.8	2032.069475	1.591879456	400.5851118	200.2925536	99.71007529	0	0	0	0	0	0	0
4:40:09	-91.34595682	2035.478825	0.164811034	-0.255274652	10.19581143	0.17548097	0.156314097	39.81703608	1004.550488	28.8	2032.069475	1.591879456	400.5851118	200.2925536	99.71007529	0	0	0	0	0	0	0
4:40:10	-91.34595682	2035.478825	0.164811034	-0.255274652	10.19581143	0.17548097	0.156314097	39.81703608	1004.550488	28.8	2032.069475	1.591879456	400.5851118	200.2925536	99.71007529	0	0	0	0	0	0	0
4:40:10	-91.34595682	2035.478825	0.164811034	-0.255274652	10.19581143	0.17548097	0.156314097	39.81703608	1004.550488	28.8	2032.069475	1.591879456	400.5851118	200.2925536	99.71007529	0	0	0	0	0	0	0
4:40:10	-91.34595682	2035.478825	0.164811034	-0.255274652	10.19581143	0.17548097	0.156314097	39.81703608	1004.550488	28.8	2032.069475	1.591879456	400.5851118	200.2925536	99.71007529	0	0	0	0	0	0	0
4:40:10	-91.34595682	2035.478825	0.164811034	-0.255274652	10.19581143	0.17548097	0.156314097	39.81703608	1004.550488	28.8	2032.069475	1.591879456	400.5851118	200.2925536	99.71007529	0	0	0	0	0	0	0
4:40:10	-70.56635389	2034.979423	0.170311249	-0.303100622	10.19443945	0.173670257	0.163968818	40.29672247	1002.675842	28.8	2031.743403	1.595842282	404.5417613	202.2706354	99.71833455	0	0	0	0	0	0	0
4:40:10	-70.56635389	2034.979423	0.170311249	-0.303100622	10.19443945	0.173670257	0.163968818	40.29672247	1002.675842	28.8	2031.743403	1.595842282	404.5417613	202.2706354	99.71833455	0	0	0	0	0	0	0
4:40:10	-70.56635389	2034.979423	0.170311249	-0.303100622	10.19443945	0.173670257	0.163968818	40.29672247	1002.675842	28.8	2031.743403	1.595842282	404.5417613	202.2706354	99.71833455	0	0	0	0	0	0	0
4:40:10	-70.56635389	2034.979423	0.170311249	-0.303100622	10.19443945	0.173670257	0.163968818	40.29672247	1002.675842	28.8	2031.743403	1.595842282	404.5417613	202.2706354	99.71833455	0	0	0	0	0	0	0
4:40:10	-70.56635389	2034.979423	0.170311249	-0.303100622	10.19443945	0.173670257	0.163968818	40.29672247	1002.675842	28.8	2031.743403	1.595842282	404.5417613	202.2706354	99.71833455	0	0	0	0	0	0	0
4:40:10	-70.56635389	2034.979423	0.170311249	-0.303100622	10.19443945	0.173670257	0.163968818	40.29672247	1002.675842	28.8	2031.743403	1.595842282	404.5417613	202.2706354	99.71833455	0	0	0	0	0	0	0
4:40:10	-70.56635389	2034.979423	0.170311249	-0.303100622	10.19443945	0.173670257	0.163968818	40.29672247	1002.675842	28.8	2031.743403	1.595842282	404.5417613	202.2706354	99.71833455	0	0	0	0	0	0	0
4:40:10	-70.56635389	2034.979423	0.170311249	-0.303100622	10.19443945	0.173670257	0.163968818	40.29672247	1002.675842	28.8	2031.743403	1.595842282	404.5417613	202.2706354	99.71833455	0	0	0	0	0	0	0
4:40:10	-61.65365319	2038.99172	0.13190336	-0.545139519	10.220809	-0.441760829	0.073400035	40.54232191	1001.716023	28.8	2031.648326	1.597871248	406.5675658	203.2834133	99.72256329	0	0	0	0	0	0	0
4:40:10	-61.65365319	2038.99172	0.13190336	-0.545139519	10.220809	-0.441760829	0.073400035	40.54232191	1001.716023	28.8	2031.648326	1.597871248	406.5675658	203.2834133	99.72256329	0	0	0	0	0	0	0
4:40:10	-61.65365319	2038.99172	0.13190336	-0.545139519	10.220809	-0.441760829	0.073400035	40.54232191	1001.716023	28.8	2031.648326	1.597871248	406.5675658	203.2834133	99.72256329	0	0	0	0	0	0	0
4:40:10	-61.65365319	2038.99172	0.13190336	-0.545139519	10.220809	-0.441760829	0.073400035	40.54232191	1001.716023	28.8	2031.648326	1.597871248	406.5675658	203.2834133	99.72256329	0	0	0	0	0	0	0
4:40:10	-61.65365319	2038.99172	0.13190336	-0.545139519	10.220809	-0.441760829	0.073400035	40.54232191	1001.716023	28.8	2031.648326	1.597871248	406.5675658	203.2834133	99.72256329	0	0	0	0	0	0	0
4:40:10	-61.65365319	2038.99172	0.13190336	-0.545139519	10.220809	-0.441760829	0.073400035	40.54232191	1001.716023	28.8	2031.648326	1.597871248	406.5675658	203.2834133	99.72256329	0	0	0	0	0	0	0
4:40:10	-61.65365319	2038.99172	0.13190336	-0.545139519	10.220809	-0.441760829	0.073400035	40.54232191	1001.716023	28.8	2031.648326	1.597871248	406.5675658	203.2834133	99.72256329	0	0	0	0	0	0	0
4:40:10	-61.65365319	2038.99172	0.13190336	-0.545139519	10.220809	-0.441760829	0.073400035	40.54232191	1001.716023	28.8	2031.648326	1.597871248	406.5675658	203.2834133	99.72256329	0	0	0	0	0	0	0
4:40:10	-16.58021443	2059.936425	-0.12011348	-0.643615433	10.35616621	-1.965925544	-0.483323182	40.66806882	1001.224596	28.8	2031.997831	1.598910079	407.6047777	203.8019556	99.7247284	0	0	0	0	0	0	0
4:40:10	-16.58021443	2059.936425	-0.12011348	-0.643615433	10.35616621	-1.965925544	-0.483323182	40.66806882	1001.224596	28.8	2031.997831	1.598910079	407.6047777	203.8019556	99.7247284	0	0	0	0	0	0	0
4:40:10	-16.58021443	2059.936425	-0.12011348	-0.643615433	10.35616621	-1.965925544	-0.483323182	40.66806882	1001.224596	28.8	2031.997831	1.598910079	407.6047777	203.8019556	99.7247284	0	0	0	0	0	0	0
4:40:10	-16.58021443	2059.936425	-0.12011348	-0.643615433	10.35616621	-1.965925544	-0.483323182	40.66806882	1001.224596	28.8	2031.997831	1.598910079	407.6047777	203.8019556	99.7247284	0	0	0	0	0	0	0
4:40:10	-16.58021443	2059.936425	-0.12011348	-0.643615433	10.35616621	-1.965925544	-0.483323182	40.66806882	1001.224596	28.8	2031.997831	1.598910079	407.6047777	203.8019556	99.7247284	0	0	0	0	0	0	0
4:40:10	-16.58021443	2059.936425	-0.12011348	-0.643615433	10.35616621	-1.965925544	-0.483323182	40.66806882	1001.224596	28.8	2031.997831	1.598910079	407.6047777	203.8019556	99.7247284	0	0	0	0	0	0	0
4:40:10	-16.58021443	2059.936425	-0.12011348	-0.643615433	10.35616621	-1.965925544	-0.483323182	40.66806882	1001.224596	28.8	2031.997831	1.598910079	407.6047777	203.8019556	99.7247284	0	0	0	0	0	0	0
4:40:10	-16.58021443	2059.936425	-0.12011348	-0.643615433	10.35616621	-1.965925544	-0.483323182	40.66806882	1001.224596	28.8	2031.997831	1.598910079	407.6047777	203.8019556	99.7247284	0	0	0	0	0	0	0
4:40:10	-16.58021443	2059.936425	-0.12011348	-0.643615433	10.35616621	-1.965925544	-0.483323182	40.66806882	1001.224596	28.8	2031.997831	1.598910079	407.6047777	203.8019556	99.7247284	0	0	0	0	0	0	0
4:40:10	171.0406022	2097.53869	-0.397522102	-0.840395102	10.5828931	-3.822417879	-1.505309469	40.73245123	1002.188705	28.8	2033.15005	1.55064196	408.1358302	204.0674493	99.72583694	0	0	0	0	0	0	0
4:40:10	171.0406022	2097.53869	-0.397522102	-0.840395102	10.5828931	-3.822417879	-1.505309469	40.73245123	1002.188705	28.8	2033.15005	1.55064196	408.1358302	204.0674493	99.72583694	0	0	0	0	0	0	0
4:40:10	171.0406022	2097.53869	-0.397522102	-0.840395102	10.5828931	-3.822417879	-1.505309469	40.73245123	1002.188705	28.8	2033.15005	1.55064196	408.1358302	204.0674493	99.72583694	0	0	0	0	0	0	0
4:40:11	171.0406022	2097.53869	-0.397522102	-0.840395102	10.5828931	-3.822417879	-1.505309469	40.73245123	1002.188705	28.8	2033.15005	1.55064196	408.1358302	204.0674493	99.72583694	0	0	0	0	0	0	0
4:40:11	171.0406022	2097.53869	-0.397522102	-0.840395102	10.5828931	-3.822417879	-1.505309469	40.73245123	1002.188705	28.8	2033.15005	1.55064196	408.1358302	204.0674493	99.72583694	0	0	0	0	0	0	0
4:40:11	171.0406022	2097.53869	-0.397522102	-0.840395102	10.5828931	-3.822417879	-1.505309469	40.73245123	1002.188705	28.8	2033.15005	1.55064196	408.1358302	204.0674493	99.72583694	0	0	0	0	0	0	0
4:40:11	171.0406022	2097.53869	-0.397522102	-0.840395102	10.5828931	-3.822417879	-1.505309469	40.73245123	1002.188705	28.8	2033.15005	1.55064196	408.1358302	204.0674493	99.72583694	0	0	0	0	0	0	0
4:40:11	171.0406022	2097.53869	-0.397522102	-0.840395102	10.5828931	-3.822417879	-1.505309469	40.73245123	1002.188705	28.8	2033.15005	1.55064196	408.1358302	204.0674493	99.72583694	0	0	0	0	0	0	0
4:40:11	324.4617323	2157.124905	-0.958083316	-1.060226292	10.96436927	-5.644261954	-2.810518448	40.71661503	1003.114585	28.8	2035.373537	1.525928684	408.407729	204.203382	99.72640451	0	0	0	0	0	0	0
4:40:11	324.4617323	2157.124905	-0.958083316	-1.060226292	10.96436927	-5.644261954	-2.810518448	40.71661503	1003.114585	28.8	2035.373537	1.525928684	408.407729	204.203382	99.72640451	0	0	0	0	0	0	0
4:40:11	324.4617323	2157.124905	-0.958083316	-1.060226292	10.96436927	-5.644261954	-2.810518448	40.71661503	1003.114585	28.8	2035.373537	1.525928684	408.407729	204.203382	99.72640451	0	0	0	0	0	0	0
4:40:11	324.4617323	2157.124905	-0.958083316	-1.060226292	10.96436927	-5.644261954	-2.810518448	40.71661503	1003.114585	28.8	2035.373537	1.525928684	408.407729	204.203382	99.72640451	0	0	0	0	0	0	0
4:40:11	324.4617323	2157.124905	-0.958083316	-1.060226292	10.96436927	-5.644261954	-2.810518448	40.71661503	1003.114585	28.8	2035.373537	1.525928684	408.407729	204.203382	99.72640451	0	0	0	0	0	0	0
4:40:11	324.4617323	2157.124905	-0.958083316	-1.060226292	10.96436927	-5.644261954	-2.810518448	40.71661503	1003.114585	28.8	2035.373537	1.525928684	408.407729	204.203382	99.72640451	0	0	0	0	0	0	0
4:40:11	324.4617323	2157.124905	-0.958083316	-1.060226292	10.96436927	-5.644261954	-2.810518448	40.71661503	1003.114585	28.8	2035.373537	1.525928684	408.407729	204.203382	99.72640451	0	0	0	0	0	0	0
4:40:11	324.4617323	2157.124905	-0.958083316	-1.060226292	10.96436927	-5.644261954	-2.810518448	40.71661503	1003.114585	28.8	2035.373537	1.525928684	408.407729	204.203382	99.72640451	0	0	0	0	0	0	0
4:40:11	548.532135	2258.585407	-1.712426658	-1.570123862	11.59038106	-7.28015012	-4.361833446	40.7085069	1003.588636	28.8	2039.937427	1.415675486	408.5469413	204.2729796	99.72669511	0	0	0	0	0	0	0
4:40:11	548.532135	2258.585407	-1.712426658	-1.570123862	11.59038106	-7.28015012	-4.361833446	40.7085069	1003.588636	28.8	2039.937427	1.415675486	408.5469413	204.2729796	99.72669511	0	0	0	0	0	0	0
4:40:11	548.532135	2258.585407	-1.712426658	-1.570123862	11.59038106	-7.28015012	-4.361833446	40.7085069	1003.588636	28.8	2039.937427	1.415675486	408.5469413	204.2729796	99.72669511	0	0	0	0	0	0	0
4:40:11	548.532135	2258.585407	-1.712426658	-1.570123862	11.59038106	-7.28015012	-4.361833446	40.7085069	1003.588636	28.8	2039.937427	1.415675486	408.5469413	204.2729796	99.72669511	0	0	0	0	0	0	0
4:40:11	548.532135	2258.585407	-1.712426658	-1.570123862	11.59038106	-7.28015012	-4.361833446	40.7085069	1003.588636	28.8	2039.937427	1.415675486	408.5469413	204.2729796	99.72669511	0	0	0	0	0	0	0
4:40:11	548.532135	2258.585407	-1.712426658	-1.570123862	11.59038106	-7.28015012	-4.361833446	40.7085069	1003.588636	28.8	2039.937427	1.415675486	408.5469413	204.2729796	99.72669511	0	0	0	0	0	0	0
4:40:11	548.532135	2258.585407	-1.712426658	-1.570123862	11.59038106	-7.28015012	-4.361833446	40.7085069	1003.588636	28.8	2039.937427	1.415675486	408.5469413	204.2729796	99.72669511	0	0	0	0	0	0	0
4:40:11	548.532135	2258.585407	-1.712426658	-1.570123862	11.59038106	-7.28015012	-4.361833446	40.7085069	1003.588636	28.8	2039.937427	1.415675486	408.5469413	204.2729796	99.72669511	0	0	0	0	0	0	0
4:40:11	491.1905651	2378.412537	-1.937002449	-1.827727417	12.2989711	-8.332444862	-5.770522724	40.70435553	1003.831349	28.8	2046.842299	1.261625849	408.6182179	204.3086136	99.7268439	0	0	0	0	0	0	0
4:40:11	491.1905651	2378.412537	-1.937002449	-1.827727417	12.2989711	-8.332444862	-5.770522724	40.70435553	1003.831349	28.8	2046.842299	1.261625849	408.6182179	204.3086136	99.7268439	0	0	0	0	0	0	0
4:40:11	491.1905651	2378.412537	-1.937002449	-1.827727417	12.2989711	-8.332444862	-5.770522724	40.70435553	1003.831349	28.8	2046.842299	1.261625849	408.6182179	204.3086136	99.7268439	0	0	0	0	0	0	0
4:40:11	491.1905651	2378.412537	-1.937002449	-1.827727417	12.2989711	-8.332444862	-5.770522724	40.70435553	1003.831349	28.8	2046.842299	1.261625849	408.6182179	204.3086136	99.7268439	0	0	0	0	0	0	0
4:40:11	491.1905651	2378.412537	-1.937002449	-1.827727417	12.2989711	-8.332444862	-5.770522724	40.70435553	1003.831349	28.8	2046.842299	1.261625849	408.6182179	204.3086136	99.7268439	0	0	0	0	0	0	0
4:40:11	491.1905651	2378.412537	-1.937002449	-1.827727417	12.2989711	-8.332444862	-5.770522724	40.70435553	1003.831349	28.8	2046.842299	1.261625849	408.6182179	204.3086136	99.7268439	0	0	0	0	0	0	0
4:40:11	491.1905651	2378.412537	-1.937002449	-1.827727417	12.2989711	-8.332444862	-5.770522724	40.70435553	1003.831349	28.8	2046.842299	1.261625849	408.6182179	204.3086136	99.7268439	0	0	0	0	0	0	0
4:40:11	491.1905651	2378.412537	-1.937002449	-1.827727417	12.2989711	-8.332444862	-5.770522724	40.70435553	1003.831349	28.8	2046.842299	1.261625849	408.6182179	204.3086136	99.7268439	0	0	0	0	0	0	0
4:40:11	491.1905651	2378.412537	-1.937002449	-1.827727417	12.2989711	-8.332444862	-5.770522724	40.70435553	1003.831349	28.8	2046.842299	1.261625849	408.6182179	204.3086136	99.7268439	0	0	0	0	0	0	0
4:40:11	255.1890093	2498.554507	-0.880377254	-1.012836438	12.91140121	-7.616891769	-6.691539635	40.70223003	1002.069011	28.8	2057.465601	1.036352435	408.6547116	204.3268581	99.72692008	0	0	0	0	0	0	0
4:40:11	255.1890093	2498.554507	-0.880377254	-1.012836438	12.91140121	-7.616891769	-6.691539635	40.70223003	1002.069011	28.8	2057.465601	1.036352435	408.6547116	204.3268581	99.72692008	0	0	0	0	0	0	0
4:40:12	255.1890093	2498.554507	-0.880377254	-1.012836438	12.91140121	-7.616891769	-6.691539635	40.70223003	1002.069011	28.8	2057.465601	1.036352435	408.6547116	204.3268581	99.72692008	0	0	0	0	0	0	0
4:40:12	255.1890093	2498.554507	-0.880377254	-1.012836438	12.91140121	-7.616891769	-6.691539635	40.70223003	1002.069011	28.8	2057.465601	1.036352435	408.6547116	204.3268581	99.72692008	0	0	0	0	0	0	0
4:40:12	255.1890093	2498.554507	-0.880377254	-1.012836438	12.91140121	-7.616891769	-6.691539635	40.70223003	1002.069011	28.8	2057.465601	1.036352435	408.6547116	204.3268581	99.72692008	0	0	0	0	0	0	0
4:40:12	255.1890093	2498.554507	-0.880377254	-1.012836438	12.91140121	-7.616891769	-6.691539635	40.70223003	1002.069011	28.8	2057.465601	1.036352435	408.6547116	204.3268581	99.72692008	0	0	0	0	0	0	0
4:40:12	255.1890093	2498.554507	-0.880377254	-1.012836438	12.91140121	-7.616891769	-6.691539635	40.70223003	1002.069011	28.8	2057.465601	1.036352435	408.6547116	204.3268581	99.72692008	0	0	0	0	0	0	0
4:40:12	255.1890093	2498.554507	-0.880377254	-1.012836438	12.91140121	-7.616891769	-6.691539635	40.70223003	1002.069011	28.8	2057.465601	1.036352435	408.6547116	204.3268581	99.72692008	0	0	0	0	0	0	0
4:40:12	163.2447008	2542.139435	-0.047697154	-0.081300256	13.09204542	-6.094096586	-6.769252293	40.89634178	1001.166694	28.8	2069.165972	0.754612447	410.0559003	205.0276954	99.72988708	0	0	0	0	0	0	0
4:40:12	163.2447008	2542.139435	-0.047697154	-0.081300256	13.09204542	-6.094096586	-6.769252293	40.89634178	1001.166694	28.8	2069.165972	0.754612447	410.0559003	205.0276954	99.72988708	0	0	0	0	0	0	0
4:40:12	163.2447008	2542.139435	-0.047697154	-0.081300256	13.09204542	-6.094096586	-6.769252293	40.89634178	1001.166694	28.8	2069.165972	0.754612447	410.0559003	205.0276954	99.72988708	0	0	0	0	0	0	0
4:40:12	163.2447008	2542.139435	-0.047697154	-0.081300256	13.09204542	-6.094096586	-6.769252293	40.89634178	1001.166694	28.8	2069.165972	0.754612447	410.0559003	205.0276954	99.72988708	0	0	0	0	0	0	0
4:40:12	163.2447008	2542.139435	-0.047697154	-0.081300256	13.09204542	-6.094096586	-6.769252293	40.89634178	1001.166694	28.8	2069.165972	0.754612447	410.0559003	205.0276954	99.72988708	0	0	0	0	0	0	0
4:40:12	163.2447008	2542.139435	-0.047697154	-0.081300256	13.09204542	-6.094096586	-6.769252293	40.89634178	1001.166694	28.8	2069.165972	0.754612447	410.0559003	205.0276954	99.72988708	0	0	0	0	0	0	0
4:40:12	163.2447008	2542.139435	-0.047697154	-0.081300256	13.09204542	-6.094096586	-6.769252293	40.89634178	1001.166694	28.8	2069.165972	0.754612447	410.0559003	205.0276954	99.72988708	0	0	0	0	0	0	0
4:40:12	163.2447008	2542.139435	-0.047697154	-0.081300256	13.09204542	-6.094096586	-6.769252293	40.89634178	1001.166694	28.8	2069.165972	0.754612447	410.0559003	205.0276954	99.72988708	0	0	0	0	0	0	0
4:40:12	163.2447008	2542.139435	-0.047697154	-0.081300256	13.09204542	-6.094096586	-6.769252293	40.89634178	1001.166694	28.8	2069.165972	0.754612447	410.0559003	205.0276954	99.72988708	0	0	0	0	0	0	0
4:40:12	-50.6069692	2518.490103	0.968251057	0.348478269	12.88323125	-4.266985452	-6.103297174	40.99572699	1000.704707	28.8	2080.923585	0.483961573	410.773309	205.386524	99.73140618	0	0	0	0	0	0	0
4:40:12	-50.6069692	2518.490103	0.968251057	0.348478269	12.88323125	-4.266985452	-6.103297174	40.99572699	1000.704707	28.8	2080.923585	0.483961573	410.773309	205.386524	99.73140618	0	0	0	0	0	0	0
4:40:12	-50.6069692	2518.490103	0.968251057	0.348478269	12.88323125	-4.266985452	-6.103297174	40.99572699	1000.704707	28.8	2080.923585	0.483961573	410.773309	205.386524	99.73140618	0	0	0	0	0	0	0
4:40:12	-50.6069692	2518.490103	0.968251057	0.348478269	12.88323125	-4.266985452	-6.103297174	40.99572699	1000.704707	28.8	2080.923585	0.483961573	410.773309	205.386524	99.73140618	0	0	0	0	0	0	0
4:40:12	-50.6069692	2518.490103	0.968251057	0.348478269	12.88323125	-4.266985452	-6.103297174	40.99572699	1000.704707	28.8	2080.923585	0.483961573	410.773309	205.386524	99.73140618	0	0	0	0	0	0	0
4:40:12	-50.6069692	2518.490103	0.968251057	0.348478269	12.88323125	-4.266985452	-6.103297174	40.99572699	1000.704707	28.8	2080.923585	0.483961573	410.773309	205.386524	99.73140618	0	0	0	0	0	0	0
4:40:12	-50.6069692	2518.490103	0.968251057	0.348478269	12.88323125	-4.266985452	-6.103297174	40.99572699	1000.704707	28.8	2080.923585	0.483961573	410.773309	205.386524	99.73140618	0	0	0	0	0	0	0
4:40:12	-50.6069692	2518.490103	0.968251057	0.348478269	12.88323125	-4.266985452	-6.103297174	40.99572699	1000.704707	28.8	2080.923585	0.483961573	410.773309	205.386524	99.73140618	0	0	0	0	0	0	0
4:40:12	-324.2647922	2439.319437	1.866200541	0.974740874	12.3717824	-2.544904551	-4.976688153	41.04661222	1000.46817	28.8	2091.075468	0.247788325	411.1406222	205.5702443	99.73218397	0	0	0	0	0	0	0
4:40:12	-324.2647922	2439.319437	1.866200541	0.974740874	12.3717824	-2.544904551	-4.976688153	41.04661222	1000.46817	28.8	2091.075468	0.247788325	411.1406222	205.5702443	99.73218397	0	0	0	0	0	0	0
4:40:12	-324.2647922	2439.319437	1.866200541	0.974740874	12.3717824	-2.544904551	-4.976688153	41.04661222	1000.46817	28.8	2091.075468	0.247788325	411.1406222	205.5702443	99.73218397	0	0	0	0	0	0	0
4:40:12	-324.2647922	2439.319437	1.866200541	0.974740874	12.3717824	-2.544904551	-4.976688153	41.04661222	1000.46817	28.8	2091.075468	0.247788325	411.1406222	205.5702443	99.73218397	0	0	0	0	0	0	0
4:40:12	-324.2647922	2439.319437	1.866200541	0.974740874	12.3717824	-2.544904551	-4.976688153	41.04661222	1000.46817	28.8	2091.075468	0.247788325	411.1406222	205.5702443	99.73218397	0	0	0	0	0	0	0
4:40:12	-324.2647922	2439.319437	1.866200541	0.974740874	12.3717824	-2.544904551	-4.976688153	41.04661222	1000.46817	28.8	2091.075468	0.247788325	411.1406222	205.5702443	99.73218397	0	0	0	0	0	0	0
4:40:12	-324.2647922	2439.319437	1.866200541	0.974740874	12.3717824	-2.544904551	-4.976688153	41.04661222	1000.46817	28.8	2091.075468	0.247788325	411.1406222	205.5702443	99.73218397	0	0	0	0	0	0	0
4:40:12	-324.2647922	2439.319437	1.866200541	0.974740874	12.3717824	-2.544904551	-4.976688153	41.04661222	1000.46817	28.8	2091.075468	0.247788325	411.1406222	205.5702443	99.73218397	0	0	0	0	0	0	0
4:40:12	-569.2990136	2313.387472	2.432814677	1.511203327	11.62162459	-1.14490313	-3.627696334	41.05266546	1001.722247	28.8	2098.497624	0.126867622	411.3286866	205.6643091	99.73258219	0	0	0	0	0	0	0
4:40:13	-569.2990136	2313.387472	2.432814677	1.511203327	11.62162459	-1.14490313	-3.627696334	41.05266546	1001.722247	28.8	2098.497624	0.126867622	411.3286866	205.6643091	99.73258219	0	0	0	0	0	0	0
4:40:13	-569.2990136	2313.387472	2.432814677	1.511203327	11.62162459	-1.14490313	-3.627696334	41.05266546	1001.722247	28.8	2098.497624	0.126867622	411.3286866	205.6643091	99.73258219	0	0	0	0	0	0	0
4:40:13	-569.2990136	2313.387472	2.432814677	1.511203327	11.62162459	-1.14490313	-3.627696334	41.05266546	1001.722247	28.8	2098.497624	0.126867622	411.3286866	205.6643091	99.73258219	0	0	0	0	0	0	0
4:40:13	-569.2990136	2313.387472	2.432814677	1.511203327	11.62162459	-1.14490313	-3.627696334	41.05266546	1001.722247	28.8	2098.497624	0.126867622	411.3286866	205.6643091	99.73258219	0	0	0	0	0	0	0
4:40:13	-569.2990136	2313.387472	2.432814677	1.511203327	11.62162459	-1.14490313	-3.627696334	41.05266546	1001.722247	28.8	2098.497624	0.126867622	411.3286866	205.6643091	99.73258219	0	0	0	0	0	0	0
4:40:13	-569.2990136	2313.387472	2.432814677	1.511203327	11.62162459	-1.14490313	-3.627696334	41.05266546	1001.722247	28.8	2098.497624	0.126867622	411.3286866	205.6643091	99.73258219	0	0	0	0	0	0	0
4:40:13	-569.2990136	2313.387472	2.432814677	1.511203327	11.62162459	-1.14490313	-3.627696334	41.05266546	1001.722247	28.8	2098.497624	0.126867622	411.3286866	205.6643091	99.73258219	0	0	0	0	0	0	0
4:40:13	-454.439519	2186.228673	1.541633115	0.701936104	10.95768779	-0.457422403	-2.451100523	41.02696471	1002.364334	28.8	2076.205071	0.504156223	411.4249755	205.7124703	99.73278608	0	0	0	0	0	0	0
4:40:13	-454.439519	2186.228673	1.541633115	0.701936104	10.95768779	-0.457422403	-2.451100523	41.02696471	1002.364334	28.8	2076.205071	0.504156223	411.4249755	205.7124703	99.73278608	0	0	0	0	0	0	0
4:40:13	-454.439519	2186.228673	1.541633115	0.701936104	10.95768779	-0.457422403	-2.451100523	41.02696471	1002.364334	28.8	2076.205071	0.504156223	411.4249755	205.7124703	99.73278608	0	0	0	0	0	0	0
4:40:13	-454.439519	2186.228673	1.541633115	0.701936104	10.95768779	-0.457422403	-2.451100523	41.02696471	1002.364334	28.8	2076.205071	0.504156223	411.4249755	205.7124703	99.73278608	0	0	0	0	0	0	0
4:40:13	-454.439519	2186.228673	1.541633115	0.701936104	10.95768779	-0.457422403	-2.451100523	41.02696471	1002.364334	28.8	2076.205071	0.504156223	411.4249755	205.7124703	99.73278608	0	0	0	0	0	0	0
4:40:13	-454.439519	2186.228673	1.541633115	0.701936104	10.95768779	-0.457422403	-2.451100523	41.02696471	1002.364334	28.8	2076.205071	0.504156223	411.4249755	205.7124703	99.73278608	0	0	0	0	0	0	0
4:40:13	-454.439519	2186.228673	1.541633115	0.701936104	10.95768779	-0.457422403	-2.451100523	41.02696471	1002.364334	28.8	2076.205071	0.504156223	411.4249755	205.7124703	99.73278608	0	0	0	0	0	0	0
4:40:13	-454.439519	2186.228673	1.541633115	0.701936104	10.95768779	-0.457422403	-2.451100523	41.02696471	1002.364334	28.8	2076.205071	0.504156223	411.4249755	205.7124703	99.73278608	0	0	0	0	0	0	0
4:40:13	-454.439519	2186.228673	1.541633115	0.701936104	10.95768779	-0.457422403	-2.451100523	41.02696471	1002.364334	28.8	2076.205071	0.504156223	411.4249755	205.7124703	99.73278608	0	0	0	0	0	0	0
4:40:13	-218.9838097	2114.028929	0.846540155	0.253039285	10.59428015	-0.14091227	-1.554083468	41.01380593	1002.693083	28.8	2056.685164	0.990127986	411.4742755	205.7371288	99.73289047	0	0	0	0	0	0	0
4:40:13	-218.9838097	2114.028929	0.846540155	0.253039285	10.59428015	-0.14091227	-1.554083468	41.01380593	1002.693083	28.8	2056.685164	0.990127986	411.4742755	205.7371288	99.73289047	0	0	0	0	0	0	0
4:40:13	-218.9838097	2114.028929	0.846540155	0.253039285	10.59428015	-0.14091227	-1.554083468	41.01380593	1002.693083	28.8	2056.685164	0.990127986	411.4742755	205.7371288	99.73289047	0	0	0	0	0	0	0
4:40:13	-218.9838097	2114.028929	0.846540155	0.253039285	10.59428015	-0.14091227	-1.554083468	41.01380593	1002.693083	28.8	2056.685164	0.990127986	411.4742755	205.7371288	99.73289047	0	0	0	0	0	0	0
4:40:13	-218.9838097	2114.028929	0.846540155	0.253039285	10.59428015	-0.14091227	-1.554083468	41.01380593	1002.693083	28.8	2056.685164	0.990127986	411.4742755	205.7371288	99.73289047	0	0	0	0	0	0	0
4:40:13	-218.9838097	2114.028929	0.846540155	0.253039285	10.59428015	-0.14091227	-1.554083468	41.01380593	1002.693083	28.8	2056.685164	0.990127986	411.4742755	205.7371288	99.73289047	0	0	0	0	0	0	0
4:40:13	-218.9838097	2114.028929	0.846540155	0.253039285	10.59428015	-0.14091227	-1.554083468	41.01380593	1002.693083	28.8	2056.685164	0.990127986	411.4742755	205.7371288	99.73289047	0	0	0	0	0	0	0
4:40:13	-218.9838097	2114.028929	0.846540155	0.253039285	10.59428015	-0.14091227	-1.554083468	41.01380593	1002.693083	28.8	2056.685164	0.990127986	411.4742755	205.7371288	99.73289047	0	0	0	0	0	0	0
4:40:13	-150.9722546	2077.66866	0.526276559	-0.013435886	10.40821544	0.024140918	-0.945042736	41.00706864	1002.861403	28.8	2046.7301	1.238945529	411.499517	205.7497539	99.73294392	0	0	0	0	0	0	0
4:40:13	-150.9722546	2077.66866	0.526276559	-0.013435886	10.40821544	0.024140918	-0.945042736	41.00706864	1002.861403	28.8	2046.7301	1.238945529	411.499517	205.7497539	99.73294392	0	0	0	0	0	0	0
4:40:13	-150.9722546	2077.66866	0.526276559	-0.013435886	10.40821544	0.024140918	-0.945042736	41.00706864	1002.861403	28.8	2046.7301	1.238945529	411.499517	205.7497539	99.73294392	0	0	0	0	0	0	0
4:40:13	-150.9722546	2077.66866	0.526276559	-0.013435886	10.40821544	0.024140918	-0.945042736	41.00706864	1002.861403	28.8	2046.7301	1.238945529	411.499517	205.7497539	99.73294392	0	0	0	0	0	0	0
4:40:13	-150.9722546	2077.66866	0.526276559	-0.013435886	10.40821544	0.024140918	-0.945042736	41.00706864	1002.861403	28.8	2046.7301	1.238945529	411.499517	205.7497539	99.73294392	0	0	0	0	0	0	0
4:40:13	-150.9722546	2077.66866	0.526276559	-0.013435886	10.40821544	0.024140918	-0.945042736	41.00706864	1002.861403	28.8	2046.7301	1.238945529	411.499517	205.7497539	99.73294392	0	0	0	0	0	0	0
4:40:13	-150.9722546	2077.66866	0.526276559	-0.013435886	10.40821544	0.024140918	-0.945042736	41.00706864	1002.861403	28.8	2046.7301	1.238945529	411.499517	205.7497539	99.73294392	0	0	0	0	0	0	0
4:40:13	-150.9722546	2077.66866	0.526276559	-0.013435886	10.40821544	0.024140918	-0.945042736	41.00706864	1002.861403	28.8	2046.7301	1.238945529	411.499517	205.7497539	99.73294392	0	0	0	0	0	0	0
4:40:14	-36.24403434	2058.496634	0.305557598	-0.166359174	10.3129503	0.10595215	-0.534725881	40.49961914	1002.70895	28.8	2041.614187	1.366340111	406.4972807	203.248458	99.72253129	0	0	0	0	0	0	0
4:40:14	-36.24403434	2058.496634	0.305557598	-0.166359174	10.3129503	0.10595215	-0.534725881	40.49961914	1002.70895	28.8	2041.614187	1.366340111	406.4972807	203.248458	99.72253129	0	0	0	0	0	0	0
4:40:14	-36.24403434	2058.496634	0.305557598	-0.166359174	10.3129503	0.10595215	-0.534725881	40.49961914	1002.70895	28.8	2041.614187	1.366340111	406.4972807	203.248458	99.72253129	0	0	0	0	0	0	0
4:40:14	-36.24403434	2058.496634	0.305557598	-0.166359174	10.3129503	0.10595215	-0.534725881	40.49961914	1002.70895	28.8	2041.614187	1.366340111	406.4972807	203.248458	99.72253129	0	0	0	0	0	0	0
4:40:14	-36.24403434	2058.496634	0.305557598	-0.166359174	10.3129503	0.10595215	-0.534725881	40.49961914	1002.70895	28.8	2041.614187	1.366340111	406.4972807	203.248458	99.72253129	0	0	0	0	0	0	0
4:40:14	-36.24403434	2058.496634	0.305557598	-0.166359174	10.3129503	0.10595215	-0.534725881	40.49961914	1002.70895	28.8	2041.614187	1.366340111	406.4972807	203.248458	99.72253129	0	0	0	0	0	0	0
4:40:14	-36.24403434	2058.496634	0.305557598	-0.166359174	10.3129503	0.10595215	-0.534725881	40.49961914	1002.70895	28.8	2041.614187	1.366340111	406.4972807	203.248458	99.72253129	0	0	0	0	0	0	0
4:40:14	-36.24403434	2058.496634	0.305557598	-0.166359174	10.3129503	0.10595215	-0.534725881	40.49961914	1002.70895	28.8	2041.614187	1.366340111	406.4972807	203.248458	99.72253129	0	0	0	0	0	0	0
4:40:14	-36.24403434	2058.496634	0.305557598	-0.166359174	10.3129503	0.10595215	-0.534725881	40.49961914	1002.70895	28.8	2041.614187	1.366340111	406.4972807	203.248458	99.72253129	0	0	0	0	0	0	0
4:40:14	-35.63266558	2048.0831	0.20114949	-0.186159897	10.25993456	0.144687501	-0.263387651	40.060605	1002.630894	28.8	2038.5798	1.431566137	402.1529677	201.0761465	99.71348802	0	0	0	0	0	0	0
4:40:14	-35.63266558	2048.0831	0.20114949	-0.186159897	10.25993456	0.144687501	-0.263387651	40.060605	1002.630894	28.8	2038.5798	1.431566137	402.1529677	201.0761465	99.71348802	0	0	0	0	0	0	0
4:40:14	-35.63266558	2048.0831	0.20114949	-0.186159897	10.25993456	0.144687501	-0.263387651	40.060605	1002.630894	28.8	2038.5798	1.431566137	402.1529677	201.0761465	99.71348802	0	0	0	0	0	0	0
4:40:14	-35.63266558	2048.0831	0.20114949	-0.186159897	10.25993456	0.144687501	-0.263387651	40.060605	1002.630894	28.8	2038.5798	1.431566137	402.1529677	201.0761465	99.71348802	0	0	0	0	0	0	0
4:40:14	-35.63266558	2048.0831	0.20114949	-0.186159897	10.25993456	0.144687501	-0.263387651	40.060605	1002.630894	28.8	2038.5798	1.431566137	402.1529677	201.0761465	99.71348802	0	0	0	0	0	0	0
4:40:14	-35.63266558	2048.0831	0.20114949	-0.186159897	10.25993456	0.144687501	-0.263387651	40.060605	1002.630894	28.8	2038.5798	1.431566137	402.1529677	201.0761465	99.71348802	0	0	0	0	0	0	0
4:40:14	-35.63266558	2048.0831	0.20114949	-0.186159897	10.25993456	0.144687501	-0.263387651	40.060605	1002.630894	28.8	2038.5798	1.431566137	402.1529677	201.0761465	99.71348802	0	0	0	0	0	0	0
4:40:14	-35.63266558	2048.0831	0.20114949	-0.186159897	10.25993456	0.144687501	-0.263387651	40.060605	1002.630894	28.8	2038.5798	1.431566137	402.1529677	201.0761465	99.71348802	0	0	0	0	0	0	0
4:40:14	-49.20551678	2042.345443	0.149804539	-0.278377867	10.22971049	0.162376	-0.092598477	39.83582976	1002.59093	28.8	2036.163786	1.464961862	399.9286795	199.963923	99.70885787	0	0	0	0	0	0	0
4:40:14	-49.20551678	2042.345443	0.149804539	-0.278377867	10.22971049	0.162376	-0.092598477	39.83582976	1002.59093	28.8	2036.163786	1.464961862	399.9286795	199.963923	99.70885787	0	0	0	0	0	0	0
4:40:14	-49.20551678	2042.345443	0.149804539	-0.278377867	10.22971049	0.162376	-0.092598477	39.83582976	1002.59093	28.8	2036.163786	1.464961862	399.9286795	199.963923	99.70885787	0	0	0	0	0	0	0
4:40:14	-49.20551678	2042.345443	0.149804539	-0.278377867	10.22971049	0.162376	-0.092598477	39.83582976	1002.59093	28.8	2036.163786	1.464961862	399.9286795	199.963923	99.70885787	0	0	0	0	0	0	0
4:40:14	-49.20551678	2042.345443	0.149804539	-0.278377867	10.22971049	0.162376	-0.092598477	39.83582976	1002.59093	28.8	2036.163786	1.464961862	399.9286795	199.963923	99.70885787	0	0	0	0	0	0	0
4:40:14	-49.20551678	2042.345443	0.149804539	-0.278377867	10.22971049	0.162376	-0.092598477	39.83582976	1002.59093	28.8	2036.163786	1.464961862	399.9286795	199.963923	99.70885787	0	0	0	0	0	0	0
4:40:14	-49.20551678	2042.345443	0.149804539	-0.278377867	10.22971049	0.162376	-0.092598477	39.83582976	1002.59093	28.8	2036.163786	1.464961862	399.9286795	199.963923	99.70885787	0	0	0	0	0	0	0
4:40:14	-49.20551678	2042.345443	0.149804539	-0.278377867	10.22971049	0.162376	-0.092598477	39.83582976	1002.59093	28.8	2036.163786	1.464961862	399.9286795	199.963923	99.70885787	0	0	0	0	0	0	0
4:40:14	-49.20551678	2042.345443	0.149804539	-0.278377867	10.22971049	0.162376	-0.092598477	39.83582976	1002.59093	28.8	2036.163786	1.464961862	399.9286795	199.963923	99.70885787	0	0	0	0	0	0	0
4:40:14	-11.45610459	2039.905699	0.193827924	-0.263505468	10.21503577	0.173984512	0.01214158	39.72074484	1002.570468	28.8	2033.654066	1.530860473	398.7898439	199.3944646	99.70648723	0	0	0	0	0	0	0
4:40:14	-11.45610459	2039.905699	0.193827924	-0.263505468	10.21503577	0.173984512	0.01214158	39.72074484	1002.570468	28.8	2033.654066	1.530860473	398.7898439	199.3944646	99.70648723	0	0	0	0	0	0	0
4:40:14	-11.45610459	2039.905699	0.193827924	-0.263505468	10.21503577	0.173984512	0.01214158	39.72074484	1002.570468	28.8	2033.654066	1.530860473	398.7898439	199.3944646	99.70648723	0	0	0	0	0	0	0
4:40:14	-11.45610459	2039.905699	0.193827924	-0.263505468	10.21503577	0.173984512	0.01214158	39.72074484	1002.570468	28.8	2033.654066	1.530860473	398.7898439	199.3944646	99.70648723	0	0	0	0	0	0	0
4:40:14	-11.45610459	2039.905699	0.193827924	-0.263505468	10.21503577	0.173984512	0.01214158	39.72074484	1002.570468	28.8	2033.654066	1.530860473	398.7898439	199.3944646	99.70648723	0	0	0	0	0	0	0
4:40:14	-11.45610459	2039.905699	0.193827924	-0.263505468	10.21503577	0.173984512	0.01214158	39.72074484	1002.570468	28.8	2033.654066	1.530860473	398.7898439	199.3944646	99.70648723	0	0	0	0	0	0	0
4:40:14	-11.45610459	2039.905699	0.193827924	-0.263505468	10.21503577	0.173984512	0.01214158	39.72074484	1002.570468	28.8	2033.654066	1.530860473	398.7898439	199.3944646	99.70648723	0	0	0	0	0	0	0
4:40:15	-11.45610459	2039.905699	0.193827924	-0.263505468	10.21503577	0.173984512	0.01214158	39.72074484	1002.570468	28.8	2033.654066	1.530860473	398.7898439	199.3944646	99.70648723	0	0	0	0	0	0	0
4:40:15	52.36958645	2038.235342	0.148087897	-0.2505228	10.20672232	0.17775207	0.077248489	39.71062136	1001.597168	28.8	2032.434722	1.564600562	398.2067601	199.1029019	99.70527346	0	0	0	0	0	0	0
4:40:15	52.36958645	2038.235342	0.148087897	-0.2505228	10.20672232	0.17775207	0.077248489	39.71062136	1001.597168	28.8	2032.434722	1.564600562	398.2067601	199.1029019	99.70527346	0	0	0	0	0	0	0
4:40:15	52.36958645	2038.235342	0.148087897	-0.2505228	10.20672232	0.17775207	0.077248489	39.71062136	1001.597168	28.8	2032.434722	1.564600562	398.2067601	199.1029019	99.70527346	0	0	0	0	0	0	0
4:40:15	52.36958645	2038.235342	0.148087897	-0.2505228	10.20672232	0.17775207	0.077248489	39.71062136	1001.597168	28.8	2032.434722	1.564600562	398.2067601	199.1029019	99.70527346	0	0	0	0	0	0	0
4:40:15	52.36958645	2038.235342	0.148087897	-0.2505228	10.20672232	0.17775207	0.077248489	39.71062136	1001.597168	28.8	2032.434722	1.564600562	398.2067601	199.1029019	99.70527346	0	0	0	0	0	0	0
4:40:15	52.36958645	2038.235342	0.148087897	-0.2505228	10.20672232	0.17775207	0.077248489	39.71062136	1001.597168	28.8	2032.434722	1.564600562	398.2067601	199.1029019	99.70527346	0	0	0	0	0	0	0
4:40:15	52.36958645	2038.235342	0.148087897	-0.2505228	10.20672232	0.17775207	0.077248489	39.71062136	1001.597168	28.8	2032.434722	1.564600562	398.2067601	199.1029019	99.70527346	0	0	0	0	0	0	0
4:40:15	52.36958645	2038.235342	0.148087897	-0.2505228	10.20672232	0.17775207	0.077248489	39.71062136	1001.597168	28.8	2032.434722	1.564600562	398.2067601	199.1029019	99.70527346	0	0	0	0	0	0	0
4:40:15	145.5477803	2037.464679	0.090013003	-0.315067673	10.20246583	0.18020106	0.117503226	39.70543813	1001.098838	28.8	2031.875082	1.581875488	397.9082212	198.9536218	99.70465201	0	0	0	0	0	0	0
4:40:15	145.5477803	2037.464679	0.090013003	-0.315067673	10.20246583	0.18020106	0.117503226	39.70543813	1001.098838	28.8	2031.875082	1.581875488	397.9082212	198.9536218	99.70465201	0	0	0	0	0	0	0
4:40:15	145.5477803	2037.464679	0.090013003	-0.315067673	10.20246583	0.18020106	0.117503226	39.70543813	1001.098838	28.8	2031.875082	1.581875488	397.9082212	198.9536218	99.70465201	0	0	0	0	0	0	0
4:40:15	145.5477803	2037.464679	0.090013003	-0.315067673	10.20246583	0.18020106	0.117503226	39.70543813	1001.098838	28.8	2031.875082	1.581875488	397.9082212	198.9536218	99.70465201	0	0	0	0	0	0	0
4:40:15	145.5477803	2037.464679	0.090013003	-0.315067673	10.20246583	0.18020106	0.117503226	39.70543813	1001.098838	28.8	2031.875082	1.581875488	397.9082212	198.9536218	99.70465201	0	0	0	0	0	0	0
4:40:15	145.5477803	2037.464679	0.090013003	-0.315067673	10.20246583	0.18020106	0.117503226	39.70543813	1001.098838	28.8	2031.875082	1.581875488	397.9082212	198.9536218	99.70465201	0	0	0	0	0	0	0
4:40:15	145.5477803	2037.464679	0.090013003	-0.315067673	10.20246583	0.18020106	0.117503226	39.70543813	1001.098838	28.8	2031.875082	1.581875488	397.9082212	198.9536218	99.70465201	0	0	0	0	0	0	0
4:40:15	145.5477803	2037.464679	0.090013003	-0.315067673	10.20246583	0.18020106	0.117503226	39.70543813	1001.098838	28.8	2031.875082	1.581875488	397.9082212	198.9536218	99.70465201	0	0	0	0	0	0	0
4:40:15	145.5477803	2037.464679	0.090013003	-0.315067673	10.20246583	0.18020106	0.117503226	39.70543813	1001.098838	28.8	2031.875082	1.581875488	397.9082212	198.9536218	99.70465201	0	0	0	0	0	0	0
4:40:15	96.85607949	2037.161076	0.144814658	-0.386586649	10.2002865	0.181990943	0.142345652	39.70278432	1000.843693	28.8	2031.652586	1.59072025	397.7553692	198.8771903	99.70433383	0	0	0	0	0	0	0
4:40:15	96.85607949	2037.161076	0.144814658	-0.386586649	10.2002865	0.181990943	0.142345652	39.70278432	1000.843693	28.8	2031.652586	1.59072025	397.7553692	198.8771903	99.70433383	0	0	0	0	0	0	0
4:40:15	96.85607949	2037.161076	0.144814658	-0.386586649	10.2002865	0.181990943	0.142345652	39.70278432	1000.843693	28.8	2031.652586	1.59072025	397.7553692	198.8771903	99.70433383	0	0	0	0	0	0	0
4:40:15	96.85607949	2037.161076	0.144814658	-0.386586649	10.2002865	0.181990943	0.142345652	39.70278432	1000.843693	28.8	2031.652586	1.59072025	397.7553692	198.8771903	99.70433383	0	0	0	0	0	0	0
4:40:15	96.85607949	2037.161076	0.144814658	-0.386586649	10.2002865	0.181990943	0.142345652	39.70278432	1000.843693	28.8	2031.652586	1.59072025	397.7553692	198.8771903	99.70433383	0	0	0	0	0	0	0
4:40:15	96.85607949	2037.161076	0.144814658	-0.386586649	10.2002865	0.181990943	0.142345652	39.70278432	1000.843693	28.8	2031.652586	1.59072025	397.7553692	198.8771903	99.70433383	0	0	0	0	0	0	0
4:40:15	96.85607949	2037.161076	0.144814658	-0.386586649	10.2002865	0.181990943	0.142345652	39.70278432	1000.843693	28.8	2031.652586	1.59072025	397.7553692	198.8771903	99.70433383	0	0	0	0	0	0	0
4:40:15	96.85607949	2037.161076	0.144814658	-0.386586649	10.2002865	0.181990943	0.142345652	39.70278432	1000.843693	28.8	2031.652586	1.59072025	397.7553692	198.8771903	99.70433383	0	0	0	0	0	0	0
4:40:15	63.9192407	2036.430599	0.128465105	-0.382988364	10.19737069	0.179971363	0.156688974	39.70142557	1000.713059	28.8	2031.589108	1.595248768	397.677109	198.8380575	99.70417092	0	0	0	0	0	0	0
4:40:15	63.9192407	2036.430599	0.128465105	-0.382988364	10.19737069	0.179971363	0.156688974	39.70142557	1000.713059	28.8	2031.589108	1.595248768	397.677109	198.8380575	99.70417092	0	0	0	0	0	0	0
4:40:15	63.9192407	2036.430599	0.128465105	-0.382988364	10.19737069	0.179971363	0.156688974	39.70142557	1000.713059	28.8	2031.589108	1.595248768	397.677109	198.8380575	99.70417092	0	0	0	0	0	0	0
4:40:15	63.9192407	2036.430599	0.128465105	-0.382988364	10.19737069	0.179971363	0.156688974	39.70142557	1000.713059	28.8	2031.589108	1.595248768	397.677109	198.8380575	99.70417092	0	0	0	0	0	0	0
4:40:15	63.9192407	2036.430599	0.128465105	-0.382988364	10.19737069	0.179971363	0.156688974	39.70142557	1000.713059	28.8	2031.589108	1.595248768	397.677109	198.8380575	99.70417092	0	0	0	0	0	0	0
4:40:15	63.9192407	2036.430599	0.128465105	-0.382988364	10.19737069	0.179971363	0.156688974	39.70142557	1000.713059	28.8	2031.589108	1.595248768	397.677109	198.8380575	99.70417092	0	0	0	0	0	0	0
4:40:16	63.9192407	2036.430599	0.128465105	-0.382988364	10.19737069	0.179971363	0.156688974	39.70142557	1000.713059	28.8	2031.589108	1.595248768	397.677109	198.8380575	99.70417092	0	0	0	0	0	0	0
4:40:16	63.9192407	2036.430599	0.128465105	-0.382988364	10.19737069	0.179971363	0.156688974	39.70142557	1000.713059	28.8	2031.589108	1.595248768	397.677109	198.8380575	99.70417092	0	0	0	0	0	0	0
4:40:16	63.9192407	2036.430599	0.128465105	-0.382988364	10.19737069	0.179971363	0.156688974	39.70142557	1000.713059	28.8	2031.589108	1.595248768	397.677109	198.8380575	99.70417092	0	0	0	0	0	0	0
4:40:16	-9.308148761	2035.638379	0.092142134	-0.253266042	10.19523779	0.176769338	0.165008755	40.04232989	1001.738806	28.8	2031.601551	1.597567369	401.4078158	200.7036534	99.71189551	0	0	0	0	0	0	0
4:40:16	-9.308148761	2035.638379	0.092142134	-0.253266042	10.19523779	0.176769338	0.165008755	40.04232989	1001.738806	28.8	2031.601551	1.597567369	401.4078158	200.7036534	99.71189551	0	0	0	0	0	0	0
4:40:16	-9.308148761	2035.638379	0.092142134	-0.253266042	10.19523779	0.176769338	0.165008755	40.04232989	1001.738806	28.8	2031.601551	1.597567369	401.4078158	200.7036534	99.71189551	0	0	0	0	0	0	0
4:40:16	-9.308148761	2035.638379	0.092142134	-0.253266042	10.19523779	0.176769338	0.165008755	40.04232989	1001.738806	28.8	2031.601551	1.597567369	401.4078158	200.7036534	99.71189551	0	0	0	0	0	0	0
4:40:16	-9.308148761	2035.638379	0.092142134	-0.253266042	10.19523779	0.176769338	0.165008755	40.04232989	1001.738806	28.8	2031.601551	1.597567369	401.4078158	200.7036534	99.71189551	0	0	0	0	0	0	0
4:40:16	-9.308148761	2035.638379	0.092142134	-0.253266042	10.19523779	0.176769338	0.165008755	40.04232989	1001.738806	28.8	2031.601551	1.597567369	401.4078158	200.7036534	99.71189551	0	0	0	0	0	0	0
4:40:16	-9.308148761	2035.638379	0.092142134	-0.253266042	10.19523779	0.176769338	0.165008755	40.04232989	1001.738806	28.8	2031.601551	1.597567369	401.4078158	200.7036534	99.71189551	0	0	0	0	0	0	0
4:40:16	-9.308148761	2035.638379	0.092142134	-0.253266042	10.19523779	0.176769338	0.165008755	40.04232989	1001.738806	28.8	2031.601551	1.597567369	401.4078158	200.7036534	99.71189551	0	0	0	0	0	0	0
4:40:16	-18.40479617	2038.077114	0.033384772	-0.139256214	10.21453775	-0.358118099	0.094628482	40.21687291	1002.263989	28.8	2031.667162	1.598754493	403.3179377	201.6588385	99.7158505	0	0	0	0	0	0	0
4:40:16	-18.40479617	2038.077114	0.033384772	-0.139256214	10.21453775	-0.358118099	0.094628482	40.21687291	1002.263989	28.8	2031.667162	1.598754493	403.3179377	201.6588385	99.7158505	0	0	0	0	0	0	0
4:40:16	-18.40479617	2038.077114	0.033384772	-0.139256214	10.21453775	-0.358118099	0.094628482	40.21687291	1002.263989	28.8	2031.667162	1.598754493	403.3179377	201.6588385	99.7158505	0	0	0	0	0	0	0
4:40:16	-18.40479617	2038.077114	0.033384772	-0.139256214	10.21453775	-0.358118099	0.094628482	40.21687291	1002.263989	28.8	2031.667162	1.598754493	403.3179377	201.6588385	99.7158505	0	0	0	0	0	0	0
4:40:16	-18.40479617	2038.077114	0.033384772	-0.139256214	10.21453775	-0.358118099	0.094628482	40.21687291	1002.263989	28.8	2031.667162	1.598754493	403.3179377	201.6588385	99.7158505	0	0	0	0	0	0	0
4:40:16	-18.40479617	2038.077114	0.033384772	-0.139256214	10.21453775	-0.358118099	0.094628482	40.21687291	1002.263989	28.8	2031.667162	1.598754493	403.3179377	201.6588385	99.7158505	0	0	0	0	0	0	0
4:40:16	-18.40479617	2038.077114	0.033384772	-0.139256214	10.21453775	-0.358118099	0.094628482	40.21687291	1002.263989	28.8	2031.667162	1.598754493	403.3179377	201.6588385	99.7158505	0	0	0	0	0	0	0
4:40:16	-18.40479617	2038.077114	0.033384772	-0.139256214	10.21453775	-0.358118099	0.094628482	40.21687291	1002.263989	28.8	2031.667162	1.598754493	403.3179377	201.6588385	99.7158505	0	0	0	0	0	0	0
4:40:16	187.7233444	2058.237434	-0.199594997	-0.419243181	10.34365133	-1.832972467	-0.423638217	40.30623893	1002.532882	28.8	2032.058451	1.5993623	404.2959201	202.1478933	99.71787546	0	0	0	0	0	0	0
4:40:16	187.7233444	2058.237434	-0.199594997	-0.419243181	10.34365133	-1.832972467	-0.423638217	40.30623893	1002.532882	28.8	2032.058451	1.5993623	404.2959201	202.1478933	99.71787546	0	0	0	0	0	0	0
4:40:16	187.7233444	2058.237434	-0.199594997	-0.419243181	10.34365133	-1.832972467	-0.423638217	40.30623893	1002.532882	28.8	2032.058451	1.5993623	404.2959201	202.1478933	99.71787546	0	0	0	0	0	0	0
4:40:16	187.7233444	2058.237434	-0.199594997	-0.419243181	10.34365133	-1.832972467	-0.423638217	40.30623893	1002.532882	28.8	2032.058451	1.5993623	404.2959201	202.1478933	99.71787546	0	0	0	0	0	0	0
4:40:16	187.7233444	2058.237434	-0.199594997	-0.419243181	10.34365133	-1.832972467	-0.423638217	40.30623893	1002.532882	28.8	2032.058451	1.5993623	404.2959201	202.1478933	99.71787546	0	0	0	0	0	0	0
4:40:16	187.7233444	2058.237434	-0.199594997	-0.419243181	10.34365133	-1.832972467	-0.423638217	40.30623893	1002.532882	28.8	2032.058451	1.5993623	404.2959201	202.1478933	99.71787546	0	0	0	0	0	0	0
4:40:16	187.7233444	2058.237434	-0.199594997	-0.419243181	10.34365133	-1.832972467	-0.423638217	40.30623893	1002.532882	28.8	2032.058451	1.5993623	404.2959201	202.1478933	99.71787546	0	0	0	0	0	0	0
4:40:16	187.7233444	2058.237434	-0.199594997	-0.419243181	10.34365133	-1.832972467	-0.423638217	40.30623893	1002.532882	28.8	2032.058451	1.5993623	404.2959201	202.1478933	99.71787546	0	0	0	0	0	0	0
4:40:16	228.7593763	2091.937894	-0.327816638	-0.379596509	10.54691748	-3.596513903	-1.350582767	40.35199433	1002.670556	28.8	2033.085047	1.550873498	404.7966471	202.3982894	99.71891223	0	0	0	0	0	0	0
4:40:16	228.7593763	2091.937894	-0.327816638	-0.379596509	10.54691748	-3.596513903	-1.350582767	40.35199433	1002.670556	28.8	2033.085047	1.550873498	404.7966471	202.3982894	99.71891223	0	0	0	0	0	0	0
4:40:16	228.7593763	2091.937894	-0.327816638	-0.379596509	10.54691748	-3.596513903	-1.350582767	40.35199433	1002.670556	28.8	2033.085047	1.550873498	404.7966471	202.3982894	99.71891223	0	0	0	0	0	0	0
4:40:16	228.7593763	2091.937894	-0.327816638	-0.379596509	10.54691748	-3.596513903	-1.350582767	40.35199433	1002.670556	28.8	2033.085047	1.550873498	404.7966471	202.3982894	99.71891223	0	0	0	0	0	0	0
4:40:16	228.7593763	2091.937894	-0.327816638	-0.379596509	10.54691748	-3.596513903	-1.350582767	40.35199433	1002.670556	28.8	2033.085047	1.550873498	404.7966471	202.3982894	99.71891223	0	0	0	0	0	0	0
4:40:17	228.7593763	2091.937894	-0.327816638	-0.379596509	10.54691748	-3.596513903	-1.350582767	40.35199433	1002.670556	28.8	2033.085047	1.550873498	404.7966471	202.3982894	99.71891223	0	0	0	0	0	0	0
4:40:17	228.7593763	2091.937894	-0.327816638	-0.379596509	10.54691748	-3.596513903	-1.350582767	40.35199433	1002.670556	28.8	2033.085047	1.550873498	404.7966471	202.3982894	99.71891223	0	0	0	0	0	0	0
4:40:17	228.7593763	2091.937894	-0.327816638	-0.379596509	10.54691748	-3.596513903	-1.350582767	40.35199433	1002.670556	28.8	2033.085047	1.550873498	404.7966471	202.3982894	99.71891223	0	0	0	0	0	0	0
4:40:17	228.7593763	2091.937894	-0.327816638	-0.379596509	10.54691748	-3.596513903	-1.350582767	40.35199433	1002.670556	28.8	2033.085047	1.550873498	404.7966471	202.3982894	99.71891223	0	0	0	0	0	0	0
4:40:17	285.3858647	2150.278786	-0.825226119	-0.822465413	10.91879775	-5.465487118	-2.665418377	40.4242211	1001.197013	28.8	2035.255928	1.526047231	405.0530193	202.5264922	99.71944306	0	0	0	0	0	0	0
4:40:17	285.3858647	2150.278786	-0.825226119	-0.822465413	10.91879775	-5.465487118	-2.665418377	40.4242211	1001.197013	28.8	2035.255928	1.526047231	405.0530193	202.5264922	99.71944306	0	0	0	0	0	0	0
4:40:17	285.3858647	2150.278786	-0.825226119	-0.822465413	10.91879775	-5.465487118	-2.665418377	40.4242211	1001.197013	28.8	2035.255928	1.526047231	405.0530193	202.5264922	99.71944306	0	0	0	0	0	0	0
4:40:17	285.3858647	2150.278786	-0.825226119	-0.822465413	10.91879775	-5.465487118	-2.665418377	40.4242211	1001.197013	28.8	2035.255928	1.526047231	405.0530193	202.5264922	99.71944306	0	0	0	0	0	0	0
4:40:17	285.3858647	2150.278786	-0.825226119	-0.822465413	10.91879775	-5.465487118	-2.665418377	40.4242211	1001.197013	28.8	2035.255928	1.526047231	405.0530193	202.5264922	99.71944306	0	0	0	0	0	0	0
4:40:17	285.3858647	2150.278786	-0.825226119	-0.822465413	10.91879775	-5.465487118	-2.665418377	40.4242211	1001.197013	28.8	2035.255928	1.526047231	405.0530193	202.5264922	99.71944306	0	0	0	0	0	0	0
4:40:17	285.3858647	2150.278786	-0.825226119	-0.822465413	10.91879775	-5.465487118	-2.665418377	40.4242211	1001.197013	28.8	2035.255928	1.526047231	405.0530193	202.5264922	99.71944306	0	0	0	0	0	0	0
4:40:17	285.3858647	2150.278786	-0.825226119	-0.822465413	10.91879775	-5.465487118	-2.665418377	40.4242211	1001.197013	28.8	2035.255928	1.526047231	405.0530193	202.5264922	99.71944306	0	0	0	0	0	0	0
4:40:17	369.6846267	2248.69473	-1.560643773	-1.356990291	11.53363245	-7.154905405	-4.227950209	40.4612012	1000.442558	28.8	2039.662819	1.428536182	405.1842819	202.592132	99.71971485	0	0	0	0	0	0	0
4:40:17	369.6846267	2248.69473	-1.560643773	-1.356990291	11.53363245	-7.154905405	-4.227950209	40.4612012	1000.442558	28.8	2039.662819	1.428536182	405.1842819	202.592132	99.71971485	0	0	0	0	0	0	0
4:40:17	369.6846267	2248.69473	-1.560643773	-1.356990291	11.53363245	-7.154905405	-4.227950209	40.4612012	1000.442558	28.8	2039.662819	1.428536182	405.1842819	202.592132	99.71971485	0	0	0	0	0	0	0
4:40:17	369.6846267	2248.69473	-1.560643773	-1.356990291	11.53363245	-7.154905405	-4.227950209	40.4612012	1000.442558	28.8	2039.662819	1.428536182	405.1842819	202.592132	99.71971485	0	0	0	0	0	0	0
4:40:17	369.6846267	2248.69473	-1.560643773	-1.356990291	11.53363245	-7.154905405	-4.227950209	40.4612012	1000.442558	28.8	2039.662819	1.428536182	405.1842819	202.592132	99.71971485	0	0	0	0	0	0	0
4:40:17	369.6846267	2248.69473	-1.560643773	-1.356990291	11.53363245	-7.154905405	-4.227950209	40.4612012	1000.442558	28.8	2039.662819	1.428536182	405.1842819	202.592132	99.71971485	0	0	0	0	0	0	0
4:40:17	369.6846267	2248.69473	-1.560643773	-1.356990291	11.53363245	-7.154905405	-4.227950209	40.4612012	1000.442558	28.8	2039.662819	1.428536182	405.1842819	202.592132	99.71971485	0	0	0	0	0	0	0
4:40:17	369.6846267	2248.69473	-1.560643773	-1.356990291	11.53363245	-7.154905405	-4.227950209	40.4612012	1000.442558	28.8	2039.662819	1.428536182	405.1842819	202.592132	99.71971485	0	0	0	0	0	0	0
4:40:17	369.6846267	2248.69473	-1.560643773	-1.356990291	11.53363245	-7.154905405	-4.227950209	40.4612012	1000.442558	28.8	2039.662819	1.428536182	405.1842819	202.592132	99.71971485	0	0	0	0	0	0	0
4:40:17	416.4721129	2368.21103	-1.811073612	-1.658019029	12.23732381	-8.269071567	-5.659806507	40.48013502	1000.056278	28.8	2046.344347	1.268210525	405.2514883	202.6257396	99.719854	0	0	0	0	0	0	0
4:40:17	416.4721129	2368.21103	-1.811073612	-1.658019029	12.23732381	-8.269071567	-5.659806507	40.48013502	1000.056278	28.8	2046.344347	1.268210525	405.2514883	202.6257396	99.719854	0	0	0	0	0	0	0
4:40:17	416.4721129	2368.21103	-1.811073612	-1.658019029	12.23732381	-8.269071567	-5.659806507	40.48013502	1000.056278	28.8	2046.344347	1.268210525	405.2514883	202.6257396	99.719854	0	0	0	0	0	0	0
4:40:17	416.4721129	2368.21103	-1.811073612	-1.658019029	12.23732381	-8.269071567	-5.659806507	40.48013502	1000.056278	28.8	2046.344347	1.268210525	405.2514883	202.6257396	99.719854	0	0	0	0	0	0	0
4:40:17	416.4721129	2368.21103	-1.811073612	-1.658019029	12.23732381	-8.269071567	-5.659806507	40.48013502	1000.056278	28.8	2046.344347	1.268210525	405.2514883	202.6257396	99.719854	0	0	0	0	0	0	0
4:40:17	416.4721129	2368.21103	-1.811073612	-1.658019029	12.23732381	-8.269071567	-5.659806507	40.48013502	1000.056278	28.8	2046.344347	1.268210525	405.2514883	202.6257396	99.719854	0	0	0	0	0	0	0
4:40:17	416.4721129	2368.21103	-1.811073612	-1.658019029	12.23732381	-8.269071567	-5.659806507	40.48013502	1000.056278	28.8	2046.344347	1.268210525	405.2514883	202.6257396	99.719854	0	0	0	0	0	0	0
4:40:17	416.4721129	2368.21103	-1.811073612	-1.658019029	12.23732381	-8.269071567	-5.659806507	40.48013502	1000.056278	28.8	2046.344347	1.268210525	405.2514883	202.6257396	99.719854	0	0	0	0	0	0	0
4:40:17	296.0631778	2491.275663	-0.871645689	-1.053985743	12.87516579	-7.793620642	-6.661108932	40.48982913	1000.744822	28.8	2056.200154	1.052523789	405.285898	202.6429467	99.71992525	0	0	0	0	0	0	0
4:40:17	296.0631778	2491.275663	-0.871645689	-1.053985743	12.87516579	-7.793620642	-6.661108932	40.48982913	1000.744822	28.8	2056.200154	1.052523789	405.285898	202.6429467	99.71992525	0	0	0	0	0	0	0
4:40:17	296.0631778	2491.275663	-0.871645689	-1.053985743	12.87516579	-7.793620642	-6.661108932	40.48982913	1000.744822	28.8	2056.200154	1.052523789	405.285898	202.6429467	99.71992525	0	0	0	0	0	0	0
4:40:18	296.0631778	2491.275663	-0.871645689	-1.053985743	12.87516579	-7.793620642	-6.661108932	40.48982913	1000.744822	28.8	2056.200154	1.052523789	405.285898	202.6429467	99.71992525	0	0	0	0	0	0	0
4:40:18	296.0631778	2491.275663	-0.871645689	-1.053985743	12.87516579	-7.793620642	-6.661108932	40.48982913	1000.744822	28.8	2056.200154	1.052523789	405.285898	202.6429467	99.71992525	0	0	0	0	0	0	0
4:40:18	296.0631778	2491.275663	-0.871645689	-1.053985743	12.87516579	-7.793620642	-6.661108932	40.48982913	1000.744822	28.8	2056.200154	1.052523789	405.285898	202.6429467	99.71992525	0	0	0	0	0	0	0
4:40:18	296.0631778	2491.275663	-0.871645689	-1.053985743	12.87516579	-7.793620642	-6.661108932	40.48982913	1000.744822	28.8	2056.200154	1.052523789	405.285898	202.6429467	99.71992525	0	0	0	0	0	0	0
4:40:18	296.0631778	2491.275663	-0.871645689	-1.053985743	12.87516579	-7.793620642	-6.661108932	40.48982913	1000.744822	28.8	2056.200154	1.052523789	405.285898	202.6429467	99.71992525	0	0	0	0	0	0	0
4:40:18	63.55231503	2538.398692	0.031949407	-0.3424967	13.07413289	-6.184741769	-6.753799773	40.64119251	1001.412493	28.8	2068.594007	0.76289218	407.4443718	203.7219407	99.72435373	0	0	0	0	0	0	0
4:40:18	63.55231503	2538.398692	0.031949407	-0.3424967	13.07413289	-6.184741769	-6.753799773	40.64119251	1001.412493	28.8	2068.594007	0.76289218	407.4443718	203.7219407	99.72435373	0	0	0	0	0	0	0
4:40:18	63.55231503	2538.398692	0.031949407	-0.3424967	13.07413289	-6.184741769	-6.753799773	40.64119251	1001.412493	28.8	2068.594007	0.76289218	407.4443718	203.7219407	99.72435373	0	0	0	0	0	0	0
4:40:18	63.55231503	2538.398692	0.031949407	-0.3424967	13.07413289	-6.184741769	-6.753799773	40.64119251	1001.412493	28.8	2068.594007	0.76289218	407.4443718	203.7219407	99.72435373	0	0	0	0	0	0	0
4:40:18	63.55231503	2538.398692	0.031949407	-0.3424967	13.07413289	-6.184741769	-6.753799773	40.64119251	1001.412493	28.8	2068.594007	0.76289218	407.4443718	203.7219407	99.72435373	0	0	0	0	0	0	0
4:40:18	63.55231503	2538.398692	0.031949407	-0.3424967	13.07413289	-6.184741769	-6.753799773	40.64119251	1001.412493	28.8	2068.594007	0.76289218	407.4443718	203.7219407	99.72435373	0	0	0	0	0	0	0
4:40:18	63.55231503	2538.398692	0.031949407	-0.3424967	13.07413289	-6.184741769	-6.753799773	40.64119251	1001.412493	28.8	2068.594007	0.76289218	407.4443718	203.7219407	99.72435373	0	0	0	0	0	0	0
4:40:18	63.55231503	2538.398692	0.031949407	-0.3424967	13.07413289	-6.184741769	-6.753799773	40.64119251	1001.412493	28.8	2068.594007	0.76289218	407.4443718	203.7219407	99.72435373	0	0	0	0	0	0	0
4:40:18	63.55231503	2538.398692	0.031949407	-0.3424967	13.07413289	-6.184741769	-6.753799773	40.64119251	1001.412493	28.8	2068.594007	0.76289218	407.4443718	203.7219407	99.72435373	0	0	0	0	0	0	0
4:40:18	-184.6979587	2520.084178	0.944998096	0.454873689	12.90046004	-4.391275786	-6.154217484	40.71869057	1001.75434	28.8	2080.320499	0.488200796	408.5495104	204.2743856	99.72662111	0	0	0	0	0	0	0
4:40:18	-184.6979587	2520.084178	0.944998096	0.454873689	12.90046004	-4.391275786	-6.154217484	40.71869057	1001.75434	28.8	2080.320499	0.488200796	408.5495104	204.2743856	99.72662111	0	0	0	0	0	0	0
4:40:18	-184.6979587	2520.084178	0.944998096	0.454873689	12.90046004	-4.391275786	-6.154217484	40.71869057	1001.75434	28.8	2080.320499	0.488200796	408.5495104	204.2743856	99.72662111	0	0	0	0	0	0	0
4:40:18	-184.6979587	2520.084178	0.944998096	0.454873689	12.90046004	-4.391275786	-6.154217484	40.71869057	1001.75434	28.8	2080.320499	0.488200796	408.5495104	204.2743856	99.72662111	0	0	0	0	0	0	0
4:40:18	-184.6979587	2520.084178	0.944998096	0.454873689	12.90046004	-4.391275786	-6.154217484	40.71869057	1001.75434	28.8	2080.320499	0.488200796	408.5495104	204.2743856	99.72662111	0	0	0	0	0	0	0
4:40:18	-184.6979587	2520.084178	0.944998096	0.454873689	12.90046004	-4.391275786	-6.154217484	40.71869057	1001.75434	28.8	2080.320499	0.488200796	408.5495104	204.2743856	99.72662111	0	0	0	0	0	0	0
4:40:18	-184.6979587	2520.084178	0.944998096	0.454873689	12.90046004	-4.391275786	-6.154217484	40.71869057	1001.75434	28.8	2080.320499	0.488200796	408.5495104	204.2743856	99.72662111	0	0	0	0	0	0	0
4:40:18	-184.6979587	2520.084178	0.944998096	0.454873689	12.90046004	-4.391275786	-6.154217484	40.71869057	1001.75434	28.8	2080.320499	0.488200796	408.5495104	204.2743856	99.72662111	0	0	0	0	0	0	0
4:40:18	-348.2449069	2445.330747	1.899431025	1.042039329	12.41376354	-2.660565202	-5.062583352	40.75836957	1001.929366	28.8	2090.590696	0.249958808	409.1153413	204.5572374	99.72778201	0	0	0	0	0	0	0
4:40:18	-348.2449069	2445.330747	1.899431025	1.042039329	12.41376354	-2.660565202	-5.062583352	40.75836957	1001.929366	28.8	2090.590696	0.249958808	409.1153413	204.5572374	99.72778201	0	0	0	0	0	0	0
4:40:18	-348.2449069	2445.330747	1.899431025	1.042039329	12.41376354	-2.660565202	-5.062583352	40.75836957	1001.929366	28.8	2090.590696	0.249958808	409.1153413	204.5572374	99.72778201	0	0	0	0	0	0	0
4:40:18	-348.2449069	2445.330747	1.899431025	1.042039329	12.41376354	-2.660565202	-5.062583352	40.75836957	1001.929366	28.8	2090.590696	0.249958808	409.1153413	204.5572374	99.72778201	0	0	0	0	0	0	0
4:40:18	-348.2449069	2445.330747	1.899431025	1.042039329	12.41376354	-2.660565202	-5.062583352	40.75836957	1001.929366	28.8	2090.590696	0.249958808	409.1153413	204.5572374	99.72778201	0	0	0	0	0	0	0
4:40:18	-348.2449069	2445.330747	1.899431025	1.042039329	12.41376354	-2.660565202	-5.062583352	40.75836957	1001.929366	28.8	2090.590696	0.249958808	409.1153413	204.5572374	99.72778201	0	0	0	0	0	0	0
4:40:18	-348.2449069	2445.330747	1.899431025	1.042039329	12.41376354	-2.660565202	-5.062583352	40.75836957	1001.929366	28.8	2090.590696	0.249958808	409.1153413	204.5572374	99.72778201	0	0	0	0	0	0	0
4:40:18	-348.2449069	2445.330747	1.899431025	1.042039329	12.41376354	-2.660565202	-5.062583352	40.75836957	1001.929366	28.8	2090.590696	0.249958808	409.1153413	204.5572374	99.72778201	0	0	0	0	0	0	0
4:40:18	-570.8389923	2324.016423	2.499228685	1.670108136	11.67963893	-1.223577384	-3.720818676	40.77868522	1002.231748	28.8	2098.253468	0.12797891	409.4050467	204.7020576	99.72837639	0	0	0	0	0	0	0
4:40:18	-570.8389923	2324.016423	2.499228685	1.670108136	11.67963893	-1.223577384	-3.720818676	40.77868522	1002.231748	28.8	2098.253468	0.12797891	409.4050467	204.7020576	99.72837639	0	0	0	0	0	0	0
4:40:19	-570.8389923	2324.016423	2.499228685	1.670108136	11.67963893	-1.223577384	-3.720818676	40.77868522	1002.231748	28.8	2098.253468	0.12797891	409.4050467	204.7020576	99.72837639	0	0	0	0	0	0	0
4:40:19	-570.8389923	2324.016423	2.499228685	1.670108136	11.67963893	-1.223577384	-3.720818676	40.77868522	1002.231748	28.8	2098.253468	0.12797891	409.4050467	204.7020576	99.72837639	0	0	0	0	0	0	0
4:40:19	-570.8389923	2324.016423	2.499228685	1.670108136	11.67963893	-1.223577384	-3.720818676	40.77868522	1002.231748	28.8	2098.253468	0.12797891	409.4050467	204.7020576	99.72837639	0	0	0	0	0	0	0
4:40:19	-570.8389923	2324.016423	2.499228685	1.670108136	11.67963893	-1.223577384	-3.720818676	40.77868522	1002.231748	28.8	2098.253468	0.12797891	409.4050467	204.7020576	99.72837639	0	0	0	0	0	0	0
4:40:19	-570.8389923	2324.016423	2.499228685	1.670108136	11.67963893	-1.223577384	-3.720818676	40.77868522	1002.231748	28.8	2098.253468	0.12797891	409.4050467	204.7020576	99.72837639	0	0	0	0	0	0	0
4:40:19	-570.8389923	2324.016423	2.499228685	1.670108136	11.67963893	-1.223577384	-3.720818676	40.77868522	1002.231748	28.8	2098.253468	0.12797891	409.4050467	204.7020576	99.72837639	0	0	0	0	0	0	0
4:40:19	-570.8389923	2324.016423	2.499228685	1.670108136	11.67963893	-1.223577384	-3.720818676	40.77868522	1002.231748	28.8	2098.253468	0.12797891	409.4050467	204.7020576	99.72837639	0	0	0	0	0	0	0
4:40:19	-453.5279721	2191.715776	1.520061087	0.827231366	10.98803113	-0.49759162	-2.497803162	40.78908683	1002.386567	28.8	2076.125144	0.504725202	409.5533759	204.7762055	99.72868071	0	0	0	0	0	0	0
4:40:19	-453.5279721	2191.715776	1.520061087	0.827231366	10.98803113	-0.49759162	-2.497803162	40.78908683	1002.386567	28.8	2076.125144	0.504725202	409.5533759	204.7762055	99.72868071	0	0	0	0	0	0	0
4:40:19	-453.5279721	2191.715776	1.520061087	0.827231366	10.98803113	-0.49759162	-2.497803162	40.78908683	1002.386567	28.8	2076.125144	0.504725202	409.5533759	204.7762055	99.72868071	0	0	0	0	0	0	0
4:40:19	-453.5279721	2191.715776	1.520061087	0.827231366	10.98803113	-0.49759162	-2.497803162	40.78908683	1002.386567	28.8	2076.125144	0.504725202	409.5533759	204.7762055	99.72868071	0	0	0	0	0	0	0
4:40:19	-453.5279721	2191.715776	1.520061087	0.827231366	10.98803113	-0.49759162	-2.497803162	40.78908683	1002.386567	28.8	2076.125144	0.504725202	409.5533759	204.7762055	99.72868071	0	0	0	0	0	0	0
4:40:19	-453.5279721	2191.715776	1.520061087	0.827231366	10.98803113	-0.49759162	-2.497803162	40.78908683	1002.386567	28.8	2076.125144	0.504725202	409.5533759	204.7762055	99.72868071	0	0	0	0	0	0	0
4:40:19	-453.5279721	2191.715776	1.520061087	0.827231366	10.98803113	-0.49759162	-2.497803162	40.78908683	1002.386567	28.8	2076.125144	0.504725202	409.5533759	204.7762055	99.72868071	0	0	0	0	0	0	0
4:40:19	-453.5279721	2191.715776	1.520061087	0.827231366	10.98803113	-0.49759162	-2.497803162	40.78908683	1002.386567	28.8	2076.125144	0.504725202	409.5533759	204.7762055	99.72868071	0	0	0	0	0	0	0
4:40:19	-305.5102737	2117.647709	0.879439276	0.220198459	10.61225594	-0.15766291	-1.592851219	40.79441246	1002.465834	28.8	2057.277842	0.941619303	409.6293205	204.8141692	99.72883652	0	0	0	0	0	0	0
4:40:19	-305.5102737	2117.647709	0.879439276	0.220198459	10.61225594	-0.15766291	-1.592851219	40.79441246	1002.465834	28.8	2057.277842	0.941619303	409.6293205	204.8141692	99.72883652	0	0	0	0	0	0	0
4:40:19	-305.5102737	2117.647709	0.879439276	0.220198459	10.61225594	-0.15766291	-1.592851219	40.79441246	1002.465834	28.8	2057.277842	0.941619303	409.6293205	204.8141692	99.72883652	0	0	0	0	0	0	0
4:40:19	-305.5102737	2117.647709	0.879439276	0.220198459	10.61225594	-0.15766291	-1.592851219	40.79441246	1002.465834	28.8	2057.277842	0.941619303	409.6293205	204.8141692	99.72883652	0	0	0	0	0	0	0
4:40:19	-305.5102737	2117.647709	0.879439276	0.220198459	10.61225594	-0.15766291	-1.592851219	40.79441246	1002.465834	28.8	2057.277842	0.941619303	409.6293205	204.8141692	99.72883652	0	0	0	0	0	0	0
4:40:19	-305.5102737	2117.647709	0.879439276	0.220198459	10.61225594	-0.15766291	-1.592851219	40.79441246	1002.465834	28.8	2057.277842	0.941619303	409.6293205	204.8141692	99.72883652	0	0	0	0	0	0	0
4:40:19	-305.5102737	2117.647709	0.879439276	0.220198459	10.61225594	-0.15766291	-1.592851219	40.79441246	1002.465834	28.8	2057.277842	0.941619303	409.6293205	204.8141692	99.72883652	0	0	0	0	0	0	0
4:40:19	-305.5102737	2117.647709	0.879439276	0.220198459	10.61225594	-0.15766291	-1.592851219	40.79441246	1002.465834	28.8	2057.277842	0.941619303	409.6293205	204.8141692	99.72883652	0	0	0	0	0	0	0
4:40:19	-305.5102737	2117.647709	0.879439276	0.220198459	10.61225594	-0.15766291	-1.592851219	40.79441246	1002.465834	28.8	2057.277842	0.941619303	409.6293205	204.8141692	99.72883652	0	0	0	0	0	0	0
4:40:19	-156.4212601	2079.594579	0.57789691	-0.099634389	10.41885904	0.01582059	-0.973803824	40.79713918	1002.506419	28.8	2047.643663	1.165309083	409.6682041	204.8336066	99.7289163	0	0	0	0	0	0	0
4:40:19	-156.4212601	2079.594579	0.57789691	-0.099634389	10.41885904	0.01582059	-0.973803824	40.79713918	1002.506419	28.8	2047.643663	1.165309083	409.6682041	204.8336066	99.7289163	0	0	0	0	0	0	0
4:40:19	-156.4212601	2079.594579	0.57789691	-0.099634389	10.41885904	0.01582059	-0.973803824	40.79713918	1002.506419	28.8	2047.643663	1.165309083	409.6682041	204.8336066	99.7289163	0	0	0	0	0	0	0
4:40:19	-156.4212601	2079.594579	0.57789691	-0.099634389	10.41885904	0.01582059	-0.973803824	40.79713918	1002.506419	28.8	2047.643663	1.165309083	409.6682041	204.8336066	99.7289163	0	0	0	0	0	0	0
4:40:19	-70.29845319	2059.982681	0.379923218	-0.279876807	10.31839983	0.104052142	-0.554331558	40.59853526	1002.934679	28.8	2042.383475	1.328638251	407.8077125	203.9033586	99.72515715	0	0	0	0	0	0	0
4:40:19	-70.29845319	2059.982681	0.379923218	-0.279876807	10.31839983	0.104052142	-0.554331558	40.59853526	1002.934679	28.8	2042.383475	1.328638251	407.8077125	203.9033586	99.72515715	0	0	0	0	0	0	0
4:40:19	-51.26166403	2049.213468	0.203392687	-0.474752925	10.26452471	0.145602697	-0.303177758	40.20885005	1003.153947	28.8	2039.364683	1.412262784	404.1473648	202.0731836	99.71776046	0	0	0	0	0	0	0
4:40:20	-51.26166403	2049.213468	0.203392687	-0.474752925	10.26452471	0.145602697	-0.303177758	40.20885005	1003.153947	28.8	2039.364683	1.412262784	404.1473648	202.0731836	99.71776046	0	0	0	0	0	0	0
4:40:20	-51.26166403	2049.213468	0.203392687	-0.474752925	10.26452471	0.145602697	-0.303177758	40.20885005	1003.153947	28.8	2039.364683	1.412262784	404.1473648	202.0731836	99.71776046	0	0	0	0	0	0	0
4:40:20	-51.26166403	2049.213468	0.203392687	-0.474752925	10.26452471	0.145602697	-0.303177758	40.20885005	1003.153947	28.8	2039.364683	1.412262784	404.1473648	202.0731836	99.71776046	0	0	0	0	0	0	0
4:40:20	-51.26166403	2049.213468	0.203392687	-0.474752925	10.26452471	0.145602697	-0.303177758	40.20885005	1003.153947	28.8	2039.364683	1.412262784	404.1473648	202.0731836	99.71776046	0	0	0	0	0	0	0
4:40:20	-51.26166403	2049.213468	0.203392687	-0.474752925	10.26452471	0.145602697	-0.303177758	40.20885005	1003.153947	28.8	2039.364683	1.412262784	404.1473648	202.0731836	99.71776046	0	0	0	0	0	0	0
4:40:20	-51.26166403	2049.213468	0.203392687	-0.474752925	10.26452471	0.145602697	-0.303177758	40.20885005	1003.153947	28.8	2039.364683	1.412262784	404.1473648	202.0731836	99.71776046	0	0	0	0	0	0	0
4:40:20	-51.26166403	2049.213468	0.203392687	-0.474752925	10.26452471	0.145602697	-0.303177758	40.20885005	1003.153947	28.8	2039.364683	1.412262784	404.1473648	202.0731836	99.71776046	0	0	0	0	0	0	0
4:40:20	-51.26166403	2049.213468	0.203392687	-0.474752925	10.26452471	0.145602697	-0.303177758	40.20885005	1003.153947	28.8	2039.364683	1.412262784	404.1473648	202.0731836	99.71776046	0	0	0	0	0	0	0
4:40:20	-41.88699598	2043.253672	0.167577056	-0.311153498	10.23450065	0.164412581	-0.148091012	40.00933123	1003.266213	28.8	2036.743118	1.455078546	402.2732668	201.136134	99.71397335	0	0	0	0	0	0	0
4:40:20	-41.88699598	2043.253672	0.167577056	-0.311153498	10.23450065	0.164412581	-0.148091012	40.00933123	1003.266213	28.8	2036.743118	1.455078546	402.2732668	201.136134	99.71397335	0	0	0	0	0	0	0
4:40:20	-41.88699598	2043.253672	0.167577056	-0.311153498	10.23450065	0.164412581	-0.148091012	40.00933123	1003.266213	28.8	2036.743118	1.455078546	402.2732668	201.136134	99.71397335	0	0	0	0	0	0	0
4:40:20	-41.88699598	2043.253672	0.167577056	-0.311153498	10.23450065	0.164412581	-0.148091012	40.00933123	1003.266213	28.8	2036.743118	1.455078546	402.2732668	201.136134	99.71397335	0	0	0	0	0	0	0
4:40:20	-41.88699598	2043.253672	0.167577056	-0.311153498	10.23450065	0.164412581	-0.148091012	40.00933123	1003.266213	28.8	2036.743118	1.455078546	402.2732668	201.136134	99.71397335	0	0	0	0	0	0	0
4:40:20	-41.88699598	2043.253672	0.167577056	-0.311153498	10.23450065	0.164412581	-0.148091012	40.00933123	1003.266213	28.8	2036.743118	1.455078546	402.2732668	201.136134	99.71397335	0	0	0	0	0	0	0
4:40:20	-41.88699598	2043.253672	0.167577056	-0.311153498	10.23450065	0.164412581	-0.148091012	40.00933123	1003.266213	28.8	2036.743118	1.455078546	402.2732668	201.136134	99.71397335	0	0	0	0	0	0	0
4:40:20	-41.88699598	2043.253672	0.167577056	-0.311153498	10.23450065	0.164412581	-0.148091012	40.00933123	1003.266213	28.8	2036.743118	1.455078546	402.2732668	201.136134	99.71397335	0	0	0	0	0	0	0
4:40:20	43.38945006	2039.828192	0.126607453	-0.207166591	10.21668833	0.172251241	-0.036006598	39.90717759	1003.323693	28.8	2035.216036	1.477000215	401.3137286	200.6563646	99.71203436	0	0	0	0	0	0	0
4:40:20	43.38945006	2039.828192	0.126607453	-0.207166591	10.21668833	0.172251241	-0.036006598	39.90717759	1003.323693	28.8	2035.216036	1.477000215	401.3137286	200.6563646	99.71203436	0	0	0	0	0	0	0
4:40:20	43.38945006	2039.828192	0.126607453	-0.207166591	10.21668833	0.172251241	-0.036006598	39.90717759	1003.323693	28.8	2035.216036	1.477000215	401.3137286	200.6563646	99.71203436	0	0	0	0	0	0	0
4:40:20	43.38945006	2039.828192	0.126607453	-0.207166591	10.21668833	0.172251241	-0.036006598	39.90717759	1003.323693	28.8	2035.216036	1.477000215	401.3137286	200.6563646	99.71203436	0	0	0	0	0	0	0
4:40:20	43.38945006	2039.828192	0.126607453	-0.207166591	10.21668833	0.172251241	-0.036006598	39.90717759	1003.323693	28.8	2035.216036	1.477000215	401.3137286	200.6563646	99.71203436	0	0	0	0	0	0	0
4:40:20	43.38945006	2039.828192	0.126607453	-0.207166591	10.21668833	0.172251241	-0.036006598	39.90717759	1003.323693	28.8	2035.216036	1.477000215	401.3137286	200.6563646	99.71203436	0	0	0	0	0	0	0
4:40:20	43.38945006	2039.828192	0.126607453	-0.207166591	10.21668833	0.172251241	-0.036006598	39.90717759	1003.323693	28.8	2035.216036	1.477000215	401.3137286	200.6563646	99.71203436	0	0	0	0	0	0	0
4:40:20	43.38945006	2039.828192	0.126607453	-0.207166591	10.21668833	0.172251241	-0.036006598	39.90717759	1003.323693	28.8	2035.216036	1.477000215	401.3137286	200.6563646	99.71203436	0	0	0	0	0	0	0
4:40:20	-49.65604157	2037.744354	0.146711016	-0.228909295	10.20756843	0.174720636	0.039492622	39.85487493	1003.353123	28.8	2034.433739	1.48822411	400.822445	200.4107227	99.71104159	0	0	0	0	0	0	0
4:40:20	-49.65604157	2037.744354	0.146711016	-0.228909295	10.20756843	0.174720636	0.039492622	39.85487493	1003.353123	28.8	2034.433739	1.48822411	400.822445	200.4107227	99.71104159	0	0	0	0	0	0	0
4:40:20	-49.65604157	2037.744354	0.146711016	-0.228909295	10.20756843	0.174720636	0.039492622	39.85487493	1003.353123	28.8	2034.433739	1.48822411	400.822445	200.4107227	99.71104159	0	0	0	0	0	0	0
4:40:20	-49.65604157	2037.744354	0.146711016	-0.228909295	10.20756843	0.174720636	0.039492622	39.85487493	1003.353123	28.8	2034.433739	1.48822411	400.822445	200.4107227	99.71104159	0	0	0	0	0	0	0
4:40:20	-49.65604157	2037.744354	0.146711016	-0.228909295	10.20756843	0.174720636	0.039492622	39.85487493	1003.353123	28.8	2034.433739	1.48822411	400.822445	200.4107227	99.71104159	0	0	0	0	0	0	0
4:40:20	-49.65604157	2037.744354	0.146711016	-0.228909295	10.20756843	0.174720636	0.039492622	39.85487493	1003.353123	28.8	2034.433739	1.48822411	400.822445	200.4107227	99.71104159	0	0	0	0	0	0	0
4:40:20	-49.65604157	2037.744354	0.146711016	-0.228909295	10.20756843	0.174720636	0.039492622	39.85487493	1003.353123	28.8	2034.433739	1.48822411	400.822445	200.4107227	99.71104159	0	0	0	0	0	0	0
4:40:20	-49.65604157	2037.744354	0.146711016	-0.228909295	10.20756843	0.174720636	0.039492622	39.85487493	1003.353123	28.8	2034.433739	1.48822411	400.822445	200.4107227	99.71104159	0	0	0	0	0	0	0
4:40:21	-49.65604157	2037.744354	0.146711016	-0.228909295	10.20756843	0.174720636	0.039492622	39.85487493	1003.353123	28.8	2034.433739	1.48822411	400.822445	200.4107227	99.71104159	0	0	0	0	0	0	0
4:40:21	-98.51662928	2036.251813	0.14671604	-0.218185559	10.20289903	0.173888965	0.090276222	39.92569596	1001.035551	28.8	2034.043394	1.493970744	400.5709079	200.284954	99.71053329	0	0	0	0	0	0	0
4:40:21	-98.51662928	2036.251813	0.14671604	-0.218185559	10.20289903	0.173888965	0.090276222	39.92569596	1001.035551	28.8	2034.043394	1.493970744	400.5709079	200.284954	99.71053329	0	0	0	0	0	0	0
4:40:21	-98.51662928	2036.251813	0.14671604	-0.218185559	10.20289903	0.173888965	0.090276222	39.92569596	1001.035551	28.8	2034.043394	1.493970744	400.5709079	200.284954	99.71053329	0	0	0	0	0	0	0
4:40:21	-98.51662928	2036.251813	0.14671604	-0.218185559	10.20289903	0.173888965	0.090276222	39.92569596	1001.035551	28.8	2034.043394	1.493970744	400.5709079	200.284954	99.71053329	0	0	0	0	0	0	0
4:40:21	-98.51662928	2036.251813	0.14671604	-0.218185559	10.20289903	0.173888965	0.090276222	39.92569596	1001.035551	28.8	2034.043394	1.493970744	400.5709079	200.284954	99.71053329	0	0	0	0	0	0	0
4:40:21	-98.51662928	2036.251813	0.14671604	-0.218185559	10.20289903	0.173888965	0.090276222	39.92569596	1001.035551	28.8	2034.043394	1.493970744	400.5709079	200.284954	99.71053329	0	0	0	0	0	0	0
4:40:21	-98.51662928	2036.251813	0.14671604	-0.218185559	10.20289903	0.173888965	0.090276222	39.92569596	1001.035551	28.8	2034.043394	1.493970744	400.5709079	200.284954	99.71053329	0	0	0	0	0	0	0
[truncated: 81 more rows]
