# Supplementary material for: Design and simulation-based evaluation of a novel tracheostomy high-flow therapy device interface: a preclinical study
Source: PeerJ. 2025 Dec 16;13:e20445. doi: 10.7717/peerj.20445 (PMC12716144; doi:10.7717/peerj.20445)
Supplement: Supplemental Information 9 — PEEP, positive end-expiratory pressure; tHFTI, traditional high-flow tracheal interface; [file peerj-13-20445-s009.csv]

Time	Flow	Lung tidal volume	p alveole	Airway pressure	Bellows position	Intrapleural pressure	Cardial pressure	Fraction of O2 inspir	Ambient pressure	Temperature Celsius	FRC actual	Shunt fraction	Partial pressure O2 air chamber	Partial pressure O2 effectiv	Oxygen sat pulm. capillaries	NA	NA	NA	NA	NA	NA	NA
6:14:42	-479.9815726	2559.532465	6.987184984	6.260300359	12.6992322	2.730112	1.268621787	51.40066696	1004.440496	29.19997404	2367.022918	9.88131291682493E-324	516.6582614	258.3291307	99.86400588	0	0	0	0	0	0	0
6:14:43	-479.9815726	2559.532465	6.987184984	6.260300359	12.6992322	2.730112	1.268621787	51.40066696	1004.440496	29.19997404	2367.022918	9.88131291682493E-324	516.6582614	258.3291307	99.86400588	0	0	0	0	0	0	0
6:14:43	-422.6391572	2536.060534	6.791054712	6.059657784	12.57282289	2.645369344	1.513118355	51.40034149	1003.691174	29.19998671	2368.75099	9.88131291682493E-324	516.6561818	258.3280909	99.86400301	0	0	0	0	0	0	0
6:14:43	-422.6391572	2536.060534	6.791054712	6.059657784	12.57282289	2.645369344	1.513118355	51.40034149	1003.691174	29.19998671	2368.75099	9.88131291682493E-324	516.6561818	258.3280909	99.86400301	0	0	0	0	0	0	0
6:14:43	-422.6391572	2536.060534	6.791054712	6.059657784	12.57282289	2.645369344	1.513118355	51.40034149	1003.691174	29.19998671	2368.75099	9.88131291682493E-324	516.6561818	258.3280909	99.86400301	0	0	0	0	0	0	0
6:14:43	-422.6391572	2536.060534	6.791054712	6.059657784	12.57282289	2.645369344	1.513118355	51.40034149	1003.691174	29.19998671	2368.75099	9.88131291682493E-324	516.6561818	258.3280909	99.86400301	0	0	0	0	0	0	0
6:14:43	-422.6391572	2536.060534	6.791054712	6.059657784	12.57282289	2.645369344	1.513118355	51.40034149	1003.691174	29.19998671	2368.75099	9.88131291682493E-324	516.6561818	258.3280909	99.86400301	0	0	0	0	0	0	0
6:14:43	-422.6391572	2536.060534	6.791054712	6.059657784	12.57282289	2.645369344	1.513118355	51.40034149	1003.691174	29.19998671	2368.75099	9.88131291682493E-324	516.6561818	258.3280909	99.86400301	0	0	0	0	0	0	0
6:14:43	-422.6391572	2536.060534	6.791054712	6.059657784	12.57282289	2.645369344	1.513118355	51.40034149	1003.691174	29.19998671	2368.75099	9.88131291682493E-324	516.6561818	258.3280909	99.86400301	0	0	0	0	0	0	0
6:14:43	-422.6391572	2536.060534	6.791054712	6.059657784	12.57282289	2.645369344	1.513118355	51.40034149	1003.691174	29.19998671	2368.75099	9.88131291682493E-324	516.6561818	258.3280909	99.86400301	0	0	0	0	0	0	0
6:14:43	-88.76257648	2496.016937	6.468828012	6.136264785	12.37274932	2.461781104	1.772796598	51.44897484	1003.307521	29.19999319	2371.211443	9.88131291682493E-324	516.6551171	258.3275585	99.86400154	0	0	0	0	0	0	0
6:14:43	-88.76257648	2496.016937	6.468828012	6.136264785	12.37274932	2.461781104	1.772796598	51.44897484	1003.307521	29.19999319	2371.211443	9.88131291682493E-324	516.6551171	258.3275585	99.86400154	0	0	0	0	0	0	0
6:14:43	-88.76257648	2496.016937	6.468828012	6.136264785	12.37274932	2.461781104	1.772796598	51.44897484	1003.307521	29.19999319	2371.211443	9.88131291682493E-324	516.6551171	258.3275585	99.86400154	0	0	0	0	0	0	0
6:14:43	-88.76257648	2496.016937	6.468828012	6.136264785	12.37274932	2.461781104	1.772796598	51.44897484	1003.307521	29.19999319	2371.211443	9.88131291682493E-324	516.6551171	258.3275585	99.86400154	0	0	0	0	0	0	0
6:14:43	-88.76257648	2496.016937	6.468828012	6.136264785	12.37274932	2.461781104	1.772796598	51.44897484	1003.307521	29.19999319	2371.211443	9.88131291682493E-324	516.6551171	258.3275585	99.86400154	0	0	0	0	0	0	0
6:14:43	-88.76257648	2496.016937	6.468828012	6.136264785	12.37274932	2.461781104	1.772796598	51.44897484	1003.307521	29.19999319	2371.211443	9.88131291682493E-324	516.6551171	258.3275585	99.86400154	0	0	0	0	0	0	0
6:14:43	-88.76257648	2496.016937	6.468828012	6.136264785	12.37274932	2.461781104	1.772796598	51.44897484	1003.307521	29.19999319	2371.211443	9.88131291682493E-324	516.6551171	258.3275585	99.86400154	0	0	0	0	0	0	0
6:14:43	-88.76257648	2496.016937	6.468828012	6.136264785	12.37274932	2.461781104	1.772796598	51.44897484	1003.307521	29.19999319	2371.211443	9.88131291682493E-324	516.6551171	258.3275585	99.86400154	0	0	0	0	0	0	0
6:14:43	-381.8188552	2455.965424	6.298703942	6.17179157	12.17085565	2.270111925	1.929183858	51.47387512	1003.111091	29.19999652	2373.233315	9.88131291682493E-324	516.654572	258.327286	99.86400079	0	0	0	0	0	0	0
6:14:43	-381.8188552	2455.965424	6.298703942	6.17179157	12.17085565	2.270111925	1.929183858	51.47387512	1003.111091	29.19999652	2373.233315	9.88131291682493E-324	516.654572	258.327286	99.86400079	0	0	0	0	0	0	0
6:14:43	-381.8188552	2455.965424	6.298703942	6.17179157	12.17085565	2.270111925	1.929183858	51.47387512	1003.111091	29.19999652	2373.233315	9.88131291682493E-324	516.654572	258.327286	99.86400079	0	0	0	0	0	0	0
6:14:43	-381.8188552	2455.965424	6.298703942	6.17179157	12.17085565	2.270111925	1.929183858	51.47387512	1003.111091	29.19999652	2373.233315	9.88131291682493E-324	516.654572	258.327286	99.86400079	0	0	0	0	0	0	0
6:14:43	-381.8188552	2455.965424	6.298703942	6.17179157	12.17085565	2.270111925	1.929183858	51.47387512	1003.111091	29.19999652	2373.233315	9.88131291682493E-324	516.654572	258.327286	99.86400079	0	0	0	0	0	0	0
6:14:43	-381.8188552	2455.965424	6.298703942	6.17179157	12.17085565	2.270111925	1.929183858	51.47387512	1003.111091	29.19999652	2373.233315	9.88131291682493E-324	516.654572	258.327286	99.86400079	0	0	0	0	0	0	0
6:14:43	-381.8188552	2455.965424	6.298703942	6.17179157	12.17085565	2.270111925	1.929183858	51.47387512	1003.111091	29.19999652	2373.233315	9.88131291682493E-324	516.654572	258.327286	99.86400079	0	0	0	0	0	0	0
6:14:43	-381.8188552	2455.965424	6.298703942	6.17179157	12.17085565	2.270111925	1.929183858	51.47387512	1003.111091	29.19999652	2373.233315	9.88131291682493E-324	516.654572	258.327286	99.86400079	0	0	0	0	0	0	0
6:14:43	-381.8188552	2455.965424	6.298703942	6.17179157	12.17085565	2.270111925	1.929183858	51.47387512	1003.111091	29.19999652	2373.233315	9.88131291682493E-324	516.654572	258.327286	99.86400079	0	0	0	0	0	0	0
6:14:43	-221.8573418	2421.148585	5.956000419	5.686381284	11.98711809	2.100441306	1.988270135	51.48662406	1003.010518	29.19999822	2374.560377	9.88131291682493E-324	516.6542928	258.3271464	99.8640004	0	0	0	0	0	0	0
6:14:43	-221.8573418	2421.148585	5.956000419	5.686381284	11.98711809	2.100441306	1.988270135	51.48662406	1003.010518	29.19999822	2374.560377	9.88131291682493E-324	516.6542928	258.3271464	99.8640004	0	0	0	0	0	0	0
6:14:43	-221.8573418	2421.148585	5.956000419	5.686381284	11.98711809	2.100441306	1.988270135	51.48662406	1003.010518	29.19999822	2374.560377	9.88131291682493E-324	516.6542928	258.3271464	99.8640004	0	0	0	0	0	0	0
6:14:43	-221.8573418	2421.148585	5.956000419	5.686381284	11.98711809	2.100441306	1.988270135	51.48662406	1003.010518	29.19999822	2374.560377	9.88131291682493E-324	516.6542928	258.3271464	99.8640004	0	0	0	0	0	0	0
6:14:43	-221.8573418	2421.148585	5.956000419	5.686381284	11.98711809	2.100441306	1.988270135	51.48662406	1003.010518	29.19999822	2374.560377	9.88131291682493E-324	516.6542928	258.3271464	99.8640004	0	0	0	0	0	0	0
6:14:43	-221.8573418	2421.148585	5.956000419	5.686381284	11.98711809	2.100441306	1.988270135	51.48662406	1003.010518	29.19999822	2374.560377	9.88131291682493E-324	516.6542928	258.3271464	99.8640004	0	0	0	0	0	0	0
6:14:44	-221.8573418	2421.148585	5.956000419	5.686381284	11.98711809	2.100441306	1.988270135	51.48662406	1003.010518	29.19999822	2374.560377	9.88131291682493E-324	516.6542928	258.3271464	99.8640004	0	0	0	0	0	0	0
6:14:44	-221.8573418	2421.148585	5.956000419	5.686381284	11.98711809	2.100441306	1.988270135	51.48662406	1003.010518	29.19999822	2374.560377	9.88131291682493E-324	516.6542928	258.3271464	99.8640004	0	0	0	0	0	0	0
6:14:44	-134.097935	2392.310508	5.743232214	5.584571217	11.83641246	1.958649949	1.979698309	51.39555152	1002.507625	29.19999909	2366.228449	9.88131291682493E-324	515.5922619	257.796131	99.86351221	0	0	0	0	0	0	0
6:14:44	-134.097935	2392.310508	5.743232214	5.584571217	11.83641246	1.958649949	1.979698309	51.39555152	1002.507625	29.19999909	2366.228449	9.88131291682493E-324	515.5922619	257.796131	99.86351221	0	0	0	0	0	0	0
6:14:44	-134.097935	2392.310508	5.743232214	5.584571217	11.83641246	1.958649949	1.979698309	51.39555152	1002.507625	29.19999909	2366.228449	9.88131291682493E-324	515.5922619	257.796131	99.86351221	0	0	0	0	0	0	0
6:14:44	-134.097935	2392.310508	5.743232214	5.584571217	11.83641246	1.958649949	1.979698309	51.39555152	1002.507625	29.19999909	2366.228449	9.88131291682493E-324	515.5922619	257.796131	99.86351221	0	0	0	0	0	0	0
6:14:44	-134.097935	2392.310508	5.743232214	5.584571217	11.83641246	1.958649949	1.979698309	51.39555152	1002.507625	29.19999909	2366.228449	9.88131291682493E-324	515.5922619	257.796131	99.86351221	0	0	0	0	0	0	0
6:14:44	-134.097935	2392.310508	5.743232214	5.584571217	11.83641246	1.958649949	1.979698309	51.39555152	1002.507625	29.19999909	2366.228449	9.88131291682493E-324	515.5922619	257.796131	99.86351221	0	0	0	0	0	0	0
6:14:44	-134.097935	2392.310508	5.743232214	5.584571217	11.83641246	1.958649949	1.979698309	51.39555152	1002.507625	29.19999909	2366.228449	9.88131291682493E-324	515.5922619	257.796131	99.86351221	0	0	0	0	0	0	0
6:14:44	-134.097935	2392.310508	5.743232214	5.584571217	11.83641246	1.958649949	1.979698309	51.39555152	1002.507625	29.19999909	2366.228449	9.88131291682493E-324	515.5922619	257.796131	99.86351221	0	0	0	0	0	0	0
6:14:44	-134.097935	2392.310508	5.743232214	5.584571217	11.83641246	1.958649949	1.979698309	51.39555152	1002.507625	29.19999909	2366.228449	9.88131291682493E-324	515.5922619	257.796131	99.86351221	0	0	0	0	0	0	0
6:14:44	-184.0257427	2367.414068	5.551278894	5.286956463	11.71123518	1.835292774	1.931717534	51.34892238	1002.250144	29.19999953	2352.820574	9.88131291682493E-324	515.0485021	257.5242511	99.86326225	0	0	0	0	0	0	0
6:14:44	-184.0257427	2367.414068	5.551278894	5.286956463	11.71123518	1.835292774	1.931717534	51.34892238	1002.250144	29.19999953	2352.820574	9.88131291682493E-324	515.0485021	257.5242511	99.86326225	0	0	0	0	0	0	0
6:14:44	-184.0257427	2367.414068	5.551278894	5.286956463	11.71123518	1.835292774	1.931717534	51.34892238	1002.250144	29.19999953	2352.820574	9.88131291682493E-324	515.0485021	257.5242511	99.86326225	0	0	0	0	0	0	0
6:14:44	-184.0257427	2367.414068	5.551278894	5.286956463	11.71123518	1.835292774	1.931717534	51.34892238	1002.250144	29.19999953	2352.820574	9.88131291682493E-324	515.0485021	257.5242511	99.86326225	0	0	0	0	0	0	0
6:14:44	-184.0257427	2367.414068	5.551278894	5.286956463	11.71123518	1.835292774	1.931717534	51.34892238	1002.250144	29.19999953	2352.820574	9.88131291682493E-324	515.0485021	257.5242511	99.86326225	0	0	0	0	0	0	0
6:14:44	-184.0257427	2367.414068	5.551278894	5.286956463	11.71123518	1.835292774	1.931717534	51.34892238	1002.250144	29.19999953	2352.820574	9.88131291682493E-324	515.0485021	257.5242511	99.86326225	0	0	0	0	0	0	0
6:14:44	-184.0257427	2367.414068	5.551278894	5.286956463	11.71123518	1.835292774	1.931717534	51.34892238	1002.250144	29.19999953	2352.820574	9.88131291682493E-324	515.0485021	257.5242511	99.86326225	0	0	0	0	0	0	0
6:14:44	-184.0257427	2367.414068	5.551278894	5.286956463	11.71123518	1.835292774	1.931717534	51.34892238	1002.250144	29.19999953	2352.820574	9.88131291682493E-324	515.0485021	257.5242511	99.86326225	0	0	0	0	0	0	0
6:14:44	1.817187722	2347.646963	5.279222794	5.176713709	11.60566441	1.7371979	1.863519378	51.32504826	1002.118314	29.19999976	2338.369182	9.88131291682493E-324	514.7700971	257.3850485	99.86313427	0	0	0	0	0	0	0
6:14:44	1.817187722	2347.646963	5.279222794	5.176713709	11.60566441	1.7371979	1.863519378	51.32504826	1002.118314	29.19999976	2338.369182	9.88131291682493E-324	514.7700971	257.3850485	99.86313427	0	0	0	0	0	0	0
6:14:44	1.817187722	2347.646963	5.279222794	5.176713709	11.60566441	1.7371979	1.863519378	51.32504826	1002.118314	29.19999976	2338.369182	9.88131291682493E-324	514.7700971	257.3850485	99.86313427	0	0	0	0	0	0	0
6:14:44	1.817187722	2347.646963	5.279222794	5.176713709	11.60566441	1.7371979	1.863519378	51.32504826	1002.118314	29.19999976	2338.369182	9.88131291682493E-324	514.7700971	257.3850485	99.86313427	0	0	0	0	0	0	0
6:14:44	1.817187722	2347.646963	5.279222794	5.176713709	11.60566441	1.7371979	1.863519378	51.32504826	1002.118314	29.19999976	2338.369182	9.88131291682493E-324	514.7700971	257.3850485	99.86313427	0	0	0	0	0	0	0
6:14:44	1.817187722	2347.646963	5.279222794	5.176713709	11.60566441	1.7371979	1.863519378	51.32504826	1002.118314	29.19999976	2338.369182	9.88131291682493E-324	514.7700971	257.3850485	99.86313427	0	0	0	0	0	0	0
6:14:44	1.817187722	2347.646963	5.279222794	5.176713709	11.60566441	1.7371979	1.863519378	51.32504826	1002.118314	29.19999976	2338.369182	9.88131291682493E-324	514.7700971	257.3850485	99.86313427	0	0	0	0	0	0	0
6:14:44	1.817187722	2347.646963	5.279222794	5.176713709	11.60566441	1.7371979	1.863519378	51.32504826	1002.118314	29.19999976	2338.369182	9.88131291682493E-324	514.7700971	257.3850485	99.86313427	0	0	0	0	0	0	0
6:14:44	-131.8068639	2326.895829	5.17945007	5.114773419	11.50884418	1.633709325	1.785041921	51.31282471	1002.050817	29.19999988	2321.414725	9.88131291682493E-324	514.6275537	257.3137769	99.86306875	0	0	0	0	0	0	0
6:14:44	-131.8068639	2326.895829	5.17945007	5.114773419	11.50884418	1.633709325	1.785041921	51.31282471	1002.050817	29.19999988	2321.414725	9.88131291682493E-324	514.6275537	257.3137769	99.86306875	0	0	0	0	0	0	0
6:14:44	-131.8068639	2326.895829	5.17945007	5.114773419	11.50884418	1.633709325	1.785041921	51.31282471	1002.050817	29.19999988	2321.414725	9.88131291682493E-324	514.6275537	257.3137769	99.86306875	0	0	0	0	0	0	0
6:14:44	-131.8068639	2326.895829	5.17945007	5.114773419	11.50884418	1.633709325	1.785041921	51.31282471	1002.050817	29.19999988	2321.414725	9.88131291682493E-324	514.6275537	257.3137769	99.86306875	0	0	0	0	0	0	0
6:14:44	-131.8068639	2326.895829	5.17945007	5.114773419	11.50884418	1.633709325	1.785041921	51.31282471	1002.050817	29.19999988	2321.414725	9.88131291682493E-324	514.6275537	257.3137769	99.86306875	0	0	0	0	0	0	0
6:14:45	-131.8068639	2326.895829	5.17945007	5.114773419	11.50884418	1.633709325	1.785041921	51.31282471	1002.050817	29.19999988	2321.414725	9.88131291682493E-324	514.6275537	257.3137769	99.86306875	0	0	0	0	0	0	0
6:14:45	-131.8068639	2326.895829	5.17945007	5.114773419	11.50884418	1.633709325	1.785041921	51.31282471	1002.050817	29.19999988	2321.414725	9.88131291682493E-324	514.6275537	257.3137769	99.86306875	0	0	0	0	0	0	0
6:14:45	-131.8068639	2326.895829	5.17945007	5.114773419	11.50884418	1.633709325	1.785041921	51.31282471	1002.050817	29.19999988	2321.414725	9.88131291682493E-324	514.6275537	257.3137769	99.86306875	0	0	0	0	0	0	0
6:14:45	-131.8068639	2326.895829	5.17945007	5.114773419	11.50884418	1.633709325	1.785041921	51.31282471	1002.050817	29.19999988	2321.414725	9.88131291682493E-324	514.6275537	257.3137769	99.86306875	0	0	0	0	0	0	0
6:14:45	-159.4270263	2311.026016	5.056182436	4.731515991	11.43032822	1.554595174	1.704685464	51.30656625	1001.847898	29.19999994	2305.039187	9.88131291682493E-324	514.5545715	257.2772857	99.8630352	0	0	0	0	0	0	0
6:14:45	-159.4270263	2311.026016	5.056182436	4.731515991	11.43032822	1.554595174	1.704685464	51.30656625	1001.847898	29.19999994	2305.039187	9.88131291682493E-324	514.5545715	257.2772857	99.8630352	0	0	0	0	0	0	0
6:14:45	-159.4270263	2311.026016	5.056182436	4.731515991	11.43032822	1.554595174	1.704685464	51.30656625	1001.847898	29.19999994	2305.039187	9.88131291682493E-324	514.5545715	257.2772857	99.8630352	0	0	0	0	0	0	0
6:14:45	-159.4270263	2311.026016	5.056182436	4.731515991	11.43032822	1.554595174	1.704685464	51.30656625	1001.847898	29.19999994	2305.039187	9.88131291682493E-324	514.5545715	257.2772857	99.8630352	0	0	0	0	0	0	0
6:14:45	-159.4270263	2311.026016	5.056182436	4.731515991	11.43032822	1.554595174	1.704685464	51.30656625	1001.847898	29.19999994	2305.039187	9.88131291682493E-324	514.5545715	257.2772857	99.8630352	0	0	0	0	0	0	0
6:14:45	-159.4270263	2311.026016	5.056182436	4.731515991	11.43032822	1.554595174	1.704685464	51.30656625	1001.847898	29.19999994	2305.039187	9.88131291682493E-324	514.5545715	257.2772857	99.8630352	0	0	0	0	0	0	0
6:14:45	-159.4270263	2311.026016	5.056182436	4.731515991	11.43032822	1.554595174	1.704685464	51.30656625	1001.847898	29.19999994	2305.039187	9.88131291682493E-324	514.5545715	257.2772857	99.8630352	0	0	0	0	0	0	0
6:14:45	-159.4270263	2311.026016	5.056182436	4.731515991	11.43032822	1.554595174	1.704685464	51.30656625	1001.847898	29.19999994	2305.039187	9.88131291682493E-324	514.5545715	257.2772857	99.8630352	0	0	0	0	0	0	0
6:14:45	-202.6378535	2299.258408	4.939093407	4.639512187	11.37109605	1.495832729	1.630990957	51.30336192	1001.744004	29.19999997	2294.513576	9.88131291682493E-324	514.5172046	257.2586023	99.86301802	0	0	0	0	0	0	0
6:14:45	-202.6378535	2299.258408	4.939093407	4.639512187	11.37109605	1.495832729	1.630990957	51.30336192	1001.744004	29.19999997	2294.513576	9.88131291682493E-324	514.5172046	257.2586023	99.86301802	0	0	0	0	0	0	0
6:14:45	-202.6378535	2299.258408	4.939093407	4.639512187	11.37109605	1.495832729	1.630990957	51.30336192	1001.744004	29.19999997	2294.513576	9.88131291682493E-324	514.5172046	257.2586023	99.86301802	0	0	0	0	0	0	0
6:14:45	-202.6378535	2299.258408	4.939093407	4.639512187	11.37109605	1.495832729	1.630990957	51.30336192	1001.744004	29.19999997	2294.513576	9.88131291682493E-324	514.5172046	257.2586023	99.86301802	0	0	0	0	0	0	0
6:14:45	-202.6378535	2299.258408	4.939093407	4.639512187	11.37109605	1.495832729	1.630990957	51.30336192	1001.744004	29.19999997	2294.513576	9.88131291682493E-324	514.5172046	257.2586023	99.86301802	0	0	0	0	0	0	0
6:14:45	-202.6378535	2299.258408	4.939093407	4.639512187	11.37109605	1.495832729	1.630990957	51.30336192	1001.744004	29.19999997	2294.513576	9.88131291682493E-324	514.5172046	257.2586023	99.86301802	0	0	0	0	0	0	0
6:14:45	-202.6378535	2299.258408	4.939093407	4.639512187	11.37109605	1.495832729	1.630990957	51.30336192	1001.744004	29.19999997	2294.513576	9.88131291682493E-324	514.5172046	257.2586023	99.86301802	0	0	0	0	0	0	0
6:14:45	-202.6378535	2299.258408	4.939093407	4.639512187	11.37109605	1.495832729	1.630990957	51.30336192	1001.744004	29.19999997	2294.513576	9.88131291682493E-324	514.5172046	257.2586023	99.86301802	0	0	0	0	0	0	0
6:14:45	-202.6378535	2299.258408	4.939093407	4.639512187	11.37109605	1.495832729	1.630990957	51.30336192	1001.744004	29.19999997	2294.513576	9.88131291682493E-324	514.5172046	257.2586023	99.86301802	0	0	0	0	0	0	0
6:14:45	-433.019133	2288.441385	4.841727825	4.56492624	11.32712918	1.424578357	1.56637937	51.3017213	1001.69081	29.19999998	2285.559423	9.88131291682493E-324	514.4980728	257.2490364	99.86300923	0	0	0	0	0	0	0
6:14:45	-433.019133	2288.441385	4.841727825	4.56492624	11.32712918	1.424578357	1.56637937	51.3017213	1001.69081	29.19999998	2285.559423	9.88131291682493E-324	514.4980728	257.2490364	99.86300923	0	0	0	0	0	0	0
6:14:45	-433.019133	2288.441385	4.841727825	4.56492624	11.32712918	1.424578357	1.56637937	51.3017213	1001.69081	29.19999998	2285.559423	9.88131291682493E-324	514.4980728	257.2490364	99.86300923	0	0	0	0	0	0	0
6:14:45	-433.019133	2288.441385	4.841727825	4.56492624	11.32712918	1.424578357	1.56637937	51.3017213	1001.69081	29.19999998	2285.559423	9.88131291682493E-324	514.4980728	257.2490364	99.86300923	0	0	0	0	0	0	0
6:14:45	-433.019133	2288.441385	4.841727825	4.56492624	11.32712918	1.424578357	1.56637937	51.3017213	1001.69081	29.19999998	2285.559423	9.88131291682493E-324	514.4980728	257.2490364	99.86300923	0	0	0	0	0	0	0
6:14:45	-433.019133	2288.441385	4.841727825	4.56492624	11.32712918	1.424578357	1.56637937	51.3017213	1001.69081	29.19999998	2285.559423	9.88131291682493E-324	514.4980728	257.2490364	99.86300923	0	0	0	0	0	0	0
6:14:45	-433.019133	2288.441385	4.841727825	4.56492624	11.32712918	1.424578357	1.56637937	51.3017213	1001.69081	29.19999998	2285.559423	9.88131291682493E-324	514.4980728	257.2490364	99.86300923	0	0	0	0	0	0	0
6:14:45	-433.019133	2288.441385	4.841727825	4.56492624	11.32712918	1.424578357	1.56637937	51.3017213	1001.69081	29.19999998	2285.559423	9.88131291682493E-324	514.4980728	257.2490364	99.86300923	0	0	0	0	0	0	0
6:14:45	-368.8749001	2284.407157	4.283716646	4.072602235	11.33741814	0.458176119	1.322874238	51.30088131	1001.663575	29.19999999	2277.845016	9.88131291682493E-324	514.4882773	257.2441386	99.86300472	0	0	0	0	0	0	0
6:14:45	-368.8749001	2284.407157	4.283716646	4.072602235	11.33741814	0.458176119	1.322874238	51.30088131	1001.663575	29.19999999	2277.845016	9.88131291682493E-324	514.4882773	257.2441386	99.86300472	0	0	0	0	0	0	0
6:14:45	-368.8749001	2284.407157	4.283716646	4.072602235	11.33741814	0.458176119	1.322874238	51.30088131	1001.663575	29.19999999	2277.845016	9.88131291682493E-324	514.4882773	257.2441386	99.86300472	0	0	0	0	0	0	0
6:14:46	-368.8749001	2284.407157	4.283716646	4.072602235	11.33741814	0.458176119	1.322874238	51.30088131	1001.663575	29.19999999	2277.845016	9.88131291682493E-324	514.4882773	257.2441386	99.86300472	0	0	0	0	0	0	0
6:14:46	-368.8749001	2284.407157	4.283716646	4.072602235	11.33741814	0.458176119	1.322874238	51.30088131	1001.663575	29.19999999	2277.845016	9.88131291682493E-324	514.4882773	257.2441386	99.86300472	0	0	0	0	0	0	0
6:14:46	-368.8749001	2284.407157	4.283716646	4.072602235	11.33741814	0.458176119	1.322874238	51.30088131	1001.663575	29.19999999	2277.845016	9.88131291682493E-324	514.4882773	257.2441386	99.86300472	0	0	0	0	0	0	0
6:14:46	-368.8749001	2284.407157	4.283716646	4.072602235	11.33741814	0.458176119	1.322874238	51.30088131	1001.663575	29.19999999	2277.845016	9.88131291682493E-324	514.4882773	257.2441386	99.86300472	0	0	0	0	0	0	0
6:14:46	-368.8749001	2284.407157	4.283716646	4.072602235	11.33741814	0.458176119	1.322874238	51.30088131	1001.663575	29.19999999	2277.845016	9.88131291682493E-324	514.4882773	257.2441386	99.86300472	0	0	0	0	0	0	0
6:14:46	-574.5732368	2301.054576	3.692662923	3.754740344	11.49100609	-1.166589827	0.62745561	51.39805123	1001.301686	29.2	2274.287864	9.88131291682493E-324	515.076182	257.537847	99.86300242	0	0	0	0	0	0	0
6:14:46	-574.5732368	2301.054576	3.692662923	3.754740344	11.49100609	-1.166589827	0.62745561	51.39805123	1001.301686	29.2	2274.287864	9.88131291682493E-324	515.076182	257.537847	99.86300242	0	0	0	0	0	0	0
6:14:46	-574.5732368	2301.054576	3.692662923	3.754740344	11.49100609	-1.166589827	0.62745561	51.39805123	1001.301686	29.2	2274.287864	9.88131291682493E-324	515.076182	257.537847	99.86300242	0	0	0	0	0	0	0
6:14:46	-574.5732368	2301.054576	3.692662923	3.754740344	11.49100609	-1.166589827	0.62745561	51.39805123	1001.301686	29.2	2274.287864	9.88131291682493E-324	515.076182	257.537847	99.86300242	0	0	0	0	0	0	0
6:14:46	-574.5732368	2301.054576	3.692662923	3.754740344	11.49100609	-1.166589827	0.62745561	51.39805123	1001.301686	29.2	2274.287864	9.88131291682493E-324	515.076182	257.537847	99.86300242	0	0	0	0	0	0	0
6:14:46	-574.5732368	2301.054576	3.692662923	3.754740344	11.49100609	-1.166589827	0.62745561	51.39805123	1001.301686	29.2	2274.287864	9.88131291682493E-324	515.076182	257.537847	99.86300242	0	0	0	0	0	0	0
6:14:46	-574.5732368	2301.054576	3.692662923	3.754740344	11.49100609	-1.166589827	0.62745561	51.39805123	1001.301686	29.2	2274.287864	9.88131291682493E-324	515.076182	257.537847	99.86300242	0	0	0	0	0	0	0
6:14:46	-574.5732368	2301.054576	3.692662923	3.754740344	11.49100609	-1.166589827	0.62745561	51.39805123	1001.301686	29.2	2274.287864	9.88131291682493E-324	515.076182	257.537847	99.86300242	0	0	0	0	0	0	0
6:14:46	-574.5732368	2301.054576	3.692662923	3.754740344	11.49100609	-1.166589827	0.62745561	51.39805123	1001.301686	29.2	2274.287864	9.88131291682493E-324	515.076182	257.537847	99.86300242	0	0	0	0	0	0	0
6:14:46	-158.6555453	2348.586775	2.466555416	2.535251056	11.83222712	-3.006613991	-0.502086728	51.44780223	1001.116399	29.2	2273.583763	9.88131291682493E-324	515.3771892	257.6882257	99.86300124	0	0	0	0	0	0	0
6:14:46	-158.6555453	2348.586775	2.466555416	2.535251056	11.83222712	-3.006613991	-0.502086728	51.44780223	1001.116399	29.2	2273.583763	9.88131291682493E-324	515.3771892	257.6882257	99.86300124	0	0	0	0	0	0	0
6:14:46	-158.6555453	2348.586775	2.466555416	2.535251056	11.83222712	-3.006613991	-0.502086728	51.44780223	1001.116399	29.2	2273.583763	9.88131291682493E-324	515.3771892	257.6882257	99.86300124	0	0	0	0	0	0	0
6:14:46	-158.6555453	2348.586775	2.466555416	2.535251056	11.83222712	-3.006613991	-0.502086728	51.44780223	1001.116399	29.2	2273.583763	9.88131291682493E-324	515.3771892	257.6882257	99.86300124	0	0	0	0	0	0	0
6:14:46	-158.6555453	2348.586775	2.466555416	2.535251056	11.83222712	-3.006613991	-0.502086728	51.44780223	1001.116399	29.2	2273.583763	9.88131291682493E-324	515.3771892	257.6882257	99.86300124	0	0	0	0	0	0	0
6:14:46	-158.6555453	2348.586775	2.466555416	2.535251056	11.83222712	-3.006613991	-0.502086728	51.44780223	1001.116399	29.2	2273.583763	9.88131291682493E-324	515.3771892	257.6882257	99.86300124	0	0	0	0	0	0	0
6:14:46	-158.6555453	2348.586775	2.466555416	2.535251056	11.83222712	-3.006613991	-0.502086728	51.44780223	1001.116399	29.2	2273.583763	9.88131291682493E-324	515.3771892	257.6882257	99.86300124	0	0	0	0	0	0	0
6:14:46	-158.6555453	2348.586775	2.466555416	2.535251056	11.83222712	-3.006613991	-0.502086728	51.44780223	1001.116399	29.2	2273.583763	9.88131291682493E-324	515.3771892	257.6882257	99.86300124	0	0	0	0	0	0	0
6:14:46	-0.882095175	2425.386677	1.512252373	1.380064541	12.34030828	-4.816202364	-1.922028405	51.47327474	1001.021532	29.2	2275.47479	9.88131291682493E-324	515.5313048	257.7652195	99.86300063	0	0	0	0	0	0	0
6:14:46	-0.882095175	2425.386677	1.512252373	1.380064541	12.34030828	-4.816202364	-1.922028405	51.47327474	1001.021532	29.2	2275.47479	9.88131291682493E-324	515.5313048	257.7652195	99.86300063	0	0	0	0	0	0	0
6:14:46	-0.882095175	2425.386677	1.512252373	1.380064541	12.34030828	-4.816202364	-1.922028405	51.47327474	1001.021532	29.2	2275.47479	9.88131291682493E-324	515.5313048	257.7652195	99.86300063	0	0	0	0	0	0	0
6:14:46	-0.882095175	2425.386677	1.512252373	1.380064541	12.34030828	-4.816202364	-1.922028405	51.47327474	1001.021532	29.2	2275.47479	9.88131291682493E-324	515.5313048	257.7652195	99.86300063	0	0	0	0	0	0	0
6:14:46	-0.882095175	2425.386677	1.512252373	1.380064541	12.34030828	-4.816202364	-1.922028405	51.47327474	1001.021532	29.2	2275.47479	9.88131291682493E-324	515.5313048	257.7652195	99.86300063	0	0	0	0	0	0	0
6:14:46	-0.882095175	2425.386677	1.512252373	1.380064541	12.34030828	-4.816202364	-1.922028405	51.47327474	1001.021532	29.2	2275.47479	9.88131291682493E-324	515.5313048	257.7652195	99.86300063	0	0	0	0	0	0	0
6:14:46	-0.882095175	2425.386677	1.512252373	1.380064541	12.34030828	-4.816202364	-1.922028405	51.47327474	1001.021532	29.2	2275.47479	9.88131291682493E-324	515.5313048	257.7652195	99.86300063	0	0	0	0	0	0	0
6:14:46	-0.882095175	2425.386677	1.512252373	1.380064541	12.34030828	-4.816202364	-1.922028405	51.47327474	1001.021532	29.2	2275.47479	9.88131291682493E-324	515.5313048	257.7652195	99.86300063	0	0	0	0	0	0	0
6:14:46	466.7051993	2527.240907	0.691401215	0.631329045	12.96040584	-6.35317561	-3.448078543	51.48631667	1001.676961	29.2	2280.106197	9.88131291682493E-324	515.6102121	257.8046404	99.86300032	0	0	0	0	0	0	0
6:14:46	466.7051993	2527.240907	0.691401215	0.631329045	12.96040584	-6.35317561	-3.448078543	51.48631667	1001.676961	29.2	2280.106197	9.88131291682493E-324	515.6102121	257.8046404	99.86300032	0	0	0	0	0	0	0
6:14:47	466.7051993	2527.240907	0.691401215	0.631329045	12.96040584	-6.35317561	-3.448078543	51.48631667	1001.676961	29.2	2280.106197	9.88131291682493E-324	515.6102121	257.8046404	99.86300032	0	0	0	0	0	0	0
6:14:47	466.7051993	2527.240907	0.691401215	0.631329045	12.96040584	-6.35317561	-3.448078543	51.48631667	1001.676961	29.2	2280.106197	9.88131291682493E-324	515.6102121	257.8046404	99.86300032	0	0	0	0	0	0	0
6:14:47	466.7051993	2527.240907	0.691401215	0.631329045	12.96040584	-6.35317561	-3.448078543	51.48631667	1001.676961	29.2	2280.106197	9.88131291682493E-324	515.6102121	257.8046404	99.86300032	0	0	0	0	0	0	0
6:14:47	466.7051993	2527.240907	0.691401215	0.631329045	12.96040584	-6.35317561	-3.448078543	51.48631667	1001.676961	29.2	2280.106197	9.88131291682493E-324	515.6102121	257.8046404	99.86300032	0	0	0	0	0	0	0
6:14:47	466.7051993	2527.240907	0.691401215	0.631329045	12.96040584	-6.35317561	-3.448078543	51.48631667	1001.676961	29.2	2280.106197	9.88131291682493E-324	515.6102121	257.8046404	99.86300032	0	0	0	0	0	0	0
6:14:47	466.7051993	2527.240907	0.691401215	0.631329045	12.96040584	-6.35317561	-3.448078543	51.48631667	1001.676961	29.2	2280.106197	9.88131291682493E-324	515.6102121	257.8046404	99.86300032	0	0	0	0	0	0	0
6:14:47	346.55055	2640.9062	0.387709422	0.714552471	13.62726379	-7.220137912	-4.856104214	51.39539413	1003.0263	29.2	2287.652573	9.88131291682493E-324	515.6506126	257.8248239	99.86300017	0	0	0	0	0	0	0
6:14:47	346.55055	2640.9062	0.387709422	0.714552471	13.62726379	-7.220137912	-4.856104214	51.39539413	1003.0263	29.2	2287.652573	9.88131291682493E-324	515.6506126	257.8248239	99.86300017	0	0	0	0	0	0	0
6:14:47	346.55055	2640.9062	0.387709422	0.714552471	13.62726379	-7.220137912	-4.856104214	51.39539413	1003.0263	29.2	2287.652573	9.88131291682493E-324	515.6506126	257.8248239	99.86300017	0	0	0	0	0	0	0
6:14:47	346.55055	2640.9062	0.387709422	0.714552471	13.62726379	-7.220137912	-4.856104214	51.39539413	1003.0263	29.2	2287.652573	9.88131291682493E-324	515.6506126	257.8248239	99.86300017	0	0	0	0	0	0	0
6:14:47	346.55055	2640.9062	0.387709422	0.714552471	13.62726379	-7.220137912	-4.856104214	51.39539413	1003.0263	29.2	2287.652573	9.88131291682493E-324	515.6506126	257.8248239	99.86300017	0	0	0	0	0	0	0
6:14:47	346.55055	2640.9062	0.387709422	0.714552471	13.62726379	-7.220137912	-4.856104214	51.39539413	1003.0263	29.2	2287.652573	9.88131291682493E-324	515.6506126	257.8248239	99.86300017	0	0	0	0	0	0	0
6:14:47	346.55055	2640.9062	0.387709422	0.714552471	13.62726379	-7.220137912	-4.856104214	51.39539413	1003.0263	29.2	2287.652573	9.88131291682493E-324	515.6506126	257.8248239	99.86300017	0	0	0	0	0	0	0
6:14:47	346.55055	2640.9062	0.387709422	0.714552471	13.62726379	-7.220137912	-4.856104214	51.39539413	1003.0263	29.2	2287.652573	9.88131291682493E-324	515.6506126	257.8248239	99.86300017	0	0	0	0	0	0	0
6:14:47	346.55055	2640.9062	0.387709422	0.714552471	13.62726379	-7.220137912	-4.856104214	51.39539413	1003.0263	29.2	2287.652573	9.88131291682493E-324	515.6506126	257.8248239	99.86300017	0	0	0	0	0	0	0
6:14:47	252.0828176	2749.010126	1.818451224	1.947610865	14.14542306	-6.211590611	-5.612189358	51.3488418	1003.717162	29.2	2298.084493	9.88131291682493E-324	515.6712976	257.8351578	99.86300009	0	0	0	0	0	0	0
6:14:47	252.0828176	2749.010126	1.818451224	1.947610865	14.14542306	-6.211590611	-5.612189358	51.3488418	1003.717162	29.2	2298.084493	9.88131291682493E-324	515.6712976	257.8351578	99.86300009	0	0	0	0	0	0	0
6:14:47	252.0828176	2749.010126	1.818451224	1.947610865	14.14542306	-6.211590611	-5.612189358	51.3488418	1003.717162	29.2	2298.084493	9.88131291682493E-324	515.6712976	257.8351578	99.86300009	0	0	0	0	0	0	0
6:14:47	252.0828176	2749.010126	1.818451224	1.947610865	14.14542306	-6.211590611	-5.612189358	51.3488418	1003.717162	29.2	2298.084493	9.88131291682493E-324	515.6712976	257.8351578	99.86300009	0	0	0	0	0	0	0
6:14:47	252.0828176	2749.010126	1.818451224	1.947610865	14.14542306	-6.211590611	-5.612189358	51.3488418	1003.717162	29.2	2298.084493	9.88131291682493E-324	515.6712976	257.8351578	99.86300009	0	0	0	0	0	0	0
6:14:47	252.0828176	2749.010126	1.818451224	1.947610865	14.14542306	-6.211590611	-5.612189358	51.3488418	1003.717162	29.2	2298.084493	9.88131291682493E-324	515.6712976	257.8351578	99.86300009	0	0	0	0	0	0	0
6:14:47	252.0828176	2749.010126	1.818451224	1.947610865	14.14542306	-6.211590611	-5.612189358	51.3488418	1003.717162	29.2	2298.084493	9.88131291682493E-324	515.6712976	257.8351578	99.86300009	0	0	0	0	0	0	0
6:14:47	252.0828176	2749.010126	1.818451224	1.947610865	14.14542306	-6.211590611	-5.612189358	51.3488418	1003.717162	29.2	2298.084493	9.88131291682493E-324	515.6712976	257.8351578	99.86300009	0	0	0	0	0	0	0
6:14:47	143.6197066	2807.678985	3.181143027	2.965328763	14.37356861	-4.329742393	-5.437816951	51.325007	1004.070883	29.2	2310.483117	9.88131291682493E-324	515.6818884	257.8404488	99.86300004	0	0	0	0	0	0	0
6:14:47	143.6197066	2807.678985	3.181143027	2.965328763	14.37356861	-4.329742393	-5.437816951	51.325007	1004.070883	29.2	2310.483117	9.88131291682493E-324	515.6818884	257.8404488	99.86300004	0	0	0	0	0	0	0
6:14:47	143.6197066	2807.678985	3.181143027	2.965328763	14.37356861	-4.329742393	-5.437816951	51.325007	1004.070883	29.2	2310.483117	9.88131291682493E-324	515.6818884	257.8404488	99.86300004	0	0	0	0	0	0	0
6:14:47	143.6197066	2807.678985	3.181143027	2.965328763	14.37356861	-4.329742393	-5.437816951	51.325007	1004.070883	29.2	2310.483117	9.88131291682493E-324	515.6818884	257.8404488	99.86300004	0	0	0	0	0	0	0
6:14:47	143.6197066	2807.678985	3.181143027	2.965328763	14.37356861	-4.329742393	-5.437816951	51.325007	1004.070883	29.2	2310.483117	9.88131291682493E-324	515.6818884	257.8404488	99.86300004	0	0	0	0	0	0	0
6:14:47	143.6197066	2807.678985	3.181143027	2.965328763	14.37356861	-4.329742393	-5.437816951	51.325007	1004.070883	29.2	2310.483117	9.88131291682493E-324	515.6818884	257.8404488	99.86300004	0	0	0	0	0	0	0
6:14:47	143.6197066	2807.678985	3.181143027	2.965328763	14.37356861	-4.329742393	-5.437816951	51.325007	1004.070883	29.2	2310.483117	9.88131291682493E-324	515.6818884	257.8404488	99.86300004	0	0	0	0	0	0	0
6:14:47	143.6197066	2807.678985	3.181143027	2.965328763	14.37356861	-4.329742393	-5.437816951	51.325007	1004.070883	29.2	2310.483117	9.88131291682493E-324	515.6818884	257.8404488	99.86300004	0	0	0	0	0	0	0
6:14:47	143.6197066	2807.678985	3.181143027	2.965328763	14.37356861	-4.329742393	-5.437816951	51.325007	1004.070883	29.2	2310.483117	9.88131291682493E-324	515.6818884	257.8404488	99.86300004	0	0	0	0	0	0	0
6:14:48	-201.9788222	2819.22192	4.64087323	4.357816327	14.34267513	-2.220540105	-4.511738279	51.31280358	1003.050532	29.2	2323.474916	9.88131291682493E-324	515.6873109	257.8431578	99.86300002	0	0	0	0	0	0	0
6:14:48	-201.9788222	2819.22192	4.64087323	4.357816327	14.34267513	-2.220540105	-4.511738279	51.31280358	1003.050532	29.2	2323.474916	9.88131291682493E-324	515.6873109	257.8431578	99.86300002	0	0	0	0	0	0	0
6:14:48	-201.9788222	2819.22192	4.64087323	4.357816327	14.34267513	-2.220540105	-4.511738279	51.31280358	1003.050532	29.2	2323.474916	9.88131291682493E-324	515.6873109	257.8431578	99.86300002	0	0	0	0	0	0	0
6:14:48	-201.9788222	2819.22192	4.64087323	4.357816327	14.34267513	-2.220540105	-4.511738279	51.31280358	1003.050532	29.2	2323.474916	9.88131291682493E-324	515.6873109	257.8431578	99.86300002	0	0	0	0	0	0	0
6:14:48	-201.9788222	2819.22192	4.64087323	4.357816327	14.34267513	-2.220540105	-4.511738279	51.31280358	1003.050532	29.2	2323.474916	9.88131291682493E-324	515.6873109	257.8431578	99.86300002	0	0	0	0	0	0	0
6:14:48	-201.9788222	2819.22192	4.64087323	4.357816327	14.34267513	-2.220540105	-4.511738279	51.31280358	1003.050532	29.2	2323.474916	9.88131291682493E-324	515.6873109	257.8431578	99.86300002	0	0	0	0	0	0	0
6:14:48	-201.9788222	2819.22192	4.64087323	4.357816327	14.34267513	-2.220540105	-4.511738279	51.31280358	1003.050532	29.2	2323.474916	9.88131291682493E-324	515.6873109	257.8431578	99.86300002	0	0	0	0	0	0	0
6:14:48	-201.9788222	2819.22192	4.64087323	4.357816327	14.34267513	-2.220540105	-4.511738279	51.31280358	1003.050532	29.2	2323.474916	9.88131291682493E-324	515.6873109	257.8431578	99.86300002	0	0	0	0	0	0	0
6:14:48	21.76737903	2791.303495	5.887319094	5.693585959	14.08118566	-0.240412534	-3.130505999	51.45295543	1002.528112	29.2	2335.898221	9.88131291682493E-324	516.5987432	258.2988728	99.86397601	0	0	0	0	0	0	0
6:14:48	21.76737903	2791.303495	5.887319094	5.693585959	14.08118566	-0.240412534	-3.130505999	51.45295543	1002.528112	29.2	2335.898221	9.88131291682493E-324	516.5987432	258.2988728	99.86397601	0	0	0	0	0	0	0
6:14:48	21.76737903	2791.303495	5.887319094	5.693585959	14.08118566	-0.240412534	-3.130505999	51.45295543	1002.528112	29.2	2335.898221	9.88131291682493E-324	516.5987432	258.2988728	99.86397601	0	0	0	0	0	0	0
6:14:48	21.76737903	2791.303495	5.887319094	5.693585959	14.08118566	-0.240412534	-3.130505999	51.45295543	1002.528112	29.2	2335.898221	9.88131291682493E-324	516.5987432	258.2988728	99.86397601	0	0	0	0	0	0	0
6:14:48	21.76737903	2791.303495	5.887319094	5.693585959	14.08118566	-0.240412534	-3.130505999	51.45295543	1002.528112	29.2	2335.898221	9.88131291682493E-324	516.5987432	258.2988728	99.86397601	0	0	0	0	0	0	0
6:14:48	21.76737903	2791.303495	5.887319094	5.693585959	14.08118566	-0.240412534	-3.130505999	51.45295543	1002.528112	29.2	2335.898221	9.88131291682493E-324	516.5987432	258.2988728	99.86397601	0	0	0	0	0	0	0
6:14:48	21.76737903	2791.303495	5.887319094	5.693585959	14.08118566	-0.240412534	-3.130505999	51.45295543	1002.528112	29.2	2335.898221	9.88131291682493E-324	516.5987432	258.2988728	99.86397601	0	0	0	0	0	0	0
6:14:48	21.76737903	2791.303495	5.887319094	5.693585959	14.08118566	-0.240412534	-3.130505999	51.45295543	1002.528112	29.2	2335.898221	9.88131291682493E-324	516.5987432	258.2988728	99.86397601	0	0	0	0	0	0	0
6:14:48	-159.5181419	2732.817206	6.850331376	6.470796011	13.68473506	1.372420783	-1.590203071	51.52471318	1002.260634	29.2	2346.828025	9.88131291682493E-324	517.0653965	258.5321989	99.86447572	0	0	0	0	0	0	0
6:14:48	-159.5181419	2732.817206	6.850331376	6.470796011	13.68473506	1.372420783	-1.590203071	51.52471318	1002.260634	29.2	2346.828025	9.88131291682493E-324	517.0653965	258.5321989	99.86447572	0	0	0	0	0	0	0
6:14:48	-159.5181419	2732.817206	6.850331376	6.470796011	13.68473506	1.372420783	-1.590203071	51.52471318	1002.260634	29.2	2346.828025	9.88131291682493E-324	517.0653965	258.5321989	99.86447572	0	0	0	0	0	0	0
6:14:48	-159.5181419	2732.817206	6.850331376	6.470796011	13.68473506	1.372420783	-1.590203071	51.52471318	1002.260634	29.2	2346.828025	9.88131291682493E-324	517.0653965	258.5321989	99.86447572	0	0	0	0	0	0	0
6:14:48	-159.5181419	2732.817206	6.850331376	6.470796011	13.68473506	1.372420783	-1.590203071	51.52471318	1002.260634	29.2	2346.828025	9.88131291682493E-324	517.0653965	258.5321989	99.86447572	0	0	0	0	0	0	0
6:14:48	-159.5181419	2732.817206	6.850331376	6.470796011	13.68473506	1.372420783	-1.590203071	51.52471318	1002.260634	29.2	2346.828025	9.88131291682493E-324	517.0653965	258.5321989	99.86447572	0	0	0	0	0	0	0
6:14:48	-159.5181419	2732.817206	6.850331376	6.470796011	13.68473506	1.372420783	-1.590203071	51.52471318	1002.260634	29.2	2346.828025	9.88131291682493E-324	517.0653965	258.5321989	99.86447572	0	0	0	0	0	0	0
6:14:48	-159.5181419	2732.817206	6.850331376	6.470796011	13.68473506	1.372420783	-1.590203071	51.52471318	1002.260634	29.2	2346.828025	9.88131291682493E-324	517.0653965	258.5321989	99.86447572	0	0	0	0	0	0	0
6:14:48	-159.5181419	2732.817206	6.850331376	6.470796011	13.68473506	1.372420783	-1.590203071	51.52471318	1002.260634	29.2	2346.828025	9.88131291682493E-324	517.0653965	258.5321989	99.86447572	0	0	0	0	0	0	0
6:14:48	-448.0841367	2654.130665	7.029721664	6.308295558	13.24424035	2.097031441	-0.205239973	51.56145315	1002.123684	29.2	2355.711941	9.88131291682493E-324	517.304323	258.6516618	99.86473157	0	0	0	0	0	0	0
6:14:48	-448.0841367	2654.130665	7.029721664	6.308295558	13.24424035	2.097031441	-0.205239973	51.56145315	1002.123684	29.2	2355.711941	9.88131291682493E-324	517.304323	258.6516618	99.86473157	0	0	0	0	0	0	0
6:14:48	-448.0841367	2654.130665	7.029721664	6.308295558	13.24424035	2.097031441	-0.205239973	51.56145315	1002.123684	29.2	2355.711941	9.88131291682493E-324	517.304323	258.6516618	99.86473157	0	0	0	0	0	0	0
6:14:48	-448.0841367	2654.130665	7.029721664	6.308295558	13.24424035	2.097031441	-0.205239973	51.56145315	1002.123684	29.2	2355.711941	9.88131291682493E-324	517.304323	258.6516618	99.86473157	0	0	0	0	0	0	0
6:14:48	-448.0841367	2654.130665	7.029721664	6.308295558	13.24424035	2.097031441	-0.205239973	51.56145315	1002.123684	29.2	2355.711941	9.88131291682493E-324	517.304323	258.6516618	99.86473157	0	0	0	0	0	0	0
6:14:48	-448.0841367	2654.130665	7.029721664	6.308295558	13.24424035	2.097031441	-0.205239973	51.56145315	1002.123684	29.2	2355.711941	9.88131291682493E-324	517.304323	258.6516618	99.86473157	0	0	0	0	0	0	0
6:14:48	-448.0841367	2654.130665	7.029721664	6.308295558	13.24424035	2.097031441	-0.205239973	51.56145315	1002.123684	29.2	2355.711941	9.88131291682493E-324	517.304323	258.6516618	99.86473157	0	0	0	0	0	0	0
6:14:49	-448.0841367	2654.130665	7.029721664	6.308295558	13.24424035	2.097031441	-0.205239973	51.56145315	1002.123684	29.2	2355.711941	9.88131291682493E-324	517.304323	258.6516618	99.86473157	0	0	0	0	0	0	0
6:14:49	-260.90099	2583.111725	6.692377492	6.250743326	12.84467506	2.314512098	0.785613134	51.58026401	1003.255022	29.1512	2362.447882	9.88131291682493E-324	517.4266534	258.7128269	99.86486256	0	0	0	0	0	0	0
6:14:49	-260.90099	2583.111725	6.692377492	6.250743326	12.84467506	2.314512098	0.785613134	51.58026401	1003.255022	29.1512	2362.447882	9.88131291682493E-324	517.4266534	258.7128269	99.86486256	0	0	0	0	0	0	0
6:14:49	-260.90099	2583.111725	6.692377492	6.250743326	12.84467506	2.314512098	0.785613134	51.58026401	1003.255022	29.1512	2362.447882	9.88131291682493E-324	517.4266534	258.7128269	99.86486256	0	0	0	0	0	0	0
6:14:49	-260.90099	2583.111725	6.692377492	6.250743326	12.84467506	2.314512098	0.785613134	51.58026401	1003.255022	29.1512	2362.447882	9.88131291682493E-324	517.4266534	258.7128269	99.86486256	0	0	0	0	0	0	0
6:14:49	-260.90099	2583.111725	6.692377492	6.250743326	12.84467506	2.314512098	0.785613134	51.58026401	1003.255022	29.1512	2362.447882	9.88131291682493E-324	517.4266534	258.7128269	99.86486256	0	0	0	0	0	0	0
6:14:49	-260.90099	2583.111725	6.692377492	6.250743326	12.84467506	2.314512098	0.785613134	51.58026401	1003.255022	29.1512	2362.447882	9.88131291682493E-324	517.4266534	258.7128269	99.86486256	0	0	0	0	0	0	0
6:14:49	-260.90099	2583.111725	6.692377492	6.250743326	12.84467506	2.314512098	0.785613134	51.58026401	1003.255022	29.1512	2362.447882	9.88131291682493E-324	517.4266534	258.7128269	99.86486256	0	0	0	0	0	0	0
6:14:49	-260.90099	2583.111725	6.692377492	6.250743326	12.84467506	2.314512098	0.785613134	51.58026401	1003.255022	29.1512	2362.447882	9.88131291682493E-324	517.4266534	258.7128269	99.86486256	0	0	0	0	0	0	0
6:14:49	28.77412513	2523.456619	6.322497276	5.858740583	12.52397763	2.309254194	1.404617925	51.54109517	1003.834267	29.1262144	2367.290939	9.88131291682493E-324	517.4892865	258.7441433	99.86492963	0	0	0	0	0	0	0
6:14:49	28.77412513	2523.456619	6.322497276	5.858740583	12.52397763	2.309254194	1.404617925	51.54109517	1003.834267	29.1262144	2367.290939	9.88131291682493E-324	517.4892865	258.7441433	99.86492963	0	0	0	0	0	0	0
6:14:49	28.77412513	2523.456619	6.322497276	5.858740583	12.52397763	2.309254194	1.404617925	51.54109517	1003.834267	29.1262144	2367.290939	9.88131291682493E-324	517.4892865	258.7441433	99.86492963	0	0	0	0	0	0	0
6:14:49	28.77412513	2523.456619	6.322497276	5.858740583	12.52397763	2.309254194	1.404617925	51.54109517	1003.834267	29.1262144	2367.290939	9.88131291682493E-324	517.4892865	258.7441433	99.86492963	0	0	0	0	0	0	0
6:14:49	28.77412513	2523.456619	6.322497276	5.858740583	12.52397763	2.309254194	1.404617925	51.54109517	1003.834267	29.1262144	2367.290939	9.88131291682493E-324	517.4892865	258.7441433	99.86492963	0	0	0	0	0	0	0
6:14:49	28.77412513	2523.456619	6.322497276	5.858740583	12.52397763	2.309254194	1.404617925	51.54109517	1003.834267	29.1262144	2367.290939	9.88131291682493E-324	517.4892865	258.7441433	99.86492963	0	0	0	0	0	0	0
6:14:49	28.77412513	2523.456619	6.322497276	5.858740583	12.52397763	2.309254194	1.404617925	51.54109517	1003.834267	29.1262144	2367.290939	9.88131291682493E-324	517.4892865	258.7441433	99.86492963	0	0	0	0	0	0	0
6:14:49	28.77412513	2523.456619	6.322497276	5.858740583	12.52397763	2.309254194	1.404617925	51.54109517	1003.834267	29.1262144	2367.290939	9.88131291682493E-324	517.4892865	258.7441433	99.86492963	0	0	0	0	0	0	0
6:14:49	28.77412513	2523.456619	6.322497276	5.858740583	12.52397763	2.309254194	1.404617925	51.54109517	1003.834267	29.1262144	2367.290939	9.88131291682493E-324	517.4892865	258.7441433	99.86492963	0	0	0	0	0	0	0
6:14:49	-161.6021679	2474.471557	6.251382605	5.998427178	12.26318855	2.214426147	1.748716377	51.52104073	1004.130841	29.11342177	2370.620361	9.88131291682493E-324	517.5213547	258.7601774	99.86496397	0	0	0	0	0	0	0
6:14:49	-161.6021679	2474.471557	6.251382605	5.998427178	12.26318855	2.214426147	1.748716377	51.52104073	1004.130841	29.11342177	2370.620361	9.88131291682493E-324	517.5213547	258.7601774	99.86496397	0	0	0	0	0	0	0
6:14:49	-161.6021679	2474.471557	6.251382605	5.998427178	12.26318855	2.214426147	1.748716377	51.52104073	1004.130841	29.11342177	2370.620361	9.88131291682493E-324	517.5213547	258.7601774	99.86496397	0	0	0	0	0	0	0
6:14:49	-161.6021679	2474.471557	6.251382605	5.998427178	12.26318855	2.214426147	1.748716377	51.52104073	1004.130841	29.11342177	2370.620361	9.88131291682493E-324	517.5213547	258.7601774	99.86496397	0	0	0	0	0	0	0
6:14:49	-161.6021679	2474.471557	6.251382605	5.998427178	12.26318855	2.214426147	1.748716377	51.52104073	1004.130841	29.11342177	2370.620361	9.88131291682493E-324	517.5213547	258.7601774	99.86496397	0	0	0	0	0	0	0
6:14:49	-161.6021679	2474.471557	6.251382605	5.998427178	12.26318855	2.214426147	1.748716377	51.52104073	1004.130841	29.11342177	2370.620361	9.88131291682493E-324	517.5213547	258.7601774	99.86496397	0	0	0	0	0	0	0
6:14:49	-161.6021679	2474.471557	6.251382605	5.998427178	12.26318855	2.214426147	1.748716377	51.52104073	1004.130841	29.11342177	2370.620361	9.88131291682493E-324	517.5213547	258.7601774	99.86496397	0	0	0	0	0	0	0
6:14:49	-161.6021679	2474.471557	6.251382605	5.998427178	12.26318855	2.214426147	1.748716377	51.52104073	1004.130841	29.11342177	2370.620361	9.88131291682493E-324	517.5213547	258.7601774	99.86496397	0	0	0	0	0	0	0
6:14:49	230.414034	2433.598109	5.913435894	5.445722715	12.03894454	2.086938187	1.903318785	51.51077285	1004.282687	29.10687195	2372.667929	9.88131291682493E-324	517.5377736	258.7683868	99.86498155	0	0	0	0	0	0	0
6:14:49	230.414034	2433.598109	5.913435894	5.445722715	12.03894454	2.086938187	1.903318785	51.51077285	1004.282687	29.10687195	2372.667929	9.88131291682493E-324	517.5377736	258.7683868	99.86498155	0	0	0	0	0	0	0
6:14:49	230.414034	2433.598109	5.913435894	5.445722715	12.03894454	2.086938187	1.903318785	51.51077285	1004.282687	29.10687195	2372.667929	9.88131291682493E-324	517.5377736	258.7683868	99.86498155	0	0	0	0	0	0	0
6:14:49	230.414034	2433.598109	5.913435894	5.445722715	12.03894454	2.086938187	1.903318785	51.51077285	1004.282687	29.10687195	2372.667929	9.88131291682493E-324	517.5377736	258.7683868	99.86498155	0	0	0	0	0	0	0
6:14:49	230.414034	2433.598109	5.913435894	5.445722715	12.03894454	2.086938187	1.903318785	51.51077285	1004.282687	29.10687195	2372.667929	9.88131291682493E-324	517.5377736	258.7683868	99.86498155	0	0	0	0	0	0	0
6:14:49	230.414034	2433.598109	5.913435894	5.445722715	12.03894454	2.086938187	1.903318785	51.51077285	1004.282687	29.10687195	2372.667929	9.88131291682493E-324	517.5377736	258.7683868	99.86498155	0	0	0	0	0	0	0
6:14:49	230.414034	2433.598109	5.913435894	5.445722715	12.03894454	2.086938187	1.903318785	51.51077285	1004.282687	29.10687195	2372.667929	9.88131291682493E-324	517.5377736	258.7683868	99.86498155	0	0	0	0	0	0	0
6:14:50	230.414034	2433.598109	5.913435894	5.445722715	12.03894454	2.086938187	1.903318785	51.51077285	1004.282687	29.10687195	2372.667929	9.88131291682493E-324	517.5377736	258.7683868	99.86498155	0	0	0	0	0	0	0
6:14:50	230.414034	2433.598109	5.913435894	5.445722715	12.03894454	2.086938187	1.903318785	51.51077285	1004.282687	29.10687195	2372.667929	9.88131291682493E-324	517.5377736	258.7683868	99.86498155	0	0	0	0	0	0	0
6:14:50	17.40515342	2394.425304	5.625135178	5.36792203	11.8501876	1.930416352	1.934307218	51.7983157	1000.48376	29.10351844	2362.171252	9.88131291682493E-324	518.4597161	259.2293581	99.86547856	0	0	0	0	0	0	0
6:14:50	17.40515342	2394.425304	5.625135178	5.36792203	11.8501876	1.930416352	1.934307218	51.7983157	1000.48376	29.10351844	2362.171252	9.88131291682493E-324	518.4597161	259.2293581	99.86547856	0	0	0	0	0	0	0
6:14:50	17.40515342	2394.425304	5.625135178	5.36792203	11.8501876	1.930416352	1.934307218	51.7983157	1000.48376	29.10351844	2362.171252	9.88131291682493E-324	518.4597161	259.2293581	99.86547856	0	0	0	0	0	0	0
6:14:50	17.40515342	2394.425304	5.625135178	5.36792203	11.8501876	1.930416352	1.934307218	51.7983157	1000.48376	29.10351844	2362.171252	9.88131291682493E-324	518.4597161	259.2293581	99.86547856	0	0	0	0	0	0	0
6:14:50	17.40515342	2394.425304	5.625135178	5.36792203	11.8501876	1.930416352	1.934307218	51.7983157	1000.48376	29.10351844	2362.171252	9.88131291682493E-324	518.4597161	259.2293581	99.86547856	0	0	0	0	0	0	0
6:14:50	17.40515342	2394.425304	5.625135178	5.36792203	11.8501876	1.930416352	1.934307218	51.7983157	1000.48376	29.10351844	2362.171252	9.88131291682493E-324	518.4597161	259.2293581	99.86547856	0	0	0	0	0	0	0
6:14:50	17.40515342	2394.425304	5.625135178	5.36792203	11.8501876	1.930416352	1.934307218	51.7983157	1000.48376	29.10351844	2362.171252	9.88131291682493E-324	518.4597161	259.2293581	99.86547856	0	0	0	0	0	0	0
6:14:50	17.40515342	2394.425304	5.625135178	5.36792203	11.8501876	1.930416352	1.934307218	51.7983157	1000.48376	29.10351844	2362.171252	9.88131291682493E-324	518.4597161	259.2293581	99.86547856	0	0	0	0	0	0	0
6:14:50	-99.70716945	2365.739052	5.406237211	4.956192079	11.70549605	1.806981172	1.903813296	51.94553764	998.5387089	29.10180144	2348.391953	9.88131291682493E-324	518.9317506	259.4653753	99.86573302	0	0	0	0	0	0	0
6:14:50	-99.70716945	2365.739052	5.406237211	4.956192079	11.70549605	1.806981172	1.903813296	51.94553764	998.5387089	29.10180144	2348.391953	9.88131291682493E-324	518.9317506	259.4653753	99.86573302	0	0	0	0	0	0	0
6:14:50	-99.70716945	2365.739052	5.406237211	4.956192079	11.70549605	1.806981172	1.903813296	51.94553764	998.5387089	29.10180144	2348.391953	9.88131291682493E-324	518.9317506	259.4653753	99.86573302	0	0	0	0	0	0	0
6:14:50	-99.70716945	2365.739052	5.406237211	4.956192079	11.70549605	1.806981172	1.903813296	51.94553764	998.5387089	29.10180144	2348.391953	9.88131291682493E-324	518.9317506	259.4653753	99.86573302	0	0	0	0	0	0	0
6:14:50	-99.70716945	2365.739052	5.406237211	4.956192079	11.70549605	1.806981172	1.903813296	51.94553764	998.5387089	29.10180144	2348.391953	9.88131291682493E-324	518.9317506	259.4653753	99.86573302	0	0	0	0	0	0	0
6:14:50	-99.70716945	2365.739052	5.406237211	4.956192079	11.70549605	1.806981172	1.903813296	51.94553764	998.5387089	29.10180144	2348.391953	9.88131291682493E-324	518.9317506	259.4653753	99.86573302	0	0	0	0	0	0	0
6:14:50	-99.70716945	2365.739052	5.406237211	4.956192079	11.70549605	1.806981172	1.903813296	51.94553764	998.5387089	29.10180144	2348.391953	9.88131291682493E-324	518.9317506	259.4653753	99.86573302	0	0	0	0	0	0	0
6:14:50	-99.70716945	2365.739052	5.406237211	4.956192079	11.70549605	1.806981172	1.903813296	51.94553764	998.5387089	29.10180144	2348.391953	9.88131291682493E-324	518.9317506	259.4653753	99.86573302	0	0	0	0	0	0	0
6:14:50	-341.3544228	2342.601938	5.241713452	5.018354345	11.59509398	1.70168636	1.842888407	52.02091527	997.5428429	29.10092234	2333.360672	9.88131291682493E-324	519.1734323	259.5862162	99.86586331	0	0	0	0	0	0	0
6:14:50	-341.3544228	2342.601938	5.241713452	5.018354345	11.59509398	1.70168636	1.842888407	52.02091527	997.5428429	29.10092234	2333.360672	9.88131291682493E-324	519.1734323	259.5862162	99.86586331	0	0	0	0	0	0	0
6:14:50	-341.3544228	2342.601938	5.241713452	5.018354345	11.59509398	1.70168636	1.842888407	52.02091527	997.5428429	29.10092234	2333.360672	9.88131291682493E-324	519.1734323	259.5862162	99.86586331	0	0	0	0	0	0	0
6:14:50	-341.3544228	2342.601938	5.241713452	5.018354345	11.59509398	1.70168636	1.842888407	52.02091527	997.5428429	29.10092234	2333.360672	9.88131291682493E-324	519.1734323	259.5862162	99.86586331	0	0	0	0	0	0	0
6:14:50	-341.3544228	2342.601938	5.241713452	5.018354345	11.59509398	1.70168636	1.842888407	52.02091527	997.5428429	29.10092234	2333.360672	9.88131291682493E-324	519.1734323	259.5862162	99.86586331	0	0	0	0	0	0	0
6:14:50	-341.3544228	2342.601938	5.241713452	5.018354345	11.59509398	1.70168636	1.842888407	52.02091527	997.5428429	29.10092234	2333.360672	9.88131291682493E-324	519.1734323	259.5862162	99.86586331	0	0	0	0	0	0	0
6:14:50	-341.3544228	2342.601938	5.241713452	5.018354345	11.59509398	1.70168636	1.842888407	52.02091527	997.5428429	29.10092234	2333.360672	9.88131291682493E-324	519.1734323	259.5862162	99.86586331	0	0	0	0	0	0	0
6:14:50	-341.3544228	2342.601938	5.241713452	5.018354345	11.59509398	1.70168636	1.842888407	52.02091527	997.5428429	29.10092234	2333.360672	9.88131291682493E-324	519.1734323	259.5862162	99.86586331	0	0	0	0	0	0	0
6:14:50	-94.89800045	2325.123656	5.039597287	4.923773424	11.50818412	1.619623416	1.769310865	52.05950862	997.0329596	29.10047224	2318.893048	9.88131291682493E-324	519.2971734	259.6480867	99.86593001	0	0	0	0	0	0	0
6:14:50	-94.89800045	2325.123656	5.039597287	4.923773424	11.50818412	1.619623416	1.769310865	52.05950862	997.0329596	29.10047224	2318.893048	9.88131291682493E-324	519.2971734	259.6480867	99.86593001	0	0	0	0	0	0	0
6:14:50	-94.89800045	2325.123656	5.039597287	4.923773424	11.50818412	1.619623416	1.769310865	52.05950862	997.0329596	29.10047224	2318.893048	9.88131291682493E-324	519.2971734	259.6480867	99.86593001	0	0	0	0	0	0	0
6:14:50	-94.89800045	2325.123656	5.039597287	4.923773424	11.50818412	1.619623416	1.769310865	52.05950862	997.0329596	29.10047224	2318.893048	9.88131291682493E-324	519.2971734	259.6480867	99.86593001	0	0	0	0	0	0	0
6:14:50	-94.89800045	2325.123656	5.039597287	4.923773424	11.50818412	1.619623416	1.769310865	52.05950862	997.0329596	29.10047224	2318.893048	9.88131291682493E-324	519.2971734	259.6480867	99.86593001	0	0	0	0	0	0	0
6:14:50	-94.89800045	2325.123656	5.039597287	4.923773424	11.50818412	1.619623416	1.769310865	52.05950862	997.0329596	29.10047224	2318.893048	9.88131291682493E-324	519.2971734	259.6480867	99.86593001	0	0	0	0	0	0	0
6:14:51	-94.89800045	2325.123656	5.039597287	4.923773424	11.50818412	1.619623416	1.769310865	52.05950862	997.0329596	29.10047224	2318.893048	9.88131291682493E-324	519.2971734	259.6480867	99.86593001	0	0	0	0	0	0	0
6:14:51	-94.89800045	2325.123656	5.039597287	4.923773424	11.50818412	1.619623416	1.769310865	52.05950862	997.0329596	29.10047224	2318.893048	9.88131291682493E-324	519.2971734	259.6480867	99.86593001	0	0	0	0	0	0	0
6:14:51	-94.89800045	2325.123656	5.039597287	4.923773424	11.50818412	1.619623416	1.769310865	52.05950862	997.0329596	29.10047224	2318.893048	9.88131291682493E-324	519.2971734	259.6480867	99.86593001	0	0	0	0	0	0	0
6:14:51	97.11999177	2313.15668	4.804993811	4.626195993	11.44075027	1.562655189	1.697063163	51.88406841	999.8985153	29.10024179	2306.724281	9.88131291682493E-324	519.3605288	259.6797644	99.86596417	0	0	0	0	0	0	0
6:14:51	97.11999177	2313.15668	4.804993811	4.626195993	11.44075027	1.562655189	1.697063163	51.88406841	999.8985153	29.10024179	2306.724281	9.88131291682493E-324	519.3605288	259.6797644	99.86596417	0	0	0	0	0	0	0
6:14:51	97.11999177	2313.15668	4.804993811	4.626195993	11.44075027	1.562655189	1.697063163	51.88406841	999.8985153	29.10024179	2306.724281	9.88131291682493E-324	519.3605288	259.6797644	99.86596417	0	0	0	0	0	0	0
6:14:51	97.11999177	2313.15668	4.804993811	4.626195993	11.44075027	1.562655189	1.697063163	51.88406841	999.8985153	29.10024179	2306.724281	9.88131291682493E-324	519.3605288	259.6797644	99.86596417	0	0	0	0	0	0	0
6:14:51	97.11999177	2313.15668	4.804993811	4.626195993	11.44075027	1.562655189	1.697063163	51.88406841	999.8985153	29.10024179	2306.724281	9.88131291682493E-324	519.3605288	259.6797644	99.86596417	0	0	0	0	0	0	0
6:14:51	97.11999177	2313.15668	4.804993811	4.626195993	11.44075027	1.562655189	1.697063163	51.88406841	999.8985153	29.10024179	2306.724281	9.88131291682493E-324	519.3605288	259.6797644	99.86596417	0	0	0	0	0	0	0
6:14:51	97.11999177	2313.15668	4.804993811	4.626195993	11.44075027	1.562655189	1.697063163	51.88406841	999.8985153	29.10024179	2306.724281	9.88131291682493E-324	519.3605288	259.6797644	99.86596417	0	0	0	0	0	0	0
6:14:51	97.11999177	2313.15668	4.804993811	4.626195993	11.44075027	1.562655189	1.697063163	51.88406841	999.8985153	29.10024179	2306.724281	9.88131291682493E-324	519.3605288	259.6797644	99.86596417	0	0	0	0	0	0	0
6:14:51	225.6816438	2303.937156	4.677300831	4.234204349	11.38834414	1.517799457	1.630864339	51.79424303	1001.36568	29.10012379	2296.705456	9.88131291682493E-324	519.3929667	259.6959834	99.86598165	0	0	0	0	0	0	0
6:14:51	225.6816438	2303.937156	4.677300831	4.234204349	11.38834414	1.517799457	1.630864339	51.79424303	1001.36568	29.10012379	2296.705456	9.88131291682493E-324	519.3929667	259.6959834	99.86598165	0	0	0	0	0	0	0
6:14:51	225.6816438	2303.937156	4.677300831	4.234204349	11.38834414	1.517799457	1.630864339	51.79424303	1001.36568	29.10012379	2296.705456	9.88131291682493E-324	519.3929667	259.6959834	99.86598165	0	0	0	0	0	0	0
6:14:51	225.6816438	2303.937156	4.677300831	4.234204349	11.38834414	1.517799457	1.630864339	51.79424303	1001.36568	29.10012379	2296.705456	9.88131291682493E-324	519.3929667	259.6959834	99.86598165	0	0	0	0	0	0	0
6:14:51	225.6816438	2303.937156	4.677300831	4.234204349	11.38834414	1.517799457	1.630864339	51.79424303	1001.36568	29.10012379	2296.705456	9.88131291682493E-324	519.3929667	259.6959834	99.86598165	0	0	0	0	0	0	0
6:14:51	225.6816438	2303.937156	4.677300831	4.234204349	11.38834414	1.517799457	1.630864339	51.79424303	1001.36568	29.10012379	2296.705456	9.88131291682493E-324	519.3929667	259.6959834	99.86598165	0	0	0	0	0	0	0
6:14:51	225.6816438	2303.937156	4.677300831	4.234204349	11.38834414	1.517799457	1.630864339	51.79424303	1001.36568	29.10012379	2296.705456	9.88131291682493E-324	519.3929667	259.6959834	99.86598165	0	0	0	0	0	0	0
6:14:51	225.6816438	2303.937156	4.677300831	4.234204349	11.38834414	1.517799457	1.630864339	51.79424303	1001.36568	29.10012379	2296.705456	9.88131291682493E-324	519.3929667	259.6959834	99.86598165	0	0	0	0	0	0	0
6:14:51	131.0640256	2295.466488	4.679858026	4.163376626	11.3463602	1.472441322	1.573906542	51.74825243	1002.116868	29.10006338	2289.732409	9.88131291682493E-324	519.409575	259.7042875	99.86599061	0	0	0	0	0	0	0
6:14:51	131.0640256	2295.466488	4.679858026	4.163376626	11.3463602	1.472441322	1.573906542	51.74825243	1002.116868	29.10006338	2289.732409	9.88131291682493E-324	519.409575	259.7042875	99.86599061	0	0	0	0	0	0	0
6:14:51	131.0640256	2295.466488	4.679858026	4.163376626	11.3463602	1.472441322	1.573906542	51.74825243	1002.116868	29.10006338	2289.732409	9.88131291682493E-324	519.409575	259.7042875	99.86599061	0	0	0	0	0	0	0
6:14:51	131.0640256	2295.466488	4.679858026	4.163376626	11.3463602	1.472441322	1.573906542	51.74825243	1002.116868	29.10006338	2289.732409	9.88131291682493E-324	519.409575	259.7042875	99.86599061	0	0	0	0	0	0	0
6:14:51	131.0640256	2295.466488	4.679858026	4.163376626	11.3463602	1.472441322	1.573906542	51.74825243	1002.116868	29.10006338	2289.732409	9.88131291682493E-324	519.409575	259.7042875	99.86599061	0	0	0	0	0	0	0
6:14:51	131.0640256	2295.466488	4.679858026	4.163376626	11.3463602	1.472441322	1.573906542	51.74825243	1002.116868	29.10006338	2289.732409	9.88131291682493E-324	519.409575	259.7042875	99.86599061	0	0	0	0	0	0	0
6:14:51	131.0640256	2295.466488	4.679858026	4.163376626	11.3463602	1.472441322	1.573906542	51.74825243	1002.116868	29.10006338	2289.732409	9.88131291682493E-324	519.409575	259.7042875	99.86599061	0	0	0	0	0	0	0
6:14:51	131.0640256	2295.466488	4.679858026	4.163376626	11.3463602	1.472441322	1.573906542	51.74825243	1002.116868	29.10006338	2289.732409	9.88131291682493E-324	519.409575	259.7042875	99.86599061	0	0	0	0	0	0	0
6:14:51	131.0640256	2295.466488	4.679858026	4.163376626	11.3463602	1.472441322	1.573906542	51.74825243	1002.116868	29.10006338	2289.732409	9.88131291682493E-324	519.409575	259.7042875	99.86599061	0	0	0	0	0	0	0
6:14:51	-29.97024288	2290.085658	4.270519309	3.684096833	11.34921642	0.586249957	1.364504149	51.72470524	1002.501476	29.10003245	2282.955594	9.88131291682493E-324	519.4180784	259.7085392	99.86599519	0	0	0	0	0	0	0
6:14:51	-29.97024288	2290.085658	4.270519309	3.684096833	11.34921642	0.586249957	1.364504149	51.72470524	1002.501476	29.10003245	2282.955594	9.88131291682493E-324	519.4180784	259.7085392	99.86599519	0	0	0	0	0	0	0
6:14:51	-29.97024288	2290.085658	4.270519309	3.684096833	11.34921642	0.586249957	1.364504149	51.72470524	1002.501476	29.10003245	2282.955594	9.88131291682493E-324	519.4180784	259.7085392	99.86599519	0	0	0	0	0	0	0
6:14:51	-29.97024288	2290.085658	4.270519309	3.684096833	11.34921642	0.586249957	1.364504149	51.72470524	1002.501476	29.10003245	2282.955594	9.88131291682493E-324	519.4180784	259.7085392	99.86599519	0	0	0	0	0	0	0
6:14:52	-29.97024288	2290.085658	4.270519309	3.684096833	11.34921642	0.586249957	1.364504149	51.72470524	1002.501476	29.10003245	2282.955594	9.88131291682493E-324	519.4180784	259.7085392	99.86599519	0	0	0	0	0	0	0
6:14:52	-29.97024288	2290.085658	4.270519309	3.684096833	11.34921642	0.586249957	1.364504149	51.72470524	1002.501476	29.10003245	2282.955594	9.88131291682493E-324	519.4180784	259.7085392	99.86599519	0	0	0	0	0	0	0
6:14:52	-29.97024288	2290.085658	4.270519309	3.684096833	11.34921642	0.586249957	1.364504149	51.72470524	1002.501476	29.10003245	2282.955594	9.88131291682493E-324	519.4180784	259.7085392	99.86599519	0	0	0	0	0	0	0
6:14:52	-29.97024288	2290.085658	4.270519309	3.684096833	11.34921642	0.586249957	1.364504149	51.72470524	1002.501476	29.10003245	2282.955594	9.88131291682493E-324	519.4180784	259.7085392	99.86599519	0	0	0	0	0	0	0
6:14:52	106.1675396	2305.719209	3.547113886	2.909457578	11.48834281	-0.996928022	0.708778124	51.56624909	1004.0687	29.10001662	2279.796456	9.88131291682493E-324	518.6294321	259.3144601	99.86550954	0	0	0	0	0	0	0
6:14:52	106.1675396	2305.719209	3.547113886	2.909457578	11.48834281	-0.996928022	0.708778124	51.56624909	1004.0687	29.10001662	2279.796456	9.88131291682493E-324	518.6294321	259.3144601	99.86550954	0	0	0	0	0	0	0
6:14:52	106.1675396	2305.719209	3.547113886	2.909457578	11.48834281	-0.996928022	0.708778124	51.56624909	1004.0687	29.10001662	2279.796456	9.88131291682493E-324	518.6294321	259.3144601	99.86550954	0	0	0	0	0	0	0
6:14:52	106.1675396	2305.719209	3.547113886	2.909457578	11.48834281	-0.996928022	0.708778124	51.56624909	1004.0687	29.10001662	2279.796456	9.88131291682493E-324	518.6294321	259.3144601	99.86550954	0	0	0	0	0	0	0
6:14:52	99.85538537	2334.866414	2.710912887	2.36477285	11.7184994	-2.327273934	-0.075462	51.50639941	1004.660648	29.10001063	2279.284212	9.88131291682493E-324	518.3315566	259.1656144	99.8653261	0	0	0	0	0	0	0
6:14:52	99.85538537	2334.866414	2.710912887	2.36477285	11.7184994	-2.327273934	-0.075462	51.50639941	1004.660648	29.10001063	2279.284212	9.88131291682493E-324	518.3315566	259.1656144	99.8653261	0	0	0	0	0	0	0
6:14:52	99.85538537	2334.866414	2.710912887	2.36477285	11.7184994	-2.327273934	-0.075462	51.50639941	1004.660648	29.10001063	2279.284212	9.88131291682493E-324	518.3315566	259.1656144	99.8653261	0	0	0	0	0	0	0
6:14:52	99.85538537	2334.866414	2.710912887	2.36477285	11.7184994	-2.327273934	-0.075462	51.50639941	1004.660648	29.10001063	2279.284212	9.88131291682493E-324	518.3315566	259.1656144	99.8653261	0	0	0	0	0	0	0
6:14:52	99.85538537	2334.866414	2.710912887	2.36477285	11.7184994	-2.327273934	-0.075462	51.50639941	1004.660648	29.10001063	2279.284212	9.88131291682493E-324	518.3315566	259.1656144	99.8653261	0	0	0	0	0	0	0
6:14:52	238.8337813	2389.747636	1.666219398	1.623459699	12.10592769	-4.023676254	-1.244012544	51.4544765	1005.174196	29.10000544	2279.87474	9.88131291682493E-324	518.073133	259.0364826	99.86516697	0	0	0	0	0	0	0
6:14:52	238.8337813	2389.747636	1.666219398	1.623459699	12.10592769	-4.023676254	-1.244012544	51.4544765	1005.174196	29.10000544	2279.87474	9.88131291682493E-324	518.073133	259.0364826	99.86516697	0	0	0	0	0	0	0
6:14:52	238.8337813	2389.747636	1.666219398	1.623459699	12.10592769	-4.023676254	-1.244012544	51.4544765	1005.174196	29.10000544	2279.87474	9.88131291682493E-324	518.073133	259.0364826	99.86516697	0	0	0	0	0	0	0
6:14:52	238.8337813	2389.747636	1.666219398	1.623459699	12.10592769	-4.023676254	-1.244012544	51.4544765	1005.174196	29.10000544	2279.87474	9.88131291682493E-324	518.073133	259.0364826	99.86516697	0	0	0	0	0	0	0
6:14:52	238.8337813	2389.747636	1.666219398	1.623459699	12.10592769	-4.023676254	-1.244012544	51.4544765	1005.174196	29.10000544	2279.87474	9.88131291682493E-324	518.073133	259.0364826	99.86516697	0	0	0	0	0	0	0
6:14:52	238.8337813	2389.747636	1.666219398	1.623459699	12.10592769	-4.023676254	-1.244012544	51.4544765	1005.174196	29.10000544	2279.87474	9.88131291682493E-324	518.073133	259.0364826	99.86516697	0	0	0	0	0	0	0
6:14:52	238.8337813	2389.747636	1.666219398	1.623459699	12.10592769	-4.023676254	-1.244012544	51.4544765	1005.174196	29.10000544	2279.87474	9.88131291682493E-324	518.073133	259.0364826	99.86516697	0	0	0	0	0	0	0
6:14:52	238.8337813	2389.747636	1.666219398	1.623459699	12.10592769	-4.023676254	-1.244012544	51.4544765	1005.174196	29.10000544	2279.87474	9.88131291682493E-324	518.073133	259.0364826	99.86516697	0	0	0	0	0	0	0
6:14:52	192.770736	2441.75003	1.047248332	1.142067366	12.45737898	-5.278818242	-2.232022423	51.42789197	1005.437132	29.10000279	2281.315003	9.88131291682493E-324	517.9408201	258.9703671	99.86508549	0	0	0	0	0	0	0
6:14:52	192.770736	2441.75003	1.047248332	1.142067366	12.45737898	-5.278818242	-2.232022423	51.42789197	1005.437132	29.10000279	2281.315003	9.88131291682493E-324	517.9408201	258.9703671	99.86508549	0	0	0	0	0	0	0
6:14:52	192.770736	2441.75003	1.047248332	1.142067366	12.45737898	-5.278818242	-2.232022423	51.42789197	1005.437132	29.10000279	2281.315003	9.88131291682493E-324	517.9408201	258.9703671	99.86508549	0	0	0	0	0	0	0
6:14:52	192.770736	2441.75003	1.047248332	1.142067366	12.45737898	-5.278818242	-2.232022423	51.42789197	1005.437132	29.10000279	2281.315003	9.88131291682493E-324	517.9408201	258.9703671	99.86508549	0	0	0	0	0	0	0
6:14:52	192.770736	2441.75003	1.047248332	1.142067366	12.45737898	-5.278818242	-2.232022423	51.42789197	1005.437132	29.10000279	2281.315003	9.88131291682493E-324	517.9408201	258.9703671	99.86508549	0	0	0	0	0	0	0
6:14:52	192.770736	2441.75003	1.047248332	1.142067366	12.45737898	-5.278818242	-2.232022423	51.42789197	1005.437132	29.10000279	2281.315003	9.88131291682493E-324	517.9408201	258.9703671	99.86508549	0	0	0	0	0	0	0
6:14:52	192.770736	2441.75003	1.047248332	1.142067366	12.45737898	-5.278818242	-2.232022423	51.42789197	1005.437132	29.10000279	2281.315003	9.88131291682493E-324	517.9408201	258.9703671	99.86508549	0	0	0	0	0	0	0
6:14:52	192.770736	2441.75003	1.047248332	1.142067366	12.45737898	-5.278818242	-2.232022423	51.42789197	1005.437132	29.10000279	2281.315003	9.88131291682493E-324	517.9408201	258.9703671	99.86508549	0	0	0	0	0	0	0
6:14:52	86.22684085	2528.402895	0.511495146	0.546082491	12.99260204	-6.56653094	-3.54536348	51.41428069	1005.571756	29.10000143	2285.536842	9.88131291682493E-324	517.8730759	258.9365159	99.86504377	0	0	0	0	0	0	0
6:14:52	86.22684085	2528.402895	0.511495146	0.546082491	12.99260204	-6.56653094	-3.54536348	51.41428069	1005.571756	29.10000143	2285.536842	9.88131291682493E-324	517.8730759	258.9365159	99.86504377	0	0	0	0	0	0	0
6:14:52	86.22684085	2528.402895	0.511495146	0.546082491	12.99260204	-6.56653094	-3.54536348	51.41428069	1005.571756	29.10000143	2285.536842	9.88131291682493E-324	517.8730759	258.9365159	99.86504377	0	0	0	0	0	0	0
6:14:53	86.22684085	2528.402895	0.511495146	0.546082491	12.99260204	-6.56653094	-3.54536348	51.41428069	1005.571756	29.10000143	2285.536842	9.88131291682493E-324	517.8730759	258.9365159	99.86504377	0	0	0	0	0	0	0
6:14:53	86.22684085	2528.402895	0.511495146	0.546082491	12.99260204	-6.56653094	-3.54536348	51.41428069	1005.571756	29.10000143	2285.536842	9.88131291682493E-324	517.8730759	258.9365159	99.86504377	0	0	0	0	0	0	0
6:14:53	86.22684085	2528.402895	0.511495146	0.546082491	12.99260204	-6.56653094	-3.54536348	51.41428069	1005.571756	29.10000143	2285.536842	9.88131291682493E-324	517.8730759	258.9365159	99.86504377	0	0	0	0	0	0	0
6:14:53	86.22684085	2528.402895	0.511495146	0.546082491	12.99260204	-6.56653094	-3.54536348	51.41428069	1005.571756	29.10000143	2285.536842	9.88131291682493E-324	517.8730759	258.9365159	99.86504377	0	0	0	0	0	0	0
6:14:53	86.22684085	2528.402895	0.511495146	0.546082491	12.99260204	-6.56653094	-3.54536348	51.41428069	1005.571756	29.10000143	2285.536842	9.88131291682493E-324	517.8730759	258.9365159	99.86504377	0	0	0	0	0	0	0
6:14:53	86.22684085	2528.402895	0.511495146	0.546082491	12.99260204	-6.56653094	-3.54536348	51.41428069	1005.571756	29.10000143	2285.536842	9.88131291682493E-324	517.8730759	258.9365159	99.86504377	0	0	0	0	0	0	0
6:14:53	86.22684085	2528.402895	0.511495146	0.546082491	12.99260204	-6.56653094	-3.54536348	51.41428069	1005.571756	29.10000143	2285.536842	9.88131291682493E-324	517.8730759	258.9365159	99.86504377	0	0	0	0	0	0	0
6:14:53	86.22684085	2528.402895	0.511495146	0.546082491	12.99260204	-6.56653094	-3.54536348	51.41428069	1005.571756	29.10000143	2285.536842	9.88131291682493E-324	517.8730759	258.9365159	99.86504377	0	0	0	0	0	0	0
6:14:53	86.22684085	2528.402895	0.511495146	0.546082491	12.99260204	-6.56653094	-3.54536348	51.41428069	1005.571756	29.10000143	2285.536842	9.88131291682493E-324	517.8730759	258.9365159	99.86504377	0	0	0	0	0	0	0
6:14:53	86.22684085	2528.402895	0.511495146	0.546082491	12.99260204	-6.56653094	-3.54536348	51.41428069	1005.571756	29.10000143	2285.536842	9.88131291682493E-324	517.8730759	258.9365159	99.86504377	0	0	0	0	0	0	0
6:14:53	86.22684085	2528.402895	0.511495146	0.546082491	12.99260204	-6.56653094	-3.54536348	51.41428069	1005.571756	29.10000143	2285.536842	9.88131291682493E-324	517.8730759	258.9365159	99.86504377	0	0	0	0	0	0	0
6:14:53	86.22684085	2528.402895	0.511495146	0.546082491	12.99260204	-6.56653094	-3.54536348	51.41428069	1005.571756	29.10000143	2285.536842	9.88131291682493E-324	517.8730759	258.9365159	99.86504377	0	0	0	0	0	0	0
6:14:53	86.22684085	2528.402895	0.511495146	0.546082491	12.99260204	-6.56653094	-3.54536348	51.41428069	1005.571756	29.10000143	2285.536842	9.88131291682493E-324	517.8730759	258.9365159	99.86504377	0	0	0	0	0	0	0
6:14:53	86.22684085	2528.402895	0.511495146	0.546082491	12.99260204	-6.56653094	-3.54536348	51.41428069	1005.571756	29.10000143	2285.536842	9.88131291682493E-324	517.8730759	258.9365159	99.86504377	0	0	0	0	0	0	0
6:14:53	330.2557123	2747.393277	1.69154612	1.690404217	14.14098374	-6.292105455	-5.617092788	51.6251004	1001.983742	29.10000037	2303.283133	9.88131291682493E-324	517.8206321	258.9103103	99.86501147	0	0	0	0	0	0	0
6:14:53	330.2557123	2747.393277	1.69154612	1.690404217	14.14098374	-6.292105455	-5.617092788	51.6251004	1001.983742	29.10000037	2303.283133	9.88131291682493E-324	517.8206321	258.9103103	99.86501147	0	0	0	0	0	0	0
6:14:53	330.2557123	2747.393277	1.69154612	1.690404217	14.14098374	-6.292105455	-5.617092788	51.6251004	1001.983742	29.10000037	2303.283133	9.88131291682493E-324	517.8206321	258.9103103	99.86501147	0	0	0	0	0	0	0
6:14:53	330.2557123	2747.393277	1.69154612	1.690404217	14.14098374	-6.292105455	-5.617092788	51.6251004	1001.983742	29.10000037	2303.283133	9.88131291682493E-324	517.8206321	258.9103103	99.86501147	0	0	0	0	0	0	0
6:14:53	330.2557123	2747.393277	1.69154612	1.690404217	14.14098374	-6.292105455	-5.617092788	51.6251004	1001.983742	29.10000037	2303.283133	9.88131291682493E-324	517.8206321	258.9103103	99.86501147	0	0	0	0	0	0	0
6:14:53	330.2557123	2747.393277	1.69154612	1.690404217	14.14098374	-6.292105455	-5.617092788	51.6251004	1001.983742	29.10000037	2303.283133	9.88131291682493E-324	517.8206321	258.9103103	99.86501147	0	0	0	0	0	0	0
6:14:53	330.2557123	2747.393277	1.69154612	1.690404217	14.14098374	-6.292105455	-5.617092788	51.6251004	1001.983742	29.10000037	2303.283133	9.88131291682493E-324	517.8206321	258.9103103	99.86501147	0	0	0	0	0	0	0
6:14:53	330.2557123	2747.393277	1.69154612	1.690404217	14.14098374	-6.292105455	-5.617092788	51.6251004	1001.983742	29.10000037	2303.283133	9.88131291682493E-324	517.8206321	258.9103103	99.86501147	0	0	0	0	0	0	0
6:14:53	-31.47329929	2808.107438	3.165815613	2.919614959	14.38259168	-4.466197993	-5.494679508	51.6616514	1001.361668	29.10000019	2315.1811	9.88131291682493E-324	517.8115396	258.9057669	99.86500587	0	0	0	0	0	0	0
6:14:53	-31.47329929	2808.107438	3.165815613	2.919614959	14.38259168	-4.466197993	-5.494679508	51.6616514	1001.361668	29.10000019	2315.1811	9.88131291682493E-324	517.8115396	258.9057669	99.86500587	0	0	0	0	0	0	0
6:14:53	-31.47329929	2808.107438	3.165815613	2.919614959	14.38259168	-4.466197993	-5.494679508	51.6616514	1001.361668	29.10000019	2315.1811	9.88131291682493E-324	517.8115396	258.9057669	99.86500587	0	0	0	0	0	0	0
6:14:53	-31.47329929	2808.107438	3.165815613	2.919614959	14.38259168	-4.466197993	-5.494679508	51.6616514	1001.361668	29.10000019	2315.1811	9.88131291682493E-324	517.8115396	258.9057669	99.86500587	0	0	0	0	0	0	0
6:14:53	-31.47329929	2808.107438	3.165815613	2.919614959	14.38259168	-4.466197993	-5.494679508	51.6616514	1001.361668	29.10000019	2315.1811	9.88131291682493E-324	517.8115396	258.9057669	99.86500587	0	0	0	0	0	0	0
6:14:53	-31.47329929	2808.107438	3.165815613	2.919614959	14.38259168	-4.466197993	-5.494679508	51.6616514	1001.361668	29.10000019	2315.1811	9.88131291682493E-324	517.8115396	258.9057669	99.86500587	0	0	0	0	0	0	0
6:14:53	-31.47329929	2808.107438	3.165815613	2.919614959	14.38259168	-4.466197993	-5.494679508	51.6616514	1001.361668	29.10000019	2315.1811	9.88131291682493E-324	517.8115396	258.9057669	99.86500587	0	0	0	0	0	0	0
6:14:53	-31.47329929	2808.107438	3.165815613	2.919614959	14.38259168	-4.466197993	-5.494679508	51.6616514	1001.361668	29.10000019	2315.1811	9.88131291682493E-324	517.8115396	258.9057669	99.86500587	0	0	0	0	0	0	0
6:14:53	-31.47329929	2808.107438	3.165815613	2.919614959	14.38259168	-4.466197993	-5.494679508	51.6616514	1001.361668	29.10000019	2315.1811	9.88131291682493E-324	517.8115396	258.9057669	99.86500587	0	0	0	0	0	0	0
6:14:53	-191.2298492	2822.898528	4.476689594	4.270450859	14.37040694	-2.362573372	-4.605795908	51.68036552	1001.833726	29.1000001	2327.940915	9.88131291682493E-324	517.8068843	258.9034406	99.86500301	0	0	0	0	0	0	0
6:14:54	-191.2298492	2822.898528	4.476689594	4.270450859	14.37040694	-2.362573372	-4.605795908	51.68036552	1001.833726	29.1000001	2327.940915	9.88131291682493E-324	517.8068843	258.9034406	99.86500301	0	0	0	0	0	0	0
6:14:54	-191.2298492	2822.898528	4.476689594	4.270450859	14.37040694	-2.362573372	-4.605795908	51.68036552	1001.833726	29.1000001	2327.940915	9.88131291682493E-324	517.8068843	258.9034406	99.86500301	0	0	0	0	0	0	0
6:14:54	-191.2298492	2822.898528	4.476689594	4.270450859	14.37040694	-2.362573372	-4.605795908	51.68036552	1001.833726	29.1000001	2327.940915	9.88131291682493E-324	517.8068843	258.9034406	99.86500301	0	0	0	0	0	0	0
6:14:54	-191.2298492	2822.898528	4.476689594	4.270450859	14.37040694	-2.362573372	-4.605795908	51.68036552	1001.833726	29.1000001	2327.940915	9.88131291682493E-324	517.8068843	258.9034406	99.86500301	0	0	0	0	0	0	0
6:14:54	-191.2298492	2822.898528	4.476689594	4.270450859	14.37040694	-2.362573372	-4.605795908	51.68036552	1001.833726	29.1000001	2327.940915	9.88131291682493E-324	517.8068843	258.9034406	99.86500301	0	0	0	0	0	0	0
6:14:54	-191.2298492	2822.898528	4.476689594	4.270450859	14.37040694	-2.362573372	-4.605795908	51.68036552	1001.833726	29.1000001	2327.940915	9.88131291682493E-324	517.8068843	258.9034406	99.86500301	0	0	0	0	0	0	0
6:14:54	-191.2298492	2822.898528	4.476689594	4.270450859	14.37040694	-2.362573372	-4.605795908	51.68036552	1001.833726	29.1000001	2327.940915	9.88131291682493E-324	517.8068843	258.9034406	99.86500301	0	0	0	0	0	0	0
6:14:54	-213.5063308	2797.78647	5.893929072	5.26599084	14.12593635	-0.365381567	-3.241671505	51.49474715	1002.356508	29.10000005	2340.302061	9.88131291682493E-324	516.5430208	258.2712656	99.86402554	0	0	0	0	0	0	0
6:14:54	-213.5063308	2797.78647	5.893929072	5.26599084	14.12593635	-0.365381567	-3.241671505	51.49474715	1002.356508	29.10000005	2340.302061	9.88131291682493E-324	516.5430208	258.2712656	99.86402554	0	0	0	0	0	0	0
6:14:54	-213.5063308	2797.78647	5.893929072	5.26599084	14.12593635	-0.365381567	-3.241671505	51.49474715	1002.356508	29.10000005	2340.302061	9.88131291682493E-324	516.5430208	258.2712656	99.86402554	0	0	0	0	0	0	0
6:14:54	-213.5063308	2797.78647	5.893929072	5.26599084	14.12593635	-0.365381567	-3.241671505	51.49474715	1002.356508	29.10000005	2340.302061	9.88131291682493E-324	516.5430208	258.2712656	99.86402554	0	0	0	0	0	0	0
6:14:54	-213.5063308	2797.78647	5.893929072	5.26599084	14.12593635	-0.365381567	-3.241671505	51.49474715	1002.356508	29.10000005	2340.302061	9.88131291682493E-324	516.5430208	258.2712656	99.86402554	0	0	0	0	0	0	0
6:14:54	-213.5063308	2797.78647	5.893929072	5.26599084	14.12593635	-0.365381567	-3.241671505	51.49474715	1002.356508	29.10000005	2340.302061	9.88131291682493E-324	516.5430208	258.2712656	99.86402554	0	0	0	0	0	0	0
6:14:54	-213.5063308	2797.78647	5.893929072	5.26599084	14.12593635	-0.365381567	-3.241671505	51.49474715	1002.356508	29.10000005	2340.302061	9.88131291682493E-324	516.5430208	258.2712656	99.86402554	0	0	0	0	0	0	0
6:14:54	-213.5063308	2797.78647	5.893929072	5.26599084	14.12593635	-0.365381567	-3.241671505	51.49474715	1002.356508	29.10000005	2340.302061	9.88131291682493E-324	516.5430208	258.2712656	99.86402554	0	0	0	0	0	0	0
6:14:54	-419.4052414	2741.298289	6.808979685	6.32315531	13.74444741	1.278292638	-1.69854381	51.39971054	1002.624172	29.10000003	2351.289423	9.88131291682493E-324	515.8959226	257.947592	99.86352508	0	0	0	0	0	0	0
6:14:54	-419.4052414	2741.298289	6.808979685	6.32315531	13.74444741	1.278292638	-1.69854381	51.39971054	1002.624172	29.10000003	2351.289423	9.88131291682493E-324	515.8959226	257.947592	99.86352508	0	0	0	0	0	0	0
6:14:54	-419.4052414	2741.298289	6.808979685	6.32315531	13.74444741	1.278292638	-1.69854381	51.39971054	1002.624172	29.10000003	2351.289423	9.88131291682493E-324	515.8959226	257.947592	99.86352508	0	0	0	0	0	0	0
6:14:54	-419.4052414	2741.298289	6.808979685	6.32315531	13.74444741	1.278292638	-1.69854381	51.39971054	1002.624172	29.10000003	2351.289423	9.88131291682493E-324	515.8959226	257.947592	99.86352508	0	0	0	0	0	0	0
6:14:54	-419.4052414	2741.298289	6.808979685	6.32315531	13.74444741	1.278292638	-1.69854381	51.39971054	1002.624172	29.10000003	2351.289423	9.88131291682493E-324	515.8959226	257.947592	99.86352508	0	0	0	0	0	0	0
6:14:54	-419.4052414	2741.298289	6.808979685	6.32315531	13.74444741	1.278292638	-1.69854381	51.39971054	1002.624172	29.10000003	2351.289423	9.88131291682493E-324	515.8959226	257.947592	99.86352508	0	0	0	0	0	0	0
6:14:54	-419.4052414	2741.298289	6.808979685	6.32315531	13.74444741	1.278292638	-1.69854381	51.39971054	1002.624172	29.10000003	2351.289423	9.88131291682493E-324	515.8959226	257.947592	99.86352508	0	0	0	0	0	0	0
6:14:54	-419.4052414	2741.298289	6.808979685	6.32315531	13.74444741	1.278292638	-1.69854381	51.39971054	1002.624172	29.10000003	2351.289423	9.88131291682493E-324	515.8959226	257.947592	99.86352508	0	0	0	0	0	0	0
6:14:54	-419.4052414	2741.298289	6.808979685	6.32315531	13.74444741	1.278292638	-1.69854381	51.39971054	1002.624172	29.10000003	2351.289423	9.88131291682493E-324	515.8959226	257.947592	99.86352508	0	0	0	0	0	0	0
6:14:54	-359.0152276	2669.738892	6.976869599	6.165087519	13.31321308	2.105109831	-0.279342431	51.3510518	1002.761216	29.10000001	2360.350569	9.88131291682493E-324	515.5646084	257.7818711	99.86326884	0	0	0	0	0	0	0
6:14:54	-359.0152276	2669.738892	6.976869599	6.165087519	13.31321308	2.105109831	-0.279342431	51.3510518	1002.761216	29.10000001	2360.350569	9.88131291682493E-324	515.5646084	257.7818711	99.86326884	0	0	0	0	0	0	0
6:14:54	-359.0152276	2669.738892	6.976869599	6.165087519	13.31321308	2.105109831	-0.279342431	51.3510518	1002.761216	29.10000001	2360.350569	9.88131291682493E-324	515.5646084	257.7818711	99.86326884	0	0	0	0	0	0	0
6:14:54	-359.0152276	2669.738892	6.976869599	6.165087519	13.31321308	2.105109831	-0.279342431	51.3510518	1002.761216	29.10000001	2360.350569	9.88131291682493E-324	515.5646084	257.7818711	99.86326884	0	0	0	0	0	0	0
6:14:54	-359.0152276	2669.738892	6.976869599	6.165087519	13.31321308	2.105109831	-0.279342431	51.3510518	1002.761216	29.10000001	2360.350569	9.88131291682493E-324	515.5646084	257.7818711	99.86326884	0	0	0	0	0	0	0
6:14:54	-359.0152276	2669.738892	6.976869599	6.165087519	13.31321308	2.105109831	-0.279342431	51.3510518	1002.761216	29.10000001	2360.350569	9.88131291682493E-324	515.5646084	257.7818711	99.86326884	0	0	0	0	0	0	0
6:14:54	-359.0152276	2669.738892	6.976869599	6.165087519	13.31321308	2.105109831	-0.279342431	51.3510518	1002.761216	29.10000001	2360.350569	9.88131291682493E-324	515.5646084	257.7818711	99.86326884	0	0	0	0	0	0	0
6:14:54	-359.0152276	2669.738892	6.976869599	6.165087519	13.31321308	2.105109831	-0.279342431	51.3510518	1002.761216	29.10000001	2360.350569	9.88131291682493E-324	515.5646084	257.7818711	99.86326884	0	0	0	0	0	0	0
6:14:55	-153.2780285	2599.787729	6.899573235	6.44106881	12.91807709	2.361952233	0.753584675	51.32613852	1003.581439	29.10000001	2367.331027	9.88131291682493E-324	515.3949755	257.697022	99.86313765	0	0	0	0	0	0	0
6:14:55	-153.2780285	2599.787729	6.899573235	6.44106881	12.91807709	2.361952233	0.753584675	51.32613852	1003.581439	29.10000001	2367.331027	9.88131291682493E-324	515.3949755	257.697022	99.86313765	0	0	0	0	0	0	0
6:14:55	-153.2780285	2599.787729	6.899573235	6.44106881	12.91807709	2.361952233	0.753584675	51.32613852	1003.581439	29.10000001	2367.331027	9.88131291682493E-324	515.3949755	257.697022	99.86313765	0	0	0	0	0	0	0
6:14:55	-153.2780285	2599.787729	6.899573235	6.44106881	12.91807709	2.361952233	0.753584675	51.32613852	1003.581439	29.10000001	2367.331027	9.88131291682493E-324	515.3949755	257.697022	99.86313765	0	0	0	0	0	0	0
6:14:55	-153.2780285	2599.787729	6.899573235	6.44106881	12.91807709	2.361952233	0.753584675	51.32613852	1003.581439	29.10000001	2367.331027	9.88131291682493E-324	515.3949755	257.697022	99.86313765	0	0	0	0	0	0	0
6:14:55	-153.2780285	2599.787729	6.899573235	6.44106881	12.91807709	2.361952233	0.753584675	51.32613852	1003.581439	29.10000001	2367.331027	9.88131291682493E-324	515.3949755	257.697022	99.86313765	0	0	0	0	0	0	0
6:14:55	-153.2780285	2599.787729	6.899573235	6.44106881	12.91807709	2.361952233	0.753584675	51.32613852	1003.581439	29.10000001	2367.331027	9.88131291682493E-324	515.3949755	257.697022	99.86313765	0	0	0	0	0	0	0
6:14:55	-153.2780285	2599.787729	6.899573235	6.44106881	12.91807709	2.361952233	0.753584675	51.32613852	1003.581439	29.10000001	2367.331027	9.88131291682493E-324	515.3949755	257.697022	99.86313765	0	0	0	0	0	0	0
6:14:55	-153.2780285	2599.787729	6.899573235	6.44106881	12.91807709	2.361952233	0.753584675	51.32613852	1003.581439	29.10000001	2367.331027	9.88131291682493E-324	515.3949755	257.697022	99.86313765	0	0	0	0	0	0	0
6:14:55	-305.3204066	2535.508917	6.532589496	6.228795231	12.58951147	2.351047543	1.404395354	51.26458292	1004.001393	29.1	2372.399438	9.88131291682493E-324	515.3081235	257.6535793	99.86307047	0	0	0	0	0	0	0
6:14:55	-305.3204066	2535.508917	6.532589496	6.228795231	12.58951147	2.351047543	1.404395354	51.26458292	1004.001393	29.1	2372.399438	9.88131291682493E-324	515.3081235	257.6535793	99.86307047	0	0	0	0	0	0	0
6:14:55	-305.3204066	2535.508917	6.532589496	6.228795231	12.58951147	2.351047543	1.404395354	51.26458292	1004.001393	29.1	2372.399438	9.88131291682493E-324	515.3081235	257.6535793	99.86307047	0	0	0	0	0	0	0
6:14:55	-305.3204066	2535.508917	6.532589496	6.228795231	12.58951147	2.351047543	1.404395354	51.26458292	1004.001393	29.1	2372.399438	9.88131291682493E-324	515.3081235	257.6535793	99.86307047	0	0	0	0	0	0	0
6:14:55	-305.3204066	2535.508917	6.532589496	6.228795231	12.58951147	2.351047543	1.404395354	51.26458292	1004.001393	29.1	2372.399438	9.88131291682493E-324	515.3081235	257.6535793	99.86307047	0	0	0	0	0	0	0
6:14:55	-305.3204066	2535.508917	6.532589496	6.228795231	12.58951147	2.351047543	1.404395354	51.26458292	1004.001393	29.1	2372.399438	9.88131291682493E-324	515.3081235	257.6535793	99.86307047	0	0	0	0	0	0	0
6:14:55	-305.3204066	2535.508917	6.532589496	6.228795231	12.58951147	2.351047543	1.404395354	51.26458292	1004.001393	29.1	2372.399438	9.88131291682493E-324	515.3081235	257.6535793	99.86307047	0	0	0	0	0	0	0
6:14:55	-305.3204066	2535.508917	6.532589496	6.228795231	12.58951147	2.351047543	1.404395354	51.26458292	1004.001393	29.1	2372.399438	9.88131291682493E-324	515.3081235	257.6535793	99.86307047	0	0	0	0	0	0	0
6:14:55	-305.3204066	2535.508917	6.532589496	6.228795231	12.58951147	2.351047543	1.404395354	51.26458292	1004.001393	29.1	2372.399438	9.88131291682493E-324	515.3081235	257.6535793	99.86307047	0	0	0	0	0	0	0
6:14:55	-273.5945362	2483.167926	6.252381822	5.959183158	12.31605387	2.248544342	1.765810421	51.23306646	1004.216409	29.1	2375.872768	9.88131291682493E-324	515.2636552	257.6313366	99.86303608	0	0	0	0	0	0	0
6:14:55	-273.5945362	2483.167926	6.252381822	5.959183158	12.31605387	2.248544342	1.765810421	51.23306646	1004.216409	29.1	2375.872768	9.88131291682493E-324	515.2636552	257.6313366	99.86303608	0	0	0	0	0	0	0
6:14:55	-273.5945362	2483.167926	6.252381822	5.959183158	12.31605387	2.248544342	1.765810421	51.23306646	1004.216409	29.1	2375.872768	9.88131291682493E-324	515.2636552	257.6313366	99.86303608	0	0	0	0	0	0	0
6:14:55	-273.5945362	2483.167926	6.252381822	5.959183158	12.31605387	2.248544342	1.765810421	51.23306646	1004.216409	29.1	2375.872768	9.88131291682493E-324	515.2636552	257.6313366	99.86303608	0	0	0	0	0	0	0
6:14:55	-273.5945362	2483.167926	6.252381822	5.959183158	12.31605387	2.248544342	1.765810421	51.23306646	1004.216409	29.1	2375.872768	9.88131291682493E-324	515.2636552	257.6313366	99.86303608	0	0	0	0	0	0	0
6:14:55	-273.5945362	2483.167926	6.252381822	5.959183158	12.31605387	2.248544342	1.765810421	51.23306646	1004.216409	29.1	2375.872768	9.88131291682493E-324	515.2636552	257.6313366	99.86303608	0	0	0	0	0	0	0
6:14:55	-273.5945362	2483.167926	6.252381822	5.959183158	12.31605387	2.248544342	1.765810421	51.23306646	1004.216409	29.1	2375.872768	9.88131291682493E-324	515.2636552	257.6313366	99.86303608	0	0	0	0	0	0	0
6:14:55	-273.5945362	2483.167926	6.252381822	5.959183158	12.31605387	2.248544342	1.765810421	51.23306646	1004.216409	29.1	2375.872768	9.88131291682493E-324	515.2636552	257.6313366	99.86303608	0	0	0	0	0	0	0
6:14:55	-391.9453705	2435.437642	5.957691493	5.568525777	12.07189158	2.091310703	1.924558936	51.21693003	1004.326497	29.1	2377.140881	9.88131291682493E-324	515.2408875	257.6199483	99.86301847	0	0	0	0	0	0	0
6:14:55	-391.9453705	2435.437642	5.957691493	5.568525777	12.07189158	2.091310703	1.924558936	51.21693003	1004.326497	29.1	2377.140881	9.88131291682493E-324	515.2408875	257.6199483	99.86301847	0	0	0	0	0	0	0
6:14:55	-391.9453705	2435.437642	5.957691493	5.568525777	12.07189158	2.091310703	1.924558936	51.21693003	1004.326497	29.1	2377.140881	9.88131291682493E-324	515.2408875	257.6199483	99.86301847	0	0	0	0	0	0	0
6:14:55	-391.9453705	2435.437642	5.957691493	5.568525777	12.07189158	2.091310703	1.924558936	51.21693003	1004.326497	29.1	2377.140881	9.88131291682493E-324	515.2408875	257.6199483	99.86301847	0	0	0	0	0	0	0
6:14:55	-391.9453705	2435.437642	5.957691493	5.568525777	12.07189158	2.091310703	1.924558936	51.21693003	1004.326497	29.1	2377.140881	9.88131291682493E-324	515.2408875	257.6199483	99.86301847	0	0	0	0	0	0	0
6:14:55	-391.9453705	2435.437642	5.957691493	5.568525777	12.07189158	2.091310703	1.924558936	51.21693003	1004.326497	29.1	2377.140881	9.88131291682493E-324	515.2408875	257.6199483	99.86301847	0	0	0	0	0	0	0
6:14:55	-391.9453705	2435.437642	5.957691493	5.568525777	12.07189158	2.091310703	1.924558936	51.21693003	1004.326497	29.1	2377.140881	9.88131291682493E-324	515.2408875	257.6199483	99.86301847	0	0	0	0	0	0	0
6:14:56	-391.9453705	2435.437642	5.957691493	5.568525777	12.07189158	2.091310703	1.924558936	51.21693003	1004.326497	29.1	2377.140881	9.88131291682493E-324	515.2408875	257.6199483	99.86301847	0	0	0	0	0	0	0
6:14:56	-348.2153657	2398.972817	5.704202044	5.309885198	11.87965649	1.95043908	1.962462175	51.30866817	1002.050223	29.1	2368.047675	9.88131291682493E-324	515.6136304	257.8063175	99.86340946	0	0	0	0	0	0	0
6:14:56	-348.2153657	2398.972817	5.704202044	5.309885198	11.87965649	1.95043908	1.962462175	51.30866817	1002.050223	29.1	2368.047675	9.88131291682493E-324	515.6136304	257.8063175	99.86340946	0	0	0	0	0	0	0
6:14:56	-348.2153657	2398.972817	5.704202044	5.309885198	11.87965649	1.95043908	1.962462175	51.30866817	1002.050223	29.1	2368.047675	9.88131291682493E-324	515.6136304	257.8063175	99.86340946	0	0	0	0	0	0	0
6:14:56	-348.2153657	2398.972817	5.704202044	5.309885198	11.87965649	1.95043908	1.962462175	51.30866817	1002.050223	29.1	2368.047675	9.88131291682493E-324	515.6136304	257.8063175	99.86340946	0	0	0	0	0	0	0
6:14:56	-348.2153657	2398.972817	5.704202044	5.309885198	11.87965649	1.95043908	1.962462175	51.30866817	1002.050223	29.1	2368.047675	9.88131291682493E-324	515.6136304	257.8063175	99.86340946	0	0	0	0	0	0	0
6:14:56	-348.2153657	2398.972817	5.704202044	5.309885198	11.87965649	1.95043908	1.962462175	51.30866817	1002.050223	29.1	2368.047675	9.88131291682493E-324	515.6136304	257.8063175	99.86340946	0	0	0	0	0	0	0
6:14:56	-348.2153657	2398.972817	5.704202044	5.309885198	11.87965649	1.95043908	1.962462175	51.30866817	1002.050223	29.1	2368.047675	9.88131291682493E-324	515.6136304	257.8063175	99.86340946	0	0	0	0	0	0	0
6:14:56	-348.2153657	2398.972817	5.704202044	5.309885198	11.87965649	1.95043908	1.962462175	51.30866817	1002.050223	29.1	2368.047675	9.88131291682493E-324	515.6136304	257.8063175	99.86340946	0	0	0	0	0	0	0
6:14:56	-163.5117312	2370.329002	5.550479447	5.160973221	11.72853612	1.828632809	1.930268634	51.4996381	1000.88477	29.1	2352.60005	9.88131291682493E-324	516.3580108	258.1785066	99.86418564	0	0	0	0	0	0	0
6:14:56	-163.5117312	2370.329002	5.550479447	5.160973221	11.72853612	1.828632809	1.930268634	51.4996381	1000.88477	29.1	2352.60005	9.88131291682493E-324	516.3580108	258.1785066	99.86418564	0	0	0	0	0	0	0
6:14:56	-163.5117312	2370.329002	5.550479447	5.160973221	11.72853612	1.828632809	1.930268634	51.4996381	1000.88477	29.1	2352.60005	9.88131291682493E-324	516.3580108	258.1785066	99.86418564	0	0	0	0	0	0	0
6:14:56	-163.5117312	2370.329002	5.550479447	5.160973221	11.72853612	1.828632809	1.930268634	51.4996381	1000.88477	29.1	2352.60005	9.88131291682493E-324	516.3580108	258.1785066	99.86418564	0	0	0	0	0	0	0
6:14:56	-163.5117312	2370.329002	5.550479447	5.160973221	11.72853612	1.828632809	1.930268634	51.4996381	1000.88477	29.1	2352.60005	9.88131291682493E-324	516.3580108	258.1785066	99.86418564	0	0	0	0	0	0	0
6:14:56	-163.5117312	2370.329002	5.550479447	5.160973221	11.72853612	1.828632809	1.930268634	51.4996381	1000.88477	29.1	2352.60005	9.88131291682493E-324	516.3580108	258.1785066	99.86418564	0	0	0	0	0	0	0
6:14:56	-163.5117312	2370.329002	5.550479447	5.160973221	11.72853612	1.828632809	1.930268634	51.4996381	1000.88477	29.1	2352.60005	9.88131291682493E-324	516.3580108	258.1785066	99.86418564	0	0	0	0	0	0	0
6:14:56	-163.5117312	2370.329002	5.550479447	5.160973221	11.72853612	1.828632809	1.930268634	51.4996381	1000.88477	29.1	2352.60005	9.88131291682493E-324	516.3580108	258.1785066	99.86418564	0	0	0	0	0	0	0
6:14:56	-163.5117312	2370.329002	5.550479447	5.160973221	11.72853612	1.828632809	1.930268634	51.4996381	1000.88477	29.1	2352.60005	9.88131291682493E-324	516.3580108	258.1785066	99.86418564	0	0	0	0	0	0	0
6:14:56	306.0886976	2348.634841	5.088925477	4.753298289	11.6054505	1.731211998	1.86368154	51.59741471	1000.288058	29.1	2334.649865	9.88131291682493E-324	516.7391335	258.3690674	99.86458305	0	0	0	0	0	0	0
6:14:56	306.0886976	2348.634841	5.088925477	4.753298289	11.6054505	1.731211998	1.86368154	51.59741471	1000.288058	29.1	2334.649865	9.88131291682493E-324	516.7391335	258.3690674	99.86458305	0	0	0	0	0	0	0
6:14:56	306.0886976	2348.634841	5.088925477	4.753298289	11.6054505	1.731211998	1.86368154	51.59741471	1000.288058	29.1	2334.649865	9.88131291682493E-324	516.7391335	258.3690674	99.86458305	0	0	0	0	0	0	0
6:14:56	306.0886976	2348.634841	5.088925477	4.753298289	11.6054505	1.731211998	1.86368154	51.59741471	1000.288058	29.1	2334.649865	9.88131291682493E-324	516.7391335	258.3690674	99.86458305	0	0	0	0	0	0	0
6:14:56	306.0886976	2348.634841	5.088925477	4.753298289	11.6054505	1.731211998	1.86368154	51.59741471	1000.288058	29.1	2334.649865	9.88131291682493E-324	516.7391335	258.3690674	99.86458305	0	0	0	0	0	0	0
6:14:56	306.0886976	2348.634841	5.088925477	4.753298289	11.6054505	1.731211998	1.86368154	51.59741471	1000.288058	29.1	2334.649865	9.88131291682493E-324	516.7391335	258.3690674	99.86458305	0	0	0	0	0	0	0
6:14:56	106.1736932	2328.567399	4.954297844	4.707456724	11.50937465	1.636404543	1.785452949	51.64747633	999.9825418	29.1	2320.560331	9.88131291682493E-324	516.9342684	258.4666345	99.86478652	0	0	0	0	0	0	0
6:14:56	106.1736932	2328.567399	4.954297844	4.707456724	11.50937465	1.636404543	1.785452949	51.64747633	999.9825418	29.1	2320.560331	9.88131291682493E-324	516.9342684	258.4666345	99.86478652	0	0	0	0	0	0	0
6:14:56	106.1736932	2328.567399	4.954297844	4.707456724	11.50937465	1.636404543	1.785452949	51.64747633	999.9825418	29.1	2320.560331	9.88131291682493E-324	516.9342684	258.4666345	99.86478652	0	0	0	0	0	0	0
6:14:56	106.1736932	2328.567399	4.954297844	4.707456724	11.50937465	1.636404543	1.785452949	51.64747633	999.9825418	29.1	2320.560331	9.88131291682493E-324	516.9342684	258.4666345	99.86478652	0	0	0	0	0	0	0
6:14:56	106.1736932	2328.567399	4.954297844	4.707456724	11.50937465	1.636404543	1.785452949	51.64747633	999.9825418	29.1	2320.560331	9.88131291682493E-324	516.9342684	258.4666345	99.86478652	0	0	0	0	0	0	0
6:14:56	106.1736932	2328.567399	4.954297844	4.707456724	11.50937465	1.636404543	1.785452949	51.64747633	999.9825418	29.1	2320.560331	9.88131291682493E-324	516.9342684	258.4666345	99.86478652	0	0	0	0	0	0	0
6:14:57	106.1736932	2328.567399	4.954297844	4.707456724	11.50937465	1.636404543	1.785452949	51.64747633	999.9825418	29.1	2320.560331	9.88131291682493E-324	516.9342684	258.4666345	99.86478652	0	0	0	0	0	0	0
6:14:57	106.1736932	2328.567399	4.954297844	4.707456724	11.50937465	1.636404543	1.785452949	51.64747633	999.9825418	29.1	2320.560331	9.88131291682493E-324	516.9342684	258.4666345	99.86478652	0	0	0	0	0	0	0
6:14:57	106.1736932	2328.567399	4.954297844	4.707456724	11.50937465	1.636404543	1.785452949	51.64747633	999.9825418	29.1	2320.560331	9.88131291682493E-324	516.9342684	258.4666345	99.86478652	0	0	0	0	0	0	0
6:14:57	18.8032669	2312.769276	4.789368496	4.713457843	11.43647982	1.560415126	1.70590391	51.47790788	1003.399253	29.1	2305.637618	9.88131291682493E-324	517.0341774	258.5165889	99.8648907	0	0	0	0	0	0	0
6:14:57	18.8032669	2312.769276	4.789368496	4.713457843	11.43647982	1.560415126	1.70590391	51.47790788	1003.399253	29.1	2305.637618	9.88131291682493E-324	517.0341774	258.5165889	99.8648907	0	0	0	0	0	0	0
6:14:57	18.8032669	2312.769276	4.789368496	4.713457843	11.43647982	1.560415126	1.70590391	51.47790788	1003.399253	29.1	2305.637618	9.88131291682493E-324	517.0341774	258.5165889	99.8648907	0	0	0	0	0	0	0
6:14:57	18.8032669	2312.769276	4.789368496	4.713457843	11.43647982	1.560415126	1.70590391	51.47790788	1003.399253	29.1	2305.637618	9.88131291682493E-324	517.0341774	258.5165889	99.8648907	0	0	0	0	0	0	0
6:14:57	18.8032669	2312.769276	4.789368496	4.713457843	11.43647982	1.560415126	1.70590391	51.47790788	1003.399253	29.1	2305.637618	9.88131291682493E-324	517.0341774	258.5165889	99.8648907	0	0	0	0	0	0	0
6:14:57	18.8032669	2312.769276	4.789368496	4.713457843	11.43647982	1.560415126	1.70590391	51.47790788	1003.399253	29.1	2305.637618	9.88131291682493E-324	517.0341774	258.5165889	99.8648907	0	0	0	0	0	0	0
6:14:57	18.8032669	2312.769276	4.789368496	4.713457843	11.43647982	1.560415126	1.70590391	51.47790788	1003.399253	29.1	2305.637618	9.88131291682493E-324	517.0341774	258.5165889	99.8648907	0	0	0	0	0	0	0
6:14:57	18.8032669	2312.769276	4.789368496	4.713457843	11.43647982	1.560415126	1.70590391	51.47790788	1003.399253	29.1	2305.637618	9.88131291682493E-324	517.0341774	258.5165889	99.8648907	0	0	0	0	0	0	0
6:14:57	-61.99238334	2302.471077	4.73185267	4.709042415	11.38615767	1.510420545	1.635750802	51.39108884	1005.14861	29.1	2297.25034	9.88131291682493E-324	517.0853308	258.5421655	99.86494404	0	0	0	0	0	0	0
6:14:57	-61.99238334	2302.471077	4.73185267	4.709042415	11.38615767	1.510420545	1.635750802	51.39108884	1005.14861	29.1	2297.25034	9.88131291682493E-324	517.0853308	258.5421655	99.86494404	0	0	0	0	0	0	0
6:14:57	-61.99238334	2302.471077	4.73185267	4.709042415	11.38615767	1.510420545	1.635750802	51.39108884	1005.14861	29.1	2297.25034	9.88131291682493E-324	517.0853308	258.5421655	99.86494404	0	0	0	0	0	0	0
6:14:57	-61.99238334	2302.471077	4.73185267	4.709042415	11.38615767	1.510420545	1.635750802	51.39108884	1005.14861	29.1	2297.25034	9.88131291682493E-324	517.0853308	258.5421655	99.86494404	0	0	0	0	0	0	0
6:14:57	-61.99238334	2302.471077	4.73185267	4.709042415	11.38615767	1.510420545	1.635750802	51.39108884	1005.14861	29.1	2297.25034	9.88131291682493E-324	517.0853308	258.5421655	99.86494404	0	0	0	0	0	0	0
6:14:57	-61.99238334	2302.471077	4.73185267	4.709042415	11.38615767	1.510420545	1.635750802	51.39108884	1005.14861	29.1	2297.25034	9.88131291682493E-324	517.0853308	258.5421655	99.86494404	0	0	0	0	0	0	0
6:14:57	-61.99238334	2302.471077	4.73185267	4.709042415	11.38615767	1.510420545	1.635750802	51.39108884	1005.14861	29.1	2297.25034	9.88131291682493E-324	517.0853308	258.5421655	99.86494404	0	0	0	0	0	0	0
6:14:57	-61.99238334	2302.471077	4.73185267	4.709042415	11.38615767	1.510420545	1.635750802	51.39108884	1005.14861	29.1	2297.25034	9.88131291682493E-324	517.0853308	258.5421655	99.86494404	0	0	0	0	0	0	0
6:14:57	21.11933973	2293.195992	4.653324567	4.532941717	11.33836073	1.464791319	1.574912411	51.34663748	1006.04428	29.1	2288.96335	9.88131291682493E-324	517.1115214	258.5552607	99.86497135	0	0	0	0	0	0	0
6:14:57	21.11933973	2293.195992	4.653324567	4.532941717	11.33836073	1.464791319	1.574912411	51.34663748	1006.04428	29.1	2288.96335	9.88131291682493E-324	517.1115214	258.5552607	99.86497135	0	0	0	0	0	0	0
6:14:57	21.11933973	2293.195992	4.653324567	4.532941717	11.33836073	1.464791319	1.574912411	51.34663748	1006.04428	29.1	2288.96335	9.88131291682493E-324	517.1115214	258.5552607	99.86497135	0	0	0	0	0	0	0
6:14:57	21.11933973	2293.195992	4.653324567	4.532941717	11.33836073	1.464791319	1.574912411	51.34663748	1006.04428	29.1	2288.96335	9.88131291682493E-324	517.1115214	258.5552607	99.86497135	0	0	0	0	0	0	0
6:14:57	21.11933973	2293.195992	4.653324567	4.532941717	11.33836073	1.464791319	1.574912411	51.34663748	1006.04428	29.1	2288.96335	9.88131291682493E-324	517.1115214	258.5552607	99.86497135	0	0	0	0	0	0	0
6:14:57	21.11933973	2293.195992	4.653324567	4.532941717	11.33836073	1.464791319	1.574912411	51.34663748	1006.04428	29.1	2288.96335	9.88131291682493E-324	517.1115214	258.5552607	99.86497135	0	0	0	0	0	0	0
6:14:57	21.11933973	2293.195992	4.653324567	4.532941717	11.33836073	1.464791319	1.574912411	51.34663748	1006.04428	29.1	2288.96335	9.88131291682493E-324	517.1115214	258.5552607	99.86497135	0	0	0	0	0	0	0
6:14:57	21.11933973	2293.195992	4.653324567	4.532941717	11.33836073	1.464791319	1.574912411	51.34663748	1006.04428	29.1	2288.96335	9.88131291682493E-324	517.1115214	258.5552607	99.86497135	0	0	0	0	0	0	0
6:14:57	21.11933973	2293.195992	4.653324567	4.532941717	11.33836073	1.464791319	1.574912411	51.34663748	1006.04428	29.1	2288.96335	9.88131291682493E-324	517.1115214	258.5552607	99.86497135	0	0	0	0	0	0	0
6:14:57	113.0919499	2287.085868	4.173638178	4.145994159	11.33060869	0.664541155	1.388115154	51.32387839	1006.502863	29.1	2281.484507	9.88131291682493E-324	517.1249309	258.5619655	99.86498533	0	0	0	0	0	0	0
6:14:57	113.0919499	2287.085868	4.173638178	4.145994159	11.33060869	0.664541155	1.388115154	51.32387839	1006.502863	29.1	2281.484507	9.88131291682493E-324	517.1249309	258.5619655	99.86498533	0	0	0	0	0	0	0
6:14:57	113.0919499	2287.085868	4.173638178	4.145994159	11.33060869	0.664541155	1.388115154	51.32387839	1006.502863	29.1	2281.484507	9.88131291682493E-324	517.1249309	258.5619655	99.86498533	0	0	0	0	0	0	0
6:14:57	113.0919499	2287.085868	4.173638178	4.145994159	11.33060869	0.664541155	1.388115154	51.32387839	1006.502863	29.1	2281.484507	9.88131291682493E-324	517.1249309	258.5619655	99.86498533	0	0	0	0	0	0	0
6:14:58	113.0919499	2287.085868	4.173638178	4.145994159	11.33060869	0.664541155	1.388115154	51.32387839	1006.502863	29.1	2281.484507	9.88131291682493E-324	517.1249309	258.5619655	99.86498533	0	0	0	0	0	0	0
6:14:58	113.0919499	2287.085868	4.173638178	4.145994159	11.33060869	0.664541155	1.388115154	51.32387839	1006.502863	29.1	2281.484507	9.88131291682493E-324	517.1249309	258.5619655	99.86498533	0	0	0	0	0	0	0
6:14:58	113.0919499	2287.085868	4.173638178	4.145994159	11.33060869	0.664541155	1.388115154	51.32387839	1006.502863	29.1	2281.484507	9.88131291682493E-324	517.1249309	258.5619655	99.86498533	0	0	0	0	0	0	0
6:14:58	113.0919499	2287.085868	4.173638178	4.145994159	11.33060869	0.664541155	1.388115154	51.32387839	1006.502863	29.1	2281.484507	9.88131291682493E-324	517.1249309	258.5619655	99.86498533	0	0	0	0	0	0	0
6:14:58	438.5193184	2299.819556	3.435750747	3.380245009	11.45015965	-0.883010929	0.764114959	51.50742574	1004.40453	29.1	2277.89106	9.88131291682493E-324	518.0755886	259.0372943	99.86548049	0	0	0	0	0	0	0
6:14:58	438.5193184	2299.819556	3.435750747	3.380245009	11.45015965	-0.883010929	0.764114959	51.50742574	1004.40453	29.1	2277.89106	9.88131291682493E-324	518.0755886	259.0372943	99.86548049	0	0	0	0	0	0	0
6:14:58	438.5193184	2299.819556	3.435750747	3.380245009	11.45015965	-0.883010929	0.764114959	51.50742574	1004.40453	29.1	2277.89106	9.88131291682493E-324	518.0755886	259.0372943	99.86548049	0	0	0	0	0	0	0
6:14:58	438.5193184	2299.819556	3.435750747	3.380245009	11.45015965	-0.883010929	0.764114959	51.50742574	1004.40453	29.1	2277.89106	9.88131291682493E-324	518.0755886	259.0372943	99.86548049	0	0	0	0	0	0	0
6:14:58	438.5193184	2299.819556	3.435750747	3.380245009	11.45015965	-0.883010929	0.764114959	51.50742574	1004.40453	29.1	2277.89106	9.88131291682493E-324	518.0755886	259.0372943	99.86548049	0	0	0	0	0	0	0
6:14:58	438.5193184	2299.819556	3.435750747	3.380245009	11.45015965	-0.883010929	0.764114959	51.50742574	1004.40453	29.1	2277.89106	9.88131291682493E-324	518.0755886	259.0372943	99.86548049	0	0	0	0	0	0	0
6:14:58	438.5193184	2299.819556	3.435750747	3.380245009	11.45015965	-0.883010929	0.764114959	51.50742574	1004.40453	29.1	2277.89106	9.88131291682493E-324	518.0755886	259.0372943	99.86548049	0	0	0	0	0	0	0
6:14:58	438.5193184	2299.819556	3.435750747	3.380245009	11.45015965	-0.883010929	0.764114959	51.50742574	1004.40453	29.1	2277.89106	9.88131291682493E-324	518.0755886	259.0372943	99.86548049	0	0	0	0	0	0	0
6:14:58	438.5193184	2299.819556	3.435750747	3.380245009	11.45015965	-0.883010929	0.764114959	51.50742574	1004.40453	29.1	2277.89106	9.88131291682493E-324	518.0755886	259.0372943	99.86548049	0	0	0	0	0	0	0
6:14:58	464.914251	2340.050029	2.394600383	2.280309445	11.75671374	-2.715493595	-0.310661141	51.60140198	1003.330183	29.1	2276.935071	9.88131291682493E-324	518.5623254	259.2806627	99.86573401	0	0	0	0	0	0	0
6:14:58	464.914251	2340.050029	2.394600383	2.280309445	11.75671374	-2.715493595	-0.310661141	51.60140198	1003.330183	29.1	2276.935071	9.88131291682493E-324	518.5623254	259.2806627	99.86573401	0	0	0	0	0	0	0
6:14:58	464.914251	2340.050029	2.394600383	2.280309445	11.75671374	-2.715493595	-0.310661141	51.60140198	1003.330183	29.1	2276.935071	9.88131291682493E-324	518.5623254	259.2806627	99.86573401	0	0	0	0	0	0	0
6:14:58	464.914251	2340.050029	2.394600383	2.280309445	11.75671374	-2.715493595	-0.310661141	51.60140198	1003.330183	29.1	2276.935071	9.88131291682493E-324	518.5623254	259.2806627	99.86573401	0	0	0	0	0	0	0
6:14:58	464.914251	2340.050029	2.394600383	2.280309445	11.75671374	-2.715493595	-0.310661141	51.60140198	1003.330183	29.1	2276.935071	9.88131291682493E-324	518.5623254	259.2806627	99.86573401	0	0	0	0	0	0	0
6:14:58	464.914251	2340.050029	2.394600383	2.280309445	11.75671374	-2.715493595	-0.310661141	51.60140198	1003.330183	29.1	2276.935071	9.88131291682493E-324	518.5623254	259.2806627	99.86573401	0	0	0	0	0	0	0
6:14:58	464.914251	2340.050029	2.394600383	2.280309445	11.75671374	-2.715493595	-0.310661141	51.60140198	1003.330183	29.1	2276.935071	9.88131291682493E-324	518.5623254	259.2806627	99.86573401	0	0	0	0	0	0	0
6:14:58	464.914251	2340.050029	2.394600383	2.280309445	11.75671374	-2.715493595	-0.310661141	51.60140198	1003.330183	29.1	2276.935071	9.88131291682493E-324	518.5623254	259.2806627	99.86573401	0	0	0	0	0	0	0
6:14:58	329.4617605	2410.396855	1.441307396	1.679142436	12.24248544	-4.555956721	-1.700626504	51.64951781	1002.780118	29.1	2278.41338	9.88131291682493E-324	518.8115346	259.4052673	99.86586381	0	0	0	0	0	0	0
6:14:58	329.4617605	2410.396855	1.441307396	1.679142436	12.24248544	-4.555956721	-1.700626504	51.64951781	1002.780118	29.1	2278.41338	9.88131291682493E-324	518.8115346	259.4052673	99.86586381	0	0	0	0	0	0	0
6:14:58	329.4617605	2410.396855	1.441307396	1.679142436	12.24248544	-4.555956721	-1.700626504	51.64951781	1002.780118	29.1	2278.41338	9.88131291682493E-324	518.8115346	259.4052673	99.86586381	0	0	0	0	0	0	0
6:14:58	329.4617605	2410.396855	1.441307396	1.679142436	12.24248544	-4.555956721	-1.700626504	51.64951781	1002.780118	29.1	2278.41338	9.88131291682493E-324	518.8115346	259.4052673	99.86586381	0	0	0	0	0	0	0
6:14:58	329.4617605	2410.396855	1.441307396	1.679142436	12.24248544	-4.555956721	-1.700626504	51.64951781	1002.780118	29.1	2278.41338	9.88131291682493E-324	518.8115346	259.4052673	99.86586381	0	0	0	0	0	0	0
6:14:58	329.4617605	2410.396855	1.441307396	1.679142436	12.24248544	-4.555956721	-1.700626504	51.64951781	1002.780118	29.1	2278.41338	9.88131291682493E-324	518.8115346	259.4052673	99.86586381	0	0	0	0	0	0	0
6:14:58	329.4617605	2410.396855	1.441307396	1.679142436	12.24248544	-4.555956721	-1.700626504	51.64951781	1002.780118	29.1	2278.41338	9.88131291682493E-324	518.8115346	259.4052673	99.86586381	0	0	0	0	0	0	0
6:14:58	329.4617605	2410.396855	1.441307396	1.679142436	12.24248544	-4.555956721	-1.700626504	51.64951781	1002.780118	29.1	2278.41338	9.88131291682493E-324	518.8115346	259.4052673	99.86586381	0	0	0	0	0	0	0
6:14:58	242.2655414	2506.31891	0.575053387	0.714680927	12.84979254	-6.164673841	-3.22443277	51.67415312	1002.498484	29.1	2282.538075	9.88131291682493E-324	518.9391297	259.4690649	99.86593027	0	0	0	0	0	0	0
6:14:58	242.2655414	2506.31891	0.575053387	0.714680927	12.84979254	-6.164673841	-3.22443277	51.67415312	1002.498484	29.1	2282.538075	9.88131291682493E-324	518.9391297	259.4690649	99.86593027	0	0	0	0	0	0	0
6:14:58	242.2655414	2506.31891	0.575053387	0.714680927	12.84979254	-6.164673841	-3.22443277	51.67415312	1002.498484	29.1	2282.538075	9.88131291682493E-324	518.9391297	259.4690649	99.86593027	0	0	0	0	0	0	0
6:14:58	242.2655414	2506.31891	0.575053387	0.714680927	12.84979254	-6.164673841	-3.22443277	51.67415312	1002.498484	29.1	2282.538075	9.88131291682493E-324	518.9391297	259.4690649	99.86593027	0	0	0	0	0	0	0
6:14:59	242.2655414	2506.31891	0.575053387	0.714680927	12.84979254	-6.164673841	-3.22443277	51.67415312	1002.498484	29.1	2282.538075	9.88131291682493E-324	518.9391297	259.4690649	99.86593027	0	0	0	0	0	0	0
6:14:59	242.2655414	2506.31891	0.575053387	0.714680927	12.84979254	-6.164673841	-3.22443277	51.67415312	1002.498484	29.1	2282.538075	9.88131291682493E-324	518.9391297	259.4690649	99.86593027	0	0	0	0	0	0	0
6:14:59	242.2655414	2506.31891	0.575053387	0.714680927	12.84979254	-6.164673841	-3.22443277	51.67415312	1002.498484	29.1	2282.538075	9.88131291682493E-324	518.9391297	259.4690649	99.86593027	0	0	0	0	0	0	0
6:14:59	242.2655414	2506.31891	0.575053387	0.714680927	12.84979254	-6.164673841	-3.22443277	51.67415312	1002.498484	29.1	2282.538075	9.88131291682493E-324	518.9391297	259.4690649	99.86593027	0	0	0	0	0	0	0
6:14:59	242.2655414	2506.31891	0.575053387	0.714680927	12.84979254	-6.164673841	-3.22443277	51.67415312	1002.498484	29.1	2282.538075	9.88131291682493E-324	518.9391297	259.4690649	99.86593027	0	0	0	0	0	0	0
6:14:59	634.3850452	2620.621722	0.269227334	0.180620635	13.51519778	-7.206233007	-4.671365578	51.6379664	1003.44692	29.1	2289.527902	9.88131291682493E-324	519.0044584	259.5017292	99.8659643	0	0	0	0	0	0	0
6:14:59	634.3850452	2620.621722	0.269227334	0.180620635	13.51519778	-7.206233007	-4.671365578	51.6379664	1003.44692	29.1	2289.527902	9.88131291682493E-324	519.0044584	259.5017292	99.8659643	0	0	0	0	0	0	0
6:14:59	634.3850452	2620.621722	0.269227334	0.180620635	13.51519778	-7.206233007	-4.671365578	51.6379664	1003.44692	29.1	2289.527902	9.88131291682493E-324	519.0044584	259.5017292	99.8659643	0	0	0	0	0	0	0
6:14:59	634.3850452	2620.621722	0.269227334	0.180620635	13.51519778	-7.206233007	-4.671365578	51.6379664	1003.44692	29.1	2289.527902	9.88131291682493E-324	519.0044584	259.5017292	99.8659643	0	0	0	0	0	0	0
6:14:59	634.3850452	2620.621722	0.269227334	0.180620635	13.51519778	-7.206233007	-4.671365578	51.6379664	1003.44692	29.1	2289.527902	9.88131291682493E-324	519.0044584	259.5017292	99.8659643	0	0	0	0	0	0	0
6:14:59	634.3850452	2620.621722	0.269227334	0.180620635	13.51519778	-7.206233007	-4.671365578	51.6379664	1003.44692	29.1	2289.527902	9.88131291682493E-324	519.0044584	259.5017292	99.8659643	0	0	0	0	0	0	0
6:14:59	634.3850452	2620.621722	0.269227334	0.180620635	13.51519778	-7.206233007	-4.671365578	51.6379664	1003.44692	29.1	2289.527902	9.88131291682493E-324	519.0044584	259.5017292	99.8659643	0	0	0	0	0	0	0
6:14:59	634.3850452	2620.621722	0.269227334	0.180620635	13.51519778	-7.206233007	-4.671365578	51.6379664	1003.44692	29.1	2289.527902	9.88131291682493E-324	519.0044584	259.5017292	99.8659643	0	0	0	0	0	0	0
6:14:59	438.7727351	2733.864674	1.589844395	1.503861765	14.07602926	-6.433527299	-5.565203176	51.6194388	1003.932519	29.1	2299.438206	9.88131291682493E-324	519.0379067	259.5184534	99.86598172	0	0	0	0	0	0	0
6:14:59	438.7727351	2733.864674	1.589844395	1.503861765	14.07602926	-6.433527299	-5.565203176	51.6194388	1003.932519	29.1	2299.438206	9.88131291682493E-324	519.0379067	259.5184534	99.86598172	0	0	0	0	0	0	0
6:14:59	438.7727351	2733.864674	1.589844395	1.503861765	14.07602926	-6.433527299	-5.565203176	51.6194388	1003.932519	29.1	2299.438206	9.88131291682493E-324	519.0379067	259.5184534	99.86598172	0	0	0	0	0	0	0
6:14:59	438.7727351	2733.864674	1.589844395	1.503861765	14.07602926	-6.433527299	-5.565203176	51.6194388	1003.932519	29.1	2299.438206	9.88131291682493E-324	519.0379067	259.5184534	99.86598172	0	0	0	0	0	0	0
6:14:59	438.7727351	2733.864674	1.589844395	1.503861765	14.07602926	-6.433527299	-5.565203176	51.6194388	1003.932519	29.1	2299.438206	9.88131291682493E-324	519.0379067	259.5184534	99.86598172	0	0	0	0	0	0	0
6:14:59	438.7727351	2733.864674	1.589844395	1.503861765	14.07602926	-6.433527299	-5.565203176	51.6194388	1003.932519	29.1	2299.438206	9.88131291682493E-324	519.0379067	259.5184534	99.86598172	0	0	0	0	0	0	0
6:14:59	438.7727351	2733.864674	1.589844395	1.503861765	14.07602926	-6.433527299	-5.565203176	51.6194388	1003.932519	29.1	2299.438206	9.88131291682493E-324	519.0379067	259.5184534	99.86598172	0	0	0	0	0	0	0
6:14:59	438.7727351	2733.864674	1.589844395	1.503861765	14.07602926	-6.433527299	-5.565203176	51.6194388	1003.932519	29.1	2299.438206	9.88131291682493E-324	519.0379067	259.5184534	99.86598172	0	0	0	0	0	0	0
6:14:59	165.8243204	2800.033937	3.05226433	2.761777224	14.34507098	-4.646925977	-5.530248026	51.60995266	1004.181146	29.1	2311.496689	9.88131291682493E-324	519.0550322	259.5270161	99.86599064	0	0	0	0	0	0	0
6:14:59	165.8243204	2800.033937	3.05226433	2.761777224	14.34507098	-4.646925977	-5.530248026	51.60995266	1004.181146	29.1	2311.496689	9.88131291682493E-324	519.0550322	259.5270161	99.86599064	0	0	0	0	0	0	0
6:14:59	165.8243204	2800.033937	3.05226433	2.761777224	14.34507098	-4.646925977	-5.530248026	51.60995266	1004.181146	29.1	2311.496689	9.88131291682493E-324	519.0550322	259.5270161	99.86599064	0	0	0	0	0	0	0
6:14:59	165.8243204	2800.033937	3.05226433	2.761777224	14.34507098	-4.646925977	-5.530248026	51.60995266	1004.181146	29.1	2311.496689	9.88131291682493E-324	519.0550322	259.5270161	99.86599064	0	0	0	0	0	0	0
6:14:59	165.8243204	2800.033937	3.05226433	2.761777224	14.34507098	-4.646925977	-5.530248026	51.60995266	1004.181146	29.1	2311.496689	9.88131291682493E-324	519.0550322	259.5270161	99.86599064	0	0	0	0	0	0	0
6:14:59	165.8243204	2800.033937	3.05226433	2.761777224	14.34507098	-4.646925977	-5.530248026	51.60995266	1004.181146	29.1	2311.496689	9.88131291682493E-324	519.0550322	259.5270161	99.86599064	0	0	0	0	0	0	0
6:14:59	165.8243204	2800.033937	3.05226433	2.761777224	14.34507098	-4.646925977	-5.530248026	51.60995266	1004.181146	29.1	2311.496689	9.88131291682493E-324	519.0550322	259.5270161	99.86599064	0	0	0	0	0	0	0
6:14:59	165.8243204	2800.033937	3.05226433	2.761777224	14.34507098	-4.646925977	-5.530248026	51.60995266	1004.181146	29.1	2311.496689	9.88131291682493E-324	519.0550322	259.5270161	99.86599064	0	0	0	0	0	0	0
6:14:59	165.8243204	2800.033937	3.05226433	2.761777224	14.34507098	-4.646925977	-5.530248026	51.60995266	1004.181146	29.1	2311.496689	9.88131291682493E-324	519.0550322	259.5270161	99.86599064	0	0	0	0	0	0	0
6:14:59	314.29086	2818.3524	4.496287337	4.202389939	14.34256434	-2.5474981	-4.706422989	51.60509576	1003.423643	29.1	2324.295145	9.88131291682493E-324	519.0638005	259.5314003	99.86599521	0	0	0	0	0	0	0
6:14:59	314.29086	2818.3524	4.496287337	4.202389939	14.34256434	-2.5474981	-4.706422989	51.60509576	1003.423643	29.1	2324.295145	9.88131291682493E-324	519.0638005	259.5314003	99.86599521	0	0	0	0	0	0	0
6:15:00	314.29086	2818.3524	4.496287337	4.202389939	14.34256434	-2.5474981	-4.706422989	51.60509576	1003.423643	29.1	2324.295145	9.88131291682493E-324	519.0638005	259.5314003	99.86599521	0	0	0	0	0	0	0
6:15:00	314.29086	2818.3524	4.496287337	4.202389939	14.34256434	-2.5474981	-4.706422989	51.60509576	1003.423643	29.1	2324.295145	9.88131291682493E-324	519.0638005	259.5314003	99.86599521	0	0	0	0	0	0	0
6:15:00	314.29086	2818.3524	4.496287337	4.202389939	14.34256434	-2.5474981	-4.706422989	51.60509576	1003.423643	29.1	2324.295145	9.88131291682493E-324	519.0638005	259.5314003	99.86599521	0	0	0	0	0	0	0
6:15:00	314.29086	2818.3524	4.496287337	4.202389939	14.34256434	-2.5474981	-4.706422989	51.60509576	1003.423643	29.1	2324.295145	9.88131291682493E-324	519.0638005	259.5314003	99.86599521	0	0	0	0	0	0	0
6:15:00	314.29086	2818.3524	4.496287337	4.202389939	14.34256434	-2.5474981	-4.706422989	51.60509576	1003.423643	29.1	2324.295145	9.88131291682493E-324	519.0638005	259.5314003	99.86599521	0	0	0	0	0	0	0
6:15:00	314.29086	2818.3524	4.496287337	4.202389939	14.34256434	-2.5474981	-4.706422989	51.60509576	1003.423643	29.1	2324.295145	9.88131291682493E-324	519.0638005	259.5314003	99.86599521	0	0	0	0	0	0	0
6:15:00	-331.8139437	2792.367917	5.758107117	5.315455649	14.11239294	-0.551951027	-3.379080571	51.65140903	1001.761689	29.1	2336.679602	9.88131291682493E-324	518.4290099	259.2140049	99.86550955	0	0	0	0	0	0	0
6:15:00	-331.8139437	2792.367917	5.758107117	5.315455649	14.11239294	-0.551951027	-3.379080571	51.65140903	1001.761689	29.1	2336.679602	9.88131291682493E-324	518.4290099	259.2140049	99.86550955	0	0	0	0	0	0	0
6:15:00	-331.8139437	2792.367917	5.758107117	5.315455649	14.11239294	-0.551951027	-3.379080571	51.65140903	1001.761689	29.1	2336.679602	9.88131291682493E-324	518.4290099	259.2140049	99.86550955	0	0	0	0	0	0	0
6:15:00	-331.8139437	2792.367917	5.758107117	5.315455649	14.11239294	-0.551951027	-3.379080571	51.65140903	1001.761689	29.1	2336.679602	9.88131291682493E-324	518.4290099	259.2140049	99.86550955	0	0	0	0	0	0	0
6:15:00	-331.8139437	2792.367917	5.758107117	5.315455649	14.11239294	-0.551951027	-3.379080571	51.65140903	1001.761689	29.1	2336.679602	9.88131291682493E-324	518.4290099	259.2140049	99.86550955	0	0	0	0	0	0	0
6:15:00	-331.8139437	2792.367917	5.758107117	5.315455649	14.11239294	-0.551951027	-3.379080571	51.65140903	1001.761689	29.1	2336.679602	9.88131291682493E-324	518.4290099	259.2140049	99.86550955	0	0	0	0	0	0	0
6:15:00	-331.8139437	2792.367917	5.758107117	5.315455649	14.11239294	-0.551951027	-3.379080571	51.65140903	1001.761689	29.1	2336.679602	9.88131291682493E-324	518.4290099	259.2140049	99.86550955	0	0	0	0	0	0	0
6:15:00	-331.8139437	2792.367917	5.758107117	5.315455649	14.11239294	-0.551951027	-3.379080571	51.65140903	1001.761689	29.1	2336.679602	9.88131291682493E-324	518.4290099	259.2140049	99.86550955	0	0	0	0	0	0	0
6:15:00	-364.0010752	2735.225181	6.686558844	5.907129292	13.72575319	1.109345074	-1.849833252	51.67512142	1000.910769	29.1	2347.66962	9.88131291682493E-324	518.103997	259.0514985	99.86526089	0	0	0	0	0	0	0
6:15:00	-364.0010752	2735.225181	6.686558844	5.907129292	13.72575319	1.109345074	-1.849833252	51.67512142	1000.910769	29.1	2347.66962	9.88131291682493E-324	518.103997	259.0514985	99.86526089	0	0	0	0	0	0	0
6:15:00	-364.0010752	2735.225181	6.686558844	5.907129292	13.72575319	1.109345074	-1.849833252	51.67512142	1000.910769	29.1	2347.66962	9.88131291682493E-324	518.103997	259.0514985	99.86526089	0	0	0	0	0	0	0
6:15:00	-364.0010752	2735.225181	6.686558844	5.907129292	13.72575319	1.109345074	-1.849833252	51.67512142	1000.910769	29.1	2347.66962	9.88131291682493E-324	518.103997	259.0514985	99.86526089	0	0	0	0	0	0	0
6:15:00	-364.0010752	2735.225181	6.686558844	5.907129292	13.72575319	1.109345074	-1.849833252	51.67512142	1000.910769	29.1	2347.66962	9.88131291682493E-324	518.103997	259.0514985	99.86526089	0	0	0	0	0	0	0
6:15:00	-364.0010752	2735.225181	6.686558844	5.907129292	13.72575319	1.109345074	-1.849833252	51.67512142	1000.910769	29.1	2347.66962	9.88131291682493E-324	518.103997	259.0514985	99.86526089	0	0	0	0	0	0	0
6:15:00	-364.0010752	2735.225181	6.686558844	5.907129292	13.72575319	1.109345074	-1.849833252	51.67512142	1000.910769	29.1	2347.66962	9.88131291682493E-324	518.103997	259.0514985	99.86526089	0	0	0	0	0	0	0
6:15:00	-364.0010752	2735.225181	6.686558844	5.907129292	13.72575319	1.109345074	-1.849833252	51.67512142	1000.910769	29.1	2347.66962	9.88131291682493E-324	518.103997	259.0514985	99.86526089	0	0	0	0	0	0	0
6:15:00	-364.0010752	2735.225181	6.686558844	5.907129292	13.72575319	1.109345074	-1.849833252	51.67512142	1000.910769	29.1	2347.66962	9.88131291682493E-324	518.103997	259.0514985	99.86526089	0	0	0	0	0	0	0
6:15:00	-839.6592145	2660.453517	7.104246128	6.731402198	13.28883363	1.987824678	-0.416938625	51.68726217	1000.475098	29.1	2356.700766	9.88131291682493E-324	517.9375905	258.9682952	99.86513357	0	0	0	0	0	0	0
6:15:00	-839.6592145	2660.453517	7.104246128	6.731402198	13.28883363	1.987824678	-0.416938625	51.68726217	1000.475098	29.1	2356.700766	9.88131291682493E-324	517.9375905	258.9682952	99.86513357	0	0	0	0	0	0	0
6:15:00	-839.6592145	2660.453517	7.104246128	6.731402198	13.28883363	1.987824678	-0.416938625	51.68726217	1000.475098	29.1	2356.700766	9.88131291682493E-324	517.9375905	258.9682952	99.86513357	0	0	0	0	0	0	0
6:15:00	-839.6592145	2660.453517	7.104246128	6.731402198	13.28883363	1.987824678	-0.416938625	51.68726217	1000.475098	29.1	2356.700766	9.88131291682493E-324	517.9375905	258.9682952	99.86513357	0	0	0	0	0	0	0
6:15:00	-839.6592145	2660.453517	7.104246128	6.731402198	13.28883363	1.987824678	-0.416938625	51.68726217	1000.475098	29.1	2356.700766	9.88131291682493E-324	517.9375905	258.9682952	99.86513357	0	0	0	0	0	0	0
6:15:00	-839.6592145	2660.453517	7.104246128	6.731402198	13.28883363	1.987824678	-0.416938625	51.68726217	1000.475098	29.1	2356.700766	9.88131291682493E-324	517.9375905	258.9682952	99.86513357	0	0	0	0	0	0	0
6:15:00	-839.6592145	2660.453517	7.104246128	6.731402198	13.28883363	1.987824678	-0.416938625	51.68726217	1000.475098	29.1	2356.700766	9.88131291682493E-324	517.9375905	258.9682952	99.86513357	0	0	0	0	0	0	0
6:15:00	-839.6592145	2660.453517	7.104246128	6.731402198	13.28883363	1.987824678	-0.416938625	51.68726217	1000.475098	29.1	2356.700766	9.88131291682493E-324	517.9375905	258.9682952	99.86513357	0	0	0	0	0	0	0
6:15:00	-487.9122058	2592.790097	6.920814018	6.597285925	12.89863482	2.290814235	0.641671424	51.69347823	1000.078306	29.1	2363.643032	9.88131291682493E-324	517.8523903	258.9256952	99.86506839	0	0	0	0	0	0	0
6:15:01	-487.9122058	2592.790097	6.920814018	6.597285925	12.89863482	2.290814235	0.641671424	51.69347823	1000.078306	29.1	2363.643032	9.88131291682493E-324	517.8523903	258.9256952	99.86506839	0	0	0	0	0	0	0
6:15:01	-487.9122058	2592.790097	6.920814018	6.597285925	12.89863482	2.290814235	0.641671424	51.69347823	1000.078306	29.1	2363.643032	9.88131291682493E-324	517.8523903	258.9256952	99.86506839	0	0	0	0	0	0	0
6:15:01	-487.9122058	2592.790097	6.920814018	6.597285925	12.89863482	2.290814235	0.641671424	51.69347823	1000.078306	29.1	2363.643032	9.88131291682493E-324	517.8523903	258.9256952	99.86506839	0	0	0	0	0	0	0
6:15:01	-487.9122058	2592.790097	6.920814018	6.597285925	12.89863482	2.290814235	0.641671424	51.69347823	1000.078306	29.1	2363.643032	9.88131291682493E-324	517.8523903	258.9256952	99.86506839	0	0	0	0	0	0	0
6:15:01	-487.9122058	2592.790097	6.920814018	6.597285925	12.89863482	2.290814235	0.641671424	51.69347823	1000.078306	29.1	2363.643032	9.88131291682493E-324	517.8523903	258.9256952	99.86506839	0	0	0	0	0	0	0
6:15:01	-487.9122058	2592.790097	6.920814018	6.597285925	12.89863482	2.290814235	0.641671424	51.69347823	1000.078306	29.1	2363.643032	9.88131291682493E-324	517.8523903	258.9256952	99.86506839	0	0	0	0	0	0	0
6:15:01	-487.9122058	2592.790097	6.920814018	6.597285925	12.89863482	2.290814235	0.641671424	51.69347823	1000.078306	29.1	2363.643032	9.88131291682493E-324	517.8523903	258.9256952	99.86506839	0	0	0	0	0	0	0
6:15:01	-487.9122058	2592.790097	6.920814018	6.597285925	12.89863482	2.290814235	0.641671424	51.69347823	1000.078306	29.1	2363.643032	9.88131291682493E-324	517.8523903	258.9256952	99.86506839	0	0	0	0	0	0	0
6:15:01	-73.75937738	2533.412841	6.468520777	6.253978394	12.58263703	2.322144888	1.322999769	51.69666085	999.8751487	29.1	2368.743472	9.88131291682493E-324	517.8087678	258.9038839	99.86503502	0	0	0	0	0	0	0
6:15:01	-73.75937738	2533.412841	6.468520777	6.253978394	12.58263703	2.322144888	1.322999769	51.69666085	999.8751487	29.1	2368.743472	9.88131291682493E-324	517.8087678	258.9038839	99.86503502	0	0	0	0	0	0	0
6:15:01	-73.75937738	2533.412841	6.468520777	6.253978394	12.58263703	2.322144888	1.322999769	51.69666085	999.8751487	29.1	2368.743472	9.88131291682493E-324	517.8087678	258.9038839	99.86503502	0	0	0	0	0	0	0
6:15:01	-73.75937738	2533.412841	6.468520777	6.253978394	12.58263703	2.322144888	1.322999769	51.69666085	999.8751487	29.1	2368.743472	9.88131291682493E-324	517.8087678	258.9038839	99.86503502	0	0	0	0	0	0	0
6:15:01	-73.75937738	2533.412841	6.468520777	6.253978394	12.58263703	2.322144888	1.322999769	51.69666085	999.8751487	29.1	2368.743472	9.88131291682493E-324	517.8087678	258.9038839	99.86503502	0	0	0	0	0	0	0
6:15:01	-73.75937738	2533.412841	6.468520777	6.253978394	12.58263703	2.322144888	1.322999769	51.69666085	999.8751487	29.1	2368.743472	9.88131291682493E-324	517.8087678	258.9038839	99.86503502	0	0	0	0	0	0	0
6:15:01	-73.75937738	2533.412841	6.468520777	6.253978394	12.58263703	2.322144888	1.322999769	51.69666085	999.8751487	29.1	2368.743472	9.88131291682493E-324	517.8087678	258.9038839	99.86503502	0	0	0	0	0	0	0
6:15:01	-73.75937738	2533.412841	6.468520777	6.253978394	12.58263703	2.322144888	1.322999769	51.69666085	999.8751487	29.1	2368.743472	9.88131291682493E-324	517.8087678	258.9038839	99.86503502	0	0	0	0	0	0	0
6:15:01	-30.53541722	2484.090887	6.239562638	5.893500938	12.31484616	2.243570183	1.711231882	51.69829036	999.7711321	29.1	2372.299026	9.88131291682493E-324	517.7864331	258.8927166	99.86501793	0	0	0	0	0	0	0
6:15:01	-30.53541722	2484.090887	6.239562638	5.893500938	12.31484616	2.243570183	1.711231882	51.69829036	999.7711321	29.1	2372.299026	9.88131291682493E-324	517.7864331	258.8927166	99.86501793	0	0	0	0	0	0	0
6:15:01	-30.53541722	2484.090887	6.239562638	5.893500938	12.31484616	2.243570183	1.711231882	51.69829036	999.7711321	29.1	2372.299026	9.88131291682493E-324	517.7864331	258.8927166	99.86501793	0	0	0	0	0	0	0
6:15:01	-30.53541722	2484.090887	6.239562638	5.893500938	12.31484616	2.243570183	1.711231882	51.69829036	999.7711321	29.1	2372.299026	9.88131291682493E-324	517.7864331	258.8927166	99.86501793	0	0	0	0	0	0	0
6:15:01	-30.53541722	2484.090887	6.239562638	5.893500938	12.31484616	2.243570183	1.711231882	51.69829036	999.7711321	29.1	2372.299026	9.88131291682493E-324	517.7864331	258.8927166	99.86501793	0	0	0	0	0	0	0
6:15:01	-30.53541722	2484.090887	6.239562638	5.893500938	12.31484616	2.243570183	1.711231882	51.69829036	999.7711321	29.1	2372.299026	9.88131291682493E-324	517.7864331	258.8927166	99.86501793	0	0	0	0	0	0	0
6:15:01	-30.53541722	2484.090887	6.239562638	5.893500938	12.31484616	2.243570183	1.711231882	51.69829036	999.7711321	29.1	2372.299026	9.88131291682493E-324	517.7864331	258.8927166	99.86501793	0	0	0	0	0	0	0
6:15:01	-30.53541722	2484.090887	6.239562638	5.893500938	12.31484616	2.243570183	1.711231882	51.69829036	999.7711321	29.1	2372.299026	9.88131291682493E-324	517.7864331	258.8927166	99.86501793	0	0	0	0	0	0	0
6:15:01	-112.8348616	2437.33975	6.014848071	5.65397648	12.07745723	2.095795934	1.892582723	51.69912466	999.7178756	29.1	2374.514957	9.88131291682493E-324	517.7749978	258.8869989	99.86500918	0	0	0	0	0	0	0
6:15:01	-112.8348616	2437.33975	6.014848071	5.65397648	12.07745723	2.095795934	1.892582723	51.69912466	999.7178756	29.1	2374.514957	9.88131291682493E-324	517.7749978	258.8869989	99.86500918	0	0	0	0	0	0	0
6:15:01	-112.8348616	2437.33975	6.014848071	5.65397648	12.07745723	2.095795934	1.892582723	51.69912466	999.7178756	29.1	2374.514957	9.88131291682493E-324	517.7749978	258.8869989	99.86500918	0	0	0	0	0	0	0
6:15:01	-112.8348616	2437.33975	6.014848071	5.65397648	12.07745723	2.095795934	1.892582723	51.69912466	999.7178756	29.1	2374.514957	9.88131291682493E-324	517.7749978	258.8869989	99.86500918	0	0	0	0	0	0	0
6:15:01	-112.8348616	2437.33975	6.014848071	5.65397648	12.07745723	2.095795934	1.892582723	51.69912466	999.7178756	29.1	2374.514957	9.88131291682493E-324	517.7749978	258.8869989	99.86500918	0	0	0	0	0	0	0
6:15:01	-112.8348616	2437.33975	6.014848071	5.65397648	12.07745723	2.095795934	1.892582723	51.69912466	999.7178756	29.1	2374.514957	9.88131291682493E-324	517.7749978	258.8869989	99.86500918	0	0	0	0	0	0	0
6:15:01	-112.8348616	2437.33975	6.014848071	5.65397648	12.07745723	2.095795934	1.892582723	51.69912466	999.7178756	29.1	2374.514957	9.88131291682493E-324	517.7749978	258.8869989	99.86500918	0	0	0	0	0	0	0
6:15:01	-112.8348616	2437.33975	6.014848071	5.65397648	12.07745723	2.095795934	1.892582723	51.69912466	999.7178756	29.1	2374.514957	9.88131291682493E-324	517.7749978	258.8869989	99.86500918	0	0	0	0	0	0	0
6:15:02	-112.8348616	2437.33975	6.014848071	5.65397648	12.07745723	2.095795934	1.892582723	51.69912466	999.7178756	29.1	2374.514957	9.88131291682493E-324	517.7749978	258.8869989	99.86500918	0	0	0	0	0	0	0
6:15:02	-153.8331611	2398.586184	5.673026212	5.245547958	11.8796181	1.946087518	1.941986354	51.69955183	1000.930616	29.1	2365.465778	9.88131291682493E-324	517.7691429	258.8840714	99.8650047	0	0	0	0	0	0	0
6:15:02	-153.8331611	2398.586184	5.673026212	5.245547958	11.8796181	1.946087518	1.941986354	51.69955183	1000.930616	29.1	2365.465778	9.88131291682493E-324	517.7691429	258.8840714	99.8650047	0	0	0	0	0	0	0
6:15:02	-153.8331611	2398.586184	5.673026212	5.245547958	11.8796181	1.946087518	1.941986354	51.69955183	1000.930616	29.1	2365.465778	9.88131291682493E-324	517.7691429	258.8840714	99.8650047	0	0	0	0	0	0	0
6:15:02	-153.8331611	2398.586184	5.673026212	5.245547958	11.8796181	1.946087518	1.941986354	51.69955183	1000.930616	29.1	2365.465778	9.88131291682493E-324	517.7691429	258.8840714	99.8650047	0	0	0	0	0	0	0
6:15:02	-153.8331611	2398.586184	5.673026212	5.245547958	11.8796181	1.946087518	1.941986354	51.69955183	1000.930616	29.1	2365.465778	9.88131291682493E-324	517.7691429	258.8840714	99.8650047	0	0	0	0	0	0	0
6:15:02	-153.8331611	2398.586184	5.673026212	5.245547958	11.8796181	1.946087518	1.941986354	51.69955183	1000.930616	29.1	2365.465778	9.88131291682493E-324	517.7691429	258.8840714	99.8650047	0	0	0	0	0	0	0
6:15:02	-153.8331611	2398.586184	5.673026212	5.245547958	11.8796181	1.946087518	1.941986354	51.69955183	1000.930616	29.1	2365.465778	9.88131291682493E-324	517.7691429	258.8840714	99.8650047	0	0	0	0	0	0	0
6:15:02	-153.8331611	2398.586184	5.673026212	5.245547958	11.8796181	1.946087518	1.941986354	51.69955183	1000.930616	29.1	2365.465778	9.88131291682493E-324	517.7691429	258.8840714	99.8650047	0	0	0	0	0	0	0
6:15:02	-427.9181865	2365.114174	5.358389421	5.082104554	11.72264447	1.801420809	1.914865013	51.60217054	1001.55154	29.1	2346.536846	9.88131291682493E-324	517.0687931	258.5341406	99.86451441	0	0	0	0	0	0	0
6:15:02	-427.9181865	2365.114174	5.358389421	5.082104554	11.72264447	1.801420809	1.914865013	51.60217054	1001.55154	29.1	2346.536846	9.88131291682493E-324	517.0687931	258.5341406	99.86451441	0	0	0	0	0	0	0
6:15:02	-427.9181865	2365.114174	5.358389421	5.082104554	11.72264447	1.801420809	1.914865013	51.60217054	1001.55154	29.1	2346.536846	9.88131291682493E-324	517.0687931	258.5341406	99.86451441	0	0	0	0	0	0	0
6:15:02	-427.9181865	2365.114174	5.358389421	5.082104554	11.72264447	1.801420809	1.914865013	51.60217054	1001.55154	29.1	2346.536846	9.88131291682493E-324	517.0687931	258.5341406	99.86451441	0	0	0	0	0	0	0
6:15:02	-427.9181865	2365.114174	5.358389421	5.082104554	11.72264447	1.801420809	1.914865013	51.60217054	1001.55154	29.1	2346.536846	9.88131291682493E-324	517.0687931	258.5341406	99.86451441	0	0	0	0	0	0	0
6:15:02	-427.9181865	2365.114174	5.358389421	5.082104554	11.72264447	1.801420809	1.914865013	51.60217054	1001.55154	29.1	2346.536846	9.88131291682493E-324	517.0687931	258.5341406	99.86451441	0	0	0	0	0	0	0
6:15:02	-427.9181865	2365.114174	5.358389421	5.082104554	11.72264447	1.801420809	1.914865013	51.60217054	1001.55154	29.1	2346.536846	9.88131291682493E-324	517.0687931	258.5341406	99.86451441	0	0	0	0	0	0	0
6:15:02	-427.9181865	2365.114174	5.358389421	5.082104554	11.72264447	1.801420809	1.914865013	51.60217054	1001.55154	29.1	2346.536846	9.88131291682493E-324	517.0687931	258.5341406	99.86451441	0	0	0	0	0	0	0
6:15:02	-427.9181865	2365.114174	5.358389421	5.082104554	11.72264447	1.801420809	1.914865013	51.60217054	1001.55154	29.1	2346.536846	9.88131291682493E-324	517.0687931	258.5341406	99.86451441	0	0	0	0	0	0	0
6:15:02	-375.7896155	2342.263809	5.263823383	4.960077532	11.59999397	1.698695454	1.851274887	51.55231131	1001.869452	29.1	2332.161433	9.88131291682493E-324	516.7102141	258.354976	99.86426338	0	0	0	0	0	0	0
6:15:02	-375.7896155	2342.263809	5.263823383	4.960077532	11.59999397	1.698695454	1.851274887	51.55231131	1001.869452	29.1	2332.161433	9.88131291682493E-324	516.7102141	258.354976	99.86426338	0	0	0	0	0	0	0
6:15:02	-375.7896155	2342.263809	5.263823383	4.960077532	11.59999397	1.698695454	1.851274887	51.55231131	1001.869452	29.1	2332.161433	9.88131291682493E-324	516.7102141	258.354976	99.86426338	0	0	0	0	0	0	0
6:15:02	-375.7896155	2342.263809	5.263823383	4.960077532	11.59999397	1.698695454	1.851274887	51.55231131	1001.869452	29.1	2332.161433	9.88131291682493E-324	516.7102141	258.354976	99.86426338	0	0	0	0	0	0	0
6:15:02	-314.6000739	2329.187558	5.129566965	4.82448962	11.53347614	1.637645091	1.801175928	51.53347924	1001.989529	29.1	2322.630997	9.88131291682493E-324	516.574777	258.2873046	99.86416856	0	0	0	0	0	0	0
6:15:02	-314.6000739	2329.187558	5.129566965	4.82448962	11.53347614	1.637645091	1.801175928	51.53347924	1001.989529	29.1	2322.630997	9.88131291682493E-324	516.574777	258.2873046	99.86416856	0	0	0	0	0	0	0
6:15:02	-314.6000739	2329.187558	5.129566965	4.82448962	11.53347614	1.637645091	1.801175928	51.53347924	1001.989529	29.1	2322.630997	9.88131291682493E-324	516.574777	258.2873046	99.86416856	0	0	0	0	0	0	0
6:15:02	-314.6000739	2329.187558	5.129566965	4.82448962	11.53347614	1.637645091	1.801175928	51.53347924	1001.989529	29.1	2322.630997	9.88131291682493E-324	516.574777	258.2873046	99.86416856	0	0	0	0	0	0	0
6:15:02	-263.6813258	2314.708166	5.027130286	4.881306686	11.45485178	1.568930286	1.726810075	51.51714137	1001.206903	29.1	2308.891311	9.88131291682493E-324	516.4572778	258.228596	99.8640863	0	0	0	0	0	0	0
6:15:02	-263.6813258	2314.708166	5.027130286	4.881306686	11.45485178	1.568930286	1.726810075	51.51714137	1001.206903	29.1	2308.891311	9.88131291682493E-324	516.4572778	258.228596	99.8640863	0	0	0	0	0	0	0
6:15:02	-263.6813258	2314.708166	5.027130286	4.881306686	11.45485178	1.568930286	1.726810075	51.51714137	1001.206903	29.1	2308.891311	9.88131291682493E-324	516.4572778	258.228596	99.8640863	0	0	0	0	0	0	0
6:15:02	-263.6813258	2314.708166	5.027130286	4.881306686	11.45485178	1.568930286	1.726810075	51.51714137	1001.206903	29.1	2308.891311	9.88131291682493E-324	516.4572778	258.228596	99.8640863	0	0	0	0	0	0	0
6:15:02	-263.6813258	2314.708166	5.027130286	4.881306686	11.45485178	1.568930286	1.726810075	51.51714137	1001.206903	29.1	2308.891311	9.88131291682493E-324	516.4572778	258.228596	99.8640863	0	0	0	0	0	0	0
6:15:02	-263.6813258	2314.708166	5.027130286	4.881306686	11.45485178	1.568930286	1.726810075	51.51714137	1001.206903	29.1	2308.891311	9.88131291682493E-324	516.4572778	258.228596	99.8640863	0	0	0	0	0	0	0
6:15:02	-263.6813258	2314.708166	5.027130286	4.881306686	11.45485178	1.568930286	1.726810075	51.51714137	1001.206903	29.1	2308.891311	9.88131291682493E-324	516.4572778	258.228596	99.8640863	0	0	0	0	0	0	0
6:15:03	-263.6813258	2314.708166	5.027130286	4.881306686	11.45485178	1.568930286	1.726810075	51.51714137	1001.206903	29.1	2308.891311	9.88131291682493E-324	516.4572778	258.228596	99.8640863	0	0	0	0	0	0	0
6:15:03	-263.6813258	2314.708166	5.027130286	4.881306686	11.45485178	1.568930286	1.726810075	51.51714137	1001.206903	29.1	2308.891311	9.88131291682493E-324	516.4572778	258.228596	99.8640863	0	0	0	0	0	0	0
6:15:03	-38.78880683	2305.738845	4.939594707	4.582469023	11.40332411	1.526060307	1.672662758	51.58077638	999.5292064	29.1	2299.824647	9.88131291682493E-324	516.3971183	258.1985371	99.86404419	0	0	0	0	0	0	0
6:15:03	-38.78880683	2305.738845	4.939594707	4.582469023	11.40332411	1.526060307	1.672662758	51.58077638	999.5292064	29.1	2299.824647	9.88131291682493E-324	516.3971183	258.1985371	99.86404419	0	0	0	0	0	0	0
6:15:03	-38.78880683	2305.738845	4.939594707	4.582469023	11.40332411	1.526060307	1.672662758	51.58077638	999.5292064	29.1	2299.824647	9.88131291682493E-324	516.3971183	258.1985371	99.86404419	0	0	0	0	0	0	0
6:15:03	-38.78880683	2305.738845	4.939594707	4.582469023	11.40332411	1.526060307	1.672662758	51.58077638	999.5292064	29.1	2299.824647	9.88131291682493E-324	516.3971183	258.1985371	99.86404419	0	0	0	0	0	0	0
6:15:03	-38.78880683	2305.738845	4.939594707	4.582469023	11.40332411	1.526060307	1.672662758	51.58077638	999.5292064	29.1	2299.824647	9.88131291682493E-324	516.3971183	258.1985371	99.86404419	0	0	0	0	0	0	0
6:15:03	-38.78880683	2305.738845	4.939594707	4.582469023	11.40332411	1.526060307	1.672662758	51.58077638	999.5292064	29.1	2299.824647	9.88131291682493E-324	516.3971183	258.1985371	99.86404419	0	0	0	0	0	0	0
6:15:03	-38.78880683	2305.738845	4.939594707	4.582469023	11.40332411	1.526060307	1.672662758	51.58077638	999.5292064	29.1	2299.824647	9.88131291682493E-324	516.3971183	258.1985371	99.86404419	0	0	0	0	0	0	0
6:15:03	-38.78880683	2305.738845	4.939594707	4.582469023	11.40332411	1.526060307	1.672662758	51.58077638	999.5292064	29.1	2299.824647	9.88131291682493E-324	516.3971183	258.1985371	99.86404419	0	0	0	0	0	0	0
6:15:03	-155.8161011	2296.021249	4.72921649	4.46630414	11.35970995	1.478526877	1.613131332	51.63895751	998.6702257	29.1	2291.520211	9.88131291682493E-324	516.3663165	258.183147	99.86402262	0	0	0	0	0	0	0
6:15:03	-155.8161011	2296.021249	4.72921649	4.46630414	11.35970995	1.478526877	1.613131332	51.63895751	998.6702257	29.1	2291.520211	9.88131291682493E-324	516.3663165	258.183147	99.86402262	0	0	0	0	0	0	0
6:15:03	-155.8161011	2296.021249	4.72921649	4.46630414	11.35970995	1.478526877	1.613131332	51.63895751	998.6702257	29.1	2291.520211	9.88131291682493E-324	516.3663165	258.183147	99.86402262	0	0	0	0	0	0	0
6:15:03	-155.8161011	2296.021249	4.72921649	4.46630414	11.35970995	1.478526877	1.613131332	51.63895751	998.6702257	29.1	2291.520211	9.88131291682493E-324	516.3663165	258.183147	99.86402262	0	0	0	0	0	0	0
6:15:03	-155.8161011	2296.021249	4.72921649	4.46630414	11.35970995	1.478526877	1.613131332	51.63895751	998.6702257	29.1	2291.520211	9.88131291682493E-324	516.3663165	258.183147	99.86402262	0	0	0	0	0	0	0
6:15:03	-155.8161011	2296.021249	4.72921649	4.46630414	11.35970995	1.478526877	1.613131332	51.63895751	998.6702257	29.1	2291.520211	9.88131291682493E-324	516.3663165	258.183147	99.86402262	0	0	0	0	0	0	0
6:15:03	-155.8161011	2296.021249	4.72921649	4.46630414	11.35970995	1.478526877	1.613131332	51.63895751	998.6702257	29.1	2291.520211	9.88131291682493E-324	516.3663165	258.183147	99.86402262	0	0	0	0	0	0	0
6:15:03	-155.8161011	2296.021249	4.72921649	4.46630414	11.35970995	1.478526877	1.613131332	51.63895751	998.6702257	29.1	2291.520211	9.88131291682493E-324	516.3663165	258.183147	99.86402262	0	0	0	0	0	0	0
6:15:03	-151.9114278	2289.570415	4.691758843	4.82432372	11.32437949	1.446709761	1.558971242	51.66874624	998.2304275	29.1	2285.600636	9.88131291682493E-324	516.3505461	258.1752673	99.86401158	0	0	0	0	0	0	0
6:15:03	-151.9114278	2289.570415	4.691758843	4.82432372	11.32437949	1.446709761	1.558971242	51.66874624	998.2304275	29.1	2285.600636	9.88131291682493E-324	516.3505461	258.1752673	99.86401158	0	0	0	0	0	0	0
6:15:03	-151.9114278	2289.570415	4.691758843	4.82432372	11.32437949	1.446709761	1.558971242	51.66874624	998.2304275	29.1	2285.600636	9.88131291682493E-324	516.3505461	258.1752673	99.86401158	0	0	0	0	0	0	0
6:15:03	-151.9114278	2289.570415	4.691758843	4.82432372	11.32437949	1.446709761	1.558971242	51.66874624	998.2304275	29.1	2285.600636	9.88131291682493E-324	516.3505461	258.1752673	99.86401158	0	0	0	0	0	0	0
6:15:03	-151.9114278	2289.570415	4.691758843	4.82432372	11.32437949	1.446709761	1.558971242	51.66874624	998.2304275	29.1	2285.600636	9.88131291682493E-324	516.3505461	258.1752673	99.86401158	0	0	0	0	0	0	0
6:15:03	-151.9114278	2289.570415	4.691758843	4.82432372	11.32437949	1.446709761	1.558971242	51.66874624	998.2304275	29.1	2285.600636	9.88131291682493E-324	516.3505461	258.1752673	99.86401158	0	0	0	0	0	0	0
6:15:03	-151.9114278	2289.570415	4.691758843	4.82432372	11.32437949	1.446709761	1.558971242	51.66874624	998.2304275	29.1	2285.600636	9.88131291682493E-324	516.3505461	258.1752673	99.86401158	0	0	0	0	0	0	0
6:15:03	-151.9114278	2289.570415	4.691758843	4.82432372	11.32437949	1.446709761	1.558971242	51.66874624	998.2304275	29.1	2285.600636	9.88131291682493E-324	516.3505461	258.1752673	99.86401158	0	0	0	0	0	0	0
6:15:03	-85.84668301	2285.527565	4.339588527	4.212741744	11.3171303	0.746499398	1.402961276	51.68399808	998.0052509	29.1	2277.45495	9.88131291682493E-324	516.3424716	258.1712328	99.86400593	0	0	0	0	0	0	0
6:15:03	-85.84668301	2285.527565	4.339588527	4.212741744	11.3171303	0.746499398	1.402961276	51.68399808	998.0052509	29.1	2277.45495	9.88131291682493E-324	516.3424716	258.1712328	99.86400593	0	0	0	0	0	0	0
6:15:03	-85.84668301	2285.527565	4.339588527	4.212741744	11.3171303	0.746499398	1.402961276	51.68399808	998.0052509	29.1	2277.45495	9.88131291682493E-324	516.3424716	258.1712328	99.86400593	0	0	0	0	0	0	0
6:15:03	-85.84668301	2285.527565	4.339588527	4.212741744	11.3171303	0.746499398	1.402961276	51.68399808	998.0052509	29.1	2277.45495	9.88131291682493E-324	516.3424716	258.1712328	99.86400593	0	0	0	0	0	0	0
6:15:03	-85.84668301	2285.527565	4.339588527	4.212741744	11.3171303	0.746499398	1.402961276	51.68399808	998.0052509	29.1	2277.45495	9.88131291682493E-324	516.3424716	258.1712328	99.86400593	0	0	0	0	0	0	0
6:15:03	-85.84668301	2285.527565	4.339588527	4.212741744	11.3171303	0.746499398	1.402961276	51.68399808	998.0052509	29.1	2277.45495	9.88131291682493E-324	516.3424716	258.1712328	99.86400593	0	0	0	0	0	0	0
6:15:04	-85.84668301	2285.527565	4.339588527	4.212741744	11.3171303	0.746499398	1.402961276	51.68399808	998.0052509	29.1	2277.45495	9.88131291682493E-324	516.3424716	258.1712328	99.86400593	0	0	0	0	0	0	0
6:15:04	-85.84668301	2285.527565	4.339588527	4.212741744	11.3171303	0.746499398	1.402961276	51.68399808	998.0052509	29.1	2277.45495	9.88131291682493E-324	516.3424716	258.1712328	99.86400593	0	0	0	0	0	0	0
6:15:04	-85.84668301	2285.527565	4.339588527	4.212741744	11.3171303	0.746499398	1.402961276	51.68399808	998.0052509	29.1	2277.45495	9.88131291682493E-324	516.3424716	258.1712328	99.86400593	0	0	0	0	0	0	0
6:15:04	316.8583623	2298.498801	3.519061326	3.352259773	11.43735471	-0.747520308	0.822684173	51.54540702	999.6023525	29.1	2273.57647	9.88131291682493E-324	515.6595295	257.8295192	99.86351504	0	0	0	0	0	0	0
6:15:04	316.8583623	2298.498801	3.519061326	3.352259773	11.43735471	-0.747520308	0.822684173	51.54540702	999.6023525	29.1	2273.57647	9.88131291682493E-324	515.6595295	257.8295192	99.86351504	0	0	0	0	0	0	0
6:15:04	316.8583623	2298.498801	3.519061326	3.352259773	11.43735471	-0.747520308	0.822684173	51.54540702	999.6023525	29.1	2273.57647	9.88131291682493E-324	515.6595295	257.8295192	99.86351504	0	0	0	0	0	0	0
6:15:04	316.8583623	2298.498801	3.519061326	3.352259773	11.43735471	-0.747520308	0.822684173	51.54540702	999.6023525	29.1	2273.57647	9.88131291682493E-324	515.6595295	257.8295192	99.86351504	0	0	0	0	0	0	0
6:15:04	316.8583623	2298.498801	3.519061326	3.352259773	11.43735471	-0.747520308	0.822684173	51.54540702	999.6023525	29.1	2273.57647	9.88131291682493E-324	515.6595295	257.8295192	99.86351504	0	0	0	0	0	0	0
6:15:04	316.8583623	2298.498801	3.519061326	3.352259773	11.43735471	-0.747520308	0.822684173	51.54540702	999.6023525	29.1	2273.57647	9.88131291682493E-324	515.6595295	257.8295192	99.86351504	0	0	0	0	0	0	0
6:15:04	316.8583623	2298.498801	3.519061326	3.352259773	11.43735471	-0.747520308	0.822684173	51.54540702	999.6023525	29.1	2273.57647	9.88131291682493E-324	515.6595295	257.8295192	99.86351504	0	0	0	0	0	0	0
6:15:04	316.8583623	2298.498801	3.519061326	3.352259773	11.43735471	-0.747520308	0.822684173	51.54540702	999.6023525	29.1	2273.57647	9.88131291682493E-324	515.6595295	257.8295192	99.86351504	0	0	0	0	0	0	0
6:15:04	260.7651535	2336.645226	2.601023399	2.464917004	11.73356561	-2.567930398	-0.216601703	51.47444839	1000.420068	29.1	2272.485665	9.88131291682493E-324	515.3098631	257.6545618	99.8632637	0	0	0	0	0	0	0
6:15:04	260.7651535	2336.645226	2.601023399	2.464917004	11.73356561	-2.567930398	-0.216601703	51.47444839	1000.420068	29.1	2272.485665	9.88131291682493E-324	515.3098631	257.6545618	99.8632637	0	0	0	0	0	0	0
6:15:04	260.7651535	2336.645226	2.601023399	2.464917004	11.73356561	-2.567930398	-0.216601703	51.47444839	1000.420068	29.1	2272.485665	9.88131291682493E-324	515.3098631	257.6545618	99.8632637	0	0	0	0	0	0	0
6:15:04	260.7651535	2336.645226	2.601023399	2.464917004	11.73356561	-2.567930398	-0.216601703	51.47444839	1000.420068	29.1	2272.485665	9.88131291682493E-324	515.3098631	257.6545618	99.8632637	0	0	0	0	0	0	0
6:15:04	260.7651535	2336.645226	2.601023399	2.464917004	11.73356561	-2.567930398	-0.216601703	51.47444839	1000.420068	29.1	2272.485665	9.88131291682493E-324	515.3098631	257.6545618	99.8632637	0	0	0	0	0	0	0
6:15:04	260.7651535	2336.645226	2.601023399	2.464917004	11.73356561	-2.567930398	-0.216601703	51.47444839	1000.420068	29.1	2272.485665	9.88131291682493E-324	515.3098631	257.6545618	99.8632637	0	0	0	0	0	0	0
6:15:04	260.7651535	2336.645226	2.601023399	2.464917004	11.73356561	-2.567930398	-0.216601703	51.47444839	1000.420068	29.1	2272.485665	9.88131291682493E-324	515.3098631	257.6545618	99.8632637	0	0	0	0	0	0	0
6:15:04	260.7651535	2336.645226	2.601023399	2.464917004	11.73356561	-2.567930398	-0.216601703	51.47444839	1000.420068	29.1	2272.485665	9.88131291682493E-324	515.3098631	257.6545618	99.8632637	0	0	0	0	0	0	0
6:15:04	417.6753106	2410.238788	1.42401998	1.493989506	12.23240159	-4.472436364	-1.649740072	51.43811758	1000.838739	29.1	2274.081572	9.88131291682493E-324	515.1308339	257.5649837	99.86313501	0	0	0	0	0	0	0
6:15:04	417.6753106	2410.238788	1.42401998	1.493989506	12.23240159	-4.472436364	-1.649740072	51.43811758	1000.838739	29.1	2274.081572	9.88131291682493E-324	515.1308339	257.5649837	99.86313501	0	0	0	0	0	0	0
6:15:04	417.6753106	2410.238788	1.42401998	1.493989506	12.23240159	-4.472436364	-1.649740072	51.43811758	1000.838739	29.1	2274.081572	9.88131291682493E-324	515.1308339	257.5649837	99.86313501	0	0	0	0	0	0	0
6:15:04	417.6753106	2410.238788	1.42401998	1.493989506	12.23240159	-4.472436364	-1.649740072	51.43811758	1000.838739	29.1	2274.081572	9.88131291682493E-324	515.1308339	257.5649837	99.86313501	0	0	0	0	0	0	0
6:15:04	417.6753106	2410.238788	1.42401998	1.493989506	12.23240159	-4.472436364	-1.649740072	51.43811758	1000.838739	29.1	2274.081572	9.88131291682493E-324	515.1308339	257.5649837	99.86313501	0	0	0	0	0	0	0
6:15:04	417.6753106	2410.238788	1.42401998	1.493989506	12.23240159	-4.472436364	-1.649740072	51.43811758	1000.838739	29.1	2274.081572	9.88131291682493E-324	515.1308339	257.5649837	99.86313501	0	0	0	0	0	0	0
6:15:04	417.6753106	2410.238788	1.42401998	1.493989506	12.23240159	-4.472436364	-1.649740072	51.43811758	1000.838739	29.1	2274.081572	9.88131291682493E-324	515.1308339	257.5649837	99.86313501	0	0	0	0	0	0	0
6:15:04	417.6753106	2410.238788	1.42401998	1.493989506	12.23240159	-4.472436364	-1.649740072	51.43811758	1000.838739	29.1	2274.081572	9.88131291682493E-324	515.1308339	257.5649837	99.86313501	0	0	0	0	0	0	0
6:15:04	374.753807	2502.279179	0.75281023	1.105562627	12.81599762	-6.077255418	-3.137938917	51.4195162	1001.053098	29.1	2277.996525	9.88131291682493E-324	515.039171	257.5191196	99.86306913	0	0	0	0	0	0	0
6:15:04	374.753807	2502.279179	0.75281023	1.105562627	12.81599762	-6.077255418	-3.137938917	51.4195162	1001.053098	29.1	2277.996525	9.88131291682493E-324	515.039171	257.5191196	99.86306913	0	0	0	0	0	0	0
6:15:04	374.753807	2502.279179	0.75281023	1.105562627	12.81599762	-6.077255418	-3.137938917	51.4195162	1001.053098	29.1	2277.996525	9.88131291682493E-324	515.039171	257.5191196	99.86306913	0	0	0	0	0	0	0
6:15:04	374.753807	2502.279179	0.75281023	1.105562627	12.81599762	-6.077255418	-3.137938917	51.4195162	1001.053098	29.1	2277.996525	9.88131291682493E-324	515.039171	257.5191196	99.86306913	0	0	0	0	0	0	0
6:15:05	374.753807	2502.279179	0.75281023	1.105562627	12.81599762	-6.077255418	-3.137938917	51.4195162	1001.053098	29.1	2277.996525	9.88131291682493E-324	515.039171	257.5191196	99.86306913	0	0	0	0	0	0	0
6:15:05	374.753807	2502.279179	0.75281023	1.105562627	12.81599762	-6.077255418	-3.137938917	51.4195162	1001.053098	29.1	2277.996525	9.88131291682493E-324	515.039171	257.5191196	99.86306913	0	0	0	0	0	0	0
6:15:05	374.753807	2502.279179	0.75281023	1.105562627	12.81599762	-6.077255418	-3.137938917	51.4195162	1001.053098	29.1	2277.996525	9.88131291682493E-324	515.039171	257.5191196	99.86306913	0	0	0	0	0	0	0
6:15:05	374.753807	2502.279179	0.75281023	1.105562627	12.81599762	-6.077255418	-3.137938917	51.4195162	1001.053098	29.1	2277.996525	9.88131291682493E-324	515.039171	257.5191196	99.86306913	0	0	0	0	0	0	0
6:15:05	374.753807	2502.279179	0.75281023	1.105562627	12.81599762	-6.077255418	-3.137938917	51.4195162	1001.053098	29.1	2277.996525	9.88131291682493E-324	515.039171	257.5191196	99.86306913	0	0	0	0	0	0	0
6:15:05	605.7707972	2613.082668	0.214630838	0.401072065	13.47414278	-7.177138774	-4.583648725	51.50759229	998.8302104	29.1	2284.821677	9.88131291682493E-324	514.9922395	257.4956373	99.86303539	0	0	0	0	0	0	0
6:15:05	605.7707972	2613.082668	0.214630838	0.401072065	13.47414278	-7.177138774	-4.583648725	51.50759229	998.8302104	29.1	2284.821677	9.88131291682493E-324	514.9922395	257.4956373	99.86303539	0	0	0	0	0	0	0
6:15:05	605.7707972	2613.082668	0.214630838	0.401072065	13.47414278	-7.177138774	-4.583648725	51.50759229	998.8302104	29.1	2284.821677	9.88131291682493E-324	514.9922395	257.4956373	99.86303539	0	0	0	0	0	0	0
6:15:05	605.7707972	2613.082668	0.214630838	0.401072065	13.47414278	-7.177138774	-4.583648725	51.50759229	998.8302104	29.1	2284.821677	9.88131291682493E-324	514.9922395	257.4956373	99.86303539	0	0	0	0	0	0	0
6:15:05	605.7707972	2613.082668	0.214630838	0.401072065	13.47414278	-7.177138774	-4.583648725	51.50759229	998.8302104	29.1	2284.821677	9.88131291682493E-324	514.9922395	257.4956373	99.86303539	0	0	0	0	0	0	0
6:15:05	605.7707972	2613.082668	0.214630838	0.401072065	13.47414278	-7.177138774	-4.583648725	51.50759229	998.8302104	29.1	2284.821677	9.88131291682493E-324	514.9922395	257.4956373	99.86303539	0	0	0	0	0	0	0
6:15:05	605.7707972	2613.082668	0.214630838	0.401072065	13.47414278	-7.177138774	-4.583648725	51.50759229	998.8302104	29.1	2284.821677	9.88131291682493E-324	514.9922395	257.4956373	99.86303539	0	0	0	0	0	0	0
6:15:05	605.7707972	2613.082668	0.214630838	0.401072065	13.47414278	-7.177138774	-4.583648725	51.50759229	998.8302104	29.1	2284.821677	9.88131291682493E-324	514.9922395	257.4956373	99.86303539	0	0	0	0	0	0	0
6:15:05	385.1799922	2727.936686	1.427370989	1.353052897	14.0531851	-6.528855052	-5.534044147	51.55268725	997.6920917	29.1	2294.616083	9.88131291682493E-324	514.9682106	257.4836143	99.86301812	0	0	0	0	0	0	0
6:15:05	385.1799922	2727.936686	1.427370989	1.353052897	14.0531851	-6.528855052	-5.534044147	51.55268725	997.6920917	29.1	2294.616083	9.88131291682493E-324	514.9682106	257.4836143	99.86301812	0	0	0	0	0	0	0
6:15:05	385.1799922	2727.936686	1.427370989	1.353052897	14.0531851	-6.528855052	-5.534044147	51.55268725	997.6920917	29.1	2294.616083	9.88131291682493E-324	514.9682106	257.4836143	99.86301812	0	0	0	0	0	0	0
6:15:05	385.1799922	2727.936686	1.427370989	1.353052897	14.0531851	-6.528855052	-5.534044147	51.55268725	997.6920917	29.1	2294.616083	9.88131291682493E-324	514.9682106	257.4836143	99.86301812	0	0	0	0	0	0	0
6:15:05	385.1799922	2727.936686	1.427370989	1.353052897	14.0531851	-6.528855052	-5.534044147	51.55268725	997.6920917	29.1	2294.616083	9.88131291682493E-324	514.9682106	257.4836143	99.86301812	0	0	0	0	0	0	0
6:15:05	385.1799922	2727.936686	1.427370989	1.353052897	14.0531851	-6.528855052	-5.534044147	51.55268725	997.6920917	29.1	2294.616083	9.88131291682493E-324	514.9682106	257.4836143	99.86301812	0	0	0	0	0	0	0
6:15:05	385.1799922	2727.936686	1.427370989	1.353052897	14.0531851	-6.528855052	-5.534044147	51.55268725	997.6920917	29.1	2294.616083	9.88131291682493E-324	514.9682106	257.4836143	99.86301812	0	0	0	0	0	0	0
6:15:05	385.1799922	2727.936686	1.427370989	1.353052897	14.0531851	-6.528855052	-5.534044147	51.55268725	997.6920917	29.1	2294.616083	9.88131291682493E-324	514.9682106	257.4836143	99.86301812	0	0	0	0	0	0	0
6:15:05	-1.199004012	2797.508023	3.030533946	2.885923083	14.34731077	-4.795861787	-5.562894603	51.57577587	997.109375	29.1	2306.691682	9.88131291682493E-324	514.9559078	257.4774585	99.86300928	0	0	0	0	0	0	0
6:15:05	-1.199004012	2797.508023	3.030533946	2.885923083	14.34731077	-4.795861787	-5.562894603	51.57577587	997.109375	29.1	2306.691682	9.88131291682493E-324	514.9559078	257.4774585	99.86300928	0	0	0	0	0	0	0
6:15:05	-1.199004012	2797.508023	3.030533946	2.885923083	14.34731077	-4.795861787	-5.562894603	51.57577587	997.109375	29.1	2306.691682	9.88131291682493E-324	514.9559078	257.4774585	99.86300928	0	0	0	0	0	0	0
6:15:05	-1.199004012	2797.508023	3.030533946	2.885923083	14.34731077	-4.795861787	-5.562894603	51.57577587	997.109375	29.1	2306.691682	9.88131291682493E-324	514.9559078	257.4774585	99.86300928	0	0	0	0	0	0	0
6:15:05	-1.199004012	2797.508023	3.030533946	2.885923083	14.34731077	-4.795861787	-5.562894603	51.57577587	997.109375	29.1	2306.691682	9.88131291682493E-324	514.9559078	257.4774585	99.86300928	0	0	0	0	0	0	0
6:15:05	-1.199004012	2797.508023	3.030533946	2.885923083	14.34731077	-4.795861787	-5.562894603	51.57577587	997.109375	29.1	2306.691682	9.88131291682493E-324	514.9559078	257.4774585	99.86300928	0	0	0	0	0	0	0
6:15:05	-1.199004012	2797.508023	3.030533946	2.885923083	14.34731077	-4.795861787	-5.562894603	51.57577587	997.109375	29.1	2306.691682	9.88131291682493E-324	514.9559078	257.4774585	99.86300928	0	0	0	0	0	0	0
6:15:05	-1.199004012	2797.508023	3.030533946	2.885923083	14.34731077	-4.795861787	-5.562894603	51.57577587	997.109375	29.1	2306.691682	9.88131291682493E-324	514.9559078	257.4774585	99.86300928	0	0	0	0	0	0	0
6:15:05	-1.199004012	2797.508023	3.030533946	2.885923083	14.34731077	-4.795861787	-5.562894603	51.57577587	997.109375	29.1	2306.691682	9.88131291682493E-324	514.9559078	257.4774585	99.86300928	0	0	0	0	0	0	0
6:15:05	27.73120595	2821.66918	4.340889381	4.029624619	14.37481512	-2.693089235	-4.781930037	51.58759725	996.811024	29.1	2319.675653	9.88131291682493E-324	514.9496088	257.4743068	99.86300475	0	0	0	0	0	0	0
6:15:05	27.73120595	2821.66918	4.340889381	4.029624619	14.37481512	-2.693089235	-4.781930037	51.58759725	996.811024	29.1	2319.675653	9.88131291682493E-324	514.9496088	257.4743068	99.86300475	0	0	0	0	0	0	0
6:15:06	27.73120595	2821.66918	4.340889381	4.029624619	14.37481512	-2.693089235	-4.781930037	51.58759725	996.811024	29.1	2319.675653	9.88131291682493E-324	514.9496088	257.4743068	99.86300475	0	0	0	0	0	0	0
6:15:06	27.73120595	2821.66918	4.340889381	4.029624619	14.37481512	-2.693089235	-4.781930037	51.58759725	996.811024	29.1	2319.675653	9.88131291682493E-324	514.9496088	257.4743068	99.86300475	0	0	0	0	0	0	0
6:15:06	27.73120595	2821.66918	4.340889381	4.029624619	14.37481512	-2.693089235	-4.781930037	51.58759725	996.811024	29.1	2319.675653	9.88131291682493E-324	514.9496088	257.4743068	99.86300475	0	0	0	0	0	0	0
6:15:06	27.73120595	2821.66918	4.340889381	4.029624619	14.37481512	-2.693089235	-4.781930037	51.58759725	996.811024	29.1	2319.675653	9.88131291682493E-324	514.9496088	257.4743068	99.86300475	0	0	0	0	0	0	0
6:15:06	27.73120595	2821.66918	4.340889381	4.029624619	14.37481512	-2.693089235	-4.781930037	51.58759725	996.811024	29.1	2319.675653	9.88131291682493E-324	514.9496088	257.4743068	99.86300475	0	0	0	0	0	0	0
6:15:06	27.73120595	2821.66918	4.340889381	4.029624619	14.37481512	-2.693089235	-4.781930037	51.58759725	996.811024	29.1	2319.675653	9.88131291682493E-324	514.9496088	257.4743068	99.86300475	0	0	0	0	0	0	0
6:15:06	60.11122544	2802.811772	5.694055363	5.300079805	14.16867334	-0.659645688	-3.474404179	51.30084979	999.9537323	29.1	2332.364622	9.88131291682493E-324	513.8205677	256.9100291	99.86202643	0	0	0	0	0	0	0
6:15:06	60.11122544	2802.811772	5.694055363	5.300079805	14.16867334	-0.659645688	-3.474404179	51.30084979	999.9537323	29.1	2332.364622	9.88131291682493E-324	513.8205677	256.9100291	99.86202643	0	0	0	0	0	0	0
6:15:06	60.11122544	2802.811772	5.694055363	5.300079805	14.16867334	-0.659645688	-3.474404179	51.30084979	999.9537323	29.1	2332.364622	9.88131291682493E-324	513.8205677	256.9100291	99.86202643	0	0	0	0	0	0	0
6:15:06	60.11122544	2802.811772	5.694055363	5.300079805	14.16867334	-0.659645688	-3.474404179	51.30084979	999.9537323	29.1	2332.364622	9.88131291682493E-324	513.8205677	256.9100291	99.86202643	0	0	0	0	0	0	0
6:15:06	60.11122544	2802.811772	5.694055363	5.300079805	14.16867334	-0.659645688	-3.474404179	51.30084979	999.9537323	29.1	2332.364622	9.88131291682493E-324	513.8205677	256.9100291	99.86202643	0	0	0	0	0	0	0
6:15:06	60.11122544	2802.811772	5.694055363	5.300079805	14.16867334	-0.659645688	-3.474404179	51.30084979	999.9537323	29.1	2332.364622	9.88131291682493E-324	513.8205677	256.9100291	99.86202643	0	0	0	0	0	0	0
6:15:06	60.11122544	2802.811772	5.694055363	5.300079805	14.16867334	-0.659645688	-3.474404179	51.30084979	999.9537323	29.1	2332.364622	9.88131291682493E-324	513.8205677	256.9100291	99.86202643	0	0	0	0	0	0	0
6:15:06	60.11122544	2802.811772	5.694055363	5.300079805	14.16867334	-0.659645688	-3.474404179	51.30084979	999.9537323	29.1	2332.364622	9.88131291682493E-324	513.8205677	256.9100291	99.86202643	0	0	0	0	0	0	0
6:15:06	60.11122544	2802.811772	5.694055363	5.300079805	14.16867334	-0.659645688	-3.474404179	51.30084979	999.9537323	29.1	2332.364622	9.88131291682493E-324	513.8205677	256.9100291	99.86202643	0	0	0	0	0	0	0
6:15:06	-453.0975326	2749.136675	6.788468346	6.02200086	13.79771275	1.040061408	-1.94319094	51.15403509	1001.562799	29.1	2343.761991	9.88131291682493E-324	513.2424987	256.6211189	99.86152553	0	0	0	0	0	0	0
6:15:06	-453.0975326	2749.136675	6.788468346	6.02200086	13.79771275	1.040061408	-1.94319094	51.15403509	1001.562799	29.1	2343.761991	9.88131291682493E-324	513.2424987	256.6211189	99.86152553	0	0	0	0	0	0	0
6:15:06	-453.0975326	2749.136675	6.788468346	6.02200086	13.79771275	1.040061408	-1.94319094	51.15403509	1001.562799	29.1	2343.761991	9.88131291682493E-324	513.2424987	256.6211189	99.86152553	0	0	0	0	0	0	0
6:15:06	-453.0975326	2749.136675	6.788468346	6.02200086	13.79771275	1.040061408	-1.94319094	51.15403509	1001.562799	29.1	2343.761991	9.88131291682493E-324	513.2424987	256.6211189	99.86152553	0	0	0	0	0	0	0
6:15:06	-453.0975326	2749.136675	6.788468346	6.02200086	13.79771275	1.040061408	-1.94319094	51.15403509	1001.562799	29.1	2343.761991	9.88131291682493E-324	513.2424987	256.6211189	99.86152553	0	0	0	0	0	0	0
6:15:06	-453.0975326	2749.136675	6.788468346	6.02200086	13.79771275	1.040061408	-1.94319094	51.15403509	1001.562799	29.1	2343.761991	9.88131291682493E-324	513.2424987	256.6211189	99.86152553	0	0	0	0	0	0	0
6:15:06	-453.0975326	2749.136675	6.788468346	6.02200086	13.79771275	1.040061408	-1.94319094	51.15403509	1001.562799	29.1	2343.761991	9.88131291682493E-324	513.2424987	256.6211189	99.86152553	0	0	0	0	0	0	0
6:15:06	-453.0975326	2749.136675	6.788468346	6.02200086	13.79771275	1.040061408	-1.94319094	51.15403509	1001.562799	29.1	2343.761991	9.88131291682493E-324	513.2424987	256.6211189	99.86152553	0	0	0	0	0	0	0
6:15:06	-347.6202167	2677.75445	7.156887793	6.45940844	13.35938893	2.003359441	-0.482273761	51.07886597	1002.386641	29.1	2353.250539	9.88131291682493E-324	512.9465273	256.4731969	99.86126907	0	0	0	0	0	0	0
6:15:06	-347.6202167	2677.75445	7.156887793	6.45940844	13.35938893	2.003359441	-0.482273761	51.07886597	1002.386641	29.1	2353.250539	9.88131291682493E-324	512.9465273	256.4731969	99.86126907	0	0	0	0	0	0	0
6:15:06	-347.6202167	2677.75445	7.156887793	6.45940844	13.35938893	2.003359441	-0.482273761	51.07886597	1002.386641	29.1	2353.250539	9.88131291682493E-324	512.9465273	256.4731969	99.86126907	0	0	0	0	0	0	0
6:15:06	-347.6202167	2677.75445	7.156887793	6.45940844	13.35938893	2.003359441	-0.482273761	51.07886597	1002.386641	29.1	2353.250539	9.88131291682493E-324	512.9465273	256.4731969	99.86126907	0	0	0	0	0	0	0
6:15:06	-347.6202167	2677.75445	7.156887793	6.45940844	13.35938893	2.003359441	-0.482273761	51.07886597	1002.386641	29.1	2353.250539	9.88131291682493E-324	512.9465273	256.4731969	99.86126907	0	0	0	0	0	0	0
6:15:06	-347.6202167	2677.75445	7.156887793	6.45940844	13.35938893	2.003359441	-0.482273761	51.07886597	1002.386641	29.1	2353.250539	9.88131291682493E-324	512.9465273	256.4731969	99.86126907	0	0	0	0	0	0	0
6:15:06	-347.6202167	2677.75445	7.156887793	6.45940844	13.35938893	2.003359441	-0.482273761	51.07886597	1002.386641	29.1	2353.250539	9.88131291682493E-324	512.9465273	256.4731969	99.86126907	0	0	0	0	0	0	0
6:15:06	-347.6202167	2677.75445	7.156887793	6.45940844	13.35938893	2.003359441	-0.482273761	51.07886597	1002.386641	29.1	2353.250539	9.88131291682493E-324	512.9465273	256.4731969	99.86126907	0	0	0	0	0	0	0
6:15:06	-283.0422629	2606.457806	7.08539855	6.384745121	12.95682313	2.322704034	0.608491834	51.04037938	1002.808448	29.136	2360.602068	9.88131291682493E-324	512.79499	256.3974608	99.86113777	0	0	0	0	0	0	0
6:15:06	-283.0422629	2606.457806	7.08539855	6.384745121	12.95682313	2.322704034	0.608491834	51.04037938	1002.808448	29.136	2360.602068	9.88131291682493E-324	512.79499	256.3974608	99.86113777	0	0	0	0	0	0	0
6:15:07	-283.0422629	2606.457806	7.08539855	6.384745121	12.95682313	2.322704034	0.608491834	51.04037938	1002.808448	29.136	2360.602068	9.88131291682493E-324	512.79499	256.3974608	99.86113777	0	0	0	0	0	0	0
6:15:07	-283.0422629	2606.457806	7.08539855	6.384745121	12.95682313	2.322704034	0.608491834	51.04037938	1002.808448	29.136	2360.602068	9.88131291682493E-324	512.79499	256.3974608	99.86113777	0	0	0	0	0	0	0
6:15:07	-283.0422629	2606.457806	7.08539855	6.384745121	12.95682313	2.322704034	0.608491834	51.04037938	1002.808448	29.136	2360.602068	9.88131291682493E-324	512.79499	256.3974608	99.86113777	0	0	0	0	0	0	0
6:15:07	-283.0422629	2606.457806	7.08539855	6.384745121	12.95682313	2.322704034	0.608491834	51.04037938	1002.808448	29.136	2360.602068	9.88131291682493E-324	512.79499	256.3974608	99.86113777	0	0	0	0	0	0	0
6:15:07	-283.0422629	2606.457806	7.08539855	6.384745121	12.95682313	2.322704034	0.608491834	51.04037938	1002.808448	29.136	2360.602068	9.88131291682493E-324	512.79499	256.3974608	99.86113777	0	0	0	0	0	0	0
6:15:07	-283.0422629	2606.457806	7.08539855	6.384745121	12.95682313	2.322704034	0.608491834	51.04037938	1002.808448	29.136	2360.602068	9.88131291682493E-324	512.79499	256.3974608	99.86113777	0	0	0	0	0	0	0
6:15:07	-283.0422629	2606.457806	7.08539855	6.384745121	12.95682313	2.322704034	0.608491834	51.04037938	1002.808448	29.136	2360.602068	9.88131291682493E-324	512.79499	256.3974608	99.86113777	0	0	0	0	0	0	0
6:15:07	-140.9305266	2543.381261	6.685612058	6.335653502	12.61910944	2.353392465	1.310315819	51.02067424	1003.024413	29.167232	2366.001291	9.88131291682493E-324	512.7174029	256.3586839	99.86107054	0	0	0	0	0	0	0
6:15:07	-140.9305266	2543.381261	6.685612058	6.335653502	12.61910944	2.353392465	1.310315819	51.02067424	1003.024413	29.167232	2366.001291	9.88131291682493E-324	512.7174029	256.3586839	99.86107054	0	0	0	0	0	0	0
6:15:07	-140.9305266	2543.381261	6.685612058	6.335653502	12.61910944	2.353392465	1.310315819	51.02067424	1003.024413	29.167232	2366.001291	9.88131291682493E-324	512.7174029	256.3586839	99.86107054	0	0	0	0	0	0	0
6:15:07	-140.9305266	2543.381261	6.685612058	6.335653502	12.61910944	2.353392465	1.310315819	51.02067424	1003.024413	29.167232	2366.001291	9.88131291682493E-324	512.7174029	256.3586839	99.86107054	0	0	0	0	0	0	0
6:15:07	-140.9305266	2543.381261	6.685612058	6.335653502	12.61910944	2.353392465	1.310315819	51.02067424	1003.024413	29.167232	2366.001291	9.88131291682493E-324	512.7174029	256.3586839	99.86107054	0	0	0	0	0	0	0
6:15:07	-140.9305266	2543.381261	6.685612058	6.335653502	12.61910944	2.353392465	1.310315819	51.02067424	1003.024413	29.167232	2366.001291	9.88131291682493E-324	512.7174029	256.3586839	99.86107054	0	0	0	0	0	0	0
6:15:07	-140.9305266	2543.381261	6.685612058	6.335653502	12.61910944	2.353392465	1.310315819	51.02067424	1003.024413	29.167232	2366.001291	9.88131291682493E-324	512.7174029	256.3586839	99.86107054	0	0	0	0	0	0	0
6:15:07	-140.9305266	2543.381261	6.685612058	6.335653502	12.61910944	2.353392465	1.310315819	51.02067424	1003.024413	29.167232	2366.001291	9.88131291682493E-324	512.7174029	256.3586839	99.86107054	0	0	0	0	0	0	0
6:15:07	-123.1696936	2490.895118	6.198545373	5.828902593	12.34623203	2.268176942	1.711241699	51.01058521	1003.134988	29.18322278	2369.790645	9.88131291682493E-324	512.6776783	256.3388302	99.86103611	0	0	0	0	0	0	0
6:15:07	-123.1696936	2490.895118	6.198545373	5.828902593	12.34623203	2.268176942	1.711241699	51.01058521	1003.134988	29.18322278	2369.790645	9.88131291682493E-324	512.6776783	256.3388302	99.86103611	0	0	0	0	0	0	0
6:15:07	-123.1696936	2490.895118	6.198545373	5.828902593	12.34623203	2.268176942	1.711241699	51.01058521	1003.134988	29.18322278	2369.790645	9.88131291682493E-324	512.6776783	256.3388302	99.86103611	0	0	0	0	0	0	0
6:15:07	-123.1696936	2490.895118	6.198545373	5.828902593	12.34623203	2.268176942	1.711241699	51.01058521	1003.134988	29.18322278	2369.790645	9.88131291682493E-324	512.6776783	256.3388302	99.86103611	0	0	0	0	0	0	0
6:15:07	-123.1696936	2490.895118	6.198545373	5.828902593	12.34623203	2.268176942	1.711241699	51.01058521	1003.134988	29.18322278	2369.790645	9.88131291682493E-324	512.6776783	256.3388302	99.86103611	0	0	0	0	0	0	0
6:15:07	-123.1696936	2490.895118	6.198545373	5.828902593	12.34623203	2.268176942	1.711241699	51.01058521	1003.134988	29.18322278	2369.790645	9.88131291682493E-324	512.6776783	256.3388302	99.86103611	0	0	0	0	0	0	0
6:15:07	-123.1696936	2490.895118	6.198545373	5.828902593	12.34623203	2.268176942	1.711241699	51.01058521	1003.134988	29.18322278	2369.790645	9.88131291682493E-324	512.6776783	256.3388302	99.86103611	0	0	0	0	0	0	0
6:15:07	-123.1696936	2490.895118	6.198545373	5.828902593	12.34623203	2.268176942	1.711241699	51.01058521	1003.134988	29.18322278	2369.790645	9.88131291682493E-324	512.6776783	256.3388302	99.86103611	0	0	0	0	0	0	0
6:15:07	42.13239686	2446.633532	5.853655231	5.521974128	12.1091188	2.137578594	1.90339575	51.00541963	1003.191602	29.19141007	2372.239106	9.88131291682493E-324	512.6573393	256.328665	99.86101849	0	0	0	0	0	0	0
6:15:07	42.13239686	2446.633532	5.853655231	5.521974128	12.1091188	2.137578594	1.90339575	51.00541963	1003.191602	29.19141007	2372.239106	9.88131291682493E-324	512.6573393	256.328665	99.86101849	0	0	0	0	0	0	0
6:15:07	42.13239686	2446.633532	5.853655231	5.521974128	12.1091188	2.137578594	1.90339575	51.00541963	1003.191602	29.19141007	2372.239106	9.88131291682493E-324	512.6573393	256.328665	99.86101849	0	0	0	0	0	0	0
6:15:07	42.13239686	2446.633532	5.853655231	5.521974128	12.1091188	2.137578594	1.90339575	51.00541963	1003.191602	29.19141007	2372.239106	9.88131291682493E-324	512.6573393	256.328665	99.86101849	0	0	0	0	0	0	0
6:15:07	42.13239686	2446.633532	5.853655231	5.521974128	12.1091188	2.137578594	1.90339575	51.00541963	1003.191602	29.19141007	2372.239106	9.88131291682493E-324	512.6573393	256.328665	99.86101849	0	0	0	0	0	0	0
6:15:07	42.13239686	2446.633532	5.853655231	5.521974128	12.1091188	2.137578594	1.90339575	51.00541963	1003.191602	29.19141007	2372.239106	9.88131291682493E-324	512.6573393	256.328665	99.86101849	0	0	0	0	0	0	0
6:15:07	42.13239686	2446.633532	5.853655231	5.521974128	12.1091188	2.137578594	1.90339575	51.00541963	1003.191602	29.19141007	2372.239106	9.88131291682493E-324	512.6573393	256.328665	99.86101849	0	0	0	0	0	0	0
6:15:07	42.13239686	2446.633532	5.853655231	5.521974128	12.1091188	2.137578594	1.90339575	51.00541963	1003.191602	29.19141007	2372.239106	9.88131291682493E-324	512.6573393	256.328665	99.86101849	0	0	0	0	0	0	0
6:15:08	-30.52794881	2406.388816	5.608303478	5.214602753	11.91314083	1.98275224	1.959722624	51.00277485	1003.801796	29.19560195	2367.51267	9.88131291682493E-324	512.6469257	256.3234605	99.86100947	0	0	0	0	0	0	0
6:15:08	-30.52794881	2406.388816	5.608303478	5.214602753	11.91314083	1.98275224	1.959722624	51.00277485	1003.801796	29.19560195	2367.51267	9.88131291682493E-324	512.6469257	256.3234605	99.86100947	0	0	0	0	0	0	0
6:15:08	-30.52794881	2406.388816	5.608303478	5.214602753	11.91314083	1.98275224	1.959722624	51.00277485	1003.801796	29.19560195	2367.51267	9.88131291682493E-324	512.6469257	256.3234605	99.86100947	0	0	0	0	0	0	0
6:15:08	-30.52794881	2406.388816	5.608303478	5.214602753	11.91314083	1.98275224	1.959722624	51.00277485	1003.801796	29.19560195	2367.51267	9.88131291682493E-324	512.6469257	256.3234605	99.86100947	0	0	0	0	0	0	0
6:15:08	-30.52794881	2406.388816	5.608303478	5.214602753	11.91314083	1.98275224	1.959722624	51.00277485	1003.801796	29.19560195	2367.51267	9.88131291682493E-324	512.6469257	256.3234605	99.86100947	0	0	0	0	0	0	0
6:15:08	-30.52794881	2406.388816	5.608303478	5.214602753	11.91314083	1.98275224	1.959722624	51.00277485	1003.801796	29.19560195	2367.51267	9.88131291682493E-324	512.6469257	256.3234605	99.86100947	0	0	0	0	0	0	0
6:15:08	-30.52794881	2406.388816	5.608303478	5.214602753	11.91314083	1.98275224	1.959722624	51.00277485	1003.801796	29.19560195	2367.51267	9.88131291682493E-324	512.6469257	256.3234605	99.86100947	0	0	0	0	0	0	0
6:15:08	-30.52794881	2406.388816	5.608303478	5.214602753	11.91314083	1.98275224	1.959722624	51.00277485	1003.801796	29.19560195	2367.51267	9.88131291682493E-324	512.6469257	256.3234605	99.86100947	0	0	0	0	0	0	0
6:15:08	-68.78044579	2374.270442	5.503739381	5.36114061	11.7551121	1.846009147	1.937609984	51.14782072	1004.114216	29.1977482	2353.197263	9.88131291682493E-324	514.133898	257.0669478	99.86198085	0	0	0	0	0	0	0
6:15:08	-68.78044579	2374.270442	5.503739381	5.36114061	11.7551121	1.846009147	1.937609984	51.14782072	1004.114216	29.1977482	2353.197263	9.88131291682493E-324	514.133898	257.0669478	99.86198085	0	0	0	0	0	0	0
6:15:08	-68.78044579	2374.270442	5.503739381	5.36114061	11.7551121	1.846009147	1.937609984	51.14782072	1004.114216	29.1977482	2353.197263	9.88131291682493E-324	514.133898	257.0669478	99.86198085	0	0	0	0	0	0	0
6:15:08	-68.78044579	2374.270442	5.503739381	5.36114061	11.7551121	1.846009147	1.937609984	51.14782072	1004.114216	29.1977482	2353.197263	9.88131291682493E-324	514.133898	257.0669478	99.86198085	0	0	0	0	0	0	0
6:15:08	-68.78044579	2374.270442	5.503739381	5.36114061	11.7551121	1.846009147	1.937609984	51.14782072	1004.114216	29.1977482	2353.197263	9.88131291682493E-324	514.133898	257.0669478	99.86198085	0	0	0	0	0	0	0
6:15:08	-68.78044579	2374.270442	5.503739381	5.36114061	11.7551121	1.846009147	1.937609984	51.14782072	1004.114216	29.1977482	2353.197263	9.88131291682493E-324	514.133898	257.0669478	99.86198085	0	0	0	0	0	0	0
6:15:08	-68.78044579	2374.270442	5.503739381	5.36114061	11.7551121	1.846009147	1.937609984	51.14782072	1004.114216	29.1977482	2353.197263	9.88131291682493E-324	514.133898	257.0669478	99.86198085	0	0	0	0	0	0	0
6:15:08	-68.78044579	2374.270442	5.503739381	5.36114061	11.7551121	1.846009147	1.937609984	51.14782072	1004.114216	29.1977482	2353.197263	9.88131291682493E-324	514.133898	257.0669478	99.86198085	0	0	0	0	0	0	0
6:15:08	71.31766776	2351.45281	5.094194563	4.852159992	11.6316974	1.744108683	1.877560312	51.22208421	1004.274174	29.19884708	2337.490455	9.88131291682493E-324	514.8952278	257.4476133	99.86247819	0	0	0	0	0	0	0
6:15:08	71.31766776	2351.45281	5.094194563	4.852159992	11.6316974	1.744108683	1.877560312	51.22208421	1004.274174	29.19884708	2337.490455	9.88131291682493E-324	514.8952278	257.4476133	99.86247819	0	0	0	0	0	0	0
6:15:08	71.31766776	2351.45281	5.094194563	4.852159992	11.6316974	1.744108683	1.877560312	51.22208421	1004.274174	29.19884708	2337.490455	9.88131291682493E-324	514.8952278	257.4476133	99.86247819	0	0	0	0	0	0	0
6:15:08	71.31766776	2351.45281	5.094194563	4.852159992	11.6316974	1.744108683	1.877560312	51.22208421	1004.274174	29.19884708	2337.490455	9.88131291682493E-324	514.8952278	257.4476133	99.86247819	0	0	0	0	0	0	0
6:15:08	71.31766776	2351.45281	5.094194563	4.852159992	11.6316974	1.744108683	1.877560312	51.22208421	1004.274174	29.19884708	2337.490455	9.88131291682493E-324	514.8952278	257.4476133	99.86247819	0	0	0	0	0	0	0
6:15:08	71.31766776	2351.45281	5.094194563	4.852159992	11.6316974	1.744108683	1.877560312	51.22208421	1004.274174	29.19884708	2337.490455	9.88131291682493E-324	514.8952278	257.4476133	99.86247819	0	0	0	0	0	0	0
6:15:08	71.31766776	2351.45281	5.094194563	4.852159992	11.6316974	1.744108683	1.877560312	51.22208421	1004.274174	29.19884708	2337.490455	9.88131291682493E-324	514.8952278	257.4476133	99.86247819	0	0	0	0	0	0	0
6:15:08	71.31766776	2351.45281	5.094194563	4.852159992	11.6316974	1.744108683	1.877560312	51.22208421	1004.274174	29.19884708	2337.490455	9.88131291682493E-324	514.8952278	257.4476133	99.86247819	0	0	0	0	0	0	0
6:15:08	71.31766776	2351.45281	5.094194563	4.852159992	11.6316974	1.744108683	1.877560312	51.22208421	1004.274174	29.19884708	2337.490455	9.88131291682493E-324	514.8952278	257.4476133	99.86247819	0	0	0	0	0	0	0
6:15:08	116.1757499	2333.797943	5.178043616	5.043865916	11.53696507	1.662063646	1.80365488	51.26010712	1004.356073	29.1994097	2323.331145	9.88131291682493E-324	515.2850286	257.642514	99.86273284	0	0	0	0	0	0	0
6:15:08	116.1757499	2333.797943	5.178043616	5.043865916	11.53696507	1.662063646	1.80365488	51.26010712	1004.356073	29.1994097	2323.331145	9.88131291682493E-324	515.2850286	257.642514	99.86273284	0	0	0	0	0	0	0
6:15:08	116.1757499	2333.797943	5.178043616	5.043865916	11.53696507	1.662063646	1.80365488	51.26010712	1004.356073	29.1994097	2323.331145	9.88131291682493E-324	515.2850286	257.642514	99.86273284	0	0	0	0	0	0	0
6:15:08	116.1757499	2333.797943	5.178043616	5.043865916	11.53696507	1.662063646	1.80365488	51.26010712	1004.356073	29.1994097	2323.331145	9.88131291682493E-324	515.2850286	257.642514	99.86273284	0	0	0	0	0	0	0
6:15:08	116.1757499	2333.797943	5.178043616	5.043865916	11.53696507	1.662063646	1.80365488	51.26010712	1004.356073	29.1994097	2323.331145	9.88131291682493E-324	515.2850286	257.642514	99.86273284	0	0	0	0	0	0	0
6:15:08	116.1757499	2333.797943	5.178043616	5.043865916	11.53696507	1.662063646	1.80365488	51.26010712	1004.356073	29.1994097	2323.331145	9.88131291682493E-324	515.2850286	257.642514	99.86273284	0	0	0	0	0	0	0
6:15:08	116.1757499	2333.797943	5.178043616	5.043865916	11.53696507	1.662063646	1.80365488	51.26010712	1004.356073	29.1994097	2323.331145	9.88131291682493E-324	515.2850286	257.642514	99.86273284	0	0	0	0	0	0	0
6:15:09	116.1757499	2333.797943	5.178043616	5.043865916	11.53696507	1.662063646	1.80365488	51.26010712	1004.356073	29.1994097	2323.331145	9.88131291682493E-324	515.2850286	257.642514	99.86273284	0	0	0	0	0	0	0
6:15:09	-201.7252721	2317.113035	5.154262332	5.153011349	11.46131811	1.581760587	1.727463298	51.25957484	1004.95335	29.15089777	2311.083826	9.88131291682493E-324	515.4846066	257.7423032	99.86286321	0	0	0	0	0	0	0
6:15:09	-201.7252721	2317.113035	5.154262332	5.153011349	11.46131811	1.581760587	1.727463298	51.25957484	1004.95335	29.15089777	2311.083826	9.88131291682493E-324	515.4846066	257.7423032	99.86286321	0	0	0	0	0	0	0
6:15:09	-201.7252721	2317.113035	5.154262332	5.153011349	11.46131811	1.581760587	1.727463298	51.25957484	1004.95335	29.15089777	2311.083826	9.88131291682493E-324	515.4846066	257.7423032	99.86286321	0	0	0	0	0	0	0
6:15:09	-201.7252721	2317.113035	5.154262332	5.153011349	11.46131811	1.581760587	1.727463298	51.25957484	1004.95335	29.15089777	2311.083826	9.88131291682493E-324	515.4846066	257.7423032	99.86286321	0	0	0	0	0	0	0
6:15:09	-201.7252721	2317.113035	5.154262332	5.153011349	11.46131811	1.581760587	1.727463298	51.25957484	1004.95335	29.15089777	2311.083826	9.88131291682493E-324	515.4846066	257.7423032	99.86286321	0	0	0	0	0	0	0
6:15:09	-201.7252721	2317.113035	5.154262332	5.153011349	11.46131811	1.581760587	1.727463298	51.25957484	1004.95335	29.15089777	2311.083826	9.88131291682493E-324	515.4846066	257.7423032	99.86286321	0	0	0	0	0	0	0
6:15:09	-201.7252721	2317.113035	5.154262332	5.153011349	11.46131811	1.581760587	1.727463298	51.25957484	1004.95335	29.15089777	2311.083826	9.88131291682493E-324	515.4846066	257.7423032	99.86286321	0	0	0	0	0	0	0
6:15:09	-201.7252721	2317.113035	5.154262332	5.153011349	11.46131811	1.581760587	1.727463298	51.25957484	1004.95335	29.15089777	2311.083826	9.88131291682493E-324	515.4846066	257.7423032	99.86286321	0	0	0	0	0	0	0
6:15:09	-92.23882729	2305.427786	4.940574314	4.683109811	11.40355487	1.52491742	1.656277209	51.23050232	1005.259155	29.12605966	2299.372063	9.88131291682493E-324	515.5867906	257.7933952	99.86292996	0	0	0	0	0	0	0
6:15:09	-92.23882729	2305.427786	4.940574314	4.683109811	11.40355487	1.52491742	1.656277209	51.23050232	1005.259155	29.12605966	2299.372063	9.88131291682493E-324	515.5867906	257.7933952	99.86292996	0	0	0	0	0	0	0
6:15:09	-92.23882729	2305.427786	4.940574314	4.683109811	11.40355487	1.52491742	1.656277209	51.23050232	1005.259155	29.12605966	2299.372063	9.88131291682493E-324	515.5867906	257.7933952	99.86292996	0	0	0	0	0	0	0
6:15:09	-92.23882729	2305.427786	4.940574314	4.683109811	11.40355487	1.52491742	1.656277209	51.23050232	1005.259155	29.12605966	2299.372063	9.88131291682493E-324	515.5867906	257.7933952	99.86292996	0	0	0	0	0	0	0
6:15:09	-92.23882729	2305.427786	4.940574314	4.683109811	11.40355487	1.52491742	1.656277209	51.23050232	1005.259155	29.12605966	2299.372063	9.88131291682493E-324	515.5867906	257.7933952	99.86292996	0	0	0	0	0	0	0
6:15:09	-92.23882729	2305.427786	4.940574314	4.683109811	11.40355487	1.52491742	1.656277209	51.23050232	1005.259155	29.12605966	2299.372063	9.88131291682493E-324	515.5867906	257.7933952	99.86292996	0	0	0	0	0	0	0
6:15:09	-92.23882729	2305.427786	4.940574314	4.683109811	11.40355487	1.52491742	1.656277209	51.23050232	1005.259155	29.12605966	2299.372063	9.88131291682493E-324	515.5867906	257.7933952	99.86292996	0	0	0	0	0	0	0
6:15:09	-92.23882729	2305.427786	4.940574314	4.683109811	11.40355487	1.52491742	1.656277209	51.23050232	1005.259155	29.12605966	2299.372063	9.88131291682493E-324	515.5867906	257.7933952	99.86292996	0	0	0	0	0	0	0
6:15:09	-92.23882729	2305.427786	4.940574314	4.683109811	11.40355487	1.52491742	1.656277209	51.23050232	1005.259155	29.12605966	2299.372063	9.88131291682493E-324	515.5867906	257.7933952	99.86292996	0	0	0	0	0	0	0
6:15:09	-167.3087116	2296.997154	4.898198049	4.682512223	11.3583881	1.483637719	1.594725931	51.21561719	1005.415727	29.11334254	2290.99512	9.88131291682493E-324	515.6391088	257.8195544	99.86296414	0	0	0	0	0	0	0
6:15:09	-167.3087116	2296.997154	4.898198049	4.682512223	11.3583881	1.483637719	1.594725931	51.21561719	1005.415727	29.11334254	2290.99512	9.88131291682493E-324	515.6391088	257.8195544	99.86296414	0	0	0	0	0	0	0
6:15:09	-167.3087116	2296.997154	4.898198049	4.682512223	11.3583881	1.483637719	1.594725931	51.21561719	1005.415727	29.11334254	2290.99512	9.88131291682493E-324	515.6391088	257.8195544	99.86296414	0	0	0	0	0	0	0
6:15:09	-167.3087116	2296.997154	4.898198049	4.682512223	11.3583881	1.483637719	1.594725931	51.21561719	1005.415727	29.11334254	2290.99512	9.88131291682493E-324	515.6391088	257.8195544	99.86296414	0	0	0	0	0	0	0
6:15:09	-167.3087116	2296.997154	4.898198049	4.682512223	11.3583881	1.483637719	1.594725931	51.21561719	1005.415727	29.11334254	2290.99512	9.88131291682493E-324	515.6391088	257.8195544	99.86296414	0	0	0	0	0	0	0
6:15:09	-167.3087116	2296.997154	4.898198049	4.682512223	11.3583881	1.483637719	1.594725931	51.21561719	1005.415727	29.11334254	2290.99512	9.88131291682493E-324	515.6391088	257.8195544	99.86296414	0	0	0	0	0	0	0
6:15:09	-167.3087116	2296.997154	4.898198049	4.682512223	11.3583881	1.483637719	1.594725931	51.21561719	1005.415727	29.11334254	2290.99512	9.88131291682493E-324	515.6391088	257.8195544	99.86296414	0	0	0	0	0	0	0
6:15:09	-167.3087116	2296.997154	4.898198049	4.682512223	11.3583881	1.483637719	1.594725931	51.21561719	1005.415727	29.11334254	2290.99512	9.88131291682493E-324	515.6391088	257.8195544	99.86296414	0	0	0	0	0	0	0
6:15:09	-77.45548433	2290.296879	4.437149401	3.927910258	11.34150271	0.858462512	1.455947677	51.207996	1005.495892	29.10683138	2284.200998	9.88131291682493E-324	515.6658957	257.8329478	99.86298164	0	0	0	0	0	0	0
6:15:09	-77.45548433	2290.296879	4.437149401	3.927910258	11.34150271	0.858462512	1.455947677	51.207996	1005.495892	29.10683138	2284.200998	9.88131291682493E-324	515.6658957	257.8329478	99.86298164	0	0	0	0	0	0	0
6:15:09	-77.45548433	2290.296879	4.437149401	3.927910258	11.34150271	0.858462512	1.455947677	51.207996	1005.495892	29.10683138	2284.200998	9.88131291682493E-324	515.6658957	257.8329478	99.86298164	0	0	0	0	0	0	0
6:15:09	-77.45548433	2290.296879	4.437149401	3.927910258	11.34150271	0.858462512	1.455947677	51.207996	1005.495892	29.10683138	2284.200998	9.88131291682493E-324	515.6658957	257.8329478	99.86298164	0	0	0	0	0	0	0
6:15:09	-77.45548433	2290.296879	4.437149401	3.927910258	11.34150271	0.858462512	1.455947677	51.207996	1005.495892	29.10683138	2284.200998	9.88131291682493E-324	515.6658957	257.8329478	99.86298164	0	0	0	0	0	0	0
6:15:09	-77.45548433	2290.296879	4.437149401	3.927910258	11.34150271	0.858462512	1.455947677	51.207996	1005.495892	29.10683138	2284.200998	9.88131291682493E-324	515.6658957	257.8329478	99.86298164	0	0	0	0	0	0	0
6:15:10	-77.45548433	2290.296879	4.437149401	3.927910258	11.34150271	0.858462512	1.455947677	51.207996	1005.495892	29.10683138	2284.200998	9.88131291682493E-324	515.6658957	257.8329478	99.86298164	0	0	0	0	0	0	0
6:15:10	-77.45548433	2290.296879	4.437149401	3.927910258	11.34150271	0.858462512	1.455947677	51.207996	1005.495892	29.10683138	2284.200998	9.88131291682493E-324	515.6658957	257.8329478	99.86298164	0	0	0	0	0	0	0
6:15:10	28.83615203	2299.750874	3.662916493	3.362018052	11.44655338	-0.599891194	0.91025321	51.35049395	1005.259265	29.10349767	2280.939999	9.88131291682493E-324	516.6707386	258.3351253	99.8639666	0	0	0	0	0	0	0
6:15:10	28.83615203	2299.750874	3.662916493	3.362018052	11.44655338	-0.599891194	0.91025321	51.35049395	1005.259265	29.10349767	2280.939999	9.88131291682493E-324	516.6707386	258.3351253	99.8639666	0	0	0	0	0	0	0
6:15:10	28.83615203	2299.750874	3.662916493	3.362018052	11.44655338	-0.599891194	0.91025321	51.35049395	1005.259265	29.10349767	2280.939999	9.88131291682493E-324	516.6707386	258.3351253	99.8639666	0	0	0	0	0	0	0
6:15:10	28.83615203	2299.750874	3.662916493	3.362018052	11.44655338	-0.599891194	0.91025321	51.35049395	1005.259265	29.10349767	2280.939999	9.88131291682493E-324	516.6707386	258.3351253	99.8639666	0	0	0	0	0	0	0
6:15:10	28.83615203	2299.750874	3.662916493	3.362018052	11.44655338	-0.599891194	0.91025321	51.35049395	1005.259265	29.10349767	2280.939999	9.88131291682493E-324	516.6707386	258.3351253	99.8639666	0	0	0	0	0	0	0
6:15:10	28.83615203	2299.750874	3.662916493	3.362018052	11.44655338	-0.599891194	0.91025321	51.35049395	1005.259265	29.10349767	2280.939999	9.88131291682493E-324	516.6707386	258.3351253	99.8639666	0	0	0	0	0	0	0
6:15:10	28.83615203	2299.750874	3.662916493	3.362018052	11.44655338	-0.599891194	0.91025321	51.35049395	1005.259265	29.10349767	2280.939999	9.88131291682493E-324	516.6707386	258.3351253	99.8639666	0	0	0	0	0	0	0
6:15:10	28.83615203	2299.750874	3.662916493	3.362018052	11.44655338	-0.599891194	0.91025321	51.35049395	1005.259265	29.10349767	2280.939999	9.88131291682493E-324	516.6707386	258.3351253	99.8639666	0	0	0	0	0	0	0
6:15:10	28.83615203	2299.750874	3.662916493	3.362018052	11.44655338	-0.599891194	0.91025321	51.35049395	1005.259265	29.10349767	2280.939999	9.88131291682493E-324	516.6707386	258.3351253	99.8639666	0	0	0	0	0	0	0
6:15:10	440.3067818	2338.065848	2.577181245	2.282577243	11.72849133	-2.397728291	-0.098206356	51.4234529	1005.138112	29.10179081	2280.066623	9.88131291682493E-324	517.1852182	258.5922401	99.8644709	0	0	0	0	0	0	0
6:15:10	440.3067818	2338.065848	2.577181245	2.282577243	11.72849133	-2.397728291	-0.098206356	51.4234529	1005.138112	29.10179081	2280.066623	9.88131291682493E-324	517.1852182	258.5922401	99.8644709	0	0	0	0	0	0	0
6:15:10	440.3067818	2338.065848	2.577181245	2.282577243	11.72849133	-2.397728291	-0.098206356	51.4234529	1005.138112	29.10179081	2280.066623	9.88131291682493E-324	517.1852182	258.5922401	99.8644709	0	0	0	0	0	0	0
6:15:10	440.3067818	2338.065848	2.577181245	2.282577243	11.72849133	-2.397728291	-0.098206356	51.4234529	1005.138112	29.10179081	2280.066623	9.88131291682493E-324	517.1852182	258.5922401	99.8644709	0	0	0	0	0	0	0
6:15:10	440.3067818	2338.065848	2.577181245	2.282577243	11.72849133	-2.397728291	-0.098206356	51.4234529	1005.138112	29.10179081	2280.066623	9.88131291682493E-324	517.1852182	258.5922401	99.8644709	0	0	0	0	0	0	0
6:15:10	440.3067818	2338.065848	2.577181245	2.282577243	11.72849133	-2.397728291	-0.098206356	51.4234529	1005.138112	29.10179081	2280.066623	9.88131291682493E-324	517.1852182	258.5922401	99.8644709	0	0	0	0	0	0	0
6:15:10	440.3067818	2338.065848	2.577181245	2.282577243	11.72849133	-2.397728291	-0.098206356	51.4234529	1005.138112	29.10179081	2280.066623	9.88131291682493E-324	517.1852182	258.5922401	99.8644709	0	0	0	0	0	0	0
6:15:10	440.3067818	2338.065848	2.577181245	2.282577243	11.72849133	-2.397728291	-0.098206356	51.4234529	1005.138112	29.10179081	2280.066623	9.88131291682493E-324	517.1852182	258.5922401	99.8644709	0	0	0	0	0	0	0
6:15:10	440.3067818	2338.065848	2.577181245	2.282577243	11.72849133	-2.397728291	-0.098206356	51.4234529	1005.138112	29.10179081	2280.066623	9.88131291682493E-324	517.1852182	258.5922401	99.8644709	0	0	0	0	0	0	0
6:15:10	440.3067818	2338.065848	2.577181245	2.282577243	11.72849133	-2.397728291	-0.098206356	51.4234529	1005.138112	29.10179081	2280.066623	9.88131291682493E-324	517.1852182	258.5922401	99.8644709	0	0	0	0	0	0	0
6:15:10	440.3067818	2338.065848	2.577181245	2.282577243	11.72849133	-2.397728291	-0.098206356	51.4234529	1005.138112	29.10179081	2280.066623	9.88131291682493E-324	517.1852182	258.5922401	99.8644709	0	0	0	0	0	0	0
6:15:10	440.3067818	2338.065848	2.577181245	2.282577243	11.72849133	-2.397728291	-0.098206356	51.4234529	1005.138112	29.10179081	2280.066623	9.88131291682493E-324	517.1852182	258.5922401	99.8644709	0	0	0	0	0	0	0
6:15:10	440.3067818	2338.065848	2.577181245	2.282577243	11.72849133	-2.397728291	-0.098206356	51.4234529	1005.138112	29.10179081	2280.066623	9.88131291682493E-324	517.1852182	258.5922401	99.8644709	0	0	0	0	0	0	0
6:15:10	440.3067818	2338.065848	2.577181245	2.282577243	11.72849133	-2.397728291	-0.098206356	51.4234529	1005.138112	29.10179081	2280.066623	9.88131291682493E-324	517.1852182	258.5922401	99.8644709	0	0	0	0	0	0	0
6:15:10	440.3067818	2338.065848	2.577181245	2.282577243	11.72849133	-2.397728291	-0.098206356	51.4234529	1005.138112	29.10179081	2280.066623	9.88131291682493E-324	517.1852182	258.5922401	99.8644709	0	0	0	0	0	0	0
6:15:10	440.3067818	2338.065848	2.577181245	2.282577243	11.72849133	-2.397728291	-0.098206356	51.4234529	1005.138112	29.10179081	2280.066623	9.88131291682493E-324	517.1852182	258.5922401	99.8644709	0	0	0	0	0	0	0
6:15:10	329.8760106	2496.37265	0.854149144	0.887195481	12.77842826	-5.912879749	-2.962757583	51.47993364	1005.044322	29.10046945	2285.281979	9.88131291682493E-324	517.5834994	258.7912841	99.8648613	0	0	0	0	0	0	0
6:15:10	329.8760106	2496.37265	0.854149144	0.887195481	12.77842826	-5.912879749	-2.962757583	51.47993364	1005.044322	29.10046945	2285.281979	9.88131291682493E-324	517.5834994	258.7912841	99.8648613	0	0	0	0	0	0	0
6:15:10	329.8760106	2496.37265	0.854149144	0.887195481	12.77842826	-5.912879749	-2.962757583	51.47993364	1005.044322	29.10046945	2285.281979	9.88131291682493E-324	517.5834994	258.7912841	99.8648613	0	0	0	0	0	0	0
6:15:10	329.8760106	2496.37265	0.854149144	0.887195481	12.77842826	-5.912879749	-2.962757583	51.47993364	1005.044322	29.10046945	2285.281979	9.88131291682493E-324	517.5834994	258.7912841	99.8648613	0	0	0	0	0	0	0
6:15:10	329.8760106	2496.37265	0.854149144	0.887195481	12.77842826	-5.912879749	-2.962757583	51.47993364	1005.044322	29.10046945	2285.281979	9.88131291682493E-324	517.5834994	258.7912841	99.8648613	0	0	0	0	0	0	0
6:15:11	329.8760106	2496.37265	0.854149144	0.887195481	12.77842826	-5.912879749	-2.962757583	51.47993364	1005.044322	29.10046945	2285.281979	9.88131291682493E-324	517.5834994	258.7912841	99.8648613	0	0	0	0	0	0	0
6:15:11	329.8760106	2496.37265	0.854149144	0.887195481	12.77842826	-5.912879749	-2.962757583	51.47993364	1005.044322	29.10046945	2285.281979	9.88131291682493E-324	517.5834994	258.7912841	99.8648613	0	0	0	0	0	0	0
6:15:11	329.8760106	2496.37265	0.854149144	0.887195481	12.77842826	-5.912879749	-2.962757583	51.47993364	1005.044322	29.10046945	2285.281979	9.88131291682493E-324	517.5834994	258.7912841	99.8648613	0	0	0	0	0	0	0
6:15:11	329.8760106	2496.37265	0.854149144	0.887195481	12.77842826	-5.912879749	-2.962757583	51.47993364	1005.044322	29.10046945	2285.281979	9.88131291682493E-324	517.5834994	258.7912841	99.8648613	0	0	0	0	0	0	0
6:15:11	162.1861414	2605.662717	0.556852362	0.753980086	13.43995527	-7.093090432	-4.438443883	51.48972602	1004.750389	29.10024036	2291.914277	9.88131291682493E-324	517.6525517	258.8257934	99.86492899	0	0	0	0	0	0	0
6:15:11	162.1861414	2605.662717	0.556852362	0.753980086	13.43995527	-7.093090432	-4.438443883	51.48972602	1004.750389	29.10024036	2291.914277	9.88131291682493E-324	517.6525517	258.8257934	99.86492899	0	0	0	0	0	0	0
6:15:11	162.1861414	2605.662717	0.556852362	0.753980086	13.43995527	-7.093090432	-4.438443883	51.48972602	1004.750389	29.10024036	2291.914277	9.88131291682493E-324	517.6525517	258.8257934	99.86492899	0	0	0	0	0	0	0
6:15:11	162.1861414	2605.662717	0.556852362	0.753980086	13.43995527	-7.093090432	-4.438443883	51.48972602	1004.750389	29.10024036	2291.914277	9.88131291682493E-324	517.6525517	258.8257934	99.86492899	0	0	0	0	0	0	0
6:15:11	162.1861414	2605.662717	0.556852362	0.753980086	13.43995527	-7.093090432	-4.438443883	51.48972602	1004.750389	29.10024036	2291.914277	9.88131291682493E-324	517.6525517	258.8257934	99.86492899	0	0	0	0	0	0	0
6:15:11	162.1861414	2605.662717	0.556852362	0.753980086	13.43995527	-7.093090432	-4.438443883	51.48972602	1004.750389	29.10024036	2291.914277	9.88131291682493E-324	517.6525517	258.8257934	99.86492899	0	0	0	0	0	0	0
6:15:11	162.1861414	2605.662717	0.556852362	0.753980086	13.43995527	-7.093090432	-4.438443883	51.48972602	1004.750389	29.10024036	2291.914277	9.88131291682493E-324	517.6525517	258.8257934	99.86492899	0	0	0	0	0	0	0
6:15:11	162.1861414	2605.662717	0.556852362	0.753980086	13.43995527	-7.093090432	-4.438443883	51.48972602	1004.750389	29.10024036	2291.914277	9.88131291682493E-324	517.6525517	258.8257934	99.86492899	0	0	0	0	0	0	0
6:15:11	225.6019924	2721.603631	1.530428409	1.758949804	14.0319291	-6.597878301	-5.461451268	51.49473972	1004.599895	29.10012306	2301.457182	9.88131291682493E-324	517.6879065	258.8434622	99.86496364	0	0	0	0	0	0	0
6:15:11	225.6019924	2721.603631	1.530428409	1.758949804	14.0319291	-6.597878301	-5.461451268	51.49473972	1004.599895	29.10012306	2301.457182	9.88131291682493E-324	517.6879065	258.8434622	99.86496364	0	0	0	0	0	0	0
6:15:11	225.6019924	2721.603631	1.530428409	1.758949804	14.0319291	-6.597878301	-5.461451268	51.49473972	1004.599895	29.10012306	2301.457182	9.88131291682493E-324	517.6879065	258.8434622	99.86496364	0	0	0	0	0	0	0
6:15:11	225.6019924	2721.603631	1.530428409	1.758949804	14.0319291	-6.597878301	-5.461451268	51.49473972	1004.599895	29.10012306	2301.457182	9.88131291682493E-324	517.6879065	258.8434622	99.86496364	0	0	0	0	0	0	0
6:15:11	225.6019924	2721.603631	1.530428409	1.758949804	14.0319291	-6.597878301	-5.461451268	51.49473972	1004.599895	29.10012306	2301.457182	9.88131291682493E-324	517.6879065	258.8434622	99.86496364	0	0	0	0	0	0	0
6:15:11	225.6019924	2721.603631	1.530428409	1.758949804	14.0319291	-6.597878301	-5.461451268	51.49473972	1004.599895	29.10012306	2301.457182	9.88131291682493E-324	517.6879065	258.8434622	99.86496364	0	0	0	0	0	0	0
6:15:11	225.6019924	2721.603631	1.530428409	1.758949804	14.0319291	-6.597878301	-5.461451268	51.49473972	1004.599895	29.10012306	2301.457182	9.88131291682493E-324	517.6879065	258.8434622	99.86496364	0	0	0	0	0	0	0
6:15:11	225.6019924	2721.603631	1.530428409	1.758949804	14.0319291	-6.597878301	-5.461451268	51.49473972	1004.599895	29.10012306	2301.457182	9.88131291682493E-324	517.6879065	258.8434622	99.86496364	0	0	0	0	0	0	0
6:15:11	225.6019924	2721.603631	1.530428409	1.758949804	14.0319291	-6.597878301	-5.461451268	51.49473972	1004.599895	29.10012306	2301.457182	9.88131291682493E-324	517.6879065	258.8434622	99.86496364	0	0	0	0	0	0	0
6:15:11	161.2093641	2797.442595	3.053195346	3.1323743	14.3498757	-4.91835369	-5.567495049	51.49730674	1004.522842	29.10006301	2313.328797	9.88131291682493E-324	517.7060081	258.8525087	99.86498138	0	0	0	0	0	0	0
6:15:11	161.2093641	2797.442595	3.053195346	3.1323743	14.3498757	-4.91835369	-5.567495049	51.49730674	1004.522842	29.10006301	2313.328797	9.88131291682493E-324	517.7060081	258.8525087	99.86498138	0	0	0	0	0	0	0
6:15:11	161.2093641	2797.442595	3.053195346	3.1323743	14.3498757	-4.91835369	-5.567495049	51.49730674	1004.522842	29.10006301	2313.328797	9.88131291682493E-324	517.7060081	258.8525087	99.86498138	0	0	0	0	0	0	0
6:15:11	161.2093641	2797.442595	3.053195346	3.1323743	14.3498757	-4.91835369	-5.567495049	51.49730674	1004.522842	29.10006301	2313.328797	9.88131291682493E-324	517.7060081	258.8525087	99.86498138	0	0	0	0	0	0	0
6:15:11	161.2093641	2797.442595	3.053195346	3.1323743	14.3498757	-4.91835369	-5.567495049	51.49730674	1004.522842	29.10006301	2313.328797	9.88131291682493E-324	517.7060081	258.8525087	99.86498138	0	0	0	0	0	0	0
6:15:11	161.2093641	2797.442595	3.053195346	3.1323743	14.3498757	-4.91835369	-5.567495049	51.49730674	1004.522842	29.10006301	2313.328797	9.88131291682493E-324	517.7060081	258.8525087	99.86498138	0	0	0	0	0	0	0
6:15:11	161.2093641	2797.442595	3.053195346	3.1323743	14.3498757	-4.91835369	-5.567495049	51.49730674	1004.522842	29.10006301	2313.328797	9.88131291682493E-324	517.7060081	258.8525087	99.86498138	0	0	0	0	0	0	0
6:15:11	161.2093641	2797.442595	3.053195346	3.1323743	14.3498757	-4.91835369	-5.567495049	51.49730674	1004.522842	29.10006301	2313.328797	9.88131291682493E-324	517.7060081	258.8525087	99.86498138	0	0	0	0	0	0	0
6:15:11	-53.37445357	2824.618977	4.461436017	4.599023641	14.39811236	-2.835381089	-4.842629465	51.49862105	1004.483391	29.10003226	2326.203096	9.88131291682493E-324	517.7152762	258.8571404	99.86499047	0	0	0	0	0	0	0
6:15:11	-53.37445357	2824.618977	4.461436017	4.599023641	14.39811236	-2.835381089	-4.842629465	51.49862105	1004.483391	29.10003226	2326.203096	9.88131291682493E-324	517.7152762	258.8571404	99.86499047	0	0	0	0	0	0	0
6:15:11	-53.37445357	2824.618977	4.461436017	4.599023641	14.39811236	-2.835381089	-4.842629465	51.49862105	1004.483391	29.10003226	2326.203096	9.88131291682493E-324	517.7152762	258.8571404	99.86499047	0	0	0	0	0	0	0
6:15:12	-53.37445357	2824.618977	4.461436017	4.599023641	14.39811236	-2.835381089	-4.842629465	51.49862105	1004.483391	29.10003226	2326.203096	9.88131291682493E-324	517.7152762	258.8571404	99.86499047	0	0	0	0	0	0	0
6:15:12	-53.37445357	2824.618977	4.461436017	4.599023641	14.39811236	-2.835381089	-4.842629465	51.49862105	1004.483391	29.10003226	2326.203096	9.88131291682493E-324	517.7152762	258.8571404	99.86499047	0	0	0	0	0	0	0
6:15:12	-53.37445357	2824.618977	4.461436017	4.599023641	14.39811236	-2.835381089	-4.842629465	51.49862105	1004.483391	29.10003226	2326.203096	9.88131291682493E-324	517.7152762	258.8571404	99.86499047	0	0	0	0	0	0	0
6:15:12	-53.37445357	2824.618977	4.461436017	4.599023641	14.39811236	-2.835381089	-4.842629465	51.49862105	1004.483391	29.10003226	2326.203096	9.88131291682493E-324	517.7152762	258.8571404	99.86499047	0	0	0	0	0	0	0
6:15:12	-53.37445357	2824.618977	4.461436017	4.599023641	14.39811236	-2.835381089	-4.842629465	51.49862105	1004.483391	29.10003226	2326.203096	9.88131291682493E-324	517.7152762	258.8571404	99.86499047	0	0	0	0	0	0	0
6:15:12	-314.7895922	2808.07322	5.794583241	5.695412104	14.20191353	-0.791155118	-3.566770286	51.45049398	1003.713136	29.10001652	2338.856697	9.88131291682493E-324	516.7235254	258.3612639	99.86401912	0	0	0	0	0	0	0
6:15:12	-314.7895922	2808.07322	5.794583241	5.695412104	14.20191353	-0.791155118	-3.566770286	51.45049398	1003.713136	29.10001652	2338.856697	9.88131291682493E-324	516.7235254	258.3612639	99.86401912	0	0	0	0	0	0	0
6:15:12	-314.7895922	2808.07322	5.794583241	5.695412104	14.20191353	-0.791155118	-3.566770286	51.45049398	1003.713136	29.10001652	2338.856697	9.88131291682493E-324	516.7235254	258.3612639	99.86401912	0	0	0	0	0	0	0
6:15:12	-314.7895922	2808.07322	5.794583241	5.695412104	14.20191353	-0.791155118	-3.566770286	51.45049398	1003.713136	29.10001652	2338.856697	9.88131291682493E-324	516.7235254	258.3612639	99.86401912	0	0	0	0	0	0	0
6:15:12	-314.7895922	2808.07322	5.794583241	5.695412104	14.20191353	-0.791155118	-3.566770286	51.45049398	1003.713136	29.10001652	2338.856697	9.88131291682493E-324	516.7235254	258.3612639	99.86401912	0	0	0	0	0	0	0
6:15:12	-314.7895922	2808.07322	5.794583241	5.695412104	14.20191353	-0.791155118	-3.566770286	51.45049398	1003.713136	29.10001652	2338.856697	9.88131291682493E-324	516.7235254	258.3612639	99.86401912	0	0	0	0	0	0	0
6:15:12	-314.7895922	2808.07322	5.794583241	5.695412104	14.20191353	-0.791155118	-3.566770286	51.45049398	1003.713136	29.10001652	2338.856697	9.88131291682493E-324	516.7235254	258.3612639	99.86401912	0	0	0	0	0	0	0
6:15:12	-314.7895922	2808.07322	5.794583241	5.695412104	14.20191353	-0.791155118	-3.566770286	51.45049398	1003.713136	29.10001652	2338.856697	9.88131291682493E-324	516.7235254	258.3612639	99.86401912	0	0	0	0	0	0	0
6:15:12	-314.7895922	2808.07322	5.794583241	5.695412104	14.20191353	-0.791155118	-3.566770286	51.45049398	1003.713136	29.10001652	2338.856697	9.88131291682493E-324	516.7235254	258.3612639	99.86401912	0	0	0	0	0	0	0
6:15:12	-439.5932872	2755.667481	6.813538619	6.511410997	13.83736373	0.93440858	-2.046946387	51.42585292	1003.318766	29.10000846	2350.246741	9.88131291682493E-324	516.215749	258.1073751	99.86352179	0	0	0	0	0	0	0
6:15:12	-439.5932872	2755.667481	6.813538619	6.511410997	13.83736373	0.93440858	-2.046946387	51.42585292	1003.318766	29.10000846	2350.246741	9.88131291682493E-324	516.215749	258.1073751	99.86352179	0	0	0	0	0	0	0
6:15:12	-439.5932872	2755.667481	6.813538619	6.511410997	13.83736373	0.93440858	-2.046946387	51.42585292	1003.318766	29.10000846	2350.246741	9.88131291682493E-324	516.215749	258.1073751	99.86352179	0	0	0	0	0	0	0
6:15:12	-439.5932872	2755.667481	6.813538619	6.511410997	13.83736373	0.93440858	-2.046946387	51.42585292	1003.318766	29.10000846	2350.246741	9.88131291682493E-324	516.215749	258.1073751	99.86352179	0	0	0	0	0	0	0
6:15:12	-439.5932872	2755.667481	6.813538619	6.511410997	13.83736373	0.93440858	-2.046946387	51.42585292	1003.318766	29.10000846	2350.246741	9.88131291682493E-324	516.215749	258.1073751	99.86352179	0	0	0	0	0	0	0
6:15:12	-439.5932872	2755.667481	6.813538619	6.511410997	13.83736373	0.93440858	-2.046946387	51.42585292	1003.318766	29.10000846	2350.246741	9.88131291682493E-324	516.215749	258.1073751	99.86352179	0	0	0	0	0	0	0
6:15:12	-495.3616991	2685.644494	7.318499773	7.193434431	13.40069023	1.971873193	-0.56984455	51.41323669	1003.116848	29.10000433	2359.752611	9.88131291682493E-324	515.9557675	257.9773841	99.86326716	0	0	0	0	0	0	0
6:15:12	-495.3616991	2685.644494	7.318499773	7.193434431	13.40069023	1.971873193	-0.56984455	51.41323669	1003.116848	29.10000433	2359.752611	9.88131291682493E-324	515.9557675	257.9773841	99.86326716	0	0	0	0	0	0	0
6:15:12	-495.3616991	2685.644494	7.318499773	7.193434431	13.40069023	1.971873193	-0.56984455	51.41323669	1003.116848	29.10000433	2359.752611	9.88131291682493E-324	515.9557675	257.9773841	99.86326716	0	0	0	0	0	0	0
6:15:12	-495.3616991	2685.644494	7.318499773	7.193434431	13.40069023	1.971873193	-0.56984455	51.41323669	1003.116848	29.10000433	2359.752611	9.88131291682493E-324	515.9557675	257.9773841	99.86326716	0	0	0	0	0	0	0
6:15:12	-495.3616991	2685.644494	7.318499773	7.193434431	13.40069023	1.971873193	-0.56984455	51.41323669	1003.116848	29.10000433	2359.752611	9.88131291682493E-324	515.9557675	257.9773841	99.86326716	0	0	0	0	0	0	0
6:15:12	-495.3616991	2685.644494	7.318499773	7.193434431	13.40069023	1.971873193	-0.56984455	51.41323669	1003.116848	29.10000433	2359.752611	9.88131291682493E-324	515.9557675	257.9773841	99.86326716	0	0	0	0	0	0	0
6:15:12	-495.3616991	2685.644494	7.318499773	7.193434431	13.40069023	1.971873193	-0.56984455	51.41323669	1003.116848	29.10000433	2359.752611	9.88131291682493E-324	515.9557675	257.9773841	99.86326716	0	0	0	0	0	0	0
6:15:12	-495.3616991	2685.644494	7.318499773	7.193434431	13.40069023	1.971873193	-0.56984455	51.41323669	1003.116848	29.10000433	2359.752611	9.88131291682493E-324	515.9557675	257.9773841	99.86326716	0	0	0	0	0	0	0
6:15:12	-495.3616991	2685.644494	7.318499773	7.193434431	13.40069023	1.971873193	-0.56984455	51.41323669	1003.116848	29.10000433	2359.752611	9.88131291682493E-324	515.9557675	257.9773841	99.86326716	0	0	0	0	0	0	0
6:15:12	-495.3616991	2685.644494	7.318499773	7.193434431	13.40069023	1.971873193	-0.56984455	51.41323669	1003.116848	29.10000433	2359.752611	9.88131291682493E-324	515.9557675	257.9773841	99.86326716	0	0	0	0	0	0	0
6:15:12	-334.9673659	2621.104589	7.286647884	6.665302429	13.0344494	2.359631075	0.49055959	51.40677719	1003.013466	29.10000222	2366.642209	9.88131291682493E-324	515.822657	257.9108286	99.86313678	0	0	0	0	0	0	0
6:15:12	-334.9673659	2621.104589	7.286647884	6.665302429	13.0344494	2.359631075	0.49055959	51.40677719	1003.013466	29.10000222	2366.642209	9.88131291682493E-324	515.822657	257.9108286	99.86313678	0	0	0	0	0	0	0
6:15:13	-334.9673659	2621.104589	7.286647884	6.665302429	13.0344494	2.359631075	0.49055959	51.40677719	1003.013466	29.10000222	2366.642209	9.88131291682493E-324	515.822657	257.9108286	99.86313678	0	0	0	0	0	0	0
6:15:13	-334.9673659	2621.104589	7.286647884	6.665302429	13.0344494	2.359631075	0.49055959	51.40677719	1003.013466	29.10000222	2366.642209	9.88131291682493E-324	515.822657	257.9108286	99.86313678	0	0	0	0	0	0	0
6:15:13	-334.9673659	2621.104589	7.286647884	6.665302429	13.0344494	2.359631075	0.49055959	51.40677719	1003.013466	29.10000222	2366.642209	9.88131291682493E-324	515.822657	257.9108286	99.86313678	0	0	0	0	0	0	0
6:15:13	-334.9673659	2621.104589	7.286647884	6.665302429	13.0344494	2.359631075	0.49055959	51.40677719	1003.013466	29.10000222	2366.642209	9.88131291682493E-324	515.822657	257.9108286	99.86313678	0	0	0	0	0	0	0
6:15:13	-334.9673659	2621.104589	7.286647884	6.665302429	13.0344494	2.359631075	0.49055959	51.40677719	1003.013466	29.10000222	2366.642209	9.88131291682493E-324	515.822657	257.9108286	99.86313678	0	0	0	0	0	0	0
6:15:13	-334.9673659	2621.104589	7.286647884	6.665302429	13.0344494	2.359631075	0.49055959	51.40677719	1003.013466	29.10000222	2366.642209	9.88131291682493E-324	515.822657	257.9108286	99.86313678	0	0	0	0	0	0	0
6:15:13	-334.9673659	2621.104589	7.286647884	6.665302429	13.0344494	2.359631075	0.49055959	51.40677719	1003.013466	29.10000222	2366.642209	9.88131291682493E-324	515.822657	257.9108286	99.86313678	0	0	0	0	0	0	0
6:15:13	-188.8388673	2550.751558	6.685555717	6.283474843	12.66501409	2.37175511	1.24749451	51.40346992	1002.509135	29.10000114	2372.283323	9.88131291682493E-324	515.7545044	257.8767523	99.86307003	0	0	0	0	0	0	0
6:15:13	-188.8388673	2550.751558	6.685555717	6.283474843	12.66501409	2.37175511	1.24749451	51.40346992	1002.509135	29.10000114	2372.283323	9.88131291682493E-324	515.7545044	257.8767523	99.86307003	0	0	0	0	0	0	0
6:15:13	-188.8388673	2550.751558	6.685555717	6.283474843	12.66501409	2.37175511	1.24749451	51.40346992	1002.509135	29.10000114	2372.283323	9.88131291682493E-324	515.7545044	257.8767523	99.86307003	0	0	0	0	0	0	0
6:15:13	-188.8388673	2550.751558	6.685555717	6.283474843	12.66501409	2.37175511	1.24749451	51.40346992	1002.509135	29.10000114	2372.283323	9.88131291682493E-324	515.7545044	257.8767523	99.86307003	0	0	0	0	0	0	0
6:15:13	-188.8388673	2550.751558	6.685555717	6.283474843	12.66501409	2.37175511	1.24749451	51.40346992	1002.509135	29.10000114	2372.283323	9.88131291682493E-324	515.7545044	257.8767523	99.86307003	0	0	0	0	0	0	0
6:15:13	-188.8388673	2550.751558	6.685555717	6.283474843	12.66501409	2.37175511	1.24749451	51.40346992	1002.509135	29.10000114	2372.283323	9.88131291682493E-324	515.7545044	257.8767523	99.86307003	0	0	0	0	0	0	0
6:15:13	-188.8388673	2550.751558	6.685555717	6.283474843	12.66501409	2.37175511	1.24749451	51.40346992	1002.509135	29.10000114	2372.283323	9.88131291682493E-324	515.7545044	257.8767523	99.86307003	0	0	0	0	0	0	0
6:15:13	-188.8388673	2550.751558	6.685555717	6.283474843	12.66501409	2.37175511	1.24749451	51.40346992	1002.509135	29.10000114	2372.283323	9.88131291682493E-324	515.7545044	257.8767523	99.86307003	0	0	0	0	0	0	0
6:15:13	-186.4491481	2494.151677	6.291860527	5.96157112	12.37037521	2.274850616	1.678589189	51.4017766	1002.250917	29.10000058	2376.127829	9.88131291682493E-324	515.7196102	257.8593052	99.86303586	0	0	0	0	0	0	0
6:15:13	-186.4491481	2494.151677	6.291860527	5.96157112	12.37037521	2.274850616	1.678589189	51.4017766	1002.250917	29.10000058	2376.127829	9.88131291682493E-324	515.7196102	257.8593052	99.86303586	0	0	0	0	0	0	0
6:15:13	-186.4491481	2494.151677	6.291860527	5.96157112	12.37037521	2.274850616	1.678589189	51.4017766	1002.250917	29.10000058	2376.127829	9.88131291682493E-324	515.7196102	257.8593052	99.86303586	0	0	0	0	0	0	0
6:15:13	-186.4491481	2494.151677	6.291860527	5.96157112	12.37037521	2.274850616	1.678589189	51.4017766	1002.250917	29.10000058	2376.127829	9.88131291682493E-324	515.7196102	257.8593052	99.86303586	0	0	0	0	0	0	0
6:15:13	-186.4491481	2494.151677	6.291860527	5.96157112	12.37037521	2.274850616	1.678589189	51.4017766	1002.250917	29.10000058	2376.127829	9.88131291682493E-324	515.7196102	257.8593052	99.86303586	0	0	0	0	0	0	0
6:15:13	-186.4491481	2494.151677	6.291860527	5.96157112	12.37037521	2.274850616	1.678589189	51.4017766	1002.250917	29.10000058	2376.127829	9.88131291682493E-324	515.7196102	257.8593052	99.86303586	0	0	0	0	0	0	0
6:15:13	-186.4491481	2494.151677	6.291860527	5.96157112	12.37037521	2.274850616	1.678589189	51.4017766	1002.250917	29.10000058	2376.127829	9.88131291682493E-324	515.7196102	257.8593052	99.86303586	0	0	0	0	0	0	0
6:15:13	-186.4491481	2494.151677	6.291860527	5.96157112	12.37037521	2.274850616	1.678589189	51.4017766	1002.250917	29.10000058	2376.127829	9.88131291682493E-324	515.7196102	257.8593052	99.86303586	0	0	0	0	0	0	0
6:15:13	-179.1062918	2446.763555	5.93601659	5.589740413	12.12590411	2.133331516	1.886805665	51.40090962	1002.118709	29.1000003	2378.532993	9.88131291682493E-324	515.7017444	257.8503722	99.86301836	0	0	0	0	0	0	0
6:15:13	-179.1062918	2446.763555	5.93601659	5.589740413	12.12590411	2.133331516	1.886805665	51.40090962	1002.118709	29.1000003	2378.532993	9.88131291682493E-324	515.7017444	257.8503722	99.86301836	0	0	0	0	0	0	0
6:15:13	-179.1062918	2446.763555	5.93601659	5.589740413	12.12590411	2.133331516	1.886805665	51.40090962	1002.118709	29.1000003	2378.532993	9.88131291682493E-324	515.7017444	257.8503722	99.86301836	0	0	0	0	0	0	0
6:15:13	-179.1062918	2446.763555	5.93601659	5.589740413	12.12590411	2.133331516	1.886805665	51.40090962	1002.118709	29.1000003	2378.532993	9.88131291682493E-324	515.7017444	257.8503722	99.86301836	0	0	0	0	0	0	0
6:15:13	-179.1062918	2446.763555	5.93601659	5.589740413	12.12590411	2.133331516	1.886805665	51.40090962	1002.118709	29.1000003	2378.532993	9.88131291682493E-324	515.7017444	257.8503722	99.86301836	0	0	0	0	0	0	0
6:15:13	-179.1062918	2446.763555	5.93601659	5.589740413	12.12590411	2.133331516	1.886805665	51.40090962	1002.118709	29.1000003	2378.532993	9.88131291682493E-324	515.7017444	257.8503722	99.86301836	0	0	0	0	0	0	0
6:15:13	-179.1062918	2446.763555	5.93601659	5.589740413	12.12590411	2.133331516	1.886805665	51.40090962	1002.118709	29.1000003	2378.532993	9.88131291682493E-324	515.7017444	257.8503722	99.86301836	0	0	0	0	0	0	0
6:15:13	-179.1062918	2446.763555	5.93601659	5.589740413	12.12590411	2.133331516	1.886805665	51.40090962	1002.118709	29.1000003	2378.532993	9.88131291682493E-324	515.7017444	257.8503722	99.86301836	0	0	0	0	0	0	0
6:15:13	-179.1062918	2446.763555	5.93601659	5.589740413	12.12590411	2.133331516	1.886805665	51.40090962	1002.118709	29.1000003	2378.532993	9.88131291682493E-324	515.7017444	257.8503722	99.86301836	0	0	0	0	0	0	0
6:15:14	-175.1006614	2408.349572	5.773496494	5.329907092	11.9266709	1.990017736	1.9528925	51.40046572	1003.252475	29.10000015	2373.415524	9.88131291682493E-324	515.6925972	257.8457986	99.8630094	0	0	0	0	0	0	0
6:15:14	-175.1006614	2408.349572	5.773496494	5.329907092	11.9266709	1.990017736	1.9528925	51.40046572	1003.252475	29.10000015	2373.415524	9.88131291682493E-324	515.6925972	257.8457986	99.8630094	0	0	0	0	0	0	0
6:15:14	-175.1006614	2408.349572	5.773496494	5.329907092	11.9266709	1.990017736	1.9528925	51.40046572	1003.252475	29.10000015	2373.415524	9.88131291682493E-324	515.6925972	257.8457986	99.8630094	0	0	0	0	0	0	0
6:15:14	-175.1006614	2408.349572	5.773496494	5.329907092	11.9266709	1.990017736	1.9528925	51.40046572	1003.252475	29.10000015	2373.415524	9.88131291682493E-324	515.6925972	257.8457986	99.8630094	0	0	0	0	0	0	0
6:15:14	-175.1006614	2408.349572	5.773496494	5.329907092	11.9266709	1.990017736	1.9528925	51.40046572	1003.252475	29.10000015	2373.415524	9.88131291682493E-324	515.6925972	257.8457986	99.8630094	0	0	0	0	0	0	0
6:15:14	-175.1006614	2408.349572	5.773496494	5.329907092	11.9266709	1.990017736	1.9528925	51.40046572	1003.252475	29.10000015	2373.415524	9.88131291682493E-324	515.6925972	257.8457986	99.8630094	0	0	0	0	0	0	0
6:15:14	-175.1006614	2408.349572	5.773496494	5.329907092	11.9266709	1.990017736	1.9528925	51.40046572	1003.252475	29.10000015	2373.415524	9.88131291682493E-324	515.6925972	257.8457986	99.8630094	0	0	0	0	0	0	0
6:15:14	-175.1006614	2408.349572	5.773496494	5.329907092	11.9266709	1.990017736	1.9528925	51.40046572	1003.252475	29.10000015	2373.415524	9.88131291682493E-324	515.6925972	257.8457986	99.8630094	0	0	0	0	0	0	0
6:15:14	142.0312614	2379.083589	5.417614205	5.204200431	11.7696395	1.868817081	1.93841696	51.25383845	1003.832963	29.10000008	2358.185396	9.88131291682493E-324	514.9695777	257.4842889	99.86251681	0	0	0	0	0	0	0
6:15:14	142.0312614	2379.083589	5.417614205	5.204200431	11.7696395	1.868817081	1.93841696	51.25383845	1003.832963	29.10000008	2358.185396	9.88131291682493E-324	514.9695777	257.4842889	99.86251681	0	0	0	0	0	0	0
6:15:14	142.0312614	2379.083589	5.417614205	5.204200431	11.7696395	1.868817081	1.93841696	51.25383845	1003.832963	29.10000008	2358.185396	9.88131291682493E-324	514.9695777	257.4842889	99.86251681	0	0	0	0	0	0	0
6:15:14	142.0312614	2379.083589	5.417614205	5.204200431	11.7696395	1.868817081	1.93841696	51.25383845	1003.832963	29.10000008	2358.185396	9.88131291682493E-324	514.9695777	257.4842889	99.86251681	0	0	0	0	0	0	0
6:15:14	142.0312614	2379.083589	5.417614205	5.204200431	11.7696395	1.868817081	1.93841696	51.25383845	1003.832963	29.10000008	2358.185396	9.88131291682493E-324	514.9695777	257.4842889	99.86251681	0	0	0	0	0	0	0
6:15:14	142.0312614	2379.083589	5.417614205	5.204200431	11.7696395	1.868817081	1.93841696	51.25383845	1003.832963	29.10000008	2358.185396	9.88131291682493E-324	514.9695777	257.4842889	99.86251681	0	0	0	0	0	0	0
6:15:14	142.0312614	2379.083589	5.417614205	5.204200431	11.7696395	1.868817081	1.93841696	51.25383845	1003.832963	29.10000008	2358.185396	9.88131291682493E-324	514.9695777	257.4842889	99.86251681	0	0	0	0	0	0	0
6:15:14	142.0312614	2379.083589	5.417614205	5.204200431	11.7696395	1.868817081	1.93841696	51.25383845	1003.832963	29.10000008	2358.185396	9.88131291682493E-324	514.9695777	257.4842889	99.86251681	0	0	0	0	0	0	0
6:15:14	142.0312614	2379.083589	5.417614205	5.204200431	11.7696395	1.868817081	1.93841696	51.25383845	1003.832963	29.10000008	2358.185396	9.88131291682493E-324	514.9695777	257.4842889	99.86251681	0	0	0	0	0	0	0
6:15:14	220.6891418	2353.80023	5.154722473	4.914502621	11.63964743	1.755234345	1.881229484	51.17876529	1004.130173	29.10000004	2340.991515	9.88131291682493E-324	514.5993918	257.2991959	99.86226461	0	0	0	0	0	0	0
6:15:14	220.6891418	2353.80023	5.154722473	4.914502621	11.63964743	1.755234345	1.881229484	51.17876529	1004.130173	29.10000004	2340.991515	9.88131291682493E-324	514.5993918	257.2991959	99.86226461	0	0	0	0	0	0	0
6:15:14	220.6891418	2353.80023	5.154722473	4.914502621	11.63964743	1.755234345	1.881229484	51.17876529	1004.130173	29.10000004	2340.991515	9.88131291682493E-324	514.5993918	257.2991959	99.86226461	0	0	0	0	0	0	0
6:15:14	220.6891418	2353.80023	5.154722473	4.914502621	11.63964743	1.755234345	1.881229484	51.17876529	1004.130173	29.10000004	2340.991515	9.88131291682493E-324	514.5993918	257.2991959	99.86226461	0	0	0	0	0	0	0
6:15:14	220.6891418	2353.80023	5.154722473	4.914502621	11.63964743	1.755234345	1.881229484	51.17876529	1004.130173	29.10000004	2340.991515	9.88131291682493E-324	514.5993918	257.2991959	99.86226461	0	0	0	0	0	0	0
6:15:14	220.6891418	2353.80023	5.154722473	4.914502621	11.63964743	1.755234345	1.881229484	51.17876529	1004.130173	29.10000004	2340.991515	9.88131291682493E-324	514.5993918	257.2991959	99.86226461	0	0	0	0	0	0	0
6:15:14	220.6891418	2353.80023	5.154722473	4.914502621	11.63964743	1.755234345	1.881229484	51.17876529	1004.130173	29.10000004	2340.991515	9.88131291682493E-324	514.5993918	257.2991959	99.86226461	0	0	0	0	0	0	0
6:15:14	220.6891418	2353.80023	5.154722473	4.914502621	11.63964743	1.755234345	1.881229484	51.17876529	1004.130173	29.10000004	2340.991515	9.88131291682493E-324	514.5993918	257.2991959	99.86226461	0	0	0	0	0	0	0
6:15:14	102.5133926	2333.297126	5.171617906	4.934721342	11.52932348	1.659159985	1.804557496	51.14032783	1004.282345	29.10000002	2323.684192	9.88131291682493E-324	514.4098566	257.2044283	99.86213548	0	0	0	0	0	0	0
6:15:14	102.5133926	2333.297126	5.171617906	4.934721342	11.52932348	1.659159985	1.804557496	51.14032783	1004.282345	29.10000002	2323.684192	9.88131291682493E-324	514.4098566	257.2044283	99.86213548	0	0	0	0	0	0	0
6:15:14	102.5133926	2333.297126	5.171617906	4.934721342	11.52932348	1.659159985	1.804557496	51.14032783	1004.282345	29.10000002	2323.684192	9.88131291682493E-324	514.4098566	257.2044283	99.86213548	0	0	0	0	0	0	0
6:15:14	102.5133926	2333.297126	5.171617906	4.934721342	11.52932348	1.659159985	1.804557496	51.14032783	1004.282345	29.10000002	2323.684192	9.88131291682493E-324	514.4098566	257.2044283	99.86213548	0	0	0	0	0	0	0
6:15:14	102.5133926	2333.297126	5.171617906	4.934721342	11.52932348	1.659159985	1.804557496	51.14032783	1004.282345	29.10000002	2323.684192	9.88131291682493E-324	514.4098566	257.2044283	99.86213548	0	0	0	0	0	0	0
6:15:14	102.5133926	2333.297126	5.171617906	4.934721342	11.52932348	1.659159985	1.804557496	51.14032783	1004.282345	29.10000002	2323.684192	9.88131291682493E-324	514.4098566	257.2044283	99.86213548	0	0	0	0	0	0	0
6:15:14	102.5133926	2333.297126	5.171617906	4.934721342	11.52932348	1.659159985	1.804557496	51.14032783	1004.282345	29.10000002	2323.684192	9.88131291682493E-324	514.4098566	257.2044283	99.86213548	0	0	0	0	0	0	0
6:15:14	102.5133926	2333.297126	5.171617906	4.934721342	11.52932348	1.659159985	1.804557496	51.14032783	1004.282345	29.10000002	2323.684192	9.88131291682493E-324	514.4098566	257.2044283	99.86213548	0	0	0	0	0	0	0
6:15:15	157.124737	2317.524216	4.914300368	4.527377327	11.45057362	1.583625912	1.724669438	51.12064785	1002.881128	29.10000001	2310.304682	9.88131291682493E-324	514.3128146	257.1559073	99.86206937	0	0	0	0	0	0	0
6:15:15	157.124737	2317.524216	4.914300368	4.527377327	11.45057362	1.583625912	1.724669438	51.12064785	1002.881128	29.10000001	2310.304682	9.88131291682493E-324	514.3128146	257.1559073	99.86206937	0	0	0	0	0	0	0
6:15:15	157.124737	2317.524216	4.914300368	4.527377327	11.45057362	1.583625912	1.724669438	51.12064785	1002.881128	29.10000001	2310.304682	9.88131291682493E-324	514.3128146	257.1559073	99.86206937	0	0	0	0	0	0	0
6:15:15	157.124737	2317.524216	4.914300368	4.527377327	11.45057362	1.583625912	1.724669438	51.12064785	1002.881128	29.10000001	2310.304682	9.88131291682493E-324	514.3128146	257.1559073	99.86206937	0	0	0	0	0	0	0
6:15:15	157.124737	2317.524216	4.914300368	4.527377327	11.45057362	1.583625912	1.724669438	51.12064785	1002.881128	29.10000001	2310.304682	9.88131291682493E-324	514.3128146	257.1559073	99.86206937	0	0	0	0	0	0	0
6:15:15	157.124737	2317.524216	4.914300368	4.527377327	11.45057362	1.583625912	1.724669438	51.12064785	1002.881128	29.10000001	2310.304682	9.88131291682493E-324	514.3128146	257.1559073	99.86206937	0	0	0	0	0	0	0
6:15:15	157.124737	2317.524216	4.914300368	4.527377327	11.45057362	1.583625912	1.724669438	51.12064785	1002.881128	29.10000001	2310.304682	9.88131291682493E-324	514.3128146	257.1559073	99.86206937	0	0	0	0	0	0	0
6:15:15	157.124737	2317.524216	4.914300368	4.527377327	11.45057362	1.583625912	1.724669438	51.12064785	1002.881128	29.10000001	2310.304682	9.88131291682493E-324	514.3128146	257.1559073	99.86206937	0	0	0	0	0	0	0
6:15:15	157.124737	2317.524216	4.914300368	4.527377327	11.45057362	1.583625912	1.724669438	51.12064785	1002.881128	29.10000001	2310.304682	9.88131291682493E-324	514.3128146	257.1559073	99.86206937	0	0	0	0	0	0	0
6:15:15	162.3048254	2305.240703	4.788617788	4.344465191	11.39273369	1.523952467	1.650782752	51.2081717	1002.163706	29.10000001	2299.238525	9.88131291682493E-324	514.2631291	257.1310645	99.86203552	0	0	0	0	0	0	0
6:15:15	162.3048254	2305.240703	4.788617788	4.344465191	11.39273369	1.523952467	1.650782752	51.2081717	1002.163706	29.10000001	2299.238525	9.88131291682493E-324	514.2631291	257.1310645	99.86203552	0	0	0	0	0	0	0
6:15:15	162.3048254	2305.240703	4.788617788	4.344465191	11.39273369	1.523952467	1.650782752	51.2081717	1002.163706	29.10000001	2299.238525	9.88131291682493E-324	514.2631291	257.1310645	99.86203552	0	0	0	0	0	0	0
6:15:15	162.3048254	2305.240703	4.788617788	4.344465191	11.39273369	1.523952467	1.650782752	51.2081717	1002.163706	29.10000001	2299.238525	9.88131291682493E-324	514.2631291	257.1310645	99.86203552	0	0	0	0	0	0	0
6:15:15	162.3048254	2305.240703	4.788617788	4.344465191	11.39273369	1.523952467	1.650782752	51.2081717	1002.163706	29.10000001	2299.238525	9.88131291682493E-324	514.2631291	257.1310645	99.86203552	0	0	0	0	0	0	0
6:15:15	162.3048254	2305.240703	4.788617788	4.344465191	11.39273369	1.523952467	1.650782752	51.2081717	1002.163706	29.10000001	2299.238525	9.88131291682493E-324	514.2631291	257.1310645	99.86203552	0	0	0	0	0	0	0
6:15:15	162.3048254	2305.240703	4.788617788	4.344465191	11.39273369	1.523952467	1.650782752	51.2081717	1002.163706	29.10000001	2299.238525	9.88131291682493E-324	514.2631291	257.1310645	99.86203552	0	0	0	0	0	0	0
6:15:15	162.3048254	2305.240703	4.788617788	4.344465191	11.39273369	1.523952467	1.650782752	51.2081717	1002.163706	29.10000001	2299.238525	9.88131291682493E-324	514.2631291	257.1310645	99.86203552	0	0	0	0	0	0	0
6:15:15	18.44948658	2294.779192	4.816516308	4.523782178	11.34552765	1.472455663	1.586056769	51.25298391	1001.796385	29.1	2288.541893	9.88131291682493E-324	514.2376901	257.118345	99.86201818	0	0	0	0	0	0	0
6:15:15	18.44948658	2294.779192	4.816516308	4.523782178	11.34552765	1.472455663	1.586056769	51.25298391	1001.796385	29.1	2288.541893	9.88131291682493E-324	514.2376901	257.118345	99.86201818	0	0	0	0	0	0	0
6:15:15	18.44948658	2294.779192	4.816516308	4.523782178	11.34552765	1.472455663	1.586056769	51.25298391	1001.796385	29.1	2288.541893	9.88131291682493E-324	514.2376901	257.118345	99.86201818	0	0	0	0	0	0	0
6:15:15	18.44948658	2294.779192	4.816516308	4.523782178	11.34552765	1.472455663	1.586056769	51.25298391	1001.796385	29.1	2288.541893	9.88131291682493E-324	514.2376901	257.118345	99.86201818	0	0	0	0	0	0	0
6:15:15	18.44948658	2294.779192	4.816516308	4.523782178	11.34552765	1.472455663	1.586056769	51.25298391	1001.796385	29.1	2288.541893	9.88131291682493E-324	514.2376901	257.118345	99.86201818	0	0	0	0	0	0	0
6:15:15	18.44948658	2294.779192	4.816516308	4.523782178	11.34552765	1.472455663	1.586056769	51.25298391	1001.796385	29.1	2288.541893	9.88131291682493E-324	514.2376901	257.118345	99.86201818	0	0	0	0	0	0	0
6:15:15	18.44948658	2294.779192	4.816516308	4.523782178	11.34552765	1.472455663	1.586056769	51.25298391	1001.796385	29.1	2288.541893	9.88131291682493E-324	514.2376901	257.118345	99.86201818	0	0	0	0	0	0	0
6:15:15	18.44948658	2294.779192	4.816516308	4.523782178	11.34552765	1.472455663	1.586056769	51.25298391	1001.796385	29.1	2288.541893	9.88131291682493E-324	514.2376901	257.118345	99.86201818	0	0	0	0	0	0	0
6:15:15	97.12719313	2287.416506	4.58912835	4.395880475	11.32027816	0.9316733	1.463453066	51.27592776	1001.608317	29.1	2280.732001	9.88131291682493E-324	514.2246653	257.1118327	99.86200931	0	0	0	0	0	0	0
6:15:15	97.12719313	2287.416506	4.58912835	4.395880475	11.32027816	0.9316733	1.463453066	51.27592776	1001.608317	29.1	2280.732001	9.88131291682493E-324	514.2246653	257.1118327	99.86200931	0	0	0	0	0	0	0
6:15:15	97.12719313	2287.416506	4.58912835	4.395880475	11.32027816	0.9316733	1.463453066	51.27592776	1001.608317	29.1	2280.732001	9.88131291682493E-324	514.2246653	257.1118327	99.86200931	0	0	0	0	0	0	0
6:15:15	97.12719313	2287.416506	4.58912835	4.395880475	11.32027816	0.9316733	1.463453066	51.27592776	1001.608317	29.1	2280.732001	9.88131291682493E-324	514.2246653	257.1118327	99.86200931	0	0	0	0	0	0	0
6:15:15	97.12719313	2287.416506	4.58912835	4.395880475	11.32027816	0.9316733	1.463453066	51.27592776	1001.608317	29.1	2280.732001	9.88131291682493E-324	514.2246653	257.1118327	99.86200931	0	0	0	0	0	0	0
6:15:15	97.12719313	2287.416506	4.58912835	4.395880475	11.32027816	0.9316733	1.463453066	51.27592776	1001.608317	29.1	2280.732001	9.88131291682493E-324	514.2246653	257.1118327	99.86200931	0	0	0	0	0	0	0
6:15:15	97.12719313	2287.416506	4.58912835	4.395880475	11.32027816	0.9316733	1.463453066	51.27592776	1001.608317	29.1	2280.732001	9.88131291682493E-324	514.2246653	257.1118327	99.86200931	0	0	0	0	0	0	0
6:15:16	97.12719313	2287.416506	4.58912835	4.395880475	11.32027816	0.9316733	1.463453066	51.27592776	1001.608317	29.1	2280.732001	9.88131291682493E-324	514.2246653	257.1118327	99.86200931	0	0	0	0	0	0	0
6:15:16	97.12719313	2287.416506	4.58912835	4.395880475	11.32027816	0.9316733	1.463453066	51.27592776	1001.608317	29.1	2280.732001	9.88131291682493E-324	514.2246653	257.1118327	99.86200931	0	0	0	0	0	0	0
6:15:16	117.6201789	2295.410875	3.938945715	3.533834803	11.41590242	-0.480719271	0.95286397	51.39567501	999.4570585	29.1	2276.939993	9.88131291682493E-324	514.4116766	257.2053383	99.86236477	0	0	0	0	0	0	0
6:15:16	117.6201789	2295.410875	3.938945715	3.533834803	11.41590242	-0.480719271	0.95286397	51.39567501	999.4570585	29.1	2276.939993	9.88131291682493E-324	514.4116766	257.2053383	99.86236477	0	0	0	0	0	0	0
6:15:16	117.6201789	2295.410875	3.938945715	3.533834803	11.41590242	-0.480719271	0.95286397	51.39567501	999.4570585	29.1	2276.939993	9.88131291682493E-324	514.4116766	257.2053383	99.86236477	0	0	0	0	0	0	0
6:15:16	117.6201789	2295.410875	3.938945715	3.533834803	11.41590242	-0.480719271	0.95286397	51.39567501	999.4570585	29.1	2276.939993	9.88131291682493E-324	514.4116766	257.2053383	99.86236477	0	0	0	0	0	0	0
6:15:16	117.6201789	2295.410875	3.938945715	3.533834803	11.41590242	-0.480719271	0.95286397	51.39567501	999.4570585	29.1	2276.939993	9.88131291682493E-324	514.4116766	257.2053383	99.86236477	0	0	0	0	0	0	0
6:15:16	117.6201789	2295.410875	3.938945715	3.533834803	11.41590242	-0.480719271	0.95286397	51.39567501	999.4570585	29.1	2276.939993	9.88131291682493E-324	514.4116766	257.2053383	99.86236477	0	0	0	0	0	0	0
6:15:16	117.6201789	2295.410875	3.938945715	3.533834803	11.41590242	-0.480719271	0.95286397	51.39567501	999.4570585	29.1	2276.939993	9.88131291682493E-324	514.4116766	257.2053383	99.86236477	0	0	0	0	0	0	0
6:15:16	117.6201789	2295.410875	3.938945715	3.533834803	11.41590242	-0.480719271	0.95286397	51.39567501	999.4570585	29.1	2276.939993	9.88131291682493E-324	514.4116766	257.2053383	99.86236477	0	0	0	0	0	0	0
6:15:16	120.8928516	2329.57612	2.906604206	2.632963419	11.68539804	-2.277688267	-0.023573648	51.49538561	998.3556139	29.1	2275.7515	9.88131291682493E-324	514.5762904	257.2876452	99.86267476	0	0	0	0	0	0	0
6:15:16	120.8928516	2329.57612	2.906604206	2.632963419	11.68539804	-2.277688267	-0.023573648	51.49538561	998.3556139	29.1	2275.7515	9.88131291682493E-324	514.5762904	257.2876452	99.86267476	0	0	0	0	0	0	0
6:15:16	120.8928516	2329.57612	2.906604206	2.632963419	11.68539804	-2.277688267	-0.023573648	51.49538561	998.3556139	29.1	2275.7515	9.88131291682493E-324	514.5762904	257.2876452	99.86267476	0	0	0	0	0	0	0
6:15:16	120.8928516	2329.57612	2.906604206	2.632963419	11.68539804	-2.277688267	-0.023573648	51.49538561	998.3556139	29.1	2275.7515	9.88131291682493E-324	514.5762904	257.2876452	99.86267476	0	0	0	0	0	0	0
6:15:16	120.8928516	2329.57612	2.906604206	2.632963419	11.68539804	-2.277688267	-0.023573648	51.49538561	998.3556139	29.1	2275.7515	9.88131291682493E-324	514.5762904	257.2876452	99.86267476	0	0	0	0	0	0	0
6:15:16	120.8928516	2329.57612	2.906604206	2.632963419	11.68539804	-2.277688267	-0.023573648	51.49538561	998.3556139	29.1	2275.7515	9.88131291682493E-324	514.5762904	257.2876452	99.86267476	0	0	0	0	0	0	0
6:15:16	120.8928516	2329.57612	2.906604206	2.632963419	11.68539804	-2.277688267	-0.023573648	51.49538561	998.3556139	29.1	2275.7515	9.88131291682493E-324	514.5762904	257.2876452	99.86267476	0	0	0	0	0	0	0
6:15:16	120.8928516	2329.57612	2.906604206	2.632963419	11.68539804	-2.277688267	-0.023573648	51.49538561	998.3556139	29.1	2275.7515	9.88131291682493E-324	514.5762904	257.2876452	99.86267476	0	0	0	0	0	0	0
6:15:16	373.0009	2395.902165	1.707645354	1.740621271	12.1369878	-4.128408392	-1.350669708	51.54643743	997.7916743	29.1	2276.899344	9.88131291682493E-324	514.6605727	257.3297864	99.86283348	0	0	0	0	0	0	0
6:15:16	373.0009	2395.902165	1.707645354	1.740621271	12.1369878	-4.128408392	-1.350669708	51.54643743	997.7916743	29.1	2276.899344	9.88131291682493E-324	514.6605727	257.3297864	99.86283348	0	0	0	0	0	0	0
6:15:16	373.0009	2395.902165	1.707645354	1.740621271	12.1369878	-4.128408392	-1.350669708	51.54643743	997.7916743	29.1	2276.899344	9.88131291682493E-324	514.6605727	257.3297864	99.86283348	0	0	0	0	0	0	0
6:15:16	373.0009	2395.902165	1.707645354	1.740621271	12.1369878	-4.128408392	-1.350669708	51.54643743	997.7916743	29.1	2276.899344	9.88131291682493E-324	514.6605727	257.3297864	99.86283348	0	0	0	0	0	0	0
6:15:16	373.0009	2395.902165	1.707645354	1.740621271	12.1369878	-4.128408392	-1.350669708	51.54643743	997.7916743	29.1	2276.899344	9.88131291682493E-324	514.6605727	257.3297864	99.86283348	0	0	0	0	0	0	0
6:15:16	373.0009	2395.902165	1.707645354	1.740621271	12.1369878	-4.128408392	-1.350669708	51.54643743	997.7916743	29.1	2276.899344	9.88131291682493E-324	514.6605727	257.3297864	99.86283348	0	0	0	0	0	0	0
6:15:16	373.0009	2395.902165	1.707645354	1.740621271	12.1369878	-4.128408392	-1.350669708	51.54643743	997.7916743	29.1	2276.899344	9.88131291682493E-324	514.6605727	257.3297864	99.86283348	0	0	0	0	0	0	0
6:15:16	373.0009	2395.902165	1.707645354	1.740621271	12.1369878	-4.128408392	-1.350669708	51.54643743	997.7916743	29.1	2276.899344	9.88131291682493E-324	514.6605727	257.3297864	99.86283348	0	0	0	0	0	0	0
6:15:16	373.0009	2395.902165	1.707645354	1.740621271	12.1369878	-4.128408392	-1.350669708	51.54643743	997.7916743	29.1	2276.899344	9.88131291682493E-324	514.6605727	257.3297864	99.86283348	0	0	0	0	0	0	0
6:15:16	342.2355728	2486.124165	0.873098421	1.062326091	12.71823375	-5.810441097	-2.85815089	51.57257596	997.5029373	29.1	2280.561648	9.88131291682493E-324	514.7037252	257.3513626	99.86291474	0	0	0	0	0	0	0
6:15:16	342.2355728	2486.124165	0.873098421	1.062326091	12.71823375	-5.810441097	-2.85815089	51.57257596	997.5029373	29.1	2280.561648	9.88131291682493E-324	514.7037252	257.3513626	99.86291474	0	0	0	0	0	0	0
6:15:16	342.2355728	2486.124165	0.873098421	1.062326091	12.71823375	-5.810441097	-2.85815089	51.57257596	997.5029373	29.1	2280.561648	9.88131291682493E-324	514.7037252	257.3513626	99.86291474	0	0	0	0	0	0	0
6:15:16	342.2355728	2486.124165	0.873098421	1.062326091	12.71823375	-5.810441097	-2.85815089	51.57257596	997.5029373	29.1	2280.561648	9.88131291682493E-324	514.7037252	257.3513626	99.86291474	0	0	0	0	0	0	0
6:15:16	342.2355728	2486.124165	0.873098421	1.062326091	12.71823375	-5.810441097	-2.85815089	51.57257596	997.5029373	29.1	2280.561648	9.88131291682493E-324	514.7037252	257.3513626	99.86291474	0	0	0	0	0	0	0
6:15:17	342.2355728	2486.124165	0.873098421	1.062326091	12.71823375	-5.810441097	-2.85815089	51.57257596	997.5029373	29.1	2280.561648	9.88131291682493E-324	514.7037252	257.3513626	99.86291474	0	0	0	0	0	0	0
6:15:17	342.2355728	2486.124165	0.873098421	1.062326091	12.71823375	-5.810441097	-2.85815089	51.57257596	997.5029373	29.1	2280.561648	9.88131291682493E-324	514.7037252	257.3513626	99.86291474	0	0	0	0	0	0	0
6:15:17	342.2355728	2486.124165	0.873098421	1.062326091	12.71823375	-5.810441097	-2.85815089	51.57257596	997.5029373	29.1	2280.561648	9.88131291682493E-324	514.7037252	257.3513626	99.86291474	0	0	0	0	0	0	0
6:15:17	348.8134133	2594.77706	0.471354392	0.549014958	13.37539168	-7.041449842	-4.345613256	51.43955889	1000.378264	29.1	2286.995196	9.88131291682493E-324	514.7258193	257.3624097	99.86295635	0	0	0	0	0	0	0
6:15:17	348.8134133	2594.77706	0.471354392	0.549014958	13.37539168	-7.041449842	-4.345613256	51.43955889	1000.378264	29.1	2286.995196	9.88131291682493E-324	514.7258193	257.3624097	99.86295635	0	0	0	0	0	0	0
6:15:17	348.8134133	2594.77706	0.471354392	0.549014958	13.37539168	-7.041449842	-4.345613256	51.43955889	1000.378264	29.1	2286.995196	9.88131291682493E-324	514.7258193	257.3624097	99.86295635	0	0	0	0	0	0	0
6:15:17	348.8134133	2594.77706	0.471354392	0.549014958	13.37539168	-7.041449842	-4.345613256	51.43955889	1000.378264	29.1	2286.995196	9.88131291682493E-324	514.7258193	257.3624097	99.86295635	0	0	0	0	0	0	0
6:15:17	348.8134133	2594.77706	0.471354392	0.549014958	13.37539168	-7.041449842	-4.345613256	51.43955889	1000.378264	29.1	2286.995196	9.88131291682493E-324	514.7258193	257.3624097	99.86295635	0	0	0	0	0	0	0
6:15:17	348.8134133	2594.77706	0.471354392	0.549014958	13.37539168	-7.041449842	-4.345613256	51.43955889	1000.378264	29.1	2286.995196	9.88131291682493E-324	514.7258193	257.3624097	99.86295635	0	0	0	0	0	0	0
6:15:17	348.8134133	2594.77706	0.471354392	0.549014958	13.37539168	-7.041449842	-4.345613256	51.43955889	1000.378264	29.1	2286.995196	9.88131291682493E-324	514.7258193	257.3624097	99.86295635	0	0	0	0	0	0	0
6:15:17	348.8134133	2594.77706	0.471354392	0.549014958	13.37539168	-7.041449842	-4.345613256	51.43955889	1000.378264	29.1	2286.995196	9.88131291682493E-324	514.7258193	257.3624097	99.86295635	0	0	0	0	0	0	0
6:15:17	348.8134133	2594.77706	0.471354392	0.549014958	13.37539168	-7.041449842	-4.345613256	51.43955889	1000.378264	29.1	2286.995196	9.88131291682493E-324	514.7258193	257.3624097	99.86295635	0	0	0	0	0	0	0
6:15:17	314.4618996	2712.001335	1.275957448	1.269415659	13.98585654	-6.692374319	-5.427705987	51.37145415	1001.850431	29.1	2296.356124	9.88131291682493E-324	514.7371315	257.3680657	99.86297765	0	0	0	0	0	0	0
6:15:17	314.4618996	2712.001335	1.275957448	1.269415659	13.98585654	-6.692374319	-5.427705987	51.37145415	1001.850431	29.1	2296.356124	9.88131291682493E-324	514.7371315	257.3680657	99.86297765	0	0	0	0	0	0	0
6:15:17	314.4618996	2712.001335	1.275957448	1.269415659	13.98585654	-6.692374319	-5.427705987	51.37145415	1001.850431	29.1	2296.356124	9.88131291682493E-324	514.7371315	257.3680657	99.86297765	0	0	0	0	0	0	0
6:15:17	314.4618996	2712.001335	1.275957448	1.269415659	13.98585654	-6.692374319	-5.427705987	51.37145415	1001.850431	29.1	2296.356124	9.88131291682493E-324	514.7371315	257.3680657	99.86297765	0	0	0	0	0	0	0
6:15:17	314.4618996	2712.001335	1.275957448	1.269415659	13.98585654	-6.692374319	-5.427705987	51.37145415	1001.850431	29.1	2296.356124	9.88131291682493E-324	514.7371315	257.3680657	99.86297765	0	0	0	0	0	0	0
6:15:17	314.4618996	2712.001335	1.275957448	1.269415659	13.98585654	-6.692374319	-5.427705987	51.37145415	1001.850431	29.1	2296.356124	9.88131291682493E-324	514.7371315	257.3680657	99.86297765	0	0	0	0	0	0	0
6:15:17	314.4618996	2712.001335	1.275957448	1.269415659	13.98585654	-6.692374319	-5.427705987	51.37145415	1001.850431	29.1	2296.356124	9.88131291682493E-324	514.7371315	257.3680657	99.86297765	0	0	0	0	0	0	0
6:15:17	314.4618996	2712.001335	1.275957448	1.269415659	13.98585654	-6.692374319	-5.427705987	51.37145415	1001.850431	29.1	2296.356124	9.88131291682493E-324	514.7371315	257.3680657	99.86297765	0	0	0	0	0	0	0
6:15:17	85.07049259	2792.098955	2.768282214	2.599572817	14.32628655	-5.072951651	-5.602849465	51.33658453	1002.604181	29.1	2308.16076	9.88131291682493E-324	514.7429233	257.3709617	99.86298856	0	0	0	0	0	0	0
6:15:17	85.07049259	2792.098955	2.768282214	2.599572817	14.32628655	-5.072951651	-5.602849465	51.33658453	1002.604181	29.1	2308.16076	9.88131291682493E-324	514.7429233	257.3709617	99.86298856	0	0	0	0	0	0	0
6:15:17	85.07049259	2792.098955	2.768282214	2.599572817	14.32628655	-5.072951651	-5.602849465	51.33658453	1002.604181	29.1	2308.16076	9.88131291682493E-324	514.7429233	257.3709617	99.86298856	0	0	0	0	0	0	0
6:15:17	85.07049259	2792.098955	2.768282214	2.599572817	14.32628655	-5.072951651	-5.602849465	51.33658453	1002.604181	29.1	2308.16076	9.88131291682493E-324	514.7429233	257.3709617	99.86298856	0	0	0	0	0	0	0
6:15:17	85.07049259	2792.098955	2.768282214	2.599572817	14.32628655	-5.072951651	-5.602849465	51.33658453	1002.604181	29.1	2308.16076	9.88131291682493E-324	514.7429233	257.3709617	99.86298856	0	0	0	0	0	0	0
6:15:17	85.07049259	2792.098955	2.768282214	2.599572817	14.32628655	-5.072951651	-5.602849465	51.33658453	1002.604181	29.1	2308.16076	9.88131291682493E-324	514.7429233	257.3709617	99.86298856	0	0	0	0	0	0	0
6:15:17	85.07049259	2792.098955	2.768282214	2.599572817	14.32628655	-5.072951651	-5.602849465	51.33658453	1002.604181	29.1	2308.16076	9.88131291682493E-324	514.7429233	257.3709617	99.86298856	0	0	0	0	0	0	0
6:15:17	85.07049259	2792.098955	2.768282214	2.599572817	14.32628655	-5.072951651	-5.602849465	51.33658453	1002.604181	29.1	2308.16076	9.88131291682493E-324	514.7429233	257.3709617	99.86298856	0	0	0	0	0	0	0
6:15:17	-68.43101979	2820.441401	4.252832493	3.958325282	14.38411471	-3.017959245	-4.935666926	51.31873128	1002.990101	29.1	2321.017253	9.88131291682493E-324	514.7458887	257.3724444	99.86299414	0	0	0	0	0	0	0
6:15:17	-68.43101979	2820.441401	4.252832493	3.958325282	14.38411471	-3.017959245	-4.935666926	51.31873128	1002.990101	29.1	2321.017253	9.88131291682493E-324	514.7458887	257.3724444	99.86299414	0	0	0	0	0	0	0
6:15:17	-68.43101979	2820.441401	4.252832493	3.958325282	14.38411471	-3.017959245	-4.935666926	51.31873128	1002.990101	29.1	2321.017253	9.88131291682493E-324	514.7458887	257.3724444	99.86299414	0	0	0	0	0	0	0
6:15:17	-68.43101979	2820.441401	4.252832493	3.958325282	14.38411471	-3.017959245	-4.935666926	51.31873128	1002.990101	29.1	2321.017253	9.88131291682493E-324	514.7458887	257.3724444	99.86299414	0	0	0	0	0	0	0
6:15:18	-68.43101979	2820.441401	4.252832493	3.958325282	14.38411471	-3.017959245	-4.935666926	51.31873128	1002.990101	29.1	2321.017253	9.88131291682493E-324	514.7458887	257.3724444	99.86299414	0	0	0	0	0	0	0
6:15:18	-68.43101979	2820.441401	4.252832493	3.958325282	14.38411471	-3.017959245	-4.935666926	51.31873128	1002.990101	29.1	2321.017253	9.88131291682493E-324	514.7458887	257.3724444	99.86299414	0	0	0	0	0	0	0
6:15:18	-68.43101979	2820.441401	4.252832493	3.958325282	14.38411471	-3.017959245	-4.935666926	51.31873128	1002.990101	29.1	2321.017253	9.88131291682493E-324	514.7458887	257.3724444	99.86299414	0	0	0	0	0	0	0
6:15:18	-68.43101979	2820.441401	4.252832493	3.958325282	14.38411471	-3.017959245	-4.935666926	51.31873128	1002.990101	29.1	2321.017253	9.88131291682493E-324	514.7458887	257.3724444	99.86299414	0	0	0	0	0	0	0
6:15:18	-88.09185013	2808.302109	5.517866237	5.159150545	14.20834673	-0.951627134	-3.693749466	51.60239041	999.2017075	29.1	2333.728082	9.88131291682493E-324	515.650695	257.8250915	99.863485	0	0	0	0	0	0	0
6:15:18	-88.09185013	2808.302109	5.517866237	5.159150545	14.20834673	-0.951627134	-3.693749466	51.60239041	999.2017075	29.1	2333.728082	9.88131291682493E-324	515.650695	257.8250915	99.863485	0	0	0	0	0	0	0
6:15:18	-88.09185013	2808.302109	5.517866237	5.159150545	14.20834673	-0.951627134	-3.693749466	51.60239041	999.2017075	29.1	2333.728082	9.88131291682493E-324	515.650695	257.8250915	99.863485	0	0	0	0	0	0	0
6:15:18	-88.09185013	2808.302109	5.517866237	5.159150545	14.20834673	-0.951627134	-3.693749466	51.60239041	999.2017075	29.1	2333.728082	9.88131291682493E-324	515.650695	257.8250915	99.863485	0	0	0	0	0	0	0
6:15:18	-88.09185013	2808.302109	5.517866237	5.159150545	14.20834673	-0.951627134	-3.693749466	51.60239041	999.2017075	29.1	2333.728082	9.88131291682493E-324	515.650695	257.8250915	99.863485	0	0	0	0	0	0	0
6:15:18	-88.09185013	2808.302109	5.517866237	5.159150545	14.20834673	-0.951627134	-3.693749466	51.60239041	999.2017075	29.1	2333.728082	9.88131291682493E-324	515.650695	257.8250915	99.863485	0	0	0	0	0	0	0
6:15:18	-88.09185013	2808.302109	5.517866237	5.159150545	14.20834673	-0.951627134	-3.693749466	51.60239041	999.2017075	29.1	2333.728082	9.88131291682493E-324	515.650695	257.8250915	99.863485	0	0	0	0	0	0	0
6:15:18	-88.09185013	2808.302109	5.517866237	5.159150545	14.20834673	-0.951627134	-3.693749466	51.60239041	999.2017075	29.1	2333.728082	9.88131291682493E-324	515.650695	257.8250915	99.863485	0	0	0	0	0	0	0
6:15:18	-88.09185013	2808.302109	5.517866237	5.159150545	14.20834673	-0.951627134	-3.693749466	51.60239041	999.2017075	29.1	2333.728082	9.88131291682493E-324	515.650695	257.8250915	99.863485	0	0	0	0	0	0	0
6:15:18	-182.5275153	2759.055	6.503915513	6.090909079	13.85528953	0.810230908	-2.180335727	51.74762389	997.2620502	29.1	2345.292866	9.88131291682493E-324	516.1139559	258.0568469	99.86373632	0	0	0	0	0	0	0
6:15:18	-182.5275153	2759.055	6.503915513	6.090909079	13.85528953	0.810230908	-2.180335727	51.74762389	997.2620502	29.1	2345.292866	9.88131291682493E-324	516.1139559	258.0568469	99.86373632	0	0	0	0	0	0	0
6:15:18	-182.5275153	2759.055	6.503915513	6.090909079	13.85528953	0.810230908	-2.180335727	51.74762389	997.2620502	29.1	2345.292866	9.88131291682493E-324	516.1139559	258.0568469	99.86373632	0	0	0	0	0	0	0
6:15:18	-182.5275153	2759.055	6.503915513	6.090909079	13.85528953	0.810230908	-2.180335727	51.74762389	997.2620502	29.1	2345.292866	9.88131291682493E-324	516.1139559	258.0568469	99.86373632	0	0	0	0	0	0	0
6:15:18	-182.5275153	2759.055	6.503915513	6.090909079	13.85528953	0.810230908	-2.180335727	51.74762389	997.2620502	29.1	2345.292866	9.88131291682493E-324	516.1139559	258.0568469	99.86373632	0	0	0	0	0	0	0
6:15:18	-182.5275153	2759.055	6.503915513	6.090909079	13.85528953	0.810230908	-2.180335727	51.74762389	997.2620502	29.1	2345.292866	9.88131291682493E-324	516.1139559	258.0568469	99.86373632	0	0	0	0	0	0	0
6:15:18	-182.5275153	2759.055	6.503915513	6.090909079	13.85528953	0.810230908	-2.180335727	51.74762389	997.2620502	29.1	2345.292866	9.88131291682493E-324	516.1139559	258.0568469	99.86373632	0	0	0	0	0	0	0
6:15:18	-182.5275153	2759.055	6.503915513	6.090909079	13.85528953	0.810230908	-2.180335727	51.74762389	997.2620502	29.1	2345.292866	9.88131291682493E-324	516.1139559	258.0568469	99.86373632	0	0	0	0	0	0	0
6:15:18	-47.00114382	2687.795848	7.091132743	6.697969448	13.41259624	1.910406225	-0.687499892	51.82198343	996.2689457	29.1	2354.975443	9.88131291682493E-324	516.3511454	258.1755056	99.863865	0	0	0	0	0	0	0
6:15:18	-47.00114382	2687.795848	7.091132743	6.697969448	13.41259624	1.910406225	-0.687499892	51.82198343	996.2689457	29.1	2354.975443	9.88131291682493E-324	516.3511454	258.1755056	99.863865	0	0	0	0	0	0	0
6:15:18	-47.00114382	2687.795848	7.091132743	6.697969448	13.41259624	1.910406225	-0.687499892	51.82198343	996.2689457	29.1	2354.975443	9.88131291682493E-324	516.3511454	258.1755056	99.863865	0	0	0	0	0	0	0
6:15:18	-47.00114382	2687.795848	7.091132743	6.697969448	13.41259624	1.910406225	-0.687499892	51.82198343	996.2689457	29.1	2354.975443	9.88131291682493E-324	516.3511454	258.1755056	99.863865	0	0	0	0	0	0	0
6:15:18	-47.00114382	2687.795848	7.091132743	6.697969448	13.41259624	1.910406225	-0.687499892	51.82198343	996.2689457	29.1	2354.975443	9.88131291682493E-324	516.3511454	258.1755056	99.863865	0	0	0	0	0	0	0
6:15:18	-47.00114382	2687.795848	7.091132743	6.697969448	13.41259624	1.910406225	-0.687499892	51.82198343	996.2689457	29.1	2354.975443	9.88131291682493E-324	516.3511454	258.1755056	99.863865	0	0	0	0	0	0	0
6:15:18	-47.00114382	2687.795848	7.091132743	6.697969448	13.41259624	1.910406225	-0.687499892	51.82198343	996.2689457	29.1	2354.975443	9.88131291682493E-324	516.3511454	258.1755056	99.863865	0	0	0	0	0	0	0
6:15:18	-47.00114382	2687.795848	7.091132743	6.697969448	13.41259624	1.910406225	-0.687499892	51.82198343	996.2689457	29.1	2354.975443	9.88131291682493E-324	516.3511454	258.1755056	99.863865	0	0	0	0	0	0	0
6:15:18	-47.00114382	2687.795848	7.091132743	6.697969448	13.41259624	1.910406225	-0.687499892	51.82198343	996.2689457	29.1	2354.975443	9.88131291682493E-324	516.3511454	258.1755056	99.863865	0	0	0	0	0	0	0
6:15:18	-304.9642896	2615.652138	6.936707964	6.668104358	13.01374527	2.295391987	0.463664055	51.86005552	995.7604762	29.1	2362.532251	9.88131291682493E-324	516.4725864	258.2362589	99.86393088	0	0	0	0	0	0	0
6:15:18	-304.9642896	2615.652138	6.936707964	6.668104358	13.01374527	2.295391987	0.463664055	51.86005552	995.7604762	29.1	2362.532251	9.88131291682493E-324	516.4725864	258.2362589	99.86393088	0	0	0	0	0	0	0
6:15:19	-304.9642896	2615.652138	6.936707964	6.668104358	13.01374527	2.295391987	0.463664055	51.86005552	995.7604762	29.1	2362.532251	9.88131291682493E-324	516.4725864	258.2362589	99.86393088	0	0	0	0	0	0	0
6:15:19	-304.9642896	2615.652138	6.936707964	6.668104358	13.01374527	2.295391987	0.463664055	51.86005552	995.7604762	29.1	2362.532251	9.88131291682493E-324	516.4725864	258.2362589	99.86393088	0	0	0	0	0	0	0
6:15:19	-304.9642896	2615.652138	6.936707964	6.668104358	13.01374527	2.295391987	0.463664055	51.86005552	995.7604762	29.1	2362.532251	9.88131291682493E-324	516.4725864	258.2362589	99.86393088	0	0	0	0	0	0	0
6:15:19	-304.9642896	2615.652138	6.936707964	6.668104358	13.01374527	2.295391987	0.463664055	51.86005552	995.7604762	29.1	2362.532251	9.88131291682493E-324	516.4725864	258.2362589	99.86393088	0	0	0	0	0	0	0
6:15:19	-304.9642896	2615.652138	6.936707964	6.668104358	13.01374527	2.295391987	0.463664055	51.86005552	995.7604762	29.1	2362.532251	9.88131291682493E-324	516.4725864	258.2362589	99.86393088	0	0	0	0	0	0	0
6:15:19	-304.9642896	2615.652138	6.936707964	6.668104358	13.01374527	2.295391987	0.463664055	51.86005552	995.7604762	29.1	2362.532251	9.88131291682493E-324	516.4725864	258.2362589	99.86393088	0	0	0	0	0	0	0
6:15:19	-394.8963883	2551.933351	6.643714478	6.215293431	12.67912558	2.358528697	1.224955996	51.63554842	999.6544838	29.1	2368.170408	9.88131291682493E-324	516.5347643	258.2673645	99.86396461	0	0	0	0	0	0	0
6:15:19	-394.8963883	2551.933351	6.643714478	6.215293431	12.67912558	2.358528697	1.224955996	51.63554842	999.6544838	29.1	2368.170408	9.88131291682493E-324	516.5347643	258.2673645	99.86396461	0	0	0	0	0	0	0
6:15:19	-394.8963883	2551.933351	6.643714478	6.215293431	12.67912558	2.358528697	1.224955996	51.63554842	999.6544838	29.1	2368.170408	9.88131291682493E-324	516.5347643	258.2673645	99.86396461	0	0	0	0	0	0	0
6:15:19	-394.8963883	2551.933351	6.643714478	6.215293431	12.67912558	2.358528697	1.224955996	51.63554842	999.6544838	29.1	2368.170408	9.88131291682493E-324	516.5347643	258.2673645	99.86396461	0	0	0	0	0	0	0
6:15:19	-394.8963883	2551.933351	6.643714478	6.215293431	12.67912558	2.358528697	1.224955996	51.63554842	999.6544838	29.1	2368.170408	9.88131291682493E-324	516.5347643	258.2673645	99.86396461	0	0	0	0	0	0	0
6:15:19	-394.8963883	2551.933351	6.643714478	6.215293431	12.67912558	2.358528697	1.224955996	51.63554842	999.6544838	29.1	2368.170408	9.88131291682493E-324	516.5347643	258.2673645	99.86396461	0	0	0	0	0	0	0
6:15:19	-394.8963883	2551.933351	6.643714478	6.215293431	12.67912558	2.358528697	1.224955996	51.63554842	999.6544838	29.1	2368.170408	9.88131291682493E-324	516.5347643	258.2673645	99.86396461	0	0	0	0	0	0	0
6:15:19	-394.8963883	2551.933351	6.643714478	6.215293431	12.67912558	2.358528697	1.224955996	51.63554842	999.6544838	29.1	2368.170408	9.88131291682493E-324	516.5347643	258.2673645	99.86396461	0	0	0	0	0	0	0
6:15:19	-394.8963883	2551.933351	6.643714478	6.215293431	12.67912558	2.358528697	1.224955996	51.63554842	999.6544838	29.1	2368.170408	9.88131291682493E-324	516.5347643	258.2673645	99.86396461	0	0	0	0	0	0	0
6:15:19	-454.1539268	2498.289548	6.278317813	5.723470237	12.3995123	2.285918693	1.67024947	51.52060079	1001.648216	29.1	2372.171441	9.88131291682493E-324	516.5665993	258.2832906	99.86398188	0	0	0	0	0	0	0
6:15:19	-454.1539268	2498.289548	6.278317813	5.723470237	12.3995123	2.285918693	1.67024947	51.52060079	1001.648216	29.1	2372.171441	9.88131291682493E-324	516.5665993	258.2832906	99.86398188	0	0	0	0	0	0	0
6:15:19	-454.1539268	2498.289548	6.278317813	5.723470237	12.3995123	2.285918693	1.67024947	51.52060079	1001.648216	29.1	2372.171441	9.88131291682493E-324	516.5665993	258.2832906	99.86398188	0	0	0	0	0	0	0
6:15:19	-454.1539268	2498.289548	6.278317813	5.723470237	12.3995123	2.285918693	1.67024947	51.52060079	1001.648216	29.1	2372.171441	9.88131291682493E-324	516.5665993	258.2832906	99.86398188	0	0	0	0	0	0	0
6:15:19	-454.1539268	2498.289548	6.278317813	5.723470237	12.3995123	2.285918693	1.67024947	51.52060079	1001.648216	29.1	2372.171441	9.88131291682493E-324	516.5665993	258.2832906	99.86398188	0	0	0	0	0	0	0
6:15:19	-454.1539268	2498.289548	6.278317813	5.723470237	12.3995123	2.285918693	1.67024947	51.52060079	1001.648216	29.1	2372.171441	9.88131291682493E-324	516.5665993	258.2832906	99.86398188	0	0	0	0	0	0	0
6:15:19	-454.1539268	2498.289548	6.278317813	5.723470237	12.3995123	2.285918693	1.67024947	51.52060079	1001.648216	29.1	2372.171441	9.88131291682493E-324	516.5665993	258.2832906	99.86398188	0	0	0	0	0	0	0
6:15:19	-454.1539268	2498.289548	6.278317813	5.723470237	12.3995123	2.285918693	1.67024947	51.52060079	1001.648216	29.1	2372.171441	9.88131291682493E-324	516.5665993	258.2832906	99.86398188	0	0	0	0	0	0	0
6:15:19	-217.3292665	2452.03076	6.13449872	5.658320761	12.1523263	2.154670371	1.891031729	51.46174761	1002.669006	29.1	2374.794226	9.88131291682493E-324	516.5828988	258.2914448	99.86399072	0	0	0	0	0	0	0
6:15:19	-217.3292665	2452.03076	6.13449872	5.658320761	12.1523263	2.154670371	1.891031729	51.46174761	1002.669006	29.1	2374.794226	9.88131291682493E-324	516.5828988	258.2914448	99.86399072	0	0	0	0	0	0	0
6:15:19	-217.3292665	2452.03076	6.13449872	5.658320761	12.1523263	2.154670371	1.891031729	51.46174761	1002.669006	29.1	2374.794226	9.88131291682493E-324	516.5828988	258.2914448	99.86399072	0	0	0	0	0	0	0
6:15:19	-217.3292665	2452.03076	6.13449872	5.658320761	12.1523263	2.154670371	1.891031729	51.46174761	1002.669006	29.1	2374.794226	9.88131291682493E-324	516.5828988	258.2914448	99.86399072	0	0	0	0	0	0	0
6:15:19	-217.3292665	2452.03076	6.13449872	5.658320761	12.1523263	2.154670371	1.891031729	51.46174761	1002.669006	29.1	2374.794226	9.88131291682493E-324	516.5828988	258.2914448	99.86399072	0	0	0	0	0	0	0
6:15:19	-217.3292665	2452.03076	6.13449872	5.658320761	12.1523263	2.154670371	1.891031729	51.46174761	1002.669006	29.1	2374.794226	9.88131291682493E-324	516.5828988	258.2914448	99.86399072	0	0	0	0	0	0	0
6:15:19	-217.3292665	2452.03076	6.13449872	5.658320761	12.1523263	2.154670371	1.891031729	51.46174761	1002.669006	29.1	2374.794226	9.88131291682493E-324	516.5828988	258.2914448	99.86399072	0	0	0	0	0	0	0
6:15:19	-217.3292665	2452.03076	6.13449872	5.658320761	12.1523263	2.154670371	1.891031729	51.46174761	1002.669006	29.1	2374.794226	9.88131291682493E-324	516.5828988	258.2914448	99.86399072	0	0	0	0	0	0	0
6:15:19	166.9376315	2414.299397	5.688495345	5.62496423	11.94863906	2.01735123	1.964976245	51.43161477	1003.015611	29.1	2371.219532	9.88131291682493E-324	516.5912442	258.2956197	99.86399525	0	0	0	0	0	0	0
6:15:19	166.9376315	2414.299397	5.688495345	5.62496423	11.94863906	2.01735123	1.964976245	51.43161477	1003.015611	29.1	2371.219532	9.88131291682493E-324	516.5912442	258.2956197	99.86399525	0	0	0	0	0	0	0
6:15:20	166.9376315	2414.299397	5.688495345	5.62496423	11.94863906	2.01735123	1.964976245	51.43161477	1003.015611	29.1	2371.219532	9.88131291682493E-324	516.5912442	258.2956197	99.86399525	0	0	0	0	0	0	0
6:15:20	166.9376315	2414.299397	5.688495345	5.62496423	11.94863906	2.01735123	1.964976245	51.43161477	1003.015611	29.1	2371.219532	9.88131291682493E-324	516.5912442	258.2956197	99.86399525	0	0	0	0	0	0	0
6:15:20	166.9376315	2414.299397	5.688495345	5.62496423	11.94863906	2.01735123	1.964976245	51.43161477	1003.015611	29.1	2371.219532	9.88131291682493E-324	516.5912442	258.2956197	99.86399525	0	0	0	0	0	0	0
6:15:20	166.9376315	2414.299397	5.688495345	5.62496423	11.94863906	2.01735123	1.964976245	51.43161477	1003.015611	29.1	2371.219532	9.88131291682493E-324	516.5912442	258.2956197	99.86399525	0	0	0	0	0	0	0
6:15:20	166.9376315	2414.299397	5.688495345	5.62496423	11.94863906	2.01735123	1.964976245	51.43161477	1003.015611	29.1	2371.219532	9.88131291682493E-324	516.5912442	258.2956197	99.86399525	0	0	0	0	0	0	0
6:15:20	166.9376315	2414.299397	5.688495345	5.62496423	11.94863906	2.01735123	1.964976245	51.43161477	1003.015611	29.1	2371.219532	9.88131291682493E-324	516.5912442	258.2956197	99.86399525	0	0	0	0	0	0	0
6:15:20	166.9376315	2414.299397	5.688495345	5.62496423	11.94863906	2.01735123	1.964976245	51.43161477	1003.015611	29.1	2371.219532	9.88131291682493E-324	516.5912442	258.2956197	99.86399525	0	0	0	0	0	0	0
6:15:20	160.0154913	2383.629011	5.435845616	5.179397686	11.7884312	1.89030783	1.953875837	51.56258676	1003.130481	29.1	2359.735112	9.88131291682493E-324	517.696445	258.8482213	99.86497357	0	0	0	0	0	0	0
6:15:20	160.0154913	2383.629011	5.435845616	5.179397686	11.7884312	1.89030783	1.953875837	51.56258676	1003.130481	29.1	2359.735112	9.88131291682493E-324	517.696445	258.8482213	99.86497357	0	0	0	0	0	0	0
6:15:20	160.0154913	2383.629011	5.435845616	5.179397686	11.7884312	1.89030783	1.953875837	51.56258676	1003.130481	29.1	2359.735112	9.88131291682493E-324	517.696445	258.8482213	99.86497357	0	0	0	0	0	0	0
6:15:20	160.0154913	2383.629011	5.435845616	5.179397686	11.7884312	1.89030783	1.953875837	51.56258676	1003.130481	29.1	2359.735112	9.88131291682493E-324	517.696445	258.8482213	99.86497357	0	0	0	0	0	0	0
6:15:20	160.0154913	2383.629011	5.435845616	5.179397686	11.7884312	1.89030783	1.953875837	51.56258676	1003.130481	29.1	2359.735112	9.88131291682493E-324	517.696445	258.8482213	99.86497357	0	0	0	0	0	0	0
6:15:20	160.0154913	2383.629011	5.435845616	5.179397686	11.7884312	1.89030783	1.953875837	51.56258676	1003.130481	29.1	2359.735112	9.88131291682493E-324	517.696445	258.8482213	99.86497357	0	0	0	0	0	0	0
6:15:20	160.0154913	2383.629011	5.435845616	5.179397686	11.7884312	1.89030783	1.953875837	51.56258676	1003.130481	29.1	2359.735112	9.88131291682493E-324	517.696445	258.8482213	99.86497357	0	0	0	0	0	0	0
6:15:20	160.0154913	2383.629011	5.435845616	5.179397686	11.7884312	1.89030783	1.953875837	51.56258676	1003.130481	29.1	2359.735112	9.88131291682493E-324	517.696445	258.8482213	99.86497357	0	0	0	0	0	0	0
6:15:20	61.79400357	2358.293814	5.307176956	5.297355615	11.65905277	1.777037609	1.897928429	51.62964442	1003.189294	29.1	2342.762545	9.88131291682493E-324	518.2623079	259.1311533	99.86547447	0	0	0	0	0	0	0
6:15:20	61.79400357	2358.293814	5.307176956	5.297355615	11.65905277	1.777037609	1.897928429	51.62964442	1003.189294	29.1	2342.762545	9.88131291682493E-324	518.2623079	259.1311533	99.86547447	0	0	0	0	0	0	0
6:15:20	61.79400357	2358.293814	5.307176956	5.297355615	11.65905277	1.777037609	1.897928429	51.62964442	1003.189294	29.1	2342.762545	9.88131291682493E-324	518.2623079	259.1311533	99.86547447	0	0	0	0	0	0	0
6:15:20	61.79400357	2358.293814	5.307176956	5.297355615	11.65905277	1.777037609	1.897928429	51.62964442	1003.189294	29.1	2342.762545	9.88131291682493E-324	518.2623079	259.1311533	99.86547447	0	0	0	0	0	0	0
6:15:20	61.79400357	2358.293814	5.307176956	5.297355615	11.65905277	1.777037609	1.897928429	51.62964442	1003.189294	29.1	2342.762545	9.88131291682493E-324	518.2623079	259.1311533	99.86547447	0	0	0	0	0	0	0
6:15:20	61.79400357	2358.293814	5.307176956	5.297355615	11.65905277	1.777037609	1.897928429	51.62964442	1003.189294	29.1	2342.762545	9.88131291682493E-324	518.2623079	259.1311533	99.86547447	0	0	0	0	0	0	0
6:15:20	61.79400357	2358.293814	5.307176956	5.297355615	11.65905277	1.777037609	1.897928429	51.62964442	1003.189294	29.1	2342.762545	9.88131291682493E-324	518.2623079	259.1311533	99.86547447	0	0	0	0	0	0	0
6:15:20	61.79400357	2358.293814	5.307176956	5.297355615	11.65905277	1.777037609	1.897928429	51.62964442	1003.189294	29.1	2342.762545	9.88131291682493E-324	518.2623079	259.1311533	99.86547447	0	0	0	0	0	0	0
6:15:20	-223.9427022	2335.685897	5.216882601	5.092270075	11.55084302	1.670907256	1.822795356	51.66397794	1003.219407	29.1	2326.486511	9.88131291682493E-324	518.5520296	259.2760145	99.86573093	0	0	0	0	0	0	0
6:15:20	-223.9427022	2335.685897	5.216882601	5.092270075	11.55084302	1.670907256	1.822795356	51.66397794	1003.219407	29.1	2326.486511	9.88131291682493E-324	518.5520296	259.2760145	99.86573093	0	0	0	0	0	0	0
6:15:20	-223.9427022	2335.685897	5.216882601	5.092270075	11.55084302	1.670907256	1.822795356	51.66397794	1003.219407	29.1	2326.486511	9.88131291682493E-324	518.5520296	259.2760145	99.86573093	0	0	0	0	0	0	0
6:15:20	-223.9427022	2335.685897	5.216882601	5.092270075	11.55084302	1.670907256	1.822795356	51.66397794	1003.219407	29.1	2326.486511	9.88131291682493E-324	518.5520296	259.2760145	99.86573093	0	0	0	0	0	0	0
6:15:20	-223.9427022	2335.685897	5.216882601	5.092270075	11.55084302	1.670907256	1.822795356	51.66397794	1003.219407	29.1	2326.486511	9.88131291682493E-324	518.5520296	259.2760145	99.86573093	0	0	0	0	0	0	0
6:15:20	-223.9427022	2335.685897	5.216882601	5.092270075	11.55084302	1.670907256	1.822795356	51.66397794	1003.219407	29.1	2326.486511	9.88131291682493E-324	518.5520296	259.2760145	99.86573093	0	0	0	0	0	0	0
6:15:20	-223.9427022	2335.685897	5.216882601	5.092270075	11.55084302	1.670907256	1.822795356	51.66397794	1003.219407	29.1	2326.486511	9.88131291682493E-324	518.5520296	259.2760145	99.86573093	0	0	0	0	0	0	0
6:15:20	-223.9427022	2335.685897	5.216882601	5.092270075	11.55084302	1.670907256	1.822795356	51.66397794	1003.219407	29.1	2326.486511	9.88131291682493E-324	518.5520296	259.2760145	99.86573093	0	0	0	0	0	0	0
6:15:20	-223.9427022	2335.685897	5.216882601	5.092270075	11.55084302	1.670907256	1.822795356	51.66397794	1003.219407	29.1	2326.486511	9.88131291682493E-324	518.5520296	259.2760145	99.86573093	0	0	0	0	0	0	0
6:15:21	-97.56868751	2318.711491	4.892147892	4.635682278	11.46842363	1.589504515	1.741743222	51.68155671	1001.994328	29.1	2311.724094	9.88131291682493E-324	518.7003672	259.3501834	99.86586223	0	0	0	0	0	0	0
6:15:21	-97.56868751	2318.711491	4.892147892	4.635682278	11.46842363	1.589504515	1.741743222	51.68155671	1001.994328	29.1	2311.724094	9.88131291682493E-324	518.7003672	259.3501834	99.86586223	0	0	0	0	0	0	0
6:15:21	-97.56868751	2318.711491	4.892147892	4.635682278	11.46842363	1.589504515	1.741743222	51.68155671	1001.994328	29.1	2311.724094	9.88131291682493E-324	518.7003672	259.3501834	99.86586223	0	0	0	0	0	0	0
6:15:21	-97.56868751	2318.711491	4.892147892	4.635682278	11.46842363	1.589504515	1.741743222	51.68155671	1001.994328	29.1	2311.724094	9.88131291682493E-324	518.7003672	259.3501834	99.86586223	0	0	0	0	0	0	0
6:15:21	-97.56868751	2318.711491	4.892147892	4.635682278	11.46842363	1.589504515	1.741743222	51.68155671	1001.994328	29.1	2311.724094	9.88131291682493E-324	518.7003672	259.3501834	99.86586223	0	0	0	0	0	0	0
6:15:21	-97.56868751	2318.711491	4.892147892	4.635682278	11.46842363	1.589504515	1.741743222	51.68155671	1001.994328	29.1	2311.724094	9.88131291682493E-324	518.7003672	259.3501834	99.86586223	0	0	0	0	0	0	0
6:15:21	-97.56868751	2318.711491	4.892147892	4.635682278	11.46842363	1.589504515	1.741743222	51.68155671	1001.994328	29.1	2311.724094	9.88131291682493E-324	518.7003672	259.3501834	99.86586223	0	0	0	0	0	0	0
6:15:21	-97.56868751	2318.711491	4.892147892	4.635682278	11.46842363	1.589504515	1.741743222	51.68155671	1001.994328	29.1	2311.724094	9.88131291682493E-324	518.7003672	259.3501834	99.86586223	0	0	0	0	0	0	0
6:15:21	22.03617599	2303.682811	4.698939721	4.431061327	11.4016729	1.516146312	1.66446053	51.73935703	1001.367088	29.1	2298.72776	9.88131291682493E-324	518.776316	259.3881579	99.86592946	0	0	0	0	0	0	0
6:15:21	22.03617599	2303.682811	4.698939721	4.431061327	11.4016729	1.516146312	1.66446053	51.73935703	1001.367088	29.1	2298.72776	9.88131291682493E-324	518.776316	259.3881579	99.86592946	0	0	0	0	0	0	0
6:15:21	22.03617599	2303.682811	4.698939721	4.431061327	11.4016729	1.516146312	1.66446053	51.73935703	1001.367088	29.1	2298.72776	9.88131291682493E-324	518.776316	259.3881579	99.86592946	0	0	0	0	0	0	0
6:15:21	22.03617599	2303.682811	4.698939721	4.431061327	11.4016729	1.516146312	1.66446053	51.73935703	1001.367088	29.1	2298.72776	9.88131291682493E-324	518.776316	259.3881579	99.86592946	0	0	0	0	0	0	0
6:15:21	22.03617599	2303.682811	4.698939721	4.431061327	11.4016729	1.516146312	1.66446053	51.73935703	1001.367088	29.1	2298.72776	9.88131291682493E-324	518.776316	259.3881579	99.86592946	0	0	0	0	0	0	0
6:15:21	22.03617599	2303.682811	4.698939721	4.431061327	11.4016729	1.516146312	1.66446053	51.73935703	1001.367088	29.1	2298.72776	9.88131291682493E-324	518.776316	259.3881579	99.86592946	0	0	0	0	0	0	0
6:15:21	22.03617599	2303.682811	4.698939721	4.431061327	11.4016729	1.516146312	1.66446053	51.73935703	1001.367088	29.1	2298.72776	9.88131291682493E-324	518.776316	259.3881579	99.86592946	0	0	0	0	0	0	0
6:15:21	22.03617599	2303.682811	4.698939721	4.431061327	11.4016729	1.516146312	1.66446053	51.73935703	1001.367088	29.1	2298.72776	9.88131291682493E-324	518.776316	259.3881579	99.86592946	0	0	0	0	0	0	0
6:15:21	-19.09512589	2295.550871	4.760241137	4.342783399	11.35498452	1.476434912	1.596963791	51.7689508	1001.045941	29.1	2290.667061	9.88131291682493E-324	518.8152018	259.4076009	99.86596389	0	0	0	0	0	0	0
6:15:21	-19.09512589	2295.550871	4.760241137	4.342783399	11.35498452	1.476434912	1.596963791	51.7689508	1001.045941	29.1	2290.667061	9.88131291682493E-324	518.8152018	259.4076009	99.86596389	0	0	0	0	0	0	0
6:15:21	-19.09512589	2295.550871	4.760241137	4.342783399	11.35498452	1.476434912	1.596963791	51.7689508	1001.045941	29.1	2290.667061	9.88131291682493E-324	518.8152018	259.4076009	99.86596389	0	0	0	0	0	0	0
6:15:21	-19.09512589	2295.550871	4.760241137	4.342783399	11.35498452	1.476434912	1.596963791	51.7689508	1001.045941	29.1	2290.667061	9.88131291682493E-324	518.8152018	259.4076009	99.86596389	0	0	0	0	0	0	0
6:15:21	-19.09512589	2295.550871	4.760241137	4.342783399	11.35498452	1.476434912	1.596963791	51.7689508	1001.045941	29.1	2290.667061	9.88131291682493E-324	518.8152018	259.4076009	99.86596389	0	0	0	0	0	0	0
6:15:21	-19.09512589	2295.550871	4.760241137	4.342783399	11.35498452	1.476434912	1.596963791	51.7689508	1001.045941	29.1	2290.667061	9.88131291682493E-324	518.8152018	259.4076009	99.86596389	0	0	0	0	0	0	0
6:15:21	-19.09512589	2295.550871	4.760241137	4.342783399	11.35498452	1.476434912	1.596963791	51.7689508	1001.045941	29.1	2290.667061	9.88131291682493E-324	518.8152018	259.4076009	99.86596389	0	0	0	0	0	0	0
6:15:21	-19.09512589	2295.550871	4.760241137	4.342783399	11.35498452	1.476434912	1.596963791	51.7689508	1001.045941	29.1	2290.667061	9.88131291682493E-324	518.8152018	259.4076009	99.86596389	0	0	0	0	0	0	0
6:15:21	-19.09512589	2295.550871	4.760241137	4.342783399	11.35498452	1.476434912	1.596963791	51.7689508	1001.045941	29.1	2290.667061	9.88131291682493E-324	518.8152018	259.4076009	99.86596389	0	0	0	0	0	0	0
6:15:21	140.7198635	2290.315334	4.488267462	4.0011291	11.33308008	1.031270675	1.491957461	51.78410281	1000.881514	29.1	2283.925943	9.88131291682493E-324	518.8351113	259.4175556	99.86598151	0	0	0	0	0	0	0
6:15:21	140.7198635	2290.315334	4.488267462	4.0011291	11.33308008	1.031270675	1.491957461	51.78410281	1000.881514	29.1	2283.925943	9.88131291682493E-324	518.8351113	259.4175556	99.86598151	0	0	0	0	0	0	0
6:15:21	140.7198635	2290.315334	4.488267462	4.0011291	11.33308008	1.031270675	1.491957461	51.78410281	1000.881514	29.1	2283.925943	9.88131291682493E-324	518.8351113	259.4175556	99.86598151	0	0	0	0	0	0	0
6:15:21	140.7198635	2290.315334	4.488267462	4.0011291	11.33308008	1.031270675	1.491957461	51.78410281	1000.881514	29.1	2283.925943	9.88131291682493E-324	518.8351113	259.4175556	99.86598151	0	0	0	0	0	0	0
6:15:21	140.7198635	2290.315334	4.488267462	4.0011291	11.33308008	1.031270675	1.491957461	51.78410281	1000.881514	29.1	2283.925943	9.88131291682493E-324	518.8351113	259.4175556	99.86598151	0	0	0	0	0	0	0
6:15:21	140.7198635	2290.315334	4.488267462	4.0011291	11.33308008	1.031270675	1.491957461	51.78410281	1000.881514	29.1	2283.925943	9.88131291682493E-324	518.8351113	259.4175556	99.86598151	0	0	0	0	0	0	0
6:15:21	140.7198635	2290.315334	4.488267462	4.0011291	11.33308008	1.031270675	1.491957461	51.78410281	1000.881514	29.1	2283.925943	9.88131291682493E-324	518.8351113	259.4175556	99.86598151	0	0	0	0	0	0	0
6:15:22	140.7198635	2290.315334	4.488267462	4.0011291	11.33308008	1.031270675	1.491957461	51.78410281	1000.881514	29.1	2283.925943	9.88131291682493E-324	518.8351113	259.4175556	99.86598151	0	0	0	0	0	0	0
6:15:22	-8.062317866	2295.780795	3.865000941	3.540642099	11.416065	-0.339597415	1.01885822	51.71186064	1001.868975	29.1	2279.976547	9.88131291682493E-324	518.283305	259.1416525	99.86559053	0	0	0	0	0	0	0
6:15:22	-8.062317866	2295.780795	3.865000941	3.540642099	11.416065	-0.339597415	1.01885822	51.71186064	1001.868975	29.1	2279.976547	9.88131291682493E-324	518.283305	259.1416525	99.86559053	0	0	0	0	0	0	0
6:15:22	-8.062317866	2295.780795	3.865000941	3.540642099	11.416065	-0.339597415	1.01885822	51.71186064	1001.868975	29.1	2279.976547	9.88131291682493E-324	518.283305	259.1416525	99.86559053	0	0	0	0	0	0	0
6:15:22	-8.062317866	2295.780795	3.865000941	3.540642099	11.416065	-0.339597415	1.01885822	51.71186064	1001.868975	29.1	2279.976547	9.88131291682493E-324	518.283305	259.1416525	99.86559053	0	0	0	0	0	0	0
6:15:22	-8.062317866	2295.780795	3.865000941	3.540642099	11.416065	-0.339597415	1.01885822	51.71186064	1001.868975	29.1	2279.976547	9.88131291682493E-324	518.283305	259.1416525	99.86559053	0	0	0	0	0	0	0
6:15:22	-8.062317866	2295.780795	3.865000941	3.540642099	11.416065	-0.339597415	1.01885822	51.71186064	1001.868975	29.1	2279.976547	9.88131291682493E-324	518.283305	259.1416525	99.86559053	0	0	0	0	0	0	0
6:15:22	-8.062317866	2295.780795	3.865000941	3.540642099	11.416065	-0.339597415	1.01885822	51.71186064	1001.868975	29.1	2279.976547	9.88131291682493E-324	518.283305	259.1416525	99.86559053	0	0	0	0	0	0	0
6:15:22	-8.062317866	2295.780795	3.865000941	3.540642099	11.416065	-0.339597415	1.01885822	51.71186064	1001.868975	29.1	2279.976547	9.88131291682493E-324	518.283305	259.1416525	99.86559053	0	0	0	0	0	0	0
6:15:22	-8.062317866	2295.780795	3.865000941	3.540642099	11.416065	-0.339597415	1.01885822	51.71186064	1001.868975	29.1	2279.976547	9.88131291682493E-324	518.283305	259.1416525	99.86559053	0	0	0	0	0	0	0
6:15:22	134.8142613	2327.583231	2.956520482	2.819480755	11.66873728	-2.125185876	0.075511409	51.55967265	1002.374555	29.1	2278.632864	9.88131291682493E-324	517.1915002	258.5957501	99.86481435	0	0	0	0	0	0	0
6:15:22	134.8142613	2327.583231	2.956520482	2.819480755	11.66873728	-2.125185876	0.075511409	51.55967265	1002.374555	29.1	2278.632864	9.88131291682493E-324	517.1915002	258.5957501	99.86481435	0	0	0	0	0	0	0
6:15:22	134.8142613	2327.583231	2.956520482	2.819480755	11.66873728	-2.125185876	0.075511409	51.55967265	1002.374555	29.1	2278.632864	9.88131291682493E-324	517.1915002	258.5957501	99.86481435	0	0	0	0	0	0	0
6:15:22	134.8142613	2327.583231	2.956520482	2.819480755	11.66873728	-2.125185876	0.075511409	51.55967265	1002.374555	29.1	2278.632864	9.88131291682493E-324	517.1915002	258.5957501	99.86481435	0	0	0	0	0	0	0
6:15:22	134.8142613	2327.583231	2.956520482	2.819480755	11.66873728	-2.125185876	0.075511409	51.55967265	1002.374555	29.1	2278.632864	9.88131291682493E-324	517.1915002	258.5957501	99.86481435	0	0	0	0	0	0	0
6:15:22	134.8142613	2327.583231	2.956520482	2.819480755	11.66873728	-2.125185876	0.075511409	51.55967265	1002.374555	29.1	2278.632864	9.88131291682493E-324	517.1915002	258.5957501	99.86481435	0	0	0	0	0	0	0
6:15:22	134.8142613	2327.583231	2.956520482	2.819480755	11.66873728	-2.125185876	0.075511409	51.55967265	1002.374555	29.1	2278.632864	9.88131291682493E-324	517.1915002	258.5957501	99.86481435	0	0	0	0	0	0	0
6:15:22	134.8142613	2327.583231	2.956520482	2.819480755	11.66873728	-2.125185876	0.075511409	51.55967265	1002.374555	29.1	2278.632864	9.88131291682493E-324	517.1915002	258.5957501	99.86481435	0	0	0	0	0	0	0
6:15:22	449.1712458	2392.17383	1.804338487	1.686518147	12.10899349	-3.977463169	-1.229954159	51.4817524	1002.633412	29.1	2279.601626	9.88131291682493E-324	516.6324961	258.316248	99.86441695	0	0	0	0	0	0	0
6:15:22	449.1712458	2392.17383	1.804338487	1.686518147	12.10899349	-3.977463169	-1.229954159	51.4817524	1002.633412	29.1	2279.601626	9.88131291682493E-324	516.6324961	258.316248	99.86441695	0	0	0	0	0	0	0
6:15:22	449.1712458	2392.17383	1.804338487	1.686518147	12.10899349	-3.977463169	-1.229954159	51.4817524	1002.633412	29.1	2279.601626	9.88131291682493E-324	516.6324961	258.316248	99.86441695	0	0	0	0	0	0	0
6:15:22	449.1712458	2392.17383	1.804338487	1.686518147	12.10899349	-3.977463169	-1.229954159	51.4817524	1002.633412	29.1	2279.601626	9.88131291682493E-324	516.6324961	258.316248	99.86441695	0	0	0	0	0	0	0
6:15:22	411.8449258	2480.643121	0.900149305	0.854153291	12.68066067	-5.681029142	-2.729920529	51.44185723	1002.765947	29.1	2283.054161	9.88131291682493E-324	516.346286	258.173143	99.86421348	0	0	0	0	0	0	0
6:15:22	411.8449258	2480.643121	0.900149305	0.854153291	12.68066067	-5.681029142	-2.729920529	51.44185723	1002.765947	29.1	2283.054161	9.88131291682493E-324	516.346286	258.173143	99.86421348	0	0	0	0	0	0	0
6:15:22	411.8449258	2480.643121	0.900149305	0.854153291	12.68066067	-5.681029142	-2.729920529	51.44185723	1002.765947	29.1	2283.054161	9.88131291682493E-324	516.346286	258.173143	99.86421348	0	0	0	0	0	0	0
6:15:22	411.8449258	2480.643121	0.900149305	0.854153291	12.68066067	-5.681029142	-2.729920529	51.44185723	1002.765947	29.1	2283.054161	9.88131291682493E-324	516.346286	258.173143	99.86421348	0	0	0	0	0	0	0
6:15:22	449.697034	2553.705078	0.434724444	0.424502485	13.13546626	-6.805166921	-3.855975311	51.4214309	1003.255005	29.1	2286.669274	9.88131291682493E-324	516.1997464	258.0998732	99.8641093	0	0	0	0	0	0	0
6:15:22	449.697034	2553.705078	0.434724444	0.424502485	13.13546626	-6.805166921	-3.855975311	51.4214309	1003.255005	29.1	2286.669274	9.88131291682493E-324	516.1997464	258.0998732	99.8641093	0	0	0	0	0	0	0
6:15:22	449.697034	2553.705078	0.434724444	0.424502485	13.13546626	-6.805166921	-3.855975311	51.4214309	1003.255005	29.1	2286.669274	9.88131291682493E-324	516.1997464	258.0998732	99.8641093	0	0	0	0	0	0	0
6:15:22	449.697034	2553.705078	0.434724444	0.424502485	13.13546626	-6.805166921	-3.855975311	51.4214309	1003.255005	29.1	2286.669274	9.88131291682493E-324	516.1997464	258.0998732	99.8641093	0	0	0	0	0	0	0
6:15:22	449.697034	2553.705078	0.434724444	0.424502485	13.13546626	-6.805166921	-3.855975311	51.4214309	1003.255005	29.1	2286.669274	9.88131291682493E-324	516.1997464	258.0998732	99.8641093	0	0	0	0	0	0	0
6:15:22	449.697034	2553.705078	0.434724444	0.424502485	13.13546626	-6.805166921	-3.855975311	51.4214309	1003.255005	29.1	2286.669274	9.88131291682493E-324	516.1997464	258.0998732	99.8641093	0	0	0	0	0	0	0
6:15:23	449.697034	2553.705078	0.434724444	0.424502485	13.13546626	-6.805166921	-3.855975311	51.4214309	1003.255005	29.1	2286.669274	9.88131291682493E-324	516.1997464	258.0998732	99.8641093	0	0	0	0	0	0	0
6:15:23	449.697034	2553.705078	0.434724444	0.424502485	13.13546626	-6.805166921	-3.855975311	51.4214309	1003.255005	29.1	2286.669274	9.88131291682493E-324	516.1997464	258.0998732	99.8641093	0	0	0	0	0	0	0
6:15:23	449.697034	2553.705078	0.434724444	0.424502485	13.13546626	-6.805166921	-3.855975311	51.4214309	1003.255005	29.1	2286.669274	9.88131291682493E-324	516.1997464	258.0998732	99.8641093	0	0	0	0	0	0	0
6:15:23	599.4716974	2624.378384	0.034362915	-0.075798728	13.55775873	-7.543565463	-4.805747359	51.36217262	1004.111931	29.1	2291.078252	9.88131291682493E-324	516.1247182	258.0623591	99.86405596	0	0	0	0	0	0	0
6:15:23	599.4716974	2624.378384	0.034362915	-0.075798728	13.55775873	-7.543565463	-4.805747359	51.36217262	1004.111931	29.1	2291.078252	9.88131291682493E-324	516.1247182	258.0623591	99.86405596	0	0	0	0	0	0	0
6:15:23	599.4716974	2624.378384	0.034362915	-0.075798728	13.55775873	-7.543565463	-4.805747359	51.36217262	1004.111931	29.1	2291.078252	9.88131291682493E-324	516.1247182	258.0623591	99.86405596	0	0	0	0	0	0	0
6:15:23	599.4716974	2624.378384	0.034362915	-0.075798728	13.55775873	-7.543565463	-4.805747359	51.36217262	1004.111931	29.1	2291.078252	9.88131291682493E-324	516.1247182	258.0623591	99.86405596	0	0	0	0	0	0	0
6:15:23	599.4716974	2624.378384	0.034362915	-0.075798728	13.55775873	-7.543565463	-4.805747359	51.36217262	1004.111931	29.1	2291.078252	9.88131291682493E-324	516.1247182	258.0623591	99.86405596	0	0	0	0	0	0	0
6:15:23	599.4716974	2624.378384	0.034362915	-0.075798728	13.55775873	-7.543565463	-4.805747359	51.36217262	1004.111931	29.1	2291.078252	9.88131291682493E-324	516.1247182	258.0623591	99.86405596	0	0	0	0	0	0	0
6:15:23	599.4716974	2624.378384	0.034362915	-0.075798728	13.55775873	-7.543565463	-4.805747359	51.36217262	1004.111931	29.1	2291.078252	9.88131291682493E-324	516.1247182	258.0623591	99.86405596	0	0	0	0	0	0	0
6:15:23	599.4716974	2624.378384	0.034362915	-0.075798728	13.55775873	-7.543565463	-4.805747359	51.36217262	1004.111931	29.1	2291.078252	9.88131291682493E-324	516.1247182	258.0623591	99.86405596	0	0	0	0	0	0	0
6:15:23	451.5132291	2721.257005	1.029465813	0.947711051	14.05514847	-7.081385517	-5.668118648	51.33183238	1004.550676	29.1	2299.220777	9.88131291682493E-324	516.0863037	258.0431519	99.86402865	0	0	0	0	0	0	0
6:15:23	451.5132291	2721.257005	1.029465813	0.947711051	14.05514847	-7.081385517	-5.668118648	51.33183238	1004.550676	29.1	2299.220777	9.88131291682493E-324	516.0863037	258.0431519	99.86402865	0	0	0	0	0	0	0
6:15:23	451.5132291	2721.257005	1.029465813	0.947711051	14.05514847	-7.081385517	-5.668118648	51.33183238	1004.550676	29.1	2299.220777	9.88131291682493E-324	516.0863037	258.0431519	99.86402865	0	0	0	0	0	0	0
6:15:23	451.5132291	2721.257005	1.029465813	0.947711051	14.05514847	-7.081385517	-5.668118648	51.33183238	1004.550676	29.1	2299.220777	9.88131291682493E-324	516.0863037	258.0431519	99.86402865	0	0	0	0	0	0	0
6:15:23	451.5132291	2721.257005	1.029465813	0.947711051	14.05514847	-7.081385517	-5.668118648	51.33183238	1004.550676	29.1	2299.220777	9.88131291682493E-324	516.0863037	258.0431519	99.86402865	0	0	0	0	0	0	0
6:15:23	451.5132291	2721.257005	1.029465813	0.947711051	14.05514847	-7.081385517	-5.668118648	51.33183238	1004.550676	29.1	2299.220777	9.88131291682493E-324	516.0863037	258.0431519	99.86402865	0	0	0	0	0	0	0
6:15:23	451.5132291	2721.257005	1.029465813	0.947711051	14.05514847	-7.081385517	-5.668118648	51.33183238	1004.550676	29.1	2299.220777	9.88131291682493E-324	516.0863037	258.0431519	99.86402865	0	0	0	0	0	0	0
6:15:23	451.5132291	2721.257005	1.029465813	0.947711051	14.05514847	-7.081385517	-5.668118648	51.33183238	1004.550676	29.1	2299.220777	9.88131291682493E-324	516.0863037	258.0431519	99.86402865	0	0	0	0	0	0	0
6:15:23	276.8446213	2796.935546	2.610582496	2.394556058	14.36249202	-5.375853385	-5.775260748	51.31629818	1004.775314	29.1	2310.31483	9.88131291682493E-324	516.0666355	258.0333177	99.86401467	0	0	0	0	0	0	0
6:15:23	276.8446213	2796.935546	2.610582496	2.394556058	14.36249202	-5.375853385	-5.775260748	51.31629818	1004.775314	29.1	2310.31483	9.88131291682493E-324	516.0666355	258.0333177	99.86401467	0	0	0	0	0	0	0
6:15:23	276.8446213	2796.935546	2.610582496	2.394556058	14.36249202	-5.375853385	-5.775260748	51.31629818	1004.775314	29.1	2310.31483	9.88131291682493E-324	516.0666355	258.0333177	99.86401467	0	0	0	0	0	0	0
6:15:23	276.8446213	2796.935546	2.610582496	2.394556058	14.36249202	-5.375853385	-5.775260748	51.31629818	1004.775314	29.1	2310.31483	9.88131291682493E-324	516.0666355	258.0333177	99.86401467	0	0	0	0	0	0	0
6:15:23	276.8446213	2796.935546	2.610582496	2.394556058	14.36249202	-5.375853385	-5.775260748	51.31629818	1004.775314	29.1	2310.31483	9.88131291682493E-324	516.0666355	258.0333177	99.86401467	0	0	0	0	0	0	0
6:15:23	276.8446213	2796.935546	2.610582496	2.394556058	14.36249202	-5.375853385	-5.775260748	51.31629818	1004.775314	29.1	2310.31483	9.88131291682493E-324	516.0666355	258.0333177	99.86401467	0	0	0	0	0	0	0
6:15:23	276.8446213	2796.935546	2.610582496	2.394556058	14.36249202	-5.375853385	-5.775260748	51.31629818	1004.775314	29.1	2310.31483	9.88131291682493E-324	516.0666355	258.0333177	99.86401467	0	0	0	0	0	0	0
6:15:23	276.8446213	2796.935546	2.610582496	2.394556058	14.36249202	-5.375853385	-5.775260748	51.31629818	1004.775314	29.1	2310.31483	9.88131291682493E-324	516.0666355	258.0333177	99.86401467	0	0	0	0	0	0	0
6:15:23	276.8446213	2796.935546	2.610582496	2.394556058	14.36249202	-5.375853385	-5.775260748	51.31629818	1004.775314	29.1	2310.31483	9.88131291682493E-324	516.0666355	258.0333177	99.86401467	0	0	0	0	0	0	0
6:15:23	77.6646781	2827.408472	4.209658238	4.283388702	14.42283591	-3.247796933	-5.087941503	51.30834467	1004.890329	29.1	2322.849241	9.88131291682493E-324	516.0565654	258.0282827	99.86400751	0	0	0	0	0	0	0
6:15:23	77.6646781	2827.408472	4.209658238	4.283388702	14.42283591	-3.247796933	-5.087941503	51.30834467	1004.890329	29.1	2322.849241	9.88131291682493E-324	516.0565654	258.0282827	99.86400751	0	0	0	0	0	0	0
6:15:23	77.6646781	2827.408472	4.209658238	4.283388702	14.42283591	-3.247796933	-5.087941503	51.30834467	1004.890329	29.1	2322.849241	9.88131291682493E-324	516.0565654	258.0282827	99.86400751	0	0	0	0	0	0	0
6:15:24	77.6646781	2827.408472	4.209658238	4.283388702	14.42283591	-3.247796933	-5.087941503	51.30834467	1004.890329	29.1	2322.849241	9.88131291682493E-324	516.0565654	258.0282827	99.86400751	0	0	0	0	0	0	0
6:15:24	77.6646781	2827.408472	4.209658238	4.283388702	14.42283591	-3.247796933	-5.087941503	51.30834467	1004.890329	29.1	2322.849241	9.88131291682493E-324	516.0565654	258.0282827	99.86400751	0	0	0	0	0	0	0
6:15:24	77.6646781	2827.408472	4.209658238	4.283388702	14.42283591	-3.247796933	-5.087941503	51.30834467	1004.890329	29.1	2322.849241	9.88131291682493E-324	516.0565654	258.0282827	99.86400751	0	0	0	0	0	0	0
6:15:24	-332.7657088	2813.527626	5.655241018	5.671671015	14.25256399	-1.14211203	-3.836618049	51.49947247	1003.470088	29.1	2335.488795	9.88131291682493E-324	517.4387935	258.7191527	99.86497985	0	0	0	0	0	0	0
6:15:24	-332.7657088	2813.527626	5.655241018	5.671671015	14.25256399	-1.14211203	-3.836618049	51.49947247	1003.470088	29.1	2335.488795	9.88131291682493E-324	517.4387935	258.7191527	99.86497985	0	0	0	0	0	0	0
6:15:24	-332.7657088	2813.527626	5.655241018	5.671671015	14.25256399	-1.14211203	-3.836618049	51.49947247	1003.470088	29.1	2335.488795	9.88131291682493E-324	517.4387935	258.7191527	99.86497985	0	0	0	0	0	0	0
6:15:24	-332.7657088	2813.527626	5.655241018	5.671671015	14.25256399	-1.14211203	-3.836618049	51.49947247	1003.470088	29.1	2335.488795	9.88131291682493E-324	517.4387935	258.7191527	99.86497985	0	0	0	0	0	0	0
6:15:24	-332.7657088	2813.527626	5.655241018	5.671671015	14.25256399	-1.14211203	-3.836618049	51.49947247	1003.470088	29.1	2335.488795	9.88131291682493E-324	517.4387935	258.7191527	99.86497985	0	0	0	0	0	0	0
6:15:24	-332.7657088	2813.527626	5.655241018	5.671671015	14.25256399	-1.14211203	-3.836618049	51.49947247	1003.470088	29.1	2335.488795	9.88131291682493E-324	517.4387935	258.7191527	99.86497985	0	0	0	0	0	0	0
6:15:24	-332.7657088	2813.527626	5.655241018	5.671671015	14.25256399	-1.14211203	-3.836618049	51.49947247	1003.470088	29.1	2335.488795	9.88131291682493E-324	517.4387935	258.7191527	99.86497985	0	0	0	0	0	0	0
6:15:24	-332.7657088	2813.527626	5.655241018	5.671671015	14.25256399	-1.14211203	-3.836618049	51.49947247	1003.470088	29.1	2335.488795	9.88131291682493E-324	517.4387935	258.7191527	99.86497985	0	0	0	0	0	0	0
6:15:24	-332.7657088	2813.527626	5.655241018	5.671671015	14.25256399	-1.14211203	-3.836618049	51.49947247	1003.470088	29.1	2335.488795	9.88131291682493E-324	517.4387935	258.7191527	99.86497985	0	0	0	0	0	0	0
6:15:24	-231.9977149	2768.523192	6.667107401	6.32034356	13.91072876	0.686062641	-2.312188441	51.5973299	1002.742925	29.1	2347.105631	9.88131291682493E-324	518.1464943	259.0728782	99.86547768	0	0	0	0	0	0	0
6:15:24	-231.9977149	2768.523192	6.667107401	6.32034356	13.91072876	0.686062641	-2.312188441	51.5973299	1002.742925	29.1	2347.105631	9.88131291682493E-324	518.1464943	259.0728782	99.86547768	0	0	0	0	0	0	0
6:15:24	-231.9977149	2768.523192	6.667107401	6.32034356	13.91072876	0.686062641	-2.312188441	51.5973299	1002.742925	29.1	2347.105631	9.88131291682493E-324	518.1464943	259.0728782	99.86547768	0	0	0	0	0	0	0
6:15:24	-231.9977149	2768.523192	6.667107401	6.32034356	13.91072876	0.686062641	-2.312188441	51.5973299	1002.742925	29.1	2347.105631	9.88131291682493E-324	518.1464943	259.0728782	99.86547768	0	0	0	0	0	0	0
6:15:24	-231.9977149	2768.523192	6.667107401	6.32034356	13.91072876	0.686062641	-2.312188441	51.5973299	1002.742925	29.1	2347.105631	9.88131291682493E-324	518.1464943	259.0728782	99.86547768	0	0	0	0	0	0	0
6:15:24	-231.9977149	2768.523192	6.667107401	6.32034356	13.91072876	0.686062641	-2.312188441	51.5973299	1002.742925	29.1	2347.105631	9.88131291682493E-324	518.1464943	259.0728782	99.86547768	0	0	0	0	0	0	0
6:15:24	-231.9977149	2768.523192	6.667107401	6.32034356	13.91072876	0.686062641	-2.312188441	51.5973299	1002.742925	29.1	2347.105631	9.88131291682493E-324	518.1464943	259.0728782	99.86547768	0	0	0	0	0	0	0
6:15:24	-231.9977149	2768.523192	6.667107401	6.32034356	13.91072876	0.686062641	-2.312188441	51.5973299	1002.742925	29.1	2347.105631	9.88131291682493E-324	518.1464943	259.0728782	99.86547768	0	0	0	0	0	0	0
6:15:24	-170.427102	2701.75061	7.220670989	6.864815903	13.48082113	1.892368072	-0.787400482	51.64743291	1002.370618	29.1	2356.974099	9.88131291682493E-324	518.5088371	259.2539856	99.86573257	0	0	0	0	0	0	0
6:15:24	-170.427102	2701.75061	7.220670989	6.864815903	13.48082113	1.892368072	-0.787400482	51.64743291	1002.370618	29.1	2356.974099	9.88131291682493E-324	518.5088371	259.2539856	99.86573257	0	0	0	0	0	0	0
6:15:24	-170.427102	2701.75061	7.220670989	6.864815903	13.48082113	1.892368072	-0.787400482	51.64743291	1002.370618	29.1	2356.974099	9.88131291682493E-324	518.5088371	259.2539856	99.86573257	0	0	0	0	0	0	0
6:15:24	-170.427102	2701.75061	7.220670989	6.864815903	13.48082113	1.892368072	-0.787400482	51.64743291	1002.370618	29.1	2356.974099	9.88131291682493E-324	518.5088371	259.2539856	99.86573257	0	0	0	0	0	0	0
6:15:24	-170.427102	2701.75061	7.220670989	6.864815903	13.48082113	1.892368072	-0.787400482	51.64743291	1002.370618	29.1	2356.974099	9.88131291682493E-324	518.5088371	259.2539856	99.86573257	0	0	0	0	0	0	0
6:15:24	-170.427102	2701.75061	7.220670989	6.864815903	13.48082113	1.892368072	-0.787400482	51.64743291	1002.370618	29.1	2356.974099	9.88131291682493E-324	518.5088371	259.2539856	99.86573257	0	0	0	0	0	0	0
6:15:24	-170.427102	2701.75061	7.220670989	6.864815903	13.48082113	1.892368072	-0.787400482	51.64743291	1002.370618	29.1	2356.974099	9.88131291682493E-324	518.5088371	259.2539856	99.86573257	0	0	0	0	0	0	0
6:15:24	-170.427102	2701.75061	7.220670989	6.864815903	13.48082113	1.892368072	-0.787400482	51.64743291	1002.370618	29.1	2356.974099	9.88131291682493E-324	518.5088371	259.2539856	99.86573257	0	0	0	0	0	0	0
6:15:24	-170.427102	2701.75061	7.220670989	6.864815903	13.48082113	1.892368072	-0.787400482	51.64743291	1002.370618	29.1	2356.974099	9.88131291682493E-324	518.5088371	259.2539856	99.86573257	0	0	0	0	0	0	0
6:15:24	-496.5353802	2624.941041	7.125279547	6.801161742	13.07092442	2.296836453	0.404618953	51.67308565	1002.179996	29.1	2364.749259	9.88131291682493E-324	518.6943566	259.3467126	99.86586308	0	0	0	0	0	0	0
6:15:24	-496.5353802	2624.941041	7.125279547	6.801161742	13.07092442	2.296836453	0.404618953	51.67308565	1002.179996	29.1	2364.749259	9.88131291682493E-324	518.6943566	259.3467126	99.86586308	0	0	0	0	0	0	0
6:15:24	-496.5353802	2624.941041	7.125279547	6.801161742	13.07092442	2.296836453	0.404618953	51.67308565	1002.179996	29.1	2364.749259	9.88131291682493E-324	518.6943566	259.3467126	99.86586308	0	0	0	0	0	0	0
6:15:25	-496.5353802	2624.941041	7.125279547	6.801161742	13.07092442	2.296836453	0.404618953	51.67308565	1002.179996	29.1	2364.749259	9.88131291682493E-324	518.6943566	259.3467126	99.86586308	0	0	0	0	0	0	0
6:15:25	-496.5353802	2624.941041	7.125279547	6.801161742	13.07092442	2.296836453	0.404618953	51.67308565	1002.179996	29.1	2364.749259	9.88131291682493E-324	518.6943566	259.3467126	99.86586308	0	0	0	0	0	0	0
6:15:25	-496.5353802	2624.941041	7.125279547	6.801161742	13.07092442	2.296836453	0.404618953	51.67308565	1002.179996	29.1	2364.749259	9.88131291682493E-324	518.6943566	259.3467126	99.86586308	0	0	0	0	0	0	0
6:15:25	-496.5353802	2624.941041	7.125279547	6.801161742	13.07092442	2.296836453	0.404618953	51.67308565	1002.179996	29.1	2364.749259	9.88131291682493E-324	518.6943566	259.3467126	99.86586308	0	0	0	0	0	0	0
6:15:25	-496.5353802	2624.941041	7.125279547	6.801161742	13.07092442	2.296836453	0.404618953	51.67308565	1002.179996	29.1	2364.749259	9.88131291682493E-324	518.6943566	259.3467126	99.86586308	0	0	0	0	0	0	0
6:15:25	-440.4734507	2557.968269	6.774663128	6.191978812	12.7155933	2.365748264	1.194436904	51.63741985	1003.283854	29.1	2370.530548	9.88131291682493E-324	518.7893426	259.3941889	99.8659299	0	0	0	0	0	0	0
6:15:25	-440.4734507	2557.968269	6.774663128	6.191978812	12.7155933	2.365748264	1.194436904	51.63741985	1003.283854	29.1	2370.530548	9.88131291682493E-324	518.7893426	259.3941889	99.8659299	0	0	0	0	0	0	0
6:15:25	-440.4734507	2557.968269	6.774663128	6.191978812	12.7155933	2.365748264	1.194436904	51.63741985	1003.283854	29.1	2370.530548	9.88131291682493E-324	518.7893426	259.3941889	99.8659299	0	0	0	0	0	0	0
6:15:25	-440.4734507	2557.968269	6.774663128	6.191978812	12.7155933	2.365748264	1.194436904	51.63741985	1003.283854	29.1	2370.530548	9.88131291682493E-324	518.7893426	259.3941889	99.8659299	0	0	0	0	0	0	0
6:15:25	-440.4734507	2557.968269	6.774663128	6.191978812	12.7155933	2.365748264	1.194436904	51.63741985	1003.283854	29.1	2370.530548	9.88131291682493E-324	518.7893426	259.3941889	99.8659299	0	0	0	0	0	0	0
6:15:25	-440.4734507	2557.968269	6.774663128	6.191978812	12.7155933	2.365748264	1.194436904	51.63741985	1003.283854	29.1	2370.530548	9.88131291682493E-324	518.7893426	259.3941889	99.8659299	0	0	0	0	0	0	0
6:15:25	-440.4734507	2557.968269	6.774663128	6.191978812	12.7155933	2.365748264	1.194436904	51.63741985	1003.283854	29.1	2370.530548	9.88131291682493E-324	518.7893426	259.3941889	99.8659299	0	0	0	0	0	0	0
6:15:25	-440.4734507	2557.968269	6.774663128	6.191978812	12.7155933	2.365748264	1.194436904	51.63741985	1003.283854	29.1	2370.530548	9.88131291682493E-324	518.7893426	259.3941889	99.8659299	0	0	0	0	0	0	0
6:15:25	-440.4734507	2557.968269	6.774663128	6.191978812	12.7155933	2.365748264	1.194436904	51.63741985	1003.283854	29.1	2370.530548	9.88131291682493E-324	518.7893426	259.3941889	99.8659299	0	0	0	0	0	0	0
6:15:25	-348.8978868	2500.503122	6.467955521	6.191317152	12.41882377	2.285159111	1.656503695	51.61915896	1003.849029	29.1	2374.603545	9.88131291682493E-324	518.8379754	259.4184967	99.86596411	0	0	0	0	0	0	0
6:15:25	-348.8978868	2500.503122	6.467955521	6.191317152	12.41882377	2.285159111	1.656503695	51.61915896	1003.849029	29.1	2374.603545	9.88131291682493E-324	518.8379754	259.4184967	99.86596411	0	0	0	0	0	0	0
6:15:25	-348.8978868	2500.503122	6.467955521	6.191317152	12.41882377	2.285159111	1.656503695	51.61915896	1003.849029	29.1	2374.603545	9.88131291682493E-324	518.8379754	259.4184967	99.86596411	0	0	0	0	0	0	0
6:15:25	-348.8978868	2500.503122	6.467955521	6.191317152	12.41882377	2.285159111	1.656503695	51.61915896	1003.849029	29.1	2374.603545	9.88131291682493E-324	518.8379754	259.4184967	99.86596411	0	0	0	0	0	0	0
6:15:25	-348.8978868	2500.503122	6.467955521	6.191317152	12.41882377	2.285159111	1.656503695	51.61915896	1003.849029	29.1	2374.603545	9.88131291682493E-324	518.8379754	259.4184967	99.86596411	0	0	0	0	0	0	0
6:15:25	-348.8978868	2500.503122	6.467955521	6.191317152	12.41882377	2.285159111	1.656503695	51.61915896	1003.849029	29.1	2374.603545	9.88131291682493E-324	518.8379754	259.4184967	99.86596411	0	0	0	0	0	0	0
6:15:25	-348.8978868	2500.503122	6.467955521	6.191317152	12.41882377	2.285159111	1.656503695	51.61915896	1003.849029	29.1	2374.603545	9.88131291682493E-324	518.8379754	259.4184967	99.86596411	0	0	0	0	0	0	0
6:15:25	-348.8978868	2500.503122	6.467955521	6.191317152	12.41882377	2.285159111	1.656503695	51.61915896	1003.849029	29.1	2374.603545	9.88131291682493E-324	518.8379754	259.4184967	99.86596411	0	0	0	0	0	0	0
6:15:25	-256.557926	2452.373142	6.051177227	5.914386382	12.16250177	2.150233465	1.884769892	51.60980939	1004.138399	29.1	2377.224015	9.88131291682493E-324	518.8628754	259.4309423	99.86598162	0	0	0	0	0	0	0
6:15:25	-256.557926	2452.373142	6.051177227	5.914386382	12.16250177	2.150233465	1.884769892	51.60980939	1004.138399	29.1	2377.224015	9.88131291682493E-324	518.8628754	259.4309423	99.86598162	0	0	0	0	0	0	0
6:15:25	-256.557926	2452.373142	6.051177227	5.914386382	12.16250177	2.150233465	1.884769892	51.60980939	1004.138399	29.1	2377.224015	9.88131291682493E-324	518.8628754	259.4309423	99.86598162	0	0	0	0	0	0	0
6:15:25	-256.557926	2452.373142	6.051177227	5.914386382	12.16250177	2.150233465	1.884769892	51.60980939	1004.138399	29.1	2377.224015	9.88131291682493E-324	518.8628754	259.4309423	99.86598162	0	0	0	0	0	0	0
6:15:25	-256.557926	2452.373142	6.051177227	5.914386382	12.16250177	2.150233465	1.884769892	51.60980939	1004.138399	29.1	2377.224015	9.88131291682493E-324	518.8628754	259.4309423	99.86598162	0	0	0	0	0	0	0
6:15:25	-256.557926	2452.373142	6.051177227	5.914386382	12.16250177	2.150233465	1.884769892	51.60980939	1004.138399	29.1	2377.224015	9.88131291682493E-324	518.8628754	259.4309423	99.86598162	0	0	0	0	0	0	0
6:15:25	-256.557926	2452.373142	6.051177227	5.914386382	12.16250177	2.150233465	1.884769892	51.60980939	1004.138399	29.1	2377.224015	9.88131291682493E-324	518.8628754	259.4309423	99.86598162	0	0	0	0	0	0	0
6:15:25	-256.557926	2452.373142	6.051177227	5.914386382	12.16250177	2.150233465	1.884769892	51.60980939	1004.138399	29.1	2377.224015	9.88131291682493E-324	518.8628754	259.4309423	99.86598162	0	0	0	0	0	0	0
6:15:25	-18.81179412	2413.346049	5.70499474	5.626197827	11.95452091	2.009231534	1.961898185	51.60502241	1004.286556	29.1	2372.559272	9.88131291682493E-324	518.8756242	259.4373145	99.86599059	0	0	0	0	0	0	0
6:15:25	-18.81179412	2413.346049	5.70499474	5.626197827	11.95452091	2.009231534	1.961898185	51.60502241	1004.286556	29.1	2372.559272	9.88131291682493E-324	518.8756242	259.4373145	99.86599059	0	0	0	0	0	0	0
6:15:26	-18.81179412	2413.346049	5.70499474	5.626197827	11.95452091	2.009231534	1.961898185	51.60502241	1004.286556	29.1	2372.559272	9.88131291682493E-324	518.8756242	259.4373145	99.86599059	0	0	0	0	0	0	0
6:15:26	-18.81179412	2413.346049	5.70499474	5.626197827	11.95452091	2.009231534	1.961898185	51.60502241	1004.286556	29.1	2372.559272	9.88131291682493E-324	518.8756242	259.4373145	99.86599059	0	0	0	0	0	0	0
6:15:26	-18.81179412	2413.346049	5.70499474	5.626197827	11.95452091	2.009231534	1.961898185	51.60502241	1004.286556	29.1	2372.559272	9.88131291682493E-324	518.8756242	259.4373145	99.86599059	0	0	0	0	0	0	0
6:15:26	-18.81179412	2413.346049	5.70499474	5.626197827	11.95452091	2.009231534	1.961898185	51.60502241	1004.286556	29.1	2372.559272	9.88131291682493E-324	518.8756242	259.4373145	99.86599059	0	0	0	0	0	0	0
6:15:26	-18.81179412	2413.346049	5.70499474	5.626197827	11.95452091	2.009231534	1.961898185	51.60502241	1004.286556	29.1	2372.559272	9.88131291682493E-324	518.8756242	259.4373145	99.86599059	0	0	0	0	0	0	0
6:15:26	-18.81179412	2413.346049	5.70499474	5.626197827	11.95452091	2.009231534	1.961898185	51.60502241	1004.286556	29.1	2372.559272	9.88131291682493E-324	518.8756242	259.4373145	99.86599059	0	0	0	0	0	0	0
6:15:26	-18.81179412	2413.346049	5.70499474	5.626197827	11.95452091	2.009231534	1.961898185	51.60502241	1004.286556	29.1	2372.559272	9.88131291682493E-324	518.8756242	259.4373145	99.86599059	0	0	0	0	0	0	0
6:15:26	-357.0888066	2380.830873	5.667661307	5.637741288	11.7872107	1.874518545	1.951195871	51.65137147	1004.362413	29.1	2359.451843	9.88131291682493E-324	519.4492076	259.724105	99.86648318	0	0	0	0	0	0	0
6:15:26	-357.0888066	2380.830873	5.667661307	5.637741288	11.7872107	1.874518545	1.951195871	51.65137147	1004.362413	29.1	2359.451843	9.88131291682493E-324	519.4492076	259.724105	99.86648318	0	0	0	0	0	0	0
6:15:26	-357.0888066	2380.830873	5.667661307	5.637741288	11.7872107	1.874518545	1.951195871	51.65137147	1004.362413	29.1	2359.451843	9.88131291682493E-324	519.4492076	259.724105	99.86648318	0	0	0	0	0	0	0
6:15:26	-357.0888066	2380.830873	5.667661307	5.637741288	11.7872107	1.874518545	1.951195871	51.65137147	1004.362413	29.1	2359.451843	9.88131291682493E-324	519.4492076	259.724105	99.86648318	0	0	0	0	0	0	0
6:15:26	-357.0888066	2380.830873	5.667661307	5.637741288	11.7872107	1.874518545	1.951195871	51.65137147	1004.362413	29.1	2359.451843	9.88131291682493E-324	519.4492076	259.724105	99.86648318	0	0	0	0	0	0	0
6:15:26	-357.0888066	2380.830873	5.667661307	5.637741288	11.7872107	1.874518545	1.951195871	51.65137147	1004.362413	29.1	2359.451843	9.88131291682493E-324	519.4492076	259.724105	99.86648318	0	0	0	0	0	0	0
6:15:26	-357.0888066	2380.830873	5.667661307	5.637741288	11.7872107	1.874518545	1.951195871	51.65137147	1004.362413	29.1	2359.451843	9.88131291682493E-324	519.4492076	259.724105	99.86648318	0	0	0	0	0	0	0
6:15:26	-357.0888066	2380.830873	5.667661307	5.637741288	11.7872107	1.874518545	1.951195871	51.65137147	1004.362413	29.1	2359.451843	9.88131291682493E-324	519.4492076	259.724105	99.86648318	0	0	0	0	0	0	0
6:15:26	-234.139613	2355.269951	5.319666589	5.356155539	11.65567588	1.760769495	1.894764286	51.67510219	1004.401251	29.1	2342.074536	9.88131291682493E-324	519.7428823	259.8709418	99.86673539	0	0	0	0	0	0	0
6:15:26	-234.139613	2355.269951	5.319666589	5.356155539	11.65567588	1.760769495	1.894764286	51.67510219	1004.401251	29.1	2342.074536	9.88131291682493E-324	519.7428823	259.8709418	99.86673539	0	0	0	0	0	0	0
6:15:26	-234.139613	2355.269951	5.319666589	5.356155539	11.65567588	1.760769495	1.894764286	51.67510219	1004.401251	29.1	2342.074536	9.88131291682493E-324	519.7428823	259.8709418	99.86673539	0	0	0	0	0	0	0
6:15:26	-234.139613	2355.269951	5.319666589	5.356155539	11.65567588	1.760769495	1.894764286	51.67510219	1004.401251	29.1	2342.074536	9.88131291682493E-324	519.7428823	259.8709418	99.86673539	0	0	0	0	0	0	0
6:15:26	-234.139613	2355.269951	5.319666589	5.356155539	11.65567588	1.760769495	1.894764286	51.67510219	1004.401251	29.1	2342.074536	9.88131291682493E-324	519.7428823	259.8709418	99.86673539	0	0	0	0	0	0	0
6:15:26	-234.139613	2355.269951	5.319666589	5.356155539	11.65567588	1.760769495	1.894764286	51.67510219	1004.401251	29.1	2342.074536	9.88131291682493E-324	519.7428823	259.8709418	99.86673539	0	0	0	0	0	0	0
6:15:26	-234.139613	2355.269951	5.319666589	5.356155539	11.65567588	1.760769495	1.894764286	51.67510219	1004.401251	29.1	2342.074536	9.88131291682493E-324	519.7428823	259.8709418	99.86673539	0	0	0	0	0	0	0
6:15:26	-234.139613	2355.269951	5.319666589	5.356155539	11.65567588	1.760769495	1.894764286	51.67510219	1004.401251	29.1	2342.074536	9.88131291682493E-324	519.7428823	259.8709418	99.86673539	0	0	0	0	0	0	0
6:15:26	-234.139613	2355.269951	5.319666589	5.356155539	11.65567588	1.760769495	1.894764286	51.67510219	1004.401251	29.1	2342.074536	9.88131291682493E-324	519.7428823	259.8709418	99.86673539	0	0	0	0	0	0	0
6:15:26	-239.9449778	2333.574423	5.269101294	5.353079636	11.54780205	1.659777982	1.817919314	51.68725232	1004.421137	29.1	2325.787106	9.88131291682493E-324	519.8932437	259.9461222	99.86686452	0	0	0	0	0	0	0
6:15:26	-239.9449778	2333.574423	5.269101294	5.353079636	11.54780205	1.659777982	1.817919314	51.68725232	1004.421137	29.1	2325.787106	9.88131291682493E-324	519.8932437	259.9461222	99.86686452	0	0	0	0	0	0	0
6:15:26	-239.9449778	2333.574423	5.269101294	5.353079636	11.54780205	1.659777982	1.817919314	51.68725232	1004.421137	29.1	2325.787106	9.88131291682493E-324	519.8932437	259.9461222	99.86686452	0	0	0	0	0	0	0
6:15:26	-239.9449778	2333.574423	5.269101294	5.353079636	11.54780205	1.659777982	1.817919314	51.68725232	1004.421137	29.1	2325.787106	9.88131291682493E-324	519.8932437	259.9461222	99.86686452	0	0	0	0	0	0	0
6:15:26	-239.9449778	2333.574423	5.269101294	5.353079636	11.54780205	1.659777982	1.817919314	51.68725232	1004.421137	29.1	2325.787106	9.88131291682493E-324	519.8932437	259.9461222	99.86686452	0	0	0	0	0	0	0
6:15:26	-239.9449778	2333.574423	5.269101294	5.353079636	11.54780205	1.659777982	1.817919314	51.68725232	1004.421137	29.1	2325.787106	9.88131291682493E-324	519.8932437	259.9461222	99.86686452	0	0	0	0	0	0	0
6:15:26	-239.9449778	2333.574423	5.269101294	5.353079636	11.54780205	1.659777982	1.817919314	51.68725232	1004.421137	29.1	2325.787106	9.88131291682493E-324	519.8932437	259.9461222	99.86686452	0	0	0	0	0	0	0
6:15:26	-239.9449778	2333.574423	5.269101294	5.353079636	11.54780205	1.659777982	1.817919314	51.68725232	1004.421137	29.1	2325.787106	9.88131291682493E-324	519.8932437	259.9461222	99.86686452	0	0	0	0	0	0	0
6:15:26	-54.20070066	2318.946977	4.991979862	4.745440774	11.47174665	1.590350327	1.739446689	51.69347319	1003.229862	29.1	2313.366142	9.88131291682493E-324	519.9702288	259.9846146	99.86693063	0	0	0	0	0	0	0
6:15:27	-54.20070066	2318.946977	4.991979862	4.745440774	11.47174665	1.590350327	1.739446689	51.69347319	1003.229862	29.1	2313.366142	9.88131291682493E-324	519.9702288	259.9846146	99.86693063	0	0	0	0	0	0	0
6:15:27	-54.20070066	2318.946977	4.991979862	4.745440774	11.47174665	1.590350327	1.739446689	51.69347319	1003.229862	29.1	2313.366142	9.88131291682493E-324	519.9702288	259.9846146	99.86693063	0	0	0	0	0	0	0
6:15:27	-54.20070066	2318.946977	4.991979862	4.745440774	11.47174665	1.590350327	1.739446689	51.69347319	1003.229862	29.1	2313.366142	9.88131291682493E-324	519.9702288	259.9846146	99.86693063	0	0	0	0	0	0	0
6:15:27	-54.20070066	2318.946977	4.991979862	4.745440774	11.47174665	1.590350327	1.739446689	51.69347319	1003.229862	29.1	2313.366142	9.88131291682493E-324	519.9702288	259.9846146	99.86693063	0	0	0	0	0	0	0
6:15:27	-54.20070066	2318.946977	4.991979862	4.745440774	11.47174665	1.590350327	1.739446689	51.69347319	1003.229862	29.1	2313.366142	9.88131291682493E-324	519.9702288	259.9846146	99.86693063	0	0	0	0	0	0	0
6:15:27	-54.20070066	2318.946977	4.991979862	4.745440774	11.47174665	1.590350327	1.739446689	51.69347319	1003.229862	29.1	2313.366142	9.88131291682493E-324	519.9702288	259.9846146	99.86693063	0	0	0	0	0	0	0
6:15:27	-54.20070066	2318.946977	4.991979862	4.745440774	11.47174665	1.590350327	1.739446689	51.69347319	1003.229862	29.1	2313.366142	9.88131291682493E-324	519.9702288	259.9846146	99.86693063	0	0	0	0	0	0	0
6:15:27	-54.20070066	2318.946977	4.991979862	4.745440774	11.47174665	1.590350327	1.739446689	51.69347319	1003.229862	29.1	2313.366142	9.88131291682493E-324	519.9702288	259.9846146	99.86693063	0	0	0	0	0	0	0
6:15:27	-190.3592067	2304.948276	4.78744569	4.707097676	11.40565428	1.522115367	1.665668705	51.79425827	1002.619929	29.1	2300.794729	9.88131291682493E-324	520.0096451	260.0043227	99.86696448	0	0	0	0	0	0	0
6:15:27	-190.3592067	2304.948276	4.78744569	4.707097676	11.40565428	1.522115367	1.665668705	51.79425827	1002.619929	29.1	2300.794729	9.88131291682493E-324	520.0096451	260.0043227	99.86696448	0	0	0	0	0	0	0
6:15:27	-190.3592067	2304.948276	4.78744569	4.707097676	11.40565428	1.522115367	1.665668705	51.79425827	1002.619929	29.1	2300.794729	9.88131291682493E-324	520.0096451	260.0043227	99.86696448	0	0	0	0	0	0	0
6:15:27	-190.3592067	2304.948276	4.78744569	4.707097676	11.40565428	1.522115367	1.665668705	51.79425827	1002.619929	29.1	2300.794729	9.88131291682493E-324	520.0096451	260.0043227	99.86696448	0	0	0	0	0	0	0
6:15:27	-190.3592067	2304.948276	4.78744569	4.707097676	11.40565428	1.522115367	1.665668705	51.79425827	1002.619929	29.1	2300.794729	9.88131291682493E-324	520.0096451	260.0043227	99.86696448	0	0	0	0	0	0	0
6:15:27	-190.3592067	2304.948276	4.78744569	4.707097676	11.40565428	1.522115367	1.665668705	51.79425827	1002.619929	29.1	2300.794729	9.88131291682493E-324	520.0096451	260.0043227	99.86696448	0	0	0	0	0	0	0
6:15:27	-190.3592067	2304.948276	4.78744569	4.707097676	11.40565428	1.522115367	1.665668705	51.79425827	1002.619929	29.1	2300.794729	9.88131291682493E-324	520.0096451	260.0043227	99.86696448	0	0	0	0	0	0	0
6:15:27	-190.3592067	2304.948276	4.78744569	4.707097676	11.40565428	1.522115367	1.665668705	51.79425827	1002.619929	29.1	2300.794729	9.88131291682493E-324	520.0096451	260.0043227	99.86696448	0	0	0	0	0	0	0
6:15:27	-164.1897698	2295.148541	4.701956193	4.63449801	11.35702299	1.474067068	1.599462377	51.84586024	1002.307644	29.1	2291.823141	9.88131291682493E-324	520.0298263	260.0144132	99.86698182	0	0	0	0	0	0	0
6:15:27	-164.1897698	2295.148541	4.701956193	4.63449801	11.35702299	1.474067068	1.599462377	51.84586024	1002.307644	29.1	2291.823141	9.88131291682493E-324	520.0298263	260.0144132	99.86698182	0	0	0	0	0	0	0
6:15:27	-164.1897698	2295.148541	4.701956193	4.63449801	11.35702299	1.474067068	1.599462377	51.84586024	1002.307644	29.1	2291.823141	9.88131291682493E-324	520.0298263	260.0144132	99.86698182	0	0	0	0	0	0	0
6:15:27	-164.1897698	2295.148541	4.701956193	4.63449801	11.35702299	1.474067068	1.599462377	51.84586024	1002.307644	29.1	2291.823141	9.88131291682493E-324	520.0298263	260.0144132	99.86698182	0	0	0	0	0	0	0
6:15:27	-164.1897698	2295.148541	4.701956193	4.63449801	11.35702299	1.474067068	1.599462377	51.84586024	1002.307644	29.1	2291.823141	9.88131291682493E-324	520.0298263	260.0144132	99.86698182	0	0	0	0	0	0	0
6:15:27	-164.1897698	2295.148541	4.701956193	4.63449801	11.35702299	1.474067068	1.599462377	51.84586024	1002.307644	29.1	2291.823141	9.88131291682493E-324	520.0298263	260.0144132	99.86698182	0	0	0	0	0	0	0
6:15:27	-164.1897698	2295.148541	4.701956193	4.63449801	11.35702299	1.474067068	1.599462377	51.84586024	1002.307644	29.1	2291.823141	9.88131291682493E-324	520.0298263	260.0144132	99.86698182	0	0	0	0	0	0	0
6:15:27	-164.1897698	2295.148541	4.701956193	4.63449801	11.35702299	1.474067068	1.599462377	51.84586024	1002.307644	29.1	2291.823141	9.88131291682493E-324	520.0298263	260.0144132	99.86698182	0	0	0	0	0	0	0
6:15:27	-291.7633142	2288.051829	4.687593571	4.327862981	11.32516377	1.100290339	1.506772737	51.87228044	1002.147754	29.1	2283.784104	9.88131291682493E-324	520.0401591	260.0195796	99.86699069	0	0	0	0	0	0	0
6:15:27	-291.7633142	2288.051829	4.687593571	4.327862981	11.32516377	1.100290339	1.506772737	51.87228044	1002.147754	29.1	2283.784104	9.88131291682493E-324	520.0401591	260.0195796	99.86699069	0	0	0	0	0	0	0
6:15:27	-291.7633142	2288.051829	4.687593571	4.327862981	11.32516377	1.100290339	1.506772737	51.87228044	1002.147754	29.1	2283.784104	9.88131291682493E-324	520.0401591	260.0195796	99.86699069	0	0	0	0	0	0	0
6:15:27	-291.7633142	2288.051829	4.687593571	4.327862981	11.32516377	1.100290339	1.506772737	51.87228044	1002.147754	29.1	2283.784104	9.88131291682493E-324	520.0401591	260.0195796	99.86699069	0	0	0	0	0	0	0
6:15:27	-291.7633142	2288.051829	4.687593571	4.327862981	11.32516377	1.100290339	1.506772737	51.87228044	1002.147754	29.1	2283.784104	9.88131291682493E-324	520.0401591	260.0195796	99.86699069	0	0	0	0	0	0	0
6:15:27	-291.7633142	2288.051829	4.687593571	4.327862981	11.32516377	1.100290339	1.506772737	51.87228044	1002.147754	29.1	2283.784104	9.88131291682493E-324	520.0401591	260.0195796	99.86699069	0	0	0	0	0	0	0
6:15:27	-291.7633142	2288.051829	4.687593571	4.327862981	11.32516377	1.100290339	1.506772737	51.87228044	1002.147754	29.1	2283.784104	9.88131291682493E-324	520.0401591	260.0195796	99.86699069	0	0	0	0	0	0	0
6:15:27	-291.7633142	2288.051829	4.687593571	4.327862981	11.32516377	1.100290339	1.506772737	51.87228044	1002.147754	29.1	2283.784104	9.88131291682493E-324	520.0401591	260.0195796	99.86699069	0	0	0	0	0	0	0
6:15:28	-223.7147529	2293.735385	4.068239908	3.726177846	11.39969985	-0.213427347	1.070091641	51.88580759	1002.51729	29.1	2279.833917	9.88131291682493E-324	520.0454494	260.0222247	99.86699523	0	0	0	0	0	0	0
6:15:28	-223.7147529	2293.735385	4.068239908	3.726177846	11.39969985	-0.213427347	1.070091641	51.88580759	1002.51729	29.1	2279.833917	9.88131291682493E-324	520.0454494	260.0222247	99.86699523	0	0	0	0	0	0	0
6:15:28	-223.7147529	2293.735385	4.068239908	3.726177846	11.39969985	-0.213427347	1.070091641	51.88580759	1002.51729	29.1	2279.833917	9.88131291682493E-324	520.0454494	260.0222247	99.86699523	0	0	0	0	0	0	0
6:15:28	-223.7147529	2293.735385	4.068239908	3.726177846	11.39969985	-0.213427347	1.070091641	51.88580759	1002.51729	29.1	2279.833917	9.88131291682493E-324	520.0454494	260.0222247	99.86699523	0	0	0	0	0	0	0
6:15:28	-223.7147529	2293.735385	4.068239908	3.726177846	11.39969985	-0.213427347	1.070091641	51.88580759	1002.51729	29.1	2279.833917	9.88131291682493E-324	520.0454494	260.0222247	99.86699523	0	0	0	0	0	0	0
6:15:28	-223.7147529	2293.735385	4.068239908	3.726177846	11.39969985	-0.213427347	1.070091641	51.88580759	1002.51729	29.1	2279.833917	9.88131291682493E-324	520.0454494	260.0222247	99.86699523	0	0	0	0	0	0	0
6:15:28	-223.7147529	2293.735385	4.068239908	3.726177846	11.39969985	-0.213427347	1.070091641	51.88580759	1002.51729	29.1	2279.833917	9.88131291682493E-324	520.0454494	260.0222247	99.86699523	0	0	0	0	0	0	0
6:15:28	-223.7147529	2293.735385	4.068239908	3.726177846	11.39969985	-0.213427347	1.070091641	51.88580759	1002.51729	29.1	2279.833917	9.88131291682493E-324	520.0454494	260.0222247	99.86699523	0	0	0	0	0	0	0
6:15:28	-223.7147529	2293.735385	4.068239908	3.726177846	11.39969985	-0.213427347	1.070091641	51.88580759	1002.51729	29.1	2279.833917	9.88131291682493E-324	520.0454494	260.0222247	99.86699523	0	0	0	0	0	0	0
6:15:28	-59.50057746	2323.520941	2.987898833	2.850555057	11.63771032	-1.983394801	0.16236692	51.74633348	1002.706492	29.1	2278.449438	9.88131291682493E-324	519.0209181	259.5102031	99.86602156	0	0	0	0	0	0	0
6:15:28	-59.50057746	2323.520941	2.987898833	2.850555057	11.63771032	-1.983394801	0.16236692	51.74633348	1002.706492	29.1	2278.449438	9.88131291682493E-324	519.0209181	259.5102031	99.86602156	0	0	0	0	0	0	0
6:15:28	-59.50057746	2323.520941	2.987898833	2.850555057	11.63771032	-1.983394801	0.16236692	51.74633348	1002.706492	29.1	2278.449438	9.88131291682493E-324	519.0209181	259.5102031	99.86602156	0	0	0	0	0	0	0
6:15:28	-59.50057746	2323.520941	2.987898833	2.850555057	11.63771032	-1.983394801	0.16236692	51.74633348	1002.706492	29.1	2278.449438	9.88131291682493E-324	519.0209181	259.5102031	99.86602156	0	0	0	0	0	0	0
6:15:28	-59.50057746	2323.520941	2.987898833	2.850555057	11.63771032	-1.983394801	0.16236692	51.74633348	1002.706492	29.1	2278.449438	9.88131291682493E-324	519.0209181	259.5102031	99.86602156	0	0	0	0	0	0	0
6:15:28	-59.50057746	2323.520941	2.987898833	2.850555057	11.63771032	-1.983394801	0.16236692	51.74633348	1002.706492	29.1	2278.449438	9.88131291682493E-324	519.0209181	259.5102031	99.86602156	0	0	0	0	0	0	0
6:15:28	-59.50057746	2323.520941	2.987898833	2.850555057	11.63771032	-1.983394801	0.16236692	51.74633348	1002.706492	29.1	2278.449438	9.88131291682493E-324	519.0209181	259.5102031	99.86602156	0	0	0	0	0	0	0
6:15:28	-59.50057746	2323.520941	2.987898833	2.850555057	11.63771032	-1.983394801	0.16236692	51.74633348	1002.706492	29.1	2278.449438	9.88131291682493E-324	519.0209181	259.5102031	99.86602156	0	0	0	0	0	0	0
6:15:28	306.5647763	2384.673362	1.813340203	2.060404189	12.06017169	-3.843834138	-1.122404137	51.67492274	1002.803364	29.1	2279.279256	9.88131291682493E-324	518.4963581	259.248048	99.86552304	0	0	0	0	0	0	0
6:15:28	306.5647763	2384.673362	1.813340203	2.060404189	12.06017169	-3.843834138	-1.122404137	51.67492274	1002.803364	29.1	2279.279256	9.88131291682493E-324	518.4963581	259.248048	99.86552304	0	0	0	0	0	0	0
6:15:28	306.5647763	2384.673362	1.813340203	2.060404189	12.06017169	-3.843834138	-1.122404137	51.67492274	1002.803364	29.1	2279.279256	9.88131291682493E-324	518.4963581	259.248048	99.86552304	0	0	0	0	0	0	0
6:15:28	306.5647763	2384.673362	1.813340203	2.060404189	12.06017169	-3.843834138	-1.122404137	51.67492274	1002.803364	29.1	2279.279256	9.88131291682493E-324	518.4963581	259.248048	99.86552304	0	0	0	0	0	0	0
6:15:28	306.5647763	2384.673362	1.813340203	2.060404189	12.06017169	-3.843834138	-1.122404137	51.67492274	1002.803364	29.1	2279.279256	9.88131291682493E-324	518.4963581	259.248048	99.86552304	0	0	0	0	0	0	0
6:15:28	306.5647763	2384.673362	1.813340203	2.060404189	12.06017169	-3.843834138	-1.122404137	51.67492274	1002.803364	29.1	2279.279256	9.88131291682493E-324	518.4963581	259.248048	99.86552304	0	0	0	0	0	0	0
6:15:28	306.5647763	2384.673362	1.813340203	2.060404189	12.06017169	-3.843834138	-1.122404137	51.67492274	1002.803364	29.1	2279.279256	9.88131291682493E-324	518.4963581	259.248048	99.86552304	0	0	0	0	0	0	0
6:15:28	306.5647763	2384.673362	1.813340203	2.060404189	12.06017169	-3.843834138	-1.122404137	51.67492274	1002.803364	29.1	2279.279256	9.88131291682493E-324	518.4963581	259.248048	99.86552304	0	0	0	0	0	0	0
6:15:28	623.9210055	2471.934001	0.799678184	1.091142945	12.6219599	-5.565331079	-2.616406918	51.63836044	1002.852962	29.1	2282.525491	9.88131291682493E-324	518.2277833	259.1138246	99.8652678	0	0	0	0	0	0	0
6:15:28	623.9210055	2471.934001	0.799678184	1.091142945	12.6219599	-5.565331079	-2.616406918	51.63836044	1002.852962	29.1	2282.525491	9.88131291682493E-324	518.2277833	259.1138246	99.8652678	0	0	0	0	0	0	0
6:15:28	623.9210055	2471.934001	0.799678184	1.091142945	12.6219599	-5.565331079	-2.616406918	51.63836044	1002.852962	29.1	2282.525491	9.88131291682493E-324	518.2277833	259.1138246	99.8652678	0	0	0	0	0	0	0
6:15:28	623.9210055	2471.934001	0.799678184	1.091142945	12.6219599	-5.565331079	-2.616406918	51.63836044	1002.852962	29.1	2282.525491	9.88131291682493E-324	518.2277833	259.1138246	99.8652678	0	0	0	0	0	0	0
6:15:28	623.9210055	2471.934001	0.799678184	1.091142945	12.6219599	-5.565331079	-2.616406918	51.63836044	1002.852962	29.1	2282.525491	9.88131291682493E-324	518.2277833	259.1138246	99.8652678	0	0	0	0	0	0	0
6:15:28	623.9210055	2471.934001	0.799678184	1.091142945	12.6219599	-5.565331079	-2.616406918	51.63836044	1002.852962	29.1	2282.525491	9.88131291682493E-324	518.2277833	259.1138246	99.8652678	0	0	0	0	0	0	0
6:15:28	623.9210055	2471.934001	0.799678184	1.091142945	12.6219599	-5.565331079	-2.616406918	51.63836044	1002.852962	29.1	2282.525491	9.88131291682493E-324	518.2277833	259.1138246	99.8652678	0	0	0	0	0	0	0
6:15:29	623.9210055	2471.934001	0.799678184	1.091142945	12.6219599	-5.565331079	-2.616406918	51.63836044	1002.852962	29.1	2282.525491	9.88131291682493E-324	518.2277833	259.1138246	99.8652678	0	0	0	0	0	0	0
6:15:29	623.9210055	2471.934001	0.799678184	1.091142945	12.6219599	-5.565331079	-2.616406918	51.63836044	1002.852962	29.1	2282.525491	9.88131291682493E-324	518.2277833	259.1138246	99.8652678	0	0	0	0	0	0	0
6:15:29	823.2416668	2580.134657	0.44729123	0.860625188	13.27083547	-6.884065512	-4.124344342	51.61964055	1003.117477	29.1	2288.472387	9.88131291682493E-324	518.0902731	259.0451022	99.86513711	0	0	0	0	0	0	0
6:15:29	823.2416668	2580.134657	0.44729123	0.860625188	13.27083547	-6.884065512	-4.124344342	51.61964055	1003.117477	29.1	2288.472387	9.88131291682493E-324	518.0902731	259.0451022	99.86513711	0	0	0	0	0	0	0
6:15:29	823.2416668	2580.134657	0.44729123	0.860625188	13.27083547	-6.884065512	-4.124344342	51.61964055	1003.117477	29.1	2288.472387	9.88131291682493E-324	518.0902731	259.0451022	99.86513711	0	0	0	0	0	0	0
6:15:29	823.2416668	2580.134657	0.44729123	0.860625188	13.27083547	-6.884065512	-4.124344342	51.61964055	1003.117477	29.1	2288.472387	9.88131291682493E-324	518.0902731	259.0451022	99.86513711	0	0	0	0	0	0	0
6:15:29	823.2416668	2580.134657	0.44729123	0.860625188	13.27083547	-6.884065512	-4.124344342	51.61964055	1003.117477	29.1	2288.472387	9.88131291682493E-324	518.0902731	259.0451022	99.86513711	0	0	0	0	0	0	0
6:15:29	823.2416668	2580.134657	0.44729123	0.860625188	13.27083547	-6.884065512	-4.124344342	51.61964055	1003.117477	29.1	2288.472387	9.88131291682493E-324	518.0902731	259.0451022	99.86513711	0	0	0	0	0	0	0
6:15:29	823.2416668	2580.134657	0.44729123	0.860625188	13.27083547	-6.884065512	-4.124344342	51.61964055	1003.117477	29.1	2288.472387	9.88131291682493E-324	518.0902731	259.0451022	99.86513711	0	0	0	0	0	0	0
6:15:29	823.2416668	2580.134657	0.44729123	0.860625188	13.27083547	-6.884065512	-4.124344342	51.61964055	1003.117477	29.1	2288.472387	9.88131291682493E-324	518.0902731	259.0451022	99.86513711	0	0	0	0	0	0	0
6:15:29	879.5195654	2698.962848	0.89950911	0.766024096	13.90261176	-6.844649542	-5.315368303	51.61005596	1003.252908	29.1	2297.340334	9.88131291682493E-324	518.0198678	259.0099163	99.8650702	0	0	0	0	0	0	0
6:15:29	879.5195654	2698.962848	0.89950911	0.766024096	13.90261176	-6.844649542	-5.315368303	51.61005596	1003.252908	29.1	2297.340334	9.88131291682493E-324	518.0198678	259.0099163	99.8650702	0	0	0	0	0	0	0
6:15:29	879.5195654	2698.962848	0.89950911	0.766024096	13.90261176	-6.844649542	-5.315368303	51.61005596	1003.252908	29.1	2297.340334	9.88131291682493E-324	518.0198678	259.0099163	99.8650702	0	0	0	0	0	0	0
6:15:29	879.5195654	2698.962848	0.89950911	0.766024096	13.90261176	-6.844649542	-5.315368303	51.61005596	1003.252908	29.1	2297.340334	9.88131291682493E-324	518.0198678	259.0099163	99.8650702	0	0	0	0	0	0	0
6:15:29	879.5195654	2698.962848	0.89950911	0.766024096	13.90261176	-6.844649542	-5.315368303	51.61005596	1003.252908	29.1	2297.340334	9.88131291682493E-324	518.0198678	259.0099163	99.8650702	0	0	0	0	0	0	0
6:15:29	879.5195654	2698.962848	0.89950911	0.766024096	13.90261176	-6.844649542	-5.315368303	51.61005596	1003.252908	29.1	2297.340334	9.88131291682493E-324	518.0198678	259.0099163	99.8650702	0	0	0	0	0	0	0
6:15:29	879.5195654	2698.962848	0.89950911	0.766024096	13.90261176	-6.844649542	-5.315368303	51.61005596	1003.252908	29.1	2297.340334	9.88131291682493E-324	518.0198678	259.0099163	99.8650702	0	0	0	0	0	0	0
6:15:29	879.5195654	2698.962848	0.89950911	0.766024096	13.90261176	-6.844649542	-5.315368303	51.61005596	1003.252908	29.1	2297.340334	9.88131291682493E-324	518.0198678	259.0099163	99.8650702	0	0	0	0	0	0	0
6:15:29	214.3801775	2783.328882	2.588228664	2.308932337	14.29157722	-5.370172566	-5.636492571	51.60514865	1003.322249	29.1	2308.781931	9.88131291682493E-324	517.9838203	258.9919012	99.86503594	0	0	0	0	0	0	0
6:15:29	214.3801775	2783.328882	2.588228664	2.308932337	14.29157722	-5.370172566	-5.636492571	51.60514865	1003.322249	29.1	2308.781931	9.88131291682493E-324	517.9838203	258.9919012	99.86503594	0	0	0	0	0	0	0
6:15:29	214.3801775	2783.328882	2.588228664	2.308932337	14.29157722	-5.370172566	-5.636492571	51.60514865	1003.322249	29.1	2308.781931	9.88131291682493E-324	517.9838203	258.9919012	99.86503594	0	0	0	0	0	0	0
6:15:29	214.3801775	2783.328882	2.588228664	2.308932337	14.29157722	-5.370172566	-5.636492571	51.60514865	1003.322249	29.1	2308.781931	9.88131291682493E-324	517.9838203	258.9919012	99.86503594	0	0	0	0	0	0	0
6:15:29	214.3801775	2783.328882	2.588228664	2.308932337	14.29157722	-5.370172566	-5.636492571	51.60514865	1003.322249	29.1	2308.781931	9.88131291682493E-324	517.9838203	258.9919012	99.86503594	0	0	0	0	0	0	0
6:15:29	214.3801775	2783.328882	2.588228664	2.308932337	14.29157722	-5.370172566	-5.636492571	51.60514865	1003.322249	29.1	2308.781931	9.88131291682493E-324	517.9838203	258.9919012	99.86503594	0	0	0	0	0	0	0
6:15:29	214.3801775	2783.328882	2.588228664	2.308932337	14.29157722	-5.370172566	-5.636492571	51.60514865	1003.322249	29.1	2308.781931	9.88131291682493E-324	517.9838203	258.9919012	99.86503594	0	0	0	0	0	0	0
6:15:29	214.3801775	2783.328882	2.588228664	2.308932337	14.29157722	-5.370172566	-5.636492571	51.60514865	1003.322249	29.1	2308.781931	9.88131291682493E-324	517.9838203	258.9919012	99.86503594	0	0	0	0	0	0	0
6:15:29	214.3801775	2783.328882	2.588228664	2.308932337	14.29157722	-5.370172566	-5.636492571	51.60514865	1003.322249	29.1	2308.781931	9.88131291682493E-324	517.9838203	258.9919012	99.86503594	0	0	0	0	0	0	0
6:15:29	72.41053087	2820.442708	3.996461076	3.494413357	14.39859154	-3.341504354	-5.080548196	51.60263611	1003.357751	29.1	2321.529661	9.88131291682493E-324	517.965364	258.9826774	99.8650184	0	0	0	0	0	0	0
6:15:29	72.41053087	2820.442708	3.996461076	3.494413357	14.39859154	-3.341504354	-5.080548196	51.60263611	1003.357751	29.1	2321.529661	9.88131291682493E-324	517.965364	258.9826774	99.8650184	0	0	0	0	0	0	0
6:15:29	72.41053087	2820.442708	3.996461076	3.494413357	14.39859154	-3.341504354	-5.080548196	51.60263611	1003.357751	29.1	2321.529661	9.88131291682493E-324	517.965364	258.9826774	99.8650184	0	0	0	0	0	0	0
6:15:29	72.41053087	2820.442708	3.996461076	3.494413357	14.39859154	-3.341504354	-5.080548196	51.60263611	1003.357751	29.1	2321.529661	9.88131291682493E-324	517.965364	258.9826774	99.8650184	0	0	0	0	0	0	0
6:15:29	72.41053087	2820.442708	3.996461076	3.494413357	14.39859154	-3.341504354	-5.080548196	51.60263611	1003.357751	29.1	2321.529661	9.88131291682493E-324	517.965364	258.9826774	99.8650184	0	0	0	0	0	0	0
6:15:30	72.41053087	2820.442708	3.996461076	3.494413357	14.39859154	-3.341504354	-5.080548196	51.60263611	1003.357751	29.1	2321.529661	9.88131291682493E-324	517.965364	258.9826774	99.8650184	0	0	0	0	0	0	0
6:15:30	72.41053087	2820.442708	3.996461076	3.494413357	14.39859154	-3.341504354	-5.080548196	51.60263611	1003.357751	29.1	2321.529661	9.88131291682493E-324	517.965364	258.9826774	99.8650184	0	0	0	0	0	0	0
6:15:30	72.41053087	2820.442708	3.996461076	3.494413357	14.39859154	-3.341504354	-5.080548196	51.60263611	1003.357751	29.1	2321.529661	9.88131291682493E-324	517.965364	258.9826774	99.8650184	0	0	0	0	0	0	0
6:15:30	23.99221581	2815.182482	5.495700071	5.013227639	14.25850287	-1.246274229	-3.903232677	51.84534969	999.3899447	29.1	2334.33285	9.88131291682493E-324	518.3131304	259.1565628	99.86549742	0	0	0	0	0	0	0
6:15:30	23.99221581	2815.182482	5.495700071	5.013227639	14.25850287	-1.246274229	-3.903232677	51.84534969	999.3899447	29.1	2334.33285	9.88131291682493E-324	518.3131304	259.1565628	99.86549742	0	0	0	0	0	0	0
6:15:30	23.99221581	2815.182482	5.495700071	5.013227639	14.25850287	-1.246274229	-3.903232677	51.84534969	999.3899447	29.1	2334.33285	9.88131291682493E-324	518.3131304	259.1565628	99.86549742	0	0	0	0	0	0	0
6:15:30	23.99221581	2815.182482	5.495700071	5.013227639	14.25850287	-1.246274229	-3.903232677	51.84534969	999.3899447	29.1	2334.33285	9.88131291682493E-324	518.3131304	259.1565628	99.86549742	0	0	0	0	0	0	0
6:15:30	23.99221581	2815.182482	5.495700071	5.013227639	14.25850287	-1.246274229	-3.903232677	51.84534969	999.3899447	29.1	2334.33285	9.88131291682493E-324	518.3131304	259.1565628	99.86549742	0	0	0	0	0	0	0
6:15:30	23.99221581	2815.182482	5.495700071	5.013227639	14.25850287	-1.246274229	-3.903232677	51.84534969	999.3899447	29.1	2334.33285	9.88131291682493E-324	518.3131304	259.1565628	99.86549742	0	0	0	0	0	0	0
6:15:30	23.99221581	2815.182482	5.495700071	5.013227639	14.25850287	-1.246274229	-3.903232677	51.84534969	999.3899447	29.1	2334.33285	9.88131291682493E-324	518.3131304	259.1565628	99.86549742	0	0	0	0	0	0	0
6:15:30	23.99221581	2815.182482	5.495700071	5.013227639	14.25850287	-1.246274229	-3.903232677	51.84534969	999.3899447	29.1	2334.33285	9.88131291682493E-324	518.3131304	259.1565628	99.86549742	0	0	0	0	0	0	0
6:15:30	-55.09160951	2771.084687	6.344310436	5.939124551	13.92920147	0.578811595	-2.41210313	51.96961904	997.3584277	29.1	2346.110163	9.88131291682493E-324	518.4911867	259.2455922	99.86574268	0	0	0	0	0	0	0
6:15:30	-55.09160951	2771.084687	6.344310436	5.939124551	13.92920147	0.578811595	-2.41210313	51.96961904	997.3584277	29.1	2346.110163	9.88131291682493E-324	518.4911867	259.2455922	99.86574268	0	0	0	0	0	0	0
6:15:30	-55.09160951	2771.084687	6.344310436	5.939124551	13.92920147	0.578811595	-2.41210313	51.96961904	997.3584277	29.1	2346.110163	9.88131291682493E-324	518.4911867	259.2455922	99.86574268	0	0	0	0	0	0	0
6:15:30	-55.09160951	2771.084687	6.344310436	5.939124551	13.92920147	0.578811595	-2.41210313	51.96961904	997.3584277	29.1	2346.110163	9.88131291682493E-324	518.4911867	259.2455922	99.86574268	0	0	0	0	0	0	0
6:15:30	-55.09160951	2771.084687	6.344310436	5.939124551	13.92920147	0.578811595	-2.41210313	51.96961904	997.3584277	29.1	2346.110163	9.88131291682493E-324	518.4911867	259.2455922	99.86574268	0	0	0	0	0	0	0
6:15:30	-55.09160951	2771.084687	6.344310436	5.939124551	13.92920147	0.578811595	-2.41210313	51.96961904	997.3584277	29.1	2346.110163	9.88131291682493E-324	518.4911867	259.2455922	99.86574268	0	0	0	0	0	0	0
6:15:30	-55.09160951	2771.084687	6.344310436	5.939124551	13.92920147	0.578811595	-2.41210313	51.96961904	997.3584277	29.1	2346.110163	9.88131291682493E-324	518.4911867	259.2455922	99.86574268	0	0	0	0	0	0	0
6:15:30	-55.09160951	2771.084687	6.344310436	5.939124551	13.92920147	0.578811595	-2.41210313	51.96961904	997.3584277	29.1	2346.110163	9.88131291682493E-324	518.4911867	259.2455922	99.86574268	0	0	0	0	0	0	0
6:15:30	-55.09160951	2771.084687	6.344310436	5.939124551	13.92920147	0.578811595	-2.41210313	51.96961904	997.3584277	29.1	2346.110163	9.88131291682493E-324	518.4911867	259.2455922	99.86574268	0	0	0	0	0	0	0
6:15:30	-278.1578321	2704.917608	7.056574943	6.20812777	13.50607115	1.846735536	-0.886636803	52.03324495	996.318291	29.1	2356.144308	9.88131291682493E-324	518.5823516	259.2911752	99.86586825	0	0	0	0	0	0	0
6:15:30	-278.1578321	2704.917608	7.056574943	6.20812777	13.50607115	1.846735536	-0.886636803	52.03324495	996.318291	29.1	2356.144308	9.88131291682493E-324	518.5823516	259.2911752	99.86586825	0	0	0	0	0	0	0
6:15:30	-278.1578321	2704.917608	7.056574943	6.20812777	13.50607115	1.846735536	-0.886636803	52.03324495	996.318291	29.1	2356.144308	9.88131291682493E-324	518.5823516	259.2911752	99.86586825	0	0	0	0	0	0	0
6:15:30	-278.1578321	2704.917608	7.056574943	6.20812777	13.50607115	1.846735536	-0.886636803	52.03324495	996.318291	29.1	2356.144308	9.88131291682493E-324	518.5823516	259.2911752	99.86586825	0	0	0	0	0	0	0
6:15:30	-278.1578321	2704.917608	7.056574943	6.20812777	13.50607115	1.846735536	-0.886636803	52.03324495	996.318291	29.1	2356.144308	9.88131291682493E-324	518.5823516	259.2911752	99.86586825	0	0	0	0	0	0	0
6:15:30	-278.1578321	2704.917608	7.056574943	6.20812777	13.50607115	1.846735536	-0.886636803	52.03324495	996.318291	29.1	2356.144308	9.88131291682493E-324	518.5823516	259.2911752	99.86586825	0	0	0	0	0	0	0
6:15:30	-278.1578321	2704.917608	7.056574943	6.20812777	13.50607115	1.846735536	-0.886636803	52.03324495	996.318291	29.1	2356.144308	9.88131291682493E-324	518.5823516	259.2911752	99.86586825	0	0	0	0	0	0	0
6:15:30	-278.1578321	2704.917608	7.056574943	6.20812777	13.50607115	1.846735536	-0.886636803	52.03324495	996.318291	29.1	2356.144308	9.88131291682493E-324	518.5823516	259.2911752	99.86586825	0	0	0	0	0	0	0
6:15:30	-475.733066	2629.984143	7.147342371	6.455777418	13.08902043	2.290720595	0.353305957	52.06582141	995.785741	29.1	2364.269646	9.88131291682493E-324	518.629028	259.3145137	99.86593255	0	0	0	0	0	0	0
6:15:30	-475.733066	2629.984143	7.147342371	6.455777418	13.08902043	2.290720595	0.353305957	52.06582141	995.785741	29.1	2364.269646	9.88131291682493E-324	518.629028	259.3145137	99.86593255	0	0	0	0	0	0	0
6:15:30	-475.733066	2629.984143	7.147342371	6.455777418	13.08902043	2.290720595	0.353305957	52.06582141	995.785741	29.1	2364.269646	9.88131291682493E-324	518.629028	259.3145137	99.86593255	0	0	0	0	0	0	0
6:15:30	-475.733066	2629.984143	7.147342371	6.455777418	13.08902043	2.290720595	0.353305957	52.06582141	995.785741	29.1	2364.269646	9.88131291682493E-324	518.629028	259.3145137	99.86593255	0	0	0	0	0	0	0
6:15:31	-475.733066	2629.984143	7.147342371	6.455777418	13.08902043	2.290720595	0.353305957	52.06582141	995.785741	29.1	2364.269646	9.88131291682493E-324	518.629028	259.3145137	99.86593255	0	0	0	0	0	0	0
6:15:31	-475.733066	2629.984143	7.147342371	6.455777418	13.08902043	2.290720595	0.353305957	52.06582141	995.785741	29.1	2364.269646	9.88131291682493E-324	518.629028	259.3145137	99.86593255	0	0	0	0	0	0	0
6:15:31	-475.733066	2629.984143	7.147342371	6.455777418	13.08902043	2.290720595	0.353305957	52.06582141	995.785741	29.1	2364.269646	9.88131291682493E-324	518.629028	259.3145137	99.86593255	0	0	0	0	0	0	0
6:15:31	-475.733066	2629.984143	7.147342371	6.455777418	13.08902043	2.290720595	0.353305957	52.06582141	995.785741	29.1	2364.269646	9.88131291682493E-324	518.629028	259.3145137	99.86593255	0	0	0	0	0	0	0
6:15:31	-172.3302018	2566.708777	6.703607294	6.111910038	12.74633046	2.393512944	1.16378865	51.98490056	996.9922034	29.1	2370.173259	9.88131291682493E-324	518.6529263	259.326463	99.86596546	0	0	0	0	0	0	0
6:15:31	-172.3302018	2566.708777	6.703607294	6.111910038	12.74633046	2.393512944	1.16378865	51.98490056	996.9922034	29.1	2370.173259	9.88131291682493E-324	518.6529263	259.326463	99.86596546	0	0	0	0	0	0	0
6:15:31	-172.3302018	2566.708777	6.703607294	6.111910038	12.74633046	2.393512944	1.16378865	51.98490056	996.9922034	29.1	2370.173259	9.88131291682493E-324	518.6529263	259.326463	99.86596546	0	0	0	0	0	0	0
6:15:31	-172.3302018	2566.708777	6.703607294	6.111910038	12.74633046	2.393512944	1.16378865	51.98490056	996.9922034	29.1	2370.173259	9.88131291682493E-324	518.6529263	259.326463	99.86596546	0	0	0	0	0	0	0
6:15:31	-172.3302018	2566.708777	6.703607294	6.111910038	12.74633046	2.393512944	1.16378865	51.98490056	996.9922034	29.1	2370.173259	9.88131291682493E-324	518.6529263	259.326463	99.86596546	0	0	0	0	0	0	0
6:15:31	-172.3302018	2566.708777	6.703607294	6.111910038	12.74633046	2.393512944	1.16378865	51.98490056	996.9922034	29.1	2370.173259	9.88131291682493E-324	518.6529263	259.326463	99.86596546	0	0	0	0	0	0	0
6:15:31	-172.3302018	2566.708777	6.703607294	6.111910038	12.74633046	2.393512944	1.16378865	51.98490056	996.9922034	29.1	2370.173259	9.88131291682493E-324	518.6529263	259.326463	99.86596546	0	0	0	0	0	0	0
6:15:31	-172.3302018	2566.708777	6.703607294	6.111910038	12.74633046	2.393512944	1.16378865	51.98490056	996.9922034	29.1	2370.173259	9.88131291682493E-324	518.6529263	259.326463	99.86596546	0	0	0	0	0	0	0
6:15:31	-172.3302018	2566.708777	6.703607294	6.111910038	12.74633046	2.393512944	1.16378865	51.98490056	996.9922034	29.1	2370.173259	9.88131291682493E-324	518.6529263	259.326463	99.86596546	0	0	0	0	0	0	0
6:15:31	-150.0613353	2510.059102	6.369222935	5.93784994	12.4492332	2.324614628	1.647915789	51.94346909	997.6099121	29.1	2374.478996	9.88131291682493E-324	518.6651623	259.3325811	99.86598232	0	0	0	0	0	0	0
6:15:31	-150.0613353	2510.059102	6.369222935	5.93784994	12.4492332	2.324614628	1.647915789	51.94346909	997.6099121	29.1	2374.478996	9.88131291682493E-324	518.6651623	259.3325811	99.86598232	0	0	0	0	0	0	0
6:15:31	-150.0613353	2510.059102	6.369222935	5.93784994	12.4492332	2.324614628	1.647915789	51.94346909	997.6099121	29.1	2374.478996	9.88131291682493E-324	518.6651623	259.3325811	99.86598232	0	0	0	0	0	0	0
6:15:31	-150.0613353	2510.059102	6.369222935	5.93784994	12.4492332	2.324614628	1.647915789	51.94346909	997.6099121	29.1	2374.478996	9.88131291682493E-324	518.6651623	259.3325811	99.86598232	0	0	0	0	0	0	0
6:15:31	-150.0613353	2510.059102	6.369222935	5.93784994	12.4492332	2.324614628	1.647915789	51.94346909	997.6099121	29.1	2374.478996	9.88131291682493E-324	518.6651623	259.3325811	99.86598232	0	0	0	0	0	0	0
6:15:31	-150.0613353	2510.059102	6.369222935	5.93784994	12.4492332	2.324614628	1.647915789	51.94346909	997.6099121	29.1	2374.478996	9.88131291682493E-324	518.6651623	259.3325811	99.86598232	0	0	0	0	0	0	0
6:15:31	-150.0613353	2510.059102	6.369222935	5.93784994	12.4492332	2.324614628	1.647915789	51.94346909	997.6099121	29.1	2374.478996	9.88131291682493E-324	518.6651623	259.3325811	99.86598232	0	0	0	0	0	0	0
6:15:31	-150.0613353	2510.059102	6.369222935	5.93784994	12.4492332	2.324614628	1.647915789	51.94346909	997.6099121	29.1	2374.478996	9.88131291682493E-324	518.6651623	259.3325811	99.86598232	0	0	0	0	0	0	0
6:15:31	-58.68222769	2462.802316	6.116770142	5.943827169	12.2029514	2.198266689	1.893980884	51.92225617	997.926179	29.1	2377.281782	9.88131291682493E-324	518.6714271	259.3357135	99.86599095	0	0	0	0	0	0	0
6:15:31	-58.68222769	2462.802316	6.116770142	5.943827169	12.2029514	2.198266689	1.893980884	51.92225617	997.926179	29.1	2377.281782	9.88131291682493E-324	518.6714271	259.3357135	99.86599095	0	0	0	0	0	0	0
6:15:31	-58.68222769	2462.802316	6.116770142	5.943827169	12.2029514	2.198266689	1.893980884	51.92225617	997.926179	29.1	2377.281782	9.88131291682493E-324	518.6714271	259.3357135	99.86599095	0	0	0	0	0	0	0
6:15:31	-58.68222769	2462.802316	6.116770142	5.943827169	12.2029514	2.198266689	1.893980884	51.92225617	997.926179	29.1	2377.281782	9.88131291682493E-324	518.6714271	259.3357135	99.86599095	0	0	0	0	0	0	0
6:15:31	-58.68222769	2462.802316	6.116770142	5.943827169	12.2029514	2.198266689	1.893980884	51.92225617	997.926179	29.1	2377.281782	9.88131291682493E-324	518.6714271	259.3357135	99.86599095	0	0	0	0	0	0	0
6:15:31	-58.68222769	2462.802316	6.116770142	5.943827169	12.2029514	2.198266689	1.893980884	51.92225617	997.926179	29.1	2377.281782	9.88131291682493E-324	518.6714271	259.3357135	99.86599095	0	0	0	0	0	0	0
6:15:31	-58.68222769	2462.802316	6.116770142	5.943827169	12.2029514	2.198266689	1.893980884	51.92225617	997.926179	29.1	2377.281782	9.88131291682493E-324	518.6714271	259.3357135	99.86599095	0	0	0	0	0	0	0
6:15:31	-58.68222769	2462.802316	6.116770142	5.943827169	12.2029514	2.198266689	1.893980884	51.92225617	997.926179	29.1	2377.281782	9.88131291682493E-324	518.6714271	259.3357135	99.86599095	0	0	0	0	0	0	0
6:15:31	-162.9288366	2421.268042	5.709778313	5.758359511	11.99082311	2.046840545	1.983078213	51.91139516	998.0881077	29.1	2376.751208	9.88131291682493E-324	518.6746347	259.3373173	99.86599536	0	0	0	0	0	0	0
6:15:31	-162.9288366	2421.268042	5.709778313	5.758359511	11.99082311	2.046840545	1.983078213	51.91139516	998.0881077	29.1	2376.751208	9.88131291682493E-324	518.6746347	259.3373173	99.86599536	0	0	0	0	0	0	0
6:15:31	-162.9288366	2421.268042	5.709778313	5.758359511	11.99082311	2.046840545	1.983078213	51.91139516	998.0881077	29.1	2376.751208	9.88131291682493E-324	518.6746347	259.3373173	99.86599536	0	0	0	0	0	0	0
6:15:32	-162.9288366	2421.268042	5.709778313	5.758359511	11.99082311	2.046840545	1.983078213	51.91139516	998.0881077	29.1	2376.751208	9.88131291682493E-324	518.6746347	259.3373173	99.86599536	0	0	0	0	0	0	0
6:15:32	-162.9288366	2421.268042	5.709778313	5.758359511	11.99082311	2.046840545	1.983078213	51.91139516	998.0881077	29.1	2376.751208	9.88131291682493E-324	518.6746347	259.3373173	99.86599536	0	0	0	0	0	0	0
6:15:32	-162.9288366	2421.268042	5.709778313	5.758359511	11.99082311	2.046840545	1.983078213	51.91139516	998.0881077	29.1	2376.751208	9.88131291682493E-324	518.6746347	259.3373173	99.86599536	0	0	0	0	0	0	0
6:15:32	-162.9288366	2421.268042	5.709778313	5.758359511	11.99082311	2.046840545	1.983078213	51.91139516	998.0881077	29.1	2376.751208	9.88131291682493E-324	518.6746347	259.3373173	99.86599536	0	0	0	0	0	0	0
6:15:32	-162.9288366	2421.268042	5.709778313	5.758359511	11.99082311	2.046840545	1.983078213	51.91139516	998.0881077	29.1	2376.751208	9.88131291682493E-324	518.6746347	259.3373173	99.86599536	0	0	0	0	0	0	0
6:15:32	-162.9288366	2421.268042	5.709778313	5.758359511	11.99082311	2.046840545	1.983078213	51.91139516	998.0881077	29.1	2376.751208	9.88131291682493E-324	518.6746347	259.3373173	99.86599536	0	0	0	0	0	0	0
6:15:32	-184.7799883	2387.000469	5.566070496	5.337464069	11.81993343	1.904270359	1.976120045	51.66183432	1001.188807	29.1	2363.179715	9.88131291682493E-324	517.985757	258.9926345	99.86550963	0	0	0	0	0	0	0
6:15:32	-184.7799883	2387.000469	5.566070496	5.337464069	11.81993343	1.904270359	1.976120045	51.66183432	1001.188807	29.1	2363.179715	9.88131291682493E-324	517.985757	258.9926345	99.86550963	0	0	0	0	0	0	0
6:15:32	-184.7799883	2387.000469	5.566070496	5.337464069	11.81993343	1.904270359	1.976120045	51.66183432	1001.188807	29.1	2363.179715	9.88131291682493E-324	517.985757	258.9926345	99.86550963	0	0	0	0	0	0	0
6:15:32	-184.7799883	2387.000469	5.566070496	5.337464069	11.81993343	1.904270359	1.976120045	51.66183432	1001.188807	29.1	2363.179715	9.88131291682493E-324	517.985757	258.9926345	99.86550963	0	0	0	0	0	0	0
6:15:32	-184.7799883	2387.000469	5.566070496	5.337464069	11.81993343	1.904270359	1.976120045	51.66183432	1001.188807	29.1	2363.179715	9.88131291682493E-324	517.985757	258.9926345	99.86550963	0	0	0	0	0	0	0
6:15:32	-184.7799883	2387.000469	5.566070496	5.337464069	11.81993343	1.904270359	1.976120045	51.66183432	1001.188807	29.1	2363.179715	9.88131291682493E-324	517.985757	258.9926345	99.86550963	0	0	0	0	0	0	0
6:15:32	-184.7799883	2387.000469	5.566070496	5.337464069	11.81993343	1.904270359	1.976120045	51.66183432	1001.188807	29.1	2363.179715	9.88131291682493E-324	517.985757	258.9926345	99.86550963	0	0	0	0	0	0	0
6:15:32	-184.7799883	2387.000469	5.566070496	5.337464069	11.81993343	1.904270359	1.976120045	51.66183432	1001.188807	29.1	2363.179715	9.88131291682493E-324	517.985757	258.9926345	99.86550963	0	0	0	0	0	0	0
6:15:32	-279.500618	2360.66436	5.383492094	4.988229604	11.68414192	1.787514424	1.921029463	51.53405917	1002.776365	29.1	2347.620734	9.88131291682493E-324	517.6330516	258.8161568	99.86526093	0	0	0	0	0	0	0
6:15:32	-279.500618	2360.66436	5.383492094	4.988229604	11.68414192	1.787514424	1.921029463	51.53405917	1002.776365	29.1	2347.620734	9.88131291682493E-324	517.6330516	258.8161568	99.86526093	0	0	0	0	0	0	0
6:15:32	-279.500618	2360.66436	5.383492094	4.988229604	11.68414192	1.787514424	1.921029463	51.53405917	1002.776365	29.1	2347.620734	9.88131291682493E-324	517.6330516	258.8161568	99.86526093	0	0	0	0	0	0	0
6:15:32	-279.500618	2360.66436	5.383492094	4.988229604	11.68414192	1.787514424	1.921029463	51.53405917	1002.776365	29.1	2347.620734	9.88131291682493E-324	517.6330516	258.8161568	99.86526093	0	0	0	0	0	0	0
6:15:32	-279.500618	2360.66436	5.383492094	4.988229604	11.68414192	1.787514424	1.921029463	51.53405917	1002.776365	29.1	2347.620734	9.88131291682493E-324	517.6330516	258.8161568	99.86526093	0	0	0	0	0	0	0
6:15:32	-279.500618	2360.66436	5.383492094	4.988229604	11.68414192	1.787514424	1.921029463	51.53405917	1002.776365	29.1	2347.620734	9.88131291682493E-324	517.6330516	258.8161568	99.86526093	0	0	0	0	0	0	0
6:15:32	-279.500618	2360.66436	5.383492094	4.988229604	11.68414192	1.787514424	1.921029463	51.53405917	1002.776365	29.1	2347.620734	9.88131291682493E-324	517.6330516	258.8161568	99.86526093	0	0	0	0	0	0	0
6:15:32	-279.500618	2360.66436	5.383492094	4.988229604	11.68414192	1.787514424	1.921029463	51.53405917	1002.776365	29.1	2347.620734	9.88131291682493E-324	517.6330516	258.8161568	99.86526093	0	0	0	0	0	0	0
6:15:32	-279.500618	2360.66436	5.383492094	4.988229604	11.68414192	1.787514424	1.921029463	51.53405917	1002.776365	29.1	2347.620734	9.88131291682493E-324	517.6330516	258.8161568	99.86526093	0	0	0	0	0	0	0
6:15:32	-165.5059404	2339.192057	5.164491952	4.743597557	11.57264866	1.687767385	1.844223085	51.4686383	1003.589195	29.1	2330.877632	9.88131291682493E-324	517.4524664	258.7258003	99.8651336	0	0	0	0	0	0	0
6:15:32	-165.5059404	2339.192057	5.164491952	4.743597557	11.57264866	1.687767385	1.844223085	51.4686383	1003.589195	29.1	2330.877632	9.88131291682493E-324	517.4524664	258.7258003	99.8651336	0	0	0	0	0	0	0
6:15:32	-165.5059404	2339.192057	5.164491952	4.743597557	11.57264866	1.687767385	1.844223085	51.4686383	1003.589195	29.1	2330.877632	9.88131291682493E-324	517.4524664	258.7258003	99.8651336	0	0	0	0	0	0	0
6:15:32	-165.5059404	2339.192057	5.164491952	4.743597557	11.57264866	1.687767385	1.844223085	51.4686383	1003.589195	29.1	2330.877632	9.88131291682493E-324	517.4524664	258.7258003	99.8651336	0	0	0	0	0	0	0
6:15:32	-165.5059404	2339.192057	5.164491952	4.743597557	11.57264866	1.687767385	1.844223085	51.4686383	1003.589195	29.1	2330.877632	9.88131291682493E-324	517.4524664	258.7258003	99.8651336	0	0	0	0	0	0	0
6:15:32	-165.5059404	2339.192057	5.164491952	4.743597557	11.57264866	1.687767385	1.844223085	51.4686383	1003.589195	29.1	2330.877632	9.88131291682493E-324	517.4524664	258.7258003	99.8651336	0	0	0	0	0	0	0
6:15:32	-165.5059404	2339.192057	5.164491952	4.743597557	11.57264866	1.687767385	1.844223085	51.4686383	1003.589195	29.1	2330.877632	9.88131291682493E-324	517.4524664	258.7258003	99.8651336	0	0	0	0	0	0	0
6:15:32	-165.5059404	2339.192057	5.164491952	4.743597557	11.57264866	1.687767385	1.844223085	51.4686383	1003.589195	29.1	2330.877632	9.88131291682493E-324	517.4524664	258.7258003	99.8651336	0	0	0	0	0	0	0
6:15:32	116.2918385	2321.042709	4.90873988	4.676841949	11.48086812	1.600840901	1.76097822	51.43514281	1001.398244	29.1	2313.667099	9.88131291682493E-324	517.3600068	258.6795378	99.8650684	0	0	0	0	0	0	0
6:15:32	116.2918385	2321.042709	4.90873988	4.676841949	11.48086812	1.600840901	1.76097822	51.43514281	1001.398244	29.1	2313.667099	9.88131291682493E-324	517.3600068	258.6795378	99.8650684	0	0	0	0	0	0	0
6:15:33	116.2918385	2321.042709	4.90873988	4.676841949	11.48086812	1.600840901	1.76097822	51.43514281	1001.398244	29.1	2313.667099	9.88131291682493E-324	517.3600068	258.6795378	99.8650684	0	0	0	0	0	0	0
6:15:33	116.2918385	2321.042709	4.90873988	4.676841949	11.48086812	1.600840901	1.76097822	51.43514281	1001.398244	29.1	2313.667099	9.88131291682493E-324	517.3600068	258.6795378	99.8650684	0	0	0	0	0	0	0
6:15:33	363.1257766	2313.664014	4.831913523	4.542458847	11.43375559	1.565218177	1.705986061	51.5664914	999.8868761	29.1	2305.540544	9.88131291682493E-324	517.3250843	258.6620642	99.86504378	0	0	0	0	0	0	0
6:15:33	363.1257766	2313.664014	4.831913523	4.542458847	11.43375559	1.565218177	1.705986061	51.5664914	999.8868761	29.1	2305.540544	9.88131291682493E-324	517.3250843	258.6620642	99.86504378	0	0	0	0	0	0	0
6:15:33	363.1257766	2313.664014	4.831913523	4.542458847	11.43375559	1.565218177	1.705986061	51.5664914	999.8868761	29.1	2305.540544	9.88131291682493E-324	517.3250843	258.6620642	99.86504378	0	0	0	0	0	0	0
6:15:33	363.1257766	2313.664014	4.831913523	4.542458847	11.43375559	1.565218177	1.705986061	51.5664914	999.8868761	29.1	2305.540544	9.88131291682493E-324	517.3250843	258.6620642	99.86504378	0	0	0	0	0	0	0
6:15:33	109.5702056	2302.680839	4.721523724	4.44208293	11.38700286	1.511631706	1.641216863	51.6804436	998.5756805	29.1	2295.83279	9.88131291682493E-324	517.2947872	258.6469049	99.86502241	0	0	0	0	0	0	0
6:15:33	109.5702056	2302.680839	4.721523724	4.44208293	11.38700286	1.511631706	1.641216863	51.6804436	998.5756805	29.1	2295.83279	9.88131291682493E-324	517.2947872	258.6469049	99.86502241	0	0	0	0	0	0	0
6:15:33	109.5702056	2302.680839	4.721523724	4.44208293	11.38700286	1.511631706	1.641216863	51.6804436	998.5756805	29.1	2295.83279	9.88131291682493E-324	517.2947872	258.6469049	99.86502241	0	0	0	0	0	0	0
6:15:33	109.5702056	2302.680839	4.721523724	4.44208293	11.38700286	1.511631706	1.641216863	51.6804436	998.5756805	29.1	2295.83279	9.88131291682493E-324	517.2947872	258.6469049	99.86502241	0	0	0	0	0	0	0
6:15:33	109.5702056	2302.680839	4.721523724	4.44208293	11.38700286	1.511631706	1.641216863	51.6804436	998.5756805	29.1	2295.83279	9.88131291682493E-324	517.2947872	258.6469049	99.86502241	0	0	0	0	0	0	0
6:15:33	109.5702056	2302.680839	4.721523724	4.44208293	11.38700286	1.511631706	1.641216863	51.6804436	998.5756805	29.1	2295.83279	9.88131291682493E-324	517.2947872	258.6469049	99.86502241	0	0	0	0	0	0	0
6:15:33	109.5702056	2302.680839	4.721523724	4.44208293	11.38700286	1.511631706	1.641216863	51.6804436	998.5756805	29.1	2295.83279	9.88131291682493E-324	517.2947872	258.6469049	99.86502241	0	0	0	0	0	0	0
6:15:33	109.5702056	2302.680839	4.721523724	4.44208293	11.38700286	1.511631706	1.641216863	51.6804436	998.5756805	29.1	2295.83279	9.88131291682493E-324	517.2947872	258.6469049	99.86502241	0	0	0	0	0	0	0
6:15:33	109.5702056	2302.680839	4.721523724	4.44208293	11.38700286	1.511631706	1.641216863	51.6804436	998.5756805	29.1	2295.83279	9.88131291682493E-324	517.2947872	258.6469049	99.86502241	0	0	0	0	0	0	0
6:15:33	202.8117453	2296.859294	4.733100147	4.42903446	11.35851347	1.483163434	1.593975034	51.73878712	997.9043484	29.1	2289.800573	9.88131291682493E-324	517.279275	258.6391433	99.86501148	0	0	0	0	0	0	0
6:15:33	202.8117453	2296.859294	4.733100147	4.42903446	11.35851347	1.483163434	1.593975034	51.73878712	997.9043484	29.1	2289.800573	9.88131291682493E-324	517.279275	258.6391433	99.86501148	0	0	0	0	0	0	0
6:15:33	202.8117453	2296.859294	4.733100147	4.42903446	11.35851347	1.483163434	1.593975034	51.73878712	997.9043484	29.1	2289.800573	9.88131291682493E-324	517.279275	258.6391433	99.86501148	0	0	0	0	0	0	0
6:15:33	202.8117453	2296.859294	4.733100147	4.42903446	11.35851347	1.483163434	1.593975034	51.73878712	997.9043484	29.1	2289.800573	9.88131291682493E-324	517.279275	258.6391433	99.86501148	0	0	0	0	0	0	0
6:15:33	202.8117453	2296.859294	4.733100147	4.42903446	11.35851347	1.483163434	1.593975034	51.73878712	997.9043484	29.1	2289.800573	9.88131291682493E-324	517.279275	258.6391433	99.86501148	0	0	0	0	0	0	0
6:15:33	202.8117453	2296.859294	4.733100147	4.42903446	11.35851347	1.483163434	1.593975034	51.73878712	997.9043484	29.1	2289.800573	9.88131291682493E-324	517.279275	258.6391433	99.86501148	0	0	0	0	0	0	0
6:15:33	202.8117453	2296.859294	4.733100147	4.42903446	11.35851347	1.483163434	1.593975034	51.73878712	997.9043484	29.1	2289.800573	9.88131291682493E-324	517.279275	258.6391433	99.86501148	0	0	0	0	0	0	0
6:15:33	202.8117453	2296.859294	4.733100147	4.42903446	11.35851347	1.483163434	1.593975034	51.73878712	997.9043484	29.1	2289.800573	9.88131291682493E-324	517.279275	258.6391433	99.86501148	0	0	0	0	0	0	0
6:15:33	-194.3335704	2288.828118	4.681251275	4.391209644	11.32900689	1.179659678	1.522795217	51.76865901	997.5606264	29.1	2283.407797	9.88131291682493E-324	517.2713328	258.6351694	99.86500588	0	0	0	0	0	0	0
6:15:33	-194.3335704	2288.828118	4.681251275	4.391209644	11.32900689	1.179659678	1.522795217	51.76865901	997.5606264	29.1	2283.407797	9.88131291682493E-324	517.2713328	258.6351694	99.86500588	0	0	0	0	0	0	0
6:15:33	-194.3335704	2288.828118	4.681251275	4.391209644	11.32900689	1.179659678	1.522795217	51.76865901	997.5606264	29.1	2283.407797	9.88131291682493E-324	517.2713328	258.6351694	99.86500588	0	0	0	0	0	0	0
6:15:33	-194.3335704	2288.828118	4.681251275	4.391209644	11.32900689	1.179659678	1.522795217	51.76865901	997.5606264	29.1	2283.407797	9.88131291682493E-324	517.2713328	258.6351694	99.86500588	0	0	0	0	0	0	0
6:15:33	-194.3335704	2288.828118	4.681251275	4.391209644	11.32900689	1.179659678	1.522795217	51.76865901	997.5606264	29.1	2283.407797	9.88131291682493E-324	517.2713328	258.6351694	99.86500588	0	0	0	0	0	0	0
6:15:33	-194.3335704	2288.828118	4.681251275	4.391209644	11.32900689	1.179659678	1.522795217	51.76865901	997.5606264	29.1	2283.407797	9.88131291682493E-324	517.2713328	258.6351694	99.86500588	0	0	0	0	0	0	0
6:15:33	-194.3335704	2288.828118	4.681251275	4.391209644	11.32900689	1.179659678	1.522795217	51.76865901	997.5606264	29.1	2283.407797	9.88131291682493E-324	517.2713328	258.6351694	99.86500588	0	0	0	0	0	0	0
6:15:33	-194.3335704	2288.828118	4.681251275	4.391209644	11.32900689	1.179659678	1.522795217	51.76865901	997.5606264	29.1	2283.407797	9.88131291682493E-324	517.2713328	258.6351694	99.86500588	0	0	0	0	0	0	0
6:15:33	-194.3335704	2288.828118	4.681251275	4.391209644	11.32900689	1.179659678	1.522795217	51.76865901	997.5606264	29.1	2283.407797	9.88131291682493E-324	517.2713328	258.6351694	99.86500588	0	0	0	0	0	0	0
6:15:34	-117.1848841	2293.278597	4.052960653	3.579147338	11.39026753	-0.082638245	1.124127151	51.78395341	999.7172807	29.1	2279.424888	9.88131291682493E-324	517.2672664	258.6331347	99.86500301	0	0	0	0	0	0	0
6:15:34	-117.1848841	2293.278597	4.052960653	3.579147338	11.39026753	-0.082638245	1.124127151	51.78395341	999.7172807	29.1	2279.424888	9.88131291682493E-324	517.2672664	258.6331347	99.86500301	0	0	0	0	0	0	0
6:15:34	-117.1848841	2293.278597	4.052960653	3.579147338	11.39026753	-0.082638245	1.124127151	51.78395341	999.7172807	29.1	2279.424888	9.88131291682493E-324	517.2672664	258.6331347	99.86500301	0	0	0	0	0	0	0
6:15:34	-117.1848841	2293.278597	4.052960653	3.579147338	11.39026753	-0.082638245	1.124127151	51.78395341	999.7172807	29.1	2279.424888	9.88131291682493E-324	517.2672664	258.6331347	99.86500301	0	0	0	0	0	0	0
6:15:34	-117.1848841	2293.278597	4.052960653	3.579147338	11.39026753	-0.082638245	1.124127151	51.78395341	999.7172807	29.1	2279.424888	9.88131291682493E-324	517.2672664	258.6331347	99.86500301	0	0	0	0	0	0	0
6:15:34	-117.1848841	2293.278597	4.052960653	3.579147338	11.39026753	-0.082638245	1.124127151	51.78395341	999.7172807	29.1	2279.424888	9.88131291682493E-324	517.2672664	258.6331347	99.86500301	0	0	0	0	0	0	0
6:15:34	-117.1848841	2293.278597	4.052960653	3.579147338	11.39026753	-0.082638245	1.124127151	51.78395341	999.7172807	29.1	2279.424888	9.88131291682493E-324	517.2672664	258.6331347	99.86500301	0	0	0	0	0	0	0
6:15:34	-117.1848841	2293.278597	4.052960653	3.579147338	11.39026753	-0.082638245	1.124127151	51.78395341	999.7172807	29.1	2279.424888	9.88131291682493E-324	517.2672664	258.6331347	99.86500301	0	0	0	0	0	0	0
6:15:34	-160.2100046	2319.898033	3.137763854	2.800923437	11.61677698	-1.840702781	0.250649101	51.59658415	1000.821488	29.1	2277.966743	9.88131291682493E-324	516.5941844	258.296837	99.86451354	0	0	0	0	0	0	0
6:15:34	-160.2100046	2319.898033	3.137763854	2.800923437	11.61677698	-1.840702781	0.250649101	51.59658415	1000.821488	29.1	2277.966743	9.88131291682493E-324	516.5941844	258.296837	99.86451354	0	0	0	0	0	0	0
6:15:34	-160.2100046	2319.898033	3.137763854	2.800923437	11.61677698	-1.840702781	0.250649101	51.59658415	1000.821488	29.1	2277.966743	9.88131291682493E-324	516.5941844	258.296837	99.86451354	0	0	0	0	0	0	0
6:15:34	-160.2100046	2319.898033	3.137763854	2.800923437	11.61677698	-1.840702781	0.250649101	51.59658415	1000.821488	29.1	2277.966743	9.88131291682493E-324	516.5941844	258.296837	99.86451354	0	0	0	0	0	0	0
6:15:34	-160.2100046	2319.898033	3.137763854	2.800923437	11.61677698	-1.840702781	0.250649101	51.59658415	1000.821488	29.1	2277.966743	9.88131291682493E-324	516.5941844	258.296837	99.86451354	0	0	0	0	0	0	0
6:15:34	-160.2100046	2319.898033	3.137763854	2.800923437	11.61677698	-1.840702781	0.250649101	51.59658415	1000.821488	29.1	2277.966743	9.88131291682493E-324	516.5941844	258.296837	99.86451354	0	0	0	0	0	0	0
6:15:34	-160.2100046	2319.898033	3.137763854	2.800923437	11.61677698	-1.840702781	0.250649101	51.59658415	1000.821488	29.1	2277.966743	9.88131291682493E-324	516.5941844	258.296837	99.86451354	0	0	0	0	0	0	0
6:15:34	-160.2100046	2319.898033	3.137763854	2.800923437	11.61677698	-1.840702781	0.250649101	51.59658415	1000.821488	29.1	2277.966743	9.88131291682493E-324	516.5941844	258.296837	99.86451354	0	0	0	0	0	0	0
6:15:34	220.8945336	2380.770865	1.960127093	1.8626488	12.03581381	-3.692271824	-1.00865166	51.50065108	1001.386842	29.1	2278.70974	9.88131291682493E-324	516.2495664	258.1246525	99.86426293	0	0	0	0	0	0	0
6:15:34	220.8945336	2380.770865	1.960127093	1.8626488	12.03581381	-3.692271824	-1.00865166	51.50065108	1001.386842	29.1	2278.70974	9.88131291682493E-324	516.2495664	258.1246525	99.86426293	0	0	0	0	0	0	0
6:15:34	220.8945336	2380.770865	1.960127093	1.8626488	12.03581381	-3.692271824	-1.00865166	51.50065108	1001.386842	29.1	2278.70974	9.88131291682493E-324	516.2495664	258.1246525	99.86426293	0	0	0	0	0	0	0
6:15:34	220.8945336	2380.770865	1.960127093	1.8626488	12.03581381	-3.692271824	-1.00865166	51.50065108	1001.386842	29.1	2278.70974	9.88131291682493E-324	516.2495664	258.1246525	99.86426293	0	0	0	0	0	0	0
6:15:34	220.8945336	2380.770865	1.960127093	1.8626488	12.03581381	-3.692271824	-1.00865166	51.50065108	1001.386842	29.1	2278.70974	9.88131291682493E-324	516.2495664	258.1246525	99.86426293	0	0	0	0	0	0	0
6:15:34	220.8945336	2380.770865	1.960127093	1.8626488	12.03581381	-3.692271824	-1.00865166	51.50065108	1001.386842	29.1	2278.70974	9.88131291682493E-324	516.2495664	258.1246525	99.86426293	0	0	0	0	0	0	0
6:15:34	220.8945336	2380.770865	1.960127093	1.8626488	12.03581381	-3.692271824	-1.00865166	51.50065108	1001.386842	29.1	2278.70974	9.88131291682493E-324	516.2495664	258.1246525	99.86426293	0	0	0	0	0	0	0
6:15:34	220.8945336	2380.770865	1.960127093	1.8626488	12.03581381	-3.692271824	-1.00865166	51.50065108	1001.386842	29.1	2278.70974	9.88131291682493E-324	516.2495664	258.1246525	99.86426293	0	0	0	0	0	0	0
6:15:34	220.8945336	2380.770865	1.960127093	1.8626488	12.03581381	-3.692271824	-1.00865166	51.50065108	1001.386842	29.1	2278.70974	9.88131291682493E-324	516.2495664	258.1246525	99.86426293	0	0	0	0	0	0	0
6:15:34	193.1711372	2465.017755	1.121889072	1.196620185	12.59089667	-5.438539174	-2.48922965	51.45153335	1001.676303	29.1	2281.864355	9.88131291682493E-324	516.073122	258.0364941	99.86413462	0	0	0	0	0	0	0
6:15:34	193.1711372	2465.017755	1.121889072	1.196620185	12.59089667	-5.438539174	-2.48922965	51.45153335	1001.676303	29.1	2281.864355	9.88131291682493E-324	516.073122	258.0364941	99.86413462	0	0	0	0	0	0	0
6:15:34	193.1711372	2465.017755	1.121889072	1.196620185	12.59089667	-5.438539174	-2.48922965	51.45153335	1001.676303	29.1	2281.864355	9.88131291682493E-324	516.073122	258.0364941	99.86413462	0	0	0	0	0	0	0
6:15:34	193.1711372	2465.017755	1.121889072	1.196620185	12.59089667	-5.438539174	-2.48922965	51.45153335	1001.676303	29.1	2281.864355	9.88131291682493E-324	516.073122	258.0364941	99.86413462	0	0	0	0	0	0	0
6:15:34	193.1711372	2465.017755	1.121889072	1.196620185	12.59089667	-5.438539174	-2.48922965	51.45153335	1001.676303	29.1	2281.864355	9.88131291682493E-324	516.073122	258.0364941	99.86413462	0	0	0	0	0	0	0
6:15:34	193.1711372	2465.017755	1.121889072	1.196620185	12.59089667	-5.438539174	-2.48922965	51.45153335	1001.676303	29.1	2281.864355	9.88131291682493E-324	516.073122	258.0364941	99.86413462	0	0	0	0	0	0	0
6:15:34	193.1711372	2465.017755	1.121889072	1.196620185	12.59089667	-5.438539174	-2.48922965	51.45153335	1001.676303	29.1	2281.864355	9.88131291682493E-324	516.073122	258.0364941	99.86413462	0	0	0	0	0	0	0
6:15:35	193.1711372	2465.017755	1.121889072	1.196620185	12.59089667	-5.438539174	-2.48922965	51.45153335	1001.676303	29.1	2281.864355	9.88131291682493E-324	516.073122	258.0364941	99.86413462	0	0	0	0	0	0	0
6:15:35	454.7279983	2570.963003	0.372511205	0.707621535	13.2343071	-6.806740057	-4.001285581	51.38638508	1003.646211	29.1	2287.697342	9.88131291682493E-324	515.9827825	257.991357	99.86406893	0	0	0	0	0	0	0
6:15:35	454.7279983	2570.963003	0.372511205	0.707621535	13.2343071	-6.806740057	-4.001285581	51.38638508	1003.646211	29.1	2287.697342	9.88131291682493E-324	515.9827825	257.991357	99.86406893	0	0	0	0	0	0	0
6:15:35	454.7279983	2570.963003	0.372511205	0.707621535	13.2343071	-6.806740057	-4.001285581	51.38638508	1003.646211	29.1	2287.697342	9.88131291682493E-324	515.9827825	257.991357	99.86406893	0	0	0	0	0	0	0
6:15:35	454.7279983	2570.963003	0.372511205	0.707621535	13.2343071	-6.806740057	-4.001285581	51.38638508	1003.646211	29.1	2287.697342	9.88131291682493E-324	515.9827825	257.991357	99.86406893	0	0	0	0	0	0	0
6:15:35	454.7279983	2570.963003	0.372511205	0.707621535	13.2343071	-6.806740057	-4.001285581	51.38638508	1003.646211	29.1	2287.697342	9.88131291682493E-324	515.9827825	257.991357	99.86406893	0	0	0	0	0	0	0
6:15:35	454.7279983	2570.963003	0.372511205	0.707621535	13.2343071	-6.806740057	-4.001285581	51.38638508	1003.646211	29.1	2287.697342	9.88131291682493E-324	515.9827825	257.991357	99.86406893	0	0	0	0	0	0	0
6:15:35	454.7279983	2570.963003	0.372511205	0.707621535	13.2343071	-6.806740057	-4.001285581	51.38638508	1003.646211	29.1	2287.697342	9.88131291682493E-324	515.9827825	257.991357	99.86406893	0	0	0	0	0	0	0
6:15:35	454.7279983	2570.963003	0.372511205	0.707621535	13.2343071	-6.806740057	-4.001285581	51.38638508	1003.646211	29.1	2287.697342	9.88131291682493E-324	515.9827825	257.991357	99.86406893	0	0	0	0	0	0	0
6:15:35	641.1899271	2689.835593	0.946085737	1.040574226	13.87152523	-6.928594909	-5.241442217	51.29542916	1004.654804	29.1	2296.395703	9.88131291682493E-324	515.9365286	257.9682468	99.86403529	0	0	0	0	0	0	0
6:15:35	641.1899271	2689.835593	0.946085737	1.040574226	13.87152523	-6.928594909	-5.241442217	51.29542916	1004.654804	29.1	2296.395703	9.88131291682493E-324	515.9365286	257.9682468	99.86403529	0	0	0	0	0	0	0
6:15:35	641.1899271	2689.835593	0.946085737	1.040574226	13.87152523	-6.928594909	-5.241442217	51.29542916	1004.654804	29.1	2296.395703	9.88131291682493E-324	515.9365286	257.9682468	99.86403529	0	0	0	0	0	0	0
6:15:35	641.1899271	2689.835593	0.946085737	1.040574226	13.87152523	-6.928594909	-5.241442217	51.29542916	1004.654804	29.1	2296.395703	9.88131291682493E-324	515.9365286	257.9682468	99.86403529	0	0	0	0	0	0	0
6:15:35	641.1899271	2689.835593	0.946085737	1.040574226	13.87152523	-6.928594909	-5.241442217	51.29542916	1004.654804	29.1	2296.395703	9.88131291682493E-324	515.9365286	257.9682468	99.86403529	0	0	0	0	0	0	0
6:15:35	641.1899271	2689.835593	0.946085737	1.040574226	13.87152523	-6.928594909	-5.241442217	51.29542916	1004.654804	29.1	2296.395703	9.88131291682493E-324	515.9365286	257.9682468	99.86403529	0	0	0	0	0	0	0
6:15:35	641.1899271	2689.835593	0.946085737	1.040574226	13.87152523	-6.928594909	-5.241442217	51.29542916	1004.654804	29.1	2296.395703	9.88131291682493E-324	515.9365286	257.9682468	99.86403529	0	0	0	0	0	0	0
6:15:35	641.1899271	2689.835593	0.946085737	1.040574226	13.87152523	-6.928594909	-5.241442217	51.29542916	1004.654804	29.1	2296.395703	9.88131291682493E-324	515.9365286	257.9682468	99.86403529	0	0	0	0	0	0	0
6:15:35	309.2908987	2779.44832	2.482051897	2.218958004	14.27810092	-5.514032594	-5.637626415	51.24885973	1005.171204	29.1	2307.71168	9.88131291682493E-324	515.9128467	257.9564143	99.86401807	0	0	0	0	0	0	0
6:15:35	309.2908987	2779.44832	2.482051897	2.218958004	14.27810092	-5.514032594	-5.637626415	51.24885973	1005.171204	29.1	2307.71168	9.88131291682493E-324	515.9128467	257.9564143	99.86401807	0	0	0	0	0	0	0
6:15:35	309.2908987	2779.44832	2.482051897	2.218958004	14.27810092	-5.514032594	-5.637626415	51.24885973	1005.171204	29.1	2307.71168	9.88131291682493E-324	515.9128467	257.9564143	99.86401807	0	0	0	0	0	0	0
6:15:35	309.2908987	2779.44832	2.482051897	2.218958004	14.27810092	-5.514032594	-5.637626415	51.24885973	1005.171204	29.1	2307.71168	9.88131291682493E-324	515.9128467	257.9564143	99.86401807	0	0	0	0	0	0	0
6:15:35	309.2908987	2779.44832	2.482051897	2.218958004	14.27810092	-5.514032594	-5.637626415	51.24885973	1005.171204	29.1	2307.71168	9.88131291682493E-324	515.9128467	257.9564143	99.86401807	0	0	0	0	0	0	0
6:15:35	309.2908987	2779.44832	2.482051897	2.218958004	14.27810092	-5.514032594	-5.637626415	51.24885973	1005.171204	29.1	2307.71168	9.88131291682493E-324	515.9128467	257.9564143	99.86401807	0	0	0	0	0	0	0
6:15:35	309.2908987	2779.44832	2.482051897	2.218958004	14.27810092	-5.514032594	-5.637626415	51.24885973	1005.171204	29.1	2307.71168	9.88131291682493E-324	515.9128467	257.9564143	99.86401807	0	0	0	0	0	0	0
6:15:35	309.2908987	2779.44832	2.482051897	2.218958004	14.27810092	-5.514032594	-5.637626415	51.24885973	1005.171204	29.1	2307.71168	9.88131291682493E-324	515.9128467	257.9564143	99.86401807	0	0	0	0	0	0	0
6:15:35	309.2908987	2779.44832	2.482051897	2.218958004	14.27810092	-5.514032594	-5.637626415	51.24885973	1005.171204	29.1	2307.71168	9.88131291682493E-324	515.9128467	257.9564143	99.86401807	0	0	0	0	0	0	0
6:15:35	363.0921241	2817.472244	3.814906571	3.722946498	14.39185167	-3.515240688	-5.146448725	51.22501618	1005.4356	29.1	2320.387372	9.88131291682493E-324	515.9007215	257.9503561	99.86400925	0	0	0	0	0	0	0
6:15:35	363.0921241	2817.472244	3.814906571	3.722946498	14.39185167	-3.515240688	-5.146448725	51.22501618	1005.4356	29.1	2320.387372	9.88131291682493E-324	515.9007215	257.9503561	99.86400925	0	0	0	0	0	0	0
6:15:35	363.0921241	2817.472244	3.814906571	3.722946498	14.39185167	-3.515240688	-5.146448725	51.22501618	1005.4356	29.1	2320.387372	9.88131291682493E-324	515.9007215	257.9503561	99.86400925	0	0	0	0	0	0	0
6:15:35	363.0921241	2817.472244	3.814906571	3.722946498	14.39185167	-3.515240688	-5.146448725	51.22501618	1005.4356	29.1	2320.387372	9.88131291682493E-324	515.9007215	257.9503561	99.86400925	0	0	0	0	0	0	0
6:15:35	363.0921241	2817.472244	3.814906571	3.722946498	14.39185167	-3.515240688	-5.146448725	51.22501618	1005.4356	29.1	2320.387372	9.88131291682493E-324	515.9007215	257.9503561	99.86400925	0	0	0	0	0	0	0
6:15:35	363.0921241	2817.472244	3.814906571	3.722946498	14.39185167	-3.515240688	-5.146448725	51.22501618	1005.4356	29.1	2320.387372	9.88131291682493E-324	515.9007215	257.9503561	99.86400925	0	0	0	0	0	0	0
6:15:36	363.0921241	2817.472244	3.814906571	3.722946498	14.39185167	-3.515240688	-5.146448725	51.22501618	1005.4356	29.1	2320.387372	9.88131291682493E-324	515.9007215	257.9503561	99.86400925	0	0	0	0	0	0	0
6:15:36	363.0921241	2817.472244	3.814906571	3.722946498	14.39185167	-3.515240688	-5.146448725	51.22501618	1005.4356	29.1	2320.387372	9.88131291682493E-324	515.9007215	257.9503561	99.86400925	0	0	0	0	0	0	0
6:15:36	5.762751551	2812.802845	5.360976165	5.221836607	14.26041206	-1.422387232	-4.014237747	51.60320828	1000.796379	29.1	2333.142719	9.88131291682493E-324	517.2306574	258.6153263	99.86498074	0	0	0	0	0	0	0
6:15:36	5.762751551	2812.802845	5.360976165	5.221836607	14.26041206	-1.422387232	-4.014237747	51.60320828	1000.796379	29.1	2333.142719	9.88131291682493E-324	517.2306574	258.6153263	99.86498074	0	0	0	0	0	0	0
6:15:36	5.762751551	2812.802845	5.360976165	5.221836607	14.26041206	-1.422387232	-4.014237747	51.60320828	1000.796379	29.1	2333.142719	9.88131291682493E-324	517.2306574	258.6153263	99.86498074	0	0	0	0	0	0	0
6:15:36	5.762751551	2812.802845	5.360976165	5.221836607	14.26041206	-1.422387232	-4.014237747	51.60320828	1000.796379	29.1	2333.142719	9.88131291682493E-324	517.2306574	258.6153263	99.86498074	0	0	0	0	0	0	0
6:15:36	5.762751551	2812.802845	5.360976165	5.221836607	14.26041206	-1.422387232	-4.014237747	51.60320828	1000.796379	29.1	2333.142719	9.88131291682493E-324	517.2306574	258.6153263	99.86498074	0	0	0	0	0	0	0
6:15:36	5.762751551	2812.802845	5.360976165	5.221836607	14.26041206	-1.422387232	-4.014237747	51.60320828	1000.796379	29.1	2333.142719	9.88131291682493E-324	517.2306574	258.6153263	99.86498074	0	0	0	0	0	0	0
6:15:36	5.762751551	2812.802845	5.360976165	5.221836607	14.26041206	-1.422387232	-4.014237747	51.60320828	1000.796379	29.1	2333.142719	9.88131291682493E-324	517.2306574	258.6153263	99.86498074	0	0	0	0	0	0	0
6:15:36	5.762751551	2812.802845	5.360976165	5.221836607	14.26041206	-1.422387232	-4.014237747	51.60320828	1000.796379	29.1	2333.142719	9.88131291682493E-324	517.2306574	258.6153263	99.86498074	0	0	0	0	0	0	0
6:15:36	-175.8178552	2768.678681	6.360339796	5.710964343	13.93181897	0.418145737	-2.543441726	51.79684264	998.4210982	29.1	2344.925944	9.88131291682493E-324	517.9115846	258.9557911	99.86547814	0	0	0	0	0	0	0
6:15:36	-175.8178552	2768.678681	6.360339796	5.710964343	13.93181897	0.418145737	-2.543441726	51.79684264	998.4210982	29.1	2344.925944	9.88131291682493E-324	517.9115846	258.9557911	99.86547814	0	0	0	0	0	0	0
6:15:36	-175.8178552	2768.678681	6.360339796	5.710964343	13.93181897	0.418145737	-2.543441726	51.79684264	998.4210982	29.1	2344.925944	9.88131291682493E-324	517.9115846	258.9557911	99.86547814	0	0	0	0	0	0	0
6:15:36	-175.8178552	2768.678681	6.360339796	5.710964343	13.93181897	0.418145737	-2.543441726	51.79684264	998.4210982	29.1	2344.925944	9.88131291682493E-324	517.9115846	258.9557911	99.86547814	0	0	0	0	0	0	0
6:15:36	-175.8178552	2768.678681	6.360339796	5.710964343	13.93181897	0.418145737	-2.543441726	51.79684264	998.4210982	29.1	2344.925944	9.88131291682493E-324	517.9115846	258.9557911	99.86547814	0	0	0	0	0	0	0
6:15:36	-175.8178552	2768.678681	6.360339796	5.710964343	13.93181897	0.418145737	-2.543441726	51.79684264	998.4210982	29.1	2344.925944	9.88131291682493E-324	517.9115846	258.9557911	99.86547814	0	0	0	0	0	0	0
6:15:36	-175.8178552	2768.678681	6.360339796	5.710964343	13.93181897	0.418145737	-2.543441726	51.79684264	998.4210982	29.1	2344.925944	9.88131291682493E-324	517.9115846	258.9557911	99.86547814	0	0	0	0	0	0	0
6:15:36	-175.8178552	2768.678681	6.360339796	5.710964343	13.93181897	0.418145737	-2.543441726	51.79684264	998.4210982	29.1	2344.925944	9.88131291682493E-324	517.9115846	258.9557911	99.86547814	0	0	0	0	0	0	0
6:15:36	-175.8178552	2768.678681	6.360339796	5.710964343	13.93181897	0.418145737	-2.543441726	51.79684264	998.4210982	29.1	2344.925944	9.88131291682493E-324	517.9115846	258.9557911	99.86547814	0	0	0	0	0	0	0
6:15:36	-71.35471787	2700.056412	6.948621976	6.140773743	13.49029931	1.746458617	-1.020034164	51.89598343	997.2049543	29.1	2354.914283	9.88131291682493E-324	518.2602193	259.130109	99.86573281	0	0	0	0	0	0	0
6:15:36	-71.35471787	2700.056412	6.948621976	6.140773743	13.49029931	1.746458617	-1.020034164	51.89598343	997.2049543	29.1	2354.914283	9.88131291682493E-324	518.2602193	259.130109	99.86573281	0	0	0	0	0	0	0
6:15:36	-71.35471787	2700.056412	6.948621976	6.140773743	13.49029931	1.746458617	-1.020034164	51.89598343	997.2049543	29.1	2354.914283	9.88131291682493E-324	518.2602193	259.130109	99.86573281	0	0	0	0	0	0	0
6:15:36	-71.35471787	2700.056412	6.948621976	6.140773743	13.49029931	1.746458617	-1.020034164	51.89598343	997.2049543	29.1	2354.914283	9.88131291682493E-324	518.2602193	259.130109	99.86573281	0	0	0	0	0	0	0
6:15:36	-71.35471787	2700.056412	6.948621976	6.140773743	13.49029931	1.746458617	-1.020034164	51.89598343	997.2049543	29.1	2354.914283	9.88131291682493E-324	518.2602193	259.130109	99.86573281	0	0	0	0	0	0	0
6:15:36	-71.35471787	2700.056412	6.948621976	6.140773743	13.49029931	1.746458617	-1.020034164	51.89598343	997.2049543	29.1	2354.914283	9.88131291682493E-324	518.2602193	259.130109	99.86573281	0	0	0	0	0	0	0
6:15:36	-71.35471787	2700.056412	6.948621976	6.140773743	13.49029931	1.746458617	-1.020034164	51.89598343	997.2049543	29.1	2354.914283	9.88131291682493E-324	518.2602193	259.130109	99.86573281	0	0	0	0	0	0	0
6:15:36	-71.35471787	2700.056412	6.948621976	6.140773743	13.49029931	1.746458617	-1.020034164	51.89598343	997.2049543	29.1	2354.914283	9.88131291682493E-324	518.2602193	259.130109	99.86573281	0	0	0	0	0	0	0
6:15:36	-88.24131155	2625.949507	6.753270452	6.108348157	13.07007325	2.231658812	0.215022508	51.94674352	996.5822886	29.1	2362.746473	9.88131291682493E-324	518.4387203	259.2193598	99.8658632	0	0	0	0	0	0	0
6:15:36	-88.24131155	2625.949507	6.753270452	6.108348157	13.07007325	2.231658812	0.215022508	51.94674352	996.5822886	29.1	2362.746473	9.88131291682493E-324	518.4387203	259.2193598	99.8658632	0	0	0	0	0	0	0
6:15:36	-88.24131155	2625.949507	6.753270452	6.108348157	13.07007325	2.231658812	0.215022508	51.94674352	996.5822886	29.1	2362.746473	9.88131291682493E-324	518.4387203	259.2193598	99.8658632	0	0	0	0	0	0	0
6:15:36	-88.24131155	2625.949507	6.753270452	6.108348157	13.07007325	2.231658812	0.215022508	51.94674352	996.5822886	29.1	2362.746473	9.88131291682493E-324	518.4387203	259.2193598	99.8658632	0	0	0	0	0	0	0
6:15:36	-88.24131155	2625.949507	6.753270452	6.108348157	13.07007325	2.231658812	0.215022508	51.94674352	996.5822886	29.1	2362.746473	9.88131291682493E-324	518.4387203	259.2193598	99.8658632	0	0	0	0	0	0	0
6:15:37	-88.24131155	2625.949507	6.753270452	6.108348157	13.07007325	2.231658812	0.215022508	51.94674352	996.5822886	29.1	2362.746473	9.88131291682493E-324	518.4387203	259.2193598	99.8658632	0	0	0	0	0	0	0
6:15:37	-88.24131155	2625.949507	6.753270452	6.108348157	13.07007325	2.231658812	0.215022508	51.94674352	996.5822886	29.1	2362.746473	9.88131291682493E-324	518.4387203	259.2193598	99.8658632	0	0	0	0	0	0	0
6:15:37	-88.24131155	2625.949507	6.753270452	6.108348157	13.07007325	2.231658812	0.215022508	51.94674352	996.5822886	29.1	2362.746473	9.88131291682493E-324	518.4387203	259.2193598	99.8658632	0	0	0	0	0	0	0
6:15:37	-188.0915755	2558.022276	6.431234471	5.989114256	12.7117175	2.330113312	1.054275524	51.82633268	999.4940438	29.1	2368.567458	9.88131291682493E-324	518.5301128	259.2650562	99.86592996	0	0	0	0	0	0	0
6:15:37	-188.0915755	2558.022276	6.431234471	5.989114256	12.7117175	2.330113312	1.054275524	51.82633268	999.4940438	29.1	2368.567458	9.88131291682493E-324	518.5301128	259.2650562	99.86592996	0	0	0	0	0	0	0
6:15:37	-188.0915755	2558.022276	6.431234471	5.989114256	12.7117175	2.330113312	1.054275524	51.82633268	999.4940438	29.1	2368.567458	9.88131291682493E-324	518.5301128	259.2650562	99.86592996	0	0	0	0	0	0	0
6:15:37	-188.0915755	2558.022276	6.431234471	5.989114256	12.7117175	2.330113312	1.054275524	51.82633268	999.4940438	29.1	2368.567458	9.88131291682493E-324	518.5301128	259.2650562	99.86592996	0	0	0	0	0	0	0
6:15:37	-188.0915755	2558.022276	6.431234471	5.989114256	12.7117175	2.330113312	1.054275524	51.82633268	999.4940438	29.1	2368.567458	9.88131291682493E-324	518.5301128	259.2650562	99.86592996	0	0	0	0	0	0	0
6:15:37	-188.0915755	2558.022276	6.431234471	5.989114256	12.7117175	2.330113312	1.054275524	51.82633268	999.4940438	29.1	2368.567458	9.88131291682493E-324	518.5301128	259.2650562	99.86592996	0	0	0	0	0	0	0
6:15:37	-188.0915755	2558.022276	6.431234471	5.989114256	12.7117175	2.330113312	1.054275524	51.82633268	999.4940438	29.1	2368.567458	9.88131291682493E-324	518.5301128	259.2650562	99.86592996	0	0	0	0	0	0	0
6:15:37	-188.0915755	2558.022276	6.431234471	5.989114256	12.7117175	2.330113312	1.054275524	51.82633268	999.4940438	29.1	2368.567458	9.88131291682493E-324	518.5301128	259.2650562	99.86592996	0	0	0	0	0	0	0
6:15:37	-188.0915755	2558.022276	6.431234471	5.989114256	12.7117175	2.330113312	1.054275524	51.82633268	999.4940438	29.1	2368.567458	9.88131291682493E-324	518.5301128	259.2650562	99.86592996	0	0	0	0	0	0	0
6:15:37	-211.0234147	2503.497317	6.197776049	5.398818499	12.41719936	2.281618016	1.557701068	51.76468233	1000.984862	29.1	2372.664891	9.88131291682493E-324	518.5769057	259.2884528	99.86596414	0	0	0	0	0	0	0
6:15:37	-211.0234147	2503.497317	6.197776049	5.398818499	12.41719936	2.281618016	1.557701068	51.76468233	1000.984862	29.1	2372.664891	9.88131291682493E-324	518.5769057	259.2884528	99.86596414	0	0	0	0	0	0	0
6:15:37	-211.0234147	2503.497317	6.197776049	5.398818499	12.41719936	2.281618016	1.557701068	51.76468233	1000.984862	29.1	2372.664891	9.88131291682493E-324	518.5769057	259.2884528	99.86596414	0	0	0	0	0	0	0
6:15:37	-211.0234147	2503.497317	6.197776049	5.398818499	12.41719936	2.281618016	1.557701068	51.76468233	1000.984862	29.1	2372.664891	9.88131291682493E-324	518.5769057	259.2884528	99.86596414	0	0	0	0	0	0	0
6:15:37	-211.0234147	2503.497317	6.197776049	5.398818499	12.41719936	2.281618016	1.557701068	51.76468233	1000.984862	29.1	2372.664891	9.88131291682493E-324	518.5769057	259.2884528	99.86596414	0	0	0	0	0	0	0
6:15:37	-211.0234147	2503.497317	6.197776049	5.398818499	12.41719936	2.281618016	1.557701068	51.76468233	1000.984862	29.1	2372.664891	9.88131291682493E-324	518.5769057	259.2884528	99.86596414	0	0	0	0	0	0	0
6:15:37	-211.0234147	2503.497317	6.197776049	5.398818499	12.41719936	2.281618016	1.557701068	51.76468233	1000.984862	29.1	2372.664891	9.88131291682493E-324	518.5769057	259.2884528	99.86596414	0	0	0	0	0	0	0
6:15:37	-211.0234147	2503.497317	6.197776049	5.398818499	12.41719936	2.281618016	1.557701068	51.76468233	1000.984862	29.1	2372.664891	9.88131291682493E-324	518.5769057	259.2884528	99.86596414	0	0	0	0	0	0	0
6:15:37	86.96041169	2457.771594	5.947477337	5.288947072	12.16985407	2.167908424	1.819918947	51.73311735	1001.748162	29.1	2375.344456	9.88131291682493E-324	518.6008637	259.3004318	99.86598164	0	0	0	0	0	0	0
6:15:37	86.96041169	2457.771594	5.947477337	5.288947072	12.16985407	2.167908424	1.819918947	51.73311735	1001.748162	29.1	2375.344456	9.88131291682493E-324	518.6008637	259.3004318	99.86598164	0	0	0	0	0	0	0
6:15:37	86.96041169	2457.771594	5.947477337	5.288947072	12.16985407	2.167908424	1.819918947	51.73311735	1001.748162	29.1	2375.344456	9.88131291682493E-324	518.6008637	259.3004318	99.86598164	0	0	0	0	0	0	0
6:15:37	86.96041169	2457.771594	5.947477337	5.288947072	12.16985407	2.167908424	1.819918947	51.73311735	1001.748162	29.1	2375.344456	9.88131291682493E-324	518.6008637	259.3004318	99.86598164	0	0	0	0	0	0	0
6:15:37	86.96041169	2457.771594	5.947477337	5.288947072	12.16985407	2.167908424	1.819918947	51.73311735	1001.748162	29.1	2375.344456	9.88131291682493E-324	518.6008637	259.3004318	99.86598164	0	0	0	0	0	0	0
6:15:37	86.96041169	2457.771594	5.947477337	5.288947072	12.16985407	2.167908424	1.819918947	51.73311735	1001.748162	29.1	2375.344456	9.88131291682493E-324	518.6008637	259.3004318	99.86598164	0	0	0	0	0	0	0
6:15:37	86.96041169	2457.771594	5.947477337	5.288947072	12.16985407	2.167908424	1.819918947	51.73311735	1001.748162	29.1	2375.344456	9.88131291682493E-324	518.6008637	259.3004318	99.86598164	0	0	0	0	0	0	0
6:15:37	86.96041169	2457.771594	5.947477337	5.288947072	12.16985407	2.167908424	1.819918947	51.73311735	1001.748162	29.1	2375.344456	9.88131291682493E-324	518.6008637	259.3004318	99.86598164	0	0	0	0	0	0	0
6:15:37	-197.4067492	2416.022592	5.798148397	5.373628901	11.96713329	2.018049113	1.923886501	51.71695609	1002.138971	29.1	2372.899409	9.88131291682493E-324	518.6131302	259.3065651	99.8659906	0	0	0	0	0	0	0
6:15:37	-197.4067492	2416.022592	5.798148397	5.373628901	11.96713329	2.018049113	1.923886501	51.71695609	1002.138971	29.1	2372.899409	9.88131291682493E-324	518.6131302	259.3065651	99.8659906	0	0	0	0	0	0	0
6:15:37	-197.4067492	2416.022592	5.798148397	5.373628901	11.96713329	2.018049113	1.923886501	51.71695609	1002.138971	29.1	2372.899409	9.88131291682493E-324	518.6131302	259.3065651	99.8659906	0	0	0	0	0	0	0
6:15:37	-197.4067492	2416.022592	5.798148397	5.373628901	11.96713329	2.018049113	1.923886501	51.71695609	1002.138971	29.1	2372.899409	9.88131291682493E-324	518.6131302	259.3065651	99.8659906	0	0	0	0	0	0	0
6:15:38	-197.4067492	2416.022592	5.798148397	5.373628901	11.96713329	2.018049113	1.923886501	51.71695609	1002.138971	29.1	2372.899409	9.88131291682493E-324	518.6131302	259.3065651	99.8659906	0	0	0	0	0	0	0
6:15:38	-197.4067492	2416.022592	5.798148397	5.373628901	11.96713329	2.018049113	1.923886501	51.71695609	1002.138971	29.1	2372.899409	9.88131291682493E-324	518.6131302	259.3065651	99.8659906	0	0	0	0	0	0	0
6:15:38	-197.4067492	2416.022592	5.798148397	5.373628901	11.96713329	2.018049113	1.923886501	51.71695609	1002.138971	29.1	2372.899409	9.88131291682493E-324	518.6131302	259.3065651	99.8659906	0	0	0	0	0	0	0
6:15:38	-197.4067492	2416.022592	5.798148397	5.373628901	11.96713329	2.018049113	1.923886501	51.71695609	1002.138971	29.1	2372.899409	9.88131291682493E-324	518.6131302	259.3065651	99.8659906	0	0	0	0	0	0	0
6:15:38	-197.4067492	2416.022592	5.798148397	5.373628901	11.96713329	2.018049113	1.923886501	51.71695609	1002.138971	29.1	2372.899409	9.88131291682493E-324	518.6131302	259.3065651	99.8659906	0	0	0	0	0	0	0
6:15:38	-191.3694796	2383.697767	5.601131979	5.387801997	11.80094024	1.886593146	1.931861888	51.56228152	1003.197945	29.1	2360.547274	9.88131291682493E-324	517.7219787	258.8607453	99.86501919	0	0	0	0	0	0	0
6:15:38	-191.3694796	2383.697767	5.601131979	5.387801997	11.80094024	1.886593146	1.931861888	51.56228152	1003.197945	29.1	2360.547274	9.88131291682493E-324	517.7219787	258.8607453	99.86501919	0	0	0	0	0	0	0
6:15:38	-191.3694796	2383.697767	5.601131979	5.387801997	11.80094024	1.886593146	1.931861888	51.56228152	1003.197945	29.1	2360.547274	9.88131291682493E-324	517.7219787	258.8607453	99.86501919	0	0	0	0	0	0	0
6:15:38	-191.3694796	2383.697767	5.601131979	5.387801997	11.80094024	1.886593146	1.931861888	51.56228152	1003.197945	29.1	2360.547274	9.88131291682493E-324	517.7219787	258.8607453	99.86501919	0	0	0	0	0	0	0
6:15:38	-191.3694796	2383.697767	5.601131979	5.387801997	11.80094024	1.886593146	1.931861888	51.56228152	1003.197945	29.1	2360.547274	9.88131291682493E-324	517.7219787	258.8607453	99.86501919	0	0	0	0	0	0	0
6:15:38	-191.3694796	2383.697767	5.601131979	5.387801997	11.80094024	1.886593146	1.931861888	51.56228152	1003.197945	29.1	2360.547274	9.88131291682493E-324	517.7219787	258.8607453	99.86501919	0	0	0	0	0	0	0
6:15:38	-191.3694796	2383.697767	5.601131979	5.387801997	11.80094024	1.886593146	1.931861888	51.56228152	1003.197945	29.1	2360.547274	9.88131291682493E-324	517.7219787	258.8607453	99.86501919	0	0	0	0	0	0	0
6:15:38	-191.3694796	2383.697767	5.601131979	5.387801997	11.80094024	1.886593146	1.931861888	51.56228152	1003.197945	29.1	2360.547274	9.88131291682493E-324	517.7219787	258.8607453	99.86501919	0	0	0	0	0	0	0
6:15:38	-67.46050155	2357.350121	5.234467573	5.186082623	11.6641454	1.770135691	1.886457287	51.48308814	1003.74014	29.1	2345.061452	9.88131291682493E-324	517.2657091	258.6324856	99.86452182	0	0	0	0	0	0	0
6:15:38	-67.46050155	2357.350121	5.234467573	5.186082623	11.6641454	1.770135691	1.886457287	51.48308814	1003.74014	29.1	2345.061452	9.88131291682493E-324	517.2657091	258.6324856	99.86452182	0	0	0	0	0	0	0
6:15:38	-67.46050155	2357.350121	5.234467573	5.186082623	11.6641454	1.770135691	1.886457287	51.48308814	1003.74014	29.1	2345.061452	9.88131291682493E-324	517.2657091	258.6324856	99.86452182	0	0	0	0	0	0	0
6:15:38	-67.46050155	2357.350121	5.234467573	5.186082623	11.6641454	1.770135691	1.886457287	51.48308814	1003.74014	29.1	2345.061452	9.88131291682493E-324	517.2657091	258.6324856	99.86452182	0	0	0	0	0	0	0
6:15:38	-67.46050155	2357.350121	5.234467573	5.186082623	11.6641454	1.770135691	1.886457287	51.48308814	1003.74014	29.1	2345.061452	9.88131291682493E-324	517.2657091	258.6324856	99.86452182	0	0	0	0	0	0	0
6:15:38	-67.46050155	2357.350121	5.234467573	5.186082623	11.6641454	1.770135691	1.886457287	51.48308814	1003.74014	29.1	2345.061452	9.88131291682493E-324	517.2657091	258.6324856	99.86452182	0	0	0	0	0	0	0
6:15:38	-67.46050155	2357.350121	5.234467573	5.186082623	11.6641454	1.770135691	1.886457287	51.48308814	1003.74014	29.1	2345.061452	9.88131291682493E-324	517.2657091	258.6324856	99.86452182	0	0	0	0	0	0	0
6:15:38	-67.46050155	2357.350121	5.234467573	5.186082623	11.6641454	1.770135691	1.886457287	51.48308814	1003.74014	29.1	2345.061452	9.88131291682493E-324	517.2657091	258.6324856	99.86452182	0	0	0	0	0	0	0
6:15:38	-67.46050155	2357.350121	5.234467573	5.186082623	11.6641454	1.770135691	1.886457287	51.48308814	1003.74014	29.1	2345.061452	9.88131291682493E-324	517.2657091	258.6324856	99.86452182	0	0	0	0	0	0	0
6:15:38	-68.2376728	2336.05651	5.185631398	4.910722303	11.55437845	1.671397474	1.816434131	51.44254113	1004.017744	29.1	2327.658951	9.88131291682493E-324	517.0320991	258.5156166	99.86426717	0	0	0	0	0	0	0
6:15:38	-68.2376728	2336.05651	5.185631398	4.910722303	11.55437845	1.671397474	1.816434131	51.44254113	1004.017744	29.1	2327.658951	9.88131291682493E-324	517.0320991	258.5156166	99.86426717	0	0	0	0	0	0	0
6:15:38	-68.2376728	2336.05651	5.185631398	4.910722303	11.55437845	1.671397474	1.816434131	51.44254113	1004.017744	29.1	2327.658951	9.88131291682493E-324	517.0320991	258.5156166	99.86426717	0	0	0	0	0	0	0
6:15:38	-68.2376728	2336.05651	5.185631398	4.910722303	11.55437845	1.671397474	1.816434131	51.44254113	1004.017744	29.1	2327.658951	9.88131291682493E-324	517.0320991	258.5156166	99.86426717	0	0	0	0	0	0	0
6:15:38	-68.2376728	2336.05651	5.185631398	4.910722303	11.55437845	1.671397474	1.816434131	51.44254113	1004.017744	29.1	2327.658951	9.88131291682493E-324	517.0320991	258.5156166	99.86426717	0	0	0	0	0	0	0
6:15:38	-68.2376728	2336.05651	5.185631398	4.910722303	11.55437845	1.671397474	1.816434131	51.44254113	1004.017744	29.1	2327.658951	9.88131291682493E-324	517.0320991	258.5156166	99.86426717	0	0	0	0	0	0	0
6:15:38	-68.2376728	2336.05651	5.185631398	4.910722303	11.55437845	1.671397474	1.816434131	51.44254113	1004.017744	29.1	2327.658951	9.88131291682493E-324	517.0320991	258.5156166	99.86426717	0	0	0	0	0	0	0
6:15:38	-68.2376728	2336.05651	5.185631398	4.910722303	11.55437845	1.671397474	1.816434131	51.44254113	1004.017744	29.1	2327.658951	9.88131291682493E-324	517.0320991	258.5156166	99.86426717	0	0	0	0	0	0	0
6:15:38	-205.7784725	2318.742141	5.025163276	4.907137819	11.47007376	1.588819507	1.738070275	51.42178106	1003.370877	29.1	2311.596791	9.88131291682493E-324	516.9124907	258.4557797	99.86413679	0	0	0	0	0	0	0
6:15:38	-205.7784725	2318.742141	5.025163276	4.907137819	11.47007376	1.588819507	1.738070275	51.42178106	1003.370877	29.1	2311.596791	9.88131291682493E-324	516.9124907	258.4557797	99.86413679	0	0	0	0	0	0	0
6:15:39	-205.7784725	2318.742141	5.025163276	4.907137819	11.47007376	1.588819507	1.738070275	51.42178106	1003.370877	29.1	2311.596791	9.88131291682493E-324	516.9124907	258.4557797	99.86413679	0	0	0	0	0	0	0
6:15:39	-205.7784725	2318.742141	5.025163276	4.907137819	11.47007376	1.588819507	1.738070275	51.42178106	1003.370877	29.1	2311.596791	9.88131291682493E-324	516.9124907	258.4557797	99.86413679	0	0	0	0	0	0	0
6:15:39	-205.7784725	2318.742141	5.025163276	4.907137819	11.47007376	1.588819507	1.738070275	51.42178106	1003.370877	29.1	2311.596791	9.88131291682493E-324	516.9124907	258.4557797	99.86413679	0	0	0	0	0	0	0
6:15:39	-205.7784725	2318.742141	5.025163276	4.907137819	11.47007376	1.588819507	1.738070275	51.42178106	1003.370877	29.1	2311.596791	9.88131291682493E-324	516.9124907	258.4557797	99.86413679	0	0	0	0	0	0	0
6:15:39	-205.7784725	2318.742141	5.025163276	4.907137819	11.47007376	1.588819507	1.738070275	51.42178106	1003.370877	29.1	2311.596791	9.88131291682493E-324	516.9124907	258.4557797	99.86413679	0	0	0	0	0	0	0
6:15:39	-205.7784725	2318.742141	5.025163276	4.907137819	11.47007376	1.588819507	1.738070275	51.42178106	1003.370877	29.1	2311.596791	9.88131291682493E-324	516.9124907	258.4557797	99.86413679	0	0	0	0	0	0	0
6:15:39	-160.4970659	2306.965912	4.911131597	4.394334563	11.41211777	1.532171587	1.665811981	51.5087519	1001.903521	29.1	2301.795693	9.88131291682493E-324	516.8512512	258.4251432	99.86407004	0	0	0	0	0	0	0
6:15:39	-160.4970659	2306.965912	4.911131597	4.394334563	11.41211777	1.532171587	1.665811981	51.5087519	1001.903521	29.1	2301.795693	9.88131291682493E-324	516.8512512	258.4251432	99.86407004	0	0	0	0	0	0	0
6:15:39	-160.4970659	2306.965912	4.911131597	4.394334563	11.41211777	1.532171587	1.665811981	51.5087519	1001.903521	29.1	2301.795693	9.88131291682493E-324	516.8512512	258.4251432	99.86407004	0	0	0	0	0	0	0
6:15:39	-160.4970659	2306.965912	4.911131597	4.394334563	11.41211777	1.532171587	1.665811981	51.5087519	1001.903521	29.1	2301.795693	9.88131291682493E-324	516.8512512	258.4251432	99.86407004	0	0	0	0	0	0	0
6:15:39	-160.4970659	2306.965912	4.911131597	4.394334563	11.41211777	1.532171587	1.665811981	51.5087519	1001.903521	29.1	2301.795693	9.88131291682493E-324	516.8512512	258.4251432	99.86407004	0	0	0	0	0	0	0
6:15:39	-160.4970659	2306.965912	4.911131597	4.394334563	11.41211777	1.532171587	1.665811981	51.5087519	1001.903521	29.1	2301.795693	9.88131291682493E-324	516.8512512	258.4251432	99.86407004	0	0	0	0	0	0	0
6:15:39	-160.4970659	2306.965912	4.911131597	4.394334563	11.41211777	1.532171587	1.665811981	51.5087519	1001.903521	29.1	2301.795693	9.88131291682493E-324	516.8512512	258.4251432	99.86407004	0	0	0	0	0	0	0
6:15:39	-160.4970659	2306.965912	4.911131597	4.394334563	11.41211777	1.532171587	1.665811981	51.5087519	1001.903521	29.1	2301.795693	9.88131291682493E-324	516.8512512	258.4251432	99.86407004	0	0	0	0	0	0	0
6:15:39	-160.4970659	2306.965912	4.911131597	4.394334563	11.41211777	1.532171587	1.665811981	51.5087519	1001.903521	29.1	2301.795693	9.88131291682493E-324	516.8512512	258.4251432	99.86407004	0	0	0	0	0	0	0
6:15:39	-112.7111697	2299.624163	4.850747378	4.457715296	11.3700923	1.496623853	1.603511734	51.55328097	1001.152235	29.1	2293.125755	9.88131291682493E-324	516.8198966	258.4094573	99.86403586	0	0	0	0	0	0	0
6:15:39	-112.7111697	2299.624163	4.850747378	4.457715296	11.3700923	1.496623853	1.603511734	51.55328097	1001.152235	29.1	2293.125755	9.88131291682493E-324	516.8198966	258.4094573	99.86403586	0	0	0	0	0	0	0
6:15:39	-112.7111697	2299.624163	4.850747378	4.457715296	11.3700923	1.496623853	1.603511734	51.55328097	1001.152235	29.1	2293.125755	9.88131291682493E-324	516.8198966	258.4094573	99.86403586	0	0	0	0	0	0	0
6:15:39	-112.7111697	2299.624163	4.850747378	4.457715296	11.3700923	1.496623853	1.603511734	51.55328097	1001.152235	29.1	2293.125755	9.88131291682493E-324	516.8198966	258.4094573	99.86403586	0	0	0	0	0	0	0
6:15:39	-112.7111697	2299.624163	4.850747378	4.457715296	11.3700923	1.496623853	1.603511734	51.55328097	1001.152235	29.1	2293.125755	9.88131291682493E-324	516.8198966	258.4094573	99.86403586	0	0	0	0	0	0	0
6:15:39	-112.7111697	2299.624163	4.850747378	4.457715296	11.3700923	1.496623853	1.603511734	51.55328097	1001.152235	29.1	2293.125755	9.88131291682493E-324	516.8198966	258.4094573	99.86403586	0	0	0	0	0	0	0
6:15:39	-112.7111697	2299.624163	4.850747378	4.457715296	11.3700923	1.496623853	1.603511734	51.55328097	1001.152235	29.1	2293.125755	9.88131291682493E-324	516.8198966	258.4094573	99.86403586	0	0	0	0	0	0	0
6:15:39	-112.7111697	2299.624163	4.850747378	4.457715296	11.3700923	1.496623853	1.603511734	51.55328097	1001.152235	29.1	2293.125755	9.88131291682493E-324	516.8198966	258.4094573	99.86403586	0	0	0	0	0	0	0
6:15:39	-331.7907109	2292.082811	4.792334657	4.640390232	11.33801526	1.264495413	1.536278008	51.57607986	1000.767576	29.1	2287.145066	9.88131291682493E-324	516.8038431	258.4014262	99.86401836	0	0	0	0	0	0	0
6:15:39	-331.7907109	2292.082811	4.792334657	4.640390232	11.33801526	1.264495413	1.536278008	51.57607986	1000.767576	29.1	2287.145066	9.88131291682493E-324	516.8038431	258.4014262	99.86401836	0	0	0	0	0	0	0
6:15:39	-331.7907109	2292.082811	4.792334657	4.640390232	11.33801526	1.264495413	1.536278008	51.57607986	1000.767576	29.1	2287.145066	9.88131291682493E-324	516.8038431	258.4014262	99.86401836	0	0	0	0	0	0	0
6:15:39	-331.7907109	2292.082811	4.792334657	4.640390232	11.33801526	1.264495413	1.536278008	51.57607986	1000.767576	29.1	2287.145066	9.88131291682493E-324	516.8038431	258.4014262	99.86401836	0	0	0	0	0	0	0
6:15:39	-331.7907109	2292.082811	4.792334657	4.640390232	11.33801526	1.264495413	1.536278008	51.57607986	1000.767576	29.1	2287.145066	9.88131291682493E-324	516.8038431	258.4014262	99.86401836	0	0	0	0	0	0	0
6:15:39	-331.7907109	2292.082811	4.792334657	4.640390232	11.33801526	1.264495413	1.536278008	51.57607986	1000.767576	29.1	2287.145066	9.88131291682493E-324	516.8038431	258.4014262	99.86401836	0	0	0	0	0	0	0
6:15:39	-331.7907109	2292.082811	4.792334657	4.640390232	11.33801526	1.264495413	1.536278008	51.57607986	1000.767576	29.1	2287.145066	9.88131291682493E-324	516.8038431	258.4014262	99.86401836	0	0	0	0	0	0	0
6:15:39	-331.7907109	2292.082811	4.792334657	4.640390232	11.33801526	1.264495413	1.536278008	51.57607986	1000.767576	29.1	2287.145066	9.88131291682493E-324	516.8038431	258.4014262	99.86401836	0	0	0	0	0	0	0
6:15:39	-71.16380399	2294.125359	4.276915345	4.428263799	11.38852781	0.049285651	1.17263834	51.58775289	1001.979487	29.1	2280.534882	9.88131291682493E-324	516.7956237	258.3973142	99.8640094	0	0	0	0	0	0	0
6:15:40	-71.16380399	2294.125359	4.276915345	4.428263799	11.38852781	0.049285651	1.17263834	51.58775289	1001.979487	29.1	2280.534882	9.88131291682493E-324	516.7956237	258.3973142	99.8640094	0	0	0	0	0	0	0
6:15:40	-71.16380399	2294.125359	4.276915345	4.428263799	11.38852781	0.049285651	1.17263834	51.58775289	1001.979487	29.1	2280.534882	9.88131291682493E-324	516.7956237	258.3973142	99.8640094	0	0	0	0	0	0	0
6:15:40	-71.16380399	2294.125359	4.276915345	4.428263799	11.38852781	0.049285651	1.17263834	51.58775289	1001.979487	29.1	2280.534882	9.88131291682493E-324	516.7956237	258.3973142	99.8640094	0	0	0	0	0	0	0
6:15:40	-71.16380399	2294.125359	4.276915345	4.428263799	11.38852781	0.049285651	1.17263834	51.58775289	1001.979487	29.1	2280.534882	9.88131291682493E-324	516.7956237	258.3973142	99.8640094	0	0	0	0	0	0	0
6:15:40	-71.16380399	2294.125359	4.276915345	4.428263799	11.38852781	0.049285651	1.17263834	51.58775289	1001.979487	29.1	2280.534882	9.88131291682493E-324	516.7956237	258.3973142	99.8640094	0	0	0	0	0	0	0
6:15:40	-71.16380399	2294.125359	4.276915345	4.428263799	11.38852781	0.049285651	1.17263834	51.58775289	1001.979487	29.1	2280.534882	9.88131291682493E-324	516.7956237	258.3973142	99.8640094	0	0	0	0	0	0	0
6:15:40	-71.16380399	2294.125359	4.276915345	4.428263799	11.38852781	0.049285651	1.17263834	51.58775289	1001.979487	29.1	2280.534882	9.88131291682493E-324	516.7956237	258.3973142	99.8640094	0	0	0	0	0	0	0
6:15:40	-71.16380399	2294.125359	4.276915345	4.428263799	11.38852781	0.049285651	1.17263834	51.58775289	1001.979487	29.1	2280.534882	9.88131291682493E-324	516.7956237	258.3973142	99.8640094	0	0	0	0	0	0	0
6:15:40	42.99224436	2319.58628	3.232340656	3.246503065	11.59775824	-1.684765747	0.33549483	51.49612948	1002.599985	29.1	2277.718996	9.88131291682493E-324	516.5449753	258.2722329	99.86400481	0	0	0	0	0	0	0
6:15:40	42.99224436	2319.58628	3.232340656	3.246503065	11.59775824	-1.684765747	0.33549483	51.49612948	1002.599985	29.1	2277.718996	9.88131291682493E-324	516.5449753	258.2722329	99.86400481	0	0	0	0	0	0	0
6:15:40	42.99224436	2319.58628	3.232340656	3.246503065	11.59775824	-1.684765747	0.33549483	51.49612948	1002.599985	29.1	2277.718996	9.88131291682493E-324	516.5449753	258.2722329	99.86400481	0	0	0	0	0	0	0
6:15:40	42.99224436	2319.58628	3.232340656	3.246503065	11.59775824	-1.684765747	0.33549483	51.49612948	1002.599985	29.1	2277.718996	9.88131291682493E-324	516.5449753	258.2722329	99.86400481	0	0	0	0	0	0	0
6:15:40	42.99224436	2319.58628	3.232340656	3.246503065	11.59775824	-1.684765747	0.33549483	51.49612948	1002.599985	29.1	2277.718996	9.88131291682493E-324	516.5449753	258.2722329	99.86400481	0	0	0	0	0	0	0
6:15:40	42.99224436	2319.58628	3.232340656	3.246503065	11.59775824	-1.684765747	0.33549483	51.49612948	1002.599985	29.1	2277.718996	9.88131291682493E-324	516.5449753	258.2722329	99.86400481	0	0	0	0	0	0	0
6:15:40	42.99224436	2319.58628	3.232340656	3.246503065	11.59775824	-1.684765747	0.33549483	51.49612948	1002.599985	29.1	2277.718996	9.88131291682493E-324	516.5449753	258.2722329	99.86400481	0	0	0	0	0	0	0
6:15:40	42.99224436	2319.58628	3.232340656	3.246503065	11.59775824	-1.684765747	0.33549483	51.49612948	1002.599985	29.1	2277.718996	9.88131291682493E-324	516.5449753	258.2722329	99.86400481	0	0	0	0	0	0	0
6:15:40	417.4240291	2374.385831	1.910726416	2.081161569	11.99489222	-3.554904062	-0.901154647	51.44921829	1002.91768	29.1	2277.684686	9.88131291682493E-324	516.4166434	258.2081912	99.86400246	0	0	0	0	0	0	0
6:15:40	417.4240291	2374.385831	1.910726416	2.081161569	11.99489222	-3.554904062	-0.901154647	51.44921829	1002.91768	29.1	2277.684686	9.88131291682493E-324	516.4166434	258.2081912	99.86400246	0	0	0	0	0	0	0
6:15:40	417.4240291	2374.385831	1.910726416	2.081161569	11.99489222	-3.554904062	-0.901154647	51.44921829	1002.91768	29.1	2277.684686	9.88131291682493E-324	516.4166434	258.2081912	99.86400246	0	0	0	0	0	0	0
6:15:40	417.4240291	2374.385831	1.910726416	2.081161569	11.99489222	-3.554904062	-0.901154647	51.44921829	1002.91768	29.1	2277.684686	9.88131291682493E-324	516.4166434	258.2081912	99.86400246	0	0	0	0	0	0	0
6:15:40	417.4240291	2374.385831	1.910726416	2.081161569	11.99489222	-3.554904062	-0.901154647	51.44921829	1002.91768	29.1	2277.684686	9.88131291682493E-324	516.4166434	258.2081912	99.86400246	0	0	0	0	0	0	0
6:15:40	417.4240291	2374.385831	1.910726416	2.081161569	11.99489222	-3.554904062	-0.901154647	51.44921829	1002.91768	29.1	2277.684686	9.88131291682493E-324	516.4166434	258.2081912	99.86400246	0	0	0	0	0	0	0
6:15:40	417.4240291	2374.385831	1.910726416	2.081161569	11.99489222	-3.554904062	-0.901154647	51.44921829	1002.91768	29.1	2277.684686	9.88131291682493E-324	516.4166434	258.2081912	99.86400246	0	0	0	0	0	0	0
6:15:40	417.4240291	2374.385831	1.910726416	2.081161569	11.99489222	-3.554904062	-0.901154647	51.44921829	1002.91768	29.1	2277.684686	9.88131291682493E-324	516.4166434	258.2081912	99.86400246	0	0	0	0	0	0	0
6:15:40	478.5990309	2459.62469	1.005587925	0.942714723	12.54080082	-5.30341488	-2.372903179	51.42519977	1003.08034	29.1	2280.338343	9.88131291682493E-324	516.3509374	258.1754019	99.86400126	0	0	0	0	0	0	0
6:15:40	478.5990309	2459.62469	1.005587925	0.942714723	12.54080082	-5.30341488	-2.372903179	51.42519977	1003.08034	29.1	2280.338343	9.88131291682493E-324	516.3509374	258.1754019	99.86400126	0	0	0	0	0	0	0
6:15:40	478.5990309	2459.62469	1.005587925	0.942714723	12.54080082	-5.30341488	-2.372903179	51.42519977	1003.08034	29.1	2280.338343	9.88131291682493E-324	516.3509374	258.1754019	99.86400126	0	0	0	0	0	0	0
6:15:40	478.5990309	2459.62469	1.005587925	0.942714723	12.54080082	-5.30341488	-2.372903179	51.42519977	1003.08034	29.1	2280.338343	9.88131291682493E-324	516.3509374	258.1754019	99.86400126	0	0	0	0	0	0	0
6:15:40	478.5990309	2459.62469	1.005587925	0.942714723	12.54080082	-5.30341488	-2.372903179	51.42519977	1003.08034	29.1	2280.338343	9.88131291682493E-324	516.3509374	258.1754019	99.86400126	0	0	0	0	0	0	0
6:15:40	478.5990309	2459.62469	1.005587925	0.942714723	12.54080082	-5.30341488	-2.372903179	51.42519977	1003.08034	29.1	2280.338343	9.88131291682493E-324	516.3509374	258.1754019	99.86400126	0	0	0	0	0	0	0
6:15:40	478.5990309	2459.62469	1.005587925	0.942714723	12.54080082	-5.30341488	-2.372903179	51.42519977	1003.08034	29.1	2280.338343	9.88131291682493E-324	516.3509374	258.1754019	99.86400126	0	0	0	0	0	0	0
6:15:40	478.5990309	2459.62469	1.005587925	0.942714723	12.54080082	-5.30341488	-2.372903179	51.42519977	1003.08034	29.1	2280.338343	9.88131291682493E-324	516.3509374	258.1754019	99.86400126	0	0	0	0	0	0	0
6:15:41	478.5990309	2459.62469	1.005587925	0.942714723	12.54080082	-5.30341488	-2.372903179	51.42519977	1003.08034	29.1	2280.338343	9.88131291682493E-324	516.3509374	258.1754019	99.86400126	0	0	0	0	0	0	0
6:15:41	395.4639438	2563.654545	0.496365018	0.718413938	13.18305802	-6.716956418	-3.891246428	51.41290228	1003.059678	29.1	2285.807856	9.88131291682493E-324	516.3172959	258.1586138	99.86400065	0	0	0	0	0	0	0
6:15:41	395.4639438	2563.654545	0.496365018	0.718413938	13.18305802	-6.716956418	-3.891246428	51.41290228	1003.059678	29.1	2285.807856	9.88131291682493E-324	516.3172959	258.1586138	99.86400065	0	0	0	0	0	0	0
6:15:41	395.4639438	2563.654545	0.496365018	0.718413938	13.18305802	-6.716956418	-3.891246428	51.41290228	1003.059678	29.1	2285.807856	9.88131291682493E-324	516.3172959	258.1586138	99.86400065	0	0	0	0	0	0	0
6:15:41	395.4639438	2563.654545	0.496365018	0.718413938	13.18305802	-6.716956418	-3.891246428	51.41290228	1003.059678	29.1	2285.807856	9.88131291682493E-324	516.3172959	258.1586138	99.86400065	0	0	0	0	0	0	0
6:15:41	395.4639438	2563.654545	0.496365018	0.718413938	13.18305802	-6.716956418	-3.891246428	51.41290228	1003.059678	29.1	2285.807856	9.88131291682493E-324	516.3172959	258.1586138	99.86400065	0	0	0	0	0	0	0
6:15:41	395.4639438	2563.654545	0.496365018	0.718413938	13.18305802	-6.716956418	-3.891246428	51.41290228	1003.059678	29.1	2285.807856	9.88131291682493E-324	516.3172959	258.1586138	99.86400065	0	0	0	0	0	0	0
6:15:41	395.4639438	2563.654545	0.496365018	0.718413938	13.18305802	-6.716956418	-3.891246428	51.41290228	1003.059678	29.1	2285.807856	9.88131291682493E-324	516.3172959	258.1586138	99.86400065	0	0	0	0	0	0	0
6:15:41	395.4639438	2563.654545	0.496365018	0.718413938	13.18305802	-6.716956418	-3.891246428	51.41290228	1003.059678	29.1	2285.807856	9.88131291682493E-324	516.3172959	258.1586138	99.86400065	0	0	0	0	0	0	0
6:15:41	266.3908752	2680.589015	0.906594889	1.123083936	13.83586171	-7.007289686	-5.172030171	51.40660597	1003.049099	29.1	2294.254182	9.88131291682493E-324	516.3000715	258.1500183	99.86400033	0	0	0	0	0	0	0
6:15:41	266.3908752	2680.589015	0.906594889	1.123083936	13.83586171	-7.007289686	-5.172030171	51.40660597	1003.049099	29.1	2294.254182	9.88131291682493E-324	516.3000715	258.1500183	99.86400033	0	0	0	0	0	0	0
6:15:41	266.3908752	2680.589015	0.906594889	1.123083936	13.83586171	-7.007289686	-5.172030171	51.40660597	1003.049099	29.1	2294.254182	9.88131291682493E-324	516.3000715	258.1500183	99.86400033	0	0	0	0	0	0	0
6:15:41	266.3908752	2680.589015	0.906594889	1.123083936	13.83586171	-7.007289686	-5.172030171	51.40660597	1003.049099	29.1	2294.254182	9.88131291682493E-324	516.3000715	258.1500183	99.86400033	0	0	0	0	0	0	0
6:15:41	266.3908752	2680.589015	0.906594889	1.123083936	13.83586171	-7.007289686	-5.172030171	51.40660597	1003.049099	29.1	2294.254182	9.88131291682493E-324	516.3000715	258.1500183	99.86400033	0	0	0	0	0	0	0
6:15:41	266.3908752	2680.589015	0.906594889	1.123083936	13.83586171	-7.007289686	-5.172030171	51.40660597	1003.049099	29.1	2294.254182	9.88131291682493E-324	516.3000715	258.1500183	99.86400033	0	0	0	0	0	0	0
6:15:41	266.3908752	2680.589015	0.906594889	1.123083936	13.83586171	-7.007289686	-5.172030171	51.40660597	1003.049099	29.1	2294.254182	9.88131291682493E-324	516.3000715	258.1500183	99.86400033	0	0	0	0	0	0	0
6:15:41	266.3908752	2680.589015	0.906594889	1.123083936	13.83586171	-7.007289686	-5.172030171	51.40660597	1003.049099	29.1	2294.254182	9.88131291682493E-324	516.3000715	258.1500183	99.86400033	0	0	0	0	0	0	0
6:15:41	259.7956401	2777.843288	2.435936583	2.356266975	14.27504119	-5.643948319	-5.635143448	51.40338226	1003.043683	29.1	2305.470405	9.88131291682493E-324	516.2912526	258.1456173	99.86400017	0	0	0	0	0	0	0
6:15:41	259.7956401	2777.843288	2.435936583	2.356266975	14.27504119	-5.643948319	-5.635143448	51.40338226	1003.043683	29.1	2305.470405	9.88131291682493E-324	516.2912526	258.1456173	99.86400017	0	0	0	0	0	0	0
6:15:41	259.7956401	2777.843288	2.435936583	2.356266975	14.27504119	-5.643948319	-5.635143448	51.40338226	1003.043683	29.1	2305.470405	9.88131291682493E-324	516.2912526	258.1456173	99.86400017	0	0	0	0	0	0	0
6:15:41	259.7956401	2777.843288	2.435936583	2.356266975	14.27504119	-5.643948319	-5.635143448	51.40338226	1003.043683	29.1	2305.470405	9.88131291682493E-324	516.2912526	258.1456173	99.86400017	0	0	0	0	0	0	0
6:15:41	259.7956401	2777.843288	2.435936583	2.356266975	14.27504119	-5.643948319	-5.635143448	51.40338226	1003.043683	29.1	2305.470405	9.88131291682493E-324	516.2912526	258.1456173	99.86400017	0	0	0	0	0	0	0
6:15:41	259.7956401	2777.843288	2.435936583	2.356266975	14.27504119	-5.643948319	-5.635143448	51.40338226	1003.043683	29.1	2305.470405	9.88131291682493E-324	516.2912526	258.1456173	99.86400017	0	0	0	0	0	0	0
6:15:41	259.7956401	2777.843288	2.435936583	2.356266975	14.27504119	-5.643948319	-5.635143448	51.40338226	1003.043683	29.1	2305.470405	9.88131291682493E-324	516.2912526	258.1456173	99.86400017	0	0	0	0	0	0	0
6:15:41	259.7956401	2777.843288	2.435936583	2.356266975	14.27504119	-5.643948319	-5.635143448	51.40338226	1003.043683	29.1	2305.470405	9.88131291682493E-324	516.2912526	258.1456173	99.86400017	0	0	0	0	0	0	0
6:15:41	259.7956401	2777.843288	2.435936583	2.356266975	14.27504119	-5.643948319	-5.635143448	51.40338226	1003.043683	29.1	2305.470405	9.88131291682493E-324	516.2912526	258.1456173	99.86400017	0	0	0	0	0	0	0
6:15:41	365.7490557	2825.041643	3.757239531	3.558952691	14.42934909	-3.63400554	-5.194137445	51.40173171	1003.04091	29.1	2318.264551	9.88131291682493E-324	516.2867373	258.1433641	99.86400009	0	0	0	0	0	0	0
6:15:41	365.7490557	2825.041643	3.757239531	3.558952691	14.42934909	-3.63400554	-5.194137445	51.40173171	1003.04091	29.1	2318.264551	9.88131291682493E-324	516.2867373	258.1433641	99.86400009	0	0	0	0	0	0	0
6:15:41	365.7490557	2825.041643	3.757239531	3.558952691	14.42934909	-3.63400554	-5.194137445	51.40173171	1003.04091	29.1	2318.264551	9.88131291682493E-324	516.2867373	258.1433641	99.86400009	0	0	0	0	0	0	0
6:15:41	365.7490557	2825.041643	3.757239531	3.558952691	14.42934909	-3.63400554	-5.194137445	51.40173171	1003.04091	29.1	2318.264551	9.88131291682493E-324	516.2867373	258.1433641	99.86400009	0	0	0	0	0	0	0
6:15:41	365.7490557	2825.041643	3.757239531	3.558952691	14.42934909	-3.63400554	-5.194137445	51.40173171	1003.04091	29.1	2318.264551	9.88131291682493E-324	516.2867373	258.1433641	99.86400009	0	0	0	0	0	0	0
6:15:41	365.7490557	2825.041643	3.757239531	3.558952691	14.42934909	-3.63400554	-5.194137445	51.40173171	1003.04091	29.1	2318.264551	9.88131291682493E-324	516.2867373	258.1433641	99.86400009	0	0	0	0	0	0	0
6:15:42	365.7490557	2825.041643	3.757239531	3.558952691	14.42934909	-3.63400554	-5.194137445	51.40173171	1003.04091	29.1	2318.264551	9.88131291682493E-324	516.2867373	258.1433641	99.86400009	0	0	0	0	0	0	0
6:15:42	365.7490557	2825.041643	3.757239531	3.558952691	14.42934909	-3.63400554	-5.194137445	51.40173171	1003.04091	29.1	2318.264551	9.88131291682493E-324	516.2867373	258.1433641	99.86400009	0	0	0	0	0	0	0
6:15:42	273.9341165	2826.632121	5.18503464	4.742447778	14.33720273	-1.517490836	-4.087454372	51.54488664	999.8479697	29.1	2331.323666	9.88131291682493E-324	516.3326655	258.1663304	99.86400004	0	0	0	0	0	0	0
6:15:42	273.9341165	2826.632121	5.18503464	4.742447778	14.33720273	-1.517490836	-4.087454372	51.54488664	999.8479697	29.1	2331.323666	9.88131291682493E-324	516.3326655	258.1663304	99.86400004	0	0	0	0	0	0	0
6:15:42	273.9341165	2826.632121	5.18503464	4.742447778	14.33720273	-1.517490836	-4.087454372	51.54488664	999.8479697	29.1	2331.323666	9.88131291682493E-324	516.3326655	258.1663304	99.86400004	0	0	0	0	0	0	0
6:15:42	273.9341165	2826.632121	5.18503464	4.742447778	14.33720273	-1.517490836	-4.087454372	51.54488664	999.8479697	29.1	2331.323666	9.88131291682493E-324	516.3326655	258.1663304	99.86400004	0	0	0	0	0	0	0
6:15:42	273.9341165	2826.632121	5.18503464	4.742447778	14.33720273	-1.517490836	-4.087454372	51.54488664	999.8479697	29.1	2331.323666	9.88131291682493E-324	516.3326655	258.1663304	99.86400004	0	0	0	0	0	0	0
6:15:42	273.9341165	2826.632121	5.18503464	4.742447778	14.33720273	-1.517490836	-4.087454372	51.54488664	999.8479697	29.1	2331.323666	9.88131291682493E-324	516.3326655	258.1663304	99.86400004	0	0	0	0	0	0	0
6:15:42	273.9341165	2826.632121	5.18503464	4.742447778	14.33720273	-1.517490836	-4.087454372	51.54488664	999.8479697	29.1	2331.323666	9.88131291682493E-324	516.3326655	258.1663304	99.86400004	0	0	0	0	0	0	0
6:15:42	273.9341165	2826.632121	5.18503464	4.742447778	14.33720273	-1.517490836	-4.087454372	51.54488664	999.8479697	29.1	2331.323666	9.88131291682493E-324	516.3326655	258.1663304	99.86400004	0	0	0	0	0	0	0
6:15:42	273.9341165	2826.632121	5.18503464	4.742447778	14.33720273	-1.517490836	-4.087454372	51.54488664	999.8479697	29.1	2331.323666	9.88131291682493E-324	516.3326655	258.1663304	99.86400004	0	0	0	0	0	0	0
6:15:42	-33.41513233	2789.021974	6.409385736	6.111301262	14.0396718	0.369084692	-2.616624638	51.66938196	998.2131845	29.1	2343.576941	9.88131291682493E-324	516.3733327	258.1866652	99.86400002	0	0	0	0	0	0	0
6:15:42	-33.41513233	2789.021974	6.409385736	6.111301262	14.0396718	0.369084692	-2.616624638	51.66938196	998.2131845	29.1	2343.576941	9.88131291682493E-324	516.3733327	258.1866652	99.86400002	0	0	0	0	0	0	0
6:15:42	-33.41513233	2789.021974	6.409385736	6.111301262	14.0396718	0.369084692	-2.616624638	51.66938196	998.2131845	29.1	2343.576941	9.88131291682493E-324	516.3733327	258.1866652	99.86400002	0	0	0	0	0	0	0
6:15:42	-33.41513233	2789.021974	6.409385736	6.111301262	14.0396718	0.369084692	-2.616624638	51.66938196	998.2131845	29.1	2343.576941	9.88131291682493E-324	516.3733327	258.1866652	99.86400002	0	0	0	0	0	0	0
6:15:42	-33.41513233	2789.021974	6.409385736	6.111301262	14.0396718	0.369084692	-2.616624638	51.66938196	998.2131845	29.1	2343.576941	9.88131291682493E-324	516.3733327	258.1866652	99.86400002	0	0	0	0	0	0	0
6:15:42	-33.41513233	2789.021974	6.409385736	6.111301262	14.0396718	0.369084692	-2.616624638	51.66938196	998.2131845	29.1	2343.576941	9.88131291682493E-324	516.3733327	258.1866652	99.86400002	0	0	0	0	0	0	0
6:15:42	-33.41513233	2789.021974	6.409385736	6.111301262	14.0396718	0.369084692	-2.616624638	51.66938196	998.2131845	29.1	2343.576941	9.88131291682493E-324	516.3733327	258.1866652	99.86400002	0	0	0	0	0	0	0
[truncated: 156 more rows]
