# Supplementary material for: Design and simulation-based evaluation of a novel tracheostomy high-flow therapy device interface: a preclinical study
Source: PeerJ. 2025 Dec 16;13:e20445. doi: 10.7717/peerj.20445 (PMC12716144; doi:10.7717/peerj.20445)
Supplement: Supplemental Information 10 — PEEP, positive end-expiratory pressure; nHFTI, new high-flow tracheal interface; [file peerj-13-20445-s010.csv]

Time	Flow	Lung tidal volume	p alveole	Airway pressure	Bellows position	Intrapleural pressure	Cardial pressure	Fraction of O2 inspir	Ambient pressure	Temperature Celsius	FRC actual	Shunt fraction	Partial pressure O2 air chamber	Partial pressure O2 effectiv	Oxygen sat pulm. capillaries	NA	NA	NA	NA	NA	NA	NA
1:13:24	-211.6229766	2321.814362	4.914855198	4.772672806	11.48459499	1.512414312	0.910273431	47.84289614	1005.104388	28.4	2243.283996	9.88131291682493E-324	481.152767	240.5759839	99.83240158	0	0	0	0	0	0	0
1:13:24	-211.6229766	2321.814362	4.914855198	4.772672806	11.48459499	1.512414312	0.910273431	47.84289614	1005.104388	28.4	2243.283996	9.88131291682493E-324	481.152767	240.5759839	99.83240158	0	0	0	0	0	0	0
1:13:24	-211.6229766	2321.814362	4.914855198	4.772672806	11.48459499	1.512414312	0.910273431	47.84289614	1005.104388	28.4	2243.283996	9.88131291682493E-324	481.152767	240.5759839	99.83240158	0	0	0	0	0	0	0
1:13:24	-211.6229766	2321.814362	4.914855198	4.772672806	11.48459499	1.512414312	0.910273431	47.84289614	1005.104388	28.4	2243.283996	9.88131291682493E-324	481.152767	240.5759839	99.83240158	0	0	0	0	0	0	0
1:13:24	-211.6229766	2321.814362	4.914855198	4.772672806	11.48459499	1.512414312	0.910273431	47.84289614	1005.104388	28.4	2243.283996	9.88131291682493E-324	481.152767	240.5759839	99.83240158	0	0	0	0	0	0	0
1:13:24	-211.6229766	2321.814362	4.914855198	4.772672806	11.48459499	1.512414312	0.910273431	47.84289614	1005.104388	28.4	2243.283996	9.88131291682493E-324	481.152767	240.5759839	99.83240158	0	0	0	0	0	0	0
1:13:24	-211.6229766	2321.814362	4.914855198	4.772672806	11.48459499	1.512414312	0.910273431	47.84289614	1005.104388	28.4	2243.283996	9.88131291682493E-324	481.152767	240.5759839	99.83240158	0	0	0	0	0	0	0
1:13:24	-211.6229766	2321.814362	4.914855198	4.772672806	11.48459499	1.512414312	0.910273431	47.84289614	1005.104388	28.4	2243.283996	9.88131291682493E-324	481.152767	240.5759839	99.83240158	0	0	0	0	0	0	0
1:13:24	-283.460928	2278.921147	4.737743889	4.443475581	11.26178611	1.354779302	1.116494398	47.93565026	1005.25353	28.4	2244.22295	9.88131291682493E-324	482.2327462	241.1162094	99.83334529	0	0	0	0	0	0	0
1:13:24	-283.460928	2278.921147	4.737743889	4.443475581	11.26178611	1.354779302	1.116494398	47.93565026	1005.25353	28.4	2244.22295	9.88131291682493E-324	482.2327462	241.1162094	99.83334529	0	0	0	0	0	0	0
1:13:24	-283.460928	2278.921147	4.737743889	4.443475581	11.26178611	1.354779302	1.116494398	47.93565026	1005.25353	28.4	2244.22295	9.88131291682493E-324	482.2327462	241.1162094	99.83334529	0	0	0	0	0	0	0
1:13:24	-283.460928	2278.921147	4.737743889	4.443475581	11.26178611	1.354779302	1.116494398	47.93565026	1005.25353	28.4	2244.22295	9.88131291682493E-324	482.2327462	241.1162094	99.83334529	0	0	0	0	0	0	0
1:13:24	-283.460928	2278.921147	4.737743889	4.443475581	11.26178611	1.354779302	1.116494398	47.93565026	1005.25353	28.4	2244.22295	9.88131291682493E-324	482.2327462	241.1162094	99.83334529	0	0	0	0	0	0	0
1:13:24	-283.460928	2278.921147	4.737743889	4.443475581	11.26178611	1.354779302	1.116494398	47.93565026	1005.25353	28.4	2244.22295	9.88131291682493E-324	482.2327462	241.1162094	99.83334529	0	0	0	0	0	0	0
1:13:24	-283.460928	2278.921147	4.737743889	4.443475581	11.26178611	1.354779302	1.116494398	47.93565026	1005.25353	28.4	2244.22295	9.88131291682493E-324	482.2327462	241.1162094	99.83334529	0	0	0	0	0	0	0
1:13:24	-174.7834537	2249.408742	4.400543097	4.183809198	11.11245799	1.230372002	1.184589705	47.97364235	1005.314619	28.4	2233.876181	9.88131291682493E-324	482.6751056	241.3374858	99.83373183	0	0	0	0	0	0	0
1:13:24	-174.7834537	2249.408742	4.400543097	4.183809198	11.11245799	1.230372002	1.184589705	47.97364235	1005.314619	28.4	2233.876181	9.88131291682493E-324	482.6751056	241.3374858	99.83373183	0	0	0	0	0	0	0
1:13:24	-174.7834537	2249.408742	4.400543097	4.183809198	11.11245799	1.230372002	1.184589705	47.97364235	1005.314619	28.4	2233.876181	9.88131291682493E-324	482.6751056	241.3374858	99.83373183	0	0	0	0	0	0	0
1:13:25	-174.7834537	2249.408742	4.400543097	4.183809198	11.11245799	1.230372002	1.184589705	47.97364235	1005.314619	28.4	2233.876181	9.88131291682493E-324	482.6751056	241.3374858	99.83373183	0	0	0	0	0	0	0
1:13:25	-174.7834537	2249.408742	4.400543097	4.183809198	11.11245799	1.230372002	1.184589705	47.97364235	1005.314619	28.4	2233.876181	9.88131291682493E-324	482.6751056	241.3374858	99.83373183	0	0	0	0	0	0	0
1:13:25	-174.7834537	2249.408742	4.400543097	4.183809198	11.11245799	1.230372002	1.184589705	47.97364235	1005.314619	28.4	2233.876181	9.88131291682493E-324	482.6751056	241.3374858	99.83373183	0	0	0	0	0	0	0
1:13:25	-174.7834537	2249.408742	4.400543097	4.183809198	11.11245799	1.230372002	1.184589705	47.97364235	1005.314619	28.4	2233.876181	9.88131291682493E-324	482.6751056	241.3374858	99.83373183	0	0	0	0	0	0	0
1:13:25	-174.7834537	2249.408742	4.400543097	4.183809198	11.11245799	1.230372002	1.184589705	47.97364235	1005.314619	28.4	2233.876181	9.88131291682493E-324	482.6751056	241.3374858	99.83373183	0	0	0	0	0	0	0
1:13:25	-174.7834537	2249.408742	4.400543097	4.183809198	11.11245799	1.230372002	1.184589705	47.97364235	1005.314619	28.4	2233.876181	9.88131291682493E-324	482.6751056	241.3374858	99.83373183	0	0	0	0	0	0	0
1:13:25	-140.2347458	2227.803056	4.293515253	4.105510648	11.00347559	1.131856372	1.180075143	47.98920391	1005.339641	28.4	2220.352964	9.88131291682493E-324	482.8562961	241.4281206	99.83389016	0	0	0	0	0	0	0
1:13:25	-140.2347458	2227.803056	4.293515253	4.105510648	11.00347559	1.131856372	1.180075143	47.98920391	1005.339641	28.4	2220.352964	9.88131291682493E-324	482.8562961	241.4281206	99.83389016	0	0	0	0	0	0	0
1:13:25	-140.2347458	2227.803056	4.293515253	4.105510648	11.00347559	1.131856372	1.180075143	47.98920391	1005.339641	28.4	2220.352964	9.88131291682493E-324	482.8562961	241.4281206	99.83389016	0	0	0	0	0	0	0
1:13:25	-140.2347458	2227.803056	4.293515253	4.105510648	11.00347559	1.131856372	1.180075143	47.98920391	1005.339641	28.4	2220.352964	9.88131291682493E-324	482.8562961	241.4281206	99.83389016	0	0	0	0	0	0	0
1:13:25	-140.2347458	2227.803056	4.293515253	4.105510648	11.00347559	1.131856372	1.180075143	47.98920391	1005.339641	28.4	2220.352964	9.88131291682493E-324	482.8562961	241.4281206	99.83389016	0	0	0	0	0	0	0
1:13:25	-140.2347458	2227.803056	4.293515253	4.105510648	11.00347559	1.131856372	1.180075143	47.98920391	1005.339641	28.4	2220.352964	9.88131291682493E-324	482.8562961	241.4281206	99.83389016	0	0	0	0	0	0	0
1:13:25	-140.2347458	2227.803056	4.293515253	4.105510648	11.00347559	1.131856372	1.180075143	47.98920391	1005.339641	28.4	2220.352964	9.88131291682493E-324	482.8562961	241.4281206	99.83389016	0	0	0	0	0	0	0
1:13:25	-94.9364511	2212.733469	4.140009447	3.846041161	10.9235084	1.06050437	1.143277179	48.13957792	1000.401747	28.4	2207.927731	9.88131291682493E-324	482.9305117	241.4652446	99.83395501	0	0	0	0	0	0	0
1:13:25	-94.9364511	2212.733469	4.140009447	3.846041161	10.9235084	1.06050437	1.143277179	48.13957792	1000.401747	28.4	2207.927731	9.88131291682493E-324	482.9305117	241.4652446	99.83395501	0	0	0	0	0	0	0
1:13:25	-94.9364511	2212.733469	4.140009447	3.846041161	10.9235084	1.06050437	1.143277179	48.13957792	1000.401747	28.4	2207.927731	9.88131291682493E-324	482.9305117	241.4652446	99.83395501	0	0	0	0	0	0	0
1:13:25	-94.9364511	2212.733469	4.140009447	3.846041161	10.9235084	1.06050437	1.143277179	48.13957792	1000.401747	28.4	2207.927731	9.88131291682493E-324	482.9305117	241.4652446	99.83395501	0	0	0	0	0	0	0
1:13:25	-94.9364511	2212.733469	4.140009447	3.846041161	10.9235084	1.06050437	1.143277179	48.13957792	1000.401747	28.4	2207.927731	9.88131291682493E-324	482.9305117	241.4652446	99.83395501	0	0	0	0	0	0	0
1:13:25	-94.9364511	2212.733469	4.140009447	3.846041161	10.9235084	1.06050437	1.143277179	48.13957792	1000.401747	28.4	2207.927731	9.88131291682493E-324	482.9305117	241.4652446	99.83395501	0	0	0	0	0	0	0
1:13:25	-94.9364511	2212.733469	4.140009447	3.846041161	10.9235084	1.06050437	1.143277179	48.13957792	1000.401747	28.4	2207.927731	9.88131291682493E-324	482.9305117	241.4652446	99.83395501	0	0	0	0	0	0	0
1:13:25	-94.9364511	2212.733469	4.140009447	3.846041161	10.9235084	1.06050437	1.143277179	48.13957792	1000.401747	28.4	2207.927731	9.88131291682493E-324	482.9305117	241.4652446	99.83395501	0	0	0	0	0	0	0
1:13:25	-210.333892	2197.624455	3.99192707	3.80807606	10.85669144	0.98665939	1.090601532	48.29333112	998.3791861	28.4	2194.250523	9.88131291682493E-324	482.9609104	241.4804506	99.83398157	0	0	0	0	0	0	0
1:13:25	-210.333892	2197.624455	3.99192707	3.80807606	10.85669144	0.98665939	1.090601532	48.29333112	998.3791861	28.4	2194.250523	9.88131291682493E-324	482.9609104	241.4804506	99.83398157	0	0	0	0	0	0	0
1:13:25	-210.333892	2197.624455	3.99192707	3.80807606	10.85669144	0.98665939	1.090601532	48.29333112	998.3791861	28.4	2194.250523	9.88131291682493E-324	482.9609104	241.4804506	99.83398157	0	0	0	0	0	0	0
1:13:25	-210.333892	2197.624455	3.99192707	3.80807606	10.85669144	0.98665939	1.090601532	48.29333112	998.3791861	28.4	2194.250523	9.88131291682493E-324	482.9609104	241.4804506	99.83398157	0	0	0	0	0	0	0
1:13:25	-210.333892	2197.624455	3.99192707	3.80807606	10.85669144	0.98665939	1.090601532	48.29333112	998.3791861	28.4	2194.250523	9.88131291682493E-324	482.9609104	241.4804506	99.83398157	0	0	0	0	0	0	0
1:13:25	-210.333892	2197.624455	3.99192707	3.80807606	10.85669144	0.98665939	1.090601532	48.29333112	998.3791861	28.4	2194.250523	9.88131291682493E-324	482.9609104	241.4804506	99.83398157	0	0	0	0	0	0	0
1:13:25	-210.333892	2197.624455	3.99192707	3.80807606	10.85669144	0.98665939	1.090601532	48.29333112	998.3791861	28.4	2194.250523	9.88131291682493E-324	482.9609104	241.4804506	99.83398157	0	0	0	0	0	0	0
1:13:25	-210.333892	2197.624455	3.99192707	3.80807606	10.85669144	0.98665939	1.090601532	48.29333112	998.3791861	28.4	2194.250523	9.88131291682493E-324	482.9609104	241.4804506	99.83398157	0	0	0	0	0	0	0
1:13:25	-122.688047	2188.40937	3.916757328	3.605175154	10.80155201	0.941073286	1.038617588	48.35630843	997.550745	28.4	2183.898467	9.88131291682493E-324	482.9733617	241.486679	99.83399245	0	0	0	0	0	0	0
1:13:26	-122.688047	2188.40937	3.916757328	3.605175154	10.80155201	0.941073286	1.038617588	48.35630843	997.550745	28.4	2183.898467	9.88131291682493E-324	482.9733617	241.486679	99.83399245	0	0	0	0	0	0	0
1:13:26	-122.688047	2188.40937	3.916757328	3.605175154	10.80155201	0.941073286	1.038617588	48.35630843	997.550745	28.4	2183.898467	9.88131291682493E-324	482.9733617	241.486679	99.83399245	0	0	0	0	0	0	0
1:13:26	-122.688047	2188.40937	3.916757328	3.605175154	10.80155201	0.941073286	1.038617588	48.35630843	997.550745	28.4	2183.898467	9.88131291682493E-324	482.9733617	241.486679	99.83399245	0	0	0	0	0	0	0
1:13:26	-122.688047	2188.40937	3.916757328	3.605175154	10.80155201	0.941073286	1.038617588	48.35630843	997.550745	28.4	2183.898467	9.88131291682493E-324	482.9733617	241.486679	99.83399245	0	0	0	0	0	0	0
1:13:26	-122.688047	2188.40937	3.916757328	3.605175154	10.80155201	0.941073286	1.038617588	48.35630843	997.550745	28.4	2183.898467	9.88131291682493E-324	482.9733617	241.486679	99.83399245	0	0	0	0	0	0	0
1:13:26	-122.688047	2188.40937	3.916757328	3.605175154	10.80155201	0.941073286	1.038617588	48.35630843	997.550745	28.4	2183.898467	9.88131291682493E-324	482.9733617	241.486679	99.83399245	0	0	0	0	0	0	0
1:13:26	-122.688047	2188.40937	3.916757328	3.605175154	10.80155201	0.941073286	1.038617588	48.35630843	997.550745	28.4	2183.898467	9.88131291682493E-324	482.9733617	241.486679	99.83399245	0	0	0	0	0	0	0
1:13:26	7.573323169	2179.394156	3.700751801	3.488825343	10.76317651	0.896450818	0.990921764	48.38210393	997.2114156	28.4	2175.254452	9.88131291682493E-324	482.9784617	241.4892301	99.83399691	0	0	0	0	0	0	0
1:13:26	7.573323169	2179.394156	3.700751801	3.488825343	10.76317651	0.896450818	0.990921764	48.38210393	997.2114156	28.4	2175.254452	9.88131291682493E-324	482.9784617	241.4892301	99.83399691	0	0	0	0	0	0	0
1:13:26	7.573323169	2179.394156	3.700751801	3.488825343	10.76317651	0.896450818	0.990921764	48.38210393	997.2114156	28.4	2175.254452	9.88131291682493E-324	482.9784617	241.4892301	99.83399691	0	0	0	0	0	0	0
1:13:26	7.573323169	2179.394156	3.700751801	3.488825343	10.76317651	0.896450818	0.990921764	48.38210393	997.2114156	28.4	2175.254452	9.88131291682493E-324	482.9784617	241.4892301	99.83399691	0	0	0	0	0	0	0
1:13:26	7.573323169	2179.394156	3.700751801	3.488825343	10.76317651	0.896450818	0.990921764	48.38210393	997.2114156	28.4	2175.254452	9.88131291682493E-324	482.9784617	241.4892301	99.83399691	0	0	0	0	0	0	0
1:13:26	7.573323169	2179.394156	3.700751801	3.488825343	10.76317651	0.896450818	0.990921764	48.38210393	997.2114156	28.4	2175.254452	9.88131291682493E-324	482.9784617	241.4892301	99.83399691	0	0	0	0	0	0	0
1:13:26	7.573323169	2179.394156	3.700751801	3.488825343	10.76317651	0.896450818	0.990921764	48.38210393	997.2114156	28.4	2175.254452	9.88131291682493E-324	482.9784617	241.4892301	99.83399691	0	0	0	0	0	0	0
1:13:26	7.573323169	2179.394156	3.700751801	3.488825343	10.76317651	0.896450818	0.990921764	48.38210393	997.2114156	28.4	2175.254452	9.88131291682493E-324	482.9784617	241.4892301	99.83399691	0	0	0	0	0	0	0
1:13:26	67.83659157	2172.094208	3.662882338	3.576638861	10.7267011	0.859967055	0.944134354	48.15650977	996.3692598	28.4	2169.308577	9.88131291682493E-324	480.0320931	240.0160462	99.83104673	0	0	0	0	0	0	0
1:13:26	67.83659157	2172.094208	3.662882338	3.576638861	10.7267011	0.859967055	0.944134354	48.15650977	996.3692598	28.4	2169.308577	9.88131291682493E-324	480.0320931	240.0160462	99.83104673	0	0	0	0	0	0	0
1:13:26	67.83659157	2172.094208	3.662882338	3.576638861	10.7267011	0.859967055	0.944134354	48.15650977	996.3692598	28.4	2169.308577	9.88131291682493E-324	480.0320931	240.0160462	99.83104673	0	0	0	0	0	0	0
1:13:26	67.83659157	2172.094208	3.662882338	3.576638861	10.7267011	0.859967055	0.944134354	48.15650977	996.3692598	28.4	2169.308577	9.88131291682493E-324	480.0320931	240.0160462	99.83104673	0	0	0	0	0	0	0
1:13:26	67.83659157	2172.094208	3.662882338	3.576638861	10.7267011	0.859967055	0.944134354	48.15650977	996.3692598	28.4	2169.308577	9.88131291682493E-324	480.0320931	240.0160462	99.83104673	0	0	0	0	0	0	0
1:13:26	67.83659157	2172.094208	3.662882338	3.576638861	10.7267011	0.859967055	0.944134354	48.15650977	996.3692598	28.4	2169.308577	9.88131291682493E-324	480.0320931	240.0160462	99.83104673	0	0	0	0	0	0	0
1:13:26	67.83659157	2172.094208	3.662882338	3.576638861	10.7267011	0.859967055	0.944134354	48.15650977	996.3692598	28.4	2169.308577	9.88131291682493E-324	480.0320931	240.0160462	99.83104673	0	0	0	0	0	0	0
1:13:26	67.83659157	2172.094208	3.662882338	3.576638861	10.7267011	0.859967055	0.944134354	48.15650977	996.3692598	28.4	2169.308577	9.88131291682493E-324	480.0320931	240.0160462	99.83104673	0	0	0	0	0	0	0
1:13:26	135.1522231	2165.875296	3.587273406	3.519628077	10.69591757	0.796101706	0.903256632	48.0641064	996.0243128	28.4	2162.233008	9.88131291682493E-324	478.8252605	239.4126301	99.82983834	0	0	0	0	0	0	0
1:13:26	135.1522231	2165.875296	3.587273406	3.519628077	10.69591757	0.796101706	0.903256632	48.0641064	996.0243128	28.4	2162.233008	9.88131291682493E-324	478.8252605	239.4126301	99.82983834	0	0	0	0	0	0	0
1:13:26	135.1522231	2165.875296	3.587273406	3.519628077	10.69591757	0.796101706	0.903256632	48.0641064	996.0243128	28.4	2162.233008	9.88131291682493E-324	478.8252605	239.4126301	99.82983834	0	0	0	0	0	0	0
1:13:26	135.1522231	2165.875296	3.587273406	3.519628077	10.69591757	0.796101706	0.903256632	48.0641064	996.0243128	28.4	2162.233008	9.88131291682493E-324	478.8252605	239.4126301	99.82983834	0	0	0	0	0	0	0
1:13:26	135.1522231	2165.875296	3.587273406	3.519628077	10.69591757	0.796101706	0.903256632	48.0641064	996.0243128	28.4	2162.233008	9.88131291682493E-324	478.8252605	239.4126301	99.82983834	0	0	0	0	0	0	0
1:13:26	135.1522231	2165.875296	3.587273406	3.519628077	10.69591757	0.796101706	0.903256632	48.0641064	996.0243128	28.4	2162.233008	9.88131291682493E-324	478.8252605	239.4126301	99.82983834	0	0	0	0	0	0	0
1:13:26	135.1522231	2165.875296	3.587273406	3.519628077	10.69591757	0.796101706	0.903256632	48.0641064	996.0243128	28.4	2162.233008	9.88131291682493E-324	478.8252605	239.4126301	99.82983834	0	0	0	0	0	0	0
1:13:26	135.1522231	2165.875296	3.587273406	3.519628077	10.69591757	0.796101706	0.903256632	48.0641064	996.0243128	28.4	2162.233008	9.88131291682493E-324	478.8252605	239.4126301	99.82983834	0	0	0	0	0	0	0
1:13:27	18.63308818	2164.102625	3.114596787	2.89599166	10.72472304	-0.362683141	0.634117916	48.02625798	995.8830225	28.4	2158.314437	9.88131291682493E-324	478.3309419	239.1654709	99.82934338	0	0	0	0	0	0	0
1:13:27	18.63308818	2164.102625	3.114596787	2.89599166	10.72472304	-0.362683141	0.634117916	48.02625798	995.8830225	28.4	2158.314437	9.88131291682493E-324	478.3309419	239.1654709	99.82934338	0	0	0	0	0	0	0
1:13:27	18.63308818	2164.102625	3.114596787	2.89599166	10.72472304	-0.362683141	0.634117916	48.02625798	995.8830225	28.4	2158.314437	9.88131291682493E-324	478.3309419	239.1654709	99.82934338	0	0	0	0	0	0	0
1:13:27	18.63308818	2164.102625	3.114596787	2.89599166	10.72472304	-0.362683141	0.634117916	48.02625798	995.8830225	28.4	2158.314437	9.88131291682493E-324	478.3309419	239.1654709	99.82934338	0	0	0	0	0	0	0
1:13:27	18.63308818	2164.102625	3.114596787	2.89599166	10.72472304	-0.362683141	0.634117916	48.02625798	995.8830225	28.4	2158.314437	9.88131291682493E-324	478.3309419	239.1654709	99.82934338	0	0	0	0	0	0	0
1:13:27	18.63308818	2164.102625	3.114596787	2.89599166	10.72472304	-0.362683141	0.634117916	48.02625798	995.8830225	28.4	2158.314437	9.88131291682493E-324	478.3309419	239.1654709	99.82934338	0	0	0	0	0	0	0
1:13:27	18.63308818	2164.102625	3.114596787	2.89599166	10.72472304	-0.362683141	0.634117916	48.02625798	995.8830225	28.4	2158.314437	9.88131291682493E-324	478.3309419	239.1654709	99.82934338	0	0	0	0	0	0	0
1:13:27	18.63308818	2164.102625	3.114596787	2.89599166	10.72472304	-0.362683141	0.634117916	48.02625798	995.8830225	28.4	2158.314437	9.88131291682493E-324	478.3309419	239.1654709	99.82934338	0	0	0	0	0	0	0
1:13:27	207.8802265	2187.59068	2.126494044	2.028598184	10.92200496	-2.321476615	-0.241313301	48.01075527	995.82515	28.4	2157.136739	9.88131291682493E-324	478.128469	239.0642345	99.82914065	0	0	0	0	0	0	0
1:13:27	207.8802265	2187.59068	2.126494044	2.028598184	10.92200496	-2.321476615	-0.241313301	48.01075527	995.82515	28.4	2157.136739	9.88131291682493E-324	478.128469	239.0642345	99.82914065	0	0	0	0	0	0	0
1:13:27	207.8802265	2187.59068	2.126494044	2.028598184	10.92200496	-2.321476615	-0.241313301	48.01075527	995.82515	28.4	2157.136739	9.88131291682493E-324	478.128469	239.0642345	99.82914065	0	0	0	0	0	0	0
1:13:27	207.8802265	2187.59068	2.126494044	2.028598184	10.92200496	-2.321476615	-0.241313301	48.01075527	995.82515	28.4	2157.136739	9.88131291682493E-324	478.128469	239.0642345	99.82914065	0	0	0	0	0	0	0
1:13:27	207.8802265	2187.59068	2.126494044	2.028598184	10.92200496	-2.321476615	-0.241313301	48.01075527	995.82515	28.4	2157.136739	9.88131291682493E-324	478.128469	239.0642345	99.82914065	0	0	0	0	0	0	0
1:13:27	207.8802265	2187.59068	2.126494044	2.028598184	10.92200496	-2.321476615	-0.241313301	48.01075527	995.82515	28.4	2157.136739	9.88131291682493E-324	478.128469	239.0642345	99.82914065	0	0	0	0	0	0	0
1:13:27	207.8802265	2187.59068	2.126494044	2.028598184	10.92200496	-2.321476615	-0.241313301	48.01075527	995.82515	28.4	2157.136739	9.88131291682493E-324	478.128469	239.0642345	99.82914065	0	0	0	0	0	0	0
1:13:27	207.8802265	2187.59068	2.126494044	2.028598184	10.92200496	-2.321476615	-0.241313301	48.01075527	995.82515	28.4	2157.136739	9.88131291682493E-324	478.128469	239.0642345	99.82914065	0	0	0	0	0	0	0
1:13:27	254.6363392	2236.431552	1.06307116	1.166593816	11.27924363	-4.276761621	-1.485539528	47.76824536	1000.209372	28.4	2157.780485	9.88131291682493E-324	478.0455361	239.022768	99.82905761	0	0	0	0	0	0	0
1:13:27	254.6363392	2236.431552	1.06307116	1.166593816	11.27924363	-4.276761621	-1.485539528	47.76824536	1000.209372	28.4	2157.780485	9.88131291682493E-324	478.0455361	239.022768	99.82905761	0	0	0	0	0	0	0
1:13:27	254.6363392	2236.431552	1.06307116	1.166593816	11.27924363	-4.276761621	-1.485539528	47.76824536	1000.209372	28.4	2157.780485	9.88131291682493E-324	478.0455361	239.022768	99.82905761	0	0	0	0	0	0	0
1:13:27	254.6363392	2236.431552	1.06307116	1.166593816	11.27924363	-4.276761621	-1.485539528	47.76824536	1000.209372	28.4	2157.780485	9.88131291682493E-324	478.0455361	239.022768	99.82905761	0	0	0	0	0	0	0
1:13:27	254.6363392	2236.431552	1.06307116	1.166593816	11.27924363	-4.276761621	-1.485539528	47.76824536	1000.209372	28.4	2157.780485	9.88131291682493E-324	478.0455361	239.022768	99.82905761	0	0	0	0	0	0	0
1:13:27	254.6363392	2236.431552	1.06307116	1.166593816	11.27924363	-4.276761621	-1.485539528	47.76824536	1000.209372	28.4	2157.780485	9.88131291682493E-324	478.0455361	239.022768	99.82905761	0	0	0	0	0	0	0
1:13:27	254.6363392	2236.431552	1.06307116	1.166593816	11.27924363	-4.276761621	-1.485539528	47.76824536	1000.209372	28.4	2157.780485	9.88131291682493E-324	478.0455361	239.022768	99.82905761	0	0	0	0	0	0	0
1:13:27	254.6363392	2236.431552	1.06307116	1.166593816	11.27924363	-4.276761621	-1.485539528	47.76824536	1000.209372	28.4	2157.780485	9.88131291682493E-324	478.0455361	239.022768	99.82905761	0	0	0	0	0	0	0
1:13:27	315.9455981	2316.569703	-0.114782053	-0.032199973	11.81970619	-6.13171196	-3.017032191	47.6689133	1002.005149	28.4	2160.504411	9.88131291682493E-324	478.0115668	239.0057834	99.8290236	0	0	0	0	0	0	0
1:13:27	315.9455981	2316.569703	-0.114782053	-0.032199973	11.81970619	-6.13171196	-3.017032191	47.6689133	1002.005149	28.4	2160.504411	9.88131291682493E-324	478.0115668	239.0057834	99.8290236	0	0	0	0	0	0	0
1:13:27	315.9455981	2316.569703	-0.114782053	-0.032199973	11.81970619	-6.13171196	-3.017032191	47.6689133	1002.005149	28.4	2160.504411	9.88131291682493E-324	478.0115668	239.0057834	99.8290236	0	0	0	0	0	0	0
1:13:27	315.9455981	2316.569703	-0.114782053	-0.032199973	11.81970619	-6.13171196	-3.017032191	47.6689133	1002.005149	28.4	2160.504411	9.88131291682493E-324	478.0115668	239.0057834	99.8290236	0	0	0	0	0	0	0
1:13:27	315.9455981	2316.569703	-0.114782053	-0.032199973	11.81970619	-6.13171196	-3.017032191	47.6689133	1002.005149	28.4	2160.504411	9.88131291682493E-324	478.0115668	239.0057834	99.8290236	0	0	0	0	0	0	0
1:13:27	315.9455981	2316.569703	-0.114782053	-0.032199973	11.81970619	-6.13171196	-3.017032191	47.6689133	1002.005149	28.4	2160.504411	9.88131291682493E-324	478.0115668	239.0057834	99.8290236	0	0	0	0	0	0	0
1:13:27	315.9455981	2316.569703	-0.114782053	-0.032199973	11.81970619	-6.13171196	-3.017032191	47.6689133	1002.005149	28.4	2160.504411	9.88131291682493E-324	478.0115668	239.0057834	99.8290236	0	0	0	0	0	0	0
1:13:28	315.9455981	2316.569703	-0.114782053	-0.032199973	11.81970619	-6.13171196	-3.017032191	47.6689133	1002.005149	28.4	2160.504411	9.88131291682493E-324	478.0115668	239.0057834	99.8290236	0	0	0	0	0	0	0
1:13:28	311.3704594	2427.256318	-0.779835529	-0.465798709	12.50284126	-7.615805219	-4.615448385	47.62822689	1002.740699	28.4	2165.861789	9.88131291682493E-324	477.997653	238.9988265	99.82900967	0	0	0	0	0	0	0
1:13:28	311.3704594	2427.256318	-0.779835529	-0.465798709	12.50284126	-7.615805219	-4.615448385	47.62822689	1002.740699	28.4	2165.861789	9.88131291682493E-324	477.997653	238.9988265	99.82900967	0	0	0	0	0	0	0
1:13:28	311.3704594	2427.256318	-0.779835529	-0.465798709	12.50284126	-7.615805219	-4.615448385	47.62822689	1002.740699	28.4	2165.861789	9.88131291682493E-324	477.997653	238.9988265	99.82900967	0	0	0	0	0	0	0
1:13:28	311.3704594	2427.256318	-0.779835529	-0.465798709	12.50284126	-7.615805219	-4.615448385	47.62822689	1002.740699	28.4	2165.861789	9.88131291682493E-324	477.997653	238.9988265	99.82900967	0	0	0	0	0	0	0
1:13:28	311.3704594	2427.256318	-0.779835529	-0.465798709	12.50284126	-7.615805219	-4.615448385	47.62822689	1002.740699	28.4	2165.861789	9.88131291682493E-324	477.997653	238.9988265	99.82900967	0	0	0	0	0	0	0
1:13:28	311.3704594	2427.256318	-0.779835529	-0.465798709	12.50284126	-7.615805219	-4.615448385	47.62822689	1002.740699	28.4	2165.861789	9.88131291682493E-324	477.997653	238.9988265	99.82900967	0	0	0	0	0	0	0
1:13:28	311.3704594	2427.256318	-0.779835529	-0.465798709	12.50284126	-7.615805219	-4.615448385	47.62822689	1002.740699	28.4	2165.861789	9.88131291682493E-324	477.997653	238.9988265	99.82900967	0	0	0	0	0	0	0
1:13:28	311.3704594	2427.256318	-0.779835529	-0.465798709	12.50284126	-7.615805219	-4.615448385	47.62822689	1002.740699	28.4	2165.861789	9.88131291682493E-324	477.997653	238.9988265	99.82900967	0	0	0	0	0	0	0
1:13:28	376.0849242	2553.306191	-0.757593433	-0.579935151	13.21733818	-8.257256218	-6.009010859	47.61156173	1003.041981	28.4	2174.140843	9.88131291682493E-324	477.9919539	238.9959769	99.82900396	0	0	0	0	0	0	0
1:13:28	376.0849242	2553.306191	-0.757593433	-0.579935151	13.21733818	-8.257256218	-6.009010859	47.61156173	1003.041981	28.4	2174.140843	9.88131291682493E-324	477.9919539	238.9959769	99.82900396	0	0	0	0	0	0	0
1:13:28	376.0849242	2553.306191	-0.757593433	-0.579935151	13.21733818	-8.257256218	-6.009010859	47.61156173	1003.041981	28.4	2174.140843	9.88131291682493E-324	477.9919539	238.9959769	99.82900396	0	0	0	0	0	0	0
1:13:28	376.0849242	2553.306191	-0.757593433	-0.579935151	13.21733818	-8.257256218	-6.009010859	47.61156173	1003.041981	28.4	2174.140843	9.88131291682493E-324	477.9919539	238.9959769	99.82900396	0	0	0	0	0	0	0
1:13:28	376.0849242	2553.306191	-0.757593433	-0.579935151	13.21733818	-8.257256218	-6.009010859	47.61156173	1003.041981	28.4	2174.140843	9.88131291682493E-324	477.9919539	238.9959769	99.82900396	0	0	0	0	0	0	0
1:13:28	376.0849242	2553.306191	-0.757593433	-0.579935151	13.21733818	-8.257256218	-6.009010859	47.61156173	1003.041981	28.4	2174.140843	9.88131291682493E-324	477.9919539	238.9959769	99.82900396	0	0	0	0	0	0	0
1:13:28	376.0849242	2553.306191	-0.757593433	-0.579935151	13.21733818	-8.257256218	-6.009010859	47.61156173	1003.041981	28.4	2174.140843	9.88131291682493E-324	477.9919539	238.9959769	99.82900396	0	0	0	0	0	0	0
1:13:28	376.0849242	2553.306191	-0.757593433	-0.579935151	13.21733818	-8.257256218	-6.009010859	47.61156173	1003.041981	28.4	2174.140843	9.88131291682493E-324	477.9919539	238.9959769	99.82900396	0	0	0	0	0	0	0
1:13:28	131.1817337	2657.485715	0.96092973	0.884852162	13.69089852	-6.787010547	-6.607710048	47.72281569	1002.619266	28.4	2185.426185	9.88131291682493E-324	478.9071011	239.4535505	99.82959202	0	0	0	0	0	0	0
1:13:28	131.1817337	2657.485715	0.96092973	0.884852162	13.69089852	-6.787010547	-6.607710048	47.72281569	1002.619266	28.4	2185.426185	9.88131291682493E-324	478.9071011	239.4535505	99.82959202	0	0	0	0	0	0	0
1:13:28	131.1817337	2657.485715	0.96092973	0.884852162	13.69089852	-6.787010547	-6.607710048	47.72281569	1002.619266	28.4	2185.426185	9.88131291682493E-324	478.9071011	239.4535505	99.82959202	0	0	0	0	0	0	0
1:13:28	131.1817337	2657.485715	0.96092973	0.884852162	13.69089852	-6.787010547	-6.607710048	47.72281569	1002.619266	28.4	2185.426185	9.88131291682493E-324	478.9071011	239.4535505	99.82959202	0	0	0	0	0	0	0
1:13:28	131.1817337	2657.485715	0.96092973	0.884852162	13.69089852	-6.787010547	-6.607710048	47.72281569	1002.619266	28.4	2185.426185	9.88131291682493E-324	478.9071011	239.4535505	99.82959202	0	0	0	0	0	0	0
1:13:28	131.1817337	2657.485715	0.96092973	0.884852162	13.69089852	-6.787010547	-6.607710048	47.72281569	1002.619266	28.4	2185.426185	9.88131291682493E-324	478.9071011	239.4535505	99.82959202	0	0	0	0	0	0	0
1:13:28	131.1817337	2657.485715	0.96092973	0.884852162	13.69089852	-6.787010547	-6.607710048	47.72281569	1002.619266	28.4	2185.426185	9.88131291682493E-324	478.9071011	239.4535505	99.82959202	0	0	0	0	0	0	0
1:13:28	131.1817337	2657.485715	0.96092973	0.884852162	13.69089852	-6.787010547	-6.607710048	47.72281569	1002.619266	28.4	2185.426185	9.88131291682493E-324	478.9071011	239.4535505	99.82959202	0	0	0	0	0	0	0
1:13:28	-10.05344026	2694.047656	2.621990417	2.164051446	13.78189123	-4.45977072	-6.113690836	47.7683853	1002.446122	28.4	2198.807511	9.88131291682493E-324	479.2819454	239.6409727	99.82983289	0	0	0	0	0	0	0
1:13:28	-10.05344026	2694.047656	2.621990417	2.164051446	13.78189123	-4.45977072	-6.113690836	47.7683853	1002.446122	28.4	2198.807511	9.88131291682493E-324	479.2819454	239.6409727	99.82983289	0	0	0	0	0	0	0
1:13:28	-10.05344026	2694.047656	2.621990417	2.164051446	13.78189123	-4.45977072	-6.113690836	47.7683853	1002.446122	28.4	2198.807511	9.88131291682493E-324	479.2819454	239.6409727	99.82983289	0	0	0	0	0	0	0
1:13:28	-10.05344026	2694.047656	2.621990417	2.164051446	13.78189123	-4.45977072	-6.113690836	47.7683853	1002.446122	28.4	2198.807511	9.88131291682493E-324	479.2819454	239.6409727	99.82983289	0	0	0	0	0	0	0
1:13:28	-10.05344026	2694.047656	2.621990417	2.164051446	13.78189123	-4.45977072	-6.113690836	47.7683853	1002.446122	28.4	2198.807511	9.88131291682493E-324	479.2819454	239.6409727	99.82983289	0	0	0	0	0	0	0
1:13:29	-10.05344026	2694.047656	2.621990417	2.164051446	13.78189123	-4.45977072	-6.113690836	47.7683853	1002.446122	28.4	2198.807511	9.88131291682493E-324	479.2819454	239.6409727	99.82983289	0	0	0	0	0	0	0
1:13:29	-10.05344026	2694.047656	2.621990417	2.164051446	13.78189123	-4.45977072	-6.113690836	47.7683853	1002.446122	28.4	2198.807511	9.88131291682493E-324	479.2819454	239.6409727	99.82983289	0	0	0	0	0	0	0
1:13:29	-10.05344026	2694.047656	2.621990417	2.164051446	13.78189123	-4.45977072	-6.113690836	47.7683853	1002.446122	28.4	2198.807511	9.88131291682493E-324	479.2819454	239.6409727	99.82983289	0	0	0	0	0	0	0
1:13:29	-129.2484443	2682.890645	3.963589675	3.571342672	13.61482105	-2.268338087	-4.994548566	47.78705062	1002.375202	28.4	2211.111131	9.88131291682493E-324	479.4354816	239.7177408	99.82993155	0	0	0	0	0	0	0
1:13:29	-129.2484443	2682.890645	3.963589675	3.571342672	13.61482105	-2.268338087	-4.994548566	47.78705062	1002.375202	28.4	2211.111131	9.88131291682493E-324	479.4354816	239.7177408	99.82993155	0	0	0	0	0	0	0
1:13:29	-129.2484443	2682.890645	3.963589675	3.571342672	13.61482105	-2.268338087	-4.994548566	47.78705062	1002.375202	28.4	2211.111131	9.88131291682493E-324	479.4354816	239.7177408	99.82993155	0	0	0	0	0	0	0
1:13:29	-129.2484443	2682.890645	3.963589675	3.571342672	13.61482105	-2.268338087	-4.994548566	47.78705062	1002.375202	28.4	2211.111131	9.88131291682493E-324	479.4354816	239.7177408	99.82993155	0	0	0	0	0	0	0
1:13:29	-129.2484443	2682.890645	3.963589675	3.571342672	13.61482105	-2.268338087	-4.994548566	47.78705062	1002.375202	28.4	2211.111131	9.88131291682493E-324	479.4354816	239.7177408	99.82993155	0	0	0	0	0	0	0
1:13:29	-129.2484443	2682.890645	3.963589675	3.571342672	13.61482105	-2.268338087	-4.994548566	47.78705062	1002.375202	28.4	2211.111131	9.88131291682493E-324	479.4354816	239.7177408	99.82993155	0	0	0	0	0	0	0
1:13:29	-129.2484443	2682.890645	3.963589675	3.571342672	13.61482105	-2.268338087	-4.994548566	47.78705062	1002.375202	28.4	2211.111131	9.88131291682493E-324	479.4354816	239.7177408	99.82993155	0	0	0	0	0	0	0
1:13:29	-129.2484443	2682.890645	3.963589675	3.571342672	13.61482105	-2.268338087	-4.994548566	47.78705062	1002.375202	28.4	2211.111131	9.88131291682493E-324	479.4354816	239.7177408	99.82993155	0	0	0	0	0	0	0
1:13:29	-240.7540076	2634.858106	5.068180731	4.547223558	13.2678707	-0.29597848	-3.456016693	47.79469593	1002.269473	28.4	2222.498871	9.88131291682493E-324	479.4983701	239.749185	99.82997196	0	0	0	0	0	0	0
1:13:29	-240.7540076	2634.858106	5.068180731	4.547223558	13.2678707	-0.29597848	-3.456016693	47.79469593	1002.269473	28.4	2222.498871	9.88131291682493E-324	479.4983701	239.749185	99.82997196	0	0	0	0	0	0	0
1:13:29	-240.7540076	2634.858106	5.068180731	4.547223558	13.2678707	-0.29597848	-3.456016693	47.79469593	1002.269473	28.4	2222.498871	9.88131291682493E-324	479.4983701	239.749185	99.82997196	0	0	0	0	0	0	0
1:13:29	-240.7540076	2634.858106	5.068180731	4.547223558	13.2678707	-0.29597848	-3.456016693	47.79469593	1002.269473	28.4	2222.498871	9.88131291682493E-324	479.4983701	239.749185	99.82997196	0	0	0	0	0	0	0
1:13:29	-240.7540076	2634.858106	5.068180731	4.547223558	13.2678707	-0.29597848	-3.456016693	47.79469593	1002.269473	28.4	2222.498871	9.88131291682493E-324	479.4983701	239.749185	99.82997196	0	0	0	0	0	0	0
1:13:29	-240.7540076	2634.858106	5.068180731	4.547223558	13.2678707	-0.29597848	-3.456016693	47.79469593	1002.269473	28.4	2222.498871	9.88131291682493E-324	479.4983701	239.749185	99.82997196	0	0	0	0	0	0	0
1:13:29	-240.7540076	2634.858106	5.068180731	4.547223558	13.2678707	-0.29597848	-3.456016693	47.79469593	1002.269473	28.4	2222.498871	9.88131291682493E-324	479.4983701	239.749185	99.82997196	0	0	0	0	0	0	0
1:13:29	-274.3169727	2563.096498	5.892584427	5.25318917	12.79800464	1.229722414	-1.837139637	47.79782745	1002.177091	28.4	2232.073717	9.88131291682493E-324	479.5241292	239.7620646	99.82998852	0	0	0	0	0	0	0
1:13:29	-274.3169727	2563.096498	5.892584427	5.25318917	12.79800464	1.229722414	-1.837139637	47.79782745	1002.177091	28.4	2232.073717	9.88131291682493E-324	479.5241292	239.7620646	99.82998852	0	0	0	0	0	0	0
1:13:29	-274.3169727	2563.096498	5.892584427	5.25318917	12.79800464	1.229722414	-1.837139637	47.79782745	1002.177091	28.4	2232.073717	9.88131291682493E-324	479.5241292	239.7620646	99.82998852	0	0	0	0	0	0	0
1:13:29	-274.3169727	2563.096498	5.892584427	5.25318917	12.79800464	1.229722414	-1.837139637	47.79782745	1002.177091	28.4	2232.073717	9.88131291682493E-324	479.5241292	239.7620646	99.82998852	0	0	0	0	0	0	0
1:13:29	-274.3169727	2563.096498	5.892584427	5.25318917	12.79800464	1.229722414	-1.837139637	47.79782745	1002.177091	28.4	2232.073717	9.88131291682493E-324	479.5241292	239.7620646	99.82998852	0	0	0	0	0	0	0
1:13:29	-274.3169727	2563.096498	5.892584427	5.25318917	12.79800464	1.229722414	-1.837139637	47.79782745	1002.177091	28.4	2232.073717	9.88131291682493E-324	479.5241292	239.7620646	99.82998852	0	0	0	0	0	0	0
1:13:29	-274.3169727	2563.096498	5.892584427	5.25318917	12.79800464	1.229722414	-1.837139637	47.79782745	1002.177091	28.4	2232.073717	9.88131291682493E-324	479.5241292	239.7620646	99.82998852	0	0	0	0	0	0	0
1:13:29	-274.3169727	2563.096498	5.892584427	5.25318917	12.79800464	1.229722414	-1.837139637	47.79782745	1002.177091	28.4	2232.073717	9.88131291682493E-324	479.5241292	239.7620646	99.82998852	0	0	0	0	0	0	0
1:13:29	-262.1095632	2476.4869	5.876717781	5.248927084	12.3016483	1.732539101	-0.462314795	47.79911013	1002.139252	28.4	2239.392657	9.88131291682493E-324	479.5346801	239.7673401	99.8299953	0	0	0	0	0	0	0
1:13:29	-262.1095632	2476.4869	5.876717781	5.248927084	12.3016483	1.732539101	-0.462314795	47.79911013	1002.139252	28.4	2239.392657	9.88131291682493E-324	479.5346801	239.7673401	99.8299953	0	0	0	0	0	0	0
1:13:29	-262.1095632	2476.4869	5.876717781	5.248927084	12.3016483	1.732539101	-0.462314795	47.79911013	1002.139252	28.4	2239.392657	9.88131291682493E-324	479.5346801	239.7673401	99.8299953	0	0	0	0	0	0	0
1:13:29	-262.1095632	2476.4869	5.876717781	5.248927084	12.3016483	1.732539101	-0.462314795	47.79911013	1002.139252	28.4	2239.392657	9.88131291682493E-324	479.5346801	239.7673401	99.8299953	0	0	0	0	0	0	0
1:13:29	-262.1095632	2476.4869	5.876717781	5.248927084	12.3016483	1.732539101	-0.462314795	47.79911013	1002.139252	28.4	2239.392657	9.88131291682493E-324	479.5346801	239.7673401	99.8299953	0	0	0	0	0	0	0
1:13:30	-262.1095632	2476.4869	5.876717781	5.248927084	12.3016483	1.732539101	-0.462314795	47.79911013	1002.139252	28.4	2239.392657	9.88131291682493E-324	479.5346801	239.7673401	99.8299953	0	0	0	0	0	0	0
1:13:30	-262.1095632	2476.4869	5.876717781	5.248927084	12.3016483	1.732539101	-0.462314795	47.79911013	1002.139252	28.4	2239.392657	9.88131291682493E-324	479.5346801	239.7673401	99.8299953	0	0	0	0	0	0	0
1:13:30	-262.1095632	2476.4869	5.876717781	5.248927084	12.3016483	1.732539101	-0.462314795	47.79911013	1002.139252	28.4	2239.392657	9.88131291682493E-324	479.5346801	239.7673401	99.8299953	0	0	0	0	0	0	0
1:13:30	-262.1095632	2476.4869	5.876717781	5.248927084	12.3016483	1.732539101	-0.462314795	47.79911013	1002.139252	28.4	2239.392657	9.88131291682493E-324	479.5346801	239.7673401	99.8299953	0	0	0	0	0	0	0
1:13:30	-176.7416803	2394.523732	5.449090803	5.101194134	11.86716634	1.706132816	0.44197026	47.79963551	1002.123753	28.4	2244.490072	9.88131291682493E-324	479.5390018	239.7695009	99.82999807	0	0	0	0	0	0	0
1:13:30	-176.7416803	2394.523732	5.449090803	5.101194134	11.86716634	1.706132816	0.44197026	47.79963551	1002.123753	28.4	2244.490072	9.88131291682493E-324	479.5390018	239.7695009	99.82999807	0	0	0	0	0	0	0
1:13:30	-176.7416803	2394.523732	5.449090803	5.101194134	11.86716634	1.706132816	0.44197026	47.79963551	1002.123753	28.4	2244.490072	9.88131291682493E-324	479.5390018	239.7695009	99.82999807	0	0	0	0	0	0	0
1:13:30	-176.7416803	2394.523732	5.449090803	5.101194134	11.86716634	1.706132816	0.44197026	47.79963551	1002.123753	28.4	2244.490072	9.88131291682493E-324	479.5390018	239.7695009	99.82999807	0	0	0	0	0	0	0
1:13:30	-176.7416803	2394.523732	5.449090803	5.101194134	11.86716634	1.706132816	0.44197026	47.79963551	1002.123753	28.4	2244.490072	9.88131291682493E-324	479.5390018	239.7695009	99.82999807	0	0	0	0	0	0	0
1:13:30	-176.7416803	2394.523732	5.449090803	5.101194134	11.86716634	1.706132816	0.44197026	47.79963551	1002.123753	28.4	2244.490072	9.88131291682493E-324	479.5390018	239.7695009	99.82999807	0	0	0	0	0	0	0
1:13:30	-176.7416803	2394.523732	5.449090803	5.101194134	11.86716634	1.706132816	0.44197026	47.79963551	1002.123753	28.4	2244.490072	9.88131291682493E-324	479.5390018	239.7695009	99.82999807	0	0	0	0	0	0	0
1:13:30	-176.7416803	2394.523732	5.449090803	5.101194134	11.86716634	1.706132816	0.44197026	47.79963551	1002.123753	28.4	2244.490072	9.88131291682493E-324	479.5390018	239.7695009	99.82999807	0	0	0	0	0	0	0
1:13:30	-425.2099106	2334.349388	5.121886793	5.031815517	11.55730493	1.562182401	0.921890218	47.7998507	1002.117404	28.4	2247.497082	9.88131291682493E-324	479.5407719	239.770386	99.82999921	0	0	0	0	0	0	0
1:13:30	-425.2099106	2334.349388	5.121886793	5.031815517	11.55730493	1.562182401	0.921890218	47.7998507	1002.117404	28.4	2247.497082	9.88131291682493E-324	479.5407719	239.770386	99.82999921	0	0	0	0	0	0	0
1:13:30	-425.2099106	2334.349388	5.121886793	5.031815517	11.55730493	1.562182401	0.921890218	47.7998507	1002.117404	28.4	2247.497082	9.88131291682493E-324	479.5407719	239.770386	99.82999921	0	0	0	0	0	0	0
1:13:30	-425.2099106	2334.349388	5.121886793	5.031815517	11.55730493	1.562182401	0.921890218	47.7998507	1002.117404	28.4	2247.497082	9.88131291682493E-324	479.5407719	239.770386	99.82999921	0	0	0	0	0	0	0
1:13:30	-425.2099106	2334.349388	5.121886793	5.031815517	11.55730493	1.562182401	0.921890218	47.7998507	1002.117404	28.4	2247.497082	9.88131291682493E-324	479.5407719	239.770386	99.82999921	0	0	0	0	0	0	0
1:13:30	-425.2099106	2334.349388	5.121886793	5.031815517	11.55730493	1.562182401	0.921890218	47.7998507	1002.117404	28.4	2247.497082	9.88131291682493E-324	479.5407719	239.770386	99.82999921	0	0	0	0	0	0	0
1:13:30	-425.2099106	2334.349388	5.121886793	5.031815517	11.55730493	1.562182401	0.921890218	47.7998507	1002.117404	28.4	2247.497082	9.88131291682493E-324	479.5407719	239.770386	99.82999921	0	0	0	0	0	0	0
1:13:30	-217.1180034	2291.445277	4.79507043	4.701209236	11.3288593	1.412109912	1.146795033	47.56377885	1002.114804	28.4	2249.133671	9.88131291682493E-324	476.8923722	238.4458909	99.82763808	0	0	0	0	0	0	0
1:13:30	-217.1180034	2291.445277	4.79507043	4.701209236	11.3288593	1.412109912	1.146795033	47.56377885	1002.114804	28.4	2249.133671	9.88131291682493E-324	476.8923722	238.4458909	99.82763808	0	0	0	0	0	0	0
1:13:30	-217.1180034	2291.445277	4.79507043	4.701209236	11.3288593	1.412109912	1.146795033	47.56377885	1002.114804	28.4	2249.133671	9.88131291682493E-324	476.8923722	238.4458909	99.82763808	0	0	0	0	0	0	0
1:13:30	-217.1180034	2291.445277	4.79507043	4.701209236	11.3288593	1.412109912	1.146795033	47.56377885	1002.114804	28.4	2249.133671	9.88131291682493E-324	476.8923722	238.4458909	99.82763808	0	0	0	0	0	0	0
1:13:30	-217.1180034	2291.445277	4.79507043	4.701209236	11.3288593	1.412109912	1.146795033	47.56377885	1002.114804	28.4	2249.133671	9.88131291682493E-324	476.8923722	238.4458909	99.82763808	0	0	0	0	0	0	0
1:13:30	-217.1180034	2291.445277	4.79507043	4.701209236	11.3288593	1.412109912	1.146795033	47.56377885	1002.114804	28.4	2249.133671	9.88131291682493E-324	476.8923722	238.4458909	99.82763808	0	0	0	0	0	0	0
1:13:30	-217.1180034	2291.445277	4.79507043	4.701209236	11.3288593	1.412109912	1.146795033	47.56377885	1002.114804	28.4	2249.133671	9.88131291682493E-324	476.8923722	238.4458909	99.82763808	0	0	0	0	0	0	0
1:13:30	-217.1180034	2291.445277	4.79507043	4.701209236	11.3288593	1.412109912	1.146795033	47.56377885	1002.114804	28.4	2249.133671	9.88131291682493E-324	476.8923722	238.4458909	99.82763808	0	0	0	0	0	0	0
1:13:30	126.988701	2258.986253	4.610147248	4.525247303	11.15990237	1.27618902	1.219564046	47.46708382	1002.113739	28.4	2238.525739	9.88131291682493E-324	475.8075876	237.9033777	99.82667096	0	0	0	0	0	0	0
1:13:30	126.988701	2258.986253	4.610147248	4.525247303	11.15990237	1.27618902	1.219564046	47.46708382	1002.113739	28.4	2238.525739	9.88131291682493E-324	475.8075876	237.9033777	99.82667096	0	0	0	0	0	0	0
1:13:30	126.988701	2258.986253	4.610147248	4.525247303	11.15990237	1.27618902	1.219564046	47.46708382	1002.113739	28.4	2238.525739	9.88131291682493E-324	475.8075876	237.9033777	99.82667096	0	0	0	0	0	0	0
1:13:30	126.988701	2258.986253	4.610147248	4.525247303	11.15990237	1.27618902	1.219564046	47.46708382	1002.113739	28.4	2238.525739	9.88131291682493E-324	475.8075876	237.9033777	99.82667096	0	0	0	0	0	0	0
1:13:31	126.988701	2258.986253	4.610147248	4.525247303	11.15990237	1.27618902	1.219564046	47.46708382	1002.113739	28.4	2238.525739	9.88131291682493E-324	475.8075876	237.9033777	99.82667096	0	0	0	0	0	0	0
1:13:31	158.0788469	2242.688217	4.483499391	4.240046619	11.07077401	1.203544778	1.224656791	47.43434691	1002.113378	28.4	2229.432722	9.88131291682493E-324	475.4403249	237.7197054	99.82634353	0	0	0	0	0	0	0
1:13:31	158.0788469	2242.688217	4.483499391	4.240046619	11.07077401	1.203544778	1.224656791	47.43434691	1002.113378	28.4	2229.432722	9.88131291682493E-324	475.4403249	237.7197054	99.82634353	0	0	0	0	0	0	0
1:13:31	158.0788469	2242.688217	4.483499391	4.240046619	11.07077401	1.203544778	1.224656791	47.43434691	1002.113378	28.4	2229.432722	9.88131291682493E-324	475.4403249	237.7197054	99.82634353	0	0	0	0	0	0	0
1:13:31	158.0788469	2242.688217	4.483499391	4.240046619	11.07077401	1.203544778	1.224656791	47.43434691	1002.113378	28.4	2229.432722	9.88131291682493E-324	475.4403249	237.7197054	99.82634353	0	0	0	0	0	0	0
1:13:31	-22.7750323	2225.535923	4.312858951	4.048644695	10.98829624	1.123344741	1.203371422	47.4140685	1002.113155	28.4	2218.720065	9.88131291682493E-324	475.2128291	237.6059321	99.82614071	0	0	0	0	0	0	0
1:13:31	-22.7750323	2225.535923	4.312858951	4.048644695	10.98829624	1.123344741	1.203371422	47.4140685	1002.113155	28.4	2218.720065	9.88131291682493E-324	475.2128291	237.6059321	99.82614071	0	0	0	0	0	0	0
1:13:31	-22.7750323	2225.535923	4.312858951	4.048644695	10.98829624	1.123344741	1.203371422	47.4140685	1002.113155	28.4	2218.720065	9.88131291682493E-324	475.2128291	237.6059321	99.82614071	0	0	0	0	0	0	0
1:13:31	-22.7750323	2225.535923	4.312858951	4.048644695	10.98829624	1.123344741	1.203371422	47.4140685	1002.113155	28.4	2218.720065	9.88131291682493E-324	475.2128291	237.6059321	99.82614071	0	0	0	0	0	0	0
1:13:31	-22.7750323	2225.535923	4.312858951	4.048644695	10.98829624	1.123344741	1.203371422	47.4140685	1002.113155	28.4	2218.720065	9.88131291682493E-324	475.2128291	237.6059321	99.82614071	0	0	0	0	0	0	0
1:13:31	-22.7750323	2225.535923	4.312858951	4.048644695	10.98829624	1.123344741	1.203371422	47.4140685	1002.113155	28.4	2218.720065	9.88131291682493E-324	475.2128291	237.6059321	99.82614071	0	0	0	0	0	0	0
1:13:31	-22.7750323	2225.535923	4.312858951	4.048644695	10.98829624	1.123344741	1.203371422	47.4140685	1002.113155	28.4	2218.720065	9.88131291682493E-324	475.2128291	237.6059321	99.82614071	0	0	0	0	0	0	0
1:13:31	-22.7750323	2225.535923	4.312858951	4.048644695	10.98829624	1.123344741	1.203371422	47.4140685	1002.113155	28.4	2218.720065	9.88131291682493E-324	475.2128291	237.6059321	99.82614071	0	0	0	0	0	0	0
1:13:31	11.46623317	2215.266103	4.133961426	3.696619267	10.93054374	1.074152406	1.171942534	47.40576246	1001.409897	28.4	2207.954848	9.88131291682493E-324	475.1196468	237.5593306	99.82605763	0	0	0	0	0	0	0
1:13:31	11.46623317	2215.266103	4.133961426	3.696619267	10.93054374	1.074152406	1.171942534	47.40576246	1001.409897	28.4	2207.954848	9.88131291682493E-324	475.1196468	237.5593306	99.82605763	0	0	0	0	0	0	0
1:13:31	11.46623317	2215.266103	4.133961426	3.696619267	10.93054374	1.074152406	1.171942534	47.40576246	1001.409897	28.4	2207.954848	9.88131291682493E-324	475.1196468	237.5593306	99.82605763	0	0	0	0	0	0	0
1:13:31	11.46623317	2215.266103	4.133961426	3.696619267	10.93054374	1.074152406	1.171942534	47.40576246	1001.409897	28.4	2207.954848	9.88131291682493E-324	475.1196468	237.5593306	99.82605763	0	0	0	0	0	0	0
1:13:31	11.46623317	2215.266103	4.133961426	3.696619267	10.93054374	1.074152406	1.171942534	47.40576246	1001.409897	28.4	2207.954848	9.88131291682493E-324	475.1196468	237.5593306	99.82605763	0	0	0	0	0	0	0
1:13:31	11.46623317	2215.266103	4.133961426	3.696619267	10.93054374	1.074152406	1.171942534	47.40576246	1001.409897	28.4	2207.954848	9.88131291682493E-324	475.1196468	237.5593306	99.82605763	0	0	0	0	0	0	0
1:13:31	11.46623317	2215.266103	4.133961426	3.696619267	10.93054374	1.074152406	1.171942534	47.40576246	1001.409897	28.4	2207.954848	9.88131291682493E-324	475.1196468	237.5593306	99.82605763	0	0	0	0	0	0	0
1:13:31	11.46623317	2215.266103	4.133961426	3.696619267	10.93054374	1.074152406	1.171942534	47.40576246	1001.409897	28.4	2207.954848	9.88131291682493E-324	475.1196468	237.5593306	99.82605763	0	0	0	0	0	0	0
1:13:31	-67.45733969	2201.501962	3.9652626	3.712335252	10.87084672	1.006416025	1.123432462	47.4023603	1001.121843	28.4	2197.734472	9.88131291682493E-324	475.0814793	237.5402426	99.82602361	0	0	0	0	0	0	0
1:13:31	-67.45733969	2201.501962	3.9652626	3.712335252	10.87084672	1.006416025	1.123432462	47.4023603	1001.121843	28.4	2197.734472	9.88131291682493E-324	475.0814793	237.5402426	99.82602361	0	0	0	0	0	0	0
1:13:31	-67.45733969	2201.501962	3.9652626	3.712335252	10.87084672	1.006416025	1.123432462	47.4023603	1001.121843	28.4	2197.734472	9.88131291682493E-324	475.0814793	237.5402426	99.82602361	0	0	0	0	0	0	0
1:13:31	-67.45733969	2201.501962	3.9652626	3.712335252	10.87084672	1.006416025	1.123432462	47.4023603	1001.121843	28.4	2197.734472	9.88131291682493E-324	475.0814793	237.5402426	99.82602361	0	0	0	0	0	0	0
1:13:31	-67.45733969	2201.501962	3.9652626	3.712335252	10.87084672	1.006416025	1.123432462	47.4023603	1001.121843	28.4	2197.734472	9.88131291682493E-324	475.0814793	237.5402426	99.82602361	0	0	0	0	0	0	0
1:13:31	-67.45733969	2201.501962	3.9652626	3.712335252	10.87084672	1.006416025	1.123432462	47.4023603	1001.121843	28.4	2197.734472	9.88131291682493E-324	475.0814793	237.5402426	99.82602361	0	0	0	0	0	0	0
1:13:31	-67.45733969	2201.501962	3.9652626	3.712335252	10.87084672	1.006416025	1.123432462	47.4023603	1001.121843	28.4	2197.734472	9.88131291682493E-324	475.0814793	237.5402426	99.82602361	0	0	0	0	0	0	0
1:13:31	-67.45733969	2201.501962	3.9652626	3.712335252	10.87084672	1.006416025	1.123432462	47.4023603	1001.121843	28.4	2197.734472	9.88131291682493E-324	475.0814793	237.5402426	99.82602361	0	0	0	0	0	0	0
1:13:31	-88.88159194	2189.475647	3.800752361	3.711034919	10.81350841	0.946821604	1.066149936	47.40096678	1001.003856	28.4	2186.987997	9.88131291682493E-324	475.0658459	237.5324242	99.82600967	0	0	0	0	0	0	0
1:13:31	-88.88159194	2189.475647	3.800752361	3.711034919	10.81350841	0.946821604	1.066149936	47.40096678	1001.003856	28.4	2186.987997	9.88131291682493E-324	475.0658459	237.5324242	99.82600967	0	0	0	0	0	0	0
1:13:32	-88.88159194	2189.475647	3.800752361	3.711034919	10.81350841	0.946821604	1.066149936	47.40096678	1001.003856	28.4	2186.987997	9.88131291682493E-324	475.0658459	237.5324242	99.82600967	0	0	0	0	0	0	0
1:13:32	-88.88159194	2189.475647	3.800752361	3.711034919	10.81350841	0.946821604	1.066149936	47.40096678	1001.003856	28.4	2186.987997	9.88131291682493E-324	475.0658459	237.5324242	99.82600967	0	0	0	0	0	0	0
1:13:32	-88.88159194	2189.475647	3.800752361	3.711034919	10.81350841	0.946821604	1.066149936	47.40096678	1001.003856	28.4	2186.987997	9.88131291682493E-324	475.0658459	237.5324242	99.82600967	0	0	0	0	0	0	0
1:13:32	-88.88159194	2189.475647	3.800752361	3.711034919	10.81350841	0.946821604	1.066149936	47.40096678	1001.003856	28.4	2186.987997	9.88131291682493E-324	475.0658459	237.5324242	99.82600967	0	0	0	0	0	0	0
1:13:32	-88.88159194	2189.475647	3.800752361	3.711034919	10.81350841	0.946821604	1.066149936	47.40096678	1001.003856	28.4	2186.987997	9.88131291682493E-324	475.0658459	237.5324242	99.82600967	0	0	0	0	0	0	0
1:13:32	-88.88159194	2189.475647	3.800752361	3.711034919	10.81350841	0.946821604	1.066149936	47.40096678	1001.003856	28.4	2186.987997	9.88131291682493E-324	475.0658459	237.5324242	99.82600967	0	0	0	0	0	0	0
1:13:32	-88.88159194	2189.475647	3.800752361	3.711034919	10.81350841	0.946821604	1.066149936	47.40096678	1001.003856	28.4	2186.987997	9.88131291682493E-324	475.0658459	237.5324242	99.82600967	0	0	0	0	0	0	0
1:13:32	43.38575754	2180.810268	3.853248967	3.783351903	10.76030105	0.903709329	1.005581414	47.40039599	1000.955528	28.4	2176.763935	9.88131291682493E-324	475.0594425	237.5292217	99.82600396	0	0	0	0	0	0	0
1:13:32	43.38575754	2180.810268	3.853248967	3.783351903	10.76030105	0.903709329	1.005581414	47.40039599	1000.955528	28.4	2176.763935	9.88131291682493E-324	475.0594425	237.5292217	99.82600396	0	0	0	0	0	0	0
1:13:32	43.38575754	2180.810268	3.853248967	3.783351903	10.76030105	0.903709329	1.005581414	47.40039599	1000.955528	28.4	2176.763935	9.88131291682493E-324	475.0594425	237.5292217	99.82600396	0	0	0	0	0	0	0
1:13:32	43.38575754	2180.810268	3.853248967	3.783351903	10.76030105	0.903709329	1.005581414	47.40039599	1000.955528	28.4	2176.763935	9.88131291682493E-324	475.0594425	237.5292217	99.82600396	0	0	0	0	0	0	0
1:13:32	43.38575754	2180.810268	3.853248967	3.783351903	10.76030105	0.903709329	1.005581414	47.40039599	1000.955528	28.4	2176.763935	9.88131291682493E-324	475.0594425	237.5292217	99.82600396	0	0	0	0	0	0	0
1:13:32	43.38575754	2180.810268	3.853248967	3.783351903	10.76030105	0.903709329	1.005581414	47.40039599	1000.955528	28.4	2176.763935	9.88131291682493E-324	475.0594425	237.5292217	99.82600396	0	0	0	0	0	0	0
1:13:32	43.38575754	2180.810268	3.853248967	3.783351903	10.76030105	0.903709329	1.005581414	47.40039599	1000.955528	28.4	2176.763935	9.88131291682493E-324	475.0594425	237.5292217	99.82600396	0	0	0	0	0	0	0
1:13:32	43.38575754	2180.810268	3.853248967	3.783351903	10.76030105	0.903709329	1.005581414	47.40039599	1000.955528	28.4	2176.763935	9.88131291682493E-324	475.0594425	237.5292217	99.82600396	0	0	0	0	0	0	0
1:13:32	-66.73643691	2171.507971	3.794207577	3.652776139	10.72030731	0.857117741	0.951935747	47.5182422	1000.263858	28.4	2168.073664	9.88131291682493E-324	475.7021268	237.8508588	99.82659202	0	0	0	0	0	0	0
1:13:32	-66.73643691	2171.507971	3.794207577	3.652776139	10.72030731	0.857117741	0.951935747	47.5182422	1000.263858	28.4	2168.073664	9.88131291682493E-324	475.7021268	237.8508588	99.82659202	0	0	0	0	0	0	0
1:13:32	-66.73643691	2171.507971	3.794207577	3.652776139	10.72030731	0.857117741	0.951935747	47.5182422	1000.263858	28.4	2168.073664	9.88131291682493E-324	475.7021268	237.8508588	99.82659202	0	0	0	0	0	0	0
1:13:32	-66.73643691	2171.507971	3.794207577	3.652776139	10.72030731	0.857117741	0.951935747	47.5182422	1000.263858	28.4	2168.073664	9.88131291682493E-324	475.7021268	237.8508588	99.82659202	0	0	0	0	0	0	0
1:13:32	-66.73643691	2171.507971	3.794207577	3.652776139	10.72030731	0.857117741	0.951935747	47.5182422	1000.263858	28.4	2168.073664	9.88131291682493E-324	475.7021268	237.8508588	99.82659202	0	0	0	0	0	0	0
1:13:32	-66.73643691	2171.507971	3.794207577	3.652776139	10.72030731	0.857117741	0.951935747	47.5182422	1000.263858	28.4	2168.073664	9.88131291682493E-324	475.7021268	237.8508588	99.82659202	0	0	0	0	0	0	0
1:13:32	-66.73643691	2171.507971	3.794207577	3.652776139	10.72030731	0.857117741	0.951935747	47.5182422	1000.263858	28.4	2168.073664	9.88131291682493E-324	475.7021268	237.8508588	99.82659202	0	0	0	0	0	0	0
1:13:32	-66.73643691	2171.507971	3.794207577	3.652776139	10.72030731	0.857117741	0.951935747	47.5182422	1000.263858	28.4	2168.073664	9.88131291682493E-324	475.7021268	237.8508588	99.82659202	0	0	0	0	0	0	0
1:13:32	-66.73643691	2171.507971	3.794207577	3.652776139	10.72030731	0.857117741	0.951935747	47.5182422	1000.263858	28.4	2168.073664	9.88131291682493E-324	475.7021268	237.8508588	99.82659202	0	0	0	0	0	0	0
1:13:32	-54.42714376	2163.864516	3.688800224	3.383836307	10.68808747	0.786205027	0.904090482	47.566512	999.9805498	28.4	2160.911928	9.88131291682493E-324	475.9653704	237.9826014	99.82683289	0	0	0	0	0	0	0
1:13:32	-54.42714376	2163.864516	3.688800224	3.383836307	10.68808747	0.786205027	0.904090482	47.566512	999.9805498	28.4	2160.911928	9.88131291682493E-324	475.9653704	237.9826014	99.82683289	0	0	0	0	0	0	0
1:13:32	-54.42714376	2163.864516	3.688800224	3.383836307	10.68808747	0.786205027	0.904090482	47.566512	999.9805498	28.4	2160.911928	9.88131291682493E-324	475.9653704	237.9826014	99.82683289	0	0	0	0	0	0	0
1:13:32	-54.42714376	2163.864516	3.688800224	3.383836307	10.68808747	0.786205027	0.904090482	47.566512	999.9805498	28.4	2160.911928	9.88131291682493E-324	475.9653704	237.9826014	99.82683289	0	0	0	0	0	0	0
1:13:32	-54.42714376	2163.864516	3.688800224	3.383836307	10.68808747	0.786205027	0.904090482	47.566512	999.9805498	28.4	2160.911928	9.88131291682493E-324	475.9653704	237.9826014	99.82683289	0	0	0	0	0	0	0
1:13:32	-54.42714376	2163.864516	3.688800224	3.383836307	10.68808747	0.786205027	0.904090482	47.566512	999.9805498	28.4	2160.911928	9.88131291682493E-324	475.9653704	237.9826014	99.82683289	0	0	0	0	0	0	0
1:13:32	-54.42714376	2163.864516	3.688800224	3.383836307	10.68808747	0.786205027	0.904090482	47.566512	999.9805498	28.4	2160.911928	9.88131291682493E-324	475.9653704	237.9826014	99.82683289	0	0	0	0	0	0	0
1:13:32	-54.42714376	2163.864516	3.688800224	3.383836307	10.68808747	0.786205027	0.904090482	47.566512	999.9805498	28.4	2160.911928	9.88131291682493E-324	475.9653704	237.9826014	99.82683289	0	0	0	0	0	0	0
1:13:33	84.75869792	2163.73612	3.144082972	2.824481751	10.71267583	-0.261504821	0.666614661	47.58628332	999.8645068	28.4	2156.977974	9.88131291682493E-324	476.0731949	238.0365631	99.82693155	0	0	0	0	0	0	0
1:13:33	84.75869792	2163.73612	3.144082972	2.824481751	10.71267583	-0.261504821	0.666614661	47.58628332	999.8645068	28.4	2156.977974	9.88131291682493E-324	476.0731949	238.0365631	99.82693155	0	0	0	0	0	0	0
1:13:33	84.75869792	2163.73612	3.144082972	2.824481751	10.71267583	-0.261504821	0.666614661	47.58628332	999.8645068	28.4	2156.977974	9.88131291682493E-324	476.0731949	238.0365631	99.82693155	0	0	0	0	0	0	0
1:13:33	84.75869792	2163.73612	3.144082972	2.824481751	10.71267583	-0.261504821	0.666614661	47.58628332	999.8645068	28.4	2156.977974	9.88131291682493E-324	476.0731949	238.0365631	99.82693155	0	0	0	0	0	0	0
1:13:33	84.75869792	2163.73612	3.144082972	2.824481751	10.71267583	-0.261504821	0.666614661	47.58628332	999.8645068	28.4	2156.977974	9.88131291682493E-324	476.0731949	238.0365631	99.82693155	0	0	0	0	0	0	0
1:13:33	84.75869792	2163.73612	3.144082972	2.824481751	10.71267583	-0.261504821	0.666614661	47.58628332	999.8645068	28.4	2156.977974	9.88131291682493E-324	476.0731949	238.0365631	99.82693155	0	0	0	0	0	0	0
1:13:33	84.75869792	2163.73612	3.144082972	2.824481751	10.71267583	-0.261504821	0.666614661	47.58628332	999.8645068	28.4	2156.977974	9.88131291682493E-324	476.0731949	238.0365631	99.82693155	0	0	0	0	0	0	0
1:13:33	84.75869792	2163.73612	3.144082972	2.824481751	10.71267583	-0.261504821	0.666614661	47.58628332	999.8645068	28.4	2156.977974	9.88131291682493E-324	476.0731949	238.0365631	99.82693155	0	0	0	0	0	0	0
1:13:33	48.97821707	2183.8183	2.179973185	2.020011725	10.89712002	-2.185981175	-0.165713035	47.59438165	999.8169756	28.4	2155.75649	9.88131291682493E-324	476.1173598	238.0586659	99.82697196	0	0	0	0	0	0	0
1:13:33	48.97821707	2183.8183	2.179973185	2.020011725	10.89712002	-2.185981175	-0.165713035	47.59438165	999.8169756	28.4	2155.75649	9.88131291682493E-324	476.1173598	238.0586659	99.82697196	0	0	0	0	0	0	0
1:13:33	48.97821707	2183.8183	2.179973185	2.020011725	10.89712002	-2.185981175	-0.165713035	47.59438165	999.8169756	28.4	2155.75649	9.88131291682493E-324	476.1173598	238.0586659	99.82697196	0	0	0	0	0	0	0
1:13:33	48.97821707	2183.8183	2.179973185	2.020011725	10.89712002	-2.185981175	-0.165713035	47.59438165	999.8169756	28.4	2155.75649	9.88131291682493E-324	476.1173598	238.0586659	99.82697196	0	0	0	0	0	0	0
1:13:33	48.97821707	2183.8183	2.179973185	2.020011725	10.89712002	-2.185981175	-0.165713035	47.59438165	999.8169756	28.4	2155.75649	9.88131291682493E-324	476.1173598	238.0586659	99.82697196	0	0	0	0	0	0	0
1:13:33	48.97821707	2183.8183	2.179973185	2.020011725	10.89712002	-2.185981175	-0.165713035	47.59438165	999.8169756	28.4	2155.75649	9.88131291682493E-324	476.1173598	238.0586659	99.82697196	0	0	0	0	0	0	0
1:13:33	48.97821707	2183.8183	2.179973185	2.020011725	10.89712002	-2.185981175	-0.165713035	47.59438165	999.8169756	28.4	2155.75649	9.88131291682493E-324	476.1173598	238.0586659	99.82697196	0	0	0	0	0	0	0
1:13:33	48.97821707	2183.8183	2.179973185	2.020011725	10.89712002	-2.185981175	-0.165713035	47.59438165	999.8169756	28.4	2155.75649	9.88131291682493E-324	476.1173598	238.0586659	99.82697196	0	0	0	0	0	0	0
1:13:33	48.97821707	2183.8183	2.179973185	2.020011725	10.89712002	-2.185981175	-0.165713035	47.59438165	999.8169756	28.4	2155.75649	9.88131291682493E-324	476.1173598	238.0586659	99.82697196	0	0	0	0	0	0	0
1:13:33	227.1601801	2235.284019	1.014697817	1.013417603	11.26702676	-4.219401889	-1.456935259	47.59769872	999.6404604	28.4	2156.441967	9.88131291682493E-324	476.1354498	238.0677191	99.82698852	0	0	0	0	0	0	0
1:13:33	227.1601801	2235.284019	1.014697817	1.013417603	11.26702676	-4.219401889	-1.456935259	47.59769872	999.6404604	28.4	2156.441967	9.88131291682493E-324	476.1354498	238.0677191	99.82698852	0	0	0	0	0	0	0
1:13:33	227.1601801	2235.284019	1.014697817	1.013417603	11.26702676	-4.219401889	-1.456935259	47.59769872	999.6404604	28.4	2156.441967	9.88131291682493E-324	476.1354498	238.0677191	99.82698852	0	0	0	0	0	0	0
1:13:33	227.1601801	2235.284019	1.014697817	1.013417603	11.26702676	-4.219401889	-1.456935259	47.59769872	999.6404604	28.4	2156.441967	9.88131291682493E-324	476.1354498	238.0677191	99.82698852	0	0	0	0	0	0	0
1:13:33	227.1601801	2235.284019	1.014697817	1.013417603	11.26702676	-4.219401889	-1.456935259	47.59769872	999.6404604	28.4	2156.441967	9.88131291682493E-324	476.1354498	238.0677191	99.82698852	0	0	0	0	0	0	0
1:13:33	227.1601801	2235.284019	1.014697817	1.013417603	11.26702676	-4.219401889	-1.456935259	47.59769872	999.6404604	28.4	2156.441967	9.88131291682493E-324	476.1354498	238.0677191	99.82698852	0	0	0	0	0	0	0
1:13:33	227.1601801	2235.284019	1.014697817	1.013417603	11.26702676	-4.219401889	-1.456935259	47.59769872	999.6404604	28.4	2156.441967	9.88131291682493E-324	476.1354498	238.0677191	99.82698852	0	0	0	0	0	0	0
1:13:33	227.1601801	2235.284019	1.014697817	1.013417603	11.26702676	-4.219401889	-1.456935259	47.59769872	999.6404604	28.4	2156.441967	9.88131291682493E-324	476.1354498	238.0677191	99.82698852	0	0	0	0	0	0	0
1:13:33	427.942909	2311.084232	-0.076874174	0.00456305	11.77612136	-6.037406214	-2.930839082	47.5990574	999.5681598	28.4	2158.948033	9.88131291682493E-324	476.1428594	238.0714274	99.8269953	0	0	0	0	0	0	0
1:13:33	427.942909	2311.084232	-0.076874174	0.00456305	11.77612136	-6.037406214	-2.930839082	47.5990574	999.5681598	28.4	2158.948033	9.88131291682493E-324	476.1428594	238.0714274	99.8269953	0	0	0	0	0	0	0
1:13:33	427.942909	2311.084232	-0.076874174	0.00456305	11.77612136	-6.037406214	-2.930839082	47.5990574	999.5681598	28.4	2158.948033	9.88131291682493E-324	476.1428594	238.0714274	99.8269953	0	0	0	0	0	0	0
1:13:33	427.942909	2311.084232	-0.076874174	0.00456305	11.77612136	-6.037406214	-2.930839082	47.5990574	999.5681598	28.4	2158.948033	9.88131291682493E-324	476.1428594	238.0714274	99.8269953	0	0	0	0	0	0	0
1:13:33	427.942909	2311.084232	-0.076874174	0.00456305	11.77612136	-6.037406214	-2.930839082	47.5990574	999.5681598	28.4	2158.948033	9.88131291682493E-324	476.1428594	238.0714274	99.8269953	0	0	0	0	0	0	0
1:13:33	427.942909	2311.084232	-0.076874174	0.00456305	11.77612136	-6.037406214	-2.930839082	47.5990574	999.5681598	28.4	2158.948033	9.88131291682493E-324	476.1428594	238.0714274	99.8269953	0	0	0	0	0	0	0
1:13:33	427.942909	2311.084232	-0.076874174	0.00456305	11.77612136	-6.037406214	-2.930839082	47.5990574	999.5681598	28.4	2158.948033	9.88131291682493E-324	476.1428594	238.0714274	99.8269953	0	0	0	0	0	0	0
1:13:33	427.942909	2311.084232	-0.076874174	0.00456305	11.77612136	-6.037406214	-2.930839082	47.5990574	999.5681598	28.4	2158.948033	9.88131291682493E-324	476.1428594	238.0714274	99.8269953	0	0	0	0	0	0	0
1:13:34	498.8311851	2424.462396	-0.788890862	-0.651066975	12.47891211	-7.580023985	-4.584276488	47.59961391	999.5385454	28.4	2164.447961	9.88131291682493E-324	476.1458944	238.0729462	99.82699807	0	0	0	0	0	0	0
1:13:34	498.8311851	2424.462396	-0.788890862	-0.651066975	12.47891211	-7.580023985	-4.584276488	47.59961391	999.5385454	28.4	2164.447961	9.88131291682493E-324	476.1458944	238.0729462	99.82699807	0	0	0	0	0	0	0
1:13:34	498.8311851	2424.462396	-0.788890862	-0.651066975	12.47891211	-7.580023985	-4.584276488	47.59961391	999.5385454	28.4	2164.447961	9.88131291682493E-324	476.1458944	238.0729462	99.82699807	0	0	0	0	0	0	0
1:13:34	498.8311851	2424.462396	-0.788890862	-0.651066975	12.47891211	-7.580023985	-4.584276488	47.59961391	999.5385454	28.4	2164.447961	9.88131291682493E-324	476.1458944	238.0729462	99.82699807	0	0	0	0	0	0	0
1:13:34	498.8311851	2424.462396	-0.788890862	-0.651066975	12.47891211	-7.580023985	-4.584276488	47.59961391	999.5385454	28.4	2164.447961	9.88131291682493E-324	476.1458944	238.0729462	99.82699807	0	0	0	0	0	0	0
1:13:34	498.8311851	2424.462396	-0.788890862	-0.651066975	12.47891211	-7.580023985	-4.584276488	47.59961391	999.5385454	28.4	2164.447961	9.88131291682493E-324	476.1458944	238.0729462	99.82699807	0	0	0	0	0	0	0
1:13:34	498.8311851	2424.462396	-0.788890862	-0.651066975	12.47891211	-7.580023985	-4.584276488	47.59961391	999.5385454	28.4	2164.447961	9.88131291682493E-324	476.1458944	238.0729462	99.82699807	0	0	0	0	0	0	0
1:13:34	498.8311851	2424.462396	-0.788890862	-0.651066975	12.47891211	-7.580023985	-4.584276488	47.59961391	999.5385454	28.4	2164.447961	9.88131291682493E-324	476.1458944	238.0729462	99.82699807	0	0	0	0	0	0	0
1:13:34	498.8311851	2424.462396	-0.788890862	-0.651066975	12.47891211	-7.580023985	-4.584276488	47.59961391	999.5385454	28.4	2164.447961	9.88131291682493E-324	476.1458944	238.0729462	99.82699807	0	0	0	0	0	0	0
1:13:34	388.8724534	2550.558906	-0.666174497	-0.858177833	13.2035272	-8.250601824	-6.000375649	47.59984186	999.5264154	28.4	2172.78555	9.88131291682493E-324	476.1471376	238.0735684	99.82699921	0	0	0	0	0	0	0
1:13:34	388.8724534	2550.558906	-0.666174497	-0.858177833	13.2035272	-8.250601824	-6.000375649	47.59984186	999.5264154	28.4	2172.78555	9.88131291682493E-324	476.1471376	238.0735684	99.82699921	0	0	0	0	0	0	0
1:13:34	388.8724534	2550.558906	-0.666174497	-0.858177833	13.2035272	-8.250601824	-6.000375649	47.59984186	999.5264154	28.4	2172.78555	9.88131291682493E-324	476.1471376	238.0735684	99.82699921	0	0	0	0	0	0	0
1:13:34	388.8724534	2550.558906	-0.666174497	-0.858177833	13.2035272	-8.250601824	-6.000375649	47.59984186	999.5264154	28.4	2172.78555	9.88131291682493E-324	476.1471376	238.0735684	99.82699921	0	0	0	0	0	0	0
1:13:34	388.8724534	2550.558906	-0.666174497	-0.858177833	13.2035272	-8.250601824	-6.000375649	47.59984186	999.5264154	28.4	2172.78555	9.88131291682493E-324	476.1471376	238.0735684	99.82699921	0	0	0	0	0	0	0
1:13:34	388.8724534	2550.558906	-0.666174497	-0.858177833	13.2035272	-8.250601824	-6.000375649	47.59984186	999.5264154	28.4	2172.78555	9.88131291682493E-324	476.1471376	238.0735684	99.82699921	0	0	0	0	0	0	0
1:13:34	388.8724534	2550.558906	-0.666174497	-0.858177833	13.2035272	-8.250601824	-6.000375649	47.59984186	999.5264154	28.4	2172.78555	9.88131291682493E-324	476.1471376	238.0735684	99.82699921	0	0	0	0	0	0	0
1:13:34	388.8724534	2550.558906	-0.666174497	-0.858177833	13.2035272	-8.250601824	-6.000375649	47.59984186	999.5264154	28.4	2172.78555	9.88131291682493E-324	476.1471376	238.0735684	99.82699921	0	0	0	0	0	0	0
1:13:34	298.9970993	2653.403802	0.963725326	0.65777516	13.67356954	-6.920046507	-6.636616266	47.42281522	1002.428577	28.4	2183.465219	9.88131291682493E-324	475.9976851	237.9988424	99.82699968	0	0	0	0	0	0	0
1:13:34	298.9970993	2653.403802	0.963725326	0.65777516	13.67356954	-6.920046507	-6.636616266	47.42281522	1002.428577	28.4	2183.465219	9.88131291682493E-324	475.9976851	237.9988424	99.82699968	0	0	0	0	0	0	0
1:13:34	298.9970993	2653.403802	0.963725326	0.65777516	13.67356954	-6.920046507	-6.636616266	47.42281522	1002.428577	28.4	2183.465219	9.88131291682493E-324	475.9976851	237.9988424	99.82699968	0	0	0	0	0	0	0
1:13:34	298.9970993	2653.403802	0.963725326	0.65777516	13.67356954	-6.920046507	-6.636616266	47.42281522	1002.428577	28.4	2183.465219	9.88131291682493E-324	475.9976851	237.9988424	99.82699968	0	0	0	0	0	0	0
1:13:34	298.9970993	2653.403802	0.963725326	0.65777516	13.67356954	-6.920046507	-6.636616266	47.42281522	1002.428577	28.4	2183.465219	9.88131291682493E-324	475.9976851	237.9988424	99.82699968	0	0	0	0	0	0	0
1:13:34	298.9970993	2653.403802	0.963725326	0.65777516	13.67356954	-6.920046507	-6.636616266	47.42281522	1002.428577	28.4	2183.465219	9.88131291682493E-324	475.9976851	237.9988424	99.82699968	0	0	0	0	0	0	0
1:13:34	298.9970993	2653.403802	0.963725326	0.65777516	13.67356954	-6.920046507	-6.636616266	47.42281522	1002.428577	28.4	2183.465219	9.88131291682493E-324	475.9976851	237.9988424	99.82699968	0	0	0	0	0	0	0
1:13:34	298.9970993	2653.403802	0.963725326	0.65777516	13.67356954	-6.920046507	-6.636616266	47.42281522	1002.428577	28.4	2183.465219	9.88131291682493E-324	475.9976851	237.9988424	99.82699968	0	0	0	0	0	0	0
1:13:34	127.1894311	2693.042517	2.434981894	1.960483905	13.79022528	-4.771363049	-6.276878023	47.35030512	1003.617302	28.4	2195.891245	9.88131291682493E-324	475.9364694	237.9682347	99.82699987	0	0	0	0	0	0	0
1:13:34	127.1894311	2693.042517	2.434981894	1.960483905	13.79022528	-4.771363049	-6.276878023	47.35030512	1003.617302	28.4	2195.891245	9.88131291682493E-324	475.9364694	237.9682347	99.82699987	0	0	0	0	0	0	0
1:13:34	127.1894311	2693.042517	2.434981894	1.960483905	13.79022528	-4.771363049	-6.276878023	47.35030512	1003.617302	28.4	2195.891245	9.88131291682493E-324	475.9364694	237.9682347	99.82699987	0	0	0	0	0	0	0
1:13:34	127.1894311	2693.042517	2.434981894	1.960483905	13.79022528	-4.771363049	-6.276878023	47.35030512	1003.617302	28.4	2195.891245	9.88131291682493E-324	475.9364694	237.9682347	99.82699987	0	0	0	0	0	0	0
1:13:34	127.1894311	2693.042517	2.434981894	1.960483905	13.79022528	-4.771363049	-6.276878023	47.35030512	1003.617302	28.4	2195.891245	9.88131291682493E-324	475.9364694	237.9682347	99.82699987	0	0	0	0	0	0	0
1:13:34	127.1894311	2693.042517	2.434981894	1.960483905	13.79022528	-4.771363049	-6.276878023	47.35030512	1003.617302	28.4	2195.891245	9.88131291682493E-324	475.9364694	237.9682347	99.82699987	0	0	0	0	0	0	0
1:13:34	127.1894311	2693.042517	2.434981894	1.960483905	13.79022528	-4.771363049	-6.276878023	47.35030512	1003.617302	28.4	2195.891245	9.88131291682493E-324	475.9364694	237.9682347	99.82699987	0	0	0	0	0	0	0
1:13:35	127.1894311	2693.042517	2.434981894	1.960483905	13.79022528	-4.771363049	-6.276878023	47.35030512	1003.617302	28.4	2195.891245	9.88131291682493E-324	475.9364694	237.9682347	99.82699987	0	0	0	0	0	0	0
1:13:35	127.1894311	2693.042517	2.434981894	1.960483905	13.79022528	-4.771363049	-6.276878023	47.35030512	1003.617302	28.4	2195.891245	9.88131291682493E-324	475.9364694	237.9682347	99.82699987	0	0	0	0	0	0	0
1:13:35	-134.4714378	2677.470143	3.795426184	3.307007808	13.60268108	-2.420907105	-5.071396438	47.32060498	1004.104204	28.4	2209.045102	9.88131291682493E-324	475.9113955	237.9556977	99.82699995	0	0	0	0	0	0	0
1:13:35	-134.4714378	2677.470143	3.795426184	3.307007808	13.60268108	-2.420907105	-5.071396438	47.32060498	1004.104204	28.4	2209.045102	9.88131291682493E-324	475.9113955	237.9556977	99.82699995	0	0	0	0	0	0	0
1:13:35	-134.4714378	2677.470143	3.795426184	3.307007808	13.60268108	-2.420907105	-5.071396438	47.32060498	1004.104204	28.4	2209.045102	9.88131291682493E-324	475.9113955	237.9556977	99.82699995	0	0	0	0	0	0	0
1:13:35	-134.4714378	2677.470143	3.795426184	3.307007808	13.60268108	-2.420907105	-5.071396438	47.32060498	1004.104204	28.4	2209.045102	9.88131291682493E-324	475.9113955	237.9556977	99.82699995	0	0	0	0	0	0	0
1:13:35	-134.4714378	2677.470143	3.795426184	3.307007808	13.60268108	-2.420907105	-5.071396438	47.32060498	1004.104204	28.4	2209.045102	9.88131291682493E-324	475.9113955	237.9556977	99.82699995	0	0	0	0	0	0	0
1:13:35	-134.4714378	2677.470143	3.795426184	3.307007808	13.60268108	-2.420907105	-5.071396438	47.32060498	1004.104204	28.4	2209.045102	9.88131291682493E-324	475.9113955	237.9556977	99.82699995	0	0	0	0	0	0	0
1:13:35	-134.4714378	2677.470143	3.795426184	3.307007808	13.60268108	-2.420907105	-5.071396438	47.32060498	1004.104204	28.4	2209.045102	9.88131291682493E-324	475.9113955	237.9556977	99.82699995	0	0	0	0	0	0	0
1:13:35	-134.4714378	2677.470143	3.795426184	3.307007808	13.60268108	-2.420907105	-5.071396438	47.32060498	1004.104204	28.4	2209.045102	9.88131291682493E-324	475.9113955	237.9556977	99.82699995	0	0	0	0	0	0	0
1:13:35	-261.8058609	2632.102172	4.955457765	4.467123198	13.26249817	-0.44810275	-3.581519181	47.3084398	1003.599639	28.4	2220.266826	9.88131291682493E-324	475.9011252	237.9505626	99.82699998	0	0	0	0	0	0	0
1:13:35	-261.8058609	2632.102172	4.955457765	4.467123198	13.26249817	-0.44810275	-3.581519181	47.3084398	1003.599639	28.4	2220.266826	9.88131291682493E-324	475.9011252	237.9505626	99.82699998	0	0	0	0	0	0	0
1:13:35	-261.8058609	2632.102172	4.955457765	4.467123198	13.26249817	-0.44810275	-3.581519181	47.3084398	1003.599639	28.4	2220.266826	9.88131291682493E-324	475.9011252	237.9505626	99.82699998	0	0	0	0	0	0	0
1:13:35	-261.8058609	2632.102172	4.955457765	4.467123198	13.26249817	-0.44810275	-3.581519181	47.3084398	1003.599639	28.4	2220.266826	9.88131291682493E-324	475.9011252	237.9505626	99.82699998	0	0	0	0	0	0	0
1:13:35	-261.8058609	2632.102172	4.955457765	4.467123198	13.26249817	-0.44810275	-3.581519181	47.3084398	1003.599639	28.4	2220.266826	9.88131291682493E-324	475.9011252	237.9505626	99.82699998	0	0	0	0	0	0	0
1:13:35	-261.8058609	2632.102172	4.955457765	4.467123198	13.26249817	-0.44810275	-3.581519181	47.3084398	1003.599639	28.4	2220.266826	9.88131291682493E-324	475.9011252	237.9505626	99.82699998	0	0	0	0	0	0	0
1:13:35	-261.8058609	2632.102172	4.955457765	4.467123198	13.26249817	-0.44810275	-3.581519181	47.3084398	1003.599639	28.4	2220.266826	9.88131291682493E-324	475.9011252	237.9505626	99.82699998	0	0	0	0	0	0	0
1:13:35	-261.8058609	2632.102172	4.955457765	4.467123198	13.26249817	-0.44810275	-3.581519181	47.3084398	1003.599639	28.4	2220.266826	9.88131291682493E-324	475.9011252	237.9505626	99.82699998	0	0	0	0	0	0	0
1:13:35	-261.8058609	2632.102172	4.955457765	4.467123198	13.26249817	-0.44810275	-3.581519181	47.3084398	1003.599639	28.4	2220.266826	9.88131291682493E-324	475.9011252	237.9505626	99.82699998	0	0	0	0	0	0	0
1:13:35	-335.7958694	2558.952672	5.7931875	5.257898462	12.78674485	1.090508314	-1.974534257	47.42153694	1002.018761	28.4	2229.771676	9.88131291682493E-324	475.8969185	237.9484592	99.82699999	0	0	0	0	0	0	0
1:13:35	-335.7958694	2558.952672	5.7931875	5.257898462	12.78674485	1.090508314	-1.974534257	47.42153694	1002.018761	28.4	2229.771676	9.88131291682493E-324	475.8969185	237.9484592	99.82699999	0	0	0	0	0	0	0
1:13:35	-335.7958694	2558.952672	5.7931875	5.257898462	12.78674485	1.090508314	-1.974534257	47.42153694	1002.018761	28.4	2229.771676	9.88131291682493E-324	475.8969185	237.9484592	99.82699999	0	0	0	0	0	0	0
1:13:35	-335.7958694	2558.952672	5.7931875	5.257898462	12.78674485	1.090508314	-1.974534257	47.42153694	1002.018761	28.4	2229.771676	9.88131291682493E-324	475.8969185	237.9484592	99.82699999	0	0	0	0	0	0	0
1:13:35	-335.7958694	2558.952672	5.7931875	5.257898462	12.78674485	1.090508314	-1.974534257	47.42153694	1002.018761	28.4	2229.771676	9.88131291682493E-324	475.8969185	237.9484592	99.82699999	0	0	0	0	0	0	0
1:13:35	-335.7958694	2558.952672	5.7931875	5.257898462	12.78674485	1.090508314	-1.974534257	47.42153694	1002.018761	28.4	2229.771676	9.88131291682493E-324	475.8969185	237.9484592	99.82699999	0	0	0	0	0	0	0
1:13:35	-335.7958694	2558.952672	5.7931875	5.257898462	12.78674485	1.090508314	-1.974534257	47.42153694	1002.018761	28.4	2229.771676	9.88131291682493E-324	475.8969185	237.9484592	99.82699999	0	0	0	0	0	0	0
1:13:35	-335.7958694	2558.952672	5.7931875	5.257898462	12.78674485	1.090508314	-1.974534257	47.42153694	1002.018761	28.4	2229.771676	9.88131291682493E-324	475.8969185	237.9484592	99.82699999	0	0	0	0	0	0	0
1:13:35	-460.3867081	2470.890818	5.8678352	5.28004321	12.27755469	1.655960205	-0.583140431	47.46786153	1001.371233	28.4	2237.00371	9.88131291682493E-324	475.8951954	237.9475977	99.827	0	0	0	0	0	0	0
1:13:35	-460.3867081	2470.890818	5.8678352	5.28004321	12.27755469	1.655960205	-0.583140431	47.46786153	1001.371233	28.4	2237.00371	9.88131291682493E-324	475.8951954	237.9475977	99.827	0	0	0	0	0	0	0
1:13:35	-460.3867081	2470.890818	5.8678352	5.28004321	12.27755469	1.655960205	-0.583140431	47.46786153	1001.371233	28.4	2237.00371	9.88131291682493E-324	475.8951954	237.9475977	99.827	0	0	0	0	0	0	0
1:13:35	-460.3867081	2470.890818	5.8678352	5.28004321	12.27755469	1.655960205	-0.583140431	47.46786153	1001.371233	28.4	2237.00371	9.88131291682493E-324	475.8951954	237.9475977	99.827	0	0	0	0	0	0	0
1:13:35	-460.3867081	2470.890818	5.8678352	5.28004321	12.27755469	1.655960205	-0.583140431	47.46786153	1001.371233	28.4	2237.00371	9.88131291682493E-324	475.8951954	237.9475977	99.827	0	0	0	0	0	0	0
1:13:36	-460.3867081	2470.890818	5.8678352	5.28004321	12.27755469	1.655960205	-0.583140431	47.46786153	1001.371233	28.4	2237.00371	9.88131291682493E-324	475.8951954	237.9475977	99.827	0	0	0	0	0	0	0
1:13:36	-460.3867081	2470.890818	5.8678352	5.28004321	12.27755469	1.655960205	-0.583140431	47.46786153	1001.371233	28.4	2237.00371	9.88131291682493E-324	475.8951954	237.9475977	99.827	0	0	0	0	0	0	0
1:13:36	-460.3867081	2470.890818	5.8678352	5.28004321	12.27755469	1.655960205	-0.583140431	47.46786153	1001.371233	28.4	2237.00371	9.88131291682493E-324	475.8951954	237.9475977	99.827	0	0	0	0	0	0	0
1:13:36	-204.327202	2391.495247	5.497198098	4.950232099	11.846368	1.6711469	0.327996879	47.48683608	1001.106006	28.4	2241.868089	9.88131291682493E-324	475.8944896	237.9472448	99.827	0	0	0	0	0	0	0
1:13:36	-204.327202	2391.495247	5.497198098	4.950232099	11.846368	1.6711469	0.327996879	47.48683608	1001.106006	28.4	2241.868089	9.88131291682493E-324	475.8944896	237.9472448	99.827	0	0	0	0	0	0	0
1:13:36	-204.327202	2391.495247	5.497198098	4.950232099	11.846368	1.6711469	0.327996879	47.48683608	1001.106006	28.4	2241.868089	9.88131291682493E-324	475.8944896	237.9472448	99.827	0	0	0	0	0	0	0
1:13:36	-204.327202	2391.495247	5.497198098	4.950232099	11.846368	1.6711469	0.327996879	47.48683608	1001.106006	28.4	2241.868089	9.88131291682493E-324	475.8944896	237.9472448	99.827	0	0	0	0	0	0	0
1:13:36	-204.327202	2391.495247	5.497198098	4.950232099	11.846368	1.6711469	0.327996879	47.48683608	1001.106006	28.4	2241.868089	9.88131291682493E-324	475.8944896	237.9472448	99.827	0	0	0	0	0	0	0
1:13:36	-204.327202	2391.495247	5.497198098	4.950232099	11.846368	1.6711469	0.327996879	47.48683608	1001.106006	28.4	2241.868089	9.88131291682493E-324	475.8944896	237.9472448	99.827	0	0	0	0	0	0	0
1:13:36	-204.327202	2391.495247	5.497198098	4.950232099	11.846368	1.6711469	0.327996879	47.48683608	1001.106006	28.4	2241.868089	9.88131291682493E-324	475.8944896	237.9472448	99.827	0	0	0	0	0	0	0
1:13:36	-204.327202	2391.495247	5.497198098	4.950232099	11.846368	1.6711469	0.327996879	47.48683608	1001.106006	28.4	2241.868089	9.88131291682493E-324	475.8944896	237.9472448	99.827	0	0	0	0	0	0	0
1:13:36	-204.327202	2391.495247	5.497198098	4.950232099	11.846368	1.6711469	0.327996879	47.48683608	1001.106006	28.4	2241.868089	9.88131291682493E-324	475.8944896	237.9472448	99.827	0	0	0	0	0	0	0
1:13:36	87.63440364	2328.244922	5.007333941	4.617407068	11.51100033	1.52372097	0.841091522	47.49460806	1003.904498	28.4	2244.846069	9.88131291682493E-324	475.8942006	237.9471003	99.827	0	0	0	0	0	0	0
1:13:36	87.63440364	2328.244922	5.007333941	4.617407068	11.51100033	1.52372097	0.841091522	47.49460806	1003.904498	28.4	2244.846069	9.88131291682493E-324	475.8942006	237.9471003	99.827	0	0	0	0	0	0	0
1:13:36	87.63440364	2328.244922	5.007333941	4.617407068	11.51100033	1.52372097	0.841091522	47.49460806	1003.904498	28.4	2244.846069	9.88131291682493E-324	475.8942006	237.9471003	99.827	0	0	0	0	0	0	0
1:13:36	87.63440364	2328.244922	5.007333941	4.617407068	11.51100033	1.52372097	0.841091522	47.49460806	1003.904498	28.4	2244.846069	9.88131291682493E-324	475.8942006	237.9471003	99.827	0	0	0	0	0	0	0
1:13:36	87.63440364	2328.244922	5.007333941	4.617407068	11.51100033	1.52372097	0.841091522	47.49460806	1003.904498	28.4	2244.846069	9.88131291682493E-324	475.8942006	237.9471003	99.827	0	0	0	0	0	0	0
1:13:36	87.63440364	2328.244922	5.007333941	4.617407068	11.51100033	1.52372097	0.841091522	47.49460806	1003.904498	28.4	2244.846069	9.88131291682493E-324	475.8942006	237.9471003	99.827	0	0	0	0	0	0	0
1:13:36	87.63440364	2328.244922	5.007333941	4.617407068	11.51100033	1.52372097	0.841091522	47.49460806	1003.904498	28.4	2244.846069	9.88131291682493E-324	475.8942006	237.9471003	99.827	0	0	0	0	0	0	0
1:13:36	87.63440364	2328.244922	5.007333941	4.617407068	11.51100033	1.52372097	0.841091522	47.49460806	1003.904498	28.4	2244.846069	9.88131291682493E-324	475.8942006	237.9471003	99.827	0	0	0	0	0	0	0
1:13:36	-43.77598187	2283.48804	4.788210382	4.356733135	11.28253134	1.368948109	1.079656687	47.61587146	1005.050761	28.4	2246.336758	9.88131291682493E-324	478.7368581	239.3681339	99.829952	0	0	0	0	0	0	0
1:13:36	-43.77598187	2283.48804	4.788210382	4.356733135	11.28253134	1.368948109	1.079656687	47.61587146	1005.050761	28.4	2246.336758	9.88131291682493E-324	478.7368581	239.3681339	99.829952	0	0	0	0	0	0	0
1:13:36	-43.77598187	2283.48804	4.788210382	4.356733135	11.28253134	1.368948109	1.079656687	47.61587146	1005.050761	28.4	2246.336758	9.88131291682493E-324	478.7368581	239.3681339	99.829952	0	0	0	0	0	0	0
1:13:36	-43.77598187	2283.48804	4.788210382	4.356733135	11.28253134	1.368948109	1.079656687	47.61587146	1005.050761	28.4	2246.336758	9.88131291682493E-324	478.7368581	239.3681339	99.829952	0	0	0	0	0	0	0
1:13:36	-43.77598187	2283.48804	4.788210382	4.356733135	11.28253134	1.368948109	1.079656687	47.61587146	1005.050761	28.4	2246.336758	9.88131291682493E-324	478.7368581	239.3681339	99.829952	0	0	0	0	0	0	0
1:13:36	-43.77598187	2283.48804	4.788210382	4.356733135	11.28253134	1.368948109	1.079656687	47.61587146	1005.050761	28.4	2246.336758	9.88131291682493E-324	478.7368581	239.3681339	99.829952	0	0	0	0	0	0	0
1:13:36	-43.77598187	2283.48804	4.788210382	4.356733135	11.28253134	1.368948109	1.079656687	47.61587146	1005.050761	28.4	2246.336758	9.88131291682493E-324	478.7368581	239.3681339	99.829952	0	0	0	0	0	0	0
1:13:36	-43.77598187	2283.48804	4.788210382	4.356733135	11.28253134	1.368948109	1.079656687	47.61587146	1005.050761	28.4	2246.336758	9.88131291682493E-324	478.7368581	239.3681339	99.829952	0	0	0	0	0	0	0
1:13:36	17.10728103	2251.296407	4.417727773	4.259985092	11.12048324	1.236191546	1.164742579	47.66554095	1005.52027	28.4	2234.779093	9.88131291682493E-324	479.9012107	239.9501892	99.83116114	0	0	0	0	0	0	0
1:13:36	17.10728103	2251.296407	4.417727773	4.259985092	11.12048324	1.236191546	1.164742579	47.66554095	1005.52027	28.4	2234.779093	9.88131291682493E-324	479.9012107	239.9501892	99.83116114	0	0	0	0	0	0	0
1:13:36	17.10728103	2251.296407	4.417727773	4.259985092	11.12048324	1.236191546	1.164742579	47.66554095	1005.52027	28.4	2234.779093	9.88131291682493E-324	479.9012107	239.9501892	99.83116114	0	0	0	0	0	0	0
1:13:36	17.10728103	2251.296407	4.417727773	4.259985092	11.12048324	1.236191546	1.164742579	47.66554095	1005.52027	28.4	2234.779093	9.88131291682493E-324	479.9012107	239.9501892	99.83116114	0	0	0	0	0	0	0
1:13:37	17.10728103	2251.296407	4.417727773	4.259985092	11.12048324	1.236191546	1.164742579	47.66554095	1005.52027	28.4	2234.779093	9.88131291682493E-324	479.9012107	239.9501892	99.83116114	0	0	0	0	0	0	0
1:13:37	17.10728103	2251.296407	4.417727773	4.259985092	11.12048324	1.236191546	1.164742579	47.66554095	1005.52027	28.4	2234.779093	9.88131291682493E-324	479.9012107	239.9501892	99.83116114	0	0	0	0	0	0	0
1:13:37	17.10728103	2251.296407	4.417727773	4.259985092	11.12048324	1.236191546	1.164742579	47.66554095	1005.52027	28.4	2234.779093	9.88131291682493E-324	479.9012107	239.9501892	99.83116114	0	0	0	0	0	0	0
1:13:37	17.10728103	2251.296407	4.417727773	4.259985092	11.12048324	1.236191546	1.164742579	47.66554095	1005.52027	28.4	2234.779093	9.88131291682493E-324	479.9012107	239.9501892	99.83116114	0	0	0	0	0	0	0
1:13:37	17.10728103	2251.296407	4.417727773	4.259985092	11.12048324	1.236191546	1.164742579	47.66554095	1005.52027	28.4	2234.779093	9.88131291682493E-324	479.9012107	239.9501892	99.83116114	0	0	0	0	0	0	0
1:13:37	-13.45493769	2226.992515	4.140534896	3.874221094	10.99839473	1.126238457	1.16460976	47.68588557	1005.712581	28.4	2218.850139	9.88131291682493E-324	480.3781295	240.1885991	99.8316564	0	0	0	0	0	0	0
1:13:37	-13.45493769	2226.992515	4.140534896	3.874221094	10.99839473	1.126238457	1.16460976	47.68588557	1005.712581	28.4	2218.850139	9.88131291682493E-324	480.3781295	240.1885991	99.8316564	0	0	0	0	0	0	0
1:13:37	-13.45493769	2226.992515	4.140534896	3.874221094	10.99839473	1.126238457	1.16460976	47.68588557	1005.712581	28.4	2218.850139	9.88131291682493E-324	480.3781295	240.1885991	99.8316564	0	0	0	0	0	0	0
1:13:37	-13.45493769	2226.992515	4.140534896	3.874221094	10.99839473	1.126238457	1.16460976	47.68588557	1005.712581	28.4	2218.850139	9.88131291682493E-324	480.3781295	240.1885991	99.8316564	0	0	0	0	0	0	0
1:13:37	-13.45493769	2226.992515	4.140534896	3.874221094	10.99839473	1.126238457	1.16460976	47.68588557	1005.712581	28.4	2218.850139	9.88131291682493E-324	480.3781295	240.1885991	99.8316564	0	0	0	0	0	0	0
1:13:37	-13.45493769	2226.992515	4.140534896	3.874221094	10.99839473	1.126238457	1.16460976	47.68588557	1005.712581	28.4	2218.850139	9.88131291682493E-324	480.3781295	240.1885991	99.8316564	0	0	0	0	0	0	0
1:13:37	-13.45493769	2226.992515	4.140534896	3.874221094	10.99839473	1.126238457	1.16460976	47.68588557	1005.712581	28.4	2218.850139	9.88131291682493E-324	480.3781295	240.1885991	99.8316564	0	0	0	0	0	0	0
1:13:37	-13.45493769	2226.992515	4.140534896	3.874221094	10.99839473	1.126238457	1.16460976	47.68588557	1005.712581	28.4	2218.850139	9.88131291682493E-324	480.3781295	240.1885991	99.8316564	0	0	0	0	0	0	0
1:13:37	-86.37055688	2209.378658	4.044211093	3.70493536	10.91340168	1.042929672	1.131260958	47.69421873	1004.337787	28.4	2205.181518	9.88131291682493E-324	480.5734754	240.2862518	99.83185926	0	0	0	0	0	0	0
1:13:37	-86.37055688	2209.378658	4.044211093	3.70493536	10.91340168	1.042929672	1.131260958	47.69421873	1004.337787	28.4	2205.181518	9.88131291682493E-324	480.5734754	240.2862518	99.83185926	0	0	0	0	0	0	0
1:13:37	-86.37055688	2209.378658	4.044211093	3.70493536	10.91340168	1.042929672	1.131260958	47.69421873	1004.337787	28.4	2205.181518	9.88131291682493E-324	480.5734754	240.2862518	99.83185926	0	0	0	0	0	0	0
1:13:37	-86.37055688	2209.378658	4.044211093	3.70493536	10.91340168	1.042929672	1.131260958	47.69421873	1004.337787	28.4	2205.181518	9.88131291682493E-324	480.5734754	240.2862518	99.83185926	0	0	0	0	0	0	0
1:13:37	-86.37055688	2209.378658	4.044211093	3.70493536	10.91340168	1.042929672	1.131260958	47.69421873	1004.337787	28.4	2205.181518	9.88131291682493E-324	480.5734754	240.2862518	99.83185926	0	0	0	0	0	0	0
1:13:37	-86.37055688	2209.378658	4.044211093	3.70493536	10.91340168	1.042929672	1.131260958	47.69421873	1004.337787	28.4	2205.181518	9.88131291682493E-324	480.5734754	240.2862518	99.83185926	0	0	0	0	0	0	0
1:13:37	-86.37055688	2209.378658	4.044211093	3.70493536	10.91340168	1.042929672	1.131260958	47.69421873	1004.337787	28.4	2205.181518	9.88131291682493E-324	480.5734754	240.2862518	99.83185926	0	0	0	0	0	0	0
1:13:37	-86.37055688	2209.378658	4.044211093	3.70493536	10.91340168	1.042929672	1.131260958	47.69421873	1004.337787	28.4	2205.181518	9.88131291682493E-324	480.5734754	240.2862518	99.83185926	0	0	0	0	0	0	0
1:13:37	-186.7093529	2196.373529	3.988137664	3.481023123	10.84856613	0.979958394	1.082969288	47.81571199	1003.774671	28.4	2194.1347	9.88131291682493E-324	480.6534891	240.3262503	99.83194235	0	0	0	0	0	0	0
1:13:37	-186.7093529	2196.373529	3.988137664	3.481023123	10.84856613	0.979958394	1.082969288	47.81571199	1003.774671	28.4	2194.1347	9.88131291682493E-324	480.6534891	240.3262503	99.83194235	0	0	0	0	0	0	0
1:13:37	-186.7093529	2196.373529	3.988137664	3.481023123	10.84856613	0.979958394	1.082969288	47.81571199	1003.774671	28.4	2194.1347	9.88131291682493E-324	480.6534891	240.3262503	99.83194235	0	0	0	0	0	0	0
1:13:37	-186.7093529	2196.373529	3.988137664	3.481023123	10.84856613	0.979958394	1.082969288	47.81571199	1003.774671	28.4	2194.1347	9.88131291682493E-324	480.6534891	240.3262503	99.83194235	0	0	0	0	0	0	0
1:13:37	-186.7093529	2196.373529	3.988137664	3.481023123	10.84856613	0.979958394	1.082969288	47.81571199	1003.774671	28.4	2194.1347	9.88131291682493E-324	480.6534891	240.3262503	99.83194235	0	0	0	0	0	0	0
1:13:37	-186.7093529	2196.373529	3.988137664	3.481023123	10.84856613	0.979958394	1.082969288	47.81571199	1003.774671	28.4	2194.1347	9.88131291682493E-324	480.6534891	240.3262503	99.83194235	0	0	0	0	0	0	0
1:13:37	-186.7093529	2196.373529	3.988137664	3.481023123	10.84856613	0.979958394	1.082969288	47.81571199	1003.774671	28.4	2194.1347	9.88131291682493E-324	480.6534891	240.3262503	99.83194235	0	0	0	0	0	0	0
1:13:37	-186.7093529	2196.373529	3.988137664	3.481023123	10.84856613	0.979958394	1.082969288	47.81571199	1003.774671	28.4	2194.1347	9.88131291682493E-324	480.6534891	240.3262503	99.83194235	0	0	0	0	0	0	0
1:13:37	-186.7093529	2196.373529	3.988137664	3.481023123	10.84856613	0.979958394	1.082969288	47.81571199	1003.774671	28.4	2194.1347	9.88131291682493E-324	480.6534891	240.3262503	99.83194235	0	0	0	0	0	0	0
1:13:37	-83.45574135	2185.121365	3.864709187	3.407409471	10.79333109	0.924333358	1.028291421	47.86547563	1003.544019	28.4	2182.995021	9.88131291682493E-324	480.6862628	240.3426337	99.83197639	0	0	0	0	0	0	0
1:13:37	-83.45574135	2185.121365	3.864709187	3.407409471	10.79333109	0.924333358	1.028291421	47.86547563	1003.544019	28.4	2182.995021	9.88131291682493E-324	480.6862628	240.3426337	99.83197639	0	0	0	0	0	0	0
1:13:38	-83.45574135	2185.121365	3.864709187	3.407409471	10.79333109	0.924333358	1.028291421	47.86547563	1003.544019	28.4	2182.995021	9.88131291682493E-324	480.6862628	240.3426337	99.83197639	0	0	0	0	0	0	0
1:13:38	-83.45574135	2185.121365	3.864709187	3.407409471	10.79333109	0.924333358	1.028291421	47.86547563	1003.544019	28.4	2182.995021	9.88131291682493E-324	480.6862628	240.3426337	99.83197639	0	0	0	0	0	0	0
1:13:38	-83.45574135	2185.121365	3.864709187	3.407409471	10.79333109	0.924333358	1.028291421	47.86547563	1003.544019	28.4	2182.995021	9.88131291682493E-324	480.6862628	240.3426337	99.83197639	0	0	0	0	0	0	0
1:13:38	-83.45574135	2185.121365	3.864709187	3.407409471	10.79333109	0.924333358	1.028291421	47.86547563	1003.544019	28.4	2182.995021	9.88131291682493E-324	480.6862628	240.3426337	99.83197639	0	0	0	0	0	0	0
1:13:38	-83.45574135	2185.121365	3.864709187	3.407409471	10.79333109	0.924333358	1.028291421	47.86547563	1003.544019	28.4	2182.995021	9.88131291682493E-324	480.6862628	240.3426337	99.83197639	0	0	0	0	0	0	0
1:13:38	-83.45574135	2185.121365	3.864709187	3.407409471	10.79333109	0.924333358	1.028291421	47.86547563	1003.544019	28.4	2182.995021	9.88131291682493E-324	480.6862628	240.3426337	99.83197639	0	0	0	0	0	0	0
1:13:38	168.4927475	2177.655041	3.781200883	3.076940519	10.74640121	0.887504543	0.979442566	47.88585882	1003.449544	28.4	2174.556089	9.88131291682493E-324	480.6996868	240.3493444	99.83199033	0	0	0	0	0	0	0
1:13:38	168.4927475	2177.655041	3.781200883	3.076940519	10.74640121	0.887504543	0.979442566	47.88585882	1003.449544	28.4	2174.556089	9.88131291682493E-324	480.6996868	240.3493444	99.83199033	0	0	0	0	0	0	0
1:13:38	168.4927475	2177.655041	3.781200883	3.076940519	10.74640121	0.887504543	0.979442566	47.88585882	1003.449544	28.4	2174.556089	9.88131291682493E-324	480.6996868	240.3493444	99.83199033	0	0	0	0	0	0	0
1:13:38	168.4927475	2177.655041	3.781200883	3.076940519	10.74640121	0.887504543	0.979442566	47.88585882	1003.449544	28.4	2174.556089	9.88131291682493E-324	480.6996868	240.3493444	99.83199033	0	0	0	0	0	0	0
1:13:38	168.4927475	2177.655041	3.781200883	3.076940519	10.74640121	0.887504543	0.979442566	47.88585882	1003.449544	28.4	2174.556089	9.88131291682493E-324	480.6996868	240.3493444	99.83199033	0	0	0	0	0	0	0
1:13:38	168.4927475	2177.655041	3.781200883	3.076940519	10.74640121	0.887504543	0.979442566	47.88585882	1003.449544	28.4	2174.556089	9.88131291682493E-324	480.6996868	240.3493444	99.83199033	0	0	0	0	0	0	0
1:13:38	168.4927475	2177.655041	3.781200883	3.076940519	10.74640121	0.887504543	0.979442566	47.88585882	1003.449544	28.4	2174.556089	9.88131291682493E-324	480.6996868	240.3493444	99.83199033	0	0	0	0	0	0	0
1:13:38	168.4927475	2177.655041	3.781200883	3.076940519	10.74640121	0.887504543	0.979442566	47.88585882	1003.449544	28.4	2174.556089	9.88131291682493E-324	480.6996868	240.3493444	99.83199033	0	0	0	0	0	0	0
1:13:38	-121.9961994	2169.232639	3.708234282	3.241354837	10.71410194	0.845433861	0.933958875	48.00220777	999.9635011	28.4	2167.291283	9.88131291682493E-324	480.7566653	240.3780131	99.83199604	0	0	0	0	0	0	0
1:13:38	-121.9961994	2169.232639	3.708234282	3.241354837	10.71410194	0.845433861	0.933958875	48.00220777	999.9635011	28.4	2167.291283	9.88131291682493E-324	480.7566653	240.3780131	99.83199604	0	0	0	0	0	0	0
1:13:38	-121.9961994	2169.232639	3.708234282	3.241354837	10.71410194	0.845433861	0.933958875	48.00220777	999.9635011	28.4	2167.291283	9.88131291682493E-324	480.7566653	240.3780131	99.83199604	0	0	0	0	0	0	0
1:13:38	-121.9961994	2169.232639	3.708234282	3.241354837	10.71410194	0.845433861	0.933958875	48.00220777	999.9635011	28.4	2167.291283	9.88131291682493E-324	480.7566653	240.3780131	99.83199604	0	0	0	0	0	0	0
1:13:38	-121.9961994	2169.232639	3.708234282	3.241354837	10.71410194	0.845433861	0.933958875	48.00220777	999.9635011	28.4	2167.291283	9.88131291682493E-324	480.7566653	240.3780131	99.83199604	0	0	0	0	0	0	0
1:13:38	-121.9961994	2169.232639	3.708234282	3.241354837	10.71410194	0.845433861	0.933958875	48.00220777	999.9635011	28.4	2167.291283	9.88131291682493E-324	480.7566653	240.3780131	99.83199604	0	0	0	0	0	0	0
1:13:38	-121.9961994	2169.232639	3.708234282	3.241354837	10.71410194	0.845433861	0.933958875	48.00220777	999.9635011	28.4	2167.291283	9.88131291682493E-324	480.7566653	240.3780131	99.83199604	0	0	0	0	0	0	0
1:13:38	-121.9961994	2169.232639	3.708234282	3.241354837	10.71410194	0.845433861	0.933958875	48.00220777	999.9635011	28.4	2167.291283	9.88131291682493E-324	480.7566653	240.3780131	99.83199604	0	0	0	0	0	0	0
1:13:38	-121.9961994	2169.232639	3.708234282	3.241354837	10.71410194	0.845433861	0.933958875	48.00220777	999.9635011	28.4	2167.291283	9.88131291682493E-324	480.7566653	240.3780131	99.83199604	0	0	0	0	0	0	0
1:13:38	-25.29238728	2164.115867	3.692307162	3.405650941	10.68275375	0.805804909	0.891760755	48.1189843	998.5356181	28.4	2159.938757	9.88131291682493E-324	480.8129509	240.4063445	99.83199838	0	0	0	0	0	0	0
1:13:38	-25.29238728	2164.115867	3.692307162	3.405650941	10.68275375	0.805804909	0.891760755	48.1189843	998.5356181	28.4	2159.938757	9.88131291682493E-324	480.8129509	240.4063445	99.83199838	0	0	0	0	0	0	0
1:13:38	-25.29238728	2164.115867	3.692307162	3.405650941	10.68275375	0.805804909	0.891760755	48.1189843	998.5356181	28.4	2159.938757	9.88131291682493E-324	480.8129509	240.4063445	99.83199838	0	0	0	0	0	0	0
1:13:38	-25.29238728	2164.115867	3.692307162	3.405650941	10.68275375	0.805804909	0.891760755	48.1189843	998.5356181	28.4	2159.938757	9.88131291682493E-324	480.8129509	240.4063445	99.83199838	0	0	0	0	0	0	0
1:13:38	-25.29238728	2164.115867	3.692307162	3.405650941	10.68275375	0.805804909	0.891760755	48.1189843	998.5356181	28.4	2159.938757	9.88131291682493E-324	480.8129509	240.4063445	99.83199838	0	0	0	0	0	0	0
1:13:38	-25.29238728	2164.115867	3.692307162	3.405650941	10.68275375	0.805804909	0.891760755	48.1189843	998.5356181	28.4	2159.938757	9.88131291682493E-324	480.8129509	240.4063445	99.83199838	0	0	0	0	0	0	0
1:13:38	-25.29238728	2164.115867	3.692307162	3.405650941	10.68275375	0.805804909	0.891760755	48.1189843	998.5356181	28.4	2159.938757	9.88131291682493E-324	480.8129509	240.4063445	99.83199838	0	0	0	0	0	0	0
1:13:38	-25.29238728	2164.115867	3.692307162	3.405650941	10.68275375	0.805804909	0.891760755	48.1189843	998.5356181	28.4	2159.938757	9.88131291682493E-324	480.8129509	240.4063445	99.83199838	0	0	0	0	0	0	0
1:13:38	-15.03622583	2162.445465	3.240930613	2.997217025	10.70044634	-0.151737509	0.689076405	48.16681597	997.9507572	28.4	2156.535467	9.88131291682493E-324	480.8360055	240.4179491	99.83199934	0	0	0	0	0	0	0
1:13:39	-15.03622583	2162.445465	3.240930613	2.997217025	10.70044634	-0.151737509	0.689076405	48.16681597	997.9507572	28.4	2156.535467	9.88131291682493E-324	480.8360055	240.4179491	99.83199934	0	0	0	0	0	0	0
1:13:39	-15.03622583	2162.445465	3.240930613	2.997217025	10.70044634	-0.151737509	0.689076405	48.16681597	997.9507572	28.4	2156.535467	9.88131291682493E-324	480.8360055	240.4179491	99.83199934	0	0	0	0	0	0	0
1:13:39	-15.03622583	2162.445465	3.240930613	2.997217025	10.70044634	-0.151737509	0.689076405	48.16681597	997.9507572	28.4	2156.535467	9.88131291682493E-324	480.8360055	240.4179491	99.83199934	0	0	0	0	0	0	0
1:13:39	-15.03622583	2162.445465	3.240930613	2.997217025	10.70044634	-0.151737509	0.689076405	48.16681597	997.9507572	28.4	2156.535467	9.88131291682493E-324	480.8360055	240.4179491	99.83199934	0	0	0	0	0	0	0
1:13:39	-15.03622583	2162.445465	3.240930613	2.997217025	10.70044634	-0.151737509	0.689076405	48.16681597	997.9507572	28.4	2156.535467	9.88131291682493E-324	480.8360055	240.4179491	99.83199934	0	0	0	0	0	0	0
1:13:39	-15.03622583	2162.445465	3.240930613	2.997217025	10.70044634	-0.151737509	0.689076405	48.16681597	997.9507572	28.4	2156.535467	9.88131291682493E-324	480.8360055	240.4179491	99.83199934	0	0	0	0	0	0	0
1:13:39	-15.03622583	2162.445465	3.240930613	2.997217025	10.70044634	-0.151737509	0.689076405	48.16681597	997.9507572	28.4	2156.535467	9.88131291682493E-324	480.8360055	240.4179491	99.83199934	0	0	0	0	0	0	0
1:13:39	185.8133811	2180.445799	2.341777979	2.176277694	10.86157642	-1.931138884	-0.035123904	48.18640782	997.7111981	28.4	2155.453286	9.88131291682493E-324	480.8454487	240.4227024	99.83199973	0	0	0	0	0	0	0
1:13:39	185.8133811	2180.445799	2.341777979	2.176277694	10.86157642	-1.931138884	-0.035123904	48.18640782	997.7111981	28.4	2155.453286	9.88131291682493E-324	480.8454487	240.4227024	99.83199973	0	0	0	0	0	0	0
1:13:39	185.8133811	2180.445799	2.341777979	2.176277694	10.86157642	-1.931138884	-0.035123904	48.18640782	997.7111981	28.4	2155.453286	9.88131291682493E-324	480.8454487	240.4227024	99.83199973	0	0	0	0	0	0	0
1:13:39	185.8133811	2180.445799	2.341777979	2.176277694	10.86157642	-1.931138884	-0.035123904	48.18640782	997.7111981	28.4	2155.453286	9.88131291682493E-324	480.8454487	240.4227024	99.83199973	0	0	0	0	0	0	0
1:13:39	185.8133811	2180.445799	2.341777979	2.176277694	10.86157642	-1.931138884	-0.035123904	48.18640782	997.7111981	28.4	2155.453286	9.88131291682493E-324	480.8454487	240.4227024	99.83199973	0	0	0	0	0	0	0
1:13:39	185.8133811	2180.445799	2.341777979	2.176277694	10.86157642	-1.931138884	-0.035123904	48.18640782	997.7111981	28.4	2155.453286	9.88131291682493E-324	480.8454487	240.4227024	99.83199973	0	0	0	0	0	0	0
1:13:39	185.8133811	2180.445799	2.341777979	2.176277694	10.86157642	-1.931138884	-0.035123904	48.18640782	997.7111981	28.4	2155.453286	9.88131291682493E-324	480.8454487	240.4227024	99.83199973	0	0	0	0	0	0	0
1:13:39	185.8133811	2180.445799	2.341777979	2.176277694	10.86157642	-1.931138884	-0.035123904	48.18640782	997.7111981	28.4	2155.453286	9.88131291682493E-324	480.8454487	240.4227024	99.83199973	0	0	0	0	0	0	0
1:13:39	185.8133811	2180.445799	2.341777979	2.176277694	10.86157642	-1.931138884	-0.035123904	48.18640782	997.7111981	28.4	2155.453286	9.88131291682493E-324	480.8454487	240.4227024	99.83199973	0	0	0	0	0	0	0
1:13:39	288.2284569	2226.318343	1.19397146	1.064088143	11.2027529	-3.919642487	-1.243591551	48.19443264	997.198614	28.4	2156.033181	9.88131291682493E-324	480.8493166	240.4246493	99.83199989	0	0	0	0	0	0	0
1:13:39	288.2284569	2226.318343	1.19397146	1.064088143	11.2027529	-3.919642487	-1.243591551	48.19443264	997.198614	28.4	2156.033181	9.88131291682493E-324	480.8493166	240.4246493	99.83199989	0	0	0	0	0	0	0
1:13:39	288.2284569	2226.318343	1.19397146	1.064088143	11.2027529	-3.919642487	-1.243591551	48.19443264	997.198614	28.4	2156.033181	9.88131291682493E-324	480.8493166	240.4246493	99.83199989	0	0	0	0	0	0	0
1:13:39	288.2284569	2226.318343	1.19397146	1.064088143	11.2027529	-3.919642487	-1.243591551	48.19443264	997.198614	28.4	2156.033181	9.88131291682493E-324	480.8493166	240.4246493	99.83199989	0	0	0	0	0	0	0
1:13:39	288.2284569	2226.318343	1.19397146	1.064088143	11.2027529	-3.919642487	-1.243591551	48.19443264	997.198614	28.4	2156.033181	9.88131291682493E-324	480.8493166	240.4246493	99.83199989	0	0	0	0	0	0	0
1:13:39	288.2284569	2226.318343	1.19397146	1.064088143	11.2027529	-3.919642487	-1.243591551	48.19443264	997.198614	28.4	2156.033181	9.88131291682493E-324	480.8493166	240.4246493	99.83199989	0	0	0	0	0	0	0
1:13:39	288.2284569	2226.318343	1.19397146	1.064088143	11.2027529	-3.919642487	-1.243591551	48.19443264	997.198614	28.4	2156.033181	9.88131291682493E-324	480.8493166	240.4246493	99.83199989	0	0	0	0	0	0	0
1:13:39	288.2284569	2226.318343	1.19397146	1.064088143	11.2027529	-3.919642487	-1.243591551	48.19443264	997.198614	28.4	2156.033181	9.88131291682493E-324	480.8493166	240.4246493	99.83199989	0	0	0	0	0	0	0
1:13:39	271.7829999	2308.287345	0.07227311	-0.156701496	11.75598679	-5.910096763	-2.842072699	48.19771961	996.9886595	28.4	2158.792791	9.88131291682493E-324	480.8509009	240.4254467	99.83199995	0	0	0	0	0	0	0
1:13:39	271.7829999	2308.287345	0.07227311	-0.156701496	11.75598679	-5.910096763	-2.842072699	48.19771961	996.9886595	28.4	2158.792791	9.88131291682493E-324	480.8509009	240.4254467	99.83199995	0	0	0	0	0	0	0
1:13:39	271.7829999	2308.287345	0.07227311	-0.156701496	11.75598679	-5.910096763	-2.842072699	48.19771961	996.9886595	28.4	2158.792791	9.88131291682493E-324	480.8509009	240.4254467	99.83199995	0	0	0	0	0	0	0
1:13:39	271.7829999	2308.287345	0.07227311	-0.156701496	11.75598679	-5.910096763	-2.842072699	48.19771961	996.9886595	28.4	2158.792791	9.88131291682493E-324	480.8509009	240.4254467	99.83199995	0	0	0	0	0	0	0
1:13:39	271.7829999	2308.287345	0.07227311	-0.156701496	11.75598679	-5.910096763	-2.842072699	48.19771961	996.9886595	28.4	2158.792791	9.88131291682493E-324	480.8509009	240.4254467	99.83199995	0	0	0	0	0	0	0
1:13:39	271.7829999	2308.287345	0.07227311	-0.156701496	11.75598679	-5.910096763	-2.842072699	48.19771961	996.9886595	28.4	2158.792791	9.88131291682493E-324	480.8509009	240.4254467	99.83199995	0	0	0	0	0	0	0
1:13:39	271.7829999	2308.287345	0.07227311	-0.156701496	11.75598679	-5.910096763	-2.842072699	48.19771961	996.9886595	28.4	2158.792791	9.88131291682493E-324	480.8509009	240.4254467	99.83199995	0	0	0	0	0	0	0
1:13:39	271.7829999	2308.287345	0.07227311	-0.156701496	11.75598679	-5.910096763	-2.842072699	48.19771961	996.9886595	28.4	2158.792791	9.88131291682493E-324	480.8509009	240.4254467	99.83199995	0	0	0	0	0	0	0
1:13:40	271.7829999	2308.287345	0.07227311	-0.156701496	11.75598679	-5.910096763	-2.842072699	48.19771961	996.9886595	28.4	2158.792791	9.88131291682493E-324	480.8509009	240.4254467	99.83199995	0	0	0	0	0	0	0
1:13:40	544.369496	2412.858914	-0.744856134	-0.797525733	12.40098179	-7.424697234	-4.394684178	48.19906595	996.9026621	28.4	2163.606622	9.88131291682493E-324	480.8515498	240.4257734	99.83199998	0	0	0	0	0	0	0
1:13:40	544.369496	2412.858914	-0.744856134	-0.797525733	12.40098179	-7.424697234	-4.394684178	48.19906595	996.9026621	28.4	2163.606622	9.88131291682493E-324	480.8515498	240.4257734	99.83199998	0	0	0	0	0	0	0
1:13:40	544.369496	2412.858914	-0.744856134	-0.797525733	12.40098179	-7.424697234	-4.394684178	48.19906595	996.9026621	28.4	2163.606622	9.88131291682493E-324	480.8515498	240.4257734	99.83199998	0	0	0	0	0	0	0
1:13:40	544.369496	2412.858914	-0.744856134	-0.797525733	12.40098179	-7.424697234	-4.394684178	48.19906595	996.9026621	28.4	2163.606622	9.88131291682493E-324	480.8515498	240.4257734	99.83199998	0	0	0	0	0	0	0
1:13:40	544.369496	2412.858914	-0.744856134	-0.797525733	12.40098179	-7.424697234	-4.394684178	48.19906595	996.9026621	28.4	2163.606622	9.88131291682493E-324	480.8515498	240.4257734	99.83199998	0	0	0	0	0	0	0
1:13:40	544.369496	2412.858914	-0.744856134	-0.797525733	12.40098179	-7.424697234	-4.394684178	48.19906595	996.9026621	28.4	2163.606622	9.88131291682493E-324	480.8515498	240.4257734	99.83199998	0	0	0	0	0	0	0
1:13:40	544.369496	2412.858914	-0.744856134	-0.797525733	12.40098179	-7.424697234	-4.394684178	48.19906595	996.9026621	28.4	2163.606622	9.88131291682493E-324	480.8515498	240.4257734	99.83199998	0	0	0	0	0	0	0
1:13:40	544.369496	2412.858914	-0.744856134	-0.797525733	12.40098179	-7.424697234	-4.394684178	48.19906595	996.9026621	28.4	2163.606622	9.88131291682493E-324	480.8515498	240.4257734	99.83199998	0	0	0	0	0	0	0
1:13:40	532.0404176	2535.202302	-0.884129873	-0.99266974	13.11788694	-8.293480787	-5.835963439	48.19961741	996.8674376	28.4	2171.489183	9.88131291682493E-324	480.8518156	240.4259072	99.83199999	0	0	0	0	0	0	0
1:13:40	532.0404176	2535.202302	-0.884129873	-0.99266974	13.11788694	-8.293480787	-5.835963439	48.19961741	996.8674376	28.4	2171.489183	9.88131291682493E-324	480.8518156	240.4259072	99.83199999	0	0	0	0	0	0	0
1:13:40	532.0404176	2535.202302	-0.884129873	-0.99266974	13.11788694	-8.293480787	-5.835963439	48.19961741	996.8674376	28.4	2171.489183	9.88131291682493E-324	480.8518156	240.4259072	99.83199999	0	0	0	0	0	0	0
1:13:40	532.0404176	2535.202302	-0.884129873	-0.99266974	13.11788694	-8.293480787	-5.835963439	48.19961741	996.8674376	28.4	2171.489183	9.88131291682493E-324	480.8518156	240.4259072	99.83199999	0	0	0	0	0	0	0
1:13:40	532.0404176	2535.202302	-0.884129873	-0.99266974	13.11788694	-8.293480787	-5.835963439	48.19961741	996.8674376	28.4	2171.489183	9.88131291682493E-324	480.8518156	240.4259072	99.83199999	0	0	0	0	0	0	0
1:13:40	532.0404176	2535.202302	-0.884129873	-0.99266974	13.11788694	-8.293480787	-5.835963439	48.19961741	996.8674376	28.4	2171.489183	9.88131291682493E-324	480.8518156	240.4259072	99.83199999	0	0	0	0	0	0	0
1:13:40	532.0404176	2535.202302	-0.884129873	-0.99266974	13.11788694	-8.293480787	-5.835963439	48.19961741	996.8674376	28.4	2171.489183	9.88131291682493E-324	480.8518156	240.4259072	99.83199999	0	0	0	0	0	0	0
1:13:40	532.0404176	2535.202302	-0.884129873	-0.99266974	13.11788694	-8.293480787	-5.835963439	48.19961741	996.8674376	28.4	2171.489183	9.88131291682493E-324	480.8518156	240.4259072	99.83199999	0	0	0	0	0	0	0
1:13:40	266.8610174	2646.581271	0.769182004	0.550375274	13.64051529	-6.94036653	-6.566521025	47.72752329	1001.543738	28.4	2183.0071	9.88131291682493E-324	478.2701053	239.1347572	99.829048	0	0	0	0	0	0	0
1:13:40	266.8610174	2646.581271	0.769182004	0.550375274	13.64051529	-6.94036653	-6.566521025	47.72752329	1001.543738	28.4	2183.0071	9.88131291682493E-324	478.2701053	239.1347572	99.829048	0	0	0	0	0	0	0
1:13:40	266.8610174	2646.581271	0.769182004	0.550375274	13.64051529	-6.94036653	-6.566521025	47.72752329	1001.543738	28.4	2183.0071	9.88131291682493E-324	478.2701053	239.1347572	99.829048	0	0	0	0	0	0	0
1:13:40	266.8610174	2646.581271	0.769182004	0.550375274	13.64051529	-6.94036653	-6.566521025	47.72752329	1001.543738	28.4	2183.0071	9.88131291682493E-324	478.2701053	239.1347572	99.829048	0	0	0	0	0	0	0
1:13:40	266.8610174	2646.581271	0.769182004	0.550375274	13.64051529	-6.94036653	-6.566521025	47.72752329	1001.543738	28.4	2183.0071	9.88131291682493E-324	478.2701053	239.1347572	99.829048	0	0	0	0	0	0	0
1:13:40	266.8610174	2646.581271	0.769182004	0.550375274	13.64051529	-6.94036653	-6.566521025	47.72752329	1001.543738	28.4	2183.0071	9.88131291682493E-324	478.2701053	239.1347572	99.829048	0	0	0	0	0	0	0
1:13:40	266.8610174	2646.581271	0.769182004	0.550375274	13.64051529	-6.94036653	-6.566521025	47.72752329	1001.543738	28.4	2183.0071	9.88131291682493E-324	478.2701053	239.1347572	99.829048	0	0	0	0	0	0	0
1:13:40	266.8610174	2646.581271	0.769182004	0.550375274	13.64051529	-6.94036653	-6.566521025	47.72752329	1001.543738	28.4	2183.0071	9.88131291682493E-324	478.2701053	239.1347572	99.829048	0	0	0	0	0	0	0
1:13:40	266.8610174	2646.581271	0.769182004	0.550375274	13.64051529	-6.94036653	-6.566521025	47.72752329	1001.543738	28.4	2183.0071	9.88131291682493E-324	478.2701053	239.1347572	99.829048	0	0	0	0	0	0	0
1:13:40	84.20867914	2691.320345	2.296853749	2.042326512	13.78791986	-4.887393331	-6.305688612	47.53415354	1003.45915	28.4	2195.214924	9.88131291682493E-324	477.2126367	238.6059021	99.82783886	0	0	0	0	0	0	0
1:13:40	84.20867914	2691.320345	2.296853749	2.042326512	13.78791986	-4.887393331	-6.305688612	47.53415354	1003.45915	28.4	2195.214924	9.88131291682493E-324	477.2126367	238.6059021	99.82783886	0	0	0	0	0	0	0
1:13:40	84.20867914	2691.320345	2.296853749	2.042326512	13.78791986	-4.887393331	-6.305688612	47.53415354	1003.45915	28.4	2195.214924	9.88131291682493E-324	477.2126367	238.6059021	99.82783886	0	0	0	0	0	0	0
1:13:40	84.20867914	2691.320345	2.296853749	2.042326512	13.78791986	-4.887393331	-6.305688612	47.53415354	1003.45915	28.4	2195.214924	9.88131291682493E-324	477.2126367	238.6059021	99.82783886	0	0	0	0	0	0	0
1:13:40	84.20867914	2691.320345	2.296853749	2.042326512	13.78791986	-4.887393331	-6.305688612	47.53415354	1003.45915	28.4	2195.214924	9.88131291682493E-324	477.2126367	238.6059021	99.82783886	0	0	0	0	0	0	0
1:13:40	84.20867914	2691.320345	2.296853749	2.042326512	13.78791986	-4.887393331	-6.305688612	47.53415354	1003.45915	28.4	2195.214924	9.88131291682493E-324	477.2126367	238.6059021	99.82783886	0	0	0	0	0	0	0
1:13:40	84.20867914	2691.320345	2.296853749	2.042326512	13.78791986	-4.887393331	-6.305688612	47.53415354	1003.45915	28.4	2195.214924	9.88131291682493E-324	477.2126367	238.6059021	99.82783886	0	0	0	0	0	0	0
1:13:41	44.61608778	2684.022618	3.662200896	3.070141739	13.64351118	-2.645388308	-5.239403655	47.45494929	1004.243703	28.4	2207.800313	9.88131291682493E-324	476.7794976	238.3892831	99.8273436	0	0	0	0	0	0	0
1:13:41	44.61608778	2684.022618	3.662200896	3.070141739	13.64351118	-2.645388308	-5.239403655	47.45494929	1004.243703	28.4	2207.800313	9.88131291682493E-324	476.7794976	238.3892831	99.8273436	0	0	0	0	0	0	0
1:13:41	44.61608778	2684.022618	3.662200896	3.070141739	13.64351118	-2.645388308	-5.239403655	47.45494929	1004.243703	28.4	2207.800313	9.88131291682493E-324	476.7794976	238.3892831	99.8273436	0	0	0	0	0	0	0
1:13:41	44.61608778	2684.022618	3.662200896	3.070141739	13.64351118	-2.645388308	-5.239403655	47.45494929	1004.243703	28.4	2207.800313	9.88131291682493E-324	476.7794976	238.3892831	99.8273436	0	0	0	0	0	0	0
1:13:41	44.61608778	2684.022618	3.662200896	3.070141739	13.64351118	-2.645388308	-5.239403655	47.45494929	1004.243703	28.4	2207.800313	9.88131291682493E-324	476.7794976	238.3892831	99.8273436	0	0	0	0	0	0	0
1:13:41	44.61608778	2684.022618	3.662200896	3.070141739	13.64351118	-2.645388308	-5.239403655	47.45494929	1004.243703	28.4	2207.800313	9.88131291682493E-324	476.7794976	238.3892831	99.8273436	0	0	0	0	0	0	0
1:13:41	44.61608778	2684.022618	3.662200896	3.070141739	13.64351118	-2.645388308	-5.239403655	47.45494929	1004.243703	28.4	2207.800313	9.88131291682493E-324	476.7794976	238.3892831	99.8273436	0	0	0	0	0	0	0
1:13:41	44.61608778	2684.022618	3.662200896	3.070141739	13.64351118	-2.645388308	-5.239403655	47.45494929	1004.243703	28.4	2207.800313	9.88131291682493E-324	476.7794976	238.3892831	99.8273436	0	0	0	0	0	0	0
1:13:41	44.61608778	2684.022618	3.662200896	3.070141739	13.64351118	-2.645388308	-5.239403655	47.45494929	1004.243703	28.4	2207.800313	9.88131291682493E-324	476.7794976	238.3892831	99.8273436	0	0	0	0	0	0	0
1:13:41	-198.7110696	2642.203925	4.612514287	3.959198856	13.33501898	-0.694891851	-3.817888537	47.42250723	1004.565056	28.4	2218.934491	9.88131291682493E-324	476.6020838	238.300556	99.82714074	0	0	0	0	0	0	0
1:13:41	-198.7110696	2642.203925	4.612514287	3.959198856	13.33501898	-0.694891851	-3.817888537	47.42250723	1004.565056	28.4	2218.934491	9.88131291682493E-324	476.6020838	238.300556	99.82714074	0	0	0	0	0	0	0
1:13:41	-198.7110696	2642.203925	4.612514287	3.959198856	13.33501898	-0.694891851	-3.817888537	47.42250723	1004.565056	28.4	2218.934491	9.88131291682493E-324	476.6020838	238.300556	99.82714074	0	0	0	0	0	0	0
1:13:41	-198.7110696	2642.203925	4.612514287	3.959198856	13.33501898	-0.694891851	-3.817888537	47.42250723	1004.565056	28.4	2218.934491	9.88131291682493E-324	476.6020838	238.300556	99.82714074	0	0	0	0	0	0	0
1:13:41	-198.7110696	2642.203925	4.612514287	3.959198856	13.33501898	-0.694891851	-3.817888537	47.42250723	1004.565056	28.4	2218.934491	9.88131291682493E-324	476.6020838	238.300556	99.82714074	0	0	0	0	0	0	0
1:13:41	-198.7110696	2642.203925	4.612514287	3.959198856	13.33501898	-0.694891851	-3.817888537	47.42250723	1004.565056	28.4	2218.934491	9.88131291682493E-324	476.6020838	238.300556	99.82714074	0	0	0	0	0	0	0
1:13:41	-198.7110696	2642.203925	4.612514287	3.959198856	13.33501898	-0.694891851	-3.817888537	47.42250723	1004.565056	28.4	2218.934491	9.88131291682493E-324	476.6020838	238.300556	99.82714074	0	0	0	0	0	0	0
1:13:41	-198.7110696	2642.203925	4.612514287	3.959198856	13.33501898	-0.694891851	-3.817888537	47.42250723	1004.565056	28.4	2218.934491	9.88131291682493E-324	476.6020838	238.300556	99.82714074	0	0	0	0	0	0	0
1:13:41	-198.7110696	2642.203925	4.612514287	3.959198856	13.33501898	-0.694891851	-3.817888537	47.42250723	1004.565056	28.4	2218.934491	9.88131291682493E-324	476.6020838	238.300556	99.82714074	0	0	0	0	0	0	0
1:13:41	-349.7070061	2563.673854	5.624668252	4.883759852	12.82073897	0.992290698	-2.067115945	47.40921896	1003.789237	28.4	2229.359502	9.88131291682493E-324	476.5294151	238.2642133	99.82705765	0	0	0	0	0	0	0
1:13:41	-349.7070061	2563.673854	5.624668252	4.883759852	12.82073897	0.992290698	-2.067115945	47.40921896	1003.789237	28.4	2229.359502	9.88131291682493E-324	476.5294151	238.2642133	99.82705765	0	0	0	0	0	0	0
1:13:41	-349.7070061	2563.673854	5.624668252	4.883759852	12.82073897	0.992290698	-2.067115945	47.40921896	1003.789237	28.4	2229.359502	9.88131291682493E-324	476.5294151	238.2642133	99.82705765	0	0	0	0	0	0	0
1:13:41	-349.7070061	2563.673854	5.624668252	4.883759852	12.82073897	0.992290698	-2.067115945	47.40921896	1003.789237	28.4	2229.359502	9.88131291682493E-324	476.5294151	238.2642133	99.82705765	0	0	0	0	0	0	0
1:13:41	-349.7070061	2563.673854	5.624668252	4.883759852	12.82073897	0.992290698	-2.067115945	47.40921896	1003.789237	28.4	2229.359502	9.88131291682493E-324	476.5294151	238.2642133	99.82705765	0	0	0	0	0	0	0
1:13:41	-349.7070061	2563.673854	5.624668252	4.883759852	12.82073897	0.992290698	-2.067115945	47.40921896	1003.789237	28.4	2229.359502	9.88131291682493E-324	476.5294151	238.2642133	99.82705765	0	0	0	0	0	0	0
1:13:41	-349.7070061	2563.673854	5.624668252	4.883759852	12.82073897	0.992290698	-2.067115945	47.40921896	1003.789237	28.4	2229.359502	9.88131291682493E-324	476.5294151	238.2642133	99.82705765	0	0	0	0	0	0	0
1:13:41	-349.7070061	2563.673854	5.624668252	4.883759852	12.82073897	0.992290698	-2.067115945	47.40921896	1003.789237	28.4	2229.359502	9.88131291682493E-324	476.5294151	238.2642133	99.82705765	0	0	0	0	0	0	0
1:13:41	-358.7040057	2473.635921	5.748113716	5.121816835	12.29862268	1.61994147	-0.616601091	47.40377609	1003.471462	28.4	2236.98542	9.88131291682493E-324	476.49965	238.2493274	99.82702361	0	0	0	0	0	0	0
1:13:41	-358.7040057	2473.635921	5.748113716	5.121816835	12.29862268	1.61994147	-0.616601091	47.40377609	1003.471462	28.4	2236.98542	9.88131291682493E-324	476.49965	238.2493274	99.82702361	0	0	0	0	0	0	0
1:13:41	-358.7040057	2473.635921	5.748113716	5.121816835	12.29862268	1.61994147	-0.616601091	47.40377609	1003.471462	28.4	2236.98542	9.88131291682493E-324	476.49965	238.2493274	99.82702361	0	0	0	0	0	0	0
1:13:41	-358.7040057	2473.635921	5.748113716	5.121816835	12.29862268	1.61994147	-0.616601091	47.40377609	1003.471462	28.4	2236.98542	9.88131291682493E-324	476.49965	238.2493274	99.82702361	0	0	0	0	0	0	0
1:13:41	-358.7040057	2473.635921	5.748113716	5.121816835	12.29862268	1.61994147	-0.616601091	47.40377609	1003.471462	28.4	2236.98542	9.88131291682493E-324	476.49965	238.2493274	99.82702361	0	0	0	0	0	0	0
1:13:41	-358.7040057	2473.635921	5.748113716	5.121816835	12.29862268	1.61994147	-0.616601091	47.40377609	1003.471462	28.4	2236.98542	9.88131291682493E-324	476.49965	238.2493274	99.82702361	0	0	0	0	0	0	0
1:13:42	-358.7040057	2473.635921	5.748113716	5.121816835	12.29862268	1.61994147	-0.616601091	47.40377609	1003.471462	28.4	2236.98542	9.88131291682493E-324	476.49965	238.2493274	99.82702361	0	0	0	0	0	0	0
1:13:42	-358.7040057	2473.635921	5.748113716	5.121816835	12.29862268	1.61994147	-0.616601091	47.40377609	1003.471462	28.4	2236.98542	9.88131291682493E-324	476.49965	238.2493274	99.82702361	0	0	0	0	0	0	0
1:13:42	-358.7040057	2473.635921	5.748113716	5.121816835	12.29862268	1.61994147	-0.616601091	47.40377609	1003.471462	28.4	2236.98542	9.88131291682493E-324	476.49965	238.2493274	99.82702361	0	0	0	0	0	0	0
1:13:42	-267.7349111	2396.187206	5.482892978	5.001640176	11.87807265	1.674128026	0.303856193	47.40154669	1003.341301	28.4	2241.941412	9.88131291682493E-324	476.4874583	238.2432301	99.82700967	0	0	0	0	0	0	0
1:13:42	-267.7349111	2396.187206	5.482892978	5.001640176	11.87807265	1.674128026	0.303856193	47.40154669	1003.341301	28.4	2241.941412	9.88131291682493E-324	476.4874583	238.2432301	99.82700967	0	0	0	0	0	0	0
1:13:42	-267.7349111	2396.187206	5.482892978	5.001640176	11.87807265	1.674128026	0.303856193	47.40154669	1003.341301	28.4	2241.941412	9.88131291682493E-324	476.4874583	238.2432301	99.82700967	0	0	0	0	0	0	0
1:13:42	-267.7349111	2396.187206	5.482892978	5.001640176	11.87807265	1.674128026	0.303856193	47.40154669	1003.341301	28.4	2241.941412	9.88131291682493E-324	476.4874583	238.2432301	99.82700967	0	0	0	0	0	0	0
1:13:42	-267.7349111	2396.187206	5.482892978	5.001640176	11.87807265	1.674128026	0.303856193	47.40154669	1003.341301	28.4	2241.941412	9.88131291682493E-324	476.4874583	238.2432301	99.82700967	0	0	0	0	0	0	0
1:13:42	-267.7349111	2396.187206	5.482892978	5.001640176	11.87807265	1.674128026	0.303856193	47.40154669	1003.341301	28.4	2241.941412	9.88131291682493E-324	476.4874583	238.2432301	99.82700967	0	0	0	0	0	0	0
1:13:42	-267.7349111	2396.187206	5.482892978	5.001640176	11.87807265	1.674128026	0.303856193	47.40154669	1003.341301	28.4	2241.941412	9.88131291682493E-324	476.4874583	238.2432301	99.82700967	0	0	0	0	0	0	0
1:13:42	-267.7349111	2396.187206	5.482892978	5.001640176	11.87807265	1.674128026	0.303856193	47.40154669	1003.341301	28.4	2241.941412	9.88131291682493E-324	476.4874583	238.2432301	99.82700967	0	0	0	0	0	0	0
1:13:42	-192.072426	2334.588584	5.052986564	4.725614216	11.55093056	1.546879639	0.827843497	47.40063352	1002.292587	28.4	2245.015522	9.88131291682493E-324	476.4824645	238.2407326	99.82700396	0	0	0	0	0	0	0
1:13:42	-192.072426	2334.588584	5.052986564	4.725614216	11.55093056	1.546879639	0.827843497	47.40063352	1002.292587	28.4	2245.015522	9.88131291682493E-324	476.4824645	238.2407326	99.82700396	0	0	0	0	0	0	0
1:13:42	-192.072426	2334.588584	5.052986564	4.725614216	11.55093056	1.546879639	0.827843497	47.40063352	1002.292587	28.4	2245.015522	9.88131291682493E-324	476.4824645	238.2407326	99.82700396	0	0	0	0	0	0	0
1:13:42	-192.072426	2334.588584	5.052986564	4.725614216	11.55093056	1.546879639	0.827843497	47.40063352	1002.292587	28.4	2245.015522	9.88131291682493E-324	476.4824645	238.2407326	99.82700396	0	0	0	0	0	0	0
1:13:42	-192.072426	2334.588584	5.052986564	4.725614216	11.55093056	1.546879639	0.827843497	47.40063352	1002.292587	28.4	2245.015522	9.88131291682493E-324	476.4824645	238.2407326	99.82700396	0	0	0	0	0	0	0
1:13:42	-192.072426	2334.588584	5.052986564	4.725614216	11.55093056	1.546879639	0.827843497	47.40063352	1002.292587	28.4	2245.015522	9.88131291682493E-324	476.4824645	238.2407326	99.82700396	0	0	0	0	0	0	0
1:13:42	-192.072426	2334.588584	5.052986564	4.725614216	11.55093056	1.546879639	0.827843497	47.40063352	1002.292587	28.4	2245.015522	9.88131291682493E-324	476.4824645	238.2407326	99.82700396	0	0	0	0	0	0	0
1:13:42	-192.072426	2334.588584	5.052986564	4.725614216	11.55093056	1.546879639	0.827843497	47.40063352	1002.292587	28.4	2245.015522	9.88131291682493E-324	476.4824645	238.2407326	99.82700396	0	0	0	0	0	0	0
1:13:42	-9.366800091	2287.878065	4.666912897	4.291681983	11.30386276	1.3874643	1.079543896	47.57737949	1001.225978	28.4	2246.638438	9.88131291682493E-324	477.0619631	238.5307769	99.82759202	0	0	0	0	0	0	0
1:13:42	-9.366800091	2287.878065	4.666912897	4.291681983	11.30386276	1.3874643	1.079543896	47.57737949	1001.225978	28.4	2246.638438	9.88131291682493E-324	477.0619631	238.5307769	99.82759202	0	0	0	0	0	0	0
1:13:42	-9.366800091	2287.878065	4.666912897	4.291681983	11.30386276	1.3874643	1.079543896	47.57737949	1001.225978	28.4	2246.638438	9.88131291682493E-324	477.0619631	238.5307769	99.82759202	0	0	0	0	0	0	0
1:13:42	-9.366800091	2287.878065	4.666912897	4.291681983	11.30386276	1.3874643	1.079543896	47.57737949	1001.225978	28.4	2246.638438	9.88131291682493E-324	477.0619631	238.5307769	99.82759202	0	0	0	0	0	0	0
1:13:42	-9.366800091	2287.878065	4.666912897	4.291681983	11.30386276	1.3874643	1.079543896	47.57737949	1001.225978	28.4	2246.638438	9.88131291682493E-324	477.0619631	238.5307769	99.82759202	0	0	0	0	0	0	0
1:13:42	-9.366800091	2287.878065	4.666912897	4.291681983	11.30386276	1.3874643	1.079543896	47.57737949	1001.225978	28.4	2246.638438	9.88131291682493E-324	477.0619631	238.5307769	99.82759202	0	0	0	0	0	0	0
1:13:42	-9.366800091	2287.878065	4.666912897	4.291681983	11.30386276	1.3874643	1.079543896	47.57737949	1001.225978	28.4	2246.638438	9.88131291682493E-324	477.0619631	238.5307769	99.82759202	0	0	0	0	0	0	0
1:13:42	-9.366800091	2287.878065	4.666912897	4.291681983	11.30386276	1.3874643	1.079543896	47.57737949	1001.225978	28.4	2246.638438	9.88131291682493E-324	477.0619631	238.5307769	99.82759202	0	0	0	0	0	0	0
1:13:42	-185.7318957	2249.953354	4.415114722	4.14838494	11.12245259	1.228148577	1.16598438	47.64977464	1000.789095	28.4	2232.724195	9.88131291682493E-324	477.2993257	238.649579	99.82783289	0	0	0	0	0	0	0
1:13:42	-185.7318957	2249.953354	4.415114722	4.14838494	11.12245259	1.228148577	1.16598438	47.64977464	1000.789095	28.4	2232.724195	9.88131291682493E-324	477.2993257	238.649579	99.82783289	0	0	0	0	0	0	0
1:13:42	-185.7318957	2249.953354	4.415114722	4.14838494	11.12245259	1.228148577	1.16598438	47.64977464	1000.789095	28.4	2232.724195	9.88131291682493E-324	477.2993257	238.649579	99.82783289	0	0	0	0	0	0	0
1:13:42	-185.7318957	2249.953354	4.415114722	4.14838494	11.12245259	1.228148577	1.16598438	47.64977464	1000.789095	28.4	2232.724195	9.88131291682493E-324	477.2993257	238.649579	99.82783289	0	0	0	0	0	0	0
1:13:42	-185.7318957	2249.953354	4.415114722	4.14838494	11.12245259	1.228148577	1.16598438	47.64977464	1000.789095	28.4	2232.724195	9.88131291682493E-324	477.2993257	238.649579	99.82783289	0	0	0	0	0	0	0
1:13:43	-185.7318957	2249.953354	4.415114722	4.14838494	11.12245259	1.228148577	1.16598438	47.64977464	1000.789095	28.4	2232.724195	9.88131291682493E-324	477.2993257	238.649579	99.82783289	0	0	0	0	0	0	0
1:13:43	-185.7318957	2249.953354	4.415114722	4.14838494	11.12245259	1.228148577	1.16598438	47.64977464	1000.789095	28.4	2232.724195	9.88131291682493E-324	477.2993257	238.649579	99.82783289	0	0	0	0	0	0	0
1:13:43	-185.7318957	2249.953354	4.415114722	4.14838494	11.12245259	1.228148577	1.16598438	47.64977464	1000.789095	28.4	2232.724195	9.88131291682493E-324	477.2993257	238.649579	99.82783289	0	0	0	0	0	0	0
1:13:43	-185.7318957	2249.953354	4.415114722	4.14838494	11.12245259	1.228148577	1.16598438	47.64977464	1000.789095	28.4	2232.724195	9.88131291682493E-324	477.2993257	238.649579	99.82783289	0	0	0	0	0	0	0
1:13:43	-33.54089809	2224.506796	4.26863099	3.936170471	10.98735818	1.113230457	1.162307202	47.67942769	1000.610148	28.4	2215.760011	9.88131291682493E-324	477.3965494	238.6982404	99.82793155	0	0	0	0	0	0	0
1:13:43	-33.54089809	2224.506796	4.26863099	3.936170471	10.98735818	1.113230457	1.162307202	47.67942769	1000.610148	28.4	2215.760011	9.88131291682493E-324	477.3965494	238.6982404	99.82793155	0	0	0	0	0	0	0
1:13:43	-33.54089809	2224.506796	4.26863099	3.936170471	10.98735818	1.113230457	1.162307202	47.67942769	1000.610148	28.4	2215.760011	9.88131291682493E-324	477.3965494	238.6982404	99.82793155	0	0	0	0	0	0	0
1:13:43	-33.54089809	2224.506796	4.26863099	3.936170471	10.98735818	1.113230457	1.162307202	47.67942769	1000.610148	28.4	2215.760011	9.88131291682493E-324	477.3965494	238.6982404	99.82793155	0	0	0	0	0	0	0
1:13:43	-33.54089809	2224.506796	4.26863099	3.936170471	10.98735818	1.113230457	1.162307202	47.67942769	1000.610148	28.4	2215.760011	9.88131291682493E-324	477.3965494	238.6982404	99.82793155	0	0	0	0	0	0	0
1:13:43	-33.54089809	2224.506796	4.26863099	3.936170471	10.98735818	1.113230457	1.162307202	47.67942769	1000.610148	28.4	2215.760011	9.88131291682493E-324	477.3965494	238.6982404	99.82793155	0	0	0	0	0	0	0
1:13:43	-33.54089809	2224.506796	4.26863099	3.936170471	10.98735818	1.113230457	1.162307202	47.67942769	1000.610148	28.4	2215.760011	9.88131291682493E-324	477.3965494	238.6982404	99.82793155	0	0	0	0	0	0	0
1:13:43	-33.54089809	2224.506796	4.26863099	3.936170471	10.98735818	1.113230457	1.162307202	47.67942769	1000.610148	28.4	2215.760011	9.88131291682493E-324	477.3965494	238.6982404	99.82793155	0	0	0	0	0	0	0
1:13:43	-124.5243759	2205.651357	4.109380054	3.603634625	10.89539311	1.024100795	1.12345863	47.69157358	1002.326353	28.4	2201.334904	9.88131291682493E-324	477.4363722	238.7181721	99.82797196	0	0	0	0	0	0	0
1:13:43	-124.5243759	2205.651357	4.109380054	3.603634625	10.89539311	1.024100795	1.12345863	47.69157358	1002.326353	28.4	2201.334904	9.88131291682493E-324	477.4363722	238.7181721	99.82797196	0	0	0	0	0	0	0
1:13:43	-124.5243759	2205.651357	4.109380054	3.603634625	10.89539311	1.024100795	1.12345863	47.69157358	1002.326353	28.4	2201.334904	9.88131291682493E-324	477.4363722	238.7181721	99.82797196	0	0	0	0	0	0	0
1:13:43	-124.5243759	2205.651357	4.109380054	3.603634625	10.89539311	1.024100795	1.12345863	47.69157358	1002.326353	28.4	2201.334904	9.88131291682493E-324	477.4363722	238.7181721	99.82797196	0	0	0	0	0	0	0
1:13:43	-124.5243759	2205.651357	4.109380054	3.603634625	10.89539311	1.024100795	1.12345863	47.69157358	1002.326353	28.4	2201.334904	9.88131291682493E-324	477.4363722	238.7181721	99.82797196	0	0	0	0	0	0	0
1:13:43	-124.5243759	2205.651357	4.109380054	3.603634625	10.89539311	1.024100795	1.12345863	47.69157358	1002.326353	28.4	2201.334904	9.88131291682493E-324	477.4363722	238.7181721	99.82797196	0	0	0	0	0	0	0
1:13:43	-124.5243759	2205.651357	4.109380054	3.603634625	10.89539311	1.024100795	1.12345863	47.69157358	1002.326353	28.4	2201.334904	9.88131291682493E-324	477.4363722	238.7181721	99.82797196	0	0	0	0	0	0	0
1:13:43	-124.5243759	2205.651357	4.109380054	3.603634625	10.89539311	1.024100795	1.12345863	47.69157358	1002.326353	28.4	2201.334904	9.88131291682493E-324	477.4363722	238.7181721	99.82797196	0	0	0	0	0	0	0
1:13:43	-141.693506	2193.124536	3.96951087	3.616392742	10.83075782	0.963681286	1.068067855	47.57846854	1003.029311	28.4	2188.207178	9.88131291682493E-324	477.4526837	238.7263361	99.82798852	0	0	0	0	0	0	0
1:13:43	-141.693506	2193.124536	3.96951087	3.616392742	10.83075782	0.963681286	1.068067855	47.57846854	1003.029311	28.4	2188.207178	9.88131291682493E-324	477.4526837	238.7263361	99.82798852	0	0	0	0	0	0	0
1:13:43	-141.693506	2193.124536	3.96951087	3.616392742	10.83075782	0.963681286	1.068067855	47.57846854	1003.029311	28.4	2188.207178	9.88131291682493E-324	477.4526837	238.7263361	99.82798852	0	0	0	0	0	0	0
1:13:43	-141.693506	2193.124536	3.96951087	3.616392742	10.83075782	0.963681286	1.068067855	47.57846854	1003.029311	28.4	2188.207178	9.88131291682493E-324	477.4526837	238.7263361	99.82798852	0	0	0	0	0	0	0
1:13:43	-141.693506	2193.124536	3.96951087	3.616392742	10.83075782	0.963681286	1.068067855	47.57846854	1003.029311	28.4	2188.207178	9.88131291682493E-324	477.4526837	238.7263361	99.82798852	0	0	0	0	0	0	0
1:13:43	-141.693506	2193.124536	3.96951087	3.616392742	10.83075782	0.963681286	1.068067855	47.57846854	1003.029311	28.4	2188.207178	9.88131291682493E-324	477.4526837	238.7263361	99.82798852	0	0	0	0	0	0	0
1:13:43	-141.693506	2193.124536	3.96951087	3.616392742	10.83075782	0.963681286	1.068067855	47.57846854	1003.029311	28.4	2188.207178	9.88131291682493E-324	477.4526837	238.7263361	99.82798852	0	0	0	0	0	0	0
1:13:43	-141.693506	2193.124536	3.96951087	3.616392742	10.83075782	0.963681286	1.068067855	47.57846854	1003.029311	28.4	2188.207178	9.88131291682493E-324	477.4526837	238.7263361	99.82798852	0	0	0	0	0	0	0
1:13:43	-141.693506	2193.124536	3.96951087	3.616392742	10.83075782	0.963681286	1.068067855	47.57846854	1003.029311	28.4	2188.207178	9.88131291682493E-324	477.4526837	238.7263361	99.82798852	0	0	0	0	0	0	0
1:13:43	-149.5087736	2182.841549	3.970487652	3.606258467	10.7808576	0.913203855	1.014139793	47.53214071	1003.317243	28.4	2179.64226	9.88131291682493E-324	477.4593648	238.7296801	99.8279953	0	0	0	0	0	0	0
1:13:43	-149.5087736	2182.841549	3.970487652	3.606258467	10.7808576	0.913203855	1.014139793	47.53214071	1003.317243	28.4	2179.64226	9.88131291682493E-324	477.4593648	238.7296801	99.8279953	0	0	0	0	0	0	0
1:13:43	-149.5087736	2182.841549	3.970487652	3.606258467	10.7808576	0.913203855	1.014139793	47.53214071	1003.317243	28.4	2179.64226	9.88131291682493E-324	477.4593648	238.7296801	99.8279953	0	0	0	0	0	0	0
1:13:44	-149.5087736	2182.841549	3.970487652	3.606258467	10.7808576	0.913203855	1.014139793	47.53214071	1003.317243	28.4	2179.64226	9.88131291682493E-324	477.4593648	238.7296801	99.8279953	0	0	0	0	0	0	0
1:13:44	-149.5087736	2182.841549	3.970487652	3.606258467	10.7808576	0.913203855	1.014139793	47.53214071	1003.317243	28.4	2179.64226	9.88131291682493E-324	477.4593648	238.7296801	99.8279953	0	0	0	0	0	0	0
1:13:44	-149.5087736	2182.841549	3.970487652	3.606258467	10.7808576	0.913203855	1.014139793	47.53214071	1003.317243	28.4	2179.64226	9.88131291682493E-324	477.4593648	238.7296801	99.8279953	0	0	0	0	0	0	0
1:13:44	-149.5087736	2182.841549	3.970487652	3.606258467	10.7808576	0.913203855	1.014139793	47.53214071	1003.317243	28.4	2179.64226	9.88131291682493E-324	477.4593648	238.7296801	99.8279953	0	0	0	0	0	0	0
1:13:44	-149.5087736	2182.841549	3.970487652	3.606258467	10.7808576	0.913203855	1.014139793	47.53214071	1003.317243	28.4	2179.64226	9.88131291682493E-324	477.4593648	238.7296801	99.8279953	0	0	0	0	0	0	0
1:13:44	-122.2607329	2176.28258	3.887150142	3.578467468	10.74444407	0.880561899	0.966505259	47.51316484	1003.435179	28.4	2172.086407	9.88131291682493E-324	477.4621014	238.7310498	99.82799807	0	0	0	0	0	0	0
1:13:44	-122.2607329	2176.28258	3.887150142	3.578467468	10.74444407	0.880561899	0.966505259	47.51316484	1003.435179	28.4	2172.086407	9.88131291682493E-324	477.4621014	238.7310498	99.82799807	0	0	0	0	0	0	0
1:13:44	-122.2607329	2176.28258	3.887150142	3.578467468	10.74444407	0.880561899	0.966505259	47.51316484	1003.435179	28.4	2172.086407	9.88131291682493E-324	477.4621014	238.7310498	99.82799807	0	0	0	0	0	0	0
1:13:44	-122.2607329	2176.28258	3.887150142	3.578467468	10.74444407	0.880561899	0.966505259	47.51316484	1003.435179	28.4	2172.086407	9.88131291682493E-324	477.4621014	238.7310498	99.82799807	0	0	0	0	0	0	0
1:13:44	-122.2607329	2176.28258	3.887150142	3.578467468	10.74444407	0.880561899	0.966505259	47.51316484	1003.435179	28.4	2172.086407	9.88131291682493E-324	477.4621014	238.7310498	99.82799807	0	0	0	0	0	0	0
1:13:44	-122.2607329	2176.28258	3.887150142	3.578467468	10.74444407	0.880561899	0.966505259	47.51316484	1003.435179	28.4	2172.086407	9.88131291682493E-324	477.4621014	238.7310498	99.82799807	0	0	0	0	0	0	0
1:13:44	-122.2607329	2176.28258	3.887150142	3.578467468	10.74444407	0.880561899	0.966505259	47.51316484	1003.435179	28.4	2172.086407	9.88131291682493E-324	477.4621014	238.7310498	99.82799807	0	0	0	0	0	0	0
1:13:44	-122.2607329	2176.28258	3.887150142	3.578467468	10.74444407	0.880561899	0.966505259	47.51316484	1003.435179	28.4	2172.086407	9.88131291682493E-324	477.4621014	238.7310498	99.82799807	0	0	0	0	0	0	0
1:13:44	-122.2607329	2176.28258	3.887150142	3.578467468	10.74444407	0.880561899	0.966505259	47.51316484	1003.435179	28.4	2172.086407	9.88131291682493E-324	477.4621014	238.7310498	99.82799807	0	0	0	0	0	0	0
1:13:44	-8.719623388	2170.651894	3.853055098	3.560994675	10.71279309	0.852559754	0.924624554	47.54139232	1003.483486	28.4	2165.983634	9.88131291682493E-324	477.8829823	238.9414908	99.82871921	0	0	0	0	0	0	0
1:13:44	-8.719623388	2170.651894	3.853055098	3.560994675	10.71279309	0.852559754	0.924624554	47.54139232	1003.483486	28.4	2165.983634	9.88131291682493E-324	477.8829823	238.9414908	99.82871921	0	0	0	0	0	0	0
1:13:44	-8.719623388	2170.651894	3.853055098	3.560994675	10.71279309	0.852559754	0.924624554	47.54139232	1003.483486	28.4	2165.983634	9.88131291682493E-324	477.8829823	238.9414908	99.82871921	0	0	0	0	0	0	0
1:13:44	-8.719623388	2170.651894	3.853055098	3.560994675	10.71279309	0.852559754	0.924624554	47.54139232	1003.483486	28.4	2165.983634	9.88131291682493E-324	477.8829823	238.9414908	99.82871921	0	0	0	0	0	0	0
1:13:44	-8.719623388	2170.651894	3.853055098	3.560994675	10.71279309	0.852559754	0.924624554	47.54139232	1003.483486	28.4	2165.983634	9.88131291682493E-324	477.8829823	238.9414908	99.82871921	0	0	0	0	0	0	0
1:13:44	-8.719623388	2170.651894	3.853055098	3.560994675	10.71279309	0.852559754	0.924624554	47.54139232	1003.483486	28.4	2165.983634	9.88131291682493E-324	477.8829823	238.9414908	99.82871921	0	0	0	0	0	0	0
1:13:44	-8.719623388	2170.651894	3.853055098	3.560994675	10.71279309	0.852559754	0.924624554	47.54139232	1003.483486	28.4	2165.983634	9.88131291682493E-324	477.8829823	238.9414908	99.82871921	0	0	0	0	0	0	0
1:13:44	-8.719623388	2170.651894	3.853055098	3.560994675	10.71279309	0.852559754	0.924624554	47.54139232	1003.483486	28.4	2165.983634	9.88131291682493E-324	477.8829823	238.9414908	99.82871921	0	0	0	0	0	0	0
1:13:44	-154.2110665	2164.729529	3.766979368	3.465239419	10.68362565	0.822958875	0.889585417	47.57599429	1003.503273	28.4	2162.04837	9.88131291682493E-324	478.3240216	239.1620106	99.82947539	0	0	0	0	0	0	0
1:13:44	-154.2110665	2164.729529	3.766979368	3.465239419	10.68362565	0.822958875	0.889585417	47.57599429	1003.503273	28.4	2162.04837	9.88131291682493E-324	478.3240216	239.1620106	99.82947539	0	0	0	0	0	0	0
1:13:44	-154.2110665	2164.729529	3.766979368	3.465239419	10.68362565	0.822958875	0.889585417	47.57599429	1003.503273	28.4	2162.04837	9.88131291682493E-324	478.3240216	239.1620106	99.82947539	0	0	0	0	0	0	0
1:13:44	-154.2110665	2164.729529	3.766979368	3.465239419	10.68362565	0.822958875	0.889585417	47.57599429	1003.503273	28.4	2162.04837	9.88131291682493E-324	478.3240216	239.1620106	99.82947539	0	0	0	0	0	0	0
1:13:44	-154.2110665	2164.729529	3.766979368	3.465239419	10.68362565	0.822958875	0.889585417	47.57599429	1003.503273	28.4	2162.04837	9.88131291682493E-324	478.3240216	239.1620106	99.82947539	0	0	0	0	0	0	0
1:13:44	-154.2110665	2164.729529	3.766979368	3.465239419	10.68362565	0.822958875	0.889585417	47.57599429	1003.503273	28.4	2162.04837	9.88131291682493E-324	478.3240216	239.1620106	99.82947539	0	0	0	0	0	0	0
1:13:44	-154.2110665	2164.729529	3.766979368	3.465239419	10.68362565	0.822958875	0.889585417	47.57599429	1003.503273	28.4	2162.04837	9.88131291682493E-324	478.3240216	239.1620106	99.82947539	0	0	0	0	0	0	0
1:13:44	-154.2110665	2164.729529	3.766979368	3.465239419	10.68362565	0.822958875	0.889585417	47.57599429	1003.503273	28.4	2162.04837	9.88131291682493E-324	478.3240216	239.1620106	99.82947539	0	0	0	0	0	0	0
1:13:44	-53.14550565	2160.964276	3.194722749	2.929419666	10.69849947	-0.153180045	0.686086187	47.59016726	1003.511377	28.4	2156.890896	9.88131291682493E-324	478.5046712	239.2523356	99.82978512	0	0	0	0	0	0	0
1:13:44	-53.14550565	2160.964276	3.194722749	2.929419666	10.69849947	-0.153180045	0.686086187	47.59016726	1003.511377	28.4	2156.890896	9.88131291682493E-324	478.5046712	239.2523356	99.82978512	0	0	0	0	0	0	0
1:13:45	-53.14550565	2160.964276	3.194722749	2.929419666	10.69849947	-0.153180045	0.686086187	47.59016726	1003.511377	28.4	2156.890896	9.88131291682493E-324	478.5046712	239.2523356	99.82978512	0	0	0	0	0	0	0
1:13:45	-53.14550565	2160.964276	3.194722749	2.929419666	10.69849947	-0.153180045	0.686086187	47.59016726	1003.511377	28.4	2156.890896	9.88131291682493E-324	478.5046712	239.2523356	99.82978512	0	0	0	0	0	0	0
1:13:45	-53.14550565	2160.964276	3.194722749	2.929419666	10.69849947	-0.153180045	0.686086187	47.59016726	1003.511377	28.4	2156.890896	9.88131291682493E-324	478.5046712	239.2523356	99.82978512	0	0	0	0	0	0	0
1:13:45	-53.14550565	2160.964276	3.194722749	2.929419666	10.69849947	-0.153180045	0.686086187	47.59016726	1003.511377	28.4	2156.890896	9.88131291682493E-324	478.5046712	239.2523356	99.82978512	0	0	0	0	0	0	0
1:13:45	-53.14550565	2160.964276	3.194722749	2.929419666	10.69849947	-0.153180045	0.686086187	47.59016726	1003.511377	28.4	2156.890896	9.88131291682493E-324	478.5046712	239.2523356	99.82978512	0	0	0	0	0	0	0
1:13:45	-53.14550565	2160.964276	3.194722749	2.929419666	10.69849947	-0.153180045	0.686086187	47.59016726	1003.511377	28.4	2156.890896	9.88131291682493E-324	478.5046712	239.2523356	99.82978512	0	0	0	0	0	0	0
1:13:45	-53.14550565	2160.964276	3.194722749	2.929419666	10.69849947	-0.153180045	0.686086187	47.59016726	1003.511377	28.4	2156.890896	9.88131291682493E-324	478.5046712	239.2523356	99.82978512	0	0	0	0	0	0	0
1:13:45	67.86185368	2175.586459	2.481209638	2.058533495	10.83690858	-1.817505746	0.031952102	47.59597251	1003.514697	28.4	2155.017404	9.88131291682493E-324	478.5786653	239.2893326	99.82991198	0	0	0	0	0	0	0
1:13:45	67.86185368	2175.586459	2.481209638	2.058533495	10.83690858	-1.817505746	0.031952102	47.59597251	1003.514697	28.4	2155.017404	9.88131291682493E-324	478.5786653	239.2893326	99.82991198	0	0	0	0	0	0	0
1:13:45	67.86185368	2175.586459	2.481209638	2.058533495	10.83690858	-1.817505746	0.031952102	47.59597251	1003.514697	28.4	2155.017404	9.88131291682493E-324	478.5786653	239.2893326	99.82991198	0	0	0	0	0	0	0
1:13:45	67.86185368	2175.586459	2.481209638	2.058533495	10.83690858	-1.817505746	0.031952102	47.59597251	1003.514697	28.4	2155.017404	9.88131291682493E-324	478.5786653	239.2893326	99.82991198	0	0	0	0	0	0	0
1:13:45	67.86185368	2175.586459	2.481209638	2.058533495	10.83690858	-1.817505746	0.031952102	47.59597251	1003.514697	28.4	2155.017404	9.88131291682493E-324	478.5786653	239.2893326	99.82991198	0	0	0	0	0	0	0
1:13:45	67.86185368	2175.586459	2.481209638	2.058533495	10.83690858	-1.817505746	0.031952102	47.59597251	1003.514697	28.4	2155.017404	9.88131291682493E-324	478.5786653	239.2893326	99.82991198	0	0	0	0	0	0	0
1:13:45	67.86185368	2175.586459	2.481209638	2.058533495	10.83690858	-1.817505746	0.031952102	47.59597251	1003.514697	28.4	2155.017404	9.88131291682493E-324	478.5786653	239.2893326	99.82991198	0	0	0	0	0	0	0
1:13:45	67.86185368	2175.586459	2.481209638	2.058533495	10.83690858	-1.817505746	0.031952102	47.59597251	1003.514697	28.4	2155.017404	9.88131291682493E-324	478.5786653	239.2893326	99.82991198	0	0	0	0	0	0	0
1:13:45	22.52232247	2217.754908	1.342724268	1.12682652	11.16014175	-3.797304754	-1.147272419	47.74475034	1000.740586	28.4	2155.190338	9.88131291682493E-324	478.6089733	239.3044867	99.82996395	0	0	0	0	0	0	0
1:13:45	22.52232247	2217.754908	1.342724268	1.12682652	11.16014175	-3.797304754	-1.147272419	47.74475034	1000.740586	28.4	2155.190338	9.88131291682493E-324	478.6089733	239.3044867	99.82996395	0	0	0	0	0	0	0
1:13:45	22.52232247	2217.754908	1.342724268	1.12682652	11.16014175	-3.797304754	-1.147272419	47.74475034	1000.740586	28.4	2155.190338	9.88131291682493E-324	478.6089733	239.3044867	99.82996395	0	0	0	0	0	0	0
1:13:45	22.52232247	2217.754908	1.342724268	1.12682652	11.16014175	-3.797304754	-1.147272419	47.74475034	1000.740586	28.4	2155.190338	9.88131291682493E-324	478.6089733	239.3044867	99.82996395	0	0	0	0	0	0	0
1:13:45	22.52232247	2217.754908	1.342724268	1.12682652	11.16014175	-3.797304754	-1.147272419	47.74475034	1000.740586	28.4	2155.190338	9.88131291682493E-324	478.6089733	239.3044867	99.82996395	0	0	0	0	0	0	0
1:13:45	22.52232247	2217.754908	1.342724268	1.12682652	11.16014175	-3.797304754	-1.147272419	47.74475034	1000.740586	28.4	2155.190338	9.88131291682493E-324	478.6089733	239.3044867	99.82996395	0	0	0	0	0	0	0
1:13:45	22.52232247	2217.754908	1.342724268	1.12682652	11.16014175	-3.797304754	-1.147272419	47.74475034	1000.740586	28.4	2155.190338	9.88131291682493E-324	478.6089733	239.3044867	99.82996395	0	0	0	0	0	0	0
1:13:45	22.52232247	2217.754908	1.342724268	1.12682652	11.16014175	-3.797304754	-1.147272419	47.74475034	1000.740586	28.4	2155.190338	9.88131291682493E-324	478.6089733	239.3044867	99.82996395	0	0	0	0	0	0	0
1:13:45	214.5618601	2298.22477	0.14809986	-0.034890258	11.69915886	-5.795931227	-2.731292383	47.83640974	999.6043105	28.4	2157.644465	9.88131291682493E-324	478.6213875	239.3106937	99.82998523	0	0	0	0	0	0	0
1:13:45	214.5618601	2298.22477	0.14809986	-0.034890258	11.69915886	-5.795931227	-2.731292383	47.83640974	999.6043105	28.4	2157.644465	9.88131291682493E-324	478.6213875	239.3106937	99.82998523	0	0	0	0	0	0	0
1:13:45	214.5618601	2298.22477	0.14809986	-0.034890258	11.69915886	-5.795931227	-2.731292383	47.83640974	999.6043105	28.4	2157.644465	9.88131291682493E-324	478.6213875	239.3106937	99.82998523	0	0	0	0	0	0	0
1:13:45	214.5618601	2298.22477	0.14809986	-0.034890258	11.69915886	-5.795931227	-2.731292383	47.83640974	999.6043105	28.4	2157.644465	9.88131291682493E-324	478.6213875	239.3106937	99.82998523	0	0	0	0	0	0	0
1:13:45	214.5618601	2298.22477	0.14809986	-0.034890258	11.69915886	-5.795931227	-2.731292383	47.83640974	999.6043105	28.4	2157.644465	9.88131291682493E-324	478.6213875	239.3106937	99.82998523	0	0	0	0	0	0	0
1:13:45	214.5618601	2298.22477	0.14809986	-0.034890258	11.69915886	-5.795931227	-2.731292383	47.83640974	999.6043105	28.4	2157.644465	9.88131291682493E-324	478.6213875	239.3106937	99.82998523	0	0	0	0	0	0	0
1:13:45	214.5618601	2298.22477	0.14809986	-0.034890258	11.69915886	-5.795931227	-2.731292383	47.83640974	999.6043105	28.4	2157.644465	9.88131291682493E-324	478.6213875	239.3106937	99.82998523	0	0	0	0	0	0	0
1:13:45	214.5618601	2298.22477	0.14809986	-0.034890258	11.69915886	-5.795931227	-2.731292383	47.83640974	999.6043105	28.4	2157.644465	9.88131291682493E-324	478.6213875	239.3106937	99.82998523	0	0	0	0	0	0	0
1:13:45	214.5618601	2298.22477	0.14809986	-0.034890258	11.69915886	-5.795931227	-2.731292383	47.83640974	999.6043105	28.4	2157.644465	9.88131291682493E-324	478.6213875	239.3106937	99.82998523	0	0	0	0	0	0	0
1:13:46	312.1890035	2405.510424	-0.662149497	-0.598139049	12.37178827	-7.394034231	-4.35598856	47.87395343	999.138892	28.4	2162.538421	9.88131291682493E-324	478.6264723	239.3132362	99.82999395	0	0	0	0	0	0	0
1:13:46	312.1890035	2405.510424	-0.662149497	-0.598139049	12.37178827	-7.394034231	-4.35598856	47.87395343	999.138892	28.4	2162.538421	9.88131291682493E-324	478.6264723	239.3132362	99.82999395	0	0	0	0	0	0	0
1:13:46	312.1890035	2405.510424	-0.662149497	-0.598139049	12.37178827	-7.394034231	-4.35598856	47.87395343	999.138892	28.4	2162.538421	9.88131291682493E-324	478.6264723	239.3132362	99.82999395	0	0	0	0	0	0	0
1:13:46	312.1890035	2405.510424	-0.662149497	-0.598139049	12.37178827	-7.394034231	-4.35598856	47.87395343	999.138892	28.4	2162.538421	9.88131291682493E-324	478.6264723	239.3132362	99.82999395	0	0	0	0	0	0	0
1:13:46	312.1890035	2405.510424	-0.662149497	-0.598139049	12.37178827	-7.394034231	-4.35598856	47.87395343	999.138892	28.4	2162.538421	9.88131291682493E-324	478.6264723	239.3132362	99.82999395	0	0	0	0	0	0	0
1:13:46	312.1890035	2405.510424	-0.662149497	-0.598139049	12.37178827	-7.394034231	-4.35598856	47.87395343	999.138892	28.4	2162.538421	9.88131291682493E-324	478.6264723	239.3132362	99.82999395	0	0	0	0	0	0	0
1:13:46	312.1890035	2405.510424	-0.662149497	-0.598139049	12.37178827	-7.394034231	-4.35598856	47.87395343	999.138892	28.4	2162.538421	9.88131291682493E-324	478.6264723	239.3132362	99.82999395	0	0	0	0	0	0	0
1:13:46	312.1890035	2405.510424	-0.662149497	-0.598139049	12.37178827	-7.394034231	-4.35598856	47.87395343	999.138892	28.4	2162.538421	9.88131291682493E-324	478.6264723	239.3132362	99.82999395	0	0	0	0	0	0	0
1:13:46	519.0159838	2525.889619	-0.951829234	-0.750608955	13.07235008	-8.303238021	-5.777796914	47.88933132	998.9482566	28.4	2169.939131	9.88131291682493E-324	478.6285551	239.3142775	99.82999752	0	0	0	0	0	0	0
1:13:46	519.0159838	2525.889619	-0.951829234	-0.750608955	13.07235008	-8.303238021	-5.777796914	47.88933132	998.9482566	28.4	2169.939131	9.88131291682493E-324	478.6285551	239.3142775	99.82999752	0	0	0	0	0	0	0
1:13:46	519.0159838	2525.889619	-0.951829234	-0.750608955	13.07235008	-8.303238021	-5.777796914	47.88933132	998.9482566	28.4	2169.939131	9.88131291682493E-324	478.6285551	239.3142775	99.82999752	0	0	0	0	0	0	0
1:13:46	519.0159838	2525.889619	-0.951829234	-0.750608955	13.07235008	-8.303238021	-5.777796914	47.88933132	998.9482566	28.4	2169.939131	9.88131291682493E-324	478.6285551	239.3142775	99.82999752	0	0	0	0	0	0	0
1:13:46	519.0159838	2525.889619	-0.951829234	-0.750608955	13.07235008	-8.303238021	-5.777796914	47.88933132	998.9482566	28.4	2169.939131	9.88131291682493E-324	478.6285551	239.3142775	99.82999752	0	0	0	0	0	0	0
1:13:46	519.0159838	2525.889619	-0.951829234	-0.750608955	13.07235008	-8.303238021	-5.777796914	47.88933132	998.9482566	28.4	2169.939131	9.88131291682493E-324	478.6285551	239.3142775	99.82999752	0	0	0	0	0	0	0
1:13:46	519.0159838	2525.889619	-0.951829234	-0.750608955	13.07235008	-8.303238021	-5.777796914	47.88933132	998.9482566	28.4	2169.939131	9.88131291682493E-324	478.6285551	239.3142775	99.82999752	0	0	0	0	0	0	0
1:13:46	519.0159838	2525.889619	-0.951829234	-0.750608955	13.07235008	-8.303238021	-5.777796914	47.88933132	998.9482566	28.4	2169.939131	9.88131291682493E-324	478.6285551	239.3142775	99.82999752	0	0	0	0	0	0	0
1:13:46	481.3800398	2642.736428	0.709377146	0.876062572	13.61978979	-7.063575893	-6.569145616	47.60043011	1002.191763	28.4	2181.166481	9.88131291682493E-324	477.1835186	238.5914641	99.82822779	0	0	0	0	0	0	0
1:13:46	481.3800398	2642.736428	0.709377146	0.876062572	13.61978979	-7.063575893	-6.569145616	47.60043011	1002.191763	28.4	2181.166481	9.88131291682493E-324	477.1835186	238.5914641	99.82822779	0	0	0	0	0	0	0
1:13:46	481.3800398	2642.736428	0.709377146	0.876062572	13.61978979	-7.063575893	-6.569145616	47.60043011	1002.191763	28.4	2181.166481	9.88131291682493E-324	477.1835186	238.5914641	99.82822779	0	0	0	0	0	0	0
1:13:46	481.3800398	2642.736428	0.709377146	0.876062572	13.61978979	-7.063575893	-6.569145616	47.60043011	1002.191763	28.4	2181.166481	9.88131291682493E-324	477.1835186	238.5914641	99.82822779	0	0	0	0	0	0	0
1:13:46	481.3800398	2642.736428	0.709377146	0.876062572	13.61978979	-7.063575893	-6.569145616	47.60043011	1002.191763	28.4	2181.166481	9.88131291682493E-324	477.1835186	238.5914641	99.82822779	0	0	0	0	0	0	0
1:13:46	481.3800398	2642.736428	0.709377146	0.876062572	13.61978979	-7.063575893	-6.569145616	47.60043011	1002.191763	28.4	2181.166481	9.88131291682493E-324	477.1835186	238.5914641	99.82822779	0	0	0	0	0	0	0
1:13:46	481.3800398	2642.736428	0.709377146	0.876062572	13.61978979	-7.063575893	-6.569145616	47.60043011	1002.191763	28.4	2181.166481	9.88131291682493E-324	477.1835186	238.5914641	99.82822779	0	0	0	0	0	0	0
1:13:46	481.3800398	2642.736428	0.709377146	0.876062572	13.61978979	-7.063575893	-6.569145616	47.60043011	1002.191763	28.4	2181.166481	9.88131291682493E-324	477.1835186	238.5914641	99.82822779	0	0	0	0	0	0	0
1:13:46	481.3800398	2642.736428	0.709377146	0.876062572	13.61978979	-7.063575893	-6.569145616	47.60043011	1002.191763	28.4	2181.166481	9.88131291682493E-324	477.1835186	238.5914641	99.82822779	0	0	0	0	0	0	0
1:13:46	147.9308275	2690.610226	2.319415279	2.10385443	13.7828947	-4.933573486	-6.307712444	47.48209617	1003.520303	28.4	2193.895119	9.88131291682493E-324	476.5916316	238.2953997	99.8275029	0	0	0	0	0	0	0
1:13:46	147.9308275	2690.610226	2.319415279	2.10385443	13.7828947	-4.933573486	-6.307712444	47.48209617	1003.520303	28.4	2193.895119	9.88131291682493E-324	476.5916316	238.2953997	99.8275029	0	0	0	0	0	0	0
1:13:46	147.9308275	2690.610226	2.319415279	2.10385443	13.7828947	-4.933573486	-6.307712444	47.48209617	1003.520303	28.4	2193.895119	9.88131291682493E-324	476.5916316	238.2953997	99.8275029	0	0	0	0	0	0	0
1:13:46	147.9308275	2690.610226	2.319415279	2.10385443	13.7828947	-4.933573486	-6.307712444	47.48209617	1003.520303	28.4	2193.895119	9.88131291682493E-324	476.5916316	238.2953997	99.8275029	0	0	0	0	0	0	0
1:13:46	147.9308275	2690.610226	2.319415279	2.10385443	13.7828947	-4.933573486	-6.307712444	47.48209617	1003.520303	28.4	2193.895119	9.88131291682493E-324	476.5916316	238.2953997	99.8275029	0	0	0	0	0	0	0
1:13:46	147.9308275	2690.610226	2.319415279	2.10385443	13.7828947	-4.933573486	-6.307712444	47.48209617	1003.520303	28.4	2193.895119	9.88131291682493E-324	476.5916316	238.2953997	99.8275029	0	0	0	0	0	0	0
1:13:46	147.9308275	2690.610226	2.319415279	2.10385443	13.7828947	-4.933573486	-6.307712444	47.48209617	1003.520303	28.4	2193.895119	9.88131291682493E-324	476.5916316	238.2953997	99.8275029	0	0	0	0	0	0	0
1:13:47	147.9308275	2690.610226	2.319415279	2.10385443	13.7828947	-4.933573486	-6.307712444	47.48209617	1003.520303	28.4	2193.895119	9.88131291682493E-324	476.5916316	238.2953997	99.8275029	0	0	0	0	0	0	0
1:13:47	-50.25310426	2686.420547	3.529915698	3.224185174	13.66248807	-2.7588557	-5.317243817	47.43362659	1004.064473	28.4	2206.190121	9.88131291682493E-324	476.3491947	238.1741317	99.82720599	0	0	0	0	0	0	0
1:13:47	-50.25310426	2686.420547	3.529915698	3.224185174	13.66248807	-2.7588557	-5.317243817	47.43362659	1004.064473	28.4	2206.190121	9.88131291682493E-324	476.3491947	238.1741317	99.82720599	0	0	0	0	0	0	0
1:13:47	-50.25310426	2686.420547	3.529915698	3.224185174	13.66248807	-2.7588557	-5.317243817	47.43362659	1004.064473	28.4	2206.190121	9.88131291682493E-324	476.3491947	238.1741317	99.82720599	0	0	0	0	0	0	0
1:13:47	-50.25310426	2686.420547	3.529915698	3.224185174	13.66248807	-2.7588557	-5.317243817	47.43362659	1004.064473	28.4	2206.190121	9.88131291682493E-324	476.3491947	238.1741317	99.82720599	0	0	0	0	0	0	0
1:13:47	-50.25310426	2686.420547	3.529915698	3.224185174	13.66248807	-2.7588557	-5.317243817	47.43362659	1004.064473	28.4	2206.190121	9.88131291682493E-324	476.3491947	238.1741317	99.82720599	0	0	0	0	0	0	0
1:13:47	-50.25310426	2686.420547	3.529915698	3.224185174	13.66248807	-2.7588557	-5.317243817	47.43362659	1004.064473	28.4	2206.190121	9.88131291682493E-324	476.3491947	238.1741317	99.82720599	0	0	0	0	0	0	0
1:13:47	-50.25310426	2686.420547	3.529915698	3.224185174	13.66248807	-2.7588557	-5.317243817	47.43362659	1004.064473	28.4	2206.190121	9.88131291682493E-324	476.3491947	238.1741317	99.82720599	0	0	0	0	0	0	0
1:13:47	-50.25310426	2686.420547	3.529915698	3.224185174	13.66248807	-2.7588557	-5.317243817	47.43362659	1004.064473	28.4	2206.190121	9.88131291682493E-324	476.3491947	238.1741317	99.82720599	0	0	0	0	0	0	0
1:13:47	-64.3230171	2644.695047	4.54601667	4.114381447	13.34654391	-0.733756895	-3.848000668	47.41377345	1004.287365	28.4	2217.769057	9.88131291682493E-324	476.2498926	238.1244603	99.82708437	0	0	0	0	0	0	0
1:13:47	-64.3230171	2644.695047	4.54601667	4.114381447	13.34654391	-0.733756895	-3.848000668	47.41377345	1004.287365	28.4	2217.769057	9.88131291682493E-324	476.2498926	238.1244603	99.82708437	0	0	0	0	0	0	0
1:13:47	-64.3230171	2644.695047	4.54601667	4.114381447	13.34654391	-0.733756895	-3.848000668	47.41377345	1004.287365	28.4	2217.769057	9.88131291682493E-324	476.2498926	238.1244603	99.82708437	0	0	0	0	0	0	0
1:13:47	-64.3230171	2644.695047	4.54601667	4.114381447	13.34654391	-0.733756895	-3.848000668	47.41377345	1004.287365	28.4	2217.769057	9.88131291682493E-324	476.2498926	238.1244603	99.82708437	0	0	0	0	0	0	0
1:13:47	-64.3230171	2644.695047	4.54601667	4.114381447	13.34654391	-0.733756895	-3.848000668	47.41377345	1004.287365	28.4	2217.769057	9.88131291682493E-324	476.2498926	238.1244603	99.82708437	0	0	0	0	0	0	0
1:13:47	-64.3230171	2644.695047	4.54601667	4.114381447	13.34654391	-0.733756895	-3.848000668	47.41377345	1004.287365	28.4	2217.769057	9.88131291682493E-324	476.2498926	238.1244603	99.82708437	0	0	0	0	0	0	0
1:13:47	-64.3230171	2644.695047	4.54601667	4.114381447	13.34654391	-0.733756895	-3.848000668	47.41377345	1004.287365	28.4	2217.769057	9.88131291682493E-324	476.2498926	238.1244603	99.82708437	0	0	0	0	0	0	0
1:13:47	-64.3230171	2644.695047	4.54601667	4.114381447	13.34654391	-0.733756895	-3.848000668	47.41377345	1004.287365	28.4	2217.769057	9.88131291682493E-324	476.2498926	238.1244603	99.82708437	0	0	0	0	0	0	0
1:13:47	-64.3230171	2644.695047	4.54601667	4.114381447	13.34654391	-0.733756895	-3.848000668	47.41377345	1004.287365	28.4	2217.769057	9.88131291682493E-324	476.2498926	238.1244603	99.82708437	0	0	0	0	0	0	0
1:13:47	-147.8469702	2577.470349	5.556552428	4.857439441	12.89406759	0.906110776	-2.214363473	47.40564161	1003.339557	28.4	2227.803657	9.88131291682493E-324	476.2092184	238.104115	99.82703456	0	0	0	0	0	0	0
1:13:47	-147.8469702	2577.470349	5.556552428	4.857439441	12.89406759	0.906110776	-2.214363473	47.40564161	1003.339557	28.4	2227.803657	9.88131291682493E-324	476.2092184	238.104115	99.82703456	0	0	0	0	0	0	0
1:13:47	-147.8469702	2577.470349	5.556552428	4.857439441	12.89406759	0.906110776	-2.214363473	47.40564161	1003.339557	28.4	2227.803657	9.88131291682493E-324	476.2092184	238.104115	99.82703456	0	0	0	0	0	0	0
1:13:47	-147.8469702	2577.470349	5.556552428	4.857439441	12.89406759	0.906110776	-2.214363473	47.40564161	1003.339557	28.4	2227.803657	9.88131291682493E-324	476.2092184	238.104115	99.82703456	0	0	0	0	0	0	0
1:13:47	-147.8469702	2577.470349	5.556552428	4.857439441	12.89406759	0.906110776	-2.214363473	47.40564161	1003.339557	28.4	2227.803657	9.88131291682493E-324	476.2092184	238.104115	99.82703456	0	0	0	0	0	0	0
1:13:47	-147.8469702	2577.470349	5.556552428	4.857439441	12.89406759	0.906110776	-2.214363473	47.40564161	1003.339557	28.4	2227.803657	9.88131291682493E-324	476.2092184	238.104115	99.82703456	0	0	0	0	0	0	0
1:13:47	-147.8469702	2577.470349	5.556552428	4.857439441	12.89406759	0.906110776	-2.214363473	47.40564161	1003.339557	28.4	2227.803657	9.88131291682493E-324	476.2092184	238.104115	99.82703456	0	0	0	0	0	0	0
1:13:47	-147.8469702	2577.470349	5.556552428	4.857439441	12.89406759	0.906110776	-2.214363473	47.40564161	1003.339557	28.4	2227.803657	9.88131291682493E-324	476.2092184	238.104115	99.82703456	0	0	0	0	0	0	0
1:13:47	-104.040095	2492.287565	5.732501475	5.383296795	12.39084208	1.649598974	-0.754476879	47.4023108	1002.951336	28.4	2235.576213	9.88131291682493E-324	476.1925583	238.0957815	99.82701416	0	0	0	0	0	0	0
1:13:47	-104.040095	2492.287565	5.732501475	5.383296795	12.39084208	1.649598974	-0.754476879	47.4023108	1002.951336	28.4	2235.576213	9.88131291682493E-324	476.1925583	238.0957815	99.82701416	0	0	0	0	0	0	0
1:13:47	-104.040095	2492.287565	5.732501475	5.383296795	12.39084208	1.649598974	-0.754476879	47.4023108	1002.951336	28.4	2235.576213	9.88131291682493E-324	476.1925583	238.0957815	99.82701416	0	0	0	0	0	0	0
1:13:47	-104.040095	2492.287565	5.732501475	5.383296795	12.39084208	1.649598974	-0.754476879	47.4023108	1002.951336	28.4	2235.576213	9.88131291682493E-324	476.1925583	238.0957815	99.82701416	0	0	0	0	0	0	0
1:13:47	-104.040095	2492.287565	5.732501475	5.383296795	12.39084208	1.649598974	-0.754476879	47.4023108	1002.951336	28.4	2235.576213	9.88131291682493E-324	476.1925583	238.0957815	99.82701416	0	0	0	0	0	0	0
1:13:47	-104.040095	2492.287565	5.732501475	5.383296795	12.39084208	1.649598974	-0.754476879	47.4023108	1002.951336	28.4	2235.576213	9.88131291682493E-324	476.1925583	238.0957815	99.82701416	0	0	0	0	0	0	0
1:13:47	-104.040095	2492.287565	5.732501475	5.383296795	12.39084208	1.649598974	-0.754476879	47.4023108	1002.951336	28.4	2235.576213	9.88131291682493E-324	476.1925583	238.0957815	99.82701416	0	0	0	0	0	0	0
1:13:48	-104.040095	2492.287565	5.732501475	5.383296795	12.39084208	1.649598974	-0.754476879	47.4023108	1002.951336	28.4	2235.576213	9.88131291682493E-324	476.1925583	238.0957815	99.82701416	0	0	0	0	0	0	0
1:13:48	-104.040095	2492.287565	5.732501475	5.383296795	12.39084208	1.649598974	-0.754476879	47.4023108	1002.951336	28.4	2235.576213	9.88131291682493E-324	476.1925583	238.0957815	99.82701416	0	0	0	0	0	0	0
1:13:48	-96.15735411	2406.012198	5.494031004	5.198852767	11.92776092	1.69746934	0.25949267	47.4009465	1002.79232	28.4	2241.121382	9.88131291682493E-324	476.1857343	238.0923681	99.8270058	0	0	0	0	0	0	0
1:13:48	-96.15735411	2406.012198	5.494031004	5.198852767	11.92776092	1.69746934	0.25949267	47.4009465	1002.79232	28.4	2241.121382	9.88131291682493E-324	476.1857343	238.0923681	99.8270058	0	0	0	0	0	0	0
1:13:48	-96.15735411	2406.012198	5.494031004	5.198852767	11.92776092	1.69746934	0.25949267	47.4009465	1002.79232	28.4	2241.121382	9.88131291682493E-324	476.1857343	238.0923681	99.8270058	0	0	0	0	0	0	0
1:13:48	-96.15735411	2406.012198	5.494031004	5.198852767	11.92776092	1.69746934	0.25949267	47.4009465	1002.79232	28.4	2241.121382	9.88131291682493E-324	476.1857343	238.0923681	99.8270058	0	0	0	0	0	0	0
1:13:48	-96.15735411	2406.012198	5.494031004	5.198852767	11.92776092	1.69746934	0.25949267	47.4009465	1002.79232	28.4	2241.121382	9.88131291682493E-324	476.1857343	238.0923681	99.8270058	0	0	0	0	0	0	0
1:13:48	-96.15735411	2406.012198	5.494031004	5.198852767	11.92776092	1.69746934	0.25949267	47.4009465	1002.79232	28.4	2241.121382	9.88131291682493E-324	476.1857343	238.0923681	99.8270058	0	0	0	0	0	0	0
1:13:48	-96.15735411	2406.012198	5.494031004	5.198852767	11.92776092	1.69746934	0.25949267	47.4009465	1002.79232	28.4	2241.121382	9.88131291682493E-324	476.1857343	238.0923681	99.8270058	0	0	0	0	0	0	0
1:13:48	-96.15735411	2406.012198	5.494031004	5.198852767	11.92776092	1.69746934	0.25949267	47.4009465	1002.79232	28.4	2241.121382	9.88131291682493E-324	476.1857343	238.0923681	99.8270058	0	0	0	0	0	0	0
1:13:48	-288.9319402	2341.559863	5.118105499	4.722062893	11.59320607	1.571174642	0.815745798	47.40038769	1002.261387	28.4	2244.452339	9.88131291682493E-324	476.1829392	238.09097	99.82700237	0	0	0	0	0	0	0
1:13:48	-288.9319402	2341.559863	5.118105499	4.722062893	11.59320607	1.571174642	0.815745798	47.40038769	1002.261387	28.4	2244.452339	9.88131291682493E-324	476.1829392	238.09097	99.82700237	0	0	0	0	0	0	0
1:13:48	-288.9319402	2341.559863	5.118105499	4.722062893	11.59320607	1.571174642	0.815745798	47.40038769	1002.261387	28.4	2244.452339	9.88131291682493E-324	476.1829392	238.09097	99.82700237	0	0	0	0	0	0	0
1:13:48	-288.9319402	2341.559863	5.118105499	4.722062893	11.59320607	1.571174642	0.815745798	47.40038769	1002.261387	28.4	2244.452339	9.88131291682493E-324	476.1829392	238.09097	99.82700237	0	0	0	0	0	0	0
1:13:48	-288.9319402	2341.559863	5.118105499	4.722062893	11.59320607	1.571174642	0.815745798	47.40038769	1002.261387	28.4	2244.452339	9.88131291682493E-324	476.1829392	238.09097	99.82700237	0	0	0	0	0	0	0
1:13:48	-288.9319402	2341.559863	5.118105499	4.722062893	11.59320607	1.571174642	0.815745798	47.40038769	1002.261387	28.4	2244.452339	9.88131291682493E-324	476.1829392	238.09097	99.82700237	0	0	0	0	0	0	0
1:13:48	-288.9319402	2341.559863	5.118105499	4.722062893	11.59320607	1.571174642	0.815745798	47.40038769	1002.261387	28.4	2244.452339	9.88131291682493E-324	476.1829392	238.09097	99.82700237	0	0	0	0	0	0	0
1:13:48	-288.9319402	2341.559863	5.118105499	4.722062893	11.59320607	1.571174642	0.815745798	47.40038769	1002.261387	28.4	2244.452339	9.88131291682493E-324	476.1829392	238.09097	99.82700237	0	0	0	0	0	0	0
1:13:48	-116.8082427	2295.585722	4.832486412	4.363134561	11.34964601	1.421713133	1.087507079	46.9868788	1001.134675	28.4	2246.301625	9.88131291682493E-324	471.2625815	235.6307909	99.82168737	0	0	0	0	0	0	0
1:13:48	-116.8082427	2295.585722	4.832486412	4.363134561	11.34964601	1.421713133	1.087507079	46.9868788	1001.134675	28.4	2246.301625	9.88131291682493E-324	471.2625815	235.6307909	99.82168737	0	0	0	0	0	0	0
1:13:48	-116.8082427	2295.585722	4.832486412	4.363134561	11.34964601	1.421713133	1.087507079	46.9868788	1001.134675	28.4	2246.301625	9.88131291682493E-324	471.2625815	235.6307909	99.82168737	0	0	0	0	0	0	0
1:13:48	-116.8082427	2295.585722	4.832486412	4.363134561	11.34964601	1.421713133	1.087507079	46.9868788	1001.134675	28.4	2246.301625	9.88131291682493E-324	471.2625815	235.6307909	99.82168737	0	0	0	0	0	0	0
1:13:48	-116.8082427	2295.585722	4.832486412	4.363134561	11.34964601	1.421713133	1.087507079	46.9868788	1001.134675	28.4	2246.301625	9.88131291682493E-324	471.2625815	235.6307909	99.82168737	0	0	0	0	0	0	0
1:13:48	-116.8082427	2295.585722	4.832486412	4.363134561	11.34964601	1.421713133	1.087507079	46.9868788	1001.134675	28.4	2246.301625	9.88131291682493E-324	471.2625815	235.6307909	99.82168737	0	0	0	0	0	0	0
1:13:48	-116.8082427	2295.585722	4.832486412	4.363134561	11.34964601	1.421713133	1.087507079	46.9868788	1001.134675	28.4	2246.301625	9.88131291682493E-324	471.2625815	235.6307909	99.82168737	0	0	0	0	0	0	0
1:13:48	-116.8082427	2295.585722	4.832486412	4.363134561	11.34964601	1.421713133	1.087507079	46.9868788	1001.134675	28.4	2246.301625	9.88131291682493E-324	471.2625815	235.6307909	99.82168737	0	0	0	0	0	0	0
1:13:48	-116.8082427	2295.585722	4.832486412	4.363134561	11.34964601	1.421713133	1.087507079	46.9868788	1001.134675	28.4	2246.301625	9.88131291682493E-324	471.2625815	235.6307909	99.82168737	0	0	0	0	0	0	0
1:13:48	-133.6558226	2258.151427	4.442221635	4.184421516	11.1646646	1.267367299	1.186239699	46.81750556	1000.673174	28.4	2237.145525	9.88131291682493E-324	469.247203	234.6231016	99.81951035	0	0	0	0	0	0	0
1:13:48	-133.6558226	2258.151427	4.442221635	4.184421516	11.1646646	1.267367299	1.186239699	46.81750556	1000.673174	28.4	2237.145525	9.88131291682493E-324	469.247203	234.6231016	99.81951035	0	0	0	0	0	0	0
1:13:48	-133.6558226	2258.151427	4.442221635	4.184421516	11.1646646	1.267367299	1.186239699	46.81750556	1000.673174	28.4	2237.145525	9.88131291682493E-324	469.247203	234.6231016	99.81951035	0	0	0	0	0	0	0
1:13:48	-133.6558226	2258.151427	4.442221635	4.184421516	11.1646646	1.267367299	1.186239699	46.81750556	1000.673174	28.4	2237.145525	9.88131291682493E-324	469.247203	234.6231016	99.81951035	0	0	0	0	0	0	0
1:13:48	-133.6558226	2258.151427	4.442221635	4.184421516	11.1646646	1.267367299	1.186239699	46.81750556	1000.673174	28.4	2237.145525	9.88131291682493E-324	469.247203	234.6231016	99.81951035	0	0	0	0	0	0	0
1:13:49	-133.6558226	2258.151427	4.442221635	4.184421516	11.1646646	1.267367299	1.186239699	46.81750556	1000.673174	28.4	2237.145525	9.88131291682493E-324	469.247203	234.6231016	99.81951035	0	0	0	0	0	0	0
1:13:49	-133.6558226	2258.151427	4.442221635	4.184421516	11.1646646	1.267367299	1.186239699	46.81750556	1000.673174	28.4	2237.145525	9.88131291682493E-324	469.247203	234.6231016	99.81951035	0	0	0	0	0	0	0
1:13:49	-133.6558226	2258.151427	4.442221635	4.184421516	11.1646646	1.267367299	1.186239699	46.81750556	1000.673174	28.4	2237.145525	9.88131291682493E-324	469.247203	234.6231016	99.81951035	0	0	0	0	0	0	0
1:13:49	101.5460663	2234.775906	4.235455582	3.940747053	11.03542902	1.164177646	1.194787781	46.74813028	1000.484143	28.4	2224.125649	9.88131291682493E-324	468.4217039	234.210352	99.81861864	0	0	0	0	0	0	0
1:13:49	101.5460663	2234.775906	4.235455582	3.940747053	11.03542902	1.164177646	1.194787781	46.74813028	1000.484143	28.4	2224.125649	9.88131291682493E-324	468.4217039	234.210352	99.81861864	0	0	0	0	0	0	0
1:13:49	101.5460663	2234.775906	4.235455582	3.940747053	11.03542902	1.164177646	1.194787781	46.74813028	1000.484143	28.4	2224.125649	9.88131291682493E-324	468.4217039	234.210352	99.81861864	0	0	0	0	0	0	0
1:13:49	101.5460663	2234.775906	4.235455582	3.940747053	11.03542902	1.164177646	1.194787781	46.74813028	1000.484143	28.4	2224.125649	9.88131291682493E-324	468.4217039	234.210352	99.81861864	0	0	0	0	0	0	0
1:13:49	101.5460663	2234.775906	4.235455582	3.940747053	11.03542902	1.164177646	1.194787781	46.74813028	1000.484143	28.4	2224.125649	9.88131291682493E-324	468.4217039	234.210352	99.81861864	0	0	0	0	0	0	0
1:13:49	101.5460663	2234.775906	4.235455582	3.940747053	11.03542902	1.164177646	1.194787781	46.74813028	1000.484143	28.4	2224.125649	9.88131291682493E-324	468.4217039	234.210352	99.81861864	0	0	0	0	0	0	0
1:13:49	101.5460663	2234.775906	4.235455582	3.940747053	11.03542902	1.164177646	1.194787781	46.74813028	1000.484143	28.4	2224.125649	9.88131291682493E-324	468.4217039	234.210352	99.81861864	0	0	0	0	0	0	0
1:13:49	101.5460663	2234.775906	4.235455582	3.940747053	11.03542902	1.164177646	1.194787781	46.74813028	1000.484143	28.4	2224.125649	9.88131291682493E-324	468.4217039	234.210352	99.81861864	0	0	0	0	0	0	0
1:13:49	101.5460663	2234.775906	4.235455582	3.940747053	11.03542902	1.164177646	1.194787781	46.74813028	1000.484143	28.4	2224.125649	9.88131291682493E-324	468.4217039	234.210352	99.81861864	0	0	0	0	0	0	0
1:13:49	-68.32451526	2215.713389	4.111373806	3.844923593	10.94234693	1.074191164	1.160826675	46.71971416	1001.571576	28.4	2209.598672	9.88131291682493E-324	468.0835795	234.0412898	99.81825339	0	0	0	0	0	0	0
1:13:49	-68.32451526	2215.713389	4.111373806	3.844923593	10.94234693	1.074191164	1.160826675	46.71971416	1001.571576	28.4	2209.598672	9.88131291682493E-324	468.0835795	234.0412898	99.81825339	0	0	0	0	0	0	0
1:13:49	-68.32451526	2215.713389	4.111373806	3.844923593	10.94234693	1.074191164	1.160826675	46.71971416	1001.571576	28.4	2209.598672	9.88131291682493E-324	468.0835795	234.0412898	99.81825339	0	0	0	0	0	0	0
1:13:49	-68.32451526	2215.713389	4.111373806	3.844923593	10.94234693	1.074191164	1.160826675	46.71971416	1001.571576	28.4	2209.598672	9.88131291682493E-324	468.0835795	234.0412898	99.81825339	0	0	0	0	0	0	0
1:13:49	-68.32451526	2215.713389	4.111373806	3.844923593	10.94234693	1.074191164	1.160826675	46.71971416	1001.571576	28.4	2209.598672	9.88131291682493E-324	468.0835795	234.0412898	99.81825339	0	0	0	0	0	0	0
1:13:49	-68.32451526	2215.713389	4.111373806	3.844923593	10.94234693	1.074191164	1.160826675	46.71971416	1001.571576	28.4	2209.598672	9.88131291682493E-324	468.0835795	234.0412898	99.81825339	0	0	0	0	0	0	0
1:13:49	-68.32451526	2215.713389	4.111373806	3.844923593	10.94234693	1.074191164	1.160826675	46.71971416	1001.571576	28.4	2209.598672	9.88131291682493E-324	468.0835795	234.0412898	99.81825339	0	0	0	0	0	0	0
1:13:49	-68.32451526	2215.713389	4.111373806	3.844923593	10.94234693	1.074191164	1.160826675	46.71971416	1001.571576	28.4	2209.598672	9.88131291682493E-324	468.0835795	234.0412898	99.81825339	0	0	0	0	0	0	0
1:13:49	49.55533615	2202.241639	3.891791511	3.756739904	10.8731293	1.009004701	1.110108206	46.64903492	1002.016988	28.4	2197.996614	9.88131291682493E-324	467.9450838	233.9720419	99.81810379	0	0	0	0	0	0	0
1:13:49	49.55533615	2202.241639	3.891791511	3.756739904	10.8731293	1.009004701	1.110108206	46.64903492	1002.016988	28.4	2197.996614	9.88131291682493E-324	467.9450838	233.9720419	99.81810379	0	0	0	0	0	0	0
1:13:49	49.55533615	2202.241639	3.891791511	3.756739904	10.8731293	1.009004701	1.110108206	46.64903492	1002.016988	28.4	2197.996614	9.88131291682493E-324	467.9450838	233.9720419	99.81810379	0	0	0	0	0	0	0
1:13:49	49.55533615	2202.241639	3.891791511	3.756739904	10.8731293	1.009004701	1.110108206	46.64903492	1002.016988	28.4	2197.996614	9.88131291682493E-324	467.9450838	233.9720419	99.81810379	0	0	0	0	0	0	0
1:13:49	49.55533615	2202.241639	3.891791511	3.756739904	10.8731293	1.009004701	1.110108206	46.64903492	1002.016988	28.4	2197.996614	9.88131291682493E-324	467.9450838	233.9720419	99.81810379	0	0	0	0	0	0	0
1:13:49	49.55533615	2202.241639	3.891791511	3.756739904	10.8731293	1.009004701	1.110108206	46.64903492	1002.016988	28.4	2197.996614	9.88131291682493E-324	467.9450838	233.9720419	99.81810379	0	0	0	0	0	0	0
1:13:49	49.55533615	2202.241639	3.891791511	3.756739904	10.8731293	1.009004701	1.110108206	46.64903492	1002.016988	28.4	2197.996614	9.88131291682493E-324	467.9450838	233.9720419	99.81810379	0	0	0	0	0	0	0
1:13:49	49.55533615	2202.241639	3.891791511	3.756739904	10.8731293	1.009004701	1.110108206	46.64903492	1002.016988	28.4	2197.996614	9.88131291682493E-324	467.9450838	233.9720419	99.81810379	0	0	0	0	0	0	0
1:13:49	-76.24189271	2190.620886	3.888015403	3.712045465	10.81709296	0.951873925	1.058055521	46.6200847	1002.199429	28.4	2187.251916	9.88131291682493E-324	467.8883559	233.943678	99.81804251	0	0	0	0	0	0	0
1:13:49	-76.24189271	2190.620886	3.888015403	3.712045465	10.81709296	0.951873925	1.058055521	46.6200847	1002.199429	28.4	2187.251916	9.88131291682493E-324	467.8883559	233.943678	99.81804251	0	0	0	0	0	0	0
1:13:49	-76.24189271	2190.620886	3.888015403	3.712045465	10.81709296	0.951873925	1.058055521	46.6200847	1002.199429	28.4	2187.251916	9.88131291682493E-324	467.8883559	233.943678	99.81804251	0	0	0	0	0	0	0
1:13:49	-76.24189271	2190.620886	3.888015403	3.712045465	10.81709296	0.951873925	1.058055521	46.6200847	1002.199429	28.4	2187.251916	9.88131291682493E-324	467.8883559	233.943678	99.81804251	0	0	0	0	0	0	0
1:13:50	-76.24189271	2190.620886	3.888015403	3.712045465	10.81709296	0.951873925	1.058055521	46.6200847	1002.199429	28.4	2187.251916	9.88131291682493E-324	467.8883559	233.943678	99.81804251	0	0	0	0	0	0	0
1:13:50	-76.24189271	2190.620886	3.888015403	3.712045465	10.81709296	0.951873925	1.058055521	46.6200847	1002.199429	28.4	2187.251916	9.88131291682493E-324	467.8883559	233.943678	99.81804251	0	0	0	0	0	0	0
1:13:50	-76.24189271	2190.620886	3.888015403	3.712045465	10.81709296	0.951873925	1.058055521	46.6200847	1002.199429	28.4	2187.251916	9.88131291682493E-324	467.8883559	233.943678	99.81804251	0	0	0	0	0	0	0
1:13:50	-76.24189271	2190.620886	3.888015403	3.712045465	10.81709296	0.951873925	1.058055521	46.6200847	1002.199429	28.4	2187.251916	9.88131291682493E-324	467.8883559	233.943678	99.81804251	0	0	0	0	0	0	0
1:13:50	-76.24189271	2190.620886	3.888015403	3.712045465	10.81709296	0.951873925	1.058055521	46.6200847	1002.199429	28.4	2187.251916	9.88131291682493E-324	467.8883559	233.943678	99.81804251	0	0	0	0	0	0	0
1:13:50	-68.18341206	2179.669926	3.779055909	3.713789822	10.76236928	0.89744596	1.001387541	46.60822669	1002.274156	28.4	2176.774341	9.88131291682493E-324	467.8651202	233.9320601	99.81801741	0	0	0	0	0	0	0
1:13:50	-68.18341206	2179.669926	3.779055909	3.713789822	10.76236928	0.89744596	1.001387541	46.60822669	1002.274156	28.4	2176.774341	9.88131291682493E-324	467.8651202	233.9320601	99.81801741	0	0	0	0	0	0	0
1:13:50	-68.18341206	2179.669926	3.779055909	3.713789822	10.76236928	0.89744596	1.001387541	46.60822669	1002.274156	28.4	2176.774341	9.88131291682493E-324	467.8651202	233.9320601	99.81801741	0	0	0	0	0	0	0
1:13:50	-68.18341206	2179.669926	3.779055909	3.713789822	10.76236928	0.89744596	1.001387541	46.60822669	1002.274156	28.4	2176.774341	9.88131291682493E-324	467.8651202	233.9320601	99.81801741	0	0	0	0	0	0	0
1:13:50	-68.18341206	2179.669926	3.779055909	3.713789822	10.76236928	0.89744596	1.001387541	46.60822669	1002.274156	28.4	2176.774341	9.88131291682493E-324	467.8651202	233.9320601	99.81801741	0	0	0	0	0	0	0
1:13:50	-68.18341206	2179.669926	3.779055909	3.713789822	10.76236928	0.89744596	1.001387541	46.60822669	1002.274156	28.4	2176.774341	9.88131291682493E-324	467.8651202	233.9320601	99.81801741	0	0	0	0	0	0	0
1:13:50	-68.18341206	2179.669926	3.779055909	3.713789822	10.76236928	0.89744596	1.001387541	46.60822669	1002.274156	28.4	2176.774341	9.88131291682493E-324	467.8651202	233.9320601	99.81801741	0	0	0	0	0	0	0
1:13:50	-68.18341206	2179.669926	3.779055909	3.713789822	10.76236928	0.89744596	1.001387541	46.60822669	1002.274156	28.4	2176.774341	9.88131291682493E-324	467.8651202	233.9320601	99.81801741	0	0	0	0	0	0	0
1:13:50	-173.7218632	2170.956482	3.7996517	3.530481911	10.72330646	0.854125065	0.951705937	46.60336965	1001.890304	28.4	2168.399127	9.88131291682493E-324	467.8556028	233.9273014	99.81800713	0	0	0	0	0	0	0
1:13:50	-173.7218632	2170.956482	3.7996517	3.530481911	10.72330646	0.854125065	0.951705937	46.60336965	1001.890304	28.4	2168.399127	9.88131291682493E-324	467.8556028	233.9273014	99.81800713	0	0	0	0	0	0	0
1:13:50	-173.7218632	2170.956482	3.7996517	3.530481911	10.72330646	0.854125065	0.951705937	46.60336965	1001.890304	28.4	2168.399127	9.88131291682493E-324	467.8556028	233.9273014	99.81800713	0	0	0	0	0	0	0
1:13:50	-173.7218632	2170.956482	3.7996517	3.530481911	10.72330646	0.854125065	0.951705937	46.60336965	1001.890304	28.4	2168.399127	9.88131291682493E-324	467.8556028	233.9273014	99.81800713	0	0	0	0	0	0	0
1:13:50	-173.7218632	2170.956482	3.7996517	3.530481911	10.72330646	0.854125065	0.951705937	46.60336965	1001.890304	28.4	2168.399127	9.88131291682493E-324	467.8556028	233.9273014	99.81800713	0	0	0	0	0	0	0
1:13:50	-173.7218632	2170.956482	3.7996517	3.530481911	10.72330646	0.854125065	0.951705937	46.60336965	1001.890304	28.4	2168.399127	9.88131291682493E-324	467.8556028	233.9273014	99.81800713	0	0	0	0	0	0	0
1:13:50	-173.7218632	2170.956482	3.7996517	3.530481911	10.72330646	0.854125065	0.951705937	46.60336965	1001.890304	28.4	2168.399127	9.88131291682493E-324	467.8556028	233.9273014	99.81800713	0	0	0	0	0	0	0
1:13:50	-173.7218632	2170.956482	3.7996517	3.530481911	10.72330646	0.854125065	0.951705937	46.60336965	1001.890304	28.4	2168.399127	9.88131291682493E-324	467.8556028	233.9273014	99.81800713	0	0	0	0	0	0	0
1:13:50	-50.79791996	2164.660669	3.733924536	3.314926991	10.68947592	0.822638427	0.907279552	46.89658021	1001.733078	28.4	2162.087938	9.88131291682493E-324	470.6950709	235.3470355	99.82095492	0	0	0	0	0	0	0
1:13:50	-50.79791996	2164.660669	3.733924536	3.314926991	10.68947592	0.822638427	0.907279552	46.89658021	1001.733078	28.4	2162.087938	9.88131291682493E-324	470.6950709	235.3470355	99.82095492	0	0	0	0	0	0	0
1:13:50	-50.79791996	2164.660669	3.733924536	3.314926991	10.68947592	0.822638427	0.907279552	46.89658021	1001.733078	28.4	2162.087938	9.88131291682493E-324	470.6950709	235.3470355	99.82095492	0	0	0	0	0	0	0
1:13:50	-50.79791996	2164.660669	3.733924536	3.314926991	10.68947592	0.822638427	0.907279552	46.89658021	1001.733078	28.4	2162.087938	9.88131291682493E-324	470.6950709	235.3470355	99.82095492	0	0	0	0	0	0	0
1:13:50	-50.79791996	2164.660669	3.733924536	3.314926991	10.68947592	0.822638427	0.907279552	46.89658021	1001.733078	28.4	2162.087938	9.88131291682493E-324	470.6950709	235.3470355	99.82095492	0	0	0	0	0	0	0
1:13:50	-50.79791996	2164.660669	3.733924536	3.314926991	10.68947592	0.822638427	0.907279552	46.89658021	1001.733078	28.4	2162.087938	9.88131291682493E-324	470.6950709	235.3470355	99.82095492	0	0	0	0	0	0	0
1:13:50	-50.79791996	2164.660669	3.733924536	3.314926991	10.68947592	0.822638427	0.907279552	46.89658021	1001.733078	28.4	2162.087938	9.88131291682493E-324	470.6950709	235.3470355	99.82095492	0	0	0	0	0	0	0
1:13:50	-50.79791996	2164.660669	3.733924536	3.314926991	10.68947592	0.822638427	0.907279552	46.89658021	1001.733078	28.4	2162.087938	9.88131291682493E-324	470.6950709	235.3470355	99.82095492	0	0	0	0	0	0	0
1:13:50	-50.79791996	2164.660669	3.733924536	3.314926991	10.68947592	0.822638427	0.907279552	46.89658021	1001.733078	28.4	2162.087938	9.88131291682493E-324	470.6950709	235.3470355	99.82095492	0	0	0	0	0	0	0
1:13:50	-103.9188344	2161.249917	3.24291149	3.144336495	10.69732454	-0.0456985	0.728570504	47.01667925	1001.668678	28.4	2158.078095	9.88131291682493E-324	471.858117	235.9285585	99.82216234	0	0	0	0	0	0	0
1:13:50	-103.9188344	2161.249917	3.24291149	3.144336495	10.69732454	-0.0456985	0.728570504	47.01667925	1001.668678	28.4	2158.078095	9.88131291682493E-324	471.858117	235.9285585	99.82216234	0	0	0	0	0	0	0
1:13:51	-103.9188344	2161.249917	3.24291149	3.144336495	10.69732454	-0.0456985	0.728570504	47.01667925	1001.668678	28.4	2158.078095	9.88131291682493E-324	471.858117	235.9285585	99.82216234	0	0	0	0	0	0	0
1:13:51	-103.9188344	2161.249917	3.24291149	3.144336495	10.69732454	-0.0456985	0.728570504	47.01667925	1001.668678	28.4	2158.078095	9.88131291682493E-324	471.858117	235.9285585	99.82216234	0	0	0	0	0	0	0
1:13:51	-103.9188344	2161.249917	3.24291149	3.144336495	10.69732454	-0.0456985	0.728570504	47.01667925	1001.668678	28.4	2158.078095	9.88131291682493E-324	471.858117	235.9285585	99.82216234	0	0	0	0	0	0	0
1:13:51	-103.9188344	2161.249917	3.24291149	3.144336495	10.69732454	-0.0456985	0.728570504	47.01667925	1001.668678	28.4	2158.078095	9.88131291682493E-324	471.858117	235.9285585	99.82216234	0	0	0	0	0	0	0
1:13:51	-103.9188344	2161.249917	3.24291149	3.144336495	10.69732454	-0.0456985	0.728570504	47.01667925	1001.668678	28.4	2158.078095	9.88131291682493E-324	471.858117	235.9285585	99.82216234	0	0	0	0	0	0	0
1:13:51	-103.9188344	2161.249917	3.24291149	3.144336495	10.69732454	-0.0456985	0.728570504	47.01667925	1001.668678	28.4	2158.078095	9.88131291682493E-324	471.858117	235.9285585	99.82216234	0	0	0	0	0	0	0
1:13:51	-103.9188344	2161.249917	3.24291149	3.144336495	10.69732454	-0.0456985	0.728570504	47.01667925	1001.668678	28.4	2158.078095	9.88131291682493E-324	471.858117	235.9285585	99.82216234	0	0	0	0	0	0	0
1:13:51	43.10786462	2174.961366	2.499763746	2.133659429	10.82457933	-1.671039706	0.108553679	47.06587182	1001.6423	28.4	2156.637396	9.88131291682493E-324	472.3345007	236.1667504	99.82265689	0	0	0	0	0	0	0
1:13:51	43.10786462	2174.961366	2.499763746	2.133659429	10.82457933	-1.671039706	0.108553679	47.06587182	1001.6423	28.4	2156.637396	9.88131291682493E-324	472.3345007	236.1667504	99.82265689	0	0	0	0	0	0	0
1:13:51	43.10786462	2174.961366	2.499763746	2.133659429	10.82457933	-1.671039706	0.108553679	47.06587182	1001.6423	28.4	2156.637396	9.88131291682493E-324	472.3345007	236.1667504	99.82265689	0	0	0	0	0	0	0
1:13:51	43.10786462	2174.961366	2.499763746	2.133659429	10.82457933	-1.671039706	0.108553679	47.06587182	1001.6423	28.4	2156.637396	9.88131291682493E-324	472.3345007	236.1667504	99.82265689	0	0	0	0	0	0	0
1:13:51	43.10786462	2174.961366	2.499763746	2.133659429	10.82457933	-1.671039706	0.108553679	47.06587182	1001.6423	28.4	2156.637396	9.88131291682493E-324	472.3345007	236.1667504	99.82265689	0	0	0	0	0	0	0
1:13:51	43.10786462	2174.961366	2.499763746	2.133659429	10.82457933	-1.671039706	0.108553679	47.06587182	1001.6423	28.4	2156.637396	9.88131291682493E-324	472.3345007	236.1667504	99.82265689	0	0	0	0	0	0	0
1:13:51	43.10786462	2174.961366	2.499763746	2.133659429	10.82457933	-1.671039706	0.108553679	47.06587182	1001.6423	28.4	2156.637396	9.88131291682493E-324	472.3345007	236.1667504	99.82265689	0	0	0	0	0	0	0
1:13:51	43.10786462	2174.961366	2.499763746	2.133659429	10.82457933	-1.671039706	0.108553679	47.06587182	1001.6423	28.4	2156.637396	9.88131291682493E-324	472.3345007	236.1667504	99.82265689	0	0	0	0	0	0	0
1:13:51	252.8159077	2218.906504	1.273216831	1.306866902	11.15640369	-3.730281863	-1.112482013	47.1836211	999.9736526	28.4	2157.001663	9.88131291682493E-324	472.5296275	236.2643138	99.82285946	0	0	0	0	0	0	0
1:13:51	252.8159077	2218.906504	1.273216831	1.306866902	11.15640369	-3.730281863	-1.112482013	47.1836211	999.9736526	28.4	2157.001663	9.88131291682493E-324	472.5296275	236.2643138	99.82285946	0	0	0	0	0	0	0
1:13:51	252.8159077	2218.906504	1.273216831	1.306866902	11.15640369	-3.730281863	-1.112482013	47.1836211	999.9736526	28.4	2157.001663	9.88131291682493E-324	472.5296275	236.2643138	99.82285946	0	0	0	0	0	0	0
1:13:51	252.8159077	2218.906504	1.273216831	1.306866902	11.15640369	-3.730281863	-1.112482013	47.1836211	999.9736526	28.4	2157.001663	9.88131291682493E-324	472.5296275	236.2643138	99.82285946	0	0	0	0	0	0	0
1:13:51	252.8159077	2218.906504	1.273216831	1.306866902	11.15640369	-3.730281863	-1.112482013	47.1836211	999.9736526	28.4	2157.001663	9.88131291682493E-324	472.5296275	236.2643138	99.82285946	0	0	0	0	0	0	0
1:13:51	252.8159077	2218.906504	1.273216831	1.306866902	11.15640369	-3.730281863	-1.112482013	47.1836211	999.9736526	28.4	2157.001663	9.88131291682493E-324	472.5296275	236.2643138	99.82285946	0	0	0	0	0	0	0
1:13:51	252.8159077	2218.906504	1.273216831	1.306866902	11.15640369	-3.730281863	-1.112482013	47.1836211	999.9736526	28.4	2157.001663	9.88131291682493E-324	472.5296275	236.2643138	99.82285946	0	0	0	0	0	0	0
1:13:51	252.8159077	2218.906504	1.273216831	1.306866902	11.15640369	-3.730281863	-1.112482013	47.1836211	999.9736526	28.4	2157.001663	9.88131291682493E-324	472.5296275	236.2643138	99.82285946	0	0	0	0	0	0	0
1:13:51	283.5158534	2287.601078	0.241501614	0.358788683	11.62748535	-5.609945851	-2.546063033	47.2523312	999.2901745	28.4	2159.026284	9.88131291682493E-324	472.6095514	236.3042757	99.82294244	0	0	0	0	0	0	0
1:13:51	283.5158534	2287.601078	0.241501614	0.358788683	11.62748535	-5.609945851	-2.546063033	47.2523312	999.2901745	28.4	2159.026284	9.88131291682493E-324	472.6095514	236.3042757	99.82294244	0	0	0	0	0	0	0
1:13:51	283.5158534	2287.601078	0.241501614	0.358788683	11.62748535	-5.609945851	-2.546063033	47.2523312	999.2901745	28.4	2159.026284	9.88131291682493E-324	472.6095514	236.3042757	99.82294244	0	0	0	0	0	0	0
1:13:51	283.5158534	2287.601078	0.241501614	0.358788683	11.62748535	-5.609945851	-2.546063033	47.2523312	999.2901745	28.4	2159.026284	9.88131291682493E-324	472.6095514	236.3042757	99.82294244	0	0	0	0	0	0	0
1:13:51	283.5158534	2287.601078	0.241501614	0.358788683	11.62748535	-5.609945851	-2.546063033	47.2523312	999.2901745	28.4	2159.026284	9.88131291682493E-324	472.6095514	236.3042757	99.82294244	0	0	0	0	0	0	0
1:13:51	283.5158534	2287.601078	0.241501614	0.358788683	11.62748535	-5.609945851	-2.546063033	47.2523312	999.2901745	28.4	2159.026284	9.88131291682493E-324	472.6095514	236.3042757	99.82294244	0	0	0	0	0	0	0
1:13:51	283.5158534	2287.601078	0.241501614	0.358788683	11.62748535	-5.609945851	-2.546063033	47.2523312	999.2901745	28.4	2159.026284	9.88131291682493E-324	472.6095514	236.3042757	99.82294244	0	0	0	0	0	0	0
1:13:51	283.5158534	2287.601078	0.241501614	0.358788683	11.62748535	-5.609945851	-2.546063033	47.2523312	999.2901745	28.4	2159.026284	9.88131291682493E-324	472.6095514	236.3042757	99.82294244	0	0	0	0	0	0	0
1:13:51	441.4113688	2389.622315	-0.655088939	-0.459875355	12.2745748	-7.226736221	-4.144158618	47.28047486	999.0102219	28.4	2163.493988	9.88131291682493E-324	472.6422883	236.3206441	99.82297642	0	0	0	0	0	0	0
1:13:52	441.4113688	2389.622315	-0.655088939	-0.459875355	12.2745748	-7.226736221	-4.144158618	47.28047486	999.0102219	28.4	2163.493988	9.88131291682493E-324	472.6422883	236.3206441	99.82297642	0	0	0	0	0	0	0
1:13:52	441.4113688	2389.622315	-0.655088939	-0.459875355	12.2745748	-7.226736221	-4.144158618	47.28047486	999.0102219	28.4	2163.493988	9.88131291682493E-324	472.6422883	236.3206441	99.82297642	0	0	0	0	0	0	0
1:13:52	615.956156	2459.795242	-0.875776921	-0.762520227	12.68612787	-7.847391181	-5.011981516	47.28750391	998.940302	28.4	2167.569593	9.88131291682493E-324	472.6504645	236.3247322	99.82298491	0	0	0	0	0	0	0
1:13:52	581.1389248	2487.272193	-0.940021537	-0.865416182	12.8493023	-8.071512945	-5.347385212	47.29000313	998.9154416	28.4	2169.259474	9.88131291682493E-324	472.6533716	236.3261858	99.82298793	0	0	0	0	0	0	0
1:13:52	581.1389248	2487.272193	-0.940021537	-0.865416182	12.8493023	-8.071512945	-5.347385212	47.29000313	998.9154416	28.4	2169.259474	9.88131291682493E-324	472.6533716	236.3261858	99.82298793	0	0	0	0	0	0	0
1:13:52	537.3173519	2536.144884	-0.906373784	-0.884826356	13.13307347	-8.365648285	-5.907886536	47.293602	998.8796426	28.4	2172.496863	9.88131291682493E-324	472.6575578	236.3282789	99.82299227	0	0	0	0	0	0	0
1:13:52	514.3379852	2580.009686	-0.754919221	-0.796488868	13.37008702	-8.364734902	-6.341207383	47.29590528	999.4183313	28.4	2175.665873	9.88131291682493E-324	472.660237	236.3296185	99.82299506	0	0	0	0	0	0	0
1:13:52	514.3379852	2580.009686	-0.754919221	-0.796488868	13.37008702	-8.364734902	-6.341207383	47.29590528	999.4183313	28.4	2175.665873	9.88131291682493E-324	472.660237	236.3296185	99.82299506	0	0	0	0	0	0	0
1:13:52	427.3724305	2613.395119	-0.421388302	-0.550952876	13.54493569	-8.228390337	-6.643052725	47.29737938	1000.212372	28.4	2178.294958	9.88131291682493E-324	472.6619517	236.3304758	99.82299684	0	0	0	0	0	0	0
1:13:52	252.8749555	2640.403676	0.018351487	-0.33968984	13.67683884	-7.965929816	-6.849673744	47.2983228	1000.720558	28.4	2180.699013	9.88131291682493E-324	472.6630491	236.3310245	99.82299797	0	0	0	0	0	0	0
1:13:52	252.8749555	2640.403676	0.018351487	-0.33968984	13.67683884	-7.965929816	-6.849673744	47.2983228	1000.720558	28.4	2180.699013	9.88131291682493E-324	472.6630491	236.3310245	99.82299797	0	0	0	0	0	0	0
1:13:52	316.1640115	2664.228633	0.430704952	0.124918502	13.77781686	-7.596355082	-6.979991196	47.22692659	1001.045797	28.4	2183.060769	9.88131291682493E-324	472.6633914	236.3313757	99.8229987	0	0	0	0	0	0	0
1:13:52	284.8896074	2683.797565	0.898291169	0.553467841	13.85348279	-7.134667253	-7.038874366	47.18123302	1001.25395	28.4	2185.623292	9.88131291682493E-324	472.6636105	236.3316005	99.82299917	0	0	0	0	0	0	0
1:13:52	284.8896074	2683.797565	0.898291169	0.553467841	13.85348279	-7.134667253	-7.038874366	47.18123302	1001.25395	28.4	2185.623292	9.88131291682493E-324	472.6636105	236.3316005	99.82299917	0	0	0	0	0	0	0
1:13:52	218.1691887	2699.122202	1.289906348	1.020099418	13.90514899	-6.656547042	-7.041999594	47.15198913	1001.387168	28.4	2188.114987	9.88131291682493E-324	472.6637507	236.3317443	99.82299947	0	0	0	0	0	0	0
1:13:52	76.73772079	2709.306889	1.771380063	1.428663628	13.93377535	-6.136750107	-6.98411974	47.13327305	1001.472428	28.4	2190.775872	9.88131291682493E-324	472.6638405	236.3318363	99.82299966	0	0	0	0	0	0	0
1:13:52	76.73772079	2709.306889	1.771380063	1.428663628	13.93377535	-6.136750107	-6.98411974	47.13327305	1001.472428	28.4	2190.775872	9.88131291682493E-324	472.6638405	236.3318363	99.82299966	0	0	0	0	0	0	0
1:13:52	82.3326213	2716.069009	2.05900324	1.795304722	13.94545622	-5.629560068	-6.887516634	47.12129475	1001.526994	28.4	2193.329758	9.88131291682493E-324	472.6638979	236.3318953	99.82299978	0	0	0	0	0	0	0
1:13:52	116.2044776	2720.129566	2.404402074	1.965835022	13.94573198	-5.169318444	-6.771050646	47.11362864	1001.561916	28.4	2195.639485	9.88131291682493E-324	472.6639347	236.331933	99.82299986	0	0	0	0	0	0	0
1:13:52	116.2044776	2720.129566	2.404402074	1.965835022	13.94573198	-5.169318444	-6.771050646	47.11362864	1001.561916	28.4	2195.639485	9.88131291682493E-324	472.6639347	236.331933	99.82299986	0	0	0	0	0	0	0
1:13:52	-25.11813431	2720.896402	2.608937327	2.230774414	13.93318847	-4.709123804	-6.618472413	47.10872233	1001.584266	28.4	2197.97851	9.88131291682493E-324	472.6639582	236.3319571	99.82299991	0	0	0	0	0	0	0
1:13:52	-89.75308596	2719.378617	2.843239889	2.523815625	13.90864062	-4.218199235	-6.418462344	47.10558229	1001.59857	28.4	2200.486807	9.88131291682493E-324	472.6639732	236.3319725	99.82299994	0	0	0	0	0	0	0
1:13:52	-89.75308596	2719.378617	2.843239889	2.523815625	13.90864062	-4.218199235	-6.418462344	47.10558229	1001.59857	28.4	2200.486807	9.88131291682493E-324	472.6639732	236.3319725	99.82299994	0	0	0	0	0	0	0
1:13:52	-108.867575	2716.596795	3.122873529	2.725202	13.87465	-3.74308751	-6.1971759	47.10357267	1001.607725	28.4	2202.925796	9.88131291682493E-324	472.6639829	236.3319824	99.82299996	0	0	0	0	0	0	0
1:13:52	-152.440848	2713.547589	3.409999059	3.04628928	13.838136	-3.320496006	-5.981552576	47.10228651	1001.613584	28.4	2205.11035	9.88131291682493E-324	472.663989	236.3319888	99.82299998	0	0	0	0	0	0	0
1:13:52	-152.440848	2713.547589	3.409999059	3.04628928	13.838136	-3.320496006	-5.981552576	47.10228651	1001.613584	28.4	2205.11035	9.88131291682493E-324	472.663989	236.3319888	99.82299998	0	0	0	0	0	0	0
1:13:52	-205.3197827	2706.930137	3.618639398	3.324945139	13.78360704	-2.844157444	-5.695993649	47.10146336	1001.617334	28.4	2207.665504	9.88131291682493E-324	472.663993	236.3319928	99.82299999	0	0	0	0	0	0	0
1:13:52	-159.0558209	2700.437888	3.782289214	3.361324889	13.7303485	-2.427420764	-5.432915935	47.10093655	1001.619734	28.4	2209.894282	9.88131291682493E-324	472.6639955	236.3319954	99.82299999	0	0	0	0	0	0	0
1:13:52	-159.0558209	2700.437888	3.782289214	3.361324889	13.7303485	-2.427420764	-5.432915935	47.10093655	1001.619734	28.4	2209.894282	9.88131291682493E-324	472.6639955	236.3319954	99.82299999	0	0	0	0	0	0	0
1:13:52	-90.6638054	2693.703928	3.964225097	3.562527929	13.67366304	-2.032429289	-5.168546199	47.10059939	1001.62127	28.4	2211.996541	9.88131291682493E-324	472.6639971	236.3319971	99.82299999	0	0	0	0	0	0	0
1:13:52	-236.7393555	2684.826554	4.179504062	3.673657875	13.61102435	-1.652474745	-4.890509567	47.10038361	1001.622252	28.4	2214.074626	9.88131291682493E-324	472.6639982	236.3319981	99.823	0	0	0	0	0	0	0
1:13:52	-236.7393555	2684.826554	4.179504062	3.673657875	13.61102435	-1.652474745	-4.890509567	47.10038361	1001.622252	28.4	2214.074626	9.88131291682493E-324	472.6639982	236.3319981	99.823	0	0	0	0	0	0	0
1:13:52	-341.3265475	2674.072275	4.2933626	3.87538104	13.53805558	-1.250943837	-4.573966123	47.10024551	1001.622882	28.4	2216.292081	9.88131291682493E-324	472.6639988	236.3319988	99.823	0	0	0	0	0	0	0
1:13:53	-240.3999504	2663.174336	4.495592064	4.014323865	13.46491557	-0.870764056	-4.259738319	47.10015713	1001.623284	28.4	2218.392972	9.88131291682493E-324	472.6639992	236.3319992	99.823	0	0	0	0	0	0	0
1:13:53	-240.3999504	2663.174336	4.495592064	4.014323865	13.46491557	-0.870764056	-4.259738319	47.10015713	1001.623284	28.4	2218.392972	9.88131291682493E-324	472.6639992	236.3319992	99.823	0	0	0	0	0	0	0
1:13:53	-96.96852825	2651.851935	4.683578921	4.139207274	13.37930597	-0.479448996	-3.917912524	47.10010056	1001.623542	28.4	2220.563182	9.88131291682493E-324	472.6639995	236.3319995	99.823	0	0	0	0	0	0	0
1:13:53	-96.96852825	2651.851935	4.683578921	4.139207274	13.37930597	-0.479448996	-3.917912524	47.10010056	1001.623542	28.4	2220.563182	9.88131291682493E-324	472.6639995	236.3319995	99.823	0	0	0	0	0	0	0
1:13:53	-108.7570981	2638.110478	4.916770509	4.261812655	13.28643582	-0.086367357	-3.547744015	47.10006436	1001.623707	28.4	2222.802876	9.88131291682493E-324	472.6639997	236.3319997	99.823	0	0	0	0	0	0	0
1:13:53	-284.6278628	2624.387506	5.169613126	4.518120099	13.19867892	0.254004891	-3.21043617	47.10004119	1001.623812	28.4	2224.781641	9.88131291682493E-324	472.6639998	236.3319998	99.823	0	0	0	0	0	0	0
1:13:53	-284.6278628	2624.387506	5.169613126	4.518120099	13.19867892	0.254004891	-3.21043617	47.10004119	1001.623812	28.4	2224.781641	9.88131291682493E-324	472.6639998	236.3319998	99.823	0	0	0	0	0	0	0
1:13:53	-298.5171522	2611.919884	5.370672401	4.678356864	13.10983451	0.574883131	-2.883639149	47.10002636	1003.22048	28.4	2226.63321	9.88131291682493E-324	472.6639999	236.3319999	99.823	0	0	0	0	0	0	0
1:13:53	-342.0879374	2596.911166	5.566150336	5.105148393	13.01061409	0.886325204	-2.538889055	47.10001687	1004.242347	28.4	2228.510415	9.88131291682493E-324	472.6639999	236.3319999	99.823	0	0	0	0	0	0	0
1:13:53	-342.0879374	2596.911166	5.566150336	5.105148393	13.01061409	0.886325204	-2.538889055	47.10001687	1004.242347	28.4	2228.510415	9.88131291682493E-324	472.6639999	236.3319999	99.823	0	0	0	0	0	0	0
1:13:53	-328.1999199	2583.005106	5.791376215	5.182974971	12.91383302	1.17184813	-2.211448995	47.0280108	1004.896342	28.4	2230.239865	9.88131291682493E-324	472.6639999	236.3319999	99.823	0	0	0	0	0	0	0
1:13:53	-426.0838688	2567.290068	5.886720778	5.241743982	12.82465313	1.400822803	-1.918927357	46.98192691	1005.314899	28.4	2231.745394	9.88131291682493E-324	472.664	236.332	99.823	0	0	0	0	0	0	0
1:13:53	-426.0838688	2567.290068	5.886720778	5.241743982	12.82465313	1.400822803	-1.918927357	46.98192691	1005.314899	28.4	2231.745394	9.88131291682493E-324	472.664	236.332	99.823	0	0	0	0	0	0	0
1:13:53	-441.482596	2549.405083	5.994821298	5.132316148	12.715058	1.645206594	-1.585793508	46.95243322	1005.582775	28.4	2233.392092	9.88131291682493E-324	472.664	236.332	99.823	0	0	0	0	0	0	0
1:13:53	-278.0986214	2534.798333	6.103085631	5.220762335	12.61599712	1.85989222	-1.295107845	46.93355726	1005.754216	28.4	2234.796739	9.88131291682493E-324	472.664	236.332	99.823	0	0	0	0	0	0	0
1:13:53	-278.0986214	2534.798333	6.103085631	5.220762335	12.61599712	1.85989222	-1.295107845	46.93355726	1005.754216	28.4	2234.796739	9.88131291682493E-324	472.664	236.332	99.823	0	0	0	0	0	0	0
1:13:53	-315.2358777	2517.581573	6.177134804	5.256087894	12.51543816	2.044491021	-1.012789021	46.92147665	1005.863938	28.4	2236.116673	9.88131291682493E-324	472.664	236.332	99.823	0	0	0	0	0	0	0
1:13:53	-508.7293217	2498.183407	6.163846274	5.242056252	12.40900042	2.142914253	-0.725744973	46.91374505	1005.934161	28.4	2237.426431	9.88131291682493E-324	472.664	236.332	99.823	0	0	0	0	0	0	0
1:13:53	-508.7293217	2498.183407	6.163846274	5.242056252	12.40900042	2.142914253	-0.725744973	46.91374505	1005.934161	28.4	2237.426431	9.88131291682493E-324	472.664	236.332	99.823	0	0	0	0	0	0	0
1:13:53	-386.0289259	2480.33958	6.185301616	5.407996002	12.30784027	2.178745122	-0.465076783	46.90879684	1005.979103	28.4	2238.615876	9.88131291682493E-324	472.664	236.332	99.823	0	0	0	0	0	0	0
1:13:53	-289.2634326	2465.229491	6.121993034	5.367637441	12.21633777	2.178956878	-0.239249141	46.90562997	1006.007866	28.4	2239.65768	9.88131291682493E-324	472.664	236.332	99.823	0	0	0	0	0	0	0
1:13:53	-289.2634326	2465.229491	6.121993034	5.367637441	12.21633777	2.178956878	-0.239249141	46.90562997	1006.007866	28.4	2239.65768	9.88131291682493E-324	472.664	236.332	99.823	0	0	0	0	0	0	0
1:13:53	-312.7485569	2446.634515	5.972955542	5.360127962	12.11737617	2.138812402	-0.01523945	46.90360318	1006.026274	28.4	2240.719595	9.88131291682493E-324	472.664	236.332	99.823	0	0	0	0	0	0	0
1:13:53	-312.7485569	2446.634515	5.972955542	5.360127962	12.11737617	2.138812402	-0.01523945	46.90360318	1006.026274	28.4	2240.719595	9.88131291682493E-324	472.664	236.332	99.823	0	0	0	0	0	0	0
1:13:53	-218.1562364	2431.351529	5.865291547	5.253881896	12.03220075	2.096239937	0.167486752	46.90230604	1006.038055	28.4	2241.602341	9.88131291682493E-324	472.664	236.332	99.823	0	0	0	0	0	0	0
1:13:53	-154.7323513	2413.776579	5.77894659	5.396364413	11.94176848	2.02999356	0.347871521	46.90147586	1006.045595	28.4	2242.511458	9.88131291682493E-324	472.664	236.332	99.823	0	0	0	0	0	0	0
1:13:53	-154.7323513	2413.776579	5.77894659	5.396364413	11.94176848	2.02999356	0.347871521	46.90147586	1006.045595	28.4	2242.511458	9.88131291682493E-324	472.664	236.332	99.823	0	0	0	0	0	0	0
1:13:53	-72.48382482	2398.68605	5.712645818	5.396833225	11.86473183	1.968355878	0.492077774	46.90094455	1006.050421	28.4	2243.254253	9.88131291682493E-324	472.664	236.332	99.823	0	0	0	0	0	0	0
1:13:53	57.89727211	2383.488632	5.671733323	5.143093264	11.78326837	1.901187762	0.630449775	46.90060451	1006.05351	28.4	2244.003722	9.88131291682493E-324	472.664	236.332	99.823	0	0	0	0	0	0	0
1:13:53	57.89727211	2383.488632	5.671733323	5.143093264	11.78326837	1.901187762	0.630449775	46.90060451	1006.05351	28.4	2244.003722	9.88131291682493E-324	472.664	236.332	99.823	0	0	0	0	0	0	0
1:13:53	-222.2873458	2368.562125	5.474869327	5.173739689	11.71557176	1.832160168	0.739447856	46.90038689	1006.055486	28.4	2244.609102	9.88131291682493E-324	472.664	236.332	99.823	0	0	0	0	0	0	0
1:13:53	-331.2705413	2354.0524	5.332716369	4.982673401	11.64384592	1.763302507	0.841726628	46.90024761	1006.056751	28.4	2245.209065	9.88131291682493E-324	472.664	236.332	99.823	0	0	0	0	0	0	0
1:13:54	-331.2705413	2354.0524	5.332716369	4.982673401	11.64384592	1.763302507	0.841726628	46.90024761	1006.056751	28.4	2245.209065	9.88131291682493E-324	472.664	236.332	99.823	0	0	0	0	0	0	0
1:13:54	-167.9400665	2342.640056	5.156218476	4.692470977	11.58510139	1.708593605	0.921625042	46.90015847	1006.057561	28.4	2245.689482	9.88131291682493E-324	472.664	236.332	99.823	0	0	0	0	0	0	0
1:13:54	-167.9400665	2342.640056	5.156218476	4.692470977	11.58510139	1.708593605	0.921625042	46.90015847	1006.057561	28.4	2245.689482	9.88131291682493E-324	472.664	236.332	99.823	0	0	0	0	0	0	0
1:13:54	-81.73584253	2332.512236	5.113619825	4.588421425	11.53202489	1.659419907	0.986760027	46.90010142	1006.058079	28.4	2246.096388	9.88131291682493E-324	472.664	236.332	99.823	0	0	0	0	0	0	0
1:13:54	-75.15565922	2321.450351	5.011636688	4.595789712	11.47817593	1.60498874	1.045806417	46.90006491	1006.05841	28.4	2246.486089	9.88131291682493E-324	472.664	236.332	99.823	0	0	0	0	0	0	0
1:13:54	-75.15565922	2321.450351	5.011636688	4.595789712	11.47817593	1.60498874	1.045806417	46.90006491	1006.05841	28.4	2246.486089	9.88131291682493E-324	472.664	236.332	99.823	0	0	0	0	0	0	0
1:13:54	-191.0019419	2310.562585	4.88660748	4.480745416	11.4234326	1.551152794	1.097676107	46.90004154	1005.409823	28.4	2246.848497	9.88131291682493E-324	472.664	236.332	99.823	0	0	0	0	0	0	0
1:13:54	-105.5177228	2301.395334	4.816468787	4.398637066	11.37879686	1.505737788	1.136832708	46.90002659	1004.475687	28.4	2247.129798	9.88131291682493E-324	472.664	236.332	99.823	0	0	0	0	0	0	0
1:13:54	-105.5177228	2301.395334	4.816468787	4.398637066	11.37879686	1.505737788	1.136832708	46.90002659	1004.475687	28.4	2247.129798	9.88131291682493E-324	472.664	236.332	99.823	0	0	0	0	0	0	0
1:13:54	-146.3438226	2294.219134	4.796580024	4.291127722	11.33878999	1.470152184	1.167452933	46.90001702	1003.877839	28.4	2247.361071	9.88131291682493E-324	472.664	236.332	99.823	0	0	0	0	0	0	0
1:13:54	-214.5896465	2286.908886	4.736891215	4.243761742	11.30194559	1.433897398	1.192169877	47.36801089	1003.495217	28.4	2247.555525	9.88131291682493E-324	476.67332	238.33648	99.82732	0	0	0	0	0	0	0
1:13:54	-214.5896465	2286.908886	4.736891215	4.243761742	11.30194559	1.433897398	1.192169877	47.36801089	1003.495217	28.4	2247.555525	9.88131291682493E-324	476.67332	238.33648	99.82732	0	0	0	0	0	0	0
1:13:54	-333.5950137	2278.686047	4.700570378	4.493607515	11.26332518	1.392734335	1.211788722	47.66752697	1003.250339	28.4	2247.720016	9.88131291682493E-324	479.2392848	239.6193472	99.8300848	0	0	0	0	0	0	0
1:13:54	-192.4510088	2273.13287	4.693045042	4.39322881	11.22820812	1.365029974	1.226464782	47.85921726	1003.093617	28.4	2247.85085	9.88131291682493E-324	480.8815023	240.4403822	99.83185427	0	0	0	0	0	0	0
1:13:54	-192.4510088	2273.13287	4.693045042	4.39322881	11.22820812	1.365029974	1.226464782	47.85921726	1003.093617	28.4	2247.85085	9.88131291682493E-324	480.8815023	240.4403822	99.83185427	0	0	0	0	0	0	0
1:13:54	-356.6333656	2264.952357	4.667548827	4.644906438	11.19429319	1.324139184	1.23709746	47.98189905	1002.993315	28.4	2247.896984	9.88131291682493E-324	481.9325215	240.9658446	99.83298673	0	0	0	0	0	0	0
1:13:54	-203.974874	2259.185988	4.691071249	4.60378012	11.16330764	1.295289077	1.243902375	48.06041539	1002.929122	28.4	2247.88659	9.88131291682493E-324	482.6051737	241.3021406	99.83371151	0	0	0	0	0	0	0
1:13:54	-203.974874	2259.185988	4.691071249	4.60378012	11.16330764	1.295289077	1.243902375	48.06041539	1002.929122	28.4	2247.88659	9.88131291682493E-324	482.6051737	241.3021406	99.83371151	0	0	0	0	0	0	0
1:13:54	-296.0733194	2253.425993	4.515725599	4.504859277	11.13727689	1.26654501	1.24769752	48.11066585	1002.888038	28.4	2246.096978	9.88131291682493E-324	483.0356712	241.51737	99.83417537	0	0	0	0	0	0	0
1:13:54	-150.4128044	2247.970715	4.385264384	4.340869937	11.10809721	1.239348806	1.247606413	48.14282614	1002.861744	28.4	2242.222946	9.88131291682493E-324	483.3111896	241.6551168	99.83447223	0	0	0	0	0	0	0
1:13:54	-150.4128044	2247.970715	4.385264384	4.340869937	11.10809721	1.239348806	1.247606413	48.14282614	1002.861744	28.4	2242.222946	9.88131291682493E-324	483.3111896	241.6551168	99.83447223	0	0	0	0	0	0	0
1:13:54	-192.6048748	2242.694698	4.385809206	4.13523676	11.08322222	1.212943236	1.245908104	48.16340873	1002.844916	28.4	2239.016125	9.88131291682493E-324	483.4875213	241.7432747	99.83466223	0	0	0	0	0	0	0
1:13:54	-103.2983199	2238.829767	4.396357892	4.076751526	11.06110222	1.193523671	1.242421187	48.17658159	1002.834146	28.4	2236.18824	9.88131291682493E-324	483.6003736	241.7996958	99.83478383	0	0	0	0	0	0	0
1:13:54	-103.2983199	2238.829767	4.396357892	4.076751526	11.06110222	1.193523671	1.242421187	48.17658159	1002.834146	28.4	2236.18824	9.88131291682493E-324	483.6003736	241.7996958	99.83478383	0	0	0	0	0	0	0
1:13:54	-26.49264472	2234.751931	4.317989051	3.874800977	11.03866542	1.173175149	1.236789559	48.18501222	1002.827254	28.4	2232.648554	9.88131291682493E-324	483.6725991	241.8358053	99.83486165	0	0	0	0	0	0	0
1:13:54	-26.49264472	2234.751931	4.317989051	3.874800977	11.03866542	1.173175149	1.236789559	48.18501222	1002.827254	28.4	2232.648554	9.88131291682493E-324	483.6725991	241.8358053	99.83486165	0	0	0	0	0	0	0
1:13:54	-11.08233262	2229.859076	4.260792992	3.763792625	11.01422587	1.148712096	1.228185318	48.19040782	1002.822842	28.4	2227.990714	9.88131291682493E-324	483.7188234	241.8589154	99.83491146	0	0	0	0	0	0	0
1:13:54	32.12990712	2226.005968	4.193267515	3.88482728	10.99370456	1.129335741	1.219918604	48.193861	1002.820019	28.4	2224.224617	9.88131291682493E-324	483.748407	241.8737059	99.83494333	0	0	0	0	0	0	0
1:13:54	32.12990712	2226.005968	4.193267515	3.88482728	10.99370456	1.129335741	1.219918604	48.193861	1002.820019	28.4	2224.224617	9.88131291682493E-324	483.748407	241.8737059	99.83494333	0	0	0	0	0	0	0
1:13:54	-28.97101944	2221.02618	4.14853121	3.860929459	10.97249092	1.104414874	1.209107906	48.19607104	1002.818212	28.4	2219.092315	9.88131291682493E-324	483.7673405	241.8831718	99.83496373	0	0	0	0	0	0	0
1:13:54	29.75338756	2218.804595	4.126179974	3.869314854	10.95431419	1.09326552	1.19926906	48.19748547	1002.817056	28.4	2215.813282	9.88131291682493E-324	483.7794579	241.8892299	99.83497679	0	0	0	0	0	0	0
1:13:54	29.75338756	2218.804595	4.126179974	3.869314854	10.95431419	1.09326552	1.19926906	48.19748547	1002.817056	28.4	2215.813282	9.88131291682493E-324	483.7794579	241.8892299	99.83497679	0	0	0	0	0	0	0
1:13:55	49.98052804	2215.874701	4.172915183	3.842721507	10.93780108	1.078649933	1.189132198	48.1983907	1002.816316	28.4	2213.6513	9.88131291682493E-324	483.7872131	241.8931071	99.83498514	0	0	0	0	0	0	0
1:13:55	-185.4400621	2211.754889	4.129105717	3.925501764	10.92111269	1.058055957	1.178004607	48.19897005	1002.815842	28.4	2210.328392	9.88131291682493E-324	483.7921764	241.8955886	99.83499049	0	0	0	0	0	0	0
1:13:55	-185.4400621	2211.754889	4.129105717	3.925501764	10.92111269	1.058055957	1.178004607	48.19897005	1002.815842	28.4	2210.328392	9.88131291682493E-324	483.7921764	241.8955886	99.83499049	0	0	0	0	0	0	0
1:13:55	-24.46779972	2209.266489	4.203467659	3.860281129	10.90683212	1.045555812	1.166522948	48.19934083	1002.815539	28.4	2207.114091	9.88131291682493E-324	483.7953529	241.8971767	99.83499392	0	0	0	0	0	0	0
1:13:55	-24.46779972	2209.266489	4.203467659	3.860281129	10.90683212	1.045555812	1.166522948	48.19934083	1002.815539	28.4	2207.114091	9.88131291682493E-324	483.7953529	241.8971767	99.83499392	0	0	0	0	0	0	0
1:13:55	27.17160818	2207.609593	4.178379302	3.653739923	10.89365256	1.03739572	1.156334687	48.19957813	1002.815345	28.4	2204.894178	9.88131291682493E-324	483.7973858	241.8981931	99.83499611	0	0	0	0	0	0	0
1:13:55	27.17160818	2207.609593	4.178379302	3.653739923	10.89365256	1.03739572	1.156334687	48.19957813	1002.815345	28.4	2204.894178	9.88131291682493E-324	483.7973858	241.8981931	99.83499611	0	0	0	0	0	0	0
1:13:55	-204.1394108	2203.696699	4.088602753	3.48939355	10.87977764	1.017893261	1.1436542	48.19973	1002.394021	28.4	2201.816634	9.88131291682493E-324	483.7986869	241.8988436	99.83499751	0	0	0	0	0	0	0
1:13:55	-154.3902229	2200.792048	4.049865762	3.302051872	10.86793769	1.003451687	1.130538688	48.1998272	1001.787413	28.4	2199.376206	9.88131291682493E-324	483.7995196	241.8992599	99.8349984	0	0	0	0	0	0	0
1:13:55	-154.3902229	2200.792048	4.049865762	3.302051872	10.86793769	1.003451687	1.130538688	48.1998272	1001.787413	28.4	2199.376206	9.88131291682493E-324	483.7995196	241.8992599	99.8349984	0	0	0	0	0	0	0
1:13:55	-204.3221826	2197.19103	3.947874088	3.346673198	10.85656012	0.98544908	1.11642476	48.23588941	1001.399184	28.4	2196.284892	9.88131291682493E-324	483.8000526	241.8995263	99.83499898	0	0	0	0	0	0	0
1:13:55	61.7531631	2196.697899	3.919359416	3.521950847	10.84659848	0.982927411	1.104111847	48.25896922	1001.150718	28.4	2193.786851	9.88131291682493E-324	483.8003936	241.8996968	99.83499935	0	0	0	0	0	0	0
1:13:55	61.7531631	2196.697899	3.919359416	3.521950847	10.84659848	0.982927411	1.104111847	48.25896922	1001.150718	28.4	2193.786851	9.88131291682493E-324	483.8003936	241.8996968	99.83499935	0	0	0	0	0	0	0
1:13:55	22.76722439	2195.752896	3.979110026	3.684328542	10.83786303	0.978233543	1.092791582	48.2737403	1000.9917	28.4	2192.035464	9.88131291682493E-324	483.8006119	241.899806	99.83499958	0	0	0	0	0	0	0
1:13:55	71.99286361	2193.816933	3.964630417	3.687610267	10.83027234	0.968509468	1.081066612	48.28319379	1000.889928	28.4	2190.598417	9.88131291682493E-324	483.8007516	241.8998758	99.83499973	0	0	0	0	0	0	0
1:13:55	71.99286361	2193.816933	3.964630417	3.687610267	10.83027234	0.968509468	1.081066612	48.28319379	1000.889928	28.4	2190.598417	9.88131291682493E-324	483.8007516	241.8998758	99.83499973	0	0	0	0	0	0	0
1:13:55	-23.86976729	2192.173557	3.937923467	3.611910571	10.8224943	0.960286059	1.070122632	48.28924403	1000.824794	28.4	2189.467307	9.88131291682493E-324	483.800841	241.8999205	99.83499983	0	0	0	0	0	0	0
1:13:55	-23.86976729	2192.173557	3.937923467	3.611910571	10.8224943	0.960286059	1.070122632	48.28924403	1000.824794	28.4	2189.467307	9.88131291682493E-324	483.800841	241.8999205	99.83499983	0	0	0	0	0	0	0
1:13:55	-103.3066111	2190.230757	3.945111019	3.696222765	10.81555635	0.950503078	1.060438484	48.29311618	1000.783108	28.4	2188.417957	9.88131291682493E-324	483.8008983	241.8999491	99.83499989	0	0	0	0	0	0	0
1:13:55	-33.81363108	2188.993284	3.848231052	3.59462257	10.80563606	0.94444197	1.04820063	48.29559435	1000.756429	28.4	2187.281852	9.88131291682493E-324	483.8009349	241.8999674	99.83499993	0	0	0	0	0	0	0
1:13:55	-33.81363108	2188.993284	3.848231052	3.59462257	10.80563606	0.94444197	1.04820063	48.29559435	1000.756429	28.4	2187.281852	9.88131291682493E-324	483.8009349	241.8999674	99.83499993	0	0	0	0	0	0	0
1:13:55	186.0261161	2187.852102	3.755987873	3.675878445	10.79764708	0.938762861	1.037608403	48.29718039	1000.739355	28.4	2184.331545	9.88131291682493E-324	483.8009583	241.8999792	99.83499996	0	0	0	0	0	0	0
1:13:55	216.5673943	2185.991185	3.812912239	3.599762205	10.79129413	0.929368231	1.027549378	48.29819545	1000.728427	28.4	2182.448589	9.88131291682493E-324	483.8009733	241.8999867	99.83499997	0	0	0	0	0	0	0
1:13:55	216.5673943	2185.991185	3.812912239	3.599762205	10.79129413	0.929368231	1.027549378	48.29819545	1000.728427	28.4	2182.448589	9.88131291682493E-324	483.8009733	241.8999867	99.83499997	0	0	0	0	0	0	0
1:13:55	41.35329236	2184.169759	3.795303833	3.610647811	10.78626824	0.920435668	1.017551602	48.29884509	1000.721433	28.4	2181.250937	9.88131291682493E-324	483.8009829	241.8999915	99.83499998	0	0	0	0	0	0	0
1:13:55	181.8351471	2183.963125	3.871274453	3.753494599	10.78221168	0.919318827	1.008433025	48.29926086	1000.716957	28.4	2180.1586	9.88131291682493E-324	483.8009891	241.8999945	99.83499999	0	0	0	0	0	0	0
1:13:55	181.8351471	2183.963125	3.871274453	3.753494599	10.78221168	0.919318827	1.008433025	48.29926086	1000.716957	28.4	2180.1586	9.88131291682493E-324	483.8009891	241.8999945	99.83499999	0	0	0	0	0	0	0
1:13:55	96.21733415	2182.85296	3.78333565	3.768476543	10.77925547	0.91380405	1.000477136	48.29952695	1000.714093	28.4	2179.199064	9.88131291682493E-324	483.800993	241.8999965	99.83499999	0	0	0	0	0	0	0
1:13:55	136.4081739	2182.923535	3.871934816	4.079504988	10.7722835	0.914034592	0.991945367	48.29969725	1000.712259	28.4	2178.593241	9.88131291682493E-324	483.8009955	241.8999978	99.835	0	0	0	0	0	0	0
1:13:55	136.4081739	2182.923535	3.871934816	4.079504988	10.7722835	0.914034592	0.991945367	48.29969725	1000.712259	28.4	2178.593241	9.88131291682493E-324	483.8009955	241.8999978	99.835	0	0	0	0	0	0	0
1:13:55	-3.671288732	2181.331062	3.859478282	3.890043192	10.76730144	0.906142139	0.984525035	48.29980624	1000.711086	28.4	2178.208754	9.88131291682493E-324	483.8009971	241.8999986	99.835	0	0	0	0	0	0	0
1:13:55	3.858295211	2180.79616	3.879146101	3.631467643	10.76171292	0.903370969	0.977816022	48.29987599	1000.710335	28.4	2177.965603	9.88131291682493E-324	483.8009982	241.8999991	99.835	0	0	0	0	0	0	0
1:13:56	3.858295211	2180.79616	3.879146101	3.631467643	10.76171292	0.903370969	0.977816022	48.29987599	1000.710335	28.4	2177.965603	9.88131291682493E-324	483.8009982	241.8999991	99.835	0	0	0	0	0	0	0
1:13:56	84.89910894	2179.689022	3.843373504	3.562339292	10.75585627	0.89799742	0.971002254	48.29992063	1000.709854	28.4	2175.977386	9.88131291682493E-324	483.8009988	241.8999994	99.835	0	0	0	0	0	0	0
1:13:56	84.89910894	2179.689022	3.843373504	3.562339292	10.75585627	0.89799742	0.971002254	48.29992063	1000.709854	28.4	2175.977386	9.88131291682493E-324	483.8009988	241.8999994	99.835	0	0	0	0	0	0	0
1:13:56	52.38148142	2176.053635	3.847380187	3.688399774	10.74178273	0.879834143	0.956319323	48.29996749	1000.70935	28.4	2172.733577	9.88131291682493E-324	483.8009995	241.8999998	99.835	0	0	0	0	0	0	0
1:13:56	52.38148142	2176.053635	3.847380187	3.688399774	10.74178273	0.879834143	0.956319323	48.29996749	1000.70935	28.4	2172.733577	9.88131291682493E-324	483.8009995	241.8999998	99.835	0	0	0	0	0	0	0
1:13:56	144.8064281	2175.400806	3.78152332	3.607735855	10.73258095	0.876533852	0.948764367	48.29997919	1000.709224	28.4	2171.381289	9.88131291682493E-324	483.8009997	241.8999998	99.835	0	0	0	0	0	0	0
1:13:56	144.8064281	2175.400806	3.78152332	3.607735855	10.73258095	0.876533852	0.948764367	48.29997919	1000.709224	28.4	2171.381289	9.88131291682493E-324	483.8009997	241.8999998	99.835	0	0	0	0	0	0	0
1:13:56	-15.21356601	2172.018396	3.712974925	3.656910947	10.72493181	0.859541665	0.941249195	48.29998668	1000.961863	28.4	2169.323185	9.88131291682493E-324	483.8009998	241.8999999	99.835	0	0	0	0	0	0	0
1:13:56	137.6917578	2171.975693	3.722063952	3.537303006	10.71675636	0.859386666	0.934439485	48.29999148	1001.123553	28.4	2167.175039	9.88131291682493E-324	483.8009999	241.8999999	99.835	0	0	0	0	0	0	0
1:13:56	137.6917578	2171.975693	3.722063952	3.537303006	10.71675636	0.859386666	0.934439485	48.29999148	1001.123553	28.4	2167.175039	9.88131291682493E-324	483.8009999	241.8999999	99.835	0	0	0	0	0	0	0
1:13:56	31.68720496	2168.718884	3.631240929	3.538713924	10.70764407	0.843127466	0.92596127	48.11999455	1001.227034	28.4	2165.137465	9.88131291682493E-324	481.9793999	240.98956	99.8332	0	0	0	0	0	0	0
1:13:56	90.38921118	2167.792126	3.647954195	3.388376911	10.6985722	0.838441578	0.918535213	48.00479651	1001.293262	28.4	2163.838697	9.88131291682493E-324	480.8135759	240.4068784	99.832048	0	0	0	0	0	0	0
1:13:56	90.38921118	2167.792126	3.647954195	3.388376911	10.6985722	0.838441578	0.918535213	48.00479651	1001.293262	28.4	2163.838697	9.88131291682493E-324	480.8135759	240.4068784	99.832048	0	0	0	0	0	0	0
1:13:56	96.89693515	2165.92032	3.645730685	3.406761223	10.68920621	0.82916261	0.910862536	47.93106977	1001.335647	28.4	2162.738006	9.88131291682493E-324	480.0674486	240.0339622	99.83131072	0	0	0	0	0	0	0
1:13:56	130.5227585	2164.157925	3.729067638	3.358887183	10.67993197	0.82030407	0.902392023	47.88388465	1001.362774	28.4	2161.345764	9.88131291682493E-324	479.5899271	239.7952958	99.83083886	0	0	0	0	0	0	0
1:13:56	130.5227585	2164.157925	3.729067638	3.358887183	10.67993197	0.82030407	0.902392023	47.88388465	1001.362774	28.4	2161.345764	9.88131291682493E-324	479.5899271	239.7952958	99.83083886	0	0	0	0	0	0	0
1:13:56	6.160525438	2162.965792	3.703123288	3.300687797	10.67255646	0.814394605	0.894410895	47.85368618	1001.380136	28.4	2159.740609	9.88131291682493E-324	479.2843133	239.6425493	99.83053687	0	0	0	0	0	0	0
1:13:56	-175.8158237	2160.536147	3.681358905	3.49252019	10.66667614	0.802212547	0.887182973	47.83435915	1001.391247	28.4	2158.30243	9.88131291682493E-324	479.0887205	239.5447916	99.8303436	0	0	0	0	0	0	0
1:13:56	-175.8158237	2160.536147	3.681358905	3.49252019	10.66667614	0.802212547	0.887182973	47.83435915	1001.391247	28.4	2158.30243	9.88131291682493E-324	479.0887205	239.5447916	99.8303436	0	0	0	0	0	0	0
1:13:56	-219.2114072	2158.270214	3.531829699	3.390972922	10.65903273	0.77661603	0.878117103	47.82198986	1001.398358	28.4	2156.744955	9.88131291682493E-324	478.9635411	239.4822266	99.8302199	0	0	0	0	0	0	0
1:13:56	-207.3527806	2156.538097	3.487971007	3.34870267	10.65378095	0.716634259	0.867794946	47.81407351	1001.402909	28.4	2155.127531	9.88131291682493E-324	478.8834263	239.442185	99.83014074	0	0	0	0	0	0	0
1:13:56	-207.3527806	2156.538097	3.487971007	3.34870267	10.65378095	0.716634259	0.867794946	47.81407351	1001.402909	28.4	2155.127531	9.88131291682493E-324	478.8834263	239.442185	99.83014074	0	0	0	0	0	0	0
1:13:56	-41.95685958	2156.305582	3.434621445	3.079089709	10.65045981	0.600965926	0.850948765	47.80900705	1001.405822	28.4	2153.96898	9.88131291682493E-324	478.8321529	239.4165584	99.83009007	0	0	0	0	0	0	0
1:13:56	-3.802550132	2155.935293	3.384557725	3.108057414	10.65013428	0.407778193	0.82116721	47.80576451	1001.407686	28.4	2153.231027	9.88131291682493E-324	478.7993378	239.4001574	99.83005765	0	0	0	0	0	0	0
1:13:56	-3.802550132	2155.935293	3.384557725	3.108057414	10.65013428	0.407778193	0.82116721	47.80576451	1001.407686	28.4	2153.231027	9.88131291682493E-324	478.7993378	239.4001574	99.83005765	0	0	0	0	0	0	0
1:13:56	86.51760792	2154.764187	3.164156944	2.970876745	10.65692594	0.105418043	0.764227014	47.80368929	1001.408879	28.4	2151.836537	9.88131291682493E-324	478.7783362	239.3896607	99.83003689	0	0	0	0	0	0	0
1:13:56	109.5452291	2155.31324	3.100740444	2.814481117	10.6685926	-0.227412452	0.687265289	47.80236114	1001.409643	28.4	2150.214704	9.88131291682493E-324	478.7648952	239.3829429	99.83002361	0	0	0	0	0	0	0
1:13:56	109.5452291	2155.31324	3.100740444	2.814481117	10.6685926	-0.227412452	0.687265289	47.80236114	1001.409643	28.4	2150.214704	9.88131291682493E-324	478.7648952	239.3829429	99.83002361	0	0	0	0	0	0	0
1:13:56	139.7253066	2156.249633	2.912073884	2.599867915	10.68993926	-0.628383969	0.574729785	47.80151113	1001.410131	28.4	2149.195171	9.88131291682493E-324	478.7562929	239.3786434	99.83001511	0	0	0	0	0	0	0
1:13:56	125.1429562	2158.336405	2.674887286	2.329715465	10.71604113	-1.02660574	0.443347062	47.80096712	1001.410444	28.4	2148.564749	9.88131291682493E-324	478.7507875	239.3758918	99.83000967	0	0	0	0	0	0	0
1:13:56	125.1429562	2158.336405	2.674887286	2.329715465	10.71604113	-1.02660574	0.443347062	47.80096712	1001.410444	28.4	2148.564749	9.88131291682493E-324	478.7507875	239.3758918	99.83000967	0	0	0	0	0	0	0
1:13:56	134.699692	2161.827379	2.580567863	2.225497898	10.74490632	-1.390787674	0.30670212	47.80061896	1001.410644	28.4	2148.185359	9.88131291682493E-324	478.747264	239.3741308	99.83000619	0	0	0	0	0	0	0
1:13:57	135.7788429	2166.819563	2.313843432	2.035158655	10.78894005	-1.836344111	0.114129357	47.80039613	1001.410772	28.4	2148.00003	9.88131291682493E-324	478.7450089	239.3730037	99.83000396	0	0	0	0	0	0	0
1:13:57	135.7788429	2166.819563	2.313843432	2.035158655	10.78894005	-1.836344111	0.114129357	47.80039613	1001.410772	28.4	2148.00003	9.88131291682493E-324	478.7450089	239.3730037	99.83000396	0	0	0	0	0	0	0
1:13:57	241.1492594	2172.60596	2.138379797	2.050821539	10.83208163	-2.234620231	-0.072997212	47.80025353	1001.410854	28.4	2147.922379	9.88131291682493E-324	478.7435657	239.3722824	99.83000254	0	0	0	0	0	0	0
1:13:57	280.221086	2179.098335	2.01468307	1.909805785	10.88149224	-2.636956948	-0.279838215	47.80016226	1001.410907	28.4	2147.937083	9.88131291682493E-324	478.7426421	239.3718207	99.83000162	0	0	0	0	0	0	0
1:13:57	280.221086	2179.098335	2.01468307	1.909805785	10.88149224	-2.636956948	-0.279838215	47.80016226	1001.410907	28.4	2147.937083	9.88131291682493E-324	478.7426421	239.3718207	99.83000162	0	0	0	0	0	0	0
1:13:57	380.6841751	2187.254614	1.731837165	1.604355702	10.94335504	-3.065052447	-0.521976458	47.80010384	1001.41094	28.4	2148.040653	9.88131291682493E-324	478.7420509	239.3715253	99.83000104	0	0	0	0	0	0	0
1:13:57	320.993312	2195.684993	1.494135785	1.50506765	11.01070722	-3.479793566	-0.773984933	47.80006646	1001.805562	28.4	2148.202458	9.88131291682493E-324	478.7416726	239.3713362	99.83000066	0	0	0	0	0	0	0
1:13:57	320.993312	2195.684993	1.494135785	1.50506765	11.01070722	-3.479793566	-0.773984933	47.80006646	1001.805562	28.4	2148.202458	9.88131291682493E-324	478.7416726	239.3713362	99.83000066	0	0	0	0	0	0	0
1:13:57	212.6203597	2204.168116	1.305726903	1.368243296	11.07693262	-3.846987882	-1.010630357	47.80004253	1002.3738	28.4	2148.390413	9.88131291682493E-324	478.7414305	239.3712151	99.83000043	0	0	0	0	0	0	0
1:13:57	93.68255021	2215.535994	0.932345218	0.925955709	11.16659688	-4.273192245	-1.309963429	47.78002722	1002.737472	28.4	2148.703424	9.88131291682493E-324	478.7412755	239.3711377	99.83000027	0	0	0	0	0	0	0
1:13:57	93.68255021	2215.535994	0.932345218	0.925955709	11.16659688	-4.273192245	-1.309963429	47.78002722	1002.737472	28.4	2148.703424	9.88131291682493E-324	478.7412755	239.3711377	99.83000027	0	0	0	0	0	0	0
1:13:57	89.90411214	2226.658716	0.769060939	0.883811654	11.249862	-4.642603037	-1.581296594	47.75121742	1002.970222	28.4	2149.020672	9.88131291682493E-324	478.7411763	239.3710881	99.83000017	0	0	0	0	0	0	0
1:13:57	134.1498318	2243.023458	0.497959001	0.597559459	11.35539168	-5.056705943	-1.90898982	47.73277915	1003.119182	28.4	2149.49215	9.88131291682493E-324	478.7411128	239.3710564	99.83000011	0	0	0	0	0	0	0
1:13:57	134.1498318	2243.023458	0.497959001	0.597559459	11.35539168	-5.056705943	-1.90898982	47.73277915	1003.119182	28.4	2149.49215	9.88131291682493E-324	478.7411128	239.3710564	99.83000011	0	0	0	0	0	0	0
1:13:57	139.8508123	2257.445653	0.373653761	0.368758053	11.45273068	-5.418091804	-2.201273485	47.72097866	1003.214516	28.4	2149.952936	9.88131291682493E-324	478.7410722	239.3710361	99.83000007	0	0	0	0	0	0	0
1:13:57	89.13923989	2272.304258	0.209418407	0.176525154	11.55122763	-5.752378754	-2.48449503	47.71342634	1003.275531	28.4	2150.455239	9.88131291682493E-324	478.7410462	239.3710231	99.83000005	0	0	0	0	0	0	0
1:13:57	89.13923989	2272.304258	0.209418407	0.176525154	11.55122763	-5.752378754	-2.48449503	47.71342634	1003.275531	28.4	2150.455239	9.88131291682493E-324	478.7410462	239.3710231	99.83000005	0	0	0	0	0	0	0
1:13:57	227.5548335	2288.990125	-0.04269222	-0.019623901	11.65518568	-6.076282403	-2.773316819	47.70859286	1003.31458	28.4	2151.031673	9.88131291682493E-324	478.7410296	239.3710148	99.83000003	0	0	0	0	0	0	0
1:13:57	415.7950535	2308.27064	-0.251123021	-0.325199297	11.77539884	-6.412460738	-3.092682764	47.70549943	1003.339571	28.4	2151.758471	9.88131291682493E-324	478.7410189	239.3710095	99.83000002	0	0	0	0	0	0	0
1:13:57	415.7950535	2308.27064	-0.251123021	-0.325199297	11.77539884	-6.412460738	-3.092682764	47.70549943	1003.339571	28.4	2151.758471	9.88131291682493E-324	478.7410189	239.3710095	99.83000002	0	0	0	0	0	0	0
1:13:57	425.5628742	2326.60161	-0.450318733	-0.41400755	11.89545526	-6.733454872	-3.404276969	47.70351963	1003.355565	28.4	2152.541141	9.88131291682493E-324	478.7410121	239.3710061	99.83000001	0	0	0	0	0	0	0
1:13:57	551.3913195	2347.96239	-0.677723989	-0.504324832	12.03201136	-7.054131118	-3.73693726	47.70225257	1003.365802	28.4	2153.48129	9.88131291682493E-324	478.7410078	239.3710039	99.83000001	0	0	0	0	0	0	0
1:13:57	551.3913195	2347.96239	-0.677723989	-0.504324832	12.03201136	-7.054131118	-3.73693726	47.70225257	1003.365802	28.4	2153.48129	9.88131291682493E-324	478.7410078	239.3710039	99.83000001	0	0	0	0	0	0	0
1:13:57	547.2320445	2369.54461	-0.826503353	-0.702487892	12.16732727	-7.345723916	-4.054319847	47.70144164	1003.372353	28.4	2154.471226	9.88131291682493E-324	478.741005	239.3710025	99.83	0	0	0	0	0	0	0
1:13:57	547.2320445	2369.54461	-0.826503353	-0.702487892	12.16732727	-7.345723916	-4.054319847	47.70144164	1003.372353	28.4	2154.471226	9.88131291682493E-324	478.741005	239.3710025	99.83	0	0	0	0	0	0	0
1:13:57	510.0291485	2389.43407	-1.011442146	-0.829312251	12.29264945	-7.600103306	-4.339724702	47.70092265	1003.376546	28.4	2155.440985	9.88131291682493E-324	478.7410032	239.3710016	99.83	0	0	0	0	0	0	0
1:13:57	555.611815	2414.423925	-1.108002973	-1.021079841	12.44389565	-7.867906116	-4.668303809	47.7005905	1003.379229	28.4	2156.72467	9.88131291682493E-324	478.741002	239.371001	99.83	0	0	0	0	0	0	0
1:13:57	555.611815	2414.423925	-1.108002973	-1.021079841	12.44389565	-7.867906116	-4.668303809	47.7005905	1003.379229	28.4	2156.72467	9.88131291682493E-324	478.741002	239.371001	99.83	0	0	0	0	0	0	0
1:13:57	534.0142816	2441.314272	-1.161641903	-1.116331098	12.59937322	-8.116539914	-4.999434438	47.70037792	1003.380947	28.4	2158.182509	9.88131291682493E-324	478.7410013	239.3710007	99.83	0	0	0	0	0	0	0
1:13:57	525.0648602	2466.425134	-1.213250818	-1.256611903	12.74759886	-8.331465545	-5.30443804	47.70024187	1003.382046	28.4	2159.660126	9.88131291682493E-324	478.7410008	239.3710004	99.83	0	0	0	0	0	0	0
1:13:57	525.0648602	2466.425134	-1.213250818	-1.256611903	12.74759886	-8.331465545	-5.30443804	47.70024187	1003.382046	28.4	2159.660126	9.88131291682493E-324	478.7410008	239.3710004	99.83	0	0	0	0	0	0	0
1:13:57	495.8928305	2488.717566	-1.233000523	-1.092351618	12.88066327	-8.506857949	-5.571440346	47.7001548	1003.382749	28.4	2161.06672	9.88131291682493E-324	478.7410005	239.3710003	99.83	0	0	0	0	0	0	0
1:13:58	510.5694116	2515.885242	-1.238400335	-1.112505035	13.03798449	-8.657989087	-5.864961821	47.70009907	1003.3832	28.4	2162.858261	9.88131291682493E-324	478.7410003	239.3710002	99.83	0	0	0	0	0	0	0
1:13:58	510.5694116	2515.885242	-1.238400335	-1.112505035	13.03798449	-8.657989087	-5.864961821	47.70009907	1003.3832	28.4	2162.858261	9.88131291682493E-324	478.7410003	239.3710002	99.83	0	0	0	0	0	0	0
1:13:58	493.2945034	2539.819475	-1.241856214	-1.208363223	13.17571008	-8.767313016	-6.115455566	47.7000634	1003.383488	28.4	2164.529087	9.88131291682493E-324	478.7410002	239.3710001	99.83	0	0	0	0	0	0	0
1:13:58	544.7443622	2564.141264	-1.178867977	-1.131792462	13.31137445	-8.83236033	-6.350091562	47.70004058	1003.383672	28.4	2166.303256	9.88131291682493E-324	478.7410001	239.3710001	99.83	0	0	0	0	0	0	0
1:13:58	544.7443622	2564.141264	-1.178867977	-1.131792462	13.31137445	-8.83236033	-6.350091562	47.70004058	1003.383672	28.4	2166.303256	9.88131291682493E-324	478.7410001	239.3710001	99.83	0	0	0	0	0	0	0
1:13:58	620.5569918	2590.388049	-1.077275505	-0.958387176	13.44799965	-8.807670611	-6.5777386	47.70002597	1003.38379	28.4	2168.328244	9.88131291682493E-324	478.7410001	239.371	99.83	0	0	0	0	0	0	0
1:13:58	715.2414347	2615.561911	-0.807216323	-0.700167793	13.57339977	-8.643589191	-6.771152704	47.70001662	1003.918866	28.4	2170.406116	9.88131291682493E-324	478.7410001	239.371	99.83	0	0	0	0	0	0	0
1:13:58	715.2414347	2615.561911	-0.807216323	-0.700167793	13.57339977	-8.643589191	-6.771152704	47.70001662	1003.918866	28.4	2170.406116	9.88131291682493E-324	478.7410001	239.371	99.83	0	0	0	0	0	0	0
1:13:58	715.2414347	2615.561911	-0.807216323	-0.700167793	13.57339977	-8.643589191	-6.771152704	47.70001662	1003.918866	28.4	2170.406116	9.88131291682493E-324	478.7410001	239.371	99.83	0	0	0	0	0	0	0
1:13:58	715.2414347	2615.561911	-0.807216323	-0.700167793	13.57339977	-8.643589191	-6.771152704	47.70001662	1003.918866	28.4	2170.406116	9.88131291682493E-324	478.7410001	239.371	99.83	0	0	0	0	0	0	0
1:13:58	715.2414347	2615.561911	-0.807216323	-0.700167793	13.57339977	-8.643589191	-6.771152704	47.70001662	1003.918866	28.4	2170.406116	9.88131291682493E-324	478.7410001	239.371	99.83	0	0	0	0	0	0	0
1:13:58	715.2414347	2615.561911	-0.807216323	-0.700167793	13.57339977	-8.643589191	-6.771152704	47.70001662	1003.918866	28.4	2170.406116	9.88131291682493E-324	478.7410001	239.371	99.83	0	0	0	0	0	0	0
1:13:58	715.2414347	2615.561911	-0.807216323	-0.700167793	13.57339977	-8.643589191	-6.771152704	47.70001662	1003.918866	28.4	2170.406116	9.88131291682493E-324	478.7410001	239.371	99.83	0	0	0	0	0	0	0
1:13:58	715.2414347	2615.561911	-0.807216323	-0.700167793	13.57339977	-8.643589191	-6.771152704	47.70001662	1003.918866	28.4	2170.406116	9.88131291682493E-324	478.7410001	239.371	99.83	0	0	0	0	0	0	0
1:13:58	715.2414347	2615.561911	-0.807216323	-0.700167793	13.57339977	-8.643589191	-6.771152704	47.70001662	1003.918866	28.4	2170.406116	9.88131291682493E-324	478.7410001	239.371	99.83	0	0	0	0	0	0	0
1:13:58	439.5921157	2662.097893	0.017183394	-0.021543928	13.78070615	-7.901345333	-7.032704147	47.66000681	1005.182401	28.4	2175.037055	9.88131291682493E-324	478.623	239.3118	99.8298	0	0	0	0	0	0	0
1:13:58	439.5921157	2662.097893	0.017183394	-0.021543928	13.78070615	-7.901345333	-7.032704147	47.66000681	1005.182401	28.4	2175.037055	9.88131291682493E-324	478.623	239.3118	99.8298	0	0	0	0	0	0	0
1:13:58	439.5921157	2662.097893	0.017183394	-0.021543928	13.78070615	-7.901345333	-7.032704147	47.66000681	1005.182401	28.4	2175.037055	9.88131291682493E-324	478.623	239.3118	99.8298	0	0	0	0	0	0	0
1:13:58	439.5921157	2662.097893	0.017183394	-0.021543928	13.78070615	-7.901345333	-7.032704147	47.66000681	1005.182401	28.4	2175.037055	9.88131291682493E-324	478.623	239.3118	99.8298	0	0	0	0	0	0	0
1:13:58	439.5921157	2662.097893	0.017183394	-0.021543928	13.78070615	-7.901345333	-7.032704147	47.66000681	1005.182401	28.4	2175.037055	9.88131291682493E-324	478.623	239.3118	99.8298	0	0	0	0	0	0	0
1:13:58	439.5921157	2662.097893	0.017183394	-0.021543928	13.78070615	-7.901345333	-7.032704147	47.66000681	1005.182401	28.4	2175.037055	9.88131291682493E-324	478.623	239.3118	99.8298	0	0	0	0	0	0	0
1:13:58	439.5921157	2662.097893	0.017183394	-0.021543928	13.78070615	-7.901345333	-7.032704147	47.66000681	1005.182401	28.4	2175.037055	9.88131291682493E-324	478.623	239.3118	99.8298	0	0	0	0	0	0	0
1:13:58	439.5921157	2662.097893	0.017183394	-0.021543928	13.78070615	-7.901345333	-7.032704147	47.66000681	1005.182401	28.4	2175.037055	9.88131291682493E-324	478.623	239.3118	99.8298	0	0	0	0	0	0	0
1:13:58	201.8552954	2701.264679	1.884190318	1.683770807	13.86805884	-5.506131848	-6.618813219	47.56553879	1005.699945	28.4	2187.059469	9.88131291682493E-324	478.3443312	239.1719933	99.82932768	0	0	0	0	0	0	0
1:13:58	201.8552954	2701.264679	1.884190318	1.683770807	13.86805884	-5.506131848	-6.618813219	47.56553879	1005.699945	28.4	2187.059469	9.88131291682493E-324	478.3443312	239.1719933	99.82932768	0	0	0	0	0	0	0
1:13:58	201.8552954	2701.264679	1.884190318	1.683770807	13.86805884	-5.506131848	-6.618813219	47.56553879	1005.699945	28.4	2187.059469	9.88131291682493E-324	478.3443312	239.1719933	99.82932768	0	0	0	0	0	0	0
1:13:58	201.8552954	2701.264679	1.884190318	1.683770807	13.86805884	-5.506131848	-6.618813219	47.56553879	1005.699945	28.4	2187.059469	9.88131291682493E-324	478.3443312	239.1719933	99.82932768	0	0	0	0	0	0	0
1:13:58	201.8552954	2701.264679	1.884190318	1.683770807	13.86805884	-5.506131848	-6.618813219	47.56553879	1005.699945	28.4	2187.059469	9.88131291682493E-324	478.3443312	239.1719933	99.82932768	0	0	0	0	0	0	0
1:13:58	201.8552954	2701.264679	1.884190318	1.683770807	13.86805884	-5.506131848	-6.618813219	47.56553879	1005.699945	28.4	2187.059469	9.88131291682493E-324	478.3443312	239.1719933	99.82932768	0	0	0	0	0	0	0
1:13:58	201.8552954	2701.264679	1.884190318	1.683770807	13.86805884	-5.506131848	-6.618813219	47.56553879	1005.699945	28.4	2187.059469	9.88131291682493E-324	478.3443312	239.1719933	99.82932768	0	0	0	0	0	0	0
1:13:58	201.8552954	2701.264679	1.884190318	1.683770807	13.86805884	-5.506131848	-6.618813219	47.56553879	1005.699945	28.4	2187.059469	9.88131291682493E-324	478.3443312	239.1719933	99.82932768	0	0	0	0	0	0	0
1:13:58	-17.32567901	2696.834304	3.289266754	2.908450123	13.7372593	-3.201022005	-5.610161894	47.52684469	1005.911931	28.4	2199.194747	9.88131291682493E-324	478.2301885	239.1147284	99.82913422	0	0	0	0	0	0	0
1:13:59	-17.32567901	2696.834304	3.289266754	2.908450123	13.7372593	-3.201022005	-5.610161894	47.52684469	1005.911931	28.4	2199.194747	9.88131291682493E-324	478.2301885	239.1147284	99.82913422	0	0	0	0	0	0	0
1:13:59	-17.32567901	2696.834304	3.289266754	2.908450123	13.7372593	-3.201022005	-5.610161894	47.52684469	1005.911931	28.4	2199.194747	9.88131291682493E-324	478.2301885	239.1147284	99.82913422	0	0	0	0	0	0	0
1:13:59	-17.32567901	2696.834304	3.289266754	2.908450123	13.7372593	-3.201022005	-5.610161894	47.52684469	1005.911931	28.4	2199.194747	9.88131291682493E-324	478.2301885	239.1147284	99.82913422	0	0	0	0	0	0	0
1:13:59	-17.32567901	2696.834304	3.289266754	2.908450123	13.7372593	-3.201022005	-5.610161894	47.52684469	1005.911931	28.4	2199.194747	9.88131291682493E-324	478.2301885	239.1147284	99.82913422	0	0	0	0	0	0	0
1:13:59	-17.32567901	2696.834304	3.289266754	2.908450123	13.7372593	-3.201022005	-5.610161894	47.52684469	1005.911931	28.4	2199.194747	9.88131291682493E-324	478.2301885	239.1147284	99.82913422	0	0	0	0	0	0	0
1:13:59	-17.32567901	2696.834304	3.289266754	2.908450123	13.7372593	-3.201022005	-5.610161894	47.52684469	1005.911931	28.4	2199.194747	9.88131291682493E-324	478.2301885	239.1147284	99.82913422	0	0	0	0	0	0	0
1:13:59	-17.32567901	2696.834304	3.289266754	2.908450123	13.7372593	-3.201022005	-5.610161894	47.52684469	1005.911931	28.4	2199.194747	9.88131291682493E-324	478.2301885	239.1147284	99.82913422	0	0	0	0	0	0	0
1:13:59	-17.32567901	2696.834304	3.289266754	2.908450123	13.7372593	-3.201022005	-5.610161894	47.52684469	1005.911931	28.4	2199.194747	9.88131291682493E-324	478.2301885	239.1147284	99.82913422	0	0	0	0	0	0	0
1:13:59	-249.8839149	2654.00768	4.396003663	3.63995237	13.41921981	-1.074143413	-4.129552712	47.51099558	1005.998761	28.4	2211.040476	9.88131291682493E-324	478.1834356	239.0912728	99.82905498	0	0	0	0	0	0	0
1:13:59	-249.8839149	2654.00768	4.396003663	3.63995237	13.41921981	-1.074143413	-4.129552712	47.51099558	1005.998761	28.4	2211.040476	9.88131291682493E-324	478.1834356	239.0912728	99.82905498	0	0	0	0	0	0	0
1:13:59	-249.8839149	2654.00768	4.396003663	3.63995237	13.41921981	-1.074143413	-4.129552712	47.51099558	1005.998761	28.4	2211.040476	9.88131291682493E-324	478.1834356	239.0912728	99.82905498	0	0	0	0	0	0	0
1:13:59	-249.8839149	2654.00768	4.396003663	3.63995237	13.41921981	-1.074143413	-4.129552712	47.51099558	1005.998761	28.4	2211.040476	9.88131291682493E-324	478.1834356	239.0912728	99.82905498	0	0	0	0	0	0	0
1:13:59	-249.8839149	2654.00768	4.396003663	3.63995237	13.41921981	-1.074143413	-4.129552712	47.51099558	1005.998761	28.4	2211.040476	9.88131291682493E-324	478.1834356	239.0912728	99.82905498	0	0	0	0	0	0	0
1:13:59	-249.8839149	2654.00768	4.396003663	3.63995237	13.41921981	-1.074143413	-4.129552712	47.51099558	1005.998761	28.4	2211.040476	9.88131291682493E-324	478.1834356	239.0912728	99.82905498	0	0	0	0	0	0	0
1:13:59	-249.8839149	2654.00768	4.396003663	3.63995237	13.41921981	-1.074143413	-4.129552712	47.51099558	1005.998761	28.4	2211.040476	9.88131291682493E-324	478.1834356	239.0912728	99.82905498	0	0	0	0	0	0	0
1:13:59	-249.8839149	2654.00768	4.396003663	3.63995237	13.41921981	-1.074143413	-4.129552712	47.51099558	1005.998761	28.4	2211.040476	9.88131291682493E-324	478.1834356	239.0912728	99.82905498	0	0	0	0	0	0	0
1:13:59	-170.4371412	2584.255531	5.5004223	4.780906891	12.94394123	0.714003658	-2.403443991	47.50450379	1006.034326	28.4	2221.811232	9.88131291682493E-324	478.1642856	239.0816653	99.82902252	0	0	0	0	0	0	0
1:13:59	-170.4371412	2584.255531	5.5004223	4.780906891	12.94394123	0.714003658	-2.403443991	47.50450379	1006.034326	28.4	2221.811232	9.88131291682493E-324	478.1642856	239.0816653	99.82902252	0	0	0	0	0	0	0
1:13:59	-170.4371412	2584.255531	5.5004223	4.780906891	12.94394123	0.714003658	-2.403443991	47.50450379	1006.034326	28.4	2221.811232	9.88131291682493E-324	478.1642856	239.0816653	99.82902252	0	0	0	0	0	0	0
1:13:59	-170.4371412	2584.255531	5.5004223	4.780906891	12.94394123	0.714003658	-2.403443991	47.50450379	1006.034326	28.4	2221.811232	9.88131291682493E-324	478.1642856	239.0816653	99.82902252	0	0	0	0	0	0	0
1:13:59	-170.4371412	2584.255531	5.5004223	4.780906891	12.94394123	0.714003658	-2.403443991	47.50450379	1006.034326	28.4	2221.811232	9.88131291682493E-324	478.1642856	239.0816653	99.82902252	0	0	0	0	0	0	0
1:13:59	-170.4371412	2584.255531	5.5004223	4.780906891	12.94394123	0.714003658	-2.403443991	47.50450379	1006.034326	28.4	2221.811232	9.88131291682493E-324	478.1642856	239.0816653	99.82902252	0	0	0	0	0	0	0
1:13:59	-170.4371412	2584.255531	5.5004223	4.780906891	12.94394123	0.714003658	-2.403443991	47.50450379	1006.034326	28.4	2221.811232	9.88131291682493E-324	478.1642856	239.0816653	99.82902252	0	0	0	0	0	0	0
1:13:59	-170.4371412	2584.255531	5.5004223	4.780906891	12.94394123	0.714003658	-2.403443991	47.50450379	1006.034326	28.4	2221.811232	9.88131291682493E-324	478.1642856	239.0816653	99.82902252	0	0	0	0	0	0	0
1:13:59	-170.4371412	2584.255531	5.5004223	4.780906891	12.94394123	0.714003658	-2.403443991	47.50450379	1006.034326	28.4	2221.811232	9.88131291682493E-324	478.1642856	239.0816653	99.82902252	0	0	0	0	0	0	0
1:13:59	-360.772829	2496.187184	5.815936174	5.270915462	12.42287993	1.576537498	-0.878196259	47.50184475	1006.048894	28.4	2230.043815	9.88131291682493E-324	478.1564418	239.0777301	99.82900922	0	0	0	0	0	0	0
1:13:59	-360.772829	2496.187184	5.815936174	5.270915462	12.42287993	1.576537498	-0.878196259	47.50184475	1006.048894	28.4	2230.043815	9.88131291682493E-324	478.1564418	239.0777301	99.82900922	0	0	0	0	0	0	0
1:13:59	-360.772829	2496.187184	5.815936174	5.270915462	12.42287993	1.576537498	-0.878196259	47.50184475	1006.048894	28.4	2230.043815	9.88131291682493E-324	478.1564418	239.0777301	99.82900922	0	0	0	0	0	0	0
1:13:59	-360.772829	2496.187184	5.815936174	5.270915462	12.42287993	1.576537498	-0.878196259	47.50184475	1006.048894	28.4	2230.043815	9.88131291682493E-324	478.1564418	239.0777301	99.82900922	0	0	0	0	0	0	0
1:13:59	-360.772829	2496.187184	5.815936174	5.270915462	12.42287993	1.576537498	-0.878196259	47.50184475	1006.048894	28.4	2230.043815	9.88131291682493E-324	478.1564418	239.0777301	99.82900922	0	0	0	0	0	0	0
1:13:59	-360.772829	2496.187184	5.815936174	5.270915462	12.42287993	1.576537498	-0.878196259	47.50184475	1006.048894	28.4	2230.043815	9.88131291682493E-324	478.1564418	239.0777301	99.82900922	0	0	0	0	0	0	0
1:13:59	-360.772829	2496.187184	5.815936174	5.270915462	12.42287993	1.576537498	-0.878196259	47.50184475	1006.048894	28.4	2230.043815	9.88131291682493E-324	478.1564418	239.0777301	99.82900922	0	0	0	0	0	0	0
1:14:00	-360.772829	2496.187184	5.815936174	5.270915462	12.42287993	1.576537498	-0.878196259	47.50184475	1006.048894	28.4	2230.043815	9.88131291682493E-324	478.1564418	239.0777301	99.82900922	0	0	0	0	0	0	0
1:14:00	-199.1963316	2416.026384	5.623906657	5.332474173	11.97939402	1.709458559	0.144602812	47.50075561	1006.05486	28.4	2235.646222	9.88131291682493E-324	478.153229	239.0761183	99.82900378	0	0	0	0	0	0	0
1:14:00	-199.1963316	2416.026384	5.623906657	5.332474173	11.97939402	1.709458559	0.144602812	47.50075561	1006.05486	28.4	2235.646222	9.88131291682493E-324	478.153229	239.0761183	99.82900378	0	0	0	0	0	0	0
1:14:00	-199.1963316	2416.026384	5.623906657	5.332474173	11.97939402	1.709458559	0.144602812	47.50075561	1006.05486	28.4	2235.646222	9.88131291682493E-324	478.153229	239.0761183	99.82900378	0	0	0	0	0	0	0
1:14:00	-199.1963316	2416.026384	5.623906657	5.332474173	11.97939402	1.709458559	0.144602812	47.50075561	1006.05486	28.4	2235.646222	9.88131291682493E-324	478.153229	239.0761183	99.82900378	0	0	0	0	0	0	0
1:14:00	-199.1963316	2416.026384	5.623906657	5.332474173	11.97939402	1.709458559	0.144602812	47.50075561	1006.05486	28.4	2235.646222	9.88131291682493E-324	478.153229	239.0761183	99.82900378	0	0	0	0	0	0	0
1:14:00	-199.1963316	2416.026384	5.623906657	5.332474173	11.97939402	1.709458559	0.144602812	47.50075561	1006.05486	28.4	2235.646222	9.88131291682493E-324	478.153229	239.0761183	99.82900378	0	0	0	0	0	0	0
1:14:00	-199.1963316	2416.026384	5.623906657	5.332474173	11.97939402	1.709458559	0.144602812	47.50075561	1006.05486	28.4	2235.646222	9.88131291682493E-324	478.153229	239.0761183	99.82900378	0	0	0	0	0	0	0
1:14:00	-199.1963316	2416.026384	5.623906657	5.332474173	11.97939402	1.709458559	0.144602812	47.50075561	1006.05486	28.4	2235.646222	9.88131291682493E-324	478.153229	239.0761183	99.82900378	0	0	0	0	0	0	0
1:14:00	-280.5514926	2349.555013	5.215566567	4.960221421	11.63091499	1.595696626	0.747962112	47.5003095	1006.057304	28.4	2239.288278	9.88131291682493E-324	478.151913	239.075458	99.82900155	0	0	0	0	0	0	0
1:14:00	-280.5514926	2349.555013	5.215566567	4.960221421	11.63091499	1.595696626	0.747962112	47.5003095	1006.057304	28.4	2239.288278	9.88131291682493E-324	478.151913	239.075458	99.82900155	0	0	0	0	0	0	0
1:14:00	-280.5514926	2349.555013	5.215566567	4.960221421	11.63091499	1.595696626	0.747962112	47.5003095	1006.057304	28.4	2239.288278	9.88131291682493E-324	478.151913	239.075458	99.82900155	0	0	0	0	0	0	0
1:14:00	-280.5514926	2349.555013	5.215566567	4.960221421	11.63091499	1.595696626	0.747962112	47.5003095	1006.057304	28.4	2239.288278	9.88131291682493E-324	478.151913	239.075458	99.82900155	0	0	0	0	0	0	0
1:14:00	-280.5514926	2349.555013	5.215566567	4.960221421	11.63091499	1.595696626	0.747962112	47.5003095	1006.057304	28.4	2239.288278	9.88131291682493E-324	478.151913	239.075458	99.82900155	0	0	0	0	0	0	0
1:14:00	-280.5514926	2349.555013	5.215566567	4.960221421	11.63091499	1.595696626	0.747962112	47.5003095	1006.057304	28.4	2239.288278	9.88131291682493E-324	478.151913	239.075458	99.82900155	0	0	0	0	0	0	0
1:14:00	-280.5514926	2349.555013	5.215566567	4.960221421	11.63091499	1.595696626	0.747962112	47.5003095	1006.057304	28.4	2239.288278	9.88131291682493E-324	478.151913	239.075458	99.82900155	0	0	0	0	0	0	0
1:14:00	-280.5514926	2349.555013	5.215566567	4.960221421	11.63091499	1.595696626	0.747962112	47.5003095	1006.057304	28.4	2239.288278	9.88131291682493E-324	478.151913	239.075458	99.82900155	0	0	0	0	0	0	0
1:14:00	-280.5514926	2349.555013	5.215566567	4.960221421	11.63091499	1.595696626	0.747962112	47.5003095	1006.057304	28.4	2239.288278	9.88131291682493E-324	478.151913	239.075458	99.82900155	0	0	0	0	0	0	0
1:14:00	-224.8213234	2301.052745	4.840147266	4.571060294	11.37972358	1.442672538	1.053270881	47.85436677	1002.485205	28.4	2241.419088	9.88131291682493E-324	480.1339372	240.0664692	99.83136223	0	0	0	0	0	0	0
1:14:00	-224.8213234	2301.052745	4.840147266	4.571060294	11.37972358	1.442672538	1.053270881	47.85436677	1002.485205	28.4	2241.419088	9.88131291682493E-324	480.1339372	240.0664692	99.83136223	0	0	0	0	0	0	0
1:14:00	-224.8213234	2301.052745	4.840147266	4.571060294	11.37972358	1.442672538	1.053270881	47.85436677	1002.485205	28.4	2241.419088	9.88131291682493E-324	480.1339372	240.0664692	99.83136223	0	0	0	0	0	0	0
1:14:00	-224.8213234	2301.052745	4.840147266	4.571060294	11.37972358	1.442672538	1.053270881	47.85436677	1002.485205	28.4	2241.419088	9.88131291682493E-324	480.1339372	240.0664692	99.83136223	0	0	0	0	0	0	0
1:14:00	-224.8213234	2301.052745	4.840147266	4.571060294	11.37972358	1.442672538	1.053270881	47.85436677	1002.485205	28.4	2241.419088	9.88131291682493E-324	480.1339372	240.0664692	99.83136223	0	0	0	0	0	0	0
1:14:00	-224.8213234	2301.052745	4.840147266	4.571060294	11.37972358	1.442672538	1.053270881	47.85436677	1002.485205	28.4	2241.419088	9.88131291682493E-324	480.1339372	240.0664692	99.83136223	0	0	0	0	0	0	0
1:14:00	-224.8213234	2301.052745	4.840147266	4.571060294	11.37972358	1.442672538	1.053270881	47.85436677	1002.485205	28.4	2241.419088	9.88131291682493E-324	480.1339372	240.0664692	99.83136223	0	0	0	0	0	0	0
1:14:00	-224.8213234	2301.052745	4.840147266	4.571060294	11.37972358	1.442672538	1.053270881	47.85436677	1002.485205	28.4	2241.419088	9.88131291682493E-324	480.1339372	240.0664692	99.83136223	0	0	0	0	0	0	0
1:14:00	-147.2317757	2264.541446	4.58397072	4.529096697	11.18915398	1.296675472	1.175579753	47.99938863	1001.022073	28.4	2238.906124	9.88131291682493E-324	480.9457743	240.4723874	99.83232917	0	0	0	0	0	0	0
1:14:00	-147.2317757	2264.541446	4.58397072	4.529096697	11.18915398	1.296675472	1.175579753	47.99938863	1001.022073	28.4	2238.906124	9.88131291682493E-324	480.9457743	240.4723874	99.83232917	0	0	0	0	0	0	0
1:14:00	-147.2317757	2264.541446	4.58397072	4.529096697	11.18915398	1.296675472	1.175579753	47.99938863	1001.022073	28.4	2238.906124	9.88131291682493E-324	480.9457743	240.4723874	99.83232917	0	0	0	0	0	0	0
1:14:00	-147.2317757	2264.541446	4.58397072	4.529096697	11.18915398	1.296675472	1.175579753	47.99938863	1001.022073	28.4	2238.906124	9.88131291682493E-324	480.9457743	240.4723874	99.83232917	0	0	0	0	0	0	0
1:14:00	-147.2317757	2264.541446	4.58397072	4.529096697	11.18915398	1.296675472	1.175579753	47.99938863	1001.022073	28.4	2238.906124	9.88131291682493E-324	480.9457743	240.4723874	99.83232917	0	0	0	0	0	0	0
1:14:00	-147.2317757	2264.541446	4.58397072	4.529096697	11.18915398	1.296675472	1.175579753	47.99938863	1001.022073	28.4	2238.906124	9.88131291682493E-324	480.9457743	240.4723874	99.83232917	0	0	0	0	0	0	0
1:14:00	-147.2317757	2264.541446	4.58397072	4.529096697	11.18915398	1.296675472	1.175579753	47.99938863	1001.022073	28.4	2238.906124	9.88131291682493E-324	480.9457743	240.4723874	99.83232917	0	0	0	0	0	0	0
1:14:01	-147.2317757	2264.541446	4.58397072	4.529096697	11.18915398	1.296675472	1.175579753	47.99938863	1001.022073	28.4	2238.906124	9.88131291682493E-324	480.9457743	240.4723874	99.83232917	0	0	0	0	0	0	0
1:14:01	-147.2317757	2264.541446	4.58397072	4.529096697	11.18915398	1.296675472	1.175579753	47.99938863	1001.022073	28.4	2238.906124	9.88131291682493E-324	480.9457743	240.4723874	99.83232917	0	0	0	0	0	0	0
1:14:01	-61.36913691	2239.961442	4.466202407	4.064676407	11.06012067	1.188953473	1.199821467	48.05878958	1000.422774	28.4	2226.71451	9.88131291682493E-324	481.2783027	240.6386515	99.83272523	0	0	0	0	0	0	0
1:14:01	-61.36913691	2239.961442	4.466202407	4.064676407	11.06012067	1.188953473	1.199821467	48.05878958	1000.422774	28.4	2226.71451	9.88131291682493E-324	481.2783027	240.6386515	99.83272523	0	0	0	0	0	0	0
1:14:01	-61.36913691	2239.961442	4.466202407	4.064676407	11.06012067	1.188953473	1.199821467	48.05878958	1000.422774	28.4	2226.71451	9.88131291682493E-324	481.2783027	240.6386515	99.83272523	0	0	0	0	0	0	0
1:14:01	-61.36913691	2239.961442	4.466202407	4.064676407	11.06012067	1.188953473	1.199821467	48.05878958	1000.422774	28.4	2226.71451	9.88131291682493E-324	481.2783027	240.6386515	99.83272523	0	0	0	0	0	0	0
1:14:01	-61.36913691	2239.961442	4.466202407	4.064676407	11.06012067	1.188953473	1.199821467	48.05878958	1000.422774	28.4	2226.71451	9.88131291682493E-324	481.2783027	240.6386515	99.83272523	0	0	0	0	0	0	0
1:14:01	-61.36913691	2239.961442	4.466202407	4.064676407	11.06012067	1.188953473	1.199821467	48.05878958	1000.422774	28.4	2226.71451	9.88131291682493E-324	481.2783027	240.6386515	99.83272523	0	0	0	0	0	0	0
1:14:01	-61.36913691	2239.961442	4.466202407	4.064676407	11.06012067	1.188953473	1.199821467	48.05878958	1000.422774	28.4	2226.71451	9.88131291682493E-324	481.2783027	240.6386515	99.83272523	0	0	0	0	0	0	0
1:14:01	-61.36913691	2239.961442	4.466202407	4.064676407	11.06012067	1.188953473	1.199821467	48.05878958	1000.422774	28.4	2226.71451	9.88131291682493E-324	481.2783027	240.6386515	99.83272523	0	0	0	0	0	0	0
1:14:01	-123.5098401	2220.267071	4.227630106	3.834656256	10.96355503	1.096652943	1.173320473	48.08312021	1000.386901	28.4	2214.111246	9.88131291682493E-324	481.4145064	240.7067532	99.83288745	0	0	0	0	0	0	0
1:14:01	-123.5098401	2220.267071	4.227630106	3.834656256	10.96355503	1.096652943	1.173320473	48.08312021	1000.386901	28.4	2214.111246	9.88131291682493E-324	481.4145064	240.7067532	99.83288745	0	0	0	0	0	0	0
1:14:01	-123.5098401	2220.267071	4.227630106	3.834656256	10.96355503	1.096652943	1.173320473	48.08312021	1000.386901	28.4	2214.111246	9.88131291682493E-324	481.4145064	240.7067532	99.83288745	0	0	0	0	0	0	0
1:14:01	-123.5098401	2220.267071	4.227630106	3.834656256	10.96355503	1.096652943	1.173320473	48.08312021	1000.386901	28.4	2214.111246	9.88131291682493E-324	481.4145064	240.7067532	99.83288745	0	0	0	0	0	0	0
1:14:01	-123.5098401	2220.267071	4.227630106	3.834656256	10.96355503	1.096652943	1.173320473	48.08312021	1000.386901	28.4	2214.111246	9.88131291682493E-324	481.4145064	240.7067532	99.83288745	0	0	0	0	0	0	0
1:14:01	-123.5098401	2220.267071	4.227630106	3.834656256	10.96355503	1.096652943	1.173320473	48.08312021	1000.386901	28.4	2214.111246	9.88131291682493E-324	481.4145064	240.7067532	99.83288745	0	0	0	0	0	0	0
1:14:01	-123.5098401	2220.267071	4.227630106	3.834656256	10.96355503	1.096652943	1.173320473	48.08312021	1000.386901	28.4	2214.111246	9.88131291682493E-324	481.4145064	240.7067532	99.83288745	0	0	0	0	0	0	0
1:14:01	-123.5098401	2220.267071	4.227630106	3.834656256	10.96355503	1.096652943	1.173320473	48.08312021	1000.386901	28.4	2214.111246	9.88131291682493E-324	481.4145064	240.7067532	99.83288745	0	0	0	0	0	0	0
1:14:01	136.0641311	2207.513792	4.013003691	3.609499203	10.89594254	1.035481845	1.126744066	48.09308604	1000.781347	28.4	2201.313603	9.88131291682493E-324	481.4702954	240.7346477	99.8329539	0	0	0	0	0	0	0
1:14:01	136.0641311	2207.513792	4.013003691	3.609499203	10.89594254	1.035481845	1.126744066	48.09308604	1000.781347	28.4	2201.313603	9.88131291682493E-324	481.4702954	240.7346477	99.8329539	0	0	0	0	0	0	0
1:14:01	136.0641311	2207.513792	4.013003691	3.609499203	10.89594254	1.035481845	1.126744066	48.09308604	1000.781347	28.4	2201.313603	9.88131291682493E-324	481.4702954	240.7346477	99.8329539	0	0	0	0	0	0	0
1:14:01	136.0641311	2207.513792	4.013003691	3.609499203	10.89594254	1.035481845	1.126744066	48.09308604	1000.781347	28.4	2201.313603	9.88131291682493E-324	481.4702954	240.7346477	99.8329539	0	0	0	0	0	0	0
1:14:01	136.0641311	2207.513792	4.013003691	3.609499203	10.89594254	1.035481845	1.126744066	48.09308604	1000.781347	28.4	2201.313603	9.88131291682493E-324	481.4702954	240.7346477	99.8329539	0	0	0	0	0	0	0
1:14:01	136.0641311	2207.513792	4.013003691	3.609499203	10.89594254	1.035481845	1.126744066	48.09308604	1000.781347	28.4	2201.313603	9.88131291682493E-324	481.4702954	240.7346477	99.8329539	0	0	0	0	0	0	0
1:14:01	136.0641311	2207.513792	4.013003691	3.609499203	10.89594254	1.035481845	1.126744066	48.09308604	1000.781347	28.4	2201.313603	9.88131291682493E-324	481.4702954	240.7346477	99.8329539	0	0	0	0	0	0	0
1:14:01	136.0641311	2207.513792	4.013003691	3.609499203	10.89594254	1.035481845	1.126744066	48.09308604	1000.781347	28.4	2201.313603	9.88131291682493E-324	481.4702954	240.7346477	99.8329539	0	0	0	0	0	0	0
1:14:01	136.0641311	2207.513792	4.013003691	3.609499203	10.89594254	1.035481845	1.126744066	48.09308604	1000.781347	28.4	2201.313603	9.88131291682493E-324	481.4702954	240.7346477	99.8329539	0	0	0	0	0	0	0
1:14:01	90.8942473	2193.971849	3.911478312	3.544225273	10.83285326	0.968805364	1.071312769	48.09716804	1000.942912	28.4	2190.300908	9.88131291682493E-324	481.4931466	240.7460733	99.83298112	0	0	0	0	0	0	0
1:14:01	90.8942473	2193.971849	3.911478312	3.544225273	10.83285326	0.968805364	1.071312769	48.09716804	1000.942912	28.4	2190.300908	9.88131291682493E-324	481.4931466	240.7460733	99.83298112	0	0	0	0	0	0	0
1:14:01	90.8942473	2193.971849	3.911478312	3.544225273	10.83285326	0.968805364	1.071312769	48.09716804	1000.942912	28.4	2190.300908	9.88131291682493E-324	481.4931466	240.7460733	99.83298112	0	0	0	0	0	0	0
1:14:01	90.8942473	2193.971849	3.911478312	3.544225273	10.83285326	0.968805364	1.071312769	48.09716804	1000.942912	28.4	2190.300908	9.88131291682493E-324	481.4931466	240.7460733	99.83298112	0	0	0	0	0	0	0
1:14:01	90.8942473	2193.971849	3.911478312	3.544225273	10.83285326	0.968805364	1.071312769	48.09716804	1000.942912	28.4	2190.300908	9.88131291682493E-324	481.4931466	240.7460733	99.83298112	0	0	0	0	0	0	0
1:14:02	90.8942473	2193.971849	3.911478312	3.544225273	10.83285326	0.968805364	1.071312769	48.09716804	1000.942912	28.4	2190.300908	9.88131291682493E-324	481.4931466	240.7460733	99.83298112	0	0	0	0	0	0	0
1:14:02	90.8942473	2193.971849	3.911478312	3.544225273	10.83285326	0.968805364	1.071312769	48.09716804	1000.942912	28.4	2190.300908	9.88131291682493E-324	481.4931466	240.7460733	99.83298112	0	0	0	0	0	0	0
1:14:02	90.8942473	2193.971849	3.911478312	3.544225273	10.83285326	0.968805364	1.071312769	48.09716804	1000.942912	28.4	2190.300908	9.88131291682493E-324	481.4931466	240.7460733	99.83298112	0	0	0	0	0	0	0
1:14:02	-124.0031883	2182.991474	3.809821517	3.561141872	10.7793143	0.914296277	1.01911371	48.09884003	1001.009089	28.4	2180.280911	9.88131291682493E-324	481.5025064	240.7507532	99.83299227	0	0	0	0	0	0	0
1:14:02	-124.0031883	2182.991474	3.809821517	3.561141872	10.7793143	0.914296277	1.01911371	48.09884003	1001.009089	28.4	2180.280911	9.88131291682493E-324	481.5025064	240.7507532	99.83299227	0	0	0	0	0	0	0
1:14:02	-44.77395064	2180.202579	3.822257213	3.668913498	10.76425144	0.900437022	1.002290968	48.09907202	1001.018271	28.4	2176.721129	9.88131291682493E-324	481.5038052	240.7514026	99.83299381	0	0	0	0	0	0	0
1:14:02	-44.77395064	2180.202579	3.822257213	3.668913498	10.76425144	0.900437022	1.002290968	48.09907202	1001.018271	28.4	2176.721129	9.88131291682493E-324	481.5038052	240.7514026	99.83299381	0	0	0	0	0	0	0
1:14:02	-71.59088841	2175.044291	3.703364616	3.476304638	10.74112092	0.874639694	0.97586622	48.0994061	1001.536933	28.4	2171.601962	9.88131291682493E-324	481.5056753	240.7523377	99.83299604	0	0	0	0	0	0	0
1:14:02	-7.66831073	2173.784033	3.693691693	3.555243711	10.73189674	0.868311755	0.964892976	48.09952488	1001.721347	28.4	2169.78537	9.88131291682493E-324	481.5063402	240.7526701	99.83299683	0	0	0	0	0	0	0
1:14:02	-7.66831073	2173.784033	3.693691693	3.555243711	10.73189674	0.868311755	0.964892976	48.09952488	1001.721347	28.4	2169.78537	9.88131291682493E-324	481.5063402	240.7526701	99.83299683	0	0	0	0	0	0	0
1:14:02	-2.386318867	2170.263461	3.671562684	3.467675975	10.71477391	0.850879523	0.945291504	47.91969592	1001.986902	28.4	2167.173477	9.88131291682493E-324	480.2717778	240.1353889	99.83155797	0	0	0	0	0	0	0
1:14:02	-97.80956408	2167.340815	3.691200118	3.567272624	10.7018153	0.836202895	0.930546563	47.80460539	1002.156857	28.4	2164.650105	9.88131291682493E-324	479.4816578	239.7403289	99.8306371	0	0	0	0	0	0	0
1:14:02	-97.80956408	2167.340815	3.691200118	3.567272624	10.7018153	0.836202895	0.930546563	47.80460539	1002.156857	28.4	2164.650105	9.88131291682493E-324	479.4816578	239.7403289	99.8306371	0	0	0	0	0	0	0
1:14:02	50.35971899	2165.927882	3.647168075	3.360854479	10.69064179	0.829049853	0.9168298	47.73094745	1002.265629	28.4	2162.357907	9.88131291682493E-324	478.975981	239.4874905	99.83004775	0	0	0	0	0	0	0
1:14:02	-32.17881985	2163.387644	3.637387568	3.370826867	10.68169075	0.816231906	0.906011072	47.68380637	1002.335242	28.4	2160.834061	9.88131291682493E-324	478.6523478	239.3256739	99.82967056	0	0	0	0	0	0	0
1:14:02	-32.17881985	2163.387644	3.637387568	3.370826867	10.68169075	0.816231906	0.906011072	47.68380637	1002.335242	28.4	2160.834061	9.88131291682493E-324	478.6523478	239.3256739	99.82967056	0	0	0	0	0	0	0
1:14:02	-141.9858047	2161.535772	3.631128044	3.285529195	10.67368208	0.80694842	0.896207086	47.65363608	1002.379795	28.4	2159.577279	9.88131291682493E-324	478.4452226	239.2221113	99.82942916	0	0	0	0	0	0	0
1:14:02	-164.938035	2159.579014	3.616721948	3.121098685	10.66675653	0.797206989	0.886532535	47.63432709	1002.408309	28.4	2157.690578	9.88131291682493E-324	478.3126625	239.1558312	99.82927466	0	0	0	0	0	0	0
1:14:02	-164.938035	2159.579014	3.616721948	3.121098685	10.66675653	0.797206989	0.886532535	47.63432709	1002.408309	28.4	2157.690578	9.88131291682493E-324	478.3126625	239.1558312	99.82927466	0	0	0	0	0	0	0
1:14:02	-224.0395424	2157.486089	3.544502047	3.208143158	10.66052418	0.772532473	0.877180822	47.62196934	1002.426558	28.4	2156.18589	9.88131291682493E-324	478.227824	239.113412	99.82917578	0	0	0	0	0	0	0
1:14:02	-62.39430714	2157.720457	3.58428131	3.401171621	10.65509547	0.722340783	0.866675726	47.61406038	1002.438237	28.4	2155.22657	9.88131291682493E-324	478.1735273	239.0862637	99.8291125	0	0	0	0	0	0	0
1:14:02	-62.39430714	2157.720457	3.58428131	3.401171621	10.65509547	0.722340783	0.866675726	47.61406038	1002.438237	28.4	2155.22657	9.88131291682493E-324	478.1735273	239.0862637	99.8291125	0	0	0	0	0	0	0
1:14:02	-246.4458766	2156.341853	3.540500038	3.231749838	10.6524211	0.600938101	0.850232465	47.60899864	1002.445712	28.4	2154.367445	9.88131291682493E-324	478.1387775	239.0688888	99.829072	0	0	0	0	0	0	0
1:14:02	-99.473441	2155.215626	3.437920025	3.375039896	10.65350951	0.357440385	0.811668778	47.60575913	1002.450495	28.4	2153.048485	9.88131291682493E-324	478.1165376	239.0577688	99.82904608	0	0	0	0	0	0	0
1:14:02	-99.473441	2155.215626	3.437920025	3.375039896	10.65350951	0.357440385	0.811668778	47.60575913	1002.450495	28.4	2153.048485	9.88131291682493E-324	478.1165376	239.0577688	99.82904608	0	0	0	0	0	0	0
1:14:02	-200.9226422	2154.13364	3.270388816	3.105105533	10.65984608	0.072201846	0.758508018	47.60368584	1002.453557	28.4	2152.20859	9.88131291682493E-324	478.1023041	239.050652	99.82902949	0	0	0	0	0	0	0
1:14:02	-43.01341104	2154.48901	3.037608842	2.895707541	10.67026149	-0.250950818	0.683965131	47.60235894	1002.455517	28.4	2151.340978	9.88131291682493E-324	478.0931946	239.0460973	99.82901887	0	0	0	0	0	0	0
1:14:02	-43.01341104	2154.48901	3.037608842	2.895707541	10.67026149	-0.250950818	0.683965131	47.60235894	1002.455517	28.4	2151.340978	9.88131291682493E-324	478.0931946	239.0460973	99.82901887	0	0	0	0	0	0	0
1:14:02	-0.096063063	2156.036286	2.845909659	2.551172827	10.69140736	-0.641968524	0.573137684	47.60150972	1002.456771	28.4	2150.801666	9.88131291682493E-324	478.0873645	239.0431823	99.82901208	0	0	0	0	0	0	0
1:14:02	-0.096063063	2156.036286	2.845909659	2.551172827	10.69140736	-0.641968524	0.573137684	47.60150972	1002.456771	28.4	2150.801666	9.88131291682493E-324	478.0873645	239.0431823	99.82901208	0	0	0	0	0	0	0
1:14:02	98.30959964	2159.537703	2.666542182	2.449590609	10.71826071	-1.028579855	0.442888118	47.60096622	1002.457573	28.4	2150.475746	9.88131291682493E-324	478.0836333	239.0413167	99.82900773	0	0	0	0	0	0	0
1:14:02	109.1603438	2163.21333	2.471626996	2.02465799	10.75528685	-1.458611107	0.275928395	47.60061838	1002.458087	28.4	2150.301837	9.88131291682493E-324	478.0812453	239.0401227	99.82900495	0	0	0	0	0	0	0
1:14:03	109.1603438	2163.21333	2.471626996	2.02465799	10.75528685	-1.458611107	0.275928395	47.60061838	1002.458087	28.4	2150.301837	9.88131291682493E-324	478.0812453	239.0401227	99.82900495	0	0	0	0	0	0	0
1:14:03	124.00726	2168.756331	2.331561278	1.929621113	10.79606359	-1.874511109	0.094994173	47.60039576	1002.458416	28.4	2150.230456	9.88131291682493E-324	478.079717	239.0393585	99.82900317	0	0	0	0	0	0	0
1:14:03	142.1661664	2174.745372	2.111759218	1.978677513	10.8483607	-2.32576711	-0.122203729	47.60025329	1002.458626	28.4	2150.247572	9.88131291682493E-324	478.0787389	239.0388694	99.82900203	0	0	0	0	0	0	0
1:14:03	142.1661664	2174.745372	2.111759218	1.978677513	10.8483607	-2.32576711	-0.122203729	47.60025329	1002.458626	28.4	2150.247572	9.88131291682493E-324	478.0787389	239.0388694	99.82900203	0	0	0	0	0	0	0
1:14:03	147.6593065	2181.905438	1.936605899	1.991793608	10.90163084	-2.75441095	-0.347890387	47.60016211	1002.458761	28.4	2150.323486	9.88131291682493E-324	478.0781129	239.0385564	99.8290013	0	0	0	0	0	0	0
1:14:03	185.3416362	2190.15372	1.595787776	1.498867909	10.96912374	-3.204143008	-0.607329848	47.60010375	1002.458847	28.4	2150.470951	9.88131291682493E-324	478.0777122	239.0383561	99.82900083	0	0	0	0	0	0	0
1:14:03	185.3416362	2190.15372	1.595787776	1.498867909	10.96912374	-3.204143008	-0.607329848	47.60010375	1002.458847	28.4	2150.470951	9.88131291682493E-324	478.0777122	239.0383561	99.82900083	0	0	0	0	0	0	0
1:14:03	142.3010471	2198.504101	1.333824176	1.410075462	11.03947919	-3.628171525	-0.869251102	47.6000664	1003.754902	28.4	2150.659969	9.88131291682493E-324	478.0774558	239.0382279	99.82900053	0	0	0	0	0	0	0
1:14:03	174.2163902	2208.215345	1.097487473	1.107568296	11.10858668	-3.999349776	-1.115920706	47.60004249	1004.584377	28.4	2150.8723	9.88131291682493E-324	478.0772917	239.0381459	99.82900034	0	0	0	0	0	0	0
1:14:03	174.2163902	2208.215345	1.097487473	1.107568296	11.10858668	-3.999349776	-1.115920706	47.60004249	1004.584377	28.4	2150.8723	9.88131291682493E-324	478.0772917	239.0381459	99.82900034	0	0	0	0	0	0	0
1:14:03	147.5159697	2221.261061	0.840351983	0.786043709	11.20093548	-4.418103857	-1.420349252	47.5640272	1005.115241	28.4	2151.204352	9.88131291682493E-324	478.0771867	239.0380934	99.82900022	0	0	0	0	0	0	0
1:14:03	367.6082206	2234.279399	0.608705269	0.647147974	11.28571871	-4.783746468	-1.698223521	47.54097741	1005.454995	28.4	2151.543745	9.88131291682493E-324	478.0771195	239.0380597	99.82900014	0	0	0	0	0	0	0
1:14:03	367.6082206	2234.279399	0.608705269	0.647147974	11.28571871	-4.783746468	-1.698223521	47.54097741	1005.454995	28.4	2151.543745	9.88131291682493E-324	478.0771195	239.0380597	99.82900014	0	0	0	0	0	0	0
1:14:03	422.4740612	2248.005615	0.498731372	0.275414703	11.37669997	-5.14647774	-1.983623053	47.52622554	1005.672436	28.4	2151.947997	9.88131291682493E-324	478.0770765	239.0380382	99.82900009	0	0	0	0	0	0	0
1:14:03	442.7475592	2263.579754	0.195388078	-0.04773459	11.48272798	-5.526945753	-2.297118754	47.51678435	1005.811599	28.4	2152.460798	9.88131291682493E-324	478.0770489	239.0380245	99.82900006	0	0	0	0	0	0	0
1:14:03	442.7475592	2263.579754	0.195388078	-0.04773459	11.48272798	-5.526945753	-2.297118754	47.51678435	1005.811599	28.4	2152.460798	9.88131291682493E-324	478.0770489	239.0380245	99.82900006	0	0	0	0	0	0	0
1:14:03	457.8065179	2279.634682	-0.02155163	-0.068750138	11.59054591	-5.888925282	-2.608036003	47.51074198	1005.900664	28.4	2153.031751	9.88131291682493E-324	478.0770313	239.0380157	99.82900004	0	0	0	0	0	0	0
1:14:03	361.5263714	2294.410397	-0.198113043	-0.313800088	11.69162938	-6.209592181	-2.890983042	47.50687487	1005.957665	28.4	2153.5972	9.88131291682493E-324	478.07702	239.03801	99.82900002	0	0	0	0	0	0	0
1:14:03	361.5263714	2294.410397	-0.198113043	-0.313800088	11.69162938	-6.209592181	-2.890983042	47.50687487	1005.957665	28.4	2153.5972	9.88131291682493E-324	478.07702	239.03801	99.82900002	0	0	0	0	0	0	0
1:14:03	342.6433177	2314.096014	-0.400032348	-0.459392056	11.8206428	-6.564138996	-3.230909147	47.50439992	1005.994145	28.4	2154.391648	9.88131291682493E-324	478.0770128	239.0380064	99.82900001	0	0	0	0	0	0	0
1:14:03	291.3638433	2332.003169	-0.565740702	-0.656290916	11.93821139	-6.869048957	-3.531501854	47.50281595	1006.017493	28.4	2155.150855	9.88131291682493E-324	478.0770082	239.0380041	99.82900001	0	0	0	0	0	0	0
1:14:03	291.3638433	2332.003169	-0.565740702	-0.656290916	11.93821139	-6.869048957	-3.531501854	47.50281595	1006.017493	28.4	2155.150855	9.88131291682493E-324	478.0770082	239.0380041	99.82900001	0	0	0	0	0	0	0
1:14:03	362.3925797	2350.373308	-0.75159405	-0.724386186	12.05577529	-7.146031333	-3.819441186	47.50180221	1006.032436	28.4	2155.952747	9.88131291682493E-324	478.0770053	239.0380026	99.82900001	0	0	0	0	0	0	0
1:14:03	393.802171	2370.290477	-0.853100192	-0.908127159	12.17813619	-7.408540053	-4.108402359	47.50115341	1006.041999	28.4	2156.848078	9.88131291682493E-324	478.0770034	239.0380017	99.829	0	0	0	0	0	0	0
1:14:03	393.802171	2370.290477	-0.853100192	-0.908127159	12.17813619	-7.408540053	-4.108402359	47.50115341	1006.041999	28.4	2156.848078	9.88131291682493E-324	478.0770034	239.0380017	99.829	0	0	0	0	0	0	0
1:14:03	416.0468695	2392.525945	-1.026184123	-1.062361382	12.31904716	-7.680065634	-4.42201751	47.50073818	1006.048119	28.4	2157.94661	9.88131291682493E-324	478.0770022	239.0380011	99.829	0	0	0	0	0	0	0
1:14:03	416.0468695	2392.525945	-1.026184123	-1.062361382	12.31904716	-7.680065634	-4.42201751	47.50073818	1006.048119	28.4	2157.94661	9.88131291682493E-324	478.0770022	239.0380011	99.829	0	0	0	0	0	0	0
1:14:03	442.8107965	2418.284165	-1.132597839	-1.060311284	12.47323018	-7.947642006	-4.757291206	47.50047244	1006.052036	28.4	2159.27707	9.88131291682493E-324	478.0770014	239.0380007	99.829	0	0	0	0	0	0	0
1:14:03	545.2025097	2443.053946	-1.222502617	-1.021679222	12.61490732	-8.171130884	-5.058546372	47.50030236	1006.054543	28.4	2160.583365	9.88131291682493E-324	478.0770009	239.0380004	99.829	0	0	0	0	0	0	0
1:14:03	545.2025097	2443.053946	-1.222502617	-1.021679222	12.61490732	-8.171130884	-5.058546372	47.50030236	1006.054543	28.4	2160.583365	9.88131291682493E-324	478.0770009	239.0380004	99.829	0	0	0	0	0	0	0
1:14:03	501.6588462	2466.175445	-1.293721675	-1.002994702	12.75346068	-8.373403766	-5.344789678	47.50019351	1006.056148	28.4	2161.956154	9.88131291682493E-324	478.0770006	239.0380003	99.829	0	0	0	0	0	0	0
1:14:03	537.1113016	2491.929965	-1.376261872	-1.132236609	12.90189484	-8.55181841	-5.639345394	47.50012385	1006.057175	28.4	2163.555018	9.88131291682493E-324	478.0770004	239.0380002	99.829	0	0	0	0	0	0	0
1:14:04	537.1113016	2491.929965	-1.376261872	-1.132236609	12.90189484	-8.55181841	-5.639345394	47.50012385	1006.057175	28.4	2163.555018	9.88131291682493E-324	478.0770004	239.0380002	99.829	0	0	0	0	0	0	0
1:14:04	569.836033	2517.109618	-1.355567598	-1.24779143	13.0461727	-8.690883782	-5.911301052	47.50007926	1006.057832	28.4	2165.193252	9.88131291682493E-324	478.0770002	239.0380001	99.829	0	0	0	0	0	0	0
1:14:04	641.5514611	2544.034275	-1.342323263	-1.321746515	13.19855053	-8.791685621	-6.181792673	47.50005073	1006.058252	28.4	2167.062761	9.88131291682493E-324	478.0770001	239.0380001	99.829	0	0	0	0	0	0	0
1:14:04	641.5514611	2544.034275	-1.342323263	-1.321746515	13.19855053	-8.791685621	-6.181792673	47.50005073	1006.058252	28.4	2167.062761	9.88131291682493E-324	478.0770001	239.0380001	99.829	0	0	0	0	0	0	0
1:14:04	588.4119751	2570.279096	-1.161206888	-1.14319777	13.33931234	-8.841158797	-6.424427311	47.50003247	1006.058521	28.4	2168.955127	9.88131291682493E-324	478.0770001	239.038	99.829	0	0	0	0	0	0	0
1:14:04	550.7934241	2593.036262	-1.021372408	-0.965686573	13.4611599	-8.81970163	-6.628353479	47.50002078	1006.058694	28.4	2170.748521	9.88131291682493E-324	478.0770001	239.038	99.829	0	0	0	0	0	0	0
1:14:04	550.7934241	2593.036262	-1.021372408	-0.965686573	13.4611599	-8.81970163	-6.628353479	47.50002078	1006.058694	28.4	2170.748521	9.88131291682493E-324	478.0770001	239.038	99.829	0	0	0	0	0	0	0
1:14:04	554.2761514	2619.249967	-0.722478341	-0.750639406	13.59034233	-8.584569043	-6.821746227	47.5000133	1005.095804	28.4	2173.002414	9.88131291682493E-324	478.077	239.038	99.829	0	0	0	0	0	0	0
1:14:04	594.2015369	2641.636699	-0.385906138	-0.34772922	13.69317909	-8.281604188	-6.963157585	47.50000851	1004.479555	28.4	2175.081945	9.88131291682493E-324	478.077	239.038	99.829	0	0	0	0	0	0	0
1:14:04	594.2015369	2641.636699	-0.385906138	-0.34772922	13.69317909	-8.281604188	-6.963157585	47.50000851	1004.479555	28.4	2175.081945	9.88131291682493E-324	478.077	239.038	99.829	0	0	0	0	0	0	0
1:14:04	393.3945036	2661.465367	0.030660071	-0.190626701	13.77919462	-7.88794668	-7.058940854	47.54000545	1004.085155	28.4	2177.252765	9.88131291682493E-324	478.305	239.152	99.8292	0	0	0	0	0	0	0
1:14:04	349.6854023	2680.300635	0.587262446	0.411238911	13.84752456	-7.402925875	-7.104842147	47.59760349	1003.832739	28.4	2179.669249	9.88131291682493E-324	478.63332	239.31616	99.829488	0	0	0	0	0	0	0
1:14:04	349.6854023	2680.300635	0.587262446	0.411238911	13.84752456	-7.402925875	-7.104842147	47.59760349	1003.832739	28.4	2179.669249	9.88131291682493E-324	478.63332	239.31616	99.829488	0	0	0	0	0	0	0
1:14:04	225.8453775	2694.219287	1.005127965	0.860472903	13.89565572	-6.91375256	-7.104298974	47.63446623	1003.671193	28.4	2182.08888	9.88131291682493E-324	478.8434448	239.4212224	99.82967232	0	0	0	0	0	0	0
1:14:04	246.5986016	2705.020583	1.410601898	1.134142658	13.92689966	-6.459281639	-7.073191343	47.65805839	1003.567804	28.4	2184.300083	9.88131291682493E-324	478.9779247	239.4884623	99.82979028	0	0	0	0	0	0	0
1:14:04	246.5986016	2705.020583	1.410601898	1.134142658	13.92689966	-6.459281639	-7.073191343	47.65805839	1003.567804	28.4	2184.300083	9.88131291682493E-324	478.9779247	239.4884623	99.82979028	0	0	0	0	0	0	0
1:14:04	103.970785	2712.421573	1.830385215	1.483251301	13.94089578	-5.914140249	-6.97492246	47.67315737	1003.501634	28.4	2186.980493	9.88131291682493E-324	479.0639918	239.5314959	99.82986578	0	0	0	0	0	0	0
1:14:04	183.0987824	2718.024407	2.143646537	1.601600833	13.9431733	-5.427409759	-6.862390374	47.68282072	1003.459286	28.4	2189.357876	9.88131291682493E-324	479.1190747	239.5590374	99.8299141	0	0	0	0	0	0	0
1:14:04	183.0987824	2718.024407	2.143646537	1.601600833	13.9431733	-5.427409759	-6.862390374	47.68282072	1003.459286	28.4	2189.357876	9.88131291682493E-324	479.1190747	239.5590374	99.8299141	0	0	0	0	0	0	0
1:14:04	130.5425407	2720.21218	2.341253784	1.786984533	13.93503091	-4.968662246	-6.72572984	47.68900526	1003.432183	28.4	2191.64328	9.88131291682493E-324	479.1543278	239.5766639	99.82994502	0	0	0	0	0	0	0
1:14:04	130.5425407	2720.21218	2.341253784	1.786984533	13.93503091	-4.968662246	-6.72572984	47.68900526	1003.432183	28.4	2191.64328	9.88131291682493E-324	479.1543278	239.5766639	99.82994502	0	0	0	0	0	0	0
1:14:04	59.90838608	2720.517435	2.634922422	2.152950101	13.91581978	-4.511103837	-6.559547097	47.69296337	1003.414837	28.4	2193.944699	9.88131291682493E-324	479.1768898	239.5879449	99.82996482	0	0	0	0	0	0	0
1:14:04	-33.26299291	2716.125559	2.95259035	2.387168065	13.87500466	-3.936666456	-6.291790142	47.69549655	1003.403736	28.4	2196.915168	9.88131291682493E-324	479.1913295	239.5951647	99.82997748	0	0	0	0	0	0	0
1:14:04	-33.26299291	2716.125559	2.95259035	2.387168065	13.87500466	-3.936666456	-6.291790142	47.69549655	1003.403736	28.4	2196.915168	9.88131291682493E-324	479.1913295	239.5951647	99.82997748	0	0	0	0	0	0	0
1:14:04	-10.14299546	2712.542958	3.257017824	2.747587561	13.83272298	-3.448066532	-6.046625691	47.69711779	1003.396631	28.4	2199.441827	9.88131291682493E-324	479.2005709	239.5997854	99.82998559	0	0	0	0	0	0	0
1:14:04	-59.2161971	2706.692133	3.468891407	3.024136039	13.78746271	-3.01388258	-5.800720442	47.69815539	1003.392084	28.4	2201.771209	9.88131291682493E-324	479.2064854	239.6027427	99.82999078	0	0	0	0	0	0	0
1:14:04	-59.2161971	2706.692133	3.468891407	3.024136039	13.78746271	-3.01388258	-5.800720442	47.69815539	1003.392084	28.4	2201.771209	9.88131291682493E-324	479.2064854	239.6027427	99.82999078	0	0	0	0	0	0	0
1:14:04	-13.77044614	2700.794005	3.657610501	3.370407065	13.73661613	-2.589324851	-5.541221083	47.69881945	1003.389174	28.4	2204.039094	9.88131291682493E-324	479.2102706	239.6046353	99.8299941	0	0	0	0	0	0	0
1:14:04	-56.64812553	2692.587083	3.89831072	3.390500522	13.67327433	-2.142767905	-5.242341493	47.69924445	1003.387311	28.4	2206.43782	9.88131291682493E-324	479.2126932	239.6058466	99.82999622	0	0	0	0	0	0	0
1:14:04	-56.64812553	2692.587083	3.89831072	3.390500522	13.67327433	-2.142767905	-5.242341493	47.69924445	1003.387311	28.4	2206.43782	9.88131291682493E-324	479.2126932	239.6058466	99.82999622	0	0	0	0	0	0	0
1:14:04	-219.5202403	2683.138333	4.091598861	3.659760334	13.60457557	-1.728091459	-4.942418556	47.69951645	1003.386119	28.4	2208.708605	9.88131291682493E-324	479.2142436	239.6066218	99.82999758	0	0	0	0	0	0	0
1:14:04	-207.8405938	2672.326373	4.333263271	3.909846614	13.52592836	-1.302658534	-4.612427876	47.69969053	1003.385356	28.4	2211.048387	9.88131291682493E-324	479.2152359	239.607118	99.82999845	0	0	0	0	0	0	0
1:14:05	-207.8405938	2672.326373	4.333263271	3.909846614	13.52592836	-1.302658534	-4.612427876	47.69969053	1003.385356	28.4	2211.048387	9.88131291682493E-324	479.2152359	239.607118	99.82999845	0	0	0	0	0	0	0
1:14:05	-236.24546	2660.681559	4.490408493	3.941661833	13.44915415	-0.910581462	-4.28939384	47.69980194	1003.384868	28.4	2213.232888	9.88131291682493E-324	479.215871	239.6074355	99.82999901	0	0	0	0	0	0	0
1:14:05	-69.48641443	2650.909638	4.703261436	4.209423573	13.37641866	-0.562452135	-3.992692058	47.69987324	1003.384556	28.4	2215.164568	9.88131291682493E-324	479.2162774	239.6076387	99.82999937	0	0	0	0	0	0	0
1:14:05	-69.48641443	2650.909638	4.703261436	4.209423573	13.37641866	-0.562452135	-3.992692058	47.69987324	1003.384556	28.4	2215.164568	9.88131291682493E-324	479.2162774	239.6076387	99.82999937	0	0	0	0	0	0	0
1:14:05	-211.4477452	2637.779408	4.889767319	4.273911087	13.28794794	-0.181929367	-3.640042917	47.69991887	1003.384356	28.4	2217.333804	9.88131291682493E-324	479.2165376	239.6077688	99.82999959	0	0	0	0	0	0	0
1:14:05	-211.4477452	2637.779408	4.889767319	4.273911087	13.28794794	-0.181929367	-3.640042917	47.69991887	1003.384356	28.4	2217.333804	9.88131291682493E-324	479.2165376	239.6077688	99.82999959	0	0	0	0	0	0	0
1:14:05	-264.8458769	2624.758661	5.068291084	4.476263095	13.20748668	0.139005205	-3.324947467	47.69994808	1003.384228	28.4	2219.213114	9.88131291682493E-324	479.216704	239.607852	99.82999974	0	0	0	0	0	0	0
1:14:05	-251.3116812	2609.938583	5.266386294	4.679048381	13.11027148	0.490163331	-2.963046379	47.69996677	1003.336266	28.4	2221.269713	9.88131291682493E-324	479.2168106	239.6079053	99.82999983	0	0	0	0	0	0	0
1:14:05	-251.3116812	2609.938583	5.266386294	4.679048381	13.11027148	0.490163331	-2.963046379	47.69996677	1003.336266	28.4	2221.269713	9.88131291682493E-324	479.2168106	239.6079053	99.82999983	0	0	0	0	0	0	0
1:14:05	-472.479836	2596.515293	5.598247228	4.927750964	13.02045375	0.786104532	-2.644029682	47.69997873	1003.30557	28.4	2223.093816	9.88131291682493E-324	479.2168788	239.6079394	99.82999989	0	0	0	0	0	0	0
1:14:05	-453.634855	2580.228748	5.781358226	5.261600617	12.9148904	1.095026901	-2.284858997	47.69998639	1003.285925	28.4	2224.979843	9.88131291682493E-324	479.2169224	239.6079612	99.82999993	0	0	0	0	0	0	0
1:14:05	-453.634855	2580.228748	5.781358226	5.261600617	12.9148904	1.095026901	-2.284858997	47.69998639	1003.285925	28.4	2224.979843	9.88131291682493E-324	479.2169224	239.6079612	99.82999993	0	0	0	0	0	0	0
1:14:05	-448.0897472	2565.451879	5.885269265	5.447104395	12.81760985	1.351337216	-1.971829758	47.69999129	1003.273352	28.4	2226.590099	9.88131291682493E-324	479.2169503	239.6079752	99.82999996	0	0	0	0	0	0	0
1:14:05	-326.2169182	2550.320962	6.049332329	5.474906813	12.72003031	1.584055818	-1.667731045	47.69999443	1003.265305	28.4	2228.110383	9.88131291682493E-324	479.2169682	239.6079841	99.82999997	0	0	0	0	0	0	0
1:14:05	-326.2169182	2550.320962	6.049332329	5.474906813	12.72003031	1.584055818	-1.667731045	47.69999443	1003.265305	28.4	2228.110383	9.88131291682493E-324	479.2169682	239.6079841	99.82999997	0	0	0	0	0	0	0
1:14:05	-290.3520277	2532.899376	6.115932691	5.54770036	12.6140994	1.808195724	-1.353667869	47.69999643	1003.260155	28.4	2229.629365	9.88131291682493E-324	479.2169797	239.6079898	99.82999998	0	0	0	0	0	0	0
1:14:05	-321.5410177	2515.545921	6.220236922	5.62400823	12.50882361	2.007205263	-1.056187436	47.69999772	1003.256859	28.4	2231.026474	9.88131291682493E-324	479.216987	239.6079935	99.82999999	0	0	0	0	0	0	0
1:14:05	-321.5410177	2515.545921	6.220236922	5.62400823	12.50882361	2.007205263	-1.056187436	47.69999772	1003.256859	28.4	2231.026474	9.88131291682493E-324	479.216987	239.6079935	99.82999999	0	0	0	0	0	0	0
1:14:05	-290.4715713	2500.735629	6.34635163	5.715525268	12.41440711	2.138251368	-0.796559959	47.69999854	1003.25475	28.4	2232.224423	9.88131291682493E-324	479.2169917	239.6079958	99.82999999	0	0	0	0	0	0	0
1:14:05	-290.4715713	2500.735629	6.34635163	5.715525268	12.41440711	2.138251368	-0.796559959	47.69999854	1003.25475	28.4	2232.224423	9.88131291682493E-324	479.2169917	239.6079958	99.82999999	0	0	0	0	0	0	0
1:14:05	-293.8062057	2481.331803	6.225065043	5.664336171	12.30806055	2.172640876	-0.515958374	47.69999906	1003.2534	28.4	2233.516471	9.88131291682493E-324	479.2169947	239.6079973	99.83	0	0	0	0	0	0	0
1:14:05	-293.8062057	2481.331803	6.225065043	5.664336171	12.30806055	2.172640876	-0.515958374	47.69999906	1003.2534	28.4	2233.516471	9.88131291682493E-324	479.2169947	239.6079973	99.83	0	0	0	0	0	0	0
1:14:05	-360.5356916	2462.187754	6.217241628	5.69641515	12.20223875	2.160970161	-0.255413359	47.6999994	1003.252536	28.4	2234.735141	9.88131291682493E-324	479.2169966	239.6079983	99.83	0	0	0	0	0	0	0
1:14:05	-379.5747626	2441.023162	6.010834642	5.543065696	12.0921928	2.109020903	-0.00822455	47.69999962	1003.251983	28.4	2235.92661	9.88131291682493E-324	479.2169978	239.6079989	99.83	0	0	0	0	0	0	0
1:14:05	-379.5747626	2441.023162	6.010834642	5.543065696	12.0921928	2.109020903	-0.00822455	47.69999962	1003.251983	28.4	2235.92661	9.88131291682493E-324	479.2169978	239.6079989	99.83	0	0	0	0	0	0	0
1:14:05	-379.6258881	2423.792464	5.981494171	5.456322045	12.00076339	2.057213378	0.187936288	47.69999975	1003.251629	28.4	2236.892151	9.88131291682493E-324	479.2169986	239.6079993	99.83	0	0	0	0	0	0	0
1:14:05	-324.6264484	2405.356577	5.865996269	5.355726109	11.90460857	1.987136562	0.372559224	47.69999984	1003.251403	28.4	2237.839376	9.88131291682493E-324	479.2169991	239.6079996	99.83	0	0	0	0	0	0	0
1:14:05	-324.6264484	2405.356577	5.865996269	5.355726109	11.90460857	1.987136562	0.372559224	47.69999984	1003.251403	28.4	2237.839376	9.88131291682493E-324	479.2169991	239.6079996	99.83	0	0	0	0	0	0	0
1:14:05	-333.614327	2389.851609	5.719637612	5.18762471	11.82354949	1.9236074	0.518237904	47.6999999	1003.251258	28.4	2238.607641	9.88131291682493E-324	479.2169994	239.6079997	99.83	0	0	0	0	0	0	0
1:14:05	-333.3205293	2374.82715	5.623688072	5.265319814	11.74911167	1.857548736	0.641952258	47.69999994	1003.251165	28.4	2239.28477	9.88131291682493E-324	479.2169996	239.6079998	99.83	0	0	0	0	0	0	0
1:14:05	-333.3205293	2374.82715	5.623688072	5.265319814	11.74911167	1.857548736	0.641952258	47.69999994	1003.251165	28.4	2239.28477	9.88131291682493E-324	479.2169996	239.6079998	99.83	0	0	0	0	0	0	0
1:14:05	-262.4149787	2360.460736	5.452840366	4.995484681	11.67639147	1.791511191	0.752169445	47.69999996	1003.251106	28.4	2239.912973	9.88131291682493E-324	479.2169998	239.6079999	99.83	0	0	0	0	0	0	0
1:14:06	-271.3067864	2347.131791	5.285417834	4.801350196	11.60917054	1.728527162	0.843908445	47.69999997	1003.251068	28.4	2240.457103	9.88131291682493E-324	479.2169998	239.6079999	99.83	0	0	0	0	0	0	0
1:14:06	-271.3067864	2347.131791	5.285417834	4.801350196	11.60917054	1.728527162	0.843908445	47.69999997	1003.251068	28.4	2240.457103	9.88131291682493E-324	479.2169998	239.6079999	99.83	0	0	0	0	0	0	0
1:14:06	-311.9956233	2334.670426	5.196307414	4.658784125	11.55246915	1.668737384	0.916541405	47.69999998	1003.251043	28.4	2240.898906	9.88131291682493E-324	479.2169999	239.608	99.83	0	0	0	0	0	0	0
1:14:06	-333.2522789	2322.439673	5.077636745	4.70494184	11.49206025	1.609071926	0.984506499	47.69999999	1003.251028	28.4	2241.33682	9.88131291682493E-324	479.2169999	239.608	99.83	0	0	0	0	0	0	0
1:14:06	-333.2522789	2322.439673	5.077636745	4.70494184	11.49206025	1.609071926	0.984506499	47.69999999	1003.251028	28.4	2241.33682	9.88131291682493E-324	479.2169999	239.608	99.83	0	0	0	0	0	0	0
1:14:06	-338.1865785	2312.467151	5.039247517	4.783402778	11.44215856	1.560006032	1.037164159	47.69999999	1003.251018	28.4	2241.686445	9.88131291682493E-324	479.217	239.608	99.83	0	0	0	0	0	0	0
1:14:06	-197.6854902	2304.394016	4.884358411	4.656457778	11.39778148	1.520323861	1.079985062	47.7	1003.251011	28.4	2241.981645	9.88131291682493E-324	479.217	239.608	99.83	0	0	0	0	0	0	0
1:14:06	-197.6854902	2304.394016	4.884358411	4.656457778	11.39778148	1.520323861	1.079985062	47.7	1003.251011	28.4	2241.981645	9.88131291682493E-324	479.217	239.608	99.83	0	0	0	0	0	0	0
1:14:06	-278.7705938	2295.55201	4.871549383	4.648492978	11.35554015	1.476487271	1.11535044	47.7	1004.690647	28.4	2242.237892	9.88131291682493E-324	479.217	239.608	99.83	0	0	0	0	0	0	0
1:14:06	-405.7333	2287.310847	4.780511605	4.573075506	11.31330569	1.435631853	1.145784281	47.7	1005.612014	28.4	2242.471811	9.88131291682493E-324	479.217	239.608	99.83	0	0	0	0	0	0	0
1:14:06	-405.7333	2287.310847	4.780511605	4.573075506	11.31330569	1.435631853	1.145784281	47.7	1005.612014	28.4	2242.471811	9.88131291682493E-324	479.217	239.608	99.83	0	0	0	0	0	0	0
1:14:06	-267.746432	2280.069382	4.715367427	4.521168324	11.27503564	1.399604386	1.16966194	47.592	1006.201689	28.4	2242.662999	9.88131291682493E-324	478.88508	239.44204	99.82964	0	0	0	0	0	0	0
1:14:06	-368.8096765	2273.294204	4.685995153	4.735947727	11.23990281	1.371946807	1.187823642	47.52288	1006.579081	28.4	2242.816039	9.88131291682493E-324	478.6726512	239.3358256	99.8294096	0	0	0	0	0	0	0
1:14:06	-368.8096765	2273.294204	4.685995153	4.735947727	11.23990281	1.371946807	1.187823642	47.52288	1006.579081	28.4	2242.816039	9.88131291682493E-324	478.6726512	239.3358256	99.8294096	0	0	0	0	0	0	0
1:14:06	-292.7137529	2266.529451	4.718036898	4.598606545	11.2043778	1.335925957	1.202127131	47.4786432	1006.820612	28.4	2242.943865	9.88131291682493E-324	478.5366968	239.2678484	99.82926214	0	0	0	0	0	0	0
1:14:06	-256.0349219	2260.772369	4.598183615	4.491708189	11.17300179	1.305872612	1.212161364	47.45033165	1006.975192	28.4	2243.037754	9.88131291682493E-324	478.4496859	239.224343	99.82916777	0	0	0	0	0	0	0
1:14:06	-256.0349219	2260.772369	4.598183615	4.491708189	11.17300179	1.305872612	1.212161364	47.45033165	1006.975192	28.4	2243.037754	9.88131291682493E-324	478.4496859	239.224343	99.82916777	0	0	0	0	0	0	0
1:14:06	-249.33191	2254.995596	4.672637513	4.570533241	11.13924115	1.275958472	1.218943273	47.43221225	1007.074123	28.4	2242.851682	9.88131291682493E-324	478.393999	239.1964995	99.82910737	0	0	0	0	0	0	0
1:14:06	-270.4464224	2249.173061	4.516608009	4.259421274	11.11339433	1.246293422	1.222523695	47.42061584	1007.137438	28.4	2241.299757	9.88131291682493E-324	478.3583594	239.1786797	99.82906872	0	0	0	0	0	0	0
1:14:06	-270.4464224	2249.173061	4.516608009	4.259421274	11.11339433	1.246293422	1.222523695	47.42061584	1007.137438	28.4	2241.299757	9.88131291682493E-324	478.3583594	239.1786797	99.82906872	0	0	0	0	0	0	0
1:14:06	-149.6092703	2244.597879	4.431909126	4.394389616	11.08821237	1.22310779	1.223535165	47.41319414	1007.177961	28.4	2239.165044	9.88131291682493E-324	478.33555	239.167275	99.82904398	0	0	0	0	0	0	0
1:14:06	-43.20921302	2240.874563	4.46246184	4.325209354	11.06625592	1.204268986	1.222622505	47.40844425	1007.203895	28.4	2236.499468	9.88131291682493E-324	478.320952	239.159976	99.82902815	0	0	0	0	0	0	0
1:14:06	-43.20921302	2240.874563	4.46246184	4.325209354	11.06625592	1.204268986	1.222622505	47.40844425	1007.203895	28.4	2236.499468	9.88131291682493E-324	478.320952	239.159976	99.82902815	0	0	0	0	0	0	0
1:14:06	-228.5452963	2234.30436	4.270415578	3.969613987	11.04456379	1.171452151	1.219038403	47.40540432	1007.220493	28.4	2231.5043	9.88131291682493E-324	478.3116093	239.1553046	99.82901801	0	0	0	0	0	0	0
1:14:06	-197.1371097	2230.79215	4.39766597	4.256992951	11.02564082	1.153769377	1.214824578	47.40345876	1007.231115	28.4	2226.649632	9.88131291682493E-324	478.3056299	239.152315	99.82901153	0	0	0	0	0	0	0
1:14:06	-197.1371097	2230.79215	4.39766597	4.256992951	11.02564082	1.153769377	1.214824578	47.40345876	1007.231115	28.4	2226.649632	9.88131291682493E-324	478.3056299	239.152315	99.82901153	0	0	0	0	0	0	0
1:14:06	-319.4429902	2227.100096	4.316946221	4.246475489	11.00765013	1.135252401	1.20976773	47.40221361	1007.237914	28.4	2223.551444	9.88131291682493E-324	478.3018032	239.1504016	99.82900738	0	0	0	0	0	0	0
1:14:06	-319.4429902	2227.100096	4.316946221	4.246475489	11.00765013	1.135252401	1.20976773	47.40221361	1007.237914	28.4	2223.551444	9.88131291682493E-324	478.3018032	239.1504016	99.82900738	0	0	0	0	0	0	0
1:14:06	-128.7229537	2223.951542	4.279245581	4.074744313	10.98985608	1.119441537	1.203331347	47.40141671	1007.242265	28.4	2220.369204	9.88131291682493E-324	478.299354	239.149177	99.82900472	0	0	0	0	0	0	0
1:14:06	-128.7229537	2223.951542	4.279245581	4.074744313	10.98985608	1.119441537	1.203331347	47.40141671	1007.242265	28.4	2220.369204	9.88131291682493E-324	478.299354	239.149177	99.82900472	0	0	0	0	0	0	0
1:14:06	-114.9862104	2220.130107	4.249077172	4.00087636	10.97062789	1.100282583	1.193372062	47.40090669	1007.245049	28.4	2217.198011	9.88131291682493E-324	478.2977866	239.1483933	99.82900302	0	0	0	0	0	0	0
1:14:06	18.59842536	2217.149628	4.21020939	3.789320871	10.95104185	1.085300853	1.18251812	47.40058028	1007.246832	28.4	2213.767727	9.88131291682493E-324	478.2967834	239.1478917	99.82900193	0	0	0	0	0	0	0
1:14:06	18.59842536	2217.149628	4.21020939	3.789320871	10.95104185	1.085300853	1.18251812	47.40058028	1007.246832	28.4	2213.767727	9.88131291682493E-324	478.2967834	239.1478917	99.82900193	0	0	0	0	0	0	0
1:14:07	35.11387223	2214.762042	4.18517401	4.010405357	10.93410678	1.073352546	1.172291597	47.40037138	1007.247972	28.4	2210.744865	9.88131291682493E-324	478.2961414	239.1475707	99.82900124	0	0	0	0	0	0	0
1:14:07	80.72463823	2211.419987	4.191551366	4.225939429	10.91758834	1.05670563	1.161106622	47.40023768	1007.248702	28.4	2208.267194	9.88131291682493E-324	478.2957305	239.1473652	99.82900079	0	0	0	0	0	0	0
1:14:07	80.72463823	2211.419987	4.191551366	4.225939429	10.91758834	1.05670563	1.161106622	47.40023768	1007.248702	28.4	2208.267194	9.88131291682493E-324	478.2957305	239.1473652	99.82900079	0	0	0	0	0	0	0
1:14:07	-148.5742715	2207.599952	4.164112874	4.098161234	10.90377654	1.037611603	1.150148238	47.40015212	1007.249169	28.4	2204.411564	9.88131291682493E-324	478.2954675	239.1472338	99.82900051	0	0	0	0	0	0	0
1:14:07	-174.8374538	2205.709889	4.16271224	4.05770319	10.89257698	1.028111426	1.140654872	47.40009736	1007.249468	28.4	2201.952041	9.88131291682493E-324	478.2952992	239.1471496	99.82900032	0	0	0	0	0	0	0
1:14:07	-174.8374538	2205.709889	4.16271224	4.05770319	10.89257698	1.028111426	1.140654872	47.40009736	1007.249468	28.4	2201.952041	9.88131291682493E-324	478.2952992	239.1471496	99.82900032	0	0	0	0	0	0	0
1:14:07	-43.27897042	2203.576049	4.145655833	3.807450042	10.87888927	1.017431313	1.128939118	47.40006231	1006.22226	28.4	2200.129706	9.88131291682493E-324	478.2951915	239.1470957	99.82900021	0	0	0	0	0	0	0
1:14:07	-70.77770107	2200.641471	4.071219733	3.633648027	10.86696913	1.00271604	1.118601036	47.40003988	1004.742926	28.4	2198.065612	9.88131291682493E-324	478.2951226	239.1470613	99.82900013	0	0	0	0	0	0	0
1:14:07	-70.77770107	2200.641471	4.071219733	3.633648027	10.86696913	1.00271604	1.118601036	47.40003988	1004.742926	28.4	2198.065612	9.88131291682493E-324	478.2951226	239.1470613	99.82900013	0	0	0	0	0	0	0
1:14:07	139.3123913	2199.750622	3.946380629	3.682614737	10.85718025	0.998298266	1.108744663	47.40002552	1003.796153	28.4	2195.877832	9.88131291682493E-324	478.2950784	239.1470392	99.82900009	0	0	0	0	0	0	0
1:14:07	177.2017304	2197.995598	3.854483603	3.649953432	10.84843536	0.98963089	1.098716584	47.50801633	1003.190218	28.4	2193.786252	9.88131291682493E-324	478.2950502	239.1470251	99.82900005	0	0	0	0	0	0	0
1:14:07	177.2017304	2197.995598	3.854483603	3.649953432	10.84843536	0.98963089	1.098716584	47.50801633	1003.190218	28.4	2193.786252	9.88131291682493E-324	478.2950502	239.1470251	99.82900005	0	0	0	0	0	0	0
1:14:07	250.1656675	2196.430423	3.840269506	3.583250196	10.83595863	0.98168377	1.087578614	47.57713045	1002.802419	28.4	2191.797041	9.88131291682493E-324	478.2950321	239.1470161	99.82900003	0	0	0	0	0	0	0
1:14:07	118.6441072	2192.62979	3.790412484	3.480920126	10.82533352	0.962557613	1.076530313	47.62136349	1002.554228	28.4	2188.905227	9.88131291682493E-324	478.2950206	239.1470103	99.82900002	0	0	0	0	0	0	0
1:14:07	118.6441072	2192.62979	3.790412484	3.480920126	10.82533352	0.962557613	1.076530313	47.62136349	1002.554228	28.4	2188.905227	9.88131291682493E-324	478.2950206	239.1470103	99.82900002	0	0	0	0	0	0	0
1:14:07	-25.0382914	2190.055546	3.81750399	3.52542888	10.81413345	0.949716872	1.0650994	47.64967263	1002.395386	28.4	2187.063465	9.88131291682493E-324	478.2950132	239.1470066	99.82900001	0	0	0	0	0	0	0
1:14:07	-25.0382914	2190.055546	3.81750399	3.52542888	10.81413345	0.949716872	1.0650994	47.64967263	1002.395386	28.4	2187.063465	9.88131291682493E-324	478.2950132	239.1470066	99.82900001	0	0	0	0	0	0	0
1:14:07	6.568173505	2187.689949	3.809042553	3.448554483	10.80412541	0.937778798	1.054223616	47.66779049	1002.293727	28.4	2184.660418	9.88131291682493E-324	478.2950084	239.1470042	99.82900001	0	0	0	0	0	0	0
1:14:07	-1.148968957	2185.649968	3.737827234	3.426874869	10.79444026	0.927618431	1.042703114	47.67938591	1002.228665	28.4	2183.128547	9.88131291682493E-324	478.2950054	239.1470027	99.82900001	0	0	0	0	0	0	0
1:14:07	-1.148968957	2185.649968	3.737827234	3.426874869	10.79444026	0.927618431	1.042703114	47.67938591	1002.228665	28.4	2183.128547	9.88131291682493E-324	478.2950054	239.1470027	99.82900001	0	0	0	0	0	0	0
1:14:07	11.08697987	2184.369779	3.79216943	3.422239916	10.78468177	0.921275796	1.031609993	47.68680698	1002.187026	28.4	2181.27623	9.88131291682493E-324	478.2950034	239.1470017	99.829	0	0	0	0	0	0	0
1:14:07	24.99606712	2183.193939	3.808428435	3.419273547	10.77575633	0.915416509	1.020510396	47.69155647	1002.160377	28.4	2180.095507	9.88131291682493E-324	478.2950022	239.1470011	99.829	0	0	0	0	0	0	0
1:14:07	24.99606712	2183.193939	3.808428435	3.419273547	10.77575633	0.915416509	1.020510396	47.69155647	1002.160377	28.4	2180.095507	9.88131291682493E-324	478.2950022	239.1470011	99.829	0	0	0	0	0	0	0
1:14:07	-46.47719705	2181.599001	3.866194198	3.67289507	10.76936405	0.907386566	1.010206653	47.69459614	1002.143321	28.4	2178.898725	9.88131291682493E-324	478.2950014	239.1470007	99.829	0	0	0	0	0	0	0
1:14:07	23.12843389	2180.395121	3.774404287	3.501732845	10.76383299	0.901367402	1.000732258	47.69654153	1002.132405	28.4	2177.635824	9.88131291682493E-324	478.2950009	239.1470005	99.829	0	0	0	0	0	0	0
1:14:07	23.12843389	2180.395121	3.774404287	3.501732845	10.76383299	0.901367402	1.000732258	47.69654153	1002.132405	28.4	2177.635824	9.88131291682493E-324	478.2950009	239.1470005	99.829	0	0	0	0	0	0	0
1:14:07	62.87915769	2178.905077	3.808338744	3.511189021	10.75901312	0.894035137	0.990708645	47.69778658	1002.125419	28.4	2176.461967	9.88131291682493E-324	478.2950006	239.1470003	99.829	0	0	0	0	0	0	0
1:14:07	-120.2179791	2177.148329	3.771496796	3.595120973	10.75556839	0.885382488	0.982093533	47.69858341	1002.120948	28.4	2175.235739	9.88131291682493E-324	478.2950004	239.1470002	99.829	0	0	0	0	0	0	0
1:14:07	-120.2179791	2177.148329	3.771496796	3.595120973	10.75556839	0.885382488	0.982093533	47.69858341	1002.120948	28.4	2175.235739	9.88131291682493E-324	478.2950004	239.1470002	99.829	0	0	0	0	0	0	0
1:14:07	-147.9627466	2176.115971	3.801797949	3.474957423	10.75192377	0.881004792	0.973739861	47.69909338	1002.118087	28.4	2174.454993	9.88131291682493E-324	478.2950002	239.1470001	99.829	0	0	0	0	0	0	0
1:14:07	16.03996217	2175.512221	3.726750688	3.489652751	10.74815121	0.877603067	0.965313511	47.69941976	1002.116256	28.4	2173.342996	9.88131291682493E-324	478.2950002	239.1470001	99.829	0	0	0	0	0	0	0
1:14:07	16.03996217	2175.512221	3.726750688	3.489652751	10.74815121	0.877603067	0.965313511	47.69941976	1002.116256	28.4	2173.342996	9.88131291682493E-324	478.2950002	239.1470001	99.829	0	0	0	0	0	0	0
1:14:08	75.90233579	2175.385142	3.76612044	3.48053776	10.74381678	0.876825963	0.957360647	47.69962865	1002.115084	28.4	2172.440317	9.88131291682493E-324	478.2950001	239.147	99.829	0	0	0	0	0	0	0
1:14:08	71.1682149	2174.852731	3.731557082	3.442824167	10.73916274	0.875088616	0.950190814	47.69976234	1002.114334	28.4	2171.275763	9.88131291682493E-324	478.2950001	239.147	99.829	0	0	0	0	0	0	0
1:14:08	71.1682149	2174.852731	3.731557082	3.442824167	10.73916274	0.875088616	0.950190814	47.69976234	1002.114334	28.4	2171.275763	9.88131291682493E-324	478.2950001	239.147	99.829	0	0	0	0	0	0	0
1:14:08	-75.47454246	2173.382108	3.699556532	3.395807467	10.73238415	0.867216714	0.942482121	47.69984789	1002.113853	28.4	2169.973208	9.88131291682493E-324	478.295	239.147	99.829	0	0	0	0	0	0	0
1:14:08	64.65225282	2173.253349	3.670916181	3.251196779	10.72720586	0.866298697	0.935788557	47.69990265	1002.113546	28.4	2169.144253	9.88131291682493E-324	478.295	239.147	99.829	0	0	0	0	0	0	0
1:14:08	64.65225282	2173.253349	3.670916181	3.251196779	10.72720586	0.866298697	0.935788557	47.69990265	1002.113546	28.4	2169.144253	9.88131291682493E-324	478.295	239.147	99.829	0	0	0	0	0	0	0
1:14:08	-2.169278192	2171.351583	3.675826356	3.291325938	10.72293175	0.856551166	0.928384677	47.6999377	1002.57915	28.4	2168.580642	9.88131291682493E-324	478.295	239.147	99.829	0	0	0	0	0	0	0
1:14:08	-108.673338	2170.187733	3.814528868	3.436168601	10.71875632	0.850632746	0.922086193	47.69996013	1003.249776	28.4	2168.022651	9.88131291682493E-324	478.295	239.147	99.829	0	0	0	0	0	0	0
1:14:08	-108.673338	2170.187733	3.814528868	3.436168601	10.71875632	0.850632746	0.922086193	47.69996013	1003.249776	28.4	2168.022651	9.88131291682493E-324	478.295	239.147	99.829	0	0	0	0	0	0	0
1:14:08	-119.6689363	2169.892269	3.778898475	3.428187904	10.71524404	0.849124958	0.916415164	47.69997448	1003.678976	28.4	2167.536497	9.88131291682493E-324	478.295	239.147	99.829	0	0	0	0	0	0	0
1:14:08	-119.6689363	2169.892269	3.778898475	3.428187904	10.71524404	0.849124958	0.916415164	47.69997448	1003.678976	28.4	2167.536497	9.88131291682493E-324	478.295	239.147	99.829	0	0	0	0	0	0	0
1:14:08	-130.0206793	2169.068372	3.766295024	3.514400259	10.71219619	0.844959973	0.910265705	47.62798367	1003.953665	28.4	2167.155878	9.88131291682493E-324	478.025	239.012	99.82864	0	0	0	0	0	0	0
1:14:08	196.3725253	2169.540958	3.789188815	3.487416166	10.70844556	0.847334383	0.903610051	47.58190955	1004.129466	28.4	2165.523922	9.88131291682493E-324	477.8522	238.9256	99.8284096	0	0	0	0	0	0	0
1:14:08	196.3725253	2169.540958	3.789188815	3.487416166	10.70844556	0.847334383	0.903610051	47.58190955	1004.129466	28.4	2165.523922	9.88131291682493E-324	477.8522	238.9256	99.8284096	0	0	0	0	0	0	0
1:14:08	143.4204962	2169.855213	3.819000842	3.506786346	10.70504516	0.848854005	0.898150433	47.55242211	1004.241978	28.4	2164.15487	9.88131291682493E-324	477.741608	238.870304	99.82826214	0	0	0	0	0	0	0
1:14:08	103.7618776	2168.657737	3.669280539	3.349823261	10.7022689	0.842906563	0.893376277	47.53355015	1004.313986	28.4	2163.287437	9.88131291682493E-324	477.6708291	238.8349146	99.82816777	0	0	0	0	0	0	0
1:14:08	103.7618776	2168.657737	3.669280539	3.349823261	10.7022689	0.842906563	0.893376277	47.53355015	1004.313986	28.4	2163.287437	9.88131291682493E-324	477.6708291	238.8349146	99.82816777	0	0	0	0	0	0	0
1:14:08	104.7170816	2167.984751	3.757419545	3.391046887	10.6956521	0.8395402	0.887800817	47.5214721	1004.360071	28.4	2162.7382	9.88131291682493E-324	477.6255306	238.8122653	99.82810737	0	0	0	0	0	0	0
1:14:08	66.78465225	2166.412881	3.737388509	3.445110008	10.69073734	0.831705728	0.882792523	47.51374214	1004.389565	28.4	2162.392008	9.88131291682493E-324	477.5965396	238.7977698	99.82806872	0	0	0	0	0	0	0
1:14:08	66.78465225	2166.412881	3.737388509	3.445110008	10.69073734	0.831705728	0.882792523	47.51374214	1004.389565	28.4	2162.392008	9.88131291682493E-324	477.5965396	238.7977698	99.82806872	0	0	0	0	0	0	0
1:14:08	-9.294942563	2164.192644	3.765928646	3.566550405	10.6861519	0.787811666	0.876307215	47.50879497	1004.408442	28.4	2161.596245	9.88131291682493E-324	477.5779853	238.7884927	99.82804398	0	0	0	0	0	0	0
1:14:08	-154.5414832	2162.184692	3.670234333	3.548272259	10.68285722	0.651319466	0.860556617	47.50562878	1004.420523	28.4	2159.988437	9.88131291682493E-324	477.5661106	238.7825553	99.82802815	0	0	0	0	0	0	0
1:14:08	-154.5414832	2162.184692	3.670234333	3.548272259	10.68285722	0.651319466	0.860556617	47.50562878	1004.420523	28.4	2159.988437	9.88131291682493E-324	477.5661106	238.7825553	99.82802815	0	0	0	0	0	0	0
1:14:08	-99.08438927	2162.108043	3.674949973	3.550134246	10.68334862	0.452164458	0.831996235	47.50360242	1004.428255	28.4	2158.64088	9.88131291682493E-324	477.5585108	238.7787554	99.82801801	0	0	0	0	0	0	0
1:14:08	-109.9080891	2161.753627	3.499887983	3.381965917	10.68730312	0.213905253	0.79199759	47.50230555	1004.433203	28.4	2157.785403	9.88131291682493E-324	477.5536469	238.7763235	99.82801153	0	0	0	0	0	0	0
1:14:08	-109.9080891	2161.753627	3.499887983	3.381965917	10.68730312	0.213905253	0.79199759	47.50230555	1004.433203	28.4	2157.785403	9.88131291682493E-324	477.5536469	238.7763235	99.82801153	0	0	0	0	0	0	0
1:14:08	-35.27013705	2162.243402	3.230728309	2.963058187	10.70099399	-0.145580638	0.711718458	47.50147555	1004.43637	28.4	2157.249538	9.88131291682493E-324	477.550534	238.774767	99.82800738	0	0	0	0	0	0	0
1:14:08	65.30403229	2163.333377	2.985066118	2.67215724	10.71779616	-0.493571608	0.621619813	47.50094435	1004.438397	28.4	2156.915824	9.88131291682493E-324	477.5485418	238.7737709	99.82800472	0	0	0	0	0	0	0
1:14:08	65.30403229	2163.333377	2.985066118	2.67215724	10.71779616	-0.493571608	0.621619813	47.50094435	1004.438397	28.4	2156.915824	9.88131291682493E-324	477.5485418	238.7737709	99.82800472	0	0	0	0	0	0	0
1:14:08	223.6782207	2165.450401	2.863282315	2.348660633	10.74102954	-0.864365829	0.50667668	47.50060439	1004.439694	28.4	2156.718808	9.88131291682493E-324	477.5472667	238.7731334	99.82800302	0	0	0	0	0	0	0
1:14:08	345.8814612	2169.304857	2.658820682	2.120262805	10.77305891	-1.272474131	0.355353075	47.50038681	1004.440524	28.4	2156.621877	9.88131291682493E-324	477.5464507	238.7727254	99.82800193	0	0	0	0	0	0	0
1:14:08	345.8814612	2169.304857	2.658820682	2.120262805	10.77305891	-1.272474131	0.355353075	47.50038681	1004.440524	28.4	2156.621877	9.88131291682493E-324	477.5464507	238.7727254	99.82800193	0	0	0	0	0	0	0
1:14:09	307.3814952	2172.889988	2.505085236	2.178568195	10.8099177	-1.687663444	0.185585968	47.50024756	1004.441055	28.4	2156.594001	9.88131291682493E-324	477.5459285	238.7724642	99.82800124	0	0	0	0	0	0	0
1:14:09	415.6139169	2177.867793	2.216774551	1.804563645	10.84826733	-2.061584604	0.01761502	47.50015844	1004.441395	28.4	2156.607921	9.88131291682493E-324	477.5455942	238.7722971	99.82800079	0	0	0	0	0	0	0
1:14:09	415.6139169	2177.867793	2.216774551	1.804563645	10.84826733	-2.061584604	0.01761502	47.50015844	1004.441395	28.4	2156.607921	9.88131291682493E-324	477.5455942	238.7722971	99.82800079	0	0	0	0	0	0	0
1:14:09	451.7896668	2185.182867	2.089735713	1.839200733	10.90129109	-2.512654147	-0.212846387	47.5001014	1004.441613	28.4	2156.698549	9.88131291682493E-324	477.5453803	238.7721901	99.82800051	0	0	0	0	0	0	0
1:14:09	355.7731468	2191.183435	1.872630856	1.742208469	10.9542263	-2.915338654	-0.429181688	47.5000649	1004.441752	28.4	2156.808872	9.88131291682493E-324	477.5452434	238.7721217	99.82800032	0	0	0	0	0	0	0
1:14:09	355.7731468	2191.183435	1.872630856	1.742208469	10.9542263	-2.915338654	-0.429181688	47.5000649	1004.441752	28.4	2156.808872	9.88131291682493E-324	477.5452434	238.7721217	99.82800032	0	0	0	0	0	0	0
1:14:09	349.7893339	2198.590598	1.590283748	1.51525342	11.01286483	-3.294656738	-0.65071628	47.50004153	1004.441842	28.4	2156.952718	9.88131291682493E-324	477.5451558	238.7720779	99.82800021	0	0	0	0	0	0	0
1:14:09	320.5486137	2207.059703	1.405221599	1.298442189	11.07791349	-3.670340313	-0.888378419	47.50002658	1003.728019	28.4	2157.140059	9.88131291682493E-324	477.5450997	238.7720498	99.82800013	0	0	0	0	0	0	0
1:14:09	320.5486137	2207.059703	1.405221599	1.298442189	11.07791349	-3.670340313	-0.888378419	47.50002658	1003.728019	28.4	2157.140059	9.88131291682493E-324	477.5450997	238.7720498	99.82800013	0	0	0	0	0	0	0
1:14:09	298.5492728	2217.58341	1.139621823	1.049003001	11.15702463	-4.0744178	-1.164362188	47.50001701	1003.271172	28.4	2157.404038	9.88131291682493E-324	477.5450638	238.7720319	99.82800009	0	0	0	0	0	0	0
1:14:09	312.4161746	2229.601062	0.891637967	0.705601921	11.24057577	-4.454507392	-1.442711801	47.53601089	1002.97879	28.4	2157.710984	9.88131291682493E-324	477.5450408	238.7720204	99.82800005	0	0	0	0	0	0	0
1:14:09	312.4161746	2229.601062	0.891637967	0.705601921	11.24057577	-4.454507392	-1.442711801	47.53601089	1002.97879	28.4	2157.710984	9.88131291682493E-324	477.5450408	238.7720204	99.82800005	0	0	0	0	0	0	0
1:14:09	209.4277117	2243.27716	0.667328299	0.696985229	11.33516849	-4.857444731	-1.750535552	47.55904697	1002.791666	28.4	2158.11147	9.88131291682493E-324	477.5450261	238.7720131	99.82800003	0	0	0	0	0	0	0
1:14:09	312.5785355	2257.208902	0.467130111	0.560270547	11.43222783	-5.240404628	-2.053542754	47.57379006	1002.671906	28.4	2158.554101	9.88131291682493E-324	477.5450167	238.7720084	99.82800002	0	0	0	0	0	0	0
1:14:09	312.5785355	2257.208902	0.467130111	0.560270547	11.43222783	-5.240404628	-2.053542754	47.57379006	1002.671906	28.4	2158.554101	9.88131291682493E-324	477.5450167	238.7720084	99.82800002	0	0	0	0	0	0	0
1:14:09	337.1469027	2271.415497	0.304723271	0.39049315	11.52494581	-5.577298962	-2.332867362	47.58322564	1002.59526	28.4	2159.007064	9.88131291682493E-324	477.5450107	238.7720054	99.82800001	0	0	0	0	0	0	0
1:14:09	482.0952177	2288.761718	0.044662894	0.052515616	11.64224532	-5.962591336	-2.668155112	47.58926441	1002.546206	28.4	2159.641721	9.88131291682493E-324	477.5450069	238.7720034	99.82800001	0	0	0	0	0	0	0
1:14:09	482.0952177	2288.761718	0.044662894	0.052515616	11.64224532	-5.962591336	-2.668155112	47.58926441	1002.546206	28.4	2159.641721	9.88131291682493E-324	477.5450069	238.7720034	99.82800001	0	0	0	0	0	0	0
1:14:09	375.3268994	2304.07722	-0.150615748	-0.318630006	11.75035701	-6.299378455	-2.969419272	47.59312922	1002.514812	28.4	2160.261982	9.88131291682493E-324	477.5450044	238.7720022	99.82800001	0	0	0	0	0	0	0
1:14:09	376.6807356	2325.283821	-0.346354079	-0.392283204	11.88202848	-6.654202211	-3.318188334	47.5956027	1002.49472	28.4	2161.096908	9.88131291682493E-324	477.5450028	238.7720014	99.828	0	0	0	0	0	0	0
1:14:09	376.6807356	2325.283821	-0.346354079	-0.392283204	11.88202848	-6.654202211	-3.318188334	47.5956027	1002.49472	28.4	2161.096908	9.88131291682493E-324	477.5450028	238.7720014	99.828	0	0	0	0	0	0	0
1:14:09	311.1409108	2343.405205	-0.59018661	-0.63078125	12.00561823	-6.964329415	-3.626960534	47.59718573	1002.481861	28.4	2161.898301	9.88131291682493E-324	477.5450018	238.7720009	99.828	0	0	0	0	0	0	0
1:14:09	346.4199429	2363.305211	-0.776359431	-0.81158	12.13315567	-7.251570826	-3.932934742	47.59819887	1002.473631	28.4	2162.783273	9.88131291682493E-324	477.5450011	238.7720006	99.828	0	0	0	0	0	0	0
1:14:09	346.4199429	2363.305211	-0.776359431	-0.81158	12.13315567	-7.251570826	-3.932934742	47.59819887	1002.473631	28.4	2162.783273	9.88131291682493E-324	477.5450011	238.7720006	99.828	0	0	0	0	0	0	0
1:14:09	400.7437235	2386.151935	-0.963590036	-0.7862512	12.27401963	-7.536165328	-4.255758235	47.59884727	1002.468364	28.4	2163.841295	9.88131291682493E-324	477.5450007	238.7720004	99.828	0	0	0	0	0	0	0
1:14:09	395.209223	2407.329199	-1.036457623	-0.599320768	12.40805256	-7.78994581	-4.55392527	47.59926226	1002.464993	28.4	2164.910269	9.88131291682493E-324	477.5450005	238.7720002	99.828	0	0	0	0	0	0	0
1:14:09	395.209223	2407.329199	-1.036457623	-0.599320768	12.40805256	-7.78994581	-4.55392527	47.59926226	1002.464993	28.4	2164.910269	9.88131291682493E-324	477.5450005	238.7720002	99.828	0	0	0	0	0	0	0
1:14:09	321.2753827	2429.154607	-1.034492879	-0.663405292	12.53555364	-8.010925319	-4.833952173	47.59952784	1002.462835	28.4	2166.017612	9.88131291682493E-324	477.5450003	238.7720002	99.828	0	0	0	0	0	0	0
1:14:09	321.2753827	2429.154607	-1.034492879	-0.663405292	12.53555364	-8.010925319	-4.833952173	47.59952784	1002.462835	28.4	2166.017612	9.88131291682493E-324	477.5450003	238.7720002	99.828	0	0	0	0	0	0	0
1:14:09	351.0292849	2454.649109	-1.155955442	-0.792899387	12.68707433	-8.244112204	-5.154089391	47.59969782	1002.461455	28.4	2167.479472	9.88131291682493E-324	477.5450002	238.7720001	99.828	0	0	0	0	0	0	0
1:14:09	473.1703024	2481.773869	-1.209611483	-0.942135607	12.84292757	-8.44783181	-5.47073721	47.5998066	1002.460571	28.4	2169.092502	9.88131291682493E-324	477.5450001	238.7720001	99.828	0	0	0	0	0	0	0
1:14:09	473.1703024	2481.773869	-1.209611483	-0.942135607	12.84292757	-8.44783181	-5.47073721	47.5998066	1002.460571	28.4	2169.092502	9.88131291682493E-324	477.5450001	238.7720001	99.828	0	0	0	0	0	0	0
1:14:10	393.0075535	2506.815276	-1.294591349	-0.952926789	12.99279365	-8.614972359	-5.761431814	47.59987623	1002.460005	28.4	2170.734321	9.88131291682493E-324	477.5450001	238.772	99.828	0	0	0	0	0	0	0
1:14:10	477.7385542	2529.997137	-1.304378463	-0.981113145	13.12534793	-8.73558231	-6.010756361	47.59992079	1002.459643	28.4	2172.268606	9.88131291682493E-324	477.5450001	238.772	99.828	0	0	0	0	0	0	0
1:14:10	477.7385542	2529.997137	-1.304378463	-0.981113145	13.12534793	-8.73558231	-6.010756361	47.59992079	1002.459643	28.4	2172.268606	9.88131291682493E-324	477.5450001	238.772	99.828	0	0	0	0	0	0	0
1:14:10	469.0132747	2557.667728	-1.202522217	-0.913072413	13.27750268	-8.813132678	-6.279844071	47.5999493	1002.459412	28.4	2174.233108	9.88131291682493E-324	477.545	238.772	99.828	0	0	0	0	0	0	0
1:14:10	487.3939758	2581.869946	-1.107574219	-1.055686344	13.40792171	-8.836844914	-6.503580206	47.59996755	1002.459264	28.4	2176.035309	9.88131291682493E-324	477.545	238.772	99.828	0	0	0	0	0	0	0
1:14:10	487.3939758	2581.869946	-1.107574219	-1.055686344	13.40792171	-8.836844914	-6.503580206	47.59996755	1002.459264	28.4	2176.035309	9.88131291682493E-324	477.545	238.772	99.828	0	0	0	0	0	0	0
1:14:10	440.9163045	2604.199565	-0.9189675	-0.82723926	13.5260699	-8.760100745	-6.697011332	47.59997923	1002.459169	28.4	2177.846678	9.88131291682493E-324	477.545	238.772	99.828	0	0	0	0	0	0	0
1:14:10	455.2936349	2626.493042	-0.6834992	-0.580473127	13.63548473	-8.545744477	-6.860647252	47.59998671	1002.334548	28.4	2179.767954	9.88131291682493E-324	477.545	238.772	99.828	0	0	0	0	0	0	0
1:14:10	455.2936349	2626.493042	-0.6834992	-0.580473127	13.63548473	-8.545744477	-6.860647252	47.59998671	1002.334548	28.4	2179.767954	9.88131291682493E-324	477.545	238.772	99.828	0	0	0	0	0	0	0
1:14:10	462.2012863	2649.796147	-0.267719488	-0.363902801	13.73463023	-8.164036465	-6.987854241	47.59999149	1002.254791	28.4	2181.99285	9.88131291682493E-324	477.545	238.772	99.828	0	0	0	0	0	0	0
1:14:10	398.2001833	2669.500374	0.187859528	0.141582207	13.81412335	-7.726783338	-7.067706714	47.56399456	1002.203746	28.4	2184.235824	9.88131291682493E-324	477.3056	238.65248	99.828	0	0	0	0	0	0	0
1:14:10	398.2001833	2669.500374	0.187859528	0.141582207	13.81412335	-7.726783338	-7.067706714	47.56399456	1002.203746	28.4	2184.235824	9.88131291682493E-324	477.3056	238.65248	99.828	0	0	0	0	0	0	0
1:14:10	353.1739973	2685.485199	0.656550098	0.593332613	13.87331894	-7.281941336	-7.103692297	47.54095652	1002.171077	28.4	2186.423328	9.88131291682493E-324	477.152384	238.5759872	99.828	0	0	0	0	0	0	0
1:14:10	265.3779183	2699.934248	1.202672063	1.041132872	13.91604412	-6.751922455	-7.08312307	47.52621217	1002.15017	28.4	2188.96881	9.88131291682493E-324	477.0543258	238.5270318	99.828	0	0	0	0	0	0	0
1:14:10	265.3779183	2699.934248	1.202672063	1.041132872	13.91604412	-6.751922455	-7.08312307	47.52621217	1002.15017	28.4	2188.96881	9.88131291682493E-324	477.0543258	238.5270318	99.828	0	0	0	0	0	0	0
1:14:10	196.1492677	2710.008078	1.62455012	1.309325038	13.94258824	-6.273350371	-7.033238765	47.51677579	1002.136789	28.4	2191.280478	9.88131291682493E-324	476.9915685	238.4957004	99.828	0	0	0	0	0	0	0
1:14:10	6.32185132	2716.52013	1.946112077	1.526768024	13.95433647	-5.790504238	-6.94431281	47.5107365	1002.128225	28.4	2193.632426	9.88131291682493E-324	476.9514038	238.4756482	99.828	0	0	0	0	0	0	0
1:14:10	6.32185132	2716.52013	1.946112077	1.526768024	13.95433647	-5.790504238	-6.94431281	47.5107365	1002.128225	28.4	2193.632426	9.88131291682493E-324	476.9514038	238.4756482	99.828	0	0	0	0	0	0	0
1:14:10	113.2713848	2721.402523	2.333671729	2.087091536	13.95141534	-5.267522712	-6.806520198	47.50687136	1002.122744	28.4	2196.175033	9.88131291682493E-324	476.9256985	238.4628149	99.828	0	0	0	0	0	0	0
1:14:10	-34.9573537	2721.624295	2.583949907	2.312778583	13.93746582	-4.772414536	-6.640452927	47.50439767	1002.119236	28.4	2198.659821	9.88131291682493E-324	476.909247	238.4546015	99.828	0	0	0	0	0	0	0
1:14:10	-34.9573537	2721.624295	2.583949907	2.312778583	13.93746582	-4.772414536	-6.640452927	47.50439767	1002.119236	28.4	2198.659821	9.88131291682493E-324	476.909247	238.4546015	99.828	0	0	0	0	0	0	0
1:14:10	10.21125363	2722.015229	2.81908794	2.434338293	13.91801812	-4.323545303	-6.470569873	47.50281451	1002.116991	28.4	2200.893005	9.88131291682493E-324	476.8987181	238.449345	99.828	0	0	0	0	0	0	0
1:14:10	-84.22063768	2718.445586	3.115576282	2.901416508	13.8816516	-3.809708994	-6.229604719	47.50180129	1002.115554	28.4	2203.526643	9.88131291682493E-324	476.8919796	238.4459808	99.828	0	0	0	0	0	0	0
1:14:10	-84.22063768	2718.445586	3.115576282	2.901416508	13.8816516	-3.809708994	-6.229604719	47.50180129	1002.115554	28.4	2203.526643	9.88131291682493E-324	476.8919796	238.4459808	99.828	0	0	0	0	0	0	0
1:14:10	-74.53120811	2715.368855	3.36628882	2.907346565	13.84277702	-3.359893756	-6.00122702	47.50115282	1002.114635	28.4	2205.835332	9.88131291682493E-324	476.8876669	238.4438277	99.828	0	0	0	0	0	0	0
1:14:10	14.58702681	2711.156027	3.464664845	2.865221801	13.8000573	-2.944092004	-5.765905293	47.50073781	1002.114046	28.4	2208.024852	9.88131291682493E-324	476.8849068	238.4424497	99.828	0	0	0	0	0	0	0
1:14:10	14.58702681	2711.156027	3.464664845	2.865221801	13.8000573	-2.944092004	-5.765905293	47.50073781	1002.114046	28.4	2208.024852	9.88131291682493E-324	476.8849068	238.4424497	99.828	0	0	0	0	0	0	0
1:14:10	-66.27446284	2704.197738	3.705545501	3.158701953	13.75035667	-2.541778882	-5.513179387	47.5004722	1002.11367	28.4	2210.197146	9.88131291682493E-324	476.8831404	238.4415678	99.828	0	0	0	0	0	0	0
1:14:10	-66.27446284	2704.197738	3.705545501	3.158701953	13.75035667	-2.541778882	-5.513179387	47.5004722	1002.11367	28.4	2210.197146	9.88131291682493E-324	476.8831404	238.4415678	99.828	0	0	0	0	0	0	0
1:14:10	-95.92425622	2693.914592	3.997589121	3.49764925	13.67238827	-2.029898485	-5.156234808	47.50030221	1002.113429	28.4	2212.952213	9.88131291682493E-324	476.8820098	238.4410034	99.828	0	0	0	0	0	0	0
1:14:10	-237.912844	2683.988019	4.277857037	3.87021552	13.60100849	-1.60465503	-4.842910277	47.50019341	1002.113274	28.4	2215.276536	9.88131291682493E-324	476.8812863	238.4406422	99.828	0	0	0	0	0	0	0
1:14:10	-237.912844	2683.988019	4.277857037	3.87021552	13.60100849	-1.60465503	-4.842910277	47.50019341	1002.113274	28.4	2215.276536	9.88131291682493E-324	476.8812863	238.4406422	99.828	0	0	0	0	0	0	0
1:14:11	-317.9701001	2671.042372	4.456828504	4.074457933	13.51604543	-1.149539219	-4.478742577	47.50012378	1002.113176	28.4	2217.790103	9.88131291682493E-324	476.8808232	238.440411	99.828	0	0	0	0	0	0	0
1:14:11	-317.9701001	2671.042372	4.456828504	4.074457933	13.51604543	-1.149539219	-4.478742577	47.50012378	1002.113176	28.4	2217.790103	9.88131291682493E-324	476.8808232	238.440411	99.828	0	0	0	0	0	0	0
1:14:11	-106.8897841	2659.597278	4.651050242	4.311973077	13.42522908	-0.7052251	-4.107915249	47.50007922	1002.113112	28.4	2220.219426	9.88131291682493E-324	476.8805269	238.440263	99.828	0	0	0	0	0	0	0
1:14:11	-60.03358182	2646.646298	4.882072155	4.446342769	13.33766661	-0.312064064	-3.75542576	47.5000507	1002.113072	28.4	2222.432873	9.88131291682493E-324	476.8803372	238.4401683	99.828	0	0	0	0	0	0	0
1:14:11	-60.03358182	2646.646298	4.882072155	4.446342769	13.33766661	-0.312064064	-3.75542576	47.5000507	1002.113072	28.4	2222.432873	9.88131291682493E-324	476.8803372	238.4401683	99.828	0	0	0	0	0	0	0
1:14:11	-245.1565724	2634.618751	5.107366179	4.944339372	13.25818663	0.020038999	-3.442872486	47.50003245	1002.113046	28.4	2224.333559	9.88131291682493E-324	476.8802158	238.4401077	99.828	0	0	0	0	0	0	0
1:14:11	-312.8551263	2620.18432	5.371074355	4.936457198	13.16147944	0.382984959	-3.078398391	47.50002077	1002.393829	28.4	2226.432477	9.88131291682493E-324	476.8801381	238.440069	99.828	0	0	0	0	0	0	0
1:14:11	-312.8551263	2620.18432	5.371074355	4.936457198	13.16147944	0.382984959	-3.078398391	47.50002077	1002.393829	28.4	2226.432477	9.88131291682493E-324	476.8801381	238.440069	99.828	0	0	0	0	0	0	0
1:14:11	-261.9929208	2606.881925	5.501487587	5.139132607	13.07314684	0.685630374	-2.75997497	47.50001329	1002.798171	28.4	2228.219106	9.88131291682493E-324	476.8800884	238.4400441	99.828	0	0	0	0	0	0	0
1:14:11	-207.5524293	2593.813272	5.677712056	5.359404868	12.98657398	0.957683439	-2.458863981	47.50000851	1003.056949	28.4	2229.910148	9.88131291682493E-324	476.8800566	238.4400282	99.828	0	0	0	0	0	0	0
1:14:11	-207.5524293	2593.813272	5.677712056	5.359404868	12.98657398	0.957683439	-2.458863981	47.50000851	1003.056949	28.4	2229.910148	9.88131291682493E-324	476.8800566	238.4400282	99.828	0	0	0	0	0	0	0
1:14:11	-340.6938348	2576.740734	5.803015716	5.271539116	12.88392735	1.231797401	-2.123672948	47.50000544	1003.222568	28.4	2231.636174	9.88131291682493E-324	476.8800362	238.4400181	99.828	0	0	0	0	0	0	0
1:14:11	-378.2744543	2560.64019	6.015810058	5.444985034	12.7851135	1.469190337	-1.816870687	47.50000348	1003.328563	28.4	2233.176672	9.88131291682493E-324	476.8800232	238.4400116	99.828	0	0	0	0	0	0	0
1:14:11	-378.2744543	2560.64019	6.015810058	5.444985034	12.7851135	1.469190337	-1.816870687	47.50000348	1003.328563	28.4	2233.176672	9.88131291682493E-324	476.8800232	238.4400116	99.828	0	0	0	0	0	0	0
1:14:11	-431.2487307	2544.343121	6.138318437	5.501230422	12.68471264	1.684801816	-1.521037239	47.50000223	1003.3964	28.4	2234.62339	9.88131291682493E-324	476.8800148	238.4400074	99.828	0	0	0	0	0	0	0
1:14:11	-413.3838677	2526.807198	6.2499238	5.61326747	12.57485609	1.902153162	-1.211583833	47.50000143	1003.439816	28.4	2236.08301	9.88131291682493E-324	476.8800095	238.4400047	99.828	0	0	0	0	0	0	0
1:14:11	-413.3838677	2526.807198	6.2499238	5.61326747	12.57485609	1.902153162	-1.211583833	47.50000143	1003.439816	28.4	2236.08301	9.88131291682493E-324	476.8800095	238.4400047	99.828	0	0	0	0	0	0	0
1:14:11	-371.2500753	2508.212207	6.189311232	5.647651181	12.4676679	2.072538024	-0.921733653	47.50000091	1003.467602	28.4	2237.408726	9.88131291682493E-324	476.8800061	238.440003	99.828	0	0	0	0	0	0	0
1:14:11	-381.8059282	2489.164852	6.236839188	5.822936756	12.35818745	2.145744335	-0.633909538	47.50000058	1003.485386	28.4	2238.705825	9.88131291682493E-324	476.8800039	238.4400019	99.828	0	0	0	0	0	0	0
1:14:11	-381.8059282	2489.164852	6.236839188	5.822936756	12.35818745	2.145744335	-0.633909538	47.50000058	1003.485386	28.4	2238.705825	9.88131291682493E-324	476.8800039	238.4400019	99.828	0	0	0	0	0	0	0
1:14:11	-388.078434	2470.422145	6.144177081	5.752079524	12.25639997	2.159876374	-0.378582104	47.50000037	1003.496767	28.4	2239.863408	9.88131291682493E-324	476.8800025	238.4400012	99.828	0	0	0	0	0	0	0
1:14:11	-529.9374378	2453.999653	6.054553332	5.496250895	12.16837598	2.14680088	-0.164452547	47.50000024	1003.504051	28.4	2240.845501	9.88131291682493E-324	476.8800016	238.4400008	99.828	0	0	0	0	0	0	0
1:14:11	-529.9374378	2453.999653	6.054553332	5.496250895	12.16837598	2.14680088	-0.164452547	47.50000024	1003.504051	28.4	2240.845501	9.88131291682493E-324	476.8800016	238.4400008	99.828	0	0	0	0	0	0	0
1:14:11	-394.9910002	2436.407498	5.945354132	5.258560573	12.06888063	2.102952563	0.05235037	47.50000015	1003.508712	28.4	2241.868241	9.88131291682493E-324	476.880001	238.4400005	99.828	0	0	0	0	0	0	0
1:14:11	-440.6856801	2419.922639	5.972786645	5.418558767	11.9844036	2.04884964	0.228664237	47.5000001	1003.511696	28.4	2242.716794	9.88131291682493E-324	476.8800007	238.4400003	99.828	0	0	0	0	0	0	0
1:14:11	-440.6856801	2419.922639	5.972786645	5.418558767	11.9844036	2.04884964	0.228664237	47.5000001	1003.511696	28.4	2242.716794	9.88131291682493E-324	476.8800007	238.4400003	99.828	0	0	0	0	0	0	0
1:14:11	-298.2887953	2405.846969	5.888863453	5.377357611	11.90537831	1.99646377	0.384145112	47.50000006	1003.513605	28.4	2243.488708	9.88131291682493E-324	476.8800004	238.4400002	99.828	0	0	0	0	0	0	0
1:14:11	-209.188069	2390.7257	5.69155261	5.231188871	11.82564212	1.932536813	0.527452871	47.50000004	1003.514827	28.4	2244.226373	9.88131291682493E-324	476.8800003	238.4400001	99.828	0	0	0	0	0	0	0
1:14:11	-209.188069	2390.7257	5.69155261	5.231188871	11.82564212	1.932536813	0.527452871	47.50000004	1003.514827	28.4	2244.226373	9.88131291682493E-324	476.8800003	238.4400001	99.828	0	0	0	0	0	0	0
1:14:11	-120.3168441	2376.570688	5.59551367	5.184320877	11.75301095	1.86934356	0.649849838	47.50000003	1003.51561	28.4	2244.877359	9.88131291682493E-324	476.8800002	238.4400001	99.828	0	0	0	0	0	0	0
1:14:11	24.53149975	2365.15248	5.421328749	4.913045361	11.68916701	1.816939878	0.748623896	47.50000002	1003.51611	28.4	2245.41711	9.88131291682493E-324	476.8800001	238.4400001	99.828	0	0	0	0	0	0	0
1:14:11	24.53149975	2365.15248	5.421328749	4.913045361	11.68916701	1.816939878	0.748623896	47.50000002	1003.51611	28.4	2245.41711	9.88131291682493E-324	476.8800001	238.4400001	99.828	0	0	0	0	0	0	0
1:14:12	-78.40904016	2351.178027	5.285170399	4.674709031	11.62074689	1.750121522	0.843799294	47.50000001	1003.51643	28.4	2245.96367	9.88131291682493E-324	476.8800001	238.44	99.828	0	0	0	0	0	0	0
1:14:12	-51.5529857	2339.531658	5.148589056	4.58689378	11.56347801	1.693877774	0.918991548	47.50000001	1003.516636	28.4	2246.404509	9.88131291682493E-324	476.88	238.44	99.828	0	0	0	0	0	0	0
1:14:12	-51.5529857	2339.531658	5.148589056	4.58689378	11.56347801	1.693877774	0.918991548	47.50000001	1003.516636	28.4	2246.404509	9.88131291682493E-324	476.88	238.44	99.828	0	0	0	0	0	0	0
1:14:12	-71.80267085	2329.069181	5.042336996	4.658052019	11.51234592	1.642801776	0.980914591	47.5	1003.516767	28.4	2246.780686	9.88131291682493E-324	476.88	238.44	99.828	0	0	0	0	0	0	0
1:14:12	-133.2493893	2319.612676	5.028055677	4.529833292	11.46514139	1.596353136	1.033825338	47.5	1003.516851	28.4	2247.114719	9.88131291682493E-324	476.88	238.44	99.828	0	0	0	0	0	0	0
1:14:12	-133.2493893	2319.612676	5.028055677	4.529833292	11.46514139	1.596353136	1.033825338	47.5	1003.516851	28.4	2247.114719	9.88131291682493E-324	476.88	238.44	99.828	0	0	0	0	0	0	0
1:14:12	-198.3389292	2309.336432	4.978675633	4.668213307	11.41789049	1.545346007	1.080728216	47.5	1003.516904	28.4	2247.42434	9.88131291682493E-324	476.88	238.44	99.828	0	0	0	0	0	0	0
1:14:12	-237.6553947	2299.764917	4.872152405	4.628536517	11.37464991	1.497781445	1.119066058	47.5	1004.432059	28.4	2247.686258	9.88131291682493E-324	476.88	238.44	99.828	0	0	0	0	0	0	0
1:14:12	-237.6553947	2299.764917	4.872152405	4.628536517	11.37464991	1.497781445	1.119066058	47.5	1004.432059	28.4	2247.686258	9.88131291682493E-324	476.88	238.44	99.828	0	0	0	0	0	0	0
1:14:12	-183.5848126	2291.998067	4.829257539	4.670383371	11.33073595	1.459180125	1.151762277	47.5	1005.017758	28.4	2247.918845	9.88131291682493E-324	476.88	238.44	99.828	0	0	0	0	0	0	0
1:14:12	-124.1213601	2284.330003	4.737884825	4.574285357	11.292391	1.42103528	1.177447858	47.284	1005.392605	28.4	2248.107421	9.88131291682493E-324	475.11564	237.55764	99.82584	0	0	0	0	0	0	0
1:14:12	-20.82555044	2278.983642	4.707046288	4.417382629	11.25885024	1.394382579	1.196646629	47.14576	1005.632507	28.4	2248.253389	9.88131291682493E-324	473.9864496	236.9929296	99.8244576	0	0	0	0	0	0	0
1:14:12	-20.82555044	2278.983642	4.707046288	4.417382629	11.25885024	1.394382579	1.196646629	47.14576	1005.632507	28.4	2248.253389	9.88131291682493E-324	473.9864496	236.9929296	99.8244576	0	0	0	0	0	0	0
1:14:12	16.47915965	2276.197713	4.683237031	4.353906103	11.24268019	1.380506063	1.204517303	47.096608	1005.717806	28.4	2248.315311	9.88131291682493E-324	473.5849597	236.7921437	99.82396608	0	0	0	0	0	0	0
1:14:12	19.82218218	2268.602217	4.6347117	4.271059906	11.20775532	1.34252388	1.217851074	47.02582912	1005.840636	28.4	2248.422599	9.88131291682493E-324	473.0068142	236.503012	99.82325829	0	0	0	0	0	0	0
1:14:12	19.82218218	2268.602217	4.6347117	4.271059906	11.20775532	1.34252388	1.217851074	47.02582912	1005.840636	28.4	2248.422599	9.88131291682493E-324	473.0068142	236.503012	99.82325829	0	0	0	0	0	0	0
1:14:12	-163.0753234	2260.440859	4.546975488	4.30351834	11.17056341	1.301815283	1.227064687	46.98053064	1005.919247	28.4	2247.302544	9.88131291682493E-324	472.6368011	236.3179677	99.82280531	0	0	0	0	0	0	0
1:14:12	-203.858327	2254.17691	4.588144312	4.421931737	11.13928058	1.270361781	1.2326014	46.95153961	1005.969558	28.4	2245.365348	9.88131291682493E-324	472.3999927	236.1995393	99.8225154	0	0	0	0	0	0	0
1:14:12	-203.858327	2254.17691	4.588144312	4.421931737	11.13928058	1.270361781	1.2326014	46.95153961	1005.969558	28.4	2245.365348	9.88131291682493E-324	472.3999927	236.1995393	99.8225154	0	0	0	0	0	0	0
1:14:12	-158.1946493	2249.043982	4.47997236	4.214516312	11.11261957	1.24483154	1.235224896	46.93298535	1006.001757	28.4	2243.132743	9.88131291682493E-324	472.2484353	236.1237452	99.82232985	0	0	0	0	0	0	0
1:14:12	-158.1946493	2249.043982	4.47997236	4.214516312	11.11261957	1.24483154	1.235224896	46.93298535	1006.001757	28.4	2243.132743	9.88131291682493E-324	472.2484353	236.1237452	99.82232985	0	0	0	0	0	0	0
1:14:12	2.294584469	2246.185749	4.44358231	4.19181044	11.08791653	1.230452186	1.235303933	46.92111062	1006.022365	28.4	2239.515155	9.88131291682493E-324	472.1514386	236.0752369	99.82221111	0	0	0	0	0	0	0
1:14:12	86.67945406	2240.634439	4.464492679	4.363238681	11.06066658	1.202769399	1.231314517	46.9135108	1006.035553	28.4	2235.513979	9.88131291682493E-324	472.0893607	236.0441916	99.82213511	0	0	0	0	0	0	0
1:14:12	86.67945406	2240.634439	4.464492679	4.363238681	11.06066658	1.202769399	1.231314517	46.9135108	1006.035553	28.4	2235.513979	9.88131291682493E-324	472.0893607	236.0441916	99.82213511	0	0	0	0	0	0	0
1:14:12	131.6017306	2236.921961	4.283795314	4.213592756	11.03890661	1.184332415	1.227001291	46.90864691	1006.043994	28.4	2232.360507	9.88131291682493E-324	472.0496309	236.0243226	99.82208647	0	0	0	0	0	0	0
1:14:12	58.35422758	2231.849655	4.321949001	4.139379364	11.01858023	1.158812746	1.221360826	46.90553402	1006.049396	28.4	2227.533724	9.88131291682493E-324	472.0242037	236.0116065	99.82205534	0	0	0	0	0	0	0
1:14:12	58.35422758	2231.849655	4.321949001	4.139379364	11.01858023	1.158812746	1.221360826	46.90553402	1006.049396	28.4	2227.533724	9.88131291682493E-324	472.0242037	236.0116065	99.82205534	0	0	0	0	0	0	0
1:14:12	4.126945653	2228.388179	4.384527361	4.192442793	10.99909135	1.141480157	1.214870929	46.90354177	1006.052854	28.4	2224.451704	9.88131291682493E-324	472.0079304	236.0034682	99.82203542	0	0	0	0	0	0	0
1:14:12	-162.8955948	2222.984515	4.270577511	4.149323387	10.98141846	1.114307301	1.206357394	46.90226674	1006.055066	28.4	2220.11217	9.88131291682493E-324	471.9975155	235.9982596	99.82202267	0	0	0	0	0	0	0
1:14:12	-162.8955948	2222.984515	4.270577511	4.149323387	10.98141846	1.114307301	1.206357394	46.90226674	1006.055066	28.4	2220.11217	9.88131291682493E-324	471.9975155	235.9982596	99.82202267	0	0	0	0	0	0	0
1:14:12	-309.8204607	2218.454529	4.257009607	4.145406968	10.96298782	1.091836672	1.197348732	46.90145071	1006.056482	28.4	2216.218949	9.88131291682493E-324	471.9908499	235.9949262	99.82201451	0	0	0	0	0	0	0
1:14:12	-309.8204607	2218.454529	4.257009607	4.145406968	10.96298782	1.091836672	1.197348732	46.90145071	1006.056482	28.4	2216.218949	9.88131291682493E-324	471.9908499	235.9949262	99.82201451	0	0	0	0	0	0	0
1:14:13	-226.3697748	2215.341299	4.184206148	4.023820459	10.9445522	1.07625547	1.186863189	46.90092846	1006.057389	28.4	2212.921647	9.88131291682493E-324	471.9865839	235.9927927	99.82200928	0	0	0	0	0	0	0
1:14:13	-3.675695887	2213.482031	4.104411935	3.831605094	10.92655341	1.066963501	1.174952441	46.90059421	1006.057969	28.4	2210.052054	9.88131291682493E-324	471.9838537	235.9914274	99.82200594	0	0	0	0	0	0	0
1:14:13	-3.675695887	2213.482031	4.104411935	3.831605094	10.92655341	1.066963501	1.174952441	46.90059421	1006.057969	28.4	2210.052054	9.88131291682493E-324	471.9838537	235.9914274	99.82200594	0	0	0	0	0	0	0
1:14:13	-19.64732537	2209.62158	4.080503638	3.88242726	10.91151418	1.047656641	1.163529562	46.9003803	1006.05834	28.4	2207.117195	9.88131291682493E-324	471.9821064	235.9905535	99.8220038	0	0	0	0	0	0	0
1:14:13	-19.64732537	2209.62158	4.080503638	3.88242726	10.91151418	1.047656641	1.163529562	46.9003803	1006.05834	28.4	2207.117195	9.88131291682493E-324	471.9821064	235.9905535	99.8220038	0	0	0	0	0	0	0
1:14:13	118.7790318	2207.511491	4.047762329	3.681553447	10.89684908	1.03714025	1.15117892	46.90024339	1006.058578	28.4	2204.584205	9.88131291682493E-324	471.9809881	235.9899942	99.82200243	0	0	0	0	0	0	0
1:14:13	118.7790318	2207.511491	4.047762329	3.681553447	10.89684908	1.03714025	1.15117892	46.90024339	1006.058578	28.4	2204.584205	9.88131291682493E-324	471.9809881	235.9899942	99.82200243	0	0	0	0	0	0	0
1:14:13	97.52938033	2204.634274	4.09260789	3.713274206	10.88162341	1.02268976	1.137474509	46.90015577	1005.91833	28.4	2202.359531	9.88131291682493E-324	471.9802724	235.9896363	99.82200156	0	0	0	0	0	0	0
1:14:13	67.55172341	2201.056016	4.06590905	3.541415492	10.86799898	1.004801446	1.123703686	46.90009969	1005.716251	28.4	2198.15858	9.88131291682493E-324	471.9798143	235.9894072	99.822001	0	0	0	0	0	0	0
1:14:13	67.55172341	2201.056016	4.06590905	3.541415492	10.86799898	1.004801446	1.123703686	46.90009969	1005.716251	28.4	2198.15858	9.88131291682493E-324	471.9798143	235.9894072	99.822001	0	0	0	0	0	0	0
1:14:13	24.54558298	2198.82469	4.039701792	3.605185915	10.85623935	0.993552926	1.111090359	46.9000638	1005.586921	28.4	2195.477331	9.88131291682493E-324	471.9795212	235.9892606	99.82200064	0	0	0	0	0	0	0
1:14:13	24.54558298	2198.82469	4.039701792	3.605185915	10.85623935	0.993552926	1.111090359	46.9000638	1005.586921	28.4	2195.477331	9.88131291682493E-324	471.9795212	235.9892606	99.82200064	0	0	0	0	0	0	0
1:14:13	24.54558298	2198.82469	4.039701792	3.605185915	10.85623935	0.993552926	1.111090359	46.9000638	1005.586921	28.4	2195.477331	9.88131291682493E-324	471.9795212	235.9892606	99.82200064	0	0	0	0	0	0	0
1:14:13	117.8634228	2195.901439	4.075767454	3.685692151	10.83685964	0.978983278	1.086601811	46.90002613	1005.451175	28.4	2192.658681	9.88131291682493E-324	471.9792135	235.9891068	99.82200026	0	0	0	0	0	0	0
1:14:13	117.8634228	2195.901439	4.075767454	3.685692151	10.83685964	0.978983278	1.086601811	46.90002613	1005.451175	28.4	2192.658681	9.88131291682493E-324	471.9792135	235.9891068	99.82200026	0	0	0	0	0	0	0
1:14:13	-44.84560941	2193.419881	4.055531171	3.670322976	10.82759017	0.966549298	1.075305159	46.90001673	1005.417272	28.4	2191.262276	9.88131291682493E-324	471.9791366	235.9890683	99.82200017	0	0	0	0	0	0	0
1:14:13	-106.35831	2190.758364	3.994419949	3.669446705	10.81737771	0.953231551	1.064435302	46.9000107	1005.395574	28.4	2189.377497	9.88131291682493E-324	471.9790874	235.9890437	99.82200011	0	0	0	0	0	0	0
1:14:13	-106.35831	2190.758364	3.994419949	3.669446705	10.81737771	0.953231551	1.064435302	46.9000107	1005.395574	28.4	2189.377497	9.88131291682493E-324	471.9790874	235.9890437	99.82200011	0	0	0	0	0	0	0
1:14:13	-241.5133984	2187.256153	3.915628767	3.604885891	10.80804173	0.935788193	1.053198593	46.90000685	1005.381688	28.4	2186.372398	9.88131291682493E-324	471.979056	235.989028	99.82200007	0	0	0	0	0	0	0
1:14:13	-187.538295	2185.728898	3.869202411	3.70068697	10.79874671	0.928144443	1.0423671	46.90000438	1005.3728	28.4	2183.455815	9.88131291682493E-324	471.9790358	235.9890179	99.82200004	0	0	0	0	0	0	0
1:14:13	-187.538295	2185.728898	3.869202411	3.70068697	10.79874671	0.928144443	1.0423671	46.90000438	1005.3728	28.4	2183.455815	9.88131291682493E-324	471.9790358	235.9890179	99.82200004	0	0	0	0	0	0	0
1:14:13	20.20089121	2185.103255	3.752929543	3.716399661	10.79083789	0.919372444	1.032474944	46.90000281	1005.367112	28.4	2181.595121	9.88131291682493E-324	471.9790229	235.9890115	99.82200003	0	0	0	0	0	0	0
1:14:13	54.68057037	2182.863123	3.678514908	3.433575783	10.77969625	0.910078364	1.021183964	46.9000018	1005.363472	28.4	2178.396798	9.88131291682493E-324	471.9790147	235.9890073	99.82200002	0	0	0	0	0	0	0
1:14:13	54.68057037	2182.863123	3.678514908	3.433575783	10.77969625	0.910078364	1.021183964	46.9000018	1005.363472	28.4	2178.396798	9.88131291682493E-324	471.9790147	235.9890073	99.82200002	0	0	0	0	0	0	0
1:14:13	172.038285	2181.544119	3.677769541	3.399048501	10.7720456	0.904810153	1.011317737	46.90000115	1005.361142	28.4	2176.356191	9.88131291682493E-324	471.9790094	235.9890047	99.82200001	0	0	0	0	0	0	0
1:14:13	-12.61989757	2178.717436	3.632012506	3.303671041	10.76250918	0.891478498	1.000083352	46.90000074	1005.359651	28.4	2174.705482	9.88131291682493E-324	471.979006	235.989003	99.82200001	0	0	0	0	0	0	0
1:14:13	-12.61989757	2178.717436	3.632012506	3.303671041	10.76250918	0.891478498	1.000083352	46.90000074	1005.359651	28.4	2174.705482	9.88131291682493E-324	471.979006	235.989003	99.82200001	0	0	0	0	0	0	0
1:14:13	120.7425856	2177.535919	3.643688004	3.219549466	10.75376588	0.886266239	0.990413345	46.90000047	1005.358697	28.4	2173.292428	9.88131291682493E-324	471.9790038	235.9890019	99.822	0	0	0	0	0	0	0
1:14:13	120.7425856	2177.535919	3.643688004	3.219549466	10.75376588	0.886266239	0.990413345	46.90000047	1005.358697	28.4	2173.292428	9.88131291682493E-324	471.9790038	235.9890019	99.822	0	0	0	0	0	0	0
1:14:13	154.8426148	2176.537828	3.672760323	3.417511658	10.74569016	0.881650393	0.981384541	46.9000003	1005.358086	28.4	2172.329234	9.88131291682493E-324	471.9790025	235.9890012	99.822	0	0	0	0	0	0	0
1:14:13	-91.76000656	2173.98001	3.854486606	3.709007461	10.7363617	0.868976251	0.971446106	46.90000019	1005.357695	28.4	2171.28651	9.88131291682493E-324	471.9790016	235.9890008	99.822	0	0	0	0	0	0	0
1:14:13	-91.76000656	2173.98001	3.854486606	3.709007461	10.7363617	0.868976251	0.971446106	46.90000019	1005.357695	28.4	2171.28651	9.88131291682493E-324	471.9790016	235.9890008	99.822	0	0	0	0	0	0	0
1:14:14	-319.1638042	2171.092166	3.727671428	3.437924775	10.72687149	0.856824801	0.961885508	46.90000012	1005.357445	28.4	2169.368646	9.88131291682493E-324	471.979001	235.9890005	99.822	0	0	0	0	0	0	0
1:14:14	-319.1638042	2171.092166	3.727671428	3.437924775	10.72687149	0.856824801	0.961885508	46.90000012	1005.357445	28.4	2169.368646	9.88131291682493E-324	471.979001	235.9890005	99.822	0	0	0	0	0	0	0
1:14:14	-265.8691947	2169.658507	3.675869714	3.346871856	10.71623775	0.848967873	0.950526725	46.90000008	1005.357285	28.4	2167.854214	9.88131291682493E-324	471.9790006	235.9890003	99.822	0	0	0	0	0	0	0
1:14:14	-255.4646446	2167.183404	3.720516617	3.508357988	10.70795216	0.836259438	0.939977104	46.90000005	1005.357182	28.4	2164.844857	9.88131291682493E-324	471.9790004	235.9890002	99.822	0	0	0	0	0	0	0
1:14:14	-255.4646446	2167.183404	3.720516617	3.508357988	10.70795216	0.836259438	0.939977104	46.90000005	1005.357182	28.4	2164.844857	9.88131291682493E-324	471.9790004	235.9890002	99.822	0	0	0	0	0	0	0
1:14:14	-309.6094125	2165.758819	3.762570635	3.584149112	10.70184938	0.828886041	0.930905347	46.90000003	1005.357117	28.4	2162.927228	9.88131291682493E-324	471.9790003	235.9890001	99.822	0	0	0	0	0	0	0
1:14:14	-319.215304	2164.555404	3.654965206	3.467935432	10.69534361	0.822647066	0.920939422	46.90000002	1005.383675	28.4	2161.649786	9.88131291682493E-324	471.9790002	235.9890001	99.822	0	0	0	0	0	0	0
1:14:14	-319.215304	2164.555404	3.654965206	3.467935432	10.69534361	0.822647066	0.920939422	46.90000002	1005.383675	28.4	2161.649786	9.88131291682493E-324	471.9790002	235.9890001	99.822	0	0	0	0	0	0	0
1:14:14	-125.1914746	2164.720739	3.694217732	3.581078676	10.68793991	0.823374122	0.91244123	46.90000001	1005.421952	28.4	2160.838103	9.88131291682493E-324	471.9790001	235.9890001	99.822	0	0	0	0	0	0	0
1:14:14	-125.1914746	2164.720739	3.694217732	3.581078676	10.68793991	0.823374122	0.91244123	46.90000001	1005.421952	28.4	2160.838103	9.88131291682493E-324	471.9790001	235.9890001	99.822	0	0	0	0	0	0	0
1:14:14	-189.9954637	2162.673393	3.576339349	3.186770353	10.68012154	0.813079438	0.903162387	46.96000001	1005.446449	28.4	2159.639626	9.88131291682493E-324	472.6518001	236.3254	99.8228	0	0	0	0	0	0	0
1:14:14	-228.4191768	2160.935691	3.682777183	3.318773026	10.67247779	0.80433084	0.894943928	47.04640001	1005.462127	28.4	2157.352481	9.88131291682493E-324	473.620632	236.809816	99.823952	0	0	0	0	0	0	0
1:14:14	-228.4191768	2160.935691	3.682777183	3.318773026	10.67247779	0.80433084	0.894943928	47.04640001	1005.462127	28.4	2157.352481	9.88131291682493E-324	473.620632	236.809816	99.823952	0	0	0	0	0	0	0
1:14:14	-320.1218331	2159.382962	3.592497397	3.371174737	10.66418578	0.796531738	0.886204114	47.101696	1005.472162	28.4	2155.904028	9.88131291682493E-324	474.2406845	237.1198423	99.82468928	0	0	0	0	0	0	0
1:14:14	-245.0166132	2157.905576	3.646998334	3.230871831	10.6566789	0.789180312	0.878330633	47.13708544	1005.478583	28.4	2154.980538	9.88131291682493E-324	474.6375181	237.318259	99.82516114	0	0	0	0	0	0	0
1:14:14	-245.0166132	2157.905576	3.646998334	3.230871831	10.6566789	0.789180312	0.878330633	47.13708544	1005.478583	28.4	2154.980538	9.88131291682493E-324	474.6375181	237.318259	99.82516114	0	0	0	0	0	0	0
1:14:14	-269.3670325	2156.577489	3.594878934	3.250997972	10.6508345	0.7826354	0.871131605	47.15973468	1005.482693	28.4	2154.346664	9.88131291682493E-324	474.8914916	237.4452458	99.82546313	0	0	0	0	0	0	0
1:14:14	-197.1826608	2155.483033	3.525842518	3.153958702	10.64549408	0.776926656	0.862924227	47.1742302	1005.485324	28.4	2153.667945	9.88131291682493E-324	475.0540346	237.5265173	99.8256564	0	0	0	0	0	0	0
1:14:14	-197.1826608	2155.483033	3.525842518	3.153958702	10.64549408	0.776926656	0.862924227	47.1742302	1005.485324	28.4	2153.667945	9.88131291682493E-324	475.0540346	237.5265173	99.8256564	0	0	0	0	0	0	0
1:14:14	-2.513502894	2155.878941	3.572459211	3.192613569	10.64063621	0.77891306	0.855511505	47.18350733	1005.487007	28.4	2152.968805	9.88131291682493E-324	475.1580621	237.5785311	99.8257801	0	0	0	0	0	0	0
1:14:14	-67.18176185	2154.604602	3.589573895	3.226512684	10.63732717	0.739744358	0.847327363	47.18944469	1005.488085	28.4	2152.210755	9.88131291682493E-324	475.2246398	237.6118199	99.82585926	0	0	0	0	0	0	0
1:14:14	-67.18176185	2154.604602	3.589573895	3.226512684	10.63732717	0.739744358	0.847327363	47.18944469	1005.488085	28.4	2152.210755	9.88131291682493E-324	475.2246398	237.6118199	99.82585926	0	0	0	0	0	0	0
1:14:14	-29.01600759	2154.035465	3.439887293	3.110808118	10.63540939	0.610516389	0.829929513	47.1932446	1005.488774	28.4	2151.307203	9.88131291682493E-324	475.2672495	237.6331247	99.82590993	0	0	0	0	0	0	0
1:14:14	-2.664084855	2153.357058	3.352247867	3.009277196	10.63678201	0.408290489	0.799954888	47.19567654	1005.489215	28.4	2150.22993	9.88131291682493E-324	475.2945197	237.6467598	99.82594235	0	0	0	0	0	0	0
1:14:14	-2.664084855	2153.357058	3.352247867	3.009277196	10.63678201	0.408290489	0.799954888	47.19567654	1005.489215	28.4	2150.22993	9.88131291682493E-324	475.2945197	237.6467598	99.82594235	0	0	0	0	0	0	0
1:14:14	238.7372257	2154.355877	3.140638635	2.678737405	10.64238049	0.176825913	0.758691128	47.19723299	1005.489498	28.4	2149.546475	9.88131291682493E-324	475.3119726	237.6554863	99.82596311	0	0	0	0	0	0	0
1:14:14	70.75078444	2153.713161	3.095888727	2.563391939	10.65568351	-0.188351416	0.677242322	47.19822911	1005.489679	28.4	2149.102464	9.88131291682493E-324	475.3231424	237.6610712	99.82597639	0	0	0	0	0	0	0
1:14:14	70.75078444	2153.713161	3.095888727	2.563391939	10.65568351	-0.188351416	0.677242322	47.19822911	1005.489679	28.4	2149.102464	9.88131291682493E-324	475.3231424	237.6610712	99.82597639	0	0	0	0	0	0	0
1:14:14	126.035222	2155.215103	2.915808785	2.370490841	10.67283745	-0.534264906	0.586395086	47.19886663	1005.489794	28.4	2148.828297	9.88131291682493E-324	475.3302912	237.6646456	99.82598489	0	0	0	0	0	0	0
1:14:14	88.50714211	2156.216386	2.683317622	2.182914138	10.69693597	-0.91068954	0.470612855	47.19927464	1005.489868	28.4	2148.66731	9.88131291682493E-324	475.3348663	237.6669332	99.82599033	0	0	0	0	0	0	0
1:14:14	88.50714211	2156.216386	2.683317622	2.182914138	10.69693597	-0.91068954	0.470612855	47.19927464	1005.489868	28.4	2148.66731	9.88131291682493E-324	475.3348663	237.6669332	99.82599033	0	0	0	0	0	0	0
1:14:14	4.810490949	2160.262487	2.593363278	2.209425049	10.73027902	-1.317721306	0.318792227	47.19953577	1005.489916	28.4	2148.594798	9.88131291682493E-324	475.3377945	237.6683972	99.82599381	0	0	0	0	0	0	0
1:14:15	121.3929942	2165.167592	2.400952498	2.144112031	10.76913857	-1.726141636	0.148867025	47.19970289	1005.489946	28.4	2148.585511	9.88131291682493E-324	475.3396685	237.6693342	99.82599604	0	0	0	0	0	0	0
1:14:15	121.3929942	2165.167592	2.400952498	2.144112031	10.76913857	-1.726141636	0.148867025	47.19970289	1005.489946	28.4	2148.585511	9.88131291682493E-324	475.3396685	237.6693342	99.82599604	0	0	0	0	0	0	0
1:14:15	219.4031563	2170.706979	2.233209599	2.0565117	10.80884869	-2.097250647	-0.019005104	47.19980985	1005.489965	28.4	2148.613807	9.88131291682493E-324	475.3408678	237.6699339	99.82599746	0	0	0	0	0	0	0
1:14:15	394.69998	2178.584546	2.135734143	1.862967488	10.86514316	-2.545520414	-0.249403266	47.19987831	1005.489978	28.4	2148.717637	9.88131291682493E-324	475.3416354	237.6703177	99.82599838	0	0	0	0	0	0	0
1:14:15	394.69998	2178.584546	2.135734143	1.862967488	10.86514316	-2.545520414	-0.249403266	47.19987831	1005.489978	28.4	2148.717637	9.88131291682493E-324	475.3416354	237.6703177	99.82599838	0	0	0	0	0	0	0
1:14:15	248.7485472	2185.01059	1.822229852	1.697979192	10.92037162	-2.946293065	-0.46517809	47.19992212	1005.489986	28.4	2148.840287	9.88131291682493E-324	475.3421267	237.6705633	99.82599896	0	0	0	0	0	0	0
1:14:15	426.9039502	2192.629617	1.483107105	1.514626683	10.98011784	-3.324467562	-0.686513978	47.19995015	1005.489991	28.4	2148.993224	9.88131291682493E-324	475.3424411	237.6707205	99.82599934	0	0	0	0	0	0	0
1:14:15	426.9039502	2192.629617	1.483107105	1.514626683	10.98011784	-3.324467562	-0.686513978	47.19995015	1005.489991	28.4	2148.993224	9.88131291682493E-324	475.3424411	237.6707205	99.82599934	0	0	0	0	0	0	0
1:14:15	368.8032881	2203.161515	1.204428547	1.178401077	11.05835542	-3.742899239	-0.957688946	47.1999681	1005.237274	28.4	2149.232383	9.88131291682493E-324	475.3426423	237.6708211	99.82599957	0	0	0	0	0	0	0
1:14:15	389.4813444	2213.53357	1.04847427	1.009576689	11.13650747	-4.128615513	-1.220600925	47.19997958	1005.075535	28.4	2149.496405	9.88131291682493E-324	475.3427711	237.6708855	99.82599973	0	0	0	0	0	0	0
1:14:15	389.4813444	2213.53357	1.04847427	1.009576689	11.13650747	-4.128615513	-1.220600925	47.19997958	1005.075535	28.4	2149.496405	9.88131291682493E-324	475.3427711	237.6708855	99.82599973	0	0	0	0	0	0	0
1:14:15	376.0149804	2224.743685	0.858183533	0.855049081	11.21960478	-4.500353928	-1.489864592	47.23598693	1004.972023	28.4	2149.809579	9.88131291682493E-324	475.3428535	237.6709267	99.82599983	0	0	0	0	0	0	0
1:14:15	376.0149804	2224.743685	0.858183533	0.855049081	11.21960478	-4.500353928	-1.489864592	47.23598693	1004.972023	28.4	2149.809579	9.88131291682493E-324	475.3428535	237.6709267	99.82599983	0	0	0	0	0	0	0
1:14:15	464.5635475	2242.747518	0.596037461	0.651751412	11.33922706	-4.960946514	-1.851713339	47.25903164	1004.905775	28.4	2150.336091	9.88131291682493E-324	475.3429062	237.6709531	99.82599989	0	0	0	0	0	0	0
1:14:15	424.7237504	2258.356612	0.398623975	0.396560904	11.44502532	-5.351325769	-2.165336537	47.27378025	1004.863376	28.4	2150.834138	9.88131291682493E-324	475.34294	237.67097	99.82599993	0	0	0	0	0	0	0
1:14:15	424.7237504	2258.356612	0.398623975	0.396560904	11.44502532	-5.351325769	-2.165336537	47.27378025	1004.863376	28.4	2150.834138	9.88131291682493E-324	475.34294	237.67097	99.82599993	0	0	0	0	0	0	0
1:14:15	333.2321602	2273.618591	0.194679344	0.275878978	11.5478962	-5.706048492	-2.462375384	47.28321936	1004.83624	28.4	2151.360128	9.88131291682493E-324	475.3429616	237.6709808	99.82599995	0	0	0	0	0	0	0
1:14:15	321.4138626	2289.245419	0.02259478	0.290762546	11.65533357	-6.049471035	-2.759880246	47.28926039	1004.818874	28.4	2151.949802	9.88131291682493E-324	475.3429754	237.6709877	99.82599997	0	0	0	0	0	0	0
1:14:15	321.4138626	2289.245419	0.02259478	0.290762546	11.65533357	-6.049471035	-2.759880246	47.28926039	1004.818874	28.4	2151.949802	9.88131291682493E-324	475.3429754	237.6709877	99.82599997	0	0	0	0	0	0	0
1:14:15	348.655872	2308.191828	-0.237179341	-0.01131197	11.77729348	-6.396501462	-3.084643357	47.29312665	1004.807759	28.4	2152.686033	9.88131291682493E-324	475.3429843	237.6709921	99.82599998	0	0	0	0	0	0	0
1:14:15	356.8876781	2326.84489	-0.425474778	-0.360359661	11.90106783	-6.721720936	-3.399491749	47.29560106	1004.800646	28.4	2153.474621	9.88131291682493E-324	475.3429899	237.670995	99.82599999	0	0	0	0	0	0	0
1:14:15	356.8876781	2326.84489	-0.425474778	-0.360359661	11.90106783	-6.721720936	-3.399491749	47.29560106	1004.800646	28.4	2153.474621	9.88131291682493E-324	475.3429899	237.670995	99.82599999	0	0	0	0	0	0	0
1:14:15	452.495834	2348.628089	-0.612383858	-0.644750183	12.03920341	-7.044021399	-3.733514719	47.29718468	1004.796093	28.4	2154.421518	9.88131291682493E-324	475.3429936	237.6709968	99.82599999	0	0	0	0	0	0	0
1:14:15	414.0846138	2370.445537	-0.806485669	-0.719080117	12.17533018	-7.336973695	-4.05140942	47.29819819	1004.79318	28.4	2155.419291	9.88131291682493E-324	475.3429959	237.6709979	99.826	0	0	0	0	0	0	0
1:14:15	414.0846138	2370.445537	-0.806485669	-0.719080117	12.17533018	-7.336973695	-4.05140942	47.29819819	1004.79318	28.4	2155.419291	9.88131291682493E-324	475.3429959	237.6709979	99.826	0	0	0	0	0	0	0
1:14:15	454.5111128	2390.564104	-0.996350828	-0.922371275	12.30281132	-7.591703165	-4.337142029	47.29884684	1004.791315	28.4	2156.394586	9.88131291682493E-324	475.3429974	237.6709987	99.826	0	0	0	0	0	0	0
1:14:15	508.3098722	2416.567146	-1.03042453	-0.905917616	12.45267924	-7.855370026	-4.665370899	47.29926198	1004.790122	28.4	2157.685855	9.88131291682493E-324	475.3429983	237.6709992	99.826	0	0	0	0	0	0	0
1:14:15	460.7819982	2439.062174	-1.124511699	-0.840427274	12.58815472	-8.080516816	-4.953117375	47.29952767	1004.789358	28.4	2158.913547	9.88131291682493E-324	475.3429989	237.6709995	99.826	0	0	0	0	0	0	0
1:14:15	460.7819982	2439.062174	-1.124511699	-0.840427274	12.58815472	-8.080516816	-4.953117375	47.29952767	1004.789358	28.4	2158.913547	9.88131291682493E-324	475.3429989	237.6709995	99.826	0	0	0	0	0	0	0
1:14:15	424.0234389	2461.254871	-1.211287488	-1.147273456	12.72377902	-8.287410762	-5.23411512	47.29969771	1004.788869	28.4	2160.24299	9.88131291682493E-324	475.3429993	237.6709997	99.826	0	0	0	0	0	0	0
1:14:15	426.0124409	2483.252358	-1.224503992	-1.123135012	12.85213857	-8.460222888	-5.494033677	47.29980653	1004.788556	28.4	2161.585274	9.88131291682493E-324	475.3429996	237.6709998	99.826	0	0	0	0	0	0	0
1:14:15	426.0124409	2483.252358	-1.224503992	-1.123135012	12.85213857	-8.460222888	-5.494033677	47.29980653	1004.788556	28.4	2161.585274	9.88131291682493E-324	475.3429996	237.6709998	99.826	0	0	0	0	0	0	0
1:14:16	410.6467622	2508.216509	-1.330682555	-1.052726407	13.00112869	-8.620822648	-5.779021553	47.29987618	1004.788356	28.4	2163.272775	9.88131291682493E-324	475.3429997	237.6709999	99.826	0	0	0	0	0	0	0
1:14:16	540.6936878	2532.050926	-1.296556835	-0.897744901	13.13348236	-8.733646495	-6.024333794	47.29992076	1004.788228	28.4	2164.846936	9.88131291682493E-324	475.3429998	237.6709999	99.826	0	0	0	0	0	0	0
1:14:16	540.6936878	2532.050926	-1.296556835	-0.897744901	13.13348236	-8.733646495	-6.024333794	47.29992076	1004.788228	28.4	2164.846936	9.88131291682493E-324	475.3429998	237.6709999	99.826	0	0	0	0	0	0	0
1:14:16	555.7107202	2555.133392	-1.282316374	-0.932996736	13.26046871	-8.811453757	-6.249413628	47.29994928	1004.788146	28.4	2166.458719	9.88131291682493E-324	475.3429999	237.6709999	99.826	0	0	0	0	0	0	0
1:14:16	589.9760609	2577.935451	-1.16432248	-0.781717911	13.38677997	-8.851170404	-6.463384722	47.29996754	1004.788093	28.4	2168.19114	9.88131291682493E-324	475.3429999	237.671	99.826	0	0	0	0	0	0	0
1:14:16	589.9760609	2577.935451	-1.16432248	-0.781717911	13.38677997	-8.851170404	-6.463384722	47.29996754	1004.788093	28.4	2168.19114	9.88131291682493E-324	475.3429999	237.671	99.826	0	0	0	0	0	0	0
1:14:16	640.034799	2603.736529	-0.963606387	-0.715139463	13.51637918	-8.759149059	-6.671806222	47.29997923	1004.78806	28.4	2170.22853	9.88131291682493E-324	475.343	237.671	99.826	0	0	0	0	0	0	0
1:14:16	583.9452714	2627.120218	-0.652508088	-0.599409256	13.63416268	-8.540615398	-6.844675982	47.29998671	1003.319598	28.4	2172.309499	9.88131291682493E-324	475.343	237.671	99.826	0	0	0	0	0	0	0
1:14:16	583.9452714	2627.120218	-0.652508088	-0.599409256	13.63416268	-8.540615398	-6.844675982	47.29998671	1003.319598	28.4	2172.309499	9.88131291682493E-324	475.343	237.671	99.826	0	0	0	0	0	0	0
1:14:16	558.2512137	2650.87066	-0.234445176	-0.097621924	13.73898411	-8.157273854	-6.977272629	47.29999149	1002.379783	28.4	2174.656559	9.88131291682493E-324	475.343	237.671	99.826	0	0	0	0	0	0	0
1:14:16	460.1001367	2671.268502	0.191875087	0.461521969	13.82342983	-7.717015267	-7.060214482	47.37199455	1001.778301	28.4	2176.993998	9.88131291682493E-324	475.54568	237.77252	99.82636	0	0	0	0	0	0	0
1:14:16	460.1001367	2671.268502	0.191875087	0.461521969	13.82342983	-7.717015267	-7.060214482	47.37199455	1001.778301	28.4	2176.993998	9.88131291682493E-324	475.54568	237.77252	99.82636	0	0	0	0	0	0	0
1:14:16	477.6328075	2688.430921	0.617760056	0.84225406	13.88447509	-7.284369771	-7.099737269	47.41807651	1001.393353	28.4	2179.171839	9.88131291682493E-324	475.6753952	237.8374928	99.8265904	0	0	0	0	0	0	0
1:14:16	405.9699968	2702.96899	1.117006436	1.163682598	13.93182406	-6.747836653	-7.078991852	47.44756897	1001.146986	28.4	2181.818497	9.88131291682493E-324	475.7584129	237.8790754	99.82673786	0	0	0	0	0	0	0
1:14:16	405.9699968	2702.96899	1.117006436	1.163682598	13.93182406	-6.747836653	-7.078991852	47.44756897	1001.146986	28.4	2181.818497	9.88131291682493E-324	475.7584129	237.8790754	99.82673786	0	0	0	0	0	0	0
1:14:16	176.995598	2712.618993	1.609284119	1.547956863	13.9613274	-6.267215458	-7.028794785	47.46644414	1000.989311	28.4	2184.207958	9.88131291682493E-324	475.8115443	237.9056882	99.82683223	0	0	0	0	0	0	0
1:14:16	115.9217027	2720.069196	1.990061836	1.830452392	13.97560953	-5.777377893	-6.939108663	47.47852425	1000.888399	28.4	2186.629533	9.88131291682493E-324	475.8455483	237.9227205	99.82689263	0	0	0	0	0	0	0
1:14:16	115.9217027	2720.069196	1.990061836	1.830452392	13.97560953	-5.777377893	-6.939108663	47.47852425	1000.888399	28.4	2186.629533	9.88131291682493E-324	475.8455483	237.9227205	99.82689263	0	0	0	0	0	0	0
1:14:16	291.7404897	2725.553765	2.283599575	2.134889531	13.9718701	-5.249681852	-6.800109544	47.48625552	1000.823815	28.4	2189.239261	9.88131291682493E-324	475.8673109	237.9336211	99.82693128	0	0	0	0	0	0	0
1:14:16	325.7771534	2727.00461	2.551903728	2.2061693	13.95839687	-4.747356385	-6.632750108	47.49120353	1000.782482	28.4	2191.785367	9.88131291682493E-324	475.881239	237.9405975	99.82695602	0	0	0	0	0	0	0
1:14:16	325.7771534	2727.00461	2.551903728	2.2061693	13.95839687	-4.747356385	-6.632750108	47.49120353	1000.782482	28.4	2191.785367	9.88131291682493E-324	475.881239	237.9405975	99.82695602	0	0	0	0	0	0	0
1:14:16	149.1626182	2726.44975	2.868738386	2.320388352	13.93969399	-4.302628086	-6.462040069	47.49437026	1000.756028	28.4	2194.070795	9.88131291682493E-324	475.890153	237.9450624	99.82697185	0	0	0	0	0	0	0
1:14:16	26.22515564	2722.53932	3.147352567	2.640808545	13.90196416	-3.790121975	-6.220185644	47.49639697	1000.739098	28.4	2196.761469	9.88131291682493E-324	475.8958579	237.9479199	99.82698199	0	0	0	0	0	0	0
1:14:16	26.22515564	2722.53932	3.147352567	2.640808545	13.90196416	-3.790121975	-6.220185644	47.49639697	1000.739098	28.4	2196.761469	9.88131291682493E-324	475.8958579	237.9479199	99.82698199	0	0	0	0	0	0	0
1:14:16	-21.61422039	2718.395565	3.315265643	2.864117469	13.86225706	-3.345438064	-5.991238812	47.49769406	1000.728263	28.4	2199.11798	9.88131291682493E-324	475.8995091	237.9497488	99.82698847	0	0	0	0	0	0	0
1:14:16	-115.792021	2712.820762	3.561970011	3.16263518	13.81804452	-2.936240361	-5.75555284	47.4985242	1000.721328	28.4	2201.349347	9.88131291682493E-324	475.9018458	237.9509192	99.82699262	0	0	0	0	0	0	0
1:14:16	-115.792021	2712.820762	3.561970011	3.16263518	13.81804452	-2.936240361	-5.75555284	47.4985242	1000.721328	28.4	2201.349347	9.88131291682493E-324	475.9018458	237.9509192	99.82699262	0	0	0	0	0	0	0
1:14:16	-83.33357347	2706.844807	3.869300807	3.385766515	13.76590849	-2.528953831	-5.502393818	47.49905549	1000.71689	28.4	2203.565662	9.88131291682493E-324	475.9033413	237.9516683	99.82699528	0	0	0	0	0	0	0
1:14:16	-126.459287	2698.032517	4.044792517	3.56045057	13.70226143	-2.096250452	-5.207612043	47.49939551	1000.71405	28.4	2205.945664	9.88131291682493E-324	475.9042984	237.9521477	99.82699698	0	0	0	0	0	0	0
1:14:16	-126.459287	2698.032517	4.044792517	3.56045057	13.70226143	-2.096250452	-5.207612043	47.49939551	1000.71405	28.4	2205.945664	9.88131291682493E-324	475.9042984	237.9521477	99.82699698	0	0	0	0	0	0	0
1:14:16	-142.1730237	2689.248291	4.236907211	3.904368365	13.63340732	-1.685080289	-4.910111708	47.49961313	1000.712232	28.4	2208.214545	9.88131291682493E-324	475.904911	237.9524545	99.82699807	0	0	0	0	0	0	0
1:14:16	-111.3999752	2679.033066	4.474620615	4.084035753	13.55498068	-1.261051385	-4.581111493	47.4997524	1000.711068	28.4	2210.571069	9.88131291682493E-324	475.905303	237.9526509	99.82699876	0	0	0	0	0	0	0
1:14:17	-111.3999752	2679.033066	4.474620615	4.084035753	13.55498068	-1.261051385	-4.581111493	47.4997524	1000.711068	28.4	2210.571069	9.88131291682493E-324	475.905303	237.9526509	99.82699876	0	0	0	0	0	0	0
1:14:17	-240.3347441	2667.242522	4.555997193	4.144142882	13.47838764	-0.872712886	-4.258551355	47.49984154	1000.710324	28.4	2212.778844	9.88131291682493E-324	475.9055539	237.9527766	99.82699921	0	0	0	0	0	0	0
1:14:17	-244.9059962	2654.574174	4.756038204	4.277931445	13.39052809	-0.480216247	-3.911752867	47.49989858	1000.709847	28.4	2215.0315	9.88131291682493E-324	475.9057145	237.952857	99.82699949	0	0	0	0	0	0	0
1:14:17	-244.9059962	2654.574174	4.756038204	4.277931445	13.39052809	-0.480216247	-3.911752867	47.49989858	1000.709847	28.4	2215.0315	9.88131291682493E-324	475.9057145	237.952857	99.82699949	0	0	0	0	0	0	0
1:14:17	-296.6635576	2641.936432	5.00014445	4.542756125	13.30561798	-0.120178398	-3.577441835	47.49993509	1000.709542	28.4	2217.12096	9.88131291682493E-324	475.9058173	237.9529085	99.82699968	0	0	0	0	0	0	0
1:14:17	-387.2102769	2629.062396	5.160732448	4.65212392	13.2272355	0.186645825	-3.274442775	47.49995846	1000.709347	28.4	2218.956854	9.88131291682493E-324	475.9058831	237.9529414	99.82699979	0	0	0	0	0	0	0
1:14:17	-387.2102769	2629.062396	5.160732448	4.65212392	13.2272355	0.186645825	-3.274442775	47.49995846	1000.709347	28.4	2218.956854	9.88131291682493E-324	475.9058831	237.9529414	99.82699979	0	0	0	0	0	0	0
1:14:17	-393.1846172	2616.557094	5.396108767	4.993799309	13.14251072	0.489133328	-2.966843376	47.49997341	1000.990022	28.4	2220.749867	9.88131291682493E-324	475.9059252	237.9529625	99.82699987	0	0	0	0	0	0	0
1:14:17	-448.382995	2602.53134	5.539709611	5.141271558	13.04756686	0.79432533	-2.63569976	47.49998299	1001.394294	28.4	2222.607275	9.88131291682493E-324	475.9059521	237.952976	99.82699991	0	0	0	0	0	0	0
1:14:17	-448.382995	2602.53134	5.539709611	5.141271558	13.04756686	0.79432533	-2.63569976	47.49998299	1001.394294	28.4	2222.607275	9.88131291682493E-324	475.9059521	237.952976	99.82699991	0	0	0	0	0	0	0
1:14:17	-437.6093568	2587.394858	5.662534151	5.132813797	12.95284279	1.071608211	-2.314487847	47.47998911	1001.653028	28.4	2224.353696	9.88131291682493E-324	475.9059693	237.9529846	99.82699995	0	0	0	0	0	0	0
1:14:17	-395.0404684	2574.112469	5.873141857	5.37456083	12.86557939	1.311989255	-2.027312222	47.45119303	1001.818618	28.4	2225.877205	9.88131291682493E-324	475.9059804	237.9529902	99.82699997	0	0	0	0	0	0	0
1:14:17	-395.0404684	2574.112469	5.873141857	5.37456083	12.86557939	1.311989255	-2.027312222	47.45119303	1001.818618	28.4	2225.877205	9.88131291682493E-324	475.9059804	237.9529902	99.82699997	0	0	0	0	0	0	0
1:14:17	-474.9662997	2556.64058	5.972690788	5.547558931	12.75869081	1.562633123	-1.693719822	47.43276354	1001.924596	28.4	2227.577691	9.88131291682493E-324	475.9059874	237.9529937	99.82699998	0	0	0	0	0	0	0
1:14:17	-249.7373518	2543.302171	6.027482104	5.492717716	12.66200212	1.784885199	-1.403740686	47.42096867	1001.992421	28.4	2229.026883	9.88131291682493E-324	475.905992	237.952996	99.82699999	0	0	0	0	0	0	0
1:14:17	-249.7373518	2543.302171	6.027482104	5.492717716	12.66200212	1.784885199	-1.403740686	47.42096867	1001.992421	28.4	2229.026883	9.88131291682493E-324	475.905992	237.952996	99.82699999	0	0	0	0	0	0	0
1:14:17	-88.42754518	2528.92075	6.163228547	5.403539338	12.56896135	1.980246527	-1.131834039	47.41341995	1002.03583	28.4	2230.349285	9.88131291682493E-324	475.9059949	237.9529974	99.82699999	0	0	0	0	0	0	0
1:14:17	-361.7439489	2509.22812	6.24466627	5.605025176	12.46289527	2.120677777	-0.835093785	47.40858877	1002.063611	28.4	2231.743902	9.88131291682493E-324	475.9059967	237.9529984	99.82699999	0	0	0	0	0	0	0
1:14:17	-361.7439489	2509.22812	6.24466627	5.605025176	12.46289527	2.120677777	-0.835093785	47.40858877	1002.063611	28.4	2231.743902	9.88131291682493E-324	475.9059967	237.9529984	99.82699999	0	0	0	0	0	0	0
1:14:17	-389.5276073	2492.741877	6.281026413	5.713416113	12.36577297	2.191153778	-0.572500022	47.40549681	1002.081391	28.4	2232.973457	9.88131291682493E-324	475.9059979	237.9529989	99.827	0	0	0	0	0	0	0
1:14:17	-478.3913487	2474.332961	6.249656904	5.690466312	12.2742947	2.197058418	-0.333160014	47.40351796	1002.09277	28.4	2234.105213	9.88131291682493E-324	475.9059987	237.9529993	99.827	0	0	0	0	0	0	0
1:14:17	-478.3913487	2474.332961	6.249656904	5.690466312	12.2742947	2.197058418	-0.333160014	47.40351796	1002.09277	28.4	2234.105213	9.88131291682493E-324	475.9059987	237.9529993	99.827	0	0	0	0	0	0	0
1:14:17	-350.5756232	2457.304255	6.167540419	5.45905844	12.17802861	2.174477387	-0.102342409	47.40225149	1002.100053	28.4	2235.223056	9.88131291682493E-324	475.9059991	237.9529996	99.827	0	0	0	0	0	0	0
1:14:17	-353.0753988	2440.507763	6.053945868	5.274317402	12.08789831	2.130625528	0.099460858	47.40144096	1002.104714	28.4	2236.226196	9.88131291682493E-324	475.9059994	237.9529997	99.827	0	0	0	0	0	0	0
1:14:17	-353.0753988	2440.507763	6.053945868	5.274317402	12.08789831	2.130625528	0.099460858	47.40144096	1002.104714	28.4	2236.226196	9.88131291682493E-324	475.9059994	237.9529997	99.827	0	0	0	0	0	0	0
1:14:17	-389.4212952	2424.478048	5.947645355	5.198963137	12.00973492	2.076200338	0.266374949	47.40092221	1002.107697	28.4	2237.076925	9.88131291682493E-324	475.9059996	237.9529998	99.827	0	0	0	0	0	0	0
1:14:17	-439.421789	2407.641351	5.838293028	5.328416408	11.92187035	2.008448216	0.432479967	47.40059022	1002.109606	28.4	2237.965472	9.88131291682493E-324	475.9059998	237.9529999	99.827	0	0	0	0	0	0	0
1:14:17	-439.421789	2407.641351	5.838293028	5.328416408	11.92187035	2.008448216	0.432479967	47.40059022	1002.109606	28.4	2237.965472	9.88131291682493E-324	475.9059998	237.9529999	99.827	0	0	0	0	0	0	0
1:14:17	-465.9583449	2392.998265	5.690507538	5.145626501	11.84679702	1.945886858	0.566147179	47.40037774	1002.110828	28.4	2238.702462	9.88131291682493E-324	475.9059999	237.9529999	99.827	0	0	0	0	0	0	0
1:14:17	-506.7386208	2377.095529	5.585284824	5.153040961	11.76631009	1.872967589	0.694214195	47.40024175	1002.11161	28.4	2239.444616	9.88131291682493E-324	475.9059999	237.953	99.827	0	0	0	0	0	0	0
1:14:17	-506.7386208	2377.095529	5.585284824	5.153040961	11.76631009	1.872967589	0.694214195	47.40024175	1002.11161	28.4	2239.444616	9.88131291682493E-324	475.9059999	237.953	99.827	0	0	0	0	0	0	0
1:14:17	-450.6065973	2363.811579	5.406462287	4.965626215	11.69947846	1.810859257	0.795497085	47.40015472	1002.11211	28.4	2240.051834	9.88131291682493E-324	475.9059999	237.953	99.827	0	0	0	0	0	0	0
1:14:18	-481.7738223	2350.94549	5.262615864	4.809720777	11.63662621	1.749309925	0.881718134	47.40009902	1002.112431	28.4	2240.591374	9.88131291682493E-324	475.906	237.953	99.827	0	0	0	0	0	0	0
1:14:18	-481.7738223	2350.94549	5.262615864	4.809720777	11.63662621	1.749309925	0.881718134	47.40009902	1002.112431	28.4	2240.591374	9.88131291682493E-324	475.906	237.953	99.827	0	0	0	0	0	0	0
1:14:18	-379.2716862	2340.049994	5.309154153	4.822101298	11.57464078	1.696678352	0.958539606	47.40006337	1002.112636	28.4	2241.097679	9.88131291682493E-324	475.906	237.953	99.827	0	0	0	0	0	0	0
1:14:18	-239.6675192	2330.099116	5.176618658	4.86442483	11.5189301	1.647914145	1.022545348	47.40004056	1002.112767	28.4	2241.540715	9.88131291682493E-324	475.906	237.953	99.827	0	0	0	0	0	0	0
1:14:18	-239.6675192	2330.099116	5.176618658	4.86442483	11.5189301	1.647914145	1.022545348	47.40004056	1002.112767	28.4	2241.540715	9.88131291682493E-324	475.906	237.953	99.827	0	0	0	0	0	0	0
1:14:18	-240.2367723	2321.013954	5.141835941	4.625871891	11.47159526	1.603305053	1.072869023	47.40002596	1002.112851	28.4	2241.903817	9.88131291682493E-324	475.906	237.953	99.827	0	0	0	0	0	0	0
1:14:18	-253.2688943	2310.515091	4.972215002	4.613038011	11.42282097	1.551395234	1.119116174	47.40001661	1002.295904	28.4	2242.265723	9.88131291682493E-324	475.906	237.953	99.827	0	0	0	0	0	0	0
1:14:18	-253.2688943	2310.515091	4.972215002	4.613038011	11.42282097	1.551395234	1.119116174	47.40001661	1002.295904	28.4	2242.265723	9.88131291682493E-324	475.906	237.953	99.827	0	0	0	0	0	0	0
1:14:18	-224.0889723	2301.709458	4.885457601	4.684824327	11.38100542	1.50753295	1.154514352	47.40001063	1002.559459	28.4	2242.553903	9.88131291682493E-324	475.906	237.953	99.827	0	0	0	0	0	0	0
1:14:18	-245.1745023	2294.306933	4.859572865	4.620247569	11.34400347	1.468141088	1.183369185	47.4000068	1002.728134	28.4	2242.803378	9.88131291682493E-324	475.906	237.953	99.827	0	0	0	0	0	0	0
1:14:18	-245.1745023	2294.306933	4.859572865	4.620247569	11.34400347	1.468141088	1.183369185	47.4000068	1002.728134	28.4	2242.803378	9.88131291682493E-324	475.906	237.953	99.827	0	0	0	0	0	0	0
1:14:18	-213.9039215	2287.196917	4.844686634	4.627598444	11.30592222	1.433610296	1.207636278	47.47200436	1002.836086	28.4	2243.032402	9.88131291682493E-324	476.72032	238.36016	99.82772	0	0	0	0	0	0	0
1:14:18	-264.2255097	2279.961827	4.817479445	4.702623004	11.27271022	1.39807059	1.226007218	47.51808279	1002.905175	28.4	2243.217897	9.88131291682493E-324	477.2414848	238.6207424	99.8281808	0	0	0	0	0	0	0
1:14:18	-264.2255097	2279.961827	4.817479445	4.702623004	11.27271022	1.39807059	1.226007218	47.51808279	1002.905175	28.4	2243.217897	9.88131291682493E-324	477.2414848	238.6207424	99.8281808	0	0	0	0	0	0	0
1:14:18	-174.1019256	2268.787228	4.736055581	4.515623183	11.21256931	1.342936113	1.250694157	47.56644671	1002.977691	28.4	2243.511548	9.88131291682493E-324	477.7884994	238.8942497	99.82866446	0	0	0	0	0	0	0
1:14:18	-174.1019256	2268.787228	4.736055581	4.515623183	11.21256931	1.342936113	1.250694157	47.56644671	1002.977691	28.4	2243.511548	9.88131291682493E-324	477.7884994	238.8942497	99.82866446	0	0	0	0	0	0	0
1:14:18	-251.4200724	2263.401746	4.697555572	4.320198837	11.18528436	1.316159113	1.25800426	47.57852589	1002.995802	28.4	2243.620751	9.88131291682493E-324	477.9251196	238.9625598	99.82878525	0	0	0	0	0	0	0
1:14:18	-251.4200724	2263.401746	4.697555572	4.320198837	11.18528436	1.316159113	1.25800426	47.57852589	1002.995802	28.4	2243.620751	9.88131291682493E-324	477.9251196	238.9625598	99.82878525	0	0	0	0	0	0	0
1:14:18	-216.2464463	2258.335518	4.614115566	4.267727256	11.16158199	1.290981832	1.262122727	47.58625657	1003.007393	28.4	2243.699481	9.88131291682493E-324	478.0125565	239.0062783	99.82886256	0	0	0	0	0	0	0
1:14:18	-218.5460056	2253.657451	4.605633962	4.147905444	11.13473247	1.267708373	1.263318545	47.59120421	1003.014812	28.4	2243.758908	9.88131291682493E-324	478.0685162	239.0342581	99.82891204	0	0	0	0	0	0	0
1:14:18	-218.5460056	2253.657451	4.605633962	4.147905444	11.13473247	1.267708373	1.263318545	47.59120421	1003.014812	28.4	2243.758908	9.88131291682493E-324	478.0685162	239.0342581	99.82891204	0	0	0	0	0	0	0
1:14:18	-261.7149636	2248.520009	4.471445736	4.230819484	11.11394878	1.242173358	1.262803869	47.59437069	1003.01956	28.4	2241.984541	9.88131291682493E-324	478.1043304	239.0521652	99.82894371	0	0	0	0	0	0	0
1:14:18	-64.31509671	2245.629646	4.486845271	4.25708447	11.09460722	1.227750949	1.260474476	47.59639724	1003.022598	28.4	2240.271586	9.88131291682493E-324	478.1272514	239.0636257	99.82896397	0	0	0	0	0	0	0
1:14:18	-64.31509671	2245.629646	4.486845271	4.25708447	11.09460722	1.227750949	1.260474476	47.59639724	1003.022598	28.4	2240.271586	9.88131291682493E-324	478.1272514	239.0636257	99.82896397	0	0	0	0	0	0	0
1:14:18	-208.8225819	2241.797293	4.528940973	4.392214061	11.07558862	1.208560608	1.256463665	47.59769424	1003.024543	28.4	2238.330855	9.88131291682493E-324	478.1419209	239.0709605	99.82897694	0	0	0	0	0	0	0
1:14:18	-208.8225819	2241.797293	4.528940973	4.392214061	11.07558862	1.208560608	1.256463665	47.59769424	1003.024543	28.4	2238.330855	9.88131291682493E-324	478.1419209	239.0709605	99.82897694	0	0	0	0	0	0	0
1:14:18	-280.8454524	2237.745988	4.422362223	4.313816999	11.06061672	1.188238789	1.251736745	47.59852431	1003.025787	28.4	2235.527467	9.88131291682493E-324	478.1513094	239.0756547	99.82898524	0	0	0	0	0	0	0
1:14:18	-297.1499295	2234.130152	4.349791823	4.272122879	11.0419547	1.170152825	1.245111517	47.59905556	1003.026584	28.4	2232.710299	9.88131291682493E-324	478.157318	239.078659	99.82899056	0	0	0	0	0	0	0
1:14:18	-297.1499295	2234.130152	4.349791823	4.272122879	11.0419547	1.170152825	1.245111517	47.59905556	1003.026584	28.4	2232.710299	9.88131291682493E-324	478.157318	239.078659	99.82899056	0	0	0	0	0	0	0
1:14:18	-134.3060749	2231.167337	4.288186767	4.273598643	11.02497101	1.155297808	1.236751371	47.59939556	1003.027094	28.4	2229.318351	9.88131291682493E-324	478.1611635	239.0805818	99.82899396	0	0	0	0	0	0	0
1:14:18	-104.8298479	2228.283896	4.287999531	4.174463131	11.00806144	1.140910597	1.228840877	47.59961316	1003.02742	28.4	2226.488545	9.88131291682493E-324	478.1636247	239.0818123	99.82899613	0	0	0	0	0	0	0
1:14:18	-104.8298479	2228.283896	4.287999531	4.174463131	11.00806144	1.140910597	1.228840877	47.59961316	1003.02742	28.4	2226.488545	9.88131291682493E-324	478.1636247	239.0818123	99.82899613	0	0	0	0	0	0	0
1:14:19	-204.0830627	2224.998293	4.2154397	4.042416404	10.99135932	1.124502782	1.220498162	47.59975242	1003.027629	28.4	2223.830229	9.88131291682493E-324	478.1651998	239.0825999	99.82899752	0	0	0	0	0	0	0
1:14:19	-176.8446001	2222.110668	4.178121408	4.008386499	10.97746997	1.110001781	1.211998823	47.59984155	1003.027762	28.4	2221.156706	9.88131291682493E-324	478.1662079	239.0831039	99.82899842	0	0	0	0	0	0	0
1:14:19	-176.8446001	2222.110668	4.178121408	4.008386499	10.97746997	1.110001781	1.211998823	47.59984155	1003.027762	28.4	2221.156706	9.88131291682493E-324	478.1662079	239.0831039	99.82899842	0	0	0	0	0	0	0
1:14:19	-301.4254641	2218.368227	4.127437701	3.826367359	10.96026078	1.09132114	1.201399247	47.59989859	1003.027848	28.4	2216.927892	9.88131291682493E-324	478.166853	239.0834265	99.82899899	0	0	0	0	0	0	0
1:14:19	-162.801977	2216.100226	4.052920129	3.80527511	10.9448869	1.079965529	1.191615518	47.5999351	1003.027903	28.4	2214.212651	9.88131291682493E-324	478.1672659	239.083633	99.82899935	0	0	0	0	0	0	0
1:14:19	-162.801977	2216.100226	4.052920129	3.80527511	10.9448869	1.079965529	1.191615518	47.5999351	1003.027903	28.4	2214.212651	9.88131291682493E-324	478.1672659	239.083633	99.82899935	0	0	0	0	0	0	0
1:14:19	-67.68238529	2213.917024	4.036748882	3.63685607	10.93096762	1.068937939	1.181953932	47.59995846	1003.027938	28.4	2211.436217	9.88131291682493E-324	478.1675302	239.0837651	99.82899958	0	0	0	0	0	0	0
1:14:19	-63.90360658	2210.992296	4.076439285	3.698347885	10.91577927	1.054400281	1.171650516	47.59997342	1003.66156	28.4	2208.519819	9.88131291682493E-324	478.1676993	239.0838497	99.82899973	0	0	0	0	0	0	0
1:14:19	-63.90360658	2210.992296	4.076439285	3.698347885	10.91577927	1.054400281	1.171650516	47.59997342	1003.66156	28.4	2208.519819	9.88131291682493E-324	478.1676993	239.0838497	99.82899973	0	0	0	0	0	0	0
1:14:19	64.23629179	2208.629869	4.046841142	3.946822646	10.89857874	1.04269618	1.15997633	47.59998299	1004.067078	28.4	2205.485604	9.88131291682493E-324	478.1678076	239.0839038	99.82899983	0	0	0	0	0	0	0
1:14:19	-78.76841326	2204.093076	3.989938331	3.869406494	10.88229039	1.019925555	1.148224851	47.56398911	1004.32661	28.4	2202.024747	9.88131291682493E-324	478.1678768	239.0839384	99.82899989	0	0	0	0	0	0	0
1:14:19	-78.76841326	2204.093076	3.989938331	3.869406494	10.88229039	1.019925555	1.148224851	47.56398911	1004.32661	28.4	2202.024747	9.88131291682493E-324	478.1678768	239.0839384	99.82899989	0	0	0	0	0	0	0
1:14:19	-102.1253845	2200.378209	4.000200532	3.824260156	10.86554585	1.001432355	1.134903905	47.54095303	1004.492711	28.4	2199.008558	9.88131291682493E-324	478.1679212	239.0839606	99.82899993	0	0	0	0	0	0	0
1:14:19	-56.17568607	2196.761814	4.01772834	3.6580465	10.84998934	0.983356707	1.121738499	47.52620994	1004.599015	28.4	2195.341637	9.88131291682493E-324	478.1679496	239.0839748	99.82899996	0	0	0	0	0	0	0
1:14:19	-56.17568607	2196.761814	4.01772834	3.6580465	10.84998934	0.983356707	1.121738499	47.52620994	1004.599015	28.4	2195.341637	9.88131291682493E-324	478.1679496	239.0839748	99.82899996	0	0	0	0	0	0	0
1:14:19	-255.9552791	2193.697801	4.043746138	3.65234976	10.83695318	0.973668293	1.109352639	47.51677436	1004.667049	28.4	2191.751768	9.88131291682493E-324	478.1679677	239.0839839	99.82899997	0	0	0	0	0	0	0
1:14:19	-211.6024586	2191.113592	3.943037528	3.424463846	10.82273004	0.958667707	1.095665689	47.51073559	1004.710592	28.4	2189.462651	9.88131291682493E-324	478.1679793	239.0839897	99.82899998	0	0	0	0	0	0	0
1:14:19	-211.6024586	2191.113592	3.943037528	3.424463846	10.82273004	0.958667707	1.095665689	47.51073559	1004.710592	28.4	2189.462651	9.88131291682493E-324	478.1679793	239.0839897	99.82899998	0	0	0	0	0	0	0
1:14:19	-129.1042135	2188.640739	3.966584018	3.539616862	10.80938722	0.944987333	1.083426041	47.50687078	1004.738459	28.4	2187.358057	9.88131291682493E-324	478.1679868	239.0839934	99.82899999	0	0	0	0	0	0	0
1:14:19	-166.8424166	2185.254313	3.945813772	3.716994791	10.79484782	0.927311893	1.069152666	47.5043973	1004.756294	28.4	2183.391956	9.88131291682493E-324	478.1679915	239.0839958	99.82899999	0	0	0	0	0	0	0
1:14:19	-166.8424166	2185.254313	3.945813772	3.716994791	10.79484782	0.927311893	1.069152666	47.5043973	1004.756294	28.4	2183.391956	9.88131291682493E-324	478.1679915	239.0839958	99.82899999	0	0	0	0	0	0	0
1:14:19	-181.6444267	2182.82016	3.872360814	3.763476667	10.78206261	0.914479611	1.056377706	47.50281427	1004.767708	28.4	2180.392772	9.88131291682493E-324	478.1679946	239.0839973	99.829	0	0	0	0	0	0	0
1:14:19	-92.71727306	2180.886863	3.888150921	3.720105067	10.76932007	0.904506951	1.043681732	47.50180113	1004.775013	28.4	2178.448134	9.88131291682493E-324	478.1679965	239.0839983	99.829	0	0	0	0	0	0	0
1:14:19	-92.71727306	2180.886863	3.888150921	3.720105067	10.76932007	0.904506951	1.043681732	47.50180113	1004.775013	28.4	2178.448134	9.88131291682493E-324	478.1679965	239.0839983	99.829	0	0	0	0	0	0	0
1:14:19	45.14902524	2179.028352	3.804216589	3.600747243	10.75796484	0.894924449	1.030196309	47.50115273	1004.779688	28.4	2176.104726	9.88131291682493E-324	478.1679978	239.0839989	99.829	0	0	0	0	0	0	0
1:14:19	85.81317615	2176.828225	3.795418617	3.515038235	10.7474175	0.883791647	1.017365637	47.50073774	1004.782681	28.4	2174.197105	9.88131291682493E-324	478.1679986	239.0839993	99.829	0	0	0	0	0	0	0
1:14:19	85.81317615	2176.828225	3.795418617	3.515038235	10.7474175	0.883791647	1.017365637	47.50073774	1004.782681	28.4	2174.197105	9.88131291682493E-324	478.1679986	239.0839993	99.829	0	0	0	0	0	0	0
1:14:19	65.47523274	2174.338904	3.732867915	3.469424471	10.7378272	0.871306654	1.005594008	47.50047216	1004.784596	28.4	2171.845587	9.88131291682493E-324	478.1679991	239.0839995	99.829	0	0	0	0	0	0	0
1:14:19	69.43454895	2172.867299	3.686435466	3.476791661	10.72788941	0.863916259	0.992260165	47.50030218	1004.785821	28.4	2170.254576	9.88131291682493E-324	478.1679994	239.0839997	99.829	0	0	0	0	0	0	0
1:14:19	69.43454895	2172.867299	3.686435466	3.476791661	10.72788941	0.863916259	0.992260165	47.50030218	1004.785821	28.4	2170.254576	9.88131291682493E-324	478.1679994	239.0839997	99.829	0	0	0	0	0	0	0
1:14:19	-86.65556867	2170.184791	3.688118698	3.586826663	10.71864922	0.850426406	0.980526506	47.5001934	1004.786606	28.4	2168.318408	9.88131291682493E-324	478.1679996	239.0839998	99.829	0	0	0	0	0	0	0
1:14:19	-104.9710839	2168.745746	3.687915967	3.542849064	10.7094955	0.8431929	0.969456964	47.50012377	1004.787108	28.4	2166.388861	9.88131291682493E-324	478.1679998	239.0839999	99.829	0	0	0	0	0	0	0
1:14:20	-104.9710839	2168.745746	3.687915967	3.542849064	10.7094955	0.8431929	0.969456964	47.50012377	1004.787108	28.4	2166.388861	9.88131291682493E-324	478.1679998	239.0839999	99.829	0	0	0	0	0	0	0
1:14:20	45.80666627	2168.355318	3.684226219	3.652023401	10.70139712	0.841363456	0.958812457	47.50007921	1004.787429	28.4	2165.158391	9.88131291682493E-324	478.1679998	239.0839999	99.829	0	0	0	0	0	0	0
1:14:20	-19.12713359	2166.052003	3.66926478	3.447254977	10.69489416	0.829872612	0.947279972	47.5000507	1004.787634	28.4	2163.82165	9.88131291682493E-324	478.1679999	239.084	99.829	0	0	0	0	0	0	0
1:14:20	-19.12713359	2166.052003	3.66926478	3.447254977	10.69489416	0.829872612	0.947279972	47.5000507	1004.787634	28.4	2163.82165	9.88131291682493E-324	478.1679999	239.084	99.829	0	0	0	0	0	0	0
1:14:20	-63.99724549	2163.901642	3.653449459	3.416883185	10.68701226	0.819078471	0.936339182	47.50003245	1004.787766	28.4	2161.806016	9.88131291682493E-324	478.1679999	239.084	99.829	0	0	0	0	0	0	0
1:14:20	-32.92399712	2162.915371	3.645807654	3.516525238	10.67972785	0.814090222	0.925337077	47.50002077	1004.78785	28.4	2160.52361	9.88131291682493E-324	478.168	239.084	99.829	0	0	0	0	0	0	0
1:14:20	-32.92399712	2162.915371	3.645807654	3.516525238	10.67972785	0.814090222	0.925337077	47.50002077	1004.78785	28.4	2160.52361	9.88131291682493E-324	478.168	239.084	99.829	0	0	0	0	0	0	0
1:14:20	193.0612418	2162.837357	3.534356898	3.465776153	10.67242582	0.813817742	0.914935729	47.50001329	1003.396144	28.4	2158.598511	9.88131291682493E-324	478.168	239.084	99.829	0	0	0	0	0	0	0
1:14:20	242.7416748	2161.771629	3.677508415	3.488176738	10.66659253	0.808443355	0.905878867	47.50000851	1002.505452	28.4	2157.083607	9.88131291682493E-324	478.168	239.084	99.829	0	0	0	0	0	0	0
1:14:20	242.7416748	2161.771629	3.677508415	3.488176738	10.66659253	0.808443355	0.905878867	47.50000851	1002.505452	28.4	2157.083607	9.88131291682493E-324	478.168	239.084	99.829	0	0	0	0	0	0	0
1:14:20	77.86359186	2159.475322	3.644365386	3.470633112	10.66025922	0.796883747	0.895802475	47.60800544	1001.935409	28.4	2155.786188	9.88131291682493E-324	478.40272	239.20136	99.82936	0	0	0	0	0	0	0
1:14:20	167.8746188	2158.514966	3.565033847	3.372285192	10.6545659	0.792085598	0.886793584	47.67712348	1001.570582	28.4	2154.522841	9.88131291682493E-324	478.5529408	239.2764704	99.8295904	0	0	0	0	0	0	0
1:14:20	167.8746188	2158.514966	3.565033847	3.372285192	10.6545659	0.792085598	0.886793584	47.67712348	1001.570582	28.4	2154.522841	9.88131291682493E-324	478.5529408	239.2764704	99.8295904	0	0	0	0	0	0	0
1:14:20	191.397596	2158.931458	3.600381662	3.492542523	10.64968218	0.794054783	0.878307894	47.72135903	1001.337093	28.4	2153.566138	9.88131291682493E-324	478.6490821	239.3245411	99.82973786	0	0	0	0	0	0	0
1:14:20	122.7990615	2157.566733	3.560284264	3.340427215	10.64655659	0.787355061	0.870037052	47.74966978	1001.187659	28.4	2152.956288	9.88131291682493E-324	478.7106125	239.3553063	99.82983223	0	0	0	0	0	0	0
1:14:20	122.7990615	2157.566733	3.560284264	3.340427215	10.64655659	0.787355061	0.870037052	47.74966978	1001.187659	28.4	2152.956288	9.88131291682493E-324	478.7106125	239.3553063	99.82983223	0	0	0	0	0	0	0
1:14:20	155.5023993	2156.290909	3.601941929	3.201953417	10.64359622	0.781107239	0.862183713	47.76778866	1001.092022	28.4	2152.161945	9.88131291682493E-324	478.749992	239.374996	99.82989263	0	0	0	0	0	0	0
1:14:20	155.5023993	2156.290909	3.601941929	3.201953417	10.64359622	0.781107239	0.862183713	47.76778866	1001.092022	28.4	2152.161945	9.88131291682493E-324	478.749992	239.374996	99.82989263	0	0	0	0	0	0	0
1:14:20	170.3447356	2155.857022	3.595562834	3.397210187	10.64102158	0.778828633	0.855237576	47.77938474	1001.030814	28.4	2151.336324	9.88131291682493E-324	478.7751949	239.3875975	99.82993128	0	0	0	0	0	0	0
1:14:20	106.2588708	2155.163574	3.548080214	3.20629452	10.63841381	0.761250325	0.847272049	47.78680623	1000.991641	28.4	2150.819568	9.88131291682493E-324	478.7913247	239.3956624	99.82995602	0	0	0	0	0	0	0
1:14:20	106.2588708	2155.163574	3.548080214	3.20629452	10.63841381	0.761250325	0.847272049	47.78680623	1000.991641	28.4	2150.819568	9.88131291682493E-324	478.7913247	239.3956624	99.82995602	0	0	0	0	0	0	0
1:14:20	278.0045573	2154.763847	3.425331337	3.148068493	10.63690484	0.670880208	0.833774111	47.79155599	1000.96657	28.4	2149.885683	9.88131291682493E-324	478.8016478	239.4008239	99.82997185	0	0	0	0	0	0	0
1:14:20	206.8458367	2153.811102	3.440412056	3.262043835	10.6375791	0.498763333	0.809575431	47.79459583	1000.950525	28.4	2148.860157	9.88131291682493E-324	478.8082546	239.4041273	99.82998199	0	0	0	0	0	0	0
1:14:20	206.8458367	2153.811102	3.440412056	3.262043835	10.6375791	0.498763333	0.809575431	47.79459583	1000.950525	28.4	2148.860157	9.88131291682493E-324	478.8082546	239.4041273	99.82998199	0	0	0	0	0	0	0
1:14:20	199.5948955	2153.547466	3.332343716	3.325908055	10.64109062	0.291808533	0.776488276	47.79654133	1000.940256	28.4	2148.210501	9.88131291682493E-324	478.812483	239.4062415	99.82998847	0	0	0	0	0	0	0
1:14:20	137.7056131	2153.796058	3.236019978	3.036941155	10.651978	-0.049802539	0.705512497	47.79778645	1000.933684	28.4	2147.8108	9.88131291682493E-324	478.8151891	239.4075945	99.82999262	0	0	0	0	0	0	0
1:14:20	137.7056131	2153.796058	3.236019978	3.036941155	10.651978	-0.049802539	0.705512497	47.79778645	1000.933684	28.4	2147.8108	9.88131291682493E-324	478.8151891	239.4075945	99.82999262	0	0	0	0	0	0	0
1:14:20	107.3384724	2154.370277	3.026012786	2.756082339	10.66702592	-0.380993625	0.626207998	47.79858333	1000.929478	28.4	2147.564752	9.88131291682493E-324	478.816921	239.4084605	99.82999528	0	0	0	0	0	0	0
1:14:20	40.69162233	2155.018137	2.840168183	2.672252697	10.68637659	-0.72979592	0.528813119	47.79909333	1000.926786	28.4	2147.419321	9.88131291682493E-324	478.8180295	239.4090147	99.82999698	0	0	0	0	0	0	0
1:14:20	40.69162233	2155.018137	2.840168183	2.672252697	10.68637659	-0.72979592	0.528813119	47.79909333	1000.926786	28.4	2147.419321	9.88131291682493E-324	478.8180295	239.4090147	99.82999698	0	0	0	0	0	0	0
1:14:20	35.14999829	2157.960968	2.649547637	2.417441726	10.71764102	-1.141629389	0.385240396	47.79941973	1000.925063	28.4	2147.355926	9.88131291682493E-324	478.8187388	239.4093694	99.82999807	0	0	0	0	0	0	0
1:14:20	97.6902789	2162.111739	2.458710488	2.158082705	10.75261025	-1.531402809	0.232553853	47.79962863	1000.92396	28.4	2147.344192	9.88131291682493E-324	478.8191929	239.4095964	99.82999876	0	0	0	0	0	0	0
1:14:21	97.6902789	2162.111739	2.458710488	2.158082705	10.75261025	-1.531402809	0.232553853	47.79962863	1000.92396	28.4	2147.344192	9.88131291682493E-324	478.8191929	239.4095964	99.82999876	0	0	0	0	0	0	0
1:14:21	64.6858985	2166.951953	2.318334712	1.978372931	10.79243056	-1.926617798	0.061474466	47.79976232	1000.923255	28.4	2147.378523	9.88131291682493E-324	478.8194834	239.4097417	99.82999921	0	0	0	0	0	0	0
1:14:21	-1.413544961	2174.63201	2.068814216	1.780998676	10.85547556	-2.44399539	-0.198256342	47.79984789	1000.922803	28.4	2147.504415	9.88131291682493E-324	478.8196694	239.4098347	99.82999949	0	0	0	0	0	0	0
1:14:21	70.49353123	2182.353326	1.807841098	1.654759153	10.91386436	-2.88191705	-0.433164059	47.79990265	1000.922514	28.4	2147.642505	9.88131291682493E-324	478.8197884	239.4098942	99.82999968	0	0	0	0	0	0	0
1:14:21	41.07289998	2189.757489	1.600978303	1.610525858	10.97579319	-3.289186912	-0.666584998	47.79993769	1000.922329	28.4	2147.806964	9.88131291682493E-324	478.8198646	239.4099323	99.82999979	0	0	0	0	0	0	0
1:14:21	41.07289998	2189.757489	1.600978303	1.610525858	10.97579319	-3.289186912	-0.666584998	47.79993769	1000.922329	28.4	2147.806964	9.88131291682493E-324	478.8198646	239.4099323	99.82999979	0	0	0	0	0	0	0
1:14:21	99.99141599	2199.814953	1.387986114	1.422776549	11.04374764	-3.674759624	-0.911294398	47.79996012	1001.93669	28.4	2148.014457	9.88131291682493E-324	478.8199133	239.4099567	99.82999987	0	0	0	0	0	0	0
1:14:21	89.67878623	2210.18789	1.049071113	1.119496991	11.12635849	-4.091126159	-1.191628415	47.79997448	1002.585882	28.4	2148.299052	9.88131291682493E-324	478.8199445	239.4099723	99.82999991	0	0	0	0	0	0	0
1:14:21	89.67878623	2210.18789	1.049071113	1.119496991	11.12635849	-4.091126159	-1.191628415	47.79997448	1002.585882	28.4	2148.299052	9.88131291682493E-324	478.8199445	239.4099723	99.82999991	0	0	0	0	0	0	0
1:14:21	184.6022632	2223.35493	0.856685512	0.907078074	11.21150943	-4.472600742	-1.472402186	47.76398367	1003.001364	28.4	2148.624993	9.88131291682493E-324	478.8199645	239.4099823	99.82999995	0	0	0	0	0	0	0
1:14:21	169.7226084	2237.778195	0.666558728	0.835169968	11.30956604	-4.876384475	-1.781417399	47.74094955	1003.267273	28.4	2149.046836	9.88131291682493E-324	478.8199773	239.4099886	99.82999997	0	0	0	0	0	0	0
1:14:21	169.7226084	2237.778195	0.666558728	0.835169968	11.30956604	-4.876384475	-1.781417399	47.74094955	1003.267273	28.4	2149.046836	9.88131291682493E-324	478.8199773	239.4099886	99.82999997	0	0	0	0	0	0	0
1:14:21	232.6818294	2252.008605	0.418157586	0.685348779	11.40992226	-5.260886064	-2.084627135	47.72620771	1003.437455	28.4	2149.511735	9.88131291682493E-324	478.8199855	239.4099927	99.82999998	0	0	0	0	0	0	0
1:14:21	222.7716908	2266.125667	0.228780855	0.372263219	11.50415025	-5.600127081	-2.364081367	47.71677293	1003.546371	28.4	2149.98431	9.88131291682493E-324	478.8199907	239.4099953	99.82999999	0	0	0	0	0	0	0
1:14:21	222.7716908	2266.125667	0.228780855	0.372263219	11.50415025	-5.600127081	-2.364081367	47.71677293	1003.546371	28.4	2149.98431	9.88131291682493E-324	478.8199907	239.4099953	99.82999999	0	0	0	0	0	0	0
1:14:21	341.3900421	2281.974987	0.106499747	0.14128846	11.60649616	-5.932201332	-2.652652075	47.71073468	1003.616078	28.4	2150.536719	9.88131291682493E-324	478.819994	239.409997	99.82999999	0	0	0	0	0	0	0
1:14:21	380.944507	2299.792272	-0.153360162	-0.097815386	11.72263754	-6.279528852	-2.969377328	47.70687019	1003.66069	28.4	2151.22334	9.88131291682493E-324	478.8199962	239.4099981	99.82999999	0	0	0	0	0	0	0
1:14:21	380.944507	2299.792272	-0.153360162	-0.097815386	11.72263754	-6.279528852	-2.969377328	47.70687019	1003.66069	28.4	2151.22334	9.88131291682493E-324	478.8199962	239.4099981	99.82999999	0	0	0	0	0	0	0
1:14:21	353.8549645	2317.876974	-0.394390504	-0.321161847	11.84212803	-6.607258465	-3.28212149	47.70439692	1003.689241	28.4	2151.976018	9.88131291682493E-324	478.8199976	239.4099988	99.83	0	0	0	0	0	0	0
1:14:21	365.7022173	2335.014583	-0.528929922	-0.435743582	11.95660194	-6.901445418	-3.575717753	47.70281403	1003.707514	28.4	2152.747291	9.88131291682493E-324	478.8199984	239.4099992	99.83	0	0	0	0	0	0	0
1:14:21	365.7022173	2335.014583	-0.528929922	-0.435743582	11.95660194	-6.901445418	-3.575717753	47.70281403	1003.707514	28.4	2152.747291	9.88131291682493E-324	478.8199984	239.4099992	99.83	0	0	0	0	0	0	0
1:14:21	366.902659	2357.576933	-0.76183515	-0.502875892	12.09638524	-7.213165067	-3.908779362	47.70180098	1003.719209	28.4	2153.748546	9.88131291682493E-324	478.819999	239.4099995	99.83	0	0	0	0	0	0	0
1:14:21	366.902659	2357.576933	-0.76183515	-0.502875892	12.09638524	-7.213165067	-3.908779362	47.70180098	1003.719209	28.4	2153.748546	9.88131291682493E-324	478.819999	239.4099995	99.83	0	0	0	0	0	0	0
1:14:21	391.5119418	2377.448117	-0.965694496	-0.726080571	12.22376655	-7.482345643	-4.202498792	47.70115263	1003.726694	28.4	2154.69991	9.88131291682493E-324	478.8199994	239.4099997	99.83	0	0	0	0	0	0	0
1:14:21	492.2930827	2403.133795	-1.093884478	-0.859611566	12.37645059	-7.762861212	-4.540159227	47.70073768	1003.731484	28.4	2155.961582	9.88131291682493E-324	478.8199996	239.4099998	99.83	0	0	0	0	0	0	0
1:14:21	492.2930827	2403.133795	-1.093884478	-0.859611566	12.37645059	-7.762861212	-4.540159227	47.70073768	1003.731484	28.4	2155.961582	9.88131291682493E-324	478.8199996	239.4099998	99.83	0	0	0	0	0	0	0
1:14:21	519.539213	2429.613269	-1.149366066	-0.945071402	12.53316838	-8.025591175	-4.876421905	47.70047212	1003.73455	28.4	2157.367533	9.88131291682493E-324	478.8199997	239.4099999	99.83	0	0	0	0	0	0	0
1:14:21	525.2529763	2454.457972	-1.256034282	-0.947925697	12.68210776	-8.255898352	-5.188670019	47.70030215	1003.736512	28.4	2158.809261	9.88131291682493E-324	478.8199998	239.4099999	99.83	0	0	0	0	0	0	0
1:14:21	502.1881848	2476.870582	-1.28958194	-1.087832446	12.81414897	-8.441534945	-5.459588812	47.70019338	1003.737768	28.4	2160.163367	9.88131291682493E-324	478.8199999	239.4099999	99.83	0	0	0	0	0	0	0
1:14:21	502.1881848	2476.870582	-1.28958194	-1.087832446	12.81414897	-8.441534945	-5.459588812	47.70019338	1003.737768	28.4	2160.163367	9.88131291682493E-324	478.8199999	239.4099999	99.83	0	0	0	0	0	0	0
1:14:22	501.3182783	2498.841093	-1.323572442	-1.222492766	12.94189534	-8.594982365	-5.71225684	47.70012376	1003.738571	28.4	2161.558195	9.88131291682493E-324	478.8199999	239.41	99.83	0	0	0	0	0	0	0
1:14:22	582.2870181	2521.561379	-1.329566363	-1.25975537	13.07177302	-8.718468714	-5.957804378	47.70007921	1003.739086	28.4	2163.068205	9.88131291682493E-324	478.82	239.41	99.83	0	0	0	0	0	0	0
1:14:22	582.2870181	2521.561379	-1.329566363	-1.25975537	13.07177302	-8.718468714	-5.957804378	47.70007921	1003.739086	28.4	2163.068205	9.88131291682493E-324	478.82	239.41	99.83	0	0	0	0	0	0	0
1:14:22	619.8100516	2546.644483	-1.267002472	-1.159363437	13.21397473	-8.810499977	-6.211354802	47.70005069	1003.739415	28.4	2164.859211	9.88131291682493E-324	478.82	239.41	99.83	0	0	0	0	0	0	0
1:14:22	531.496513	2571.368629	-1.194361582	-1.1409126	13.35038383	-8.856119985	-6.443347073	47.70003244	1003.739625	28.4	2166.705335	9.88131291682493E-324	478.82	239.41	99.83	0	0	0	0	0	0	0
1:14:22	531.496513	2571.368629	-1.194361582	-1.1409126	13.35038383	-8.856119985	-6.443347073	47.70003244	1003.739625	28.4	2166.705335	9.88131291682493E-324	478.82	239.41	99.83	0	0	0	0	0	0	0
1:14:22	492.8070883	2597.825403	-0.959351413	-1.071184064	13.48600565	-8.77087679	-6.663862127	47.70002076	1003.73976	28.4	2168.809734	9.88131291682493E-324	478.82	239.41	99.83	0	0	0	0	0	0	0
1:14:22	484.8357365	2622.644858	-0.665504904	-0.934957801	13.60788362	-8.551521146	-6.844471761	47.70001329	1004.574687	28.4	2170.93183	9.88131291682493E-324	478.82	239.41	99.83	0	0	0	0	0	0	0
1:14:22	484.8357365	2622.644858	-0.665504904	-0.934957801	13.60788362	-8.551521146	-6.844471761	47.70001329	1004.574687	28.4	2170.93183	9.88131291682493E-324	478.82	239.41	99.83	0	0	0	0	0	0	0
1:14:22	419.7946314	2643.577149	-0.264243139	-0.663892992	13.70604551	-8.261653533	-6.977501927	47.7000085	1005.109039	28.4	2172.931091	9.88131291682493E-324	478.82	239.41	99.83	0	0	0	0	0	0	0
1:14:22	362.5180841	2665.208495	0.180964391	-0.134291515	13.79470913	-7.790858261	-7.065401233	47.62800544	1005.451025	28.4	2175.412978	9.88131291682493E-324	478.4906	239.24512	99.82964	0	0	0	0	0	0	0
1:14:22	362.5180841	2665.208495	0.180964391	-0.134291515	13.79470913	-7.790858261	-7.065401233	47.62800544	1005.451025	28.4	2175.412978	9.88131291682493E-324	478.4906	239.24512	99.82964	0	0	0	0	0	0	0
1:14:22	354.6706138	2682.999597	0.64777721	0.36925343	13.85945384	-7.339309287	-7.108256789	47.58192348	1005.669896	28.4	2177.680026	9.88131291682493E-324	478.279784	239.1395968	99.8294096	0	0	0	0	0	0	0
1:14:22	233.4149928	2696.858262	1.087857415	0.888642195	13.90637046	-6.868357944	-7.105404345	47.55243103	1005.809974	28.4	2180.010977	9.88131291682493E-324	478.1448618	239.072062	99.82926214	0	0	0	0	0	0	0
1:14:22	233.4149928	2696.858262	1.087857415	0.888642195	13.90637046	-6.868357944	-7.105404345	47.55243103	1005.809974	28.4	2180.010977	9.88131291682493E-324	478.1448618	239.072062	99.82926214	0	0	0	0	0	0	0
1:14:22	273.7271554	2707.869928	1.492228745	1.266651005	13.93619709	-6.348509084	-7.051098781	47.53355586	1005.899623	28.4	2182.560985	9.88131291682493E-324	478.0585115	239.0288396	99.82916777	0	0	0	0	0	0	0
1:14:22	142.2959795	2714.499954	1.876786397	1.673296643	13.94940614	-5.841925814	-6.95934322	47.52147575	1005.956999	28.4	2185.07695	9.88131291682493E-324	478.0032474	239.0011774	99.82910737	0	0	0	0	0	0	0
1:14:22	142.2959795	2714.499954	1.876786397	1.673296643	13.94940614	-5.841925814	-6.95934322	47.52147575	1005.956999	28.4	2185.07695	9.88131291682493E-324	478.0032474	239.0011774	99.82910737	0	0	0	0	0	0	0
1:14:22	177.5076669	2719.12513	2.151543294	2.006829852	13.95169993	-5.382352521	-6.850979661	47.51374448	1005.993719	28.4	2187.353048	9.88131291682493E-324	477.9678783	238.9834735	99.82906872	0	0	0	0	0	0	0
1:14:22	177.5076669	2719.12513	2.151543294	2.006829852	13.95169993	-5.382352521	-6.850979661	47.51374448	1005.993719	28.4	2187.353048	9.88131291682493E-324	477.9678783	238.9834735	99.82906872	0	0	0	0	0	0	0
1:14:22	177.5076669	2719.12513	2.151543294	2.006829852	13.95169993	-5.382352521	-6.850979661	47.51374448	1005.993719	28.4	2187.353048	9.88131291682493E-324	477.9678783	238.9834735	99.82906872	0	0	0	0	0	0	0
1:14:22	52.78283743	2721.351907	2.593846167	2.220120884	13.93355836	-4.701212491	-6.631317586	47.50703717	1006.025576	28.4	2190.780001	9.88131291682493E-324	477.9371937	238.9681144	99.82903518	0	0	0	0	0	0	0
1:14:22	52.78283743	2721.351907	2.593846167	2.220120884	13.93355836	-4.701212491	-6.631317586	47.50703717	1006.025576	28.4	2190.780001	9.88131291682493E-324	477.9371937	238.9681144	99.82903518	0	0	0	0	0	0	0
1:14:22	52.78283743	2721.351907	2.593846167	2.220120884	13.93355836	-4.701212491	-6.631317586	47.50703717	1006.025576	28.4	2190.780001	9.88131291682493E-324	477.9371937	238.9681144	99.82903518	0	0	0	0	0	0	0
1:14:22	52.78283743	2721.351907	2.593846167	2.220120884	13.93355836	-4.701212491	-6.631317586	47.50703717	1006.025576	28.4	2190.780001	9.88131291682493E-324	477.9371937	238.9681144	99.82903518	0	0	0	0	0	0	0
1:14:22	52.78283743	2721.351907	2.593846167	2.220120884	13.93355836	-4.701212491	-6.631317586	47.50703717	1006.025576	28.4	2190.780001	9.88131291682493E-324	477.9371937	238.9681144	99.82903518	0	0	0	0	0	0	0
1:14:22	52.78283743	2721.351907	2.593846167	2.220120884	13.93355836	-4.701212491	-6.631317586	47.50703717	1006.025576	28.4	2190.780001	9.88131291682493E-324	477.9371937	238.9681144	99.82903518	0	0	0	0	0	0	0
1:14:22	52.78283743	2721.351907	2.593846167	2.220120884	13.93355836	-4.701212491	-6.631317586	47.50703717	1006.025576	28.4	2190.780001	9.88131291682493E-324	477.9371937	238.9681144	99.82903518	0	0	0	0	0	0	0
1:14:22	52.78283743	2721.351907	2.593846167	2.220120884	13.93355836	-4.701212491	-6.631317586	47.50703717	1006.025576	28.4	2190.780001	9.88131291682493E-324	477.9371937	238.9681144	99.82903518	0	0	0	0	0	0	0
1:14:22	-130.3526746	2709.216651	3.33810979	3.091615914	13.81711991	-3.325079036	-5.936350883	47.50288243	1006.04531	28.4	2198.021245	9.88131291682493E-324	477.9181865	238.9586005	99.82901441	0	0	0	0	0	0	0
1:14:22	-130.3526746	2709.216651	3.33810979	3.091615914	13.81711991	-3.325079036	-5.936350883	47.50288243	1006.04531	28.4	2198.021245	9.88131291682493E-324	477.9181865	238.9586005	99.82901441	0	0	0	0	0	0	0
1:14:22	-130.3526746	2709.216651	3.33810979	3.091615914	13.81711991	-3.325079036	-5.936350883	47.50288243	1006.04531	28.4	2198.021245	9.88131291682493E-324	477.9181865	238.9586005	99.82901441	0	0	0	0	0	0	0
1:14:22	-130.3526746	2709.216651	3.33810979	3.091615914	13.81711991	-3.325079036	-5.936350883	47.50288243	1006.04531	28.4	2198.021245	9.88131291682493E-324	477.9181865	238.9586005	99.82901441	0	0	0	0	0	0	0
1:14:23	-130.3526746	2709.216651	3.33810979	3.091615914	13.81711991	-3.325079036	-5.936350883	47.50288243	1006.04531	28.4	2198.021245	9.88131291682493E-324	477.9181865	238.9586005	99.82901441	0	0	0	0	0	0	0
1:14:23	-130.3526746	2709.216651	3.33810979	3.091615914	13.81711991	-3.325079036	-5.936350883	47.50288243	1006.04531	28.4	2198.021245	9.88131291682493E-324	477.9181865	238.9586005	99.82901441	0	0	0	0	0	0	0
1:14:23	-130.3526746	2709.216651	3.33810979	3.091615914	13.81711991	-3.325079036	-5.936350883	47.50288243	1006.04531	28.4	2198.021245	9.88131291682493E-324	477.9181865	238.9586005	99.82901441	0	0	0	0	0	0	0
1:14:23	-130.3526746	2709.216651	3.33810979	3.091615914	13.81711991	-3.325079036	-5.936350883	47.50288243	1006.04531	28.4	2198.021245	9.88131291682493E-324	477.9181865	238.9586005	99.82901441	0	0	0	0	0	0	0
1:14:23	-130.3526746	2709.216651	3.33810979	3.091615914	13.81711991	-3.325079036	-5.936350883	47.50288243	1006.04531	28.4	2198.021245	9.88131291682493E-324	477.9181865	238.9586005	99.82901441	0	0	0	0	0	0	0
1:14:23	-205.4518587	2669.322961	4.23465617	3.725279478	13.52224431	-1.473880373	-4.611502122	47.50118064	1006.053392	28.4	2208.173708	9.88131291682493E-324	477.9104012	238.9547036	99.8290059	0	0	0	0	0	0	0
1:14:23	-205.4518587	2669.322961	4.23465617	3.725279478	13.52224431	-1.473880373	-4.611502122	47.50118064	1006.053392	28.4	2208.173708	9.88131291682493E-324	477.9104012	238.9547036	99.8290059	0	0	0	0	0	0	0
1:14:23	-205.4518587	2669.322961	4.23465617	3.725279478	13.52224431	-1.473880373	-4.611502122	47.50118064	1006.053392	28.4	2208.173708	9.88131291682493E-324	477.9104012	238.9547036	99.8290059	0	0	0	0	0	0	0
1:14:23	-205.4518587	2669.322961	4.23465617	3.725279478	13.52224431	-1.473880373	-4.611502122	47.50118064	1006.053392	28.4	2208.173708	9.88131291682493E-324	477.9104012	238.9547036	99.8290059	0	0	0	0	0	0	0
1:14:23	-205.4518587	2669.322961	4.23465617	3.725279478	13.52224431	-1.473880373	-4.611502122	47.50118064	1006.053392	28.4	2208.173708	9.88131291682493E-324	477.9104012	238.9547036	99.8290059	0	0	0	0	0	0	0
1:14:23	-205.4518587	2669.322961	4.23465617	3.725279478	13.52224431	-1.473880373	-4.611502122	47.50118064	1006.053392	28.4	2208.173708	9.88131291682493E-324	477.9104012	238.9547036	99.8290059	0	0	0	0	0	0	0
1:14:23	-205.4518587	2669.322961	4.23465617	3.725279478	13.52224431	-1.473880373	-4.611502122	47.50118064	1006.053392	28.4	2208.173708	9.88131291682493E-324	477.9104012	238.9547036	99.8290059	0	0	0	0	0	0	0
1:14:23	-205.4518587	2669.322961	4.23465617	3.725279478	13.52224431	-1.473880373	-4.611502122	47.50118064	1006.053392	28.4	2208.173708	9.88131291682493E-324	477.9104012	238.9547036	99.8290059	0	0	0	0	0	0	0
1:14:23	-283.5830765	2604.052863	5.217601567	4.539914474	13.07653207	0.320172199	-2.923572069	47.53648359	1003.648462	28.4	2218.634591	9.88131291682493E-324	477.9072123	238.9531074	99.82900242	0	0	0	0	0	0	0
1:14:23	-283.5830765	2604.052863	5.217601567	4.539914474	13.07653207	0.320172199	-2.923572069	47.53648359	1003.648462	28.4	2218.634591	9.88131291682493E-324	477.9072123	238.9531074	99.82900242	0	0	0	0	0	0	0
1:14:23	-283.5830765	2604.052863	5.217601567	4.539914474	13.07653207	0.320172199	-2.923572069	47.53648359	1003.648462	28.4	2218.634591	9.88131291682493E-324	477.9072123	238.9531074	99.82900242	0	0	0	0	0	0	0
1:14:23	-283.5830765	2604.052863	5.217601567	4.539914474	13.07653207	0.320172199	-2.923572069	47.53648359	1003.648462	28.4	2218.634591	9.88131291682493E-324	477.9072123	238.9531074	99.82900242	0	0	0	0	0	0	0
1:14:23	-283.5830765	2604.052863	5.217601567	4.539914474	13.07653207	0.320172199	-2.923572069	47.53648359	1003.648462	28.4	2218.634591	9.88131291682493E-324	477.9072123	238.9531074	99.82900242	0	0	0	0	0	0	0
1:14:23	-283.5830765	2604.052863	5.217601567	4.539914474	13.07653207	0.320172199	-2.923572069	47.53648359	1003.648462	28.4	2218.634591	9.88131291682493E-324	477.9072123	238.9531074	99.82900242	0	0	0	0	0	0	0
1:14:23	-283.5830765	2604.052863	5.217601567	4.539914474	13.07653207	0.320172199	-2.923572069	47.53648359	1003.648462	28.4	2218.634591	9.88131291682493E-324	477.9072123	238.9531074	99.82900242	0	0	0	0	0	0	0
1:14:23	-283.5830765	2604.052863	5.217601567	4.539914474	13.07653207	0.320172199	-2.923572069	47.53648359	1003.648462	28.4	2218.634591	9.88131291682493E-324	477.9072123	238.9531074	99.82900242	0	0	0	0	0	0	0
1:14:23	-283.5830765	2604.052863	5.217601567	4.539914474	13.07653207	0.320172199	-2.923572069	47.53648359	1003.648462	28.4	2218.634591	9.88131291682493E-324	477.9072123	238.9531074	99.82900242	0	0	0	0	0	0	0
1:14:23	-337.3967945	2525.843758	5.803152002	5.342446569	12.58166594	1.523025733	-1.37240392	47.57398368	1002.663402	28.4	2226.939175	9.88131291682493E-324	477.9059062	238.9524536	99.82900099	0	0	0	0	0	0	0
1:14:23	-337.3967945	2525.843758	5.803152002	5.342446569	12.58166594	1.523025733	-1.37240392	47.57398368	1002.663402	28.4	2226.939175	9.88131291682493E-324	477.9059062	238.9524536	99.82900099	0	0	0	0	0	0	0
1:14:23	-337.3967945	2525.843758	5.803152002	5.342446569	12.58166594	1.523025733	-1.37240392	47.57398368	1002.663402	28.4	2226.939175	9.88131291682493E-324	477.9059062	238.9524536	99.82900099	0	0	0	0	0	0	0
1:14:23	-337.3967945	2525.843758	5.803152002	5.342446569	12.58166594	1.523025733	-1.37240392	47.57398368	1002.663402	28.4	2226.939175	9.88131291682493E-324	477.9059062	238.9524536	99.82900099	0	0	0	0	0	0	0
1:14:23	-337.3967945	2525.843758	5.803152002	5.342446569	12.58166594	1.523025733	-1.37240392	47.57398368	1002.663402	28.4	2226.939175	9.88131291682493E-324	477.9059062	238.9524536	99.82900099	0	0	0	0	0	0	0
1:14:23	-337.3967945	2525.843758	5.803152002	5.342446569	12.58166594	1.523025733	-1.37240392	47.57398368	1002.663402	28.4	2226.939175	9.88131291682493E-324	477.9059062	238.9524536	99.82900099	0	0	0	0	0	0	0
1:14:23	-337.3967945	2525.843758	5.803152002	5.342446569	12.58166594	1.523025733	-1.37240392	47.57398368	1002.663402	28.4	2226.939175	9.88131291682493E-324	477.9059062	238.9524536	99.82900099	0	0	0	0	0	0	0
1:14:23	-337.3967945	2525.843758	5.803152002	5.342446569	12.58166594	1.523025733	-1.37240392	47.57398368	1002.663402	28.4	2226.939175	9.88131291682493E-324	477.9059062	238.9524536	99.82900099	0	0	0	0	0	0	0
1:14:23	-390.160663	2438.728043	5.69947186	5.195901315	12.09913197	1.74018494	-0.170963845	47.58934371	1002.259921	28.4	2233.194737	9.88131291682493E-324	477.9053712	238.9521858	99.82900041	0	0	0	0	0	0	0
1:14:23	-390.160663	2438.728043	5.69947186	5.195901315	12.09913197	1.74018494	-0.170963845	47.58934371	1002.259921	28.4	2233.194737	9.88131291682493E-324	477.9053712	238.9521858	99.82900041	0	0	0	0	0	0	0
1:14:24	-390.160663	2438.728043	5.69947186	5.195901315	12.09913197	1.74018494	-0.170963845	47.58934371	1002.259921	28.4	2233.194737	9.88131291682493E-324	477.9053712	238.9521858	99.82900041	0	0	0	0	0	0	0
1:14:24	-390.160663	2438.728043	5.69947186	5.195901315	12.09913197	1.74018494	-0.170963845	47.58934371	1002.259921	28.4	2233.194737	9.88131291682493E-324	477.9053712	238.9521858	99.82900041	0	0	0	0	0	0	0
1:14:24	-390.160663	2438.728043	5.69947186	5.195901315	12.09913197	1.74018494	-0.170963845	47.58934371	1002.259921	28.4	2233.194737	9.88131291682493E-324	477.9053712	238.9521858	99.82900041	0	0	0	0	0	0	0
1:14:24	-390.160663	2438.728043	5.69947186	5.195901315	12.09913197	1.74018494	-0.170963845	47.58934371	1002.259921	28.4	2233.194737	9.88131291682493E-324	477.9053712	238.9521858	99.82900041	0	0	0	0	0	0	0
1:14:24	-390.160663	2438.728043	5.69947186	5.195901315	12.09913197	1.74018494	-0.170963845	47.58934371	1002.259921	28.4	2233.194737	9.88131291682493E-324	477.9053712	238.9521858	99.82900041	0	0	0	0	0	0	0
1:14:24	-390.160663	2438.728043	5.69947186	5.195901315	12.09913197	1.74018494	-0.170963845	47.58934371	1002.259921	28.4	2233.194737	9.88131291682493E-324	477.9053712	238.9521858	99.82900041	0	0	0	0	0	0	0
1:14:24	-628.715422	2358.190125	5.232786874	4.962477978	11.68827325	1.604890151	0.576349209	47.59563519	1002.094656	28.4	2237.409196	9.88131291682493E-324	477.905152	238.9520761	99.82900017	0	0	0	0	0	0	0
1:14:24	-628.715422	2358.190125	5.232786874	4.962477978	11.68827325	1.604890151	0.576349209	47.59563519	1002.094656	28.4	2237.409196	9.88131291682493E-324	477.905152	238.9520761	99.82900017	0	0	0	0	0	0	0
1:14:24	-628.715422	2358.190125	5.232786874	4.962477978	11.68827325	1.604890151	0.576349209	47.59563519	1002.094656	28.4	2237.409196	9.88131291682493E-324	477.905152	238.9520761	99.82900017	0	0	0	0	0	0	0
1:14:24	-628.715422	2358.190125	5.232786874	4.962477978	11.68827325	1.604890151	0.576349209	47.59563519	1002.094656	28.4	2237.409196	9.88131291682493E-324	477.905152	238.9520761	99.82900017	0	0	0	0	0	0	0
1:14:24	-628.715422	2358.190125	5.232786874	4.962477978	11.68827325	1.604890151	0.576349209	47.59563519	1002.094656	28.4	2237.409196	9.88131291682493E-324	477.905152	238.9520761	99.82900017	0	0	0	0	0	0	0
1:14:24	-628.715422	2358.190125	5.232786874	4.962477978	11.68827325	1.604890151	0.576349209	47.59563519	1002.094656	28.4	2237.409196	9.88131291682493E-324	477.905152	238.9520761	99.82900017	0	0	0	0	0	0	0
1:14:24	-628.715422	2358.190125	5.232786874	4.962477978	11.68827325	1.604890151	0.576349209	47.59563519	1002.094656	28.4	2237.409196	9.88131291682493E-324	477.905152	238.9520761	99.82900017	0	0	0	0	0	0	0
1:14:24	-628.715422	2358.190125	5.232786874	4.962477978	11.68827325	1.604890151	0.576349209	47.59563519	1002.094656	28.4	2237.409196	9.88131291682493E-324	477.905152	238.9520761	99.82900017	0	0	0	0	0	0	0
1:14:24	-628.715422	2358.190125	5.232786874	4.962477978	11.68827325	1.604890151	0.576349209	47.59563519	1002.094656	28.4	2237.409196	9.88131291682493E-324	477.905152	238.9520761	99.82900017	0	0	0	0	0	0	0
1:14:24	-350.29656	2302.859747	4.808288704	4.44934458	11.39377752	1.437750206	0.956784636	48.36573217	998.369435	28.4	2239.787599	9.88131291682493E-324	483.7807231	241.8898616	99.83490407	0	0	0	0	0	0	0
1:14:24	-350.29656	2302.859747	4.808288704	4.44934458	11.39377752	1.437750206	0.956784636	48.36573217	998.369435	28.4	2239.787599	9.88131291682493E-324	483.7807231	241.8898616	99.83490407	0	0	0	0	0	0	0
1:14:24	-350.29656	2302.859747	4.808288704	4.44934458	11.39377752	1.437750206	0.956784636	48.36573217	998.369435	28.4	2239.787599	9.88131291682493E-324	483.7807231	241.8898616	99.83490407	0	0	0	0	0	0	0
1:14:24	-350.29656	2302.859747	4.808288704	4.44934458	11.39377752	1.437750206	0.956784636	48.36573217	998.369435	28.4	2239.787599	9.88131291682493E-324	483.7807231	241.8898616	99.83490407	0	0	0	0	0	0	0
1:14:24	-350.29656	2302.859747	4.808288704	4.44934458	11.39377752	1.437750206	0.956784636	48.36573217	998.369435	28.4	2239.787599	9.88131291682493E-324	483.7807231	241.8898616	99.83490407	0	0	0	0	0	0	0
1:14:24	-350.29656	2302.859747	4.808288704	4.44934458	11.39377752	1.437750206	0.956784636	48.36573217	998.369435	28.4	2239.787599	9.88131291682493E-324	483.7807231	241.8898616	99.83490407	0	0	0	0	0	0	0
1:14:24	-350.29656	2302.859747	4.808288704	4.44934458	11.39377752	1.437750206	0.956784636	48.36573217	998.369435	28.4	2239.787599	9.88131291682493E-324	483.7807231	241.8898616	99.83490407	0	0	0	0	0	0	0
1:14:24	-350.29656	2302.859747	4.808288704	4.44934458	11.39377752	1.437750206	0.956784636	48.36573217	998.369435	28.4	2239.787599	9.88131291682493E-324	483.7807231	241.8898616	99.83490407	0	0	0	0	0	0	0
1:14:24	-245.2728646	2265.271597	4.549756653	4.34513954	11.19878407	1.294744084	1.119004587	48.6811639	996.8435846	28.4	2237.590261	9.88131291682493E-324	486.187357	243.0931785	99.83732231	0	0	0	0	0	0	0
1:14:24	-245.2728646	2265.271597	4.549756653	4.34513954	11.19878407	1.294744084	1.119004587	48.6811639	996.8435846	28.4	2237.590261	9.88131291682493E-324	486.187357	243.0931785	99.83732231	0	0	0	0	0	0	0
1:14:24	-245.2728646	2265.271597	4.549756653	4.34513954	11.19878407	1.294744084	1.119004587	48.6811639	996.8435846	28.4	2237.590261	9.88131291682493E-324	486.187357	243.0931785	99.83732231	0	0	0	0	0	0	0
1:14:24	-245.2728646	2265.271597	4.549756653	4.34513954	11.19878407	1.294744084	1.119004587	48.6811639	996.8435846	28.4	2237.590261	9.88131291682493E-324	486.187357	243.0931785	99.83732231	0	0	0	0	0	0	0
1:14:24	-245.2728646	2265.271597	4.549756653	4.34513954	11.19878407	1.294744084	1.119004587	48.6811639	996.8435846	28.4	2237.590261	9.88131291682493E-324	486.187357	243.0931785	99.83732231	0	0	0	0	0	0	0
1:14:24	-245.2728646	2265.271597	4.549756653	4.34513954	11.19878407	1.294744084	1.119004587	48.6811639	996.8435846	28.4	2237.590261	9.88131291682493E-324	486.187357	243.0931785	99.83732231	0	0	0	0	0	0	0
1:14:24	-245.2728646	2265.271597	4.549756653	4.34513954	11.19878407	1.294744084	1.119004587	48.6811639	996.8435846	28.4	2237.590261	9.88131291682493E-324	486.187357	243.0931785	99.83732231	0	0	0	0	0	0	0
1:14:24	-245.2728646	2265.271597	4.549756653	4.34513954	11.19878407	1.294744084	1.119004587	48.6811639	996.8435846	28.4	2237.590261	9.88131291682493E-324	486.187357	243.0931785	99.83732231	0	0	0	0	0	0	0
1:14:24	-126.9656949	2240.198419	4.360913125	4.069282756	11.06244116	1.187693577	1.164886679	48.81036473	996.2185962	28.4	2225.410224	9.88131291682493E-324	487.1731142	243.5860571	99.83831282	0	0	0	0	0	0	0
1:14:25	-126.9656949	2240.198419	4.360913125	4.069282756	11.06244116	1.187693577	1.164886679	48.81036473	996.2185962	28.4	2225.410224	9.88131291682493E-324	487.1731142	243.5860571	99.83831282	0	0	0	0	0	0	0
1:14:25	-126.9656949	2240.198419	4.360913125	4.069282756	11.06244116	1.187693577	1.164886679	48.81036473	996.2185962	28.4	2225.410224	9.88131291682493E-324	487.1731142	243.5860571	99.83831282	0	0	0	0	0	0	0
1:14:25	-126.9656949	2240.198419	4.360913125	4.069282756	11.06244116	1.187693577	1.164886679	48.81036473	996.2185962	28.4	2225.410224	9.88131291682493E-324	487.1731142	243.5860571	99.83831282	0	0	0	0	0	0	0
1:14:25	-126.9656949	2240.198419	4.360913125	4.069282756	11.06244116	1.187693577	1.164886679	48.81036473	996.2185962	28.4	2225.410224	9.88131291682493E-324	487.1731142	243.5860571	99.83831282	0	0	0	0	0	0	0
1:14:25	-126.9656949	2240.198419	4.360913125	4.069282756	11.06244116	1.187693577	1.164886679	48.81036473	996.2185962	28.4	2225.410224	9.88131291682493E-324	487.1731142	243.5860571	99.83831282	0	0	0	0	0	0	0
1:14:25	-126.9656949	2240.198419	4.360913125	4.069282756	11.06244116	1.187693577	1.164886679	48.81036473	996.2185962	28.4	2225.410224	9.88131291682493E-324	487.1731142	243.5860571	99.83831282	0	0	0	0	0	0	0
1:14:25	-126.9656949	2240.198419	4.360913125	4.069282756	11.06244116	1.187693577	1.164886679	48.81036473	996.2185962	28.4	2225.410224	9.88131291682493E-324	487.1731142	243.5860571	99.83831282	0	0	0	0	0	0	0
1:14:25	-126.9656949	2240.198419	4.360913125	4.069282756	11.06244116	1.187693577	1.164886679	48.81036473	996.2185962	28.4	2225.410224	9.88131291682493E-324	487.1731142	243.5860571	99.83831282	0	0	0	0	0	0	0
[truncated: 99 more rows]
