# Supplementary material for: Design and simulation-based evaluation of a novel tracheostomy high-flow therapy device interface: a preclinical study
Source: PeerJ. 2025 Dec 16;13:e20445. doi: 10.7717/peerj.20445 (PMC12716144; doi:10.7717/peerj.20445)
Supplement: Supplemental Information 11 — PEEP, positive end-expiratory pressure; tHFTI, traditional high-flow tracheal interface; [file peerj-13-20445-s011.csv]

Time	Flow	Lung tidal volume	p alveole	Airway pressure	Bellows position	Intrapleural pressure	Cardial pressure	Fraction of O2 inspir	Ambient pressure	Temperature Celsius	FRC actual	Shunt fraction	Partial pressure O2 air chamber	Partial pressure O2 effectiv	Oxygen sat pulm. capillaries	NA	NA	NA	NA	NA	NA	NA
5:45:37	-376.5221863	2369.716553	4.670750128	3.784635905	11.77074656	0.98945137	-0.808730101	50.94745419	1002.603038	28.9	2180.12398	5.73E-05	511.4120369	255.7059841	99.86027551	0	0	0	0	0	0	0
5:45:37	-376.5221863	2369.716553	4.670750128	3.784635905	11.77074656	0.98945137	-0.808730101	50.94745419	1002.603038	28.9	2180.12398	5.73E-05	511.4120369	255.7059841	99.86027551	0	0	0	0	0	0	0
5:45:37	-376.5221863	2369.716553	4.670750128	3.784635905	11.77074656	0.98945137	-0.808730101	50.94745419	1002.603038	28.9	2180.12398	5.73E-05	511.4120369	255.7059841	99.86027551	0	0	0	0	0	0	0
5:45:37	-376.5221863	2369.716553	4.670750128	3.784635905	11.77074656	0.98945137	-0.808730101	50.94745419	1002.603038	28.9	2180.12398	5.73E-05	511.4120369	255.7059841	99.86027551	0	0	0	0	0	0	0
5:45:37	-376.5221863	2369.716553	4.670750128	3.784635905	11.77074656	0.98945137	-0.808730101	50.94745419	1002.603038	28.9	2180.12398	5.73E-05	511.4120369	255.7059841	99.86027551	0	0	0	0	0	0	0
5:45:37	-376.5221863	2369.716553	4.670750128	3.784635905	11.77074656	0.98945137	-0.808730101	50.94745419	1002.603038	28.9	2180.12398	5.73E-05	511.4120369	255.7059841	99.86027551	0	0	0	0	0	0	0
5:45:37	-376.5221863	2369.716553	4.670750128	3.784635905	11.77074656	0.98945137	-0.808730101	50.94745419	1002.603038	28.9	2180.12398	5.73E-05	511.4120369	255.7059841	99.86027551	0	0	0	0	0	0	0
5:45:37	-344.8391674	2288.396459	4.294912066	3.303517583	11.33478224	1.001799101	-0.079181812	50.87549654	1004.1207	28.9	2183.828286	2.94E-05	511.2187709	255.6093679	99.86014106	0	0	0	0	0	0	0
5:45:37	-344.8391674	2288.396459	4.294912066	3.303517583	11.33478224	1.001799101	-0.079181812	50.87549654	1004.1207	28.9	2183.828286	2.94E-05	511.2187709	255.6093679	99.86014106	0	0	0	0	0	0	0
5:45:37	-344.8391674	2288.396459	4.294912066	3.303517583	11.33478224	1.001799101	-0.079181812	50.87549654	1004.1207	28.9	2183.828286	2.94E-05	511.2187709	255.6093679	99.86014106	0	0	0	0	0	0	0
5:45:37	-344.8391674	2288.396459	4.294912066	3.303517583	11.33478224	1.001799101	-0.079181812	50.87549654	1004.1207	28.9	2183.828286	2.94E-05	511.2187709	255.6093679	99.86014106	0	0	0	0	0	0	0
5:45:37	-344.8391674	2288.396459	4.294912066	3.303517583	11.33478224	1.001799101	-0.079181812	50.87549654	1004.1207	28.9	2183.828286	2.94E-05	511.2187709	255.6093679	99.86014106	0	0	0	0	0	0	0
5:45:37	-344.8391674	2288.396459	4.294912066	3.303517583	11.33478224	1.001799101	-0.079181812	50.87549654	1004.1207	28.9	2183.828286	2.94E-05	511.2187709	255.6093679	99.86014106	0	0	0	0	0	0	0
5:45:37	-344.8391674	2288.396459	4.294912066	3.303517583	11.33478224	1.001799101	-0.079181812	50.87549654	1004.1207	28.9	2183.828286	2.94E-05	511.2187709	255.6093679	99.86014106	0	0	0	0	0	0	0
5:45:37	-344.8391674	2288.396459	4.294912066	3.303517583	11.33478224	1.001799101	-0.079181812	50.87549654	1004.1207	28.9	2183.828286	2.94E-05	511.2187709	255.6093679	99.86014106	0	0	0	0	0	0	0
5:45:37	-345.3523497	2222.583843	3.913842978	3.111945003	10.99844051	0.88731314	0.330698912	50.83865423	1004.897742	28.9	2168.507658	1.50E-05	511.1198187	255.5599003	99.86007222	0	0	0	0	0	0	0
5:45:37	-345.3523497	2222.583843	3.913842978	3.111945003	10.99844051	0.88731314	0.330698912	50.83865423	1004.897742	28.9	2168.507658	1.50E-05	511.1198187	255.5599003	99.86007222	0	0	0	0	0	0	0
5:45:37	-345.3523497	2222.583843	3.913842978	3.111945003	10.99844051	0.88731314	0.330698912	50.83865423	1004.897742	28.9	2168.507658	1.50E-05	511.1198187	255.5599003	99.86007222	0	0	0	0	0	0	0
5:45:37	-345.3523497	2222.583843	3.913842978	3.111945003	10.99844051	0.88731314	0.330698912	50.83865423	1004.897742	28.9	2168.507658	1.50E-05	511.1198187	255.5599003	99.86007222	0	0	0	0	0	0	0
5:45:37	-345.3523497	2222.583843	3.913842978	3.111945003	10.99844051	0.88731314	0.330698912	50.83865423	1004.897742	28.9	2168.507658	1.50E-05	511.1198187	255.5599003	99.86007222	0	0	0	0	0	0	0
5:45:37	-345.3523497	2222.583843	3.913842978	3.111945003	10.99844051	0.88731314	0.330698912	50.83865423	1004.897742	28.9	2168.507658	1.50E-05	511.1198187	255.5599003	99.86007222	0	0	0	0	0	0	0
5:45:37	-345.3523497	2222.583843	3.913842978	3.111945003	10.99844051	0.88731314	0.330698912	50.83865423	1004.897742	28.9	2168.507658	1.50E-05	511.1198187	255.5599003	99.86007222	0	0	0	0	0	0	0
5:45:37	-345.3523497	2222.583843	3.913842978	3.111945003	10.99844051	0.88731314	0.330698912	50.83865423	1004.897742	28.9	2168.507658	1.50E-05	511.1198187	255.5599003	99.86007222	0	0	0	0	0	0	0
5:45:37	-345.3523497	2222.583843	3.913842978	3.111945003	10.99844051	0.88731314	0.330698912	50.83865423	1004.897742	28.9	2168.507658	1.50E-05	511.1198187	255.5599003	99.86007222	0	0	0	0	0	0	0
5:45:37	-369.982811	2170.571416	3.354847605	2.854475841	10.75355354	0.737128328	0.522557843	50.81979097	1005.295588	28.9	2142.795577	7.69E-06	511.0691552	255.534573	99.86003698	0	0	0	0	0	0	0
5:45:37	-369.982811	2170.571416	3.354847605	2.854475841	10.75355354	0.737128328	0.522557843	50.81979097	1005.295588	28.9	2142.795577	7.69E-06	511.0691552	255.534573	99.86003698	0	0	0	0	0	0	0
5:45:37	-369.982811	2170.571416	3.354847605	2.854475841	10.75355354	0.737128328	0.522557843	50.81979097	1005.295588	28.9	2142.795577	7.69E-06	511.0691552	255.534573	99.86003698	0	0	0	0	0	0	0
5:45:37	-369.982811	2170.571416	3.354847605	2.854475841	10.75355354	0.737128328	0.522557843	50.81979097	1005.295588	28.9	2142.795577	7.69E-06	511.0691552	255.534573	99.86003698	0	0	0	0	0	0	0
5:45:37	-369.982811	2170.571416	3.354847605	2.854475841	10.75355354	0.737128328	0.522557843	50.81979097	1005.295588	28.9	2142.795577	7.69E-06	511.0691552	255.534573	99.86003698	0	0	0	0	0	0	0
5:45:37	-369.982811	2170.571416	3.354847605	2.854475841	10.75355354	0.737128328	0.522557843	50.81979097	1005.295588	28.9	2142.795577	7.69E-06	511.0691552	255.534573	99.86003698	0	0	0	0	0	0	0
5:45:38	-369.982811	2170.571416	3.354847605	2.854475841	10.75355354	0.737128328	0.522557843	50.81979097	1005.295588	28.9	2142.795577	7.69E-06	511.0691552	255.534573	99.86003698	0	0	0	0	0	0	0
5:45:38	-369.982811	2170.571416	3.354847605	2.854475841	10.75355354	0.737128328	0.522557843	50.81979097	1005.295588	28.9	2142.795577	7.69E-06	511.0691552	255.534573	99.86003698	0	0	0	0	0	0	0
5:45:38	-160.7350873	2140.693445	2.909601974	2.416995631	10.61078741	0.643961704	0.590445616	50.81013297	1005.499285	28.9	2124.317535	3.94E-06	511.0432155	255.5216054	99.86001893	0	0	0	0	0	0	0
5:45:38	-160.7350873	2140.693445	2.909601974	2.416995631	10.61078741	0.643961704	0.590445616	50.81013297	1005.499285	28.9	2124.317535	3.94E-06	511.0432155	255.5216054	99.86001893	0	0	0	0	0	0	0
5:45:38	-160.7350873	2140.693445	2.909601974	2.416995631	10.61078741	0.643961704	0.590445616	50.81013297	1005.499285	28.9	2124.317535	3.94E-06	511.0432155	255.5216054	99.86001893	0	0	0	0	0	0	0
5:45:38	-160.7350873	2140.693445	2.909601974	2.416995631	10.61078741	0.643961704	0.590445616	50.81013297	1005.499285	28.9	2124.317535	3.94E-06	511.0432155	255.5216054	99.86001893	0	0	0	0	0	0	0
5:45:38	-160.7350873	2140.693445	2.909601974	2.416995631	10.61078741	0.643961704	0.590445616	50.81013297	1005.499285	28.9	2124.317535	3.94E-06	511.0432155	255.5216054	99.86001893	0	0	0	0	0	0	0
5:45:38	-160.7350873	2140.693445	2.909601974	2.416995631	10.61078741	0.643961704	0.590445616	50.81013297	1005.499285	28.9	2124.317535	3.94E-06	511.0432155	255.5216054	99.86001893	0	0	0	0	0	0	0
5:45:38	-160.7350873	2140.693445	2.909601974	2.416995631	10.61078741	0.643961704	0.590445616	50.81013297	1005.499285	28.9	2124.317535	3.94E-06	511.0432155	255.5216054	99.86001893	0	0	0	0	0	0	0
5:45:38	-160.7350873	2140.693445	2.909601974	2.416995631	10.61078741	0.643961704	0.590445616	50.81013297	1005.499285	28.9	2124.317535	3.94E-06	511.0432155	255.5216054	99.86001893	0	0	0	0	0	0	0
5:45:38	-160.7350873	2140.693445	2.909601974	2.416995631	10.61078741	0.643961704	0.590445616	50.81013297	1005.499285	28.9	2124.317535	3.94E-06	511.0432155	255.5216054	99.86001893	0	0	0	0	0	0	0
5:45:38	-306.7754607	2122.682172	2.75356421	2.368789763	10.52841915	0.582756392	0.601724155	50.90278808	1002.987898	28.9	2112.566266	2.02E-06	510.9830863	255.4915419	99.86000969	0	0	0	0	0	0	0
5:45:38	-306.7754607	2122.682172	2.75356421	2.368789763	10.52841915	0.582756392	0.601724155	50.90278808	1002.987898	28.9	2112.566266	2.02E-06	510.9830863	255.4915419	99.86000969	0	0	0	0	0	0	0
5:45:38	-306.7754607	2122.682172	2.75356421	2.368789763	10.52841915	0.582756392	0.601724155	50.90278808	1002.987898	28.9	2112.566266	2.02E-06	510.9830863	255.4915419	99.86000969	0	0	0	0	0	0	0
5:45:38	-306.7754607	2122.682172	2.75356421	2.368789763	10.52841915	0.582756392	0.601724155	50.90278808	1002.987898	28.9	2112.566266	2.02E-06	510.9830863	255.4915419	99.86000969	0	0	0	0	0	0	0
5:45:38	-306.7754607	2122.682172	2.75356421	2.368789763	10.52841915	0.582756392	0.601724155	50.90278808	1002.987898	28.9	2112.566266	2.02E-06	510.9830863	255.4915419	99.86000969	0	0	0	0	0	0	0
5:45:38	-306.7754607	2122.682172	2.75356421	2.368789763	10.52841915	0.582756392	0.601724155	50.90278808	1002.987898	28.9	2112.566266	2.02E-06	510.9830863	255.4915419	99.86000969	0	0	0	0	0	0	0
5:45:38	-306.7754607	2122.682172	2.75356421	2.368789763	10.52841915	0.582756392	0.601724155	50.90278808	1002.987898	28.9	2112.566266	2.02E-06	510.9830863	255.4915419	99.86000969	0	0	0	0	0	0	0
5:45:38	-306.7754607	2122.682172	2.75356421	2.368789763	10.52841915	0.582756392	0.601724155	50.90278808	1002.987898	28.9	2112.566266	2.02E-06	510.9830863	255.4915419	99.86000969	0	0	0	0	0	0	0
5:45:38	-112.1596119	2112.954616	2.493696876	2.208340359	10.48380661	0.548907273	0.588666767	50.9502275	1001.702068	28.9	2106.129296	1.03E-06	510.9523002	255.4761495	99.86000496	0	0	0	0	0	0	0
5:45:38	-112.1596119	2112.954616	2.493696876	2.208340359	10.48380661	0.548907273	0.588666767	50.9502275	1001.702068	28.9	2106.129296	1.03E-06	510.9523002	255.4761495	99.86000496	0	0	0	0	0	0	0
5:45:38	-112.1596119	2112.954616	2.493696876	2.208340359	10.48380661	0.548907273	0.588666767	50.9502275	1001.702068	28.9	2106.129296	1.03E-06	510.9523002	255.4761495	99.86000496	0	0	0	0	0	0	0
5:45:38	-112.1596119	2112.954616	2.493696876	2.208340359	10.48380661	0.548907273	0.588666767	50.9502275	1001.702068	28.9	2106.129296	1.03E-06	510.9523002	255.4761495	99.86000496	0	0	0	0	0	0	0
5:45:38	-112.1596119	2112.954616	2.493696876	2.208340359	10.48380661	0.548907273	0.588666767	50.9502275	1001.702068	28.9	2106.129296	1.03E-06	510.9523002	255.4761495	99.86000496	0	0	0	0	0	0	0
5:45:38	-112.1596119	2112.954616	2.493696876	2.208340359	10.48380661	0.548907273	0.588666767	50.9502275	1001.702068	28.9	2106.129296	1.03E-06	510.9523002	255.4761495	99.86000496	0	0	0	0	0	0	0
5:45:38	-112.1596119	2112.954616	2.493696876	2.208340359	10.48380661	0.548907273	0.588666767	50.9502275	1001.702068	28.9	2106.129296	1.03E-06	510.9523002	255.4761495	99.86000496	0	0	0	0	0	0	0
5:45:38	-112.1596119	2112.954616	2.493696876	2.208340359	10.48380661	0.548907273	0.588666767	50.9502275	1001.702068	28.9	2106.129296	1.03E-06	510.9523002	255.4761495	99.86000496	0	0	0	0	0	0	0
5:45:38	-120.4279773	2107.854051	2.2963168	2.066062264	10.45996498	0.530952524	0.570989385	50.97451648	1001.043723	28.9	2102.855824	5.29E-07	510.9365377	255.4682685	99.86000254	0	0	0	0	0	0	0
5:45:38	-120.4279773	2107.854051	2.2963168	2.066062264	10.45996498	0.530952524	0.570989385	50.97451648	1001.043723	28.9	2102.855824	5.29E-07	510.9365377	255.4682685	99.86000254	0	0	0	0	0	0	0
5:45:38	-120.4279773	2107.854051	2.2963168	2.066062264	10.45996498	0.530952524	0.570989385	50.97451648	1001.043723	28.9	2102.855824	5.29E-07	510.9365377	255.4682685	99.86000254	0	0	0	0	0	0	0
5:45:38	-120.4279773	2107.854051	2.2963168	2.066062264	10.45996498	0.530952524	0.570989385	50.97451648	1001.043723	28.9	2102.855824	5.29E-07	510.9365377	255.4682685	99.86000254	0	0	0	0	0	0	0
5:45:38	-120.4279773	2107.854051	2.2963168	2.066062264	10.45996498	0.530952524	0.570989385	50.97451648	1001.043723	28.9	2102.855824	5.29E-07	510.9365377	255.4682685	99.86000254	0	0	0	0	0	0	0
5:45:39	-120.4279773	2107.854051	2.2963168	2.066062264	10.45996498	0.530952524	0.570989385	50.97451648	1001.043723	28.9	2102.855824	5.29E-07	510.9365377	255.4682685	99.86000254	0	0	0	0	0	0	0
5:45:39	-120.4279773	2107.854051	2.2963168	2.066062264	10.45996498	0.530952524	0.570989385	50.97451648	1001.043723	28.9	2102.855824	5.29E-07	510.9365377	255.4682685	99.86000254	0	0	0	0	0	0	0
5:45:39	-120.4279773	2107.854051	2.2963168	2.066062264	10.45996498	0.530952524	0.570989385	50.97451648	1001.043723	28.9	2102.855824	5.29E-07	510.9365377	255.4682685	99.86000254	0	0	0	0	0	0	0
5:45:39	-120.4279773	2107.854051	2.2963168	2.066062264	10.45996498	0.530952524	0.570989385	50.97451648	1001.043723	28.9	2102.855824	5.29E-07	510.9365377	255.4682685	99.86000254	0	0	0	0	0	0	0
5:45:39	-101.8214604	2104.646994	2.204874202	1.888823879	10.44631807	0.518719692	0.554330565	50.98695244	1000.86757	28.9	2100.477902	2.71E-07	510.9284673	255.4642335	99.8600013	0	0	0	0	0	0	0
5:45:39	-101.8214604	2104.646994	2.204874202	1.888823879	10.44631807	0.518719692	0.554330565	50.98695244	1000.86757	28.9	2100.477902	2.71E-07	510.9284673	255.4642335	99.8600013	0	0	0	0	0	0	0
5:45:39	-101.8214604	2104.646994	2.204874202	1.888823879	10.44631807	0.518719692	0.554330565	50.98695244	1000.86757	28.9	2100.477902	2.71E-07	510.9284673	255.4642335	99.8600013	0	0	0	0	0	0	0
5:45:39	-101.8214604	2104.646994	2.204874202	1.888823879	10.44631807	0.518719692	0.554330565	50.98695244	1000.86757	28.9	2100.477902	2.71E-07	510.9284673	255.4642335	99.8600013	0	0	0	0	0	0	0
5:45:39	-101.8214604	2104.646994	2.204874202	1.888823879	10.44631807	0.518719692	0.554330565	50.98695244	1000.86757	28.9	2100.477902	2.71E-07	510.9284673	255.4642335	99.8600013	0	0	0	0	0	0	0
5:45:39	-101.8214604	2104.646994	2.204874202	1.888823879	10.44631807	0.518719692	0.554330565	50.98695244	1000.86757	28.9	2100.477902	2.71E-07	510.9284673	255.4642335	99.8600013	0	0	0	0	0	0	0
5:45:39	-101.8214604	2104.646994	2.204874202	1.888823879	10.44631807	0.518719692	0.554330565	50.98695244	1000.86757	28.9	2100.477902	2.71E-07	510.9284673	255.4642335	99.8600013	0	0	0	0	0	0	0
5:45:39	-101.8214604	2104.646994	2.204874202	1.888823879	10.44631807	0.518719692	0.554330565	50.98695244	1000.86757	28.9	2100.477902	2.71E-07	510.9284673	255.4642335	99.8600013	0	0	0	0	0	0	0
5:45:39	-10.80254771	2103.792821	2.106375591	1.991909826	10.43933085	0.516480482	0.540305249	50.99331965	1000.834596	28.9	2099.247614	1.39E-07	510.9243353	255.4621675	99.86000067	0	0	0	0	0	0	0
5:45:39	-10.80254771	2103.792821	2.106375591	1.991909826	10.43933085	0.516480482	0.540305249	50.99331965	1000.834596	28.9	2099.247614	1.39E-07	510.9243353	255.4621675	99.86000067	0	0	0	0	0	0	0
5:45:39	-10.80254771	2103.792821	2.106375591	1.991909826	10.43933085	0.516480482	0.540305249	50.99331965	1000.834596	28.9	2099.247614	1.39E-07	510.9243353	255.4621675	99.86000067	0	0	0	0	0	0	0
5:45:39	-10.80254771	2103.792821	2.106375591	1.991909826	10.43933085	0.516480482	0.540305249	50.99331965	1000.834596	28.9	2099.247614	1.39E-07	510.9243353	255.4621675	99.86000067	0	0	0	0	0	0	0
5:45:39	-10.80254771	2103.792821	2.106375591	1.991909826	10.43933085	0.516480482	0.540305249	50.99331965	1000.834596	28.9	2099.247614	1.39E-07	510.9243353	255.4621675	99.86000067	0	0	0	0	0	0	0
5:45:39	-10.80254771	2103.792821	2.106375591	1.991909826	10.43933085	0.516480482	0.540305249	50.99331965	1000.834596	28.9	2099.247614	1.39E-07	510.9243353	255.4621675	99.86000067	0	0	0	0	0	0	0
5:45:39	-10.80254771	2103.792821	2.106375591	1.991909826	10.43933085	0.516480482	0.540305249	50.99331965	1000.834596	28.9	2099.247614	1.39E-07	510.9243353	255.4621675	99.86000067	0	0	0	0	0	0	0
5:45:39	-10.80254771	2103.792821	2.106375591	1.991909826	10.43933085	0.516480482	0.540305249	50.99331965	1000.834596	28.9	2099.247614	1.39E-07	510.9243353	255.4621675	99.86000067	0	0	0	0	0	0	0
5:45:39	-32.49490443	2102.853708	2.249792303	2.066833831	10.4333134	0.512838007	0.530196288	50.99657966	1000.817713	28.9	2097.950778	7.10E-08	510.9222197	255.4611098	99.86000034	0	0	0	0	0	0	0
5:45:39	-32.49490443	2102.853708	2.249792303	2.066833831	10.4333134	0.512838007	0.530196288	50.99657966	1000.817713	28.9	2097.950778	7.10E-08	510.9222197	255.4611098	99.86000034	0	0	0	0	0	0	0
5:45:39	-32.49490443	2102.853708	2.249792303	2.066833831	10.4333134	0.512838007	0.530196288	50.99657966	1000.817713	28.9	2097.950778	7.10E-08	510.9222197	255.4611098	99.86000034	0	0	0	0	0	0	0
5:45:39	-32.49490443	2102.853708	2.249792303	2.066833831	10.4333134	0.512838007	0.530196288	50.99657966	1000.817713	28.9	2097.950778	7.10E-08	510.9222197	255.4611098	99.86000034	0	0	0	0	0	0	0
5:45:39	-32.49490443	2102.853708	2.249792303	2.066833831	10.4333134	0.512838007	0.530196288	50.99657966	1000.817713	28.9	2097.950778	7.10E-08	510.9222197	255.4611098	99.86000034	0	0	0	0	0	0	0
5:45:39	-32.49490443	2102.853708	2.249792303	2.066833831	10.4333134	0.512838007	0.530196288	50.99657966	1000.817713	28.9	2097.950778	7.10E-08	510.9222197	255.4611098	99.86000034	0	0	0	0	0	0	0
5:45:39	-32.49490443	2102.853708	2.249792303	2.066833831	10.4333134	0.512838007	0.530196288	50.99657966	1000.817713	28.9	2097.950778	7.10E-08	510.9222197	255.4611098	99.86000034	0	0	0	0	0	0	0
5:45:39	-32.49490443	2102.853708	2.249792303	2.066833831	10.4333134	0.512838007	0.530196288	50.99657966	1000.817713	28.9	2097.950778	7.10E-08	510.9222197	255.4611098	99.86000034	0	0	0	0	0	0	0
5:45:39	65.23001693	2103.158907	2.190949659	2.059594921	10.43511246	0.25158906	0.498396499	50.99824879	1000.809069	28.9	2097.355734	3.63E-08	510.9211365	255.4605682	99.86000017	0	0	0	0	0	0	0
5:45:39	65.23001693	2103.158907	2.190949659	2.059594921	10.43511246	0.25158906	0.498396499	50.99824879	1000.809069	28.9	2097.355734	3.63E-08	510.9211365	255.4605682	99.86000017	0	0	0	0	0	0	0
5:45:39	65.23001693	2103.158907	2.190949659	2.059594921	10.43511246	0.25158906	0.498396499	50.99824879	1000.809069	28.9	2097.355734	3.63E-08	510.9211365	255.4605682	99.86000017	0	0	0	0	0	0	0
5:45:40	65.23001693	2103.158907	2.190949659	2.059594921	10.43511246	0.25158906	0.498396499	50.99824879	1000.809069	28.9	2097.355734	3.63E-08	510.9211365	255.4605682	99.86000017	0	0	0	0	0	0	0
5:45:40	65.23001693	2103.158907	2.190949659	2.059594921	10.43511246	0.25158906	0.498396499	50.99824879	1000.809069	28.9	2097.355734	3.63E-08	510.9211365	255.4605682	99.86000017	0	0	0	0	0	0	0
5:45:40	65.23001693	2103.158907	2.190949659	2.059594921	10.43511246	0.25158906	0.498396499	50.99824879	1000.809069	28.9	2097.355734	3.63E-08	510.9211365	255.4605682	99.86000017	0	0	0	0	0	0	0
5:45:40	65.23001693	2103.158907	2.190949659	2.059594921	10.43511246	0.25158906	0.498396499	50.99824879	1000.809069	28.9	2097.355734	3.63E-08	510.9211365	255.4605682	99.86000017	0	0	0	0	0	0	0
5:45:40	65.23001693	2103.158907	2.190949659	2.059594921	10.43511246	0.25158906	0.498396499	50.99824879	1000.809069	28.9	2097.355734	3.63E-08	510.9211365	255.4605682	99.86000017	0	0	0	0	0	0	0
5:45:40	65.23001693	2103.158907	2.190949659	2.059594921	10.43511246	0.25158906	0.498396499	50.99824879	1000.809069	28.9	2097.355734	3.63E-08	510.9211365	255.4605682	99.86000017	0	0	0	0	0	0	0
5:45:40	48.26758467	2110.763824	1.799990225	1.4000486	10.50616158	-0.995034401	0.137771008	50.99910338	1003.822435	28.9	2097.192224	1.86E-08	510.9205819	255.4602909	99.86000009	0	0	0	0	0	0	0
5:45:40	48.26758467	2110.763824	1.799990225	1.4000486	10.50616158	-0.995034401	0.137771008	50.99910338	1003.822435	28.9	2097.192224	1.86E-08	510.9205819	255.4602909	99.86000009	0	0	0	0	0	0	0
5:45:40	48.26758467	2110.763824	1.799990225	1.4000486	10.50616158	-0.995034401	0.137771008	50.99910338	1003.822435	28.9	2097.192224	1.86E-08	510.9205819	255.4602909	99.86000009	0	0	0	0	0	0	0
5:45:40	48.26758467	2110.763824	1.799990225	1.4000486	10.50616158	-0.995034401	0.137771008	50.99910338	1003.822435	28.9	2097.192224	1.86E-08	510.9205819	255.4602909	99.86000009	0	0	0	0	0	0	0
5:45:40	160.3910942	2128.827048	1.415753744	1.074351104	10.64254341	-2.259702017	-0.461946555	50.85542616	1004.960599	28.9	2097.493863	1.19E-08	510.6186924	255.3093462	99.85964006	0	0	0	0	0	0	0
5:45:40	160.3910942	2128.827048	1.415753744	1.074351104	10.64254341	-2.259702017	-0.461946555	50.85542616	1004.960599	28.9	2097.493863	1.19E-08	510.6186924	255.3093462	99.85964006	0	0	0	0	0	0	0
5:45:40	160.3910942	2128.827048	1.415753744	1.074351104	10.64254341	-2.259702017	-0.461946555	50.85542616	1004.960599	28.9	2097.493863	1.19E-08	510.6186924	255.3093462	99.85964006	0	0	0	0	0	0	0
5:45:40	160.3910942	2128.827048	1.415753744	1.074351104	10.64254341	-2.259702017	-0.461946555	50.85542616	1004.960599	28.9	2097.493863	1.19E-08	510.6186924	255.3093462	99.85964006	0	0	0	0	0	0	0
5:45:40	152.3652882	2163.878968	0.706145917	0.502211765	10.89247823	-3.863263433	-1.381308636	50.7307782	1005.948019	28.9	2098.302394	6.10E-09	510.3567865	255.1783932	99.85932771	0	0	0	0	0	0	0
5:45:40	152.3652882	2163.878968	0.706145917	0.502211765	10.89247823	-3.863263433	-1.381308636	50.7307782	1005.948019	28.9	2098.302394	6.10E-09	510.3567865	255.1783932	99.85932771	0	0	0	0	0	0	0
5:45:40	152.3652882	2163.878968	0.706145917	0.502211765	10.89247823	-3.863263433	-1.381308636	50.7307782	1005.948019	28.9	2098.302394	6.10E-09	510.3567865	255.1783932	99.85932771	0	0	0	0	0	0	0
5:45:40	152.3652882	2163.878968	0.706145917	0.502211765	10.89247823	-3.863263433	-1.381308636	50.7307782	1005.948019	28.9	2098.302394	6.10E-09	510.3567865	255.1783932	99.85932771	0	0	0	0	0	0	0
5:45:40	152.3652882	2163.878968	0.706145917	0.502211765	10.89247823	-3.863263433	-1.381308636	50.7307782	1005.948019	28.9	2098.302394	6.10E-09	510.3567865	255.1783932	99.85932771	0	0	0	0	0	0	0
5:45:40	152.3652882	2163.878968	0.706145917	0.502211765	10.89247823	-3.863263433	-1.381308636	50.7307782	1005.948019	28.9	2098.302394	6.10E-09	510.3567865	255.1783932	99.85932771	0	0	0	0	0	0	0
5:45:40	152.3652882	2163.878968	0.706145917	0.502211765	10.89247823	-3.863263433	-1.381308636	50.7307782	1005.948019	28.9	2098.302394	6.10E-09	510.3567865	255.1783932	99.85932771	0	0	0	0	0	0	0
5:45:40	152.3652882	2163.878968	0.706145917	0.502211765	10.89247823	-3.863263433	-1.381308636	50.7307782	1005.948019	28.9	2098.302394	6.10E-09	510.3567865	255.1783932	99.85932771	0	0	0	0	0	0	0
5:45:40	288.4248676	2207.917896	0.04677071	-0.185947576	11.18428485	-5.192742878	-2.299390022	50.66695844	1006.453577	28.9	2099.602266	3.12E-09	510.2226907	255.1113453	99.85916779	0	0	0	0	0	0	0
5:45:40	288.4248676	2207.917896	0.04677071	-0.185947576	11.18428485	-5.192742878	-2.299390022	50.66695844	1006.453577	28.9	2099.602266	3.12E-09	510.2226907	255.1113453	99.85916779	0	0	0	0	0	0	0
5:45:40	288.4248676	2207.917896	0.04677071	-0.185947576	11.18428485	-5.192742878	-2.299390022	50.66695844	1006.453577	28.9	2099.602266	3.12E-09	510.2226907	255.1113453	99.85916779	0	0	0	0	0	0	0
5:45:40	288.4248676	2207.917896	0.04677071	-0.185947576	11.18428485	-5.192742878	-2.299390022	50.66695844	1006.453577	28.9	2099.602266	3.12E-09	510.2226907	255.1113453	99.85916779	0	0	0	0	0	0	0
5:45:40	288.4248676	2207.917896	0.04677071	-0.185947576	11.18428485	-5.192742878	-2.299390022	50.66695844	1006.453577	28.9	2099.602266	3.12E-09	510.2226907	255.1113453	99.85916779	0	0	0	0	0	0	0
5:45:40	288.4248676	2207.917896	0.04677071	-0.185947576	11.18428485	-5.192742878	-2.299390022	50.66695844	1006.453577	28.9	2099.602266	3.12E-09	510.2226907	255.1113453	99.85916779	0	0	0	0	0	0	0
5:45:40	288.4248676	2207.917896	0.04677071	-0.185947576	11.18428485	-5.192742878	-2.299390022	50.66695844	1006.453577	28.9	2099.602266	3.12E-09	510.2226907	255.1113453	99.85916779	0	0	0	0	0	0	0
5:45:40	288.4248676	2207.917896	0.04677071	-0.185947576	11.18428485	-5.192742878	-2.299390022	50.66695844	1006.453577	28.9	2099.602266	3.12E-09	510.2226907	255.1113453	99.85916779	0	0	0	0	0	0	0
5:45:40	288.4248676	2207.917896	0.04677071	-0.185947576	11.18428485	-5.192742878	-2.299390022	50.66695844	1006.453577	28.9	2099.602266	3.12E-09	510.2226907	255.1113453	99.85916779	0	0	0	0	0	0	0
5:45:40	338.2439402	2285.962011	-0.754941397	-0.842397159	11.68910584	-6.659636353	-3.607831691	50.63428272	1006.712424	28.9	2102.90596	1.60E-09	510.1540336	255.0770168	99.85908591	0	0	0	0	0	0	0
5:45:40	338.2439402	2285.962011	-0.754941397	-0.842397159	11.68910584	-6.659636353	-3.607831691	50.63428272	1006.712424	28.9	2102.90596	1.60E-09	510.1540336	255.0770168	99.85908591	0	0	0	0	0	0	0
5:45:41	338.2439402	2285.962011	-0.754941397	-0.842397159	11.68910584	-6.659636353	-3.607831691	50.63428272	1006.712424	28.9	2102.90596	1.60E-09	510.1540336	255.0770168	99.85908591	0	0	0	0	0	0	0
5:45:41	338.2439402	2285.962011	-0.754941397	-0.842397159	11.68910584	-6.659636353	-3.607831691	50.63428272	1006.712424	28.9	2102.90596	1.60E-09	510.1540336	255.0770168	99.85908591	0	0	0	0	0	0	0
5:45:41	338.2439402	2285.962011	-0.754941397	-0.842397159	11.68910584	-6.659636353	-3.607831691	50.63428272	1006.712424	28.9	2102.90596	1.60E-09	510.1540336	255.0770168	99.85908591	0	0	0	0	0	0	0
5:45:41	338.2439402	2285.962011	-0.754941397	-0.842397159	11.68910584	-6.659636353	-3.607831691	50.63428272	1006.712424	28.9	2102.90596	1.60E-09	510.1540336	255.0770168	99.85908591	0	0	0	0	0	0	0
5:45:41	338.2439402	2285.962011	-0.754941397	-0.842397159	11.68910584	-6.659636353	-3.607831691	50.63428272	1006.712424	28.9	2102.90596	1.60E-09	510.1540336	255.0770168	99.85908591	0	0	0	0	0	0	0
5:45:41	338.2439402	2285.962011	-0.754941397	-0.842397159	11.68910584	-6.659636353	-3.607831691	50.63428272	1006.712424	28.9	2102.90596	1.60E-09	510.1540336	255.0770168	99.85908591	0	0	0	0	0	0	0
5:45:41	420.0337614	2393.816125	-1.233265995	-1.165675345	12.33809419	-7.859381813	-5.025065826	50.69755275	1002.755513	28.9	2108.783212	8.18E-10	510.1188812	255.0594406	99.85904398	0	0	0	0	0	0	0
5:45:41	420.0337614	2393.816125	-1.233265995	-1.165675345	12.33809419	-7.859381813	-5.025065826	50.69755275	1002.755513	28.9	2108.783212	8.18E-10	510.1188812	255.0594406	99.85904398	0	0	0	0	0	0	0
5:45:41	420.0337614	2393.816125	-1.233265995	-1.165675345	12.33809419	-7.859381813	-5.025065826	50.69755275	1002.755513	28.9	2108.783212	8.18E-10	510.1188812	255.0594406	99.85904398	0	0	0	0	0	0	0
5:45:41	420.0337614	2393.816125	-1.233265995	-1.165675345	12.33809419	-7.859381813	-5.025065826	50.69755275	1002.755513	28.9	2108.783212	8.18E-10	510.1188812	255.0594406	99.85904398	0	0	0	0	0	0	0
5:45:41	420.0337614	2393.816125	-1.233265995	-1.165675345	12.33809419	-7.859381813	-5.025065826	50.69755275	1002.755513	28.9	2108.783212	8.18E-10	510.1188812	255.0594406	99.85904398	0	0	0	0	0	0	0
5:45:41	420.0337614	2393.816125	-1.233265995	-1.165675345	12.33809419	-7.859381813	-5.025065826	50.69755275	1002.755513	28.9	2108.783212	8.18E-10	510.1188812	255.0594406	99.85904398	0	0	0	0	0	0	0
5:45:41	420.0337614	2393.816125	-1.233265995	-1.165675345	12.33809419	-7.859381813	-5.025065826	50.69755275	1002.755513	28.9	2108.783212	8.18E-10	510.1188812	255.0594406	99.85904398	0	0	0	0	0	0	0
5:45:41	420.0337614	2393.816125	-1.233265995	-1.165675345	12.33809419	-7.859381813	-5.025065826	50.69755275	1002.755513	28.9	2108.783212	8.18E-10	510.1188812	255.0594406	99.85904398	0	0	0	0	0	0	0
5:45:41	460.5734378	2517.13608	-0.67278419	-0.723529777	13.00301623	-7.877427488	-6.201673703	50.84514701	1000.729575	28.9	2117.616964	4.19E-10	510.1008832	255.0504416	99.85902252	0	0	0	0	0	0	0
5:45:41	460.5734378	2517.13608	-0.67278419	-0.723529777	13.00301623	-7.877427488	-6.201673703	50.84514701	1000.729575	28.9	2117.616964	4.19E-10	510.1008832	255.0504416	99.85902252	0	0	0	0	0	0	0
5:45:41	460.5734378	2517.13608	-0.67278419	-0.723529777	13.00301623	-7.877427488	-6.201673703	50.84514701	1000.729575	28.9	2117.616964	4.19E-10	510.1008832	255.0504416	99.85902252	0	0	0	0	0	0	0
5:45:41	460.5734378	2517.13608	-0.67278419	-0.723529777	13.00301623	-7.877427488	-6.201673703	50.84514701	1000.729575	28.9	2117.616964	4.19E-10	510.1008832	255.0504416	99.85902252	0	0	0	0	0	0	0
5:45:41	460.5734378	2517.13608	-0.67278419	-0.723529777	13.00301623	-7.877427488	-6.201673703	50.84514701	1000.729575	28.9	2117.616964	4.19E-10	510.1008832	255.0504416	99.85902252	0	0	0	0	0	0	0
5:45:41	460.5734378	2517.13608	-0.67278419	-0.723529777	13.00301623	-7.877427488	-6.201673703	50.84514701	1000.729575	28.9	2117.616964	4.19E-10	510.1008832	255.0504416	99.85902252	0	0	0	0	0	0	0
5:45:41	460.5734378	2517.13608	-0.67278419	-0.723529777	13.00301623	-7.877427488	-6.201673703	50.84514701	1000.729575	28.9	2117.616964	4.19E-10	510.1008832	255.0504416	99.85902252	0	0	0	0	0	0	0
5:45:41	460.5734378	2517.13608	-0.67278419	-0.723529777	13.00301623	-7.877427488	-6.201673703	50.84514701	1000.729575	28.9	2117.616964	4.19E-10	510.1008832	255.0504416	99.85902252	0	0	0	0	0	0	0
5:45:41	166.7271842	2604.019689	0.780374495	0.634392754	13.39976831	-6.434778874	-6.556952936	50.92071527	999.6922942	28.9	2129.114622	2.14E-10	510.0916682	255.0458341	99.85901153	0	0	0	0	0	0	0
5:45:41	166.7271842	2604.019689	0.780374495	0.634392754	13.39976831	-6.434778874	-6.556952936	50.92071527	999.6922942	28.9	2129.114622	2.14E-10	510.0916682	255.0458341	99.85901153	0	0	0	0	0	0	0
5:45:41	166.7271842	2604.019689	0.780374495	0.634392754	13.39976831	-6.434778874	-6.556952936	50.92071527	999.6922942	28.9	2129.114622	2.14E-10	510.0916682	255.0458341	99.85901153	0	0	0	0	0	0	0
5:45:41	166.7271842	2604.019689	0.780374495	0.634392754	13.39976831	-6.434778874	-6.556952936	50.92071527	999.6922942	28.9	2129.114622	2.14E-10	510.0916682	255.0458341	99.85901153	0	0	0	0	0	0	0
5:45:41	166.7271842	2604.019689	0.780374495	0.634392754	13.39976831	-6.434778874	-6.556952936	50.92071527	999.6922942	28.9	2129.114622	2.14E-10	510.0916682	255.0458341	99.85901153	0	0	0	0	0	0	0
5:45:41	166.7271842	2604.019689	0.780374495	0.634392754	13.39976831	-6.434778874	-6.556952936	50.92071527	999.6922942	28.9	2129.114622	2.14E-10	510.0916682	255.0458341	99.85901153	0	0	0	0	0	0	0
5:45:41	166.7271842	2604.019689	0.780374495	0.634392754	13.39976831	-6.434778874	-6.556952936	50.92071527	999.6922942	28.9	2129.114622	2.14E-10	510.0916682	255.0458341	99.85901153	0	0	0	0	0	0	0
5:45:41	166.7271842	2604.019689	0.780374495	0.634392754	13.39976831	-6.434778874	-6.556952936	50.92071527	999.6922942	28.9	2129.114622	2.14E-10	510.0916682	255.0458341	99.85901153	0	0	0	0	0	0	0
5:45:41	208.2313983	2634.058305	2.057631741	1.74368109	13.46727337	-4.454630783	-6.056487903	50.95940622	999.1612066	28.9	2141.78151	1.10E-10	510.0869501	255.0434751	99.8590059	0	0	0	0	0	0	0
5:45:42	208.2313983	2634.058305	2.057631741	1.74368109	13.46727337	-4.454630783	-6.056487903	50.95940622	999.1612066	28.9	2141.78151	1.10E-10	510.0869501	255.0434751	99.8590059	0	0	0	0	0	0	0
5:45:42	208.2313983	2634.058305	2.057631741	1.74368109	13.46727337	-4.454630783	-6.056487903	50.95940622	999.1612066	28.9	2141.78151	1.10E-10	510.0869501	255.0434751	99.8590059	0	0	0	0	0	0	0
5:45:42	208.2313983	2634.058305	2.057631741	1.74368109	13.46727337	-4.454630783	-6.056487903	50.95940622	999.1612066	28.9	2141.78151	1.10E-10	510.0869501	255.0434751	99.8590059	0	0	0	0	0	0	0
5:45:42	208.2313983	2634.058305	2.057631741	1.74368109	13.46727337	-4.454630783	-6.056487903	50.95940622	999.1612066	28.9	2141.78151	1.10E-10	510.0869501	255.0434751	99.8590059	0	0	0	0	0	0	0
5:45:42	208.2313983	2634.058305	2.057631741	1.74368109	13.46727337	-4.454630783	-6.056487903	50.95940622	999.1612066	28.9	2141.78151	1.10E-10	510.0869501	255.0434751	99.8590059	0	0	0	0	0	0	0
5:45:42	208.2313983	2634.058305	2.057631741	1.74368109	13.46727337	-4.454630783	-6.056487903	50.95940622	999.1612066	28.9	2141.78151	1.10E-10	510.0869501	255.0434751	99.8590059	0	0	0	0	0	0	0
5:45:42	208.2313983	2634.058305	2.057631741	1.74368109	13.46727337	-4.454630783	-6.056487903	50.95940622	999.1612066	28.9	2141.78151	1.10E-10	510.0869501	255.0434751	99.8590059	0	0	0	0	0	0	0
5:45:42	208.2313983	2634.058305	2.057631741	1.74368109	13.46727337	-4.454630783	-6.056487903	50.95940622	999.1612066	28.9	2141.78151	1.10E-10	510.0869501	255.0434751	99.8590059	0	0	0	0	0	0	0
5:45:42	50.24097193	2613.72034	3.237403452	2.602636718	13.26804397	-2.428794961	-4.946777806	51.02801598	1000.129298	28.9	2154.180925	5.62E-11	511.2537825	255.6268912	99.85997902	0	0	0	0	0	0	0
5:45:42	50.24097193	2613.72034	3.237403452	2.602636718	13.26804397	-2.428794961	-4.946777806	51.02801598	1000.129298	28.9	2154.180925	5.62E-11	511.2537825	255.6268912	99.85997902	0	0	0	0	0	0	0
5:45:42	50.24097193	2613.72034	3.237403452	2.602636718	13.26804397	-2.428794961	-4.946777806	51.02801598	1000.129298	28.9	2154.180925	5.62E-11	511.2537825	255.6268912	99.85997902	0	0	0	0	0	0	0
5:45:42	50.24097193	2613.72034	3.237403452	2.602636718	13.26804397	-2.428794961	-4.946777806	51.02801598	1000.129298	28.9	2154.180925	5.62E-11	511.2537825	255.6268912	99.85997902	0	0	0	0	0	0	0
5:45:42	50.24097193	2613.72034	3.237403452	2.602636718	13.26804397	-2.428794961	-4.946777806	51.02801598	1000.129298	28.9	2154.180925	5.62E-11	511.2537825	255.6268912	99.85997902	0	0	0	0	0	0	0
5:45:42	50.24097193	2613.72034	3.237403452	2.602636718	13.26804397	-2.428794961	-4.946777806	51.02801598	1000.129298	28.9	2154.180925	5.62E-11	511.2537825	255.6268912	99.85997902	0	0	0	0	0	0	0
5:45:42	50.24097193	2613.72034	3.237403452	2.602636718	13.26804397	-2.428794961	-4.946777806	51.02801598	1000.129298	28.9	2154.180925	5.62E-11	511.2537825	255.6268912	99.85997902	0	0	0	0	0	0	0
5:45:42	50.24097193	2613.72034	3.237403452	2.602636718	13.26804397	-2.428794961	-4.946777806	51.02801598	1000.129298	28.9	2154.180925	5.62E-11	511.2537825	255.6268912	99.85997902	0	0	0	0	0	0	0
5:45:42	-135.5548144	2556.545502	4.205654567	3.45243	12.87251851	-0.64816702	-3.517646237	51.06314418	1000.62496	28.9	2165.251122	2.88E-11	511.8512006	255.9256003	99.86047726	0	0	0	0	0	0	0
5:45:42	-135.5548144	2556.545502	4.205654567	3.45243	12.87251851	-0.64816702	-3.517646237	51.06314418	1000.62496	28.9	2165.251122	2.88E-11	511.8512006	255.9256003	99.86047726	0	0	0	0	0	0	0
5:45:42	-135.5548144	2556.545502	4.205654567	3.45243	12.87251851	-0.64816702	-3.517646237	51.06314418	1000.62496	28.9	2165.251122	2.88E-11	511.8512006	255.9256003	99.86047726	0	0	0	0	0	0	0
5:45:42	-135.5548144	2556.545502	4.205654567	3.45243	12.87251851	-0.64816702	-3.517646237	51.06314418	1000.62496	28.9	2165.251122	2.88E-11	511.8512006	255.9256003	99.86047726	0	0	0	0	0	0	0
5:45:42	-135.5548144	2556.545502	4.205654567	3.45243	12.87251851	-0.64816702	-3.517646237	51.06314418	1000.62496	28.9	2165.251122	2.88E-11	511.8512006	255.9256003	99.86047726	0	0	0	0	0	0	0
5:45:42	-135.5548144	2556.545502	4.205654567	3.45243	12.87251851	-0.64816702	-3.517646237	51.06314418	1000.62496	28.9	2165.251122	2.88E-11	511.8512006	255.9256003	99.86047726	0	0	0	0	0	0	0
5:45:42	-135.5548144	2556.545502	4.205654567	3.45243	12.87251851	-0.64816702	-3.517646237	51.06314418	1000.62496	28.9	2165.251122	2.88E-11	511.8512006	255.9256003	99.86047726	0	0	0	0	0	0	0
5:45:42	-135.5548144	2556.545502	4.205654567	3.45243	12.87251851	-0.64816702	-3.517646237	51.06314418	1000.62496	28.9	2165.251122	2.88E-11	511.8512006	255.9256003	99.86047726	0	0	0	0	0	0	0
5:45:42	-190.408201	2471.113897	4.856647138	4.22445216	12.34078548	0.598802486	-2.047274873	51.08112982	1000.87874	28.9	2174.184542	1.47E-11	512.1570787	256.0785394	99.86073236	0	0	0	0	0	0	0
5:45:42	-190.408201	2471.113897	4.856647138	4.22445216	12.34078548	0.598802486	-2.047274873	51.08112982	1000.87874	28.9	2174.184542	1.47E-11	512.1570787	256.0785394	99.86073236	0	0	0	0	0	0	0
5:45:42	-190.408201	2471.113897	4.856647138	4.22445216	12.34078548	0.598802486	-2.047274873	51.08112982	1000.87874	28.9	2174.184542	1.47E-11	512.1570787	256.0785394	99.86073236	0	0	0	0	0	0	0
5:45:42	-190.408201	2471.113897	4.856647138	4.22445216	12.34078548	0.598802486	-2.047274873	51.08112982	1000.87874	28.9	2174.184542	1.47E-11	512.1570787	256.0785394	99.86073236	0	0	0	0	0	0	0
5:45:42	-190.408201	2471.113897	4.856647138	4.22445216	12.34078548	0.598802486	-2.047274873	51.08112982	1000.87874	28.9	2174.184542	1.47E-11	512.1570787	256.0785394	99.86073236	0	0	0	0	0	0	0
5:45:42	-190.408201	2471.113897	4.856647138	4.22445216	12.34078548	0.598802486	-2.047274873	51.08112982	1000.87874	28.9	2174.184542	1.47E-11	512.1570787	256.0785394	99.86073236	0	0	0	0	0	0	0
5:45:42	-190.408201	2471.113897	4.856647138	4.22445216	12.34078548	0.598802486	-2.047274873	51.08112982	1000.87874	28.9	2174.184542	1.47E-11	512.1570787	256.0785394	99.86073236	0	0	0	0	0	0	0
5:45:42	-190.408201	2471.113897	4.856647138	4.22445216	12.34078548	0.598802486	-2.047274873	51.08112982	1000.87874	28.9	2174.184542	1.47E-11	512.1570787	256.0785394	99.86073236	0	0	0	0	0	0	0
5:45:43	-340.8009669	2376.448243	4.768707335	4.167583506	11.81269016	0.982578873	-0.882716735	51.09033847	1001.008675	28.9	2180.504638	7.55E-12	512.3136883	256.1568442	99.86086297	0	0	0	0	0	0	0
5:45:43	-340.8009669	2376.448243	4.768707335	4.167583506	11.81269016	0.982578873	-0.882716735	51.09033847	1001.008675	28.9	2180.504638	7.55E-12	512.3136883	256.1568442	99.86086297	0	0	0	0	0	0	0
5:45:43	-340.8009669	2376.448243	4.768707335	4.167583506	11.81269016	0.982578873	-0.882716735	51.09033847	1001.008675	28.9	2180.504638	7.55E-12	512.3136883	256.1568442	99.86086297	0	0	0	0	0	0	0
5:45:43	-340.8009669	2376.448243	4.768707335	4.167583506	11.81269016	0.982578873	-0.882716735	51.09033847	1001.008675	28.9	2180.504638	7.55E-12	512.3136883	256.1568442	99.86086297	0	0	0	0	0	0	0
5:45:43	-340.8009669	2376.448243	4.768707335	4.167583506	11.81269016	0.982578873	-0.882716735	51.09033847	1001.008675	28.9	2180.504638	7.55E-12	512.3136883	256.1568442	99.86086297	0	0	0	0	0	0	0
5:45:43	-340.8009669	2376.448243	4.768707335	4.167583506	11.81269016	0.982578873	-0.882716735	51.09033847	1001.008675	28.9	2180.504638	7.55E-12	512.3136883	256.1568442	99.86086297	0	0	0	0	0	0	0
5:45:43	-340.8009669	2376.448243	4.768707335	4.167583506	11.81269016	0.982578873	-0.882716735	51.09033847	1001.008675	28.9	2180.504638	7.55E-12	512.3136883	256.1568442	99.86086297	0	0	0	0	0	0	0
5:45:43	-340.8009669	2376.448243	4.768707335	4.167583506	11.81269016	0.982578873	-0.882716735	51.09033847	1001.008675	28.9	2180.504638	7.55E-12	512.3136883	256.1568442	99.86086297	0	0	0	0	0	0	0
5:45:43	-340.8009669	2376.448243	4.768707335	4.167583506	11.81269016	0.982578873	-0.882716735	51.09033847	1001.008675	28.9	2180.504638	7.55E-12	512.3136883	256.1568442	99.86086297	0	0	0	0	0	0	0
5:45:43	-204.614679	2294.952573	4.365538155	3.971754755	11.36972136	1.013920383	-0.121670968	51.0462533	1002.276657	28.9488	2184.386446	3.86E-12	512.3938724	256.1969362	99.86092984	0	0	0	0	0	0	0
5:45:43	-204.614679	2294.952573	4.365538155	3.971754755	11.36972136	1.013920383	-0.121670968	51.0462533	1002.276657	28.9488	2184.386446	3.86E-12	512.3938724	256.1969362	99.86092984	0	0	0	0	0	0	0
5:45:43	-204.614679	2294.952573	4.365538155	3.971754755	11.36972136	1.013920383	-0.121670968	51.0462533	1002.276657	28.9488	2184.386446	3.86E-12	512.3938724	256.1969362	99.86092984	0	0	0	0	0	0	0
5:45:43	-204.614679	2294.952573	4.365538155	3.971754755	11.36972136	1.013920383	-0.121670968	51.0462533	1002.276657	28.9488	2184.386446	3.86E-12	512.3938724	256.1969362	99.86092984	0	0	0	0	0	0	0
5:45:43	-204.614679	2294.952573	4.365538155	3.971754755	11.36972136	1.013920383	-0.121670968	51.0462533	1002.276657	28.9488	2184.386446	3.86E-12	512.3938724	256.1969362	99.86092984	0	0	0	0	0	0	0
5:45:43	-204.614679	2294.952573	4.365538155	3.971754755	11.36972136	1.013920383	-0.121670968	51.0462533	1002.276657	28.9488	2184.386446	3.86E-12	512.3938724	256.1969362	99.86092984	0	0	0	0	0	0	0
5:45:43	-204.614679	2294.952573	4.365538155	3.971754755	11.36972136	1.013920383	-0.121670968	51.0462533	1002.276657	28.9488	2184.386446	3.86E-12	512.3938724	256.1969362	99.86092984	0	0	0	0	0	0	0
5:45:43	-204.614679	2294.952573	4.365538155	3.971754755	11.36972136	1.013920383	-0.121670968	51.0462533	1002.276657	28.9488	2184.386446	3.86E-12	512.3938724	256.1969362	99.86092984	0	0	0	0	0	0	0
5:45:43	-254.3917877	2228.888837	3.991635536	3.521866435	11.02707334	0.908335236	0.311456464	51.02368169	1002.925865	28.9737856	2171.704741	1.98E-12	512.4349267	256.2174633	99.86096408	0	0	0	0	0	0	0
5:45:43	-254.3917877	2228.888837	3.991635536	3.521866435	11.02707334	0.908335236	0.311456464	51.02368169	1002.925865	28.9737856	2171.704741	1.98E-12	512.4349267	256.2174633	99.86096408	0	0	0	0	0	0	0
5:45:43	-254.3917877	2228.888837	3.991635536	3.521866435	11.02707334	0.908335236	0.311456464	51.02368169	1002.925865	28.9737856	2171.704741	1.98E-12	512.4349267	256.2174633	99.86096408	0	0	0	0	0	0	0
5:45:43	-254.3917877	2228.888837	3.991635536	3.521866435	11.02707334	0.908335236	0.311456464	51.02368169	1002.925865	28.9737856	2171.704741	1.98E-12	512.4349267	256.2174633	99.86096408	0	0	0	0	0	0	0
5:45:43	-254.3917877	2228.888837	3.991635536	3.521866435	11.02707334	0.908335236	0.311456464	51.02368169	1002.925865	28.9737856	2171.704741	1.98E-12	512.4349267	256.2174633	99.86096408	0	0	0	0	0	0	0
5:45:43	-254.3917877	2228.888837	3.991635536	3.521866435	11.02707334	0.908335236	0.311456464	51.02368169	1002.925865	28.9737856	2171.704741	1.98E-12	512.4349267	256.2174633	99.86096408	0	0	0	0	0	0	0
5:45:43	-254.3917877	2228.888837	3.991635536	3.521866435	11.02707334	0.908335236	0.311456464	51.02368169	1002.925865	28.9737856	2171.704741	1.98E-12	512.4349267	256.2174633	99.86096408	0	0	0	0	0	0	0
5:45:43	-254.3917877	2228.888837	3.991635536	3.521866435	11.02707334	0.908335236	0.311456464	51.02368169	1002.925865	28.9737856	2171.704741	1.98E-12	512.4349267	256.2174633	99.86096408	0	0	0	0	0	0	0
5:45:43	-254.3917877	2228.888837	3.991635536	3.521866435	11.02707334	0.908335236	0.311456464	51.02368169	1002.925865	28.9737856	2171.704741	1.98E-12	512.4349267	256.2174633	99.86096408	0	0	0	0	0	0	0
5:45:43	-282.4128993	2176.154949	3.312557394	2.839219614	10.77163755	0.759675641	0.51876171	51.01212502	1003.258259	28.98657823	2146.792595	1.01E-12	512.4559465	256.2279732	99.86098161	0	0	0	0	0	0	0
5:45:43	-282.4128993	2176.154949	3.312557394	2.839219614	10.77163755	0.759675641	0.51876171	51.01212502	1003.258259	28.98657823	2146.792595	1.01E-12	512.4559465	256.2279732	99.86098161	0	0	0	0	0	0	0
5:45:43	-282.4128993	2176.154949	3.312557394	2.839219614	10.77163755	0.759675641	0.51876171	51.01212502	1003.258259	28.98657823	2146.792595	1.01E-12	512.4559465	256.2279732	99.86098161	0	0	0	0	0	0	0
5:45:43	-282.4128993	2176.154949	3.312557394	2.839219614	10.77163755	0.759675641	0.51876171	51.01212502	1003.258259	28.98657823	2146.792595	1.01E-12	512.4559465	256.2279732	99.86098161	0	0	0	0	0	0	0
5:45:43	-282.4128993	2176.154949	3.312557394	2.839219614	10.77163755	0.759675641	0.51876171	51.01212502	1003.258259	28.98657823	2146.792595	1.01E-12	512.4559465	256.2279732	99.86098161	0	0	0	0	0	0	0
5:45:43	-282.4128993	2176.154949	3.312557394	2.839219614	10.77163755	0.759675641	0.51876171	51.01212502	1003.258259	28.98657823	2146.792595	1.01E-12	512.4559465	256.2279732	99.86098161	0	0	0	0	0	0	0
5:45:44	-282.4128993	2176.154949	3.312557394	2.839219614	10.77163755	0.759675641	0.51876171	51.01212502	1003.258259	28.98657823	2146.792595	1.01E-12	512.4559465	256.2279732	99.86098161	0	0	0	0	0	0	0
5:45:44	-282.4128993	2176.154949	3.312557394	2.839219614	10.77163755	0.759675641	0.51876171	51.01212502	1003.258259	28.98657823	2146.792595	1.01E-12	512.4559465	256.2279732	99.86098161	0	0	0	0	0	0	0
5:45:44	-245.2251084	2144.544686	3.005701386	2.771632443	10.61904643	0.660425928	0.592893995	51.00620801	1003.428444	28.99312805	2128.788089	5.19E-13	512.4667086	256.2333543	99.86099058	0	0	0	0	0	0	0
5:45:44	-245.2251084	2144.544686	3.005701386	2.771632443	10.61904643	0.660425928	0.592893995	51.00620801	1003.428444	28.99312805	2128.788089	5.19E-13	512.4667086	256.2333543	99.86099058	0	0	0	0	0	0	0
5:45:44	-245.2251084	2144.544686	3.005701386	2.771632443	10.61904643	0.660425928	0.592893995	51.00620801	1003.428444	28.99312805	2128.788089	5.19E-13	512.4667086	256.2333543	99.86099058	0	0	0	0	0	0	0
5:45:44	-245.2251084	2144.544686	3.005701386	2.771632443	10.61904643	0.660425928	0.592893995	51.00620801	1003.428444	28.99312805	2128.788089	5.19E-13	512.4667086	256.2333543	99.86099058	0	0	0	0	0	0	0
5:45:44	-245.2251084	2144.544686	3.005701386	2.771632443	10.61904643	0.660425928	0.592893995	51.00620801	1003.428444	28.99312805	2128.788089	5.19E-13	512.4667086	256.2333543	99.86099058	0	0	0	0	0	0	0
5:45:44	-245.2251084	2144.544686	3.005701386	2.771632443	10.61904643	0.660425928	0.592893995	51.00620801	1003.428444	28.99312805	2128.788089	5.19E-13	512.4667086	256.2333543	99.86099058	0	0	0	0	0	0	0
5:45:44	-245.2251084	2144.544686	3.005701386	2.771632443	10.61904643	0.660425928	0.592893995	51.00620801	1003.428444	28.99312805	2128.788089	5.19E-13	512.4667086	256.2333543	99.86099058	0	0	0	0	0	0	0
5:45:44	-245.2251084	2144.544686	3.005701386	2.771632443	10.61904643	0.660425928	0.592893995	51.00620801	1003.428444	28.99312805	2128.788089	5.19E-13	512.4667086	256.2333543	99.86099058	0	0	0	0	0	0	0
5:45:44	-316.5296955	2124.392703	2.70548711	2.504491811	10.53472777	0.589802075	0.604369726	51.2959785	1003.341852	28.99648156	2115.727181	2.66E-13	515.1454828	257.5727414	99.86294718	0	0	0	0	0	0	0
5:45:44	-316.5296955	2124.392703	2.70548711	2.504491811	10.53472777	0.589802075	0.604369726	51.2959785	1003.341852	28.99648156	2115.727181	2.66E-13	515.1454828	257.5727414	99.86294718	0	0	0	0	0	0	0
5:45:44	-316.5296955	2124.392703	2.70548711	2.504491811	10.53472777	0.589802075	0.604369726	51.2959785	1003.341852	28.99648156	2115.727181	2.66E-13	515.1454828	257.5727414	99.86294718	0	0	0	0	0	0	0
5:45:44	-316.5296955	2124.392703	2.70548711	2.504491811	10.53472777	0.589802075	0.604369726	51.2959785	1003.341852	28.99648156	2115.727181	2.66E-13	515.1454828	257.5727414	99.86294718	0	0	0	0	0	0	0
5:45:44	-316.5296955	2124.392703	2.70548711	2.504491811	10.53472777	0.589802075	0.604369726	51.2959785	1003.341852	28.99648156	2115.727181	2.66E-13	515.1454828	257.5727414	99.86294718	0	0	0	0	0	0	0
5:45:44	-316.5296955	2124.392703	2.70548711	2.504491811	10.53472777	0.589802075	0.604369726	51.2959785	1003.341852	28.99648156	2115.727181	2.66E-13	515.1454828	257.5727414	99.86294718	0	0	0	0	0	0	0
5:45:44	-316.5296955	2124.392703	2.70548711	2.504491811	10.53472777	0.589802075	0.604369726	51.2959785	1003.341852	28.99648156	2115.727181	2.66E-13	515.1454828	257.5727414	99.86294718	0	0	0	0	0	0	0
5:45:44	-316.5296955	2124.392703	2.70548711	2.504491811	10.53472777	0.589802075	0.604369726	51.2959785	1003.341852	28.99648156	2115.727181	2.66E-13	515.1454828	257.5727414	99.86294718	0	0	0	0	0	0	0
5:45:44	-316.5296955	2124.392703	2.70548711	2.504491811	10.53472777	0.589802075	0.604369726	51.2959785	1003.341852	28.99648156	2115.727181	2.66E-13	515.1454828	257.5727414	99.86294718	0	0	0	0	0	0	0
5:45:44	-213.0896681	2114.23844	2.5739614	2.424539807	10.48523662	0.554322662	0.5921333	51.44434099	1003.297516	28.99819856	2108.096285	1.36E-13	516.5170152	258.2585076	99.86394896	0	0	0	0	0	0	0
5:45:44	-213.0896681	2114.23844	2.5739614	2.424539807	10.48523662	0.554322662	0.5921333	51.44434099	1003.297516	28.99819856	2108.096285	1.36E-13	516.5170152	258.2585076	99.86394896	0	0	0	0	0	0	0
5:45:44	-213.0896681	2114.23844	2.5739614	2.424539807	10.48523662	0.554322662	0.5921333	51.44434099	1003.297516	28.99819856	2108.096285	1.36E-13	516.5170152	258.2585076	99.86394896	0	0	0	0	0	0	0
5:45:44	-213.0896681	2114.23844	2.5739614	2.424539807	10.48523662	0.554322662	0.5921333	51.44434099	1003.297516	28.99819856	2108.096285	1.36E-13	516.5170152	258.2585076	99.86394896	0	0	0	0	0	0	0
5:45:44	-213.0896681	2114.23844	2.5739614	2.424539807	10.48523662	0.554322662	0.5921333	51.44434099	1003.297516	28.99819856	2108.096285	1.36E-13	516.5170152	258.2585076	99.86394896	0	0	0	0	0	0	0
5:45:44	-213.0896681	2114.23844	2.5739614	2.424539807	10.48523662	0.554322662	0.5921333	51.44434099	1003.297516	28.99819856	2108.096285	1.36E-13	516.5170152	258.2585076	99.86394896	0	0	0	0	0	0	0
5:45:44	-213.0896681	2114.23844	2.5739614	2.424539807	10.48523662	0.554322662	0.5921333	51.44434099	1003.297516	28.99819856	2108.096285	1.36E-13	516.5170152	258.2585076	99.86394896	0	0	0	0	0	0	0
5:45:44	-213.0896681	2114.23844	2.5739614	2.424539807	10.48523662	0.554322662	0.5921333	51.44434099	1003.297516	28.99819856	2108.096285	1.36E-13	516.5170152	258.2585076	99.86394896	0	0	0	0	0	0	0
5:45:44	-139.4762301	2108.185801	2.475236237	2.308620381	10.45681715	0.531917203	0.572276249	51.52030259	1003.274816	28.99907766	2102.068042	0.0488	517.2192398	258.6096199	99.86446187	0	0	0	0	0	0	0
5:45:44	-139.4762301	2108.185801	2.475236237	2.308620381	10.45681715	0.531917203	0.572276249	51.52030259	1003.274816	28.99907766	2102.068042	0.0488	517.2192398	258.6096199	99.86446187	0	0	0	0	0	0	0
5:45:44	-139.4762301	2108.185801	2.475236237	2.308620381	10.45681715	0.531917203	0.572276249	51.52030259	1003.274816	28.99907766	2102.068042	0.0488	517.2192398	258.6096199	99.86446187	0	0	0	0	0	0	0
5:45:44	-139.4762301	2108.185801	2.475236237	2.308620381	10.45681715	0.531917203	0.572276249	51.52030259	1003.274816	28.99907766	2102.068042	0.0488	517.2192398	258.6096199	99.86446187	0	0	0	0	0	0	0
5:45:44	-139.4762301	2108.185801	2.475236237	2.308620381	10.45681715	0.531917203	0.572276249	51.52030259	1003.274816	28.99907766	2102.068042	0.0488	517.2192398	258.6096199	99.86446187	0	0	0	0	0	0	0
5:45:45	-139.4762301	2108.185801	2.475236237	2.308620381	10.45681715	0.531917203	0.572276249	51.52030259	1003.274816	28.99907766	2102.068042	0.0488	517.2192398	258.6096199	99.86446187	0	0	0	0	0	0	0
5:45:45	-139.4762301	2108.185801	2.475236237	2.308620381	10.45681715	0.531917203	0.572276249	51.52030259	1003.274816	28.99907766	2102.068042	0.0488	517.2192398	258.6096199	99.86446187	0	0	0	0	0	0	0
5:45:45	-139.4762301	2108.185801	2.475236237	2.308620381	10.45681715	0.531917203	0.572276249	51.52030259	1003.274816	28.99907766	2102.068042	0.0488	517.2192398	258.6096199	99.86446187	0	0	0	0	0	0	0
5:45:45	-42.1374218	2105.623106	2.365152953	2.111869635	10.44226638	0.523349608	0.55401344	51.55919493	1001.939194	28.97952776	2099.063301	0.0249856	517.5787788	258.7893894	99.86472447	0	0	0	0	0	0	0
5:45:45	-42.1374218	2105.623106	2.365152953	2.111869635	10.44226638	0.523349608	0.55401344	51.55919493	1001.939194	28.97952776	2099.063301	0.0249856	517.5787788	258.7893894	99.86472447	0	0	0	0	0	0	0
5:45:45	-42.1374218	2105.623106	2.365152953	2.111869635	10.44226638	0.523349608	0.55401344	51.55919493	1001.939194	28.97952776	2099.063301	0.0249856	517.5787788	258.7893894	99.86472447	0	0	0	0	0	0	0
5:45:45	-42.1374218	2105.623106	2.365152953	2.111869635	10.44226638	0.523349608	0.55401344	51.55919493	1001.939194	28.97952776	2099.063301	0.0249856	517.5787788	258.7893894	99.86472447	0	0	0	0	0	0	0
5:45:45	-42.1374218	2105.623106	2.365152953	2.111869635	10.44226638	0.523349608	0.55401344	51.55919493	1001.939194	28.97952776	2099.063301	0.0249856	517.5787788	258.7893894	99.86472447	0	0	0	0	0	0	0
5:45:45	-42.1374218	2105.623106	2.365152953	2.111869635	10.44226638	0.523349608	0.55401344	51.55919493	1001.939194	28.97952776	2099.063301	0.0249856	517.5787788	258.7893894	99.86472447	0	0	0	0	0	0	0
5:45:45	-42.1374218	2105.623106	2.365152953	2.111869635	10.44226638	0.523349608	0.55401344	51.55919493	1001.939194	28.97952776	2099.063301	0.0249856	517.5787788	258.7893894	99.86472447	0	0	0	0	0	0	0
5:45:45	-42.1374218	2105.623106	2.365152953	2.111869635	10.44226638	0.523349608	0.55401344	51.55919493	1001.939194	28.97952776	2099.063301	0.0249856	517.5787788	258.7893894	99.86472447	0	0	0	0	0	0	0
5:45:45	-42.1374218	2105.623106	2.365152953	2.111869635	10.44226638	0.523349608	0.55401344	51.55919493	1001.939194	28.97952776	2099.063301	0.0249856	517.5787788	258.7893894	99.86472447	0	0	0	0	0	0	0
5:45:45	-99.88127196	2103.872582	2.392358312	2.219821253	10.43286439	0.516810999	0.539006881	51.7255078	999.3487953	28.94071821	2097.394954	0.061592627	517.7628627	258.8814314	99.86485893	0	0	0	0	0	0	0
5:45:45	-99.88127196	2103.872582	2.392358312	2.219821253	10.43286439	0.516810999	0.539006881	51.7255078	999.3487953	28.94071821	2097.394954	0.061592627	517.7628627	258.8814314	99.86485893	0	0	0	0	0	0	0
5:45:45	-99.88127196	2103.872582	2.392358312	2.219821253	10.43286439	0.516810999	0.539006881	51.7255078	999.3487953	28.94071821	2097.394954	0.061592627	517.7628627	258.8814314	99.86485893	0	0	0	0	0	0	0
5:45:45	-99.88127196	2103.872582	2.392358312	2.219821253	10.43286439	0.516810999	0.539006881	51.7255078	999.3487953	28.94071821	2097.394954	0.061592627	517.7628627	258.8814314	99.86485893	0	0	0	0	0	0	0
5:45:45	-99.88127196	2103.872582	2.392358312	2.219821253	10.43286439	0.516810999	0.539006881	51.7255078	999.3487953	28.94071821	2097.394954	0.061592627	517.7628627	258.8814314	99.86485893	0	0	0	0	0	0	0
5:45:45	-99.88127196	2103.872582	2.392358312	2.219821253	10.43286439	0.516810999	0.539006881	51.7255078	999.3487953	28.94071821	2097.394954	0.061592627	517.7628627	258.8814314	99.86485893	0	0	0	0	0	0	0
5:45:45	-99.88127196	2103.872582	2.392358312	2.219821253	10.43286439	0.516810999	0.539006881	51.7255078	999.3487953	28.94071821	2097.394954	0.061592627	517.7628627	258.8814314	99.86485893	0	0	0	0	0	0	0
5:45:45	-99.88127196	2103.872582	2.392358312	2.219821253	10.43286439	0.516810999	0.539006881	51.7255078	999.3487953	28.94071821	2097.394954	0.061592627	517.7628627	258.8814314	99.86485893	0	0	0	0	0	0	0
5:45:45	28.80367676	2102.64965	2.193007456	1.807868482	10.42805057	0.511655232	0.527907523	51.81065999	998.0225112	28.92084773	2096.610641	0.080335425	517.8571137	258.9285569	99.86492777	0	0	0	0	0	0	0
5:45:45	28.80367676	2102.64965	2.193007456	1.807868482	10.42805057	0.511655232	0.527907523	51.81065999	998.0225112	28.92084773	2096.610641	0.080335425	517.8571137	258.9285569	99.86492777	0	0	0	0	0	0	0
5:45:45	28.80367676	2102.64965	2.193007456	1.807868482	10.42805057	0.511655232	0.527907523	51.81065999	998.0225112	28.92084773	2096.610641	0.080335425	517.8571137	258.9285569	99.86492777	0	0	0	0	0	0	0
5:45:45	28.80367676	2102.64965	2.193007456	1.807868482	10.42805057	0.511655232	0.527907523	51.81065999	998.0225112	28.92084773	2096.610641	0.080335425	517.8571137	258.9285569	99.86492777	0	0	0	0	0	0	0
5:45:45	28.80367676	2102.64965	2.193007456	1.807868482	10.42805057	0.511655232	0.527907523	51.81065999	998.0225112	28.92084773	2096.610641	0.080335425	517.8571137	258.9285569	99.86492777	0	0	0	0	0	0	0
5:45:45	28.80367676	2102.64965	2.193007456	1.807868482	10.42805057	0.511655232	0.527907523	51.81065999	998.0225112	28.92084773	2096.610641	0.080335425	517.8571137	258.9285569	99.86492777	0	0	0	0	0	0	0
5:45:45	28.80367676	2102.64965	2.193007456	1.807868482	10.42805057	0.511655232	0.527907523	51.81065999	998.0225112	28.92084773	2096.610641	0.080335425	517.8571137	258.9285569	99.86492777	0	0	0	0	0	0	0
5:45:45	28.80367676	2102.64965	2.193007456	1.807868482	10.42805057	0.511655232	0.527907523	51.81065999	998.0225112	28.92084773	2096.610641	0.080335425	517.8571137	258.9285569	99.86492777	0	0	0	0	0	0	0
5:45:45	28.80367676	2102.64965	2.193007456	1.807868482	10.42805057	0.511655232	0.527907523	51.81065999	998.0225112	28.92084773	2096.610641	0.080335425	517.8571137	258.9285569	99.86492777	0	0	0	0	0	0	0
5:45:45	-1.831237501	2101.577757	2.038603817	1.899292663	10.42853789	0.311983479	0.504056652	51.85425792	997.3434537	28.91067404	2096.271512	0.041131738	517.9053702	258.9526851	99.86496302	0	0	0	0	0	0	0
5:45:45	-1.831237501	2101.577757	2.038603817	1.899292663	10.42853789	0.311983479	0.504056652	51.85425792	997.3434537	28.91067404	2096.271512	0.041131738	517.9053702	258.9526851	99.86496302	0	0	0	0	0	0	0
5:45:45	-1.831237501	2101.577757	2.038603817	1.899292663	10.42853789	0.311983479	0.504056652	51.85425792	997.3434537	28.91067404	2096.271512	0.041131738	517.9053702	258.9526851	99.86496302	0	0	0	0	0	0	0
5:45:46	-1.831237501	2101.577757	2.038603817	1.899292663	10.42853789	0.311983479	0.504056652	51.85425792	997.3434537	28.91067404	2096.271512	0.041131738	517.9053702	258.9526851	99.86496302	0	0	0	0	0	0	0
5:45:46	-1.831237501	2101.577757	2.038603817	1.899292663	10.42853789	0.311983479	0.504056652	51.85425792	997.3434537	28.91067404	2096.271512	0.041131738	517.9053702	258.9526851	99.86496302	0	0	0	0	0	0	0
5:45:46	-1.831237501	2101.577757	2.038603817	1.899292663	10.42853789	0.311983479	0.504056652	51.85425792	997.3434537	28.91067404	2096.271512	0.041131738	517.9053702	258.9526851	99.86496302	0	0	0	0	0	0	0
5:45:46	-1.831237501	2101.577757	2.038603817	1.899292663	10.42853789	0.311983479	0.504056652	51.85425792	997.3434537	28.91067404	2096.271512	0.041131738	517.9053702	258.9526851	99.86496302	0	0	0	0	0	0	0
5:45:46	-1.831237501	2101.577757	2.038603817	1.899292663	10.42853789	0.311983479	0.504056652	51.85425792	997.3434537	28.91067404	2096.271512	0.041131738	517.9053702	258.9526851	99.86496302	0	0	0	0	0	0	0
5:45:46	256.2619424	2109.983996	1.707269154	1.521301843	10.4925394	-0.871536459	0.177757006	51.87658005	1001.705464	28.90546511	2096.21651	0.02105945	517.9300776	258.9650388	99.86498107	0	0	0	0	0	0	0
5:45:46	256.2619424	2109.983996	1.707269154	1.521301843	10.4925394	-0.871536459	0.177757006	51.87658005	1001.705464	28.90546511	2096.21651	0.02105945	517.9300776	258.9650388	99.86498107	0	0	0	0	0	0	0
5:45:46	256.2619424	2109.983996	1.707269154	1.521301843	10.4925394	-0.871536459	0.177757006	51.87658005	1001.705464	28.90546511	2096.21651	0.02105945	517.9300776	258.9650388	99.86498107	0	0	0	0	0	0	0
5:45:46	256.2619424	2109.983996	1.707269154	1.521301843	10.4925394	-0.871536459	0.177757006	51.87658005	1001.705464	28.90546511	2096.21651	0.02105945	517.9300776	258.9650388	99.86498107	0	0	0	0	0	0	0
5:45:46	256.2619424	2109.983996	1.707269154	1.521301843	10.4925394	-0.871536459	0.177757006	51.87658005	1001.705464	28.90546511	2096.21651	0.02105945	517.9300776	258.9650388	99.86498107	0	0	0	0	0	0	0
5:45:46	256.2619424	2109.983996	1.707269154	1.521301843	10.4925394	-0.871536459	0.177757006	51.87658005	1001.705464	28.90546511	2096.21651	0.02105945	517.9300776	258.9650388	99.86498107	0	0	0	0	0	0	0
5:45:46	256.2619424	2109.983996	1.707269154	1.521301843	10.4925394	-0.871536459	0.177757006	51.87658005	1001.705464	28.90546511	2096.21651	0.02105945	517.9300776	258.9650388	99.86498107	0	0	0	0	0	0	0
5:45:46	256.2619424	2109.983996	1.707269154	1.521301843	10.4925394	-0.871536459	0.177757006	51.87658005	1001.705464	28.90546511	2096.21651	0.02105945	517.9300776	258.9650388	99.86498107	0	0	0	0	0	0	0
5:45:46	330.8027545	2134.115022	1.079409807	0.919458544	10.67733217	-2.612106667	-0.632604413	51.40000899	1003.938814	28.90279813	2096.688565	0.010782438	515.1786957	257.5893479	99.86303831	0	0	0	0	0	0	0
5:45:46	330.8027545	2134.115022	1.079409807	0.919458544	10.67733217	-2.612106667	-0.632604413	51.40000899	1003.938814	28.90279813	2096.688565	0.010782438	515.1786957	257.5893479	99.86303831	0	0	0	0	0	0	0
5:45:46	330.8027545	2134.115022	1.079409807	0.919458544	10.67733217	-2.612106667	-0.632604413	51.40000899	1003.938814	28.90279813	2096.688565	0.010782438	515.1786957	257.5893479	99.86303831	0	0	0	0	0	0	0
5:45:46	330.8027545	2134.115022	1.079409807	0.919458544	10.67733217	-2.612106667	-0.632604413	51.40000899	1003.938814	28.90279813	2096.688565	0.010782438	515.1786957	257.5893479	99.86303831	0	0	0	0	0	0	0
5:45:46	330.8027545	2134.115022	1.079409807	0.919458544	10.67733217	-2.612106667	-0.632604413	51.40000899	1003.938814	28.90279813	2096.688565	0.010782438	515.1786957	257.5893479	99.86303831	0	0	0	0	0	0	0
5:45:46	330.8027545	2134.115022	1.079409807	0.919458544	10.67733217	-2.612106667	-0.632604413	51.40000899	1003.938814	28.90279813	2096.688565	0.010782438	515.1786957	257.5893479	99.86303831	0	0	0	0	0	0	0
5:45:46	330.8027545	2134.115022	1.079409807	0.919458544	10.67733217	-2.612106667	-0.632604413	51.40000899	1003.938814	28.90279813	2096.688565	0.010782438	515.1786957	257.5893479	99.86303831	0	0	0	0	0	0	0
5:45:46	330.8027545	2134.115022	1.079409807	0.919458544	10.67733217	-2.612106667	-0.632604413	51.40000899	1003.938814	28.90279813	2096.688565	0.010782438	515.1786957	257.5893479	99.86303831	0	0	0	0	0	0	0
5:45:46	330.8027545	2134.115022	1.079409807	0.919458544	10.67733217	-2.612106667	-0.632604413	51.40000899	1003.938814	28.90279813	2096.688565	0.010782438	515.1786957	257.5893479	99.86303831	0	0	0	0	0	0	0
5:45:46	399.0169543	2188.293867	0.302769821	0.214418774	11.04598607	-4.485206613	-1.853429459	51.1560046	1005.082289	28.90143264	2098.231977	0.005520608	513.7699882	256.8849941	99.86204361	0	0	0	0	0	0	0
5:45:46	399.0169543	2188.293867	0.302769821	0.214418774	11.04598607	-4.485206613	-1.853429459	51.1560046	1005.082289	28.90143264	2098.231977	0.005520608	513.7699882	256.8849941	99.86204361	0	0	0	0	0	0	0
5:45:46	399.0169543	2188.293867	0.302769821	0.214418774	11.04598607	-4.485206613	-1.853429459	51.1560046	1005.082289	28.90143264	2098.231977	0.005520608	513.7699882	256.8849941	99.86204361	0	0	0	0	0	0	0
5:45:46	399.0169543	2188.293867	0.302769821	0.214418774	11.04598607	-4.485206613	-1.853429459	51.1560046	1005.082289	28.90143264	2098.231977	0.005520608	513.7699882	256.8849941	99.86204361	0	0	0	0	0	0	0
5:45:46	399.0169543	2188.293867	0.302769821	0.214418774	11.04598607	-4.485206613	-1.853429459	51.1560046	1005.082289	28.90143264	2098.231977	0.005520608	513.7699882	256.8849941	99.86204361	0	0	0	0	0	0	0
5:45:46	399.0169543	2188.293867	0.302769821	0.214418774	11.04598607	-4.485206613	-1.853429459	51.1560046	1005.082289	28.90143264	2098.231977	0.005520608	513.7699882	256.8849941	99.86204361	0	0	0	0	0	0	0
5:45:46	399.0169543	2188.293867	0.302769821	0.214418774	11.04598607	-4.485206613	-1.853429459	51.1560046	1005.082289	28.90143264	2098.231977	0.005520608	513.7699882	256.8849941	99.86204361	0	0	0	0	0	0	0
5:45:46	399.0169543	2188.293867	0.302769821	0.214418774	11.04598607	-4.485206613	-1.853429459	51.1560046	1005.082289	28.90143264	2098.231977	0.005520608	513.7699882	256.8849941	99.86204361	0	0	0	0	0	0	0
5:45:46	344.8017126	2270.548276	-0.605221852	-0.723513588	11.58568087	-6.248657786	-3.319547883	51.03107436	1005.667748	28.90073351	2101.548212	0.002826551	513.04873	256.524365	99.86153433	0	0	0	0	0	0	0
5:45:46	344.8017126	2270.548276	-0.605221852	-0.723513588	11.58568087	-6.248657786	-3.319547883	51.03107436	1005.667748	28.90073351	2101.548212	0.002826551	513.04873	256.524365	99.86153433	0	0	0	0	0	0	0
5:45:46	344.8017126	2270.548276	-0.605221852	-0.723513588	11.58568087	-6.248657786	-3.319547883	51.03107436	1005.667748	28.90073351	2101.548212	0.002826551	513.04873	256.524365	99.86153433	0	0	0	0	0	0	0
5:45:47	344.8017126	2270.548276	-0.605221852	-0.723513588	11.58568087	-6.248657786	-3.319547883	51.03107436	1005.667748	28.90073351	2101.548212	0.002826551	513.04873	256.524365	99.86153433	0	0	0	0	0	0	0
5:45:47	344.8017126	2270.548276	-0.605221852	-0.723513588	11.58568087	-6.248657786	-3.319547883	51.03107436	1005.667748	28.90073351	2101.548212	0.002826551	513.04873	256.524365	99.86153433	0	0	0	0	0	0	0
5:45:47	344.8017126	2270.548276	-0.605221852	-0.723513588	11.58568087	-6.248657786	-3.319547883	51.03107436	1005.667748	28.90073351	2101.548212	0.002826551	513.04873	256.524365	99.86153433	0	0	0	0	0	0	0
5:45:47	344.8017126	2270.548276	-0.605221852	-0.723513588	11.58568087	-6.248657786	-3.319547883	51.03107436	1005.667748	28.90073351	2101.548212	0.002826551	513.04873	256.524365	99.86153433	0	0	0	0	0	0	0
5:45:47	344.8017126	2270.548276	-0.605221852	-0.723513588	11.58568087	-6.248657786	-3.319547883	51.03107436	1005.667748	28.90073351	2101.548212	0.002826551	513.04873	256.524365	99.86153433	0	0	0	0	0	0	0
5:45:47	344.8017126	2270.548276	-0.605221852	-0.723513588	11.58568087	-6.248657786	-3.319547883	51.03107436	1005.667748	28.90073351	2101.548212	0.002826551	513.04873	256.524365	99.86153433	0	0	0	0	0	0	0
5:45:47	377.5109649	2380.105677	-1.097697588	-1.141446957	12.2530606	-7.634720786	-4.829008516	50.96711007	1005.069583	28.90037556	2107.302277	0.001447194	512.6794457	256.3397229	99.86127358	0	0	0	0	0	0	0
5:45:47	377.5109649	2380.105677	-1.097697588	-1.141446957	12.2530606	-7.634720786	-4.829008516	50.96711007	1005.069583	28.90037556	2107.302277	0.001447194	512.6794457	256.3397229	99.86127358	0	0	0	0	0	0	0
5:45:47	377.5109649	2380.105677	-1.097697588	-1.141446957	12.2530606	-7.634720786	-4.829008516	50.96711007	1005.069583	28.90037556	2107.302277	0.001447194	512.6794457	256.3397229	99.86127358	0	0	0	0	0	0	0
5:45:47	377.5109649	2380.105677	-1.097697588	-1.141446957	12.2530606	-7.634720786	-4.829008516	50.96711007	1005.069583	28.90037556	2107.302277	0.001447194	512.6794457	256.3397229	99.86127358	0	0	0	0	0	0	0
5:45:47	377.5109649	2380.105677	-1.097697588	-1.141446957	12.2530606	-7.634720786	-4.829008516	50.96711007	1005.069583	28.90037556	2107.302277	0.001447194	512.6794457	256.3397229	99.86127358	0	0	0	0	0	0	0
5:45:47	377.5109649	2380.105677	-1.097697588	-1.141446957	12.2530606	-7.634720786	-4.829008516	50.96711007	1005.069583	28.90037556	2107.302277	0.001447194	512.6794457	256.3397229	99.86127358	0	0	0	0	0	0	0
5:45:47	377.5109649	2380.105677	-1.097697588	-1.141446957	12.2530606	-7.634720786	-4.829008516	50.96711007	1005.069583	28.90037556	2107.302277	0.001447194	512.6794457	256.3397229	99.86127358	0	0	0	0	0	0	0
5:45:47	377.5109649	2380.105677	-1.097697588	-1.141446957	12.2530606	-7.634720786	-4.829008516	50.96711007	1005.069583	28.90037556	2107.302277	0.001447194	512.6794457	256.3397229	99.86127358	0	0	0	0	0	0	0
5:45:47	501.188142	2504.983939	-0.707621165	-0.751196842	12.93723103	-7.885249043	-6.09366036	50.98316036	1004.763322	28.90019229	2115.943606	0.000740964	512.4903722	256.2451861	99.86114007	0	0	0	0	0	0	0
5:45:47	501.188142	2504.983939	-0.707621165	-0.751196842	12.93723103	-7.885249043	-6.09366036	50.98316036	1004.763322	28.90019229	2115.943606	0.000740964	512.4903722	256.2451861	99.86114007	0	0	0	0	0	0	0
5:45:47	501.188142	2504.983939	-0.707621165	-0.751196842	12.93723103	-7.885249043	-6.09366036	50.98316036	1004.763322	28.90019229	2115.943606	0.000740964	512.4903722	256.2451861	99.86114007	0	0	0	0	0	0	0
5:45:47	501.188142	2504.983939	-0.707621165	-0.751196842	12.93723103	-7.885249043	-6.09366036	50.98316036	1004.763322	28.90019229	2115.943606	0.000740964	512.4903722	256.2451861	99.86114007	0	0	0	0	0	0	0
5:45:47	501.188142	2504.983939	-0.707621165	-0.751196842	12.93723103	-7.885249043	-6.09366036	50.98316036	1004.763322	28.90019229	2115.943606	0.000740964	512.4903722	256.2451861	99.86114007	0	0	0	0	0	0	0
5:45:47	501.188142	2504.983939	-0.707621165	-0.751196842	12.93723103	-7.885249043	-6.09366036	50.98316036	1004.763322	28.90019229	2115.943606	0.000740964	512.4903722	256.2451861	99.86114007	0	0	0	0	0	0	0
5:45:47	501.188142	2504.983939	-0.707621165	-0.751196842	12.93723103	-7.885249043	-6.09366036	50.98316036	1004.763322	28.90019229	2115.943606	0.000740964	512.4903722	256.2451861	99.86114007	0	0	0	0	0	0	0
5:45:47	501.188142	2504.983939	-0.707621165	-0.751196842	12.93723103	-7.885249043	-6.09366036	50.98316036	1004.763322	28.90019229	2115.943606	0.000740964	512.4903722	256.2451861	99.86114007	0	0	0	0	0	0	0
5:45:47	232.6886967	2598.315801	0.735297963	0.501147217	13.36960629	-6.54151151	-6.543162104	50.9913781	1004.606517	28.90009845	2127.299478	0.000379373	512.3935666	256.1967833	99.86107172	0	0	0	0	0	0	0
5:45:47	232.6886967	2598.315801	0.735297963	0.501147217	13.36960629	-6.54151151	-6.543162104	50.9913781	1004.606517	28.90009845	2127.299478	0.000379373	512.3935666	256.1967833	99.86107172	0	0	0	0	0	0	0
5:45:47	232.6886967	2598.315801	0.735297963	0.501147217	13.36960629	-6.54151151	-6.543162104	50.9913781	1004.606517	28.90009845	2127.299478	0.000379373	512.3935666	256.1967833	99.86107172	0	0	0	0	0	0	0
5:45:47	232.6886967	2598.315801	0.735297963	0.501147217	13.36960629	-6.54151151	-6.543162104	50.9913781	1004.606517	28.90009845	2127.299478	0.000379373	512.3935666	256.1967833	99.86107172	0	0	0	0	0	0	0
5:45:47	232.6886967	2598.315801	0.735297963	0.501147217	13.36960629	-6.54151151	-6.543162104	50.9913781	1004.606517	28.90009845	2127.299478	0.000379373	512.3935666	256.1967833	99.86107172	0	0	0	0	0	0	0
5:45:47	232.6886967	2598.315801	0.735297963	0.501147217	13.36960629	-6.54151151	-6.543162104	50.9913781	1004.606517	28.90009845	2127.299478	0.000379373	512.3935666	256.1967833	99.86107172	0	0	0	0	0	0	0
5:45:47	232.6886967	2598.315801	0.735297963	0.501147217	13.36960629	-6.54151151	-6.543162104	50.9913781	1004.606517	28.90009845	2127.299478	0.000379373	512.3935666	256.1967833	99.86107172	0	0	0	0	0	0	0
5:45:47	232.6886967	2598.315801	0.735297963	0.501147217	13.36960629	-6.54151151	-6.543162104	50.9913781	1004.606517	28.90009845	2127.299478	0.000379373	512.3935666	256.1967833	99.86107172	0	0	0	0	0	0	0
5:45:47	232.6886967	2598.315801	0.735297963	0.501147217	13.36960629	-6.54151151	-6.543162104	50.9913781	1004.606517	28.90009845	2127.299478	0.000379373	512.3935666	256.1967833	99.86107172	0	0	0	0	0	0	0
5:45:47	129.7222287	2632.00461	2.020912557	1.777891375	13.46762242	-4.599317893	-6.112522997	50.99558559	1004.526233	28.90005041	2139.945829	0.000194239	512.3440021	256.172001	99.86103672	0	0	0	0	0	0	0
5:45:48	129.7222287	2632.00461	2.020912557	1.777891375	13.46762242	-4.599317893	-6.112522997	50.99558559	1004.526233	28.90005041	2139.945829	0.000194239	512.3440021	256.172001	99.86103672	0	0	0	0	0	0	0
5:45:48	129.7222287	2632.00461	2.020912557	1.777891375	13.46762242	-4.599317893	-6.112522997	50.99558559	1004.526233	28.90005041	2139.945829	0.000194239	512.3440021	256.172001	99.86103672	0	0	0	0	0	0	0
5:45:48	129.7222287	2632.00461	2.020912557	1.777891375	13.46762242	-4.599317893	-6.112522997	50.99558559	1004.526233	28.90005041	2139.945829	0.000194239	512.3440021	256.172001	99.86103672	0	0	0	0	0	0	0
5:45:48	129.7222287	2632.00461	2.020912557	1.777891375	13.46762242	-4.599317893	-6.112522997	50.99558559	1004.526233	28.90005041	2139.945829	0.000194239	512.3440021	256.172001	99.86103672	0	0	0	0	0	0	0
5:45:48	129.7222287	2632.00461	2.020912557	1.777891375	13.46762242	-4.599317893	-6.112522997	50.99558559	1004.526233	28.90005041	2139.945829	0.000194239	512.3440021	256.172001	99.86103672	0	0	0	0	0	0	0
5:45:48	129.7222287	2632.00461	2.020912557	1.777891375	13.46762242	-4.599317893	-6.112522997	50.99558559	1004.526233	28.90005041	2139.945829	0.000194239	512.3440021	256.172001	99.86103672	0	0	0	0	0	0	0
5:45:48	129.7222287	2632.00461	2.020912557	1.777891375	13.46762242	-4.599317893	-6.112522997	50.99558559	1004.526233	28.90005041	2139.945829	0.000194239	512.3440021	256.172001	99.86103672	0	0	0	0	0	0	0
5:45:48	2.231477101	2614.807816	3.115779229	2.768472384	13.28869468	-2.576258761	-5.043499775	51.14173982	1005.105375	28.90002581	2152.435704	9.95E-05	514.2133051	257.1064725	99.8624588	0	0	0	0	0	0	0
5:45:48	2.231477101	2614.807816	3.115779229	2.768472384	13.28869468	-2.576258761	-5.043499775	51.14173982	1005.105375	28.90002581	2152.435704	9.95E-05	514.2133051	257.1064725	99.8624588	0	0	0	0	0	0	0
5:45:48	2.231477101	2614.807816	3.115779229	2.768472384	13.28869468	-2.576258761	-5.043499775	51.14173982	1005.105375	28.90002581	2152.435704	9.95E-05	514.2133051	257.1064725	99.8624588	0	0	0	0	0	0	0
5:45:48	2.231477101	2614.807816	3.115779229	2.768472384	13.28869468	-2.576258761	-5.043499775	51.14173982	1005.105375	28.90002581	2152.435704	9.95E-05	514.2133051	257.1064725	99.8624588	0	0	0	0	0	0	0
5:45:48	2.231477101	2614.807816	3.115779229	2.768472384	13.28869468	-2.576258761	-5.043499775	51.14173982	1005.105375	28.90002581	2152.435704	9.95E-05	514.2133051	257.1064725	99.8624588	0	0	0	0	0	0	0
5:45:48	2.231477101	2614.807816	3.115779229	2.768472384	13.28869468	-2.576258761	-5.043499775	51.14173982	1005.105375	28.90002581	2152.435704	9.95E-05	514.2133051	257.1064725	99.8624588	0	0	0	0	0	0	0
5:45:48	2.231477101	2614.807816	3.115779229	2.768472384	13.28869468	-2.576258761	-5.043499775	51.14173982	1005.105375	28.90002581	2152.435704	9.95E-05	514.2133051	257.1064725	99.8624588	0	0	0	0	0	0	0
5:45:48	2.231477101	2614.807816	3.115779229	2.768472384	13.28869468	-2.576258761	-5.043499775	51.14173982	1005.105375	28.90002581	2152.435704	9.95E-05	514.2133051	257.1064725	99.8624588	0	0	0	0	0	0	0
5:45:48	-90.58647572	2560.060162	4.159870965	3.810305861	12.89647568	-0.775540486	-3.633463885	51.26777079	1005.401896	28.90001321	2163.631529	5.09E-05	515.8440522	257.9216899	99.86369891	0	0	0	0	0	0	0
5:45:48	-90.58647572	2560.060162	4.159870965	3.810305861	12.89647568	-0.775540486	-3.633463885	51.26777079	1005.401896	28.90001321	2163.631529	5.09E-05	515.8440522	257.9216899	99.86369891	0	0	0	0	0	0	0
5:45:48	-90.58647572	2560.060162	4.159870965	3.810305861	12.89647568	-0.775540486	-3.633463885	51.26777079	1005.401896	28.90001321	2163.631529	5.09E-05	515.8440522	257.9216899	99.86369891	0	0	0	0	0	0	0
5:45:48	-90.58647572	2560.060162	4.159870965	3.810305861	12.89647568	-0.775540486	-3.633463885	51.26777079	1005.401896	28.90001321	2163.631529	5.09E-05	515.8440522	257.9216899	99.86369891	0	0	0	0	0	0	0
5:45:48	-90.58647572	2560.060162	4.159870965	3.810305861	12.89647568	-0.775540486	-3.633463885	51.26777079	1005.401896	28.90001321	2163.631529	5.09E-05	515.8440522	257.9216899	99.86369891	0	0	0	0	0	0	0
5:45:48	-90.58647572	2560.060162	4.159870965	3.810305861	12.89647568	-0.775540486	-3.633463885	51.26777079	1005.401896	28.90001321	2163.631529	5.09E-05	515.8440522	257.9216899	99.86369891	0	0	0	0	0	0	0
5:45:48	-90.58647572	2560.060162	4.159870965	3.810305861	12.89647568	-0.775540486	-3.633463885	51.26777079	1005.401896	28.90001321	2163.631529	5.09E-05	515.8440522	257.9216899	99.86369891	0	0	0	0	0	0	0
5:45:48	-90.58647572	2560.060162	4.159870965	3.810305861	12.89647568	-0.775540486	-3.633463885	51.26777079	1005.401896	28.90001321	2163.631529	5.09E-05	515.8440522	257.9216899	99.86369891	0	0	0	0	0	0	0
5:45:48	-90.58647572	2560.060162	4.159870965	3.810305861	12.89647568	-0.775540486	-3.633463885	51.26777079	1005.401896	28.90001321	2163.631529	5.09E-05	515.8440522	257.9216899	99.86369891	0	0	0	0	0	0	0
5:45:48	-449.1166356	2475.024219	4.904085934	4.248460601	12.36739555	0.544099271	-2.159821509	51.33229864	1005.553715	28.90000677	2172.710975	2.61E-05	516.6789947	258.3390812	99.86433384	0	0	0	0	0	0	0
5:45:48	-449.1166356	2475.024219	4.904085934	4.248460601	12.36739555	0.544099271	-2.159821509	51.33229864	1005.553715	28.90000677	2172.710975	2.61E-05	516.6789947	258.3390812	99.86433384	0	0	0	0	0	0	0
5:45:48	-449.1166356	2475.024219	4.904085934	4.248460601	12.36739555	0.544099271	-2.159821509	51.33229864	1005.553715	28.90000677	2172.710975	2.61E-05	516.6789947	258.3390812	99.86433384	0	0	0	0	0	0	0
5:45:48	-449.1166356	2475.024219	4.904085934	4.248460601	12.36739555	0.544099271	-2.159821509	51.33229864	1005.553715	28.90000677	2172.710975	2.61E-05	516.6789947	258.3390812	99.86433384	0	0	0	0	0	0	0
5:45:48	-449.1166356	2475.024219	4.904085934	4.248460601	12.36739555	0.544099271	-2.159821509	51.33229864	1005.553715	28.90000677	2172.710975	2.61E-05	516.6789947	258.3390812	99.86433384	0	0	0	0	0	0	0
5:45:48	-449.1166356	2475.024219	4.904085934	4.248460601	12.36739555	0.544099271	-2.159821509	51.33229864	1005.553715	28.90000677	2172.710975	2.61E-05	516.6789947	258.3390812	99.86433384	0	0	0	0	0	0	0
5:45:48	-449.1166356	2475.024219	4.904085934	4.248460601	12.36739555	0.544099271	-2.159821509	51.33229864	1005.553715	28.90000677	2172.710975	2.61E-05	516.6789947	258.3390812	99.86433384	0	0	0	0	0	0	0
5:45:48	-449.1166356	2475.024219	4.904085934	4.248460601	12.36739555	0.544099271	-2.159821509	51.33229864	1005.553715	28.90000677	2172.710975	2.61E-05	516.6789947	258.3390812	99.86433384	0	0	0	0	0	0	0
5:45:49	-568.6899094	2377.291272	4.885427998	4.285931828	11.82823452	0.948698827	-0.968988613	51.36533691	1005.631446	28.90000346	2179.166515	1.33E-05	517.1064853	258.5527856	99.86465893	0	0	0	0	0	0	0
5:45:49	-568.6899094	2377.291272	4.885427998	4.285931828	11.82823452	0.948698827	-0.968988613	51.36533691	1005.631446	28.90000346	2179.166515	1.33E-05	517.1064853	258.5527856	99.86465893	0	0	0	0	0	0	0
5:45:49	-568.6899094	2377.291272	4.885427998	4.285931828	11.82823452	0.948698827	-0.968988613	51.36533691	1005.631446	28.90000346	2179.166515	1.33E-05	517.1064853	258.5527856	99.86465893	0	0	0	0	0	0	0
5:45:49	-568.6899094	2377.291272	4.885427998	4.285931828	11.82823452	0.948698827	-0.968988613	51.36533691	1005.631446	28.90000346	2179.166515	1.33E-05	517.1064853	258.5527856	99.86465893	0	0	0	0	0	0	0
5:45:49	-568.6899094	2377.291272	4.885427998	4.285931828	11.82823452	0.948698827	-0.968988613	51.36533691	1005.631446	28.90000346	2179.166515	1.33E-05	517.1064853	258.5527856	99.86465893	0	0	0	0	0	0	0
5:45:49	-568.6899094	2377.291272	4.885427998	4.285931828	11.82823452	0.948698827	-0.968988613	51.36533691	1005.631446	28.90000346	2179.166515	1.33E-05	517.1064853	258.5527856	99.86465893	0	0	0	0	0	0	0
5:45:49	-568.6899094	2377.291272	4.885427998	4.285931828	11.82823452	0.948698827	-0.968988613	51.36533691	1005.631446	28.90000346	2179.166515	1.33E-05	517.1064853	258.5527856	99.86465893	0	0	0	0	0	0	0
5:45:49	-568.6899094	2377.291272	4.885427998	4.285931828	11.82823452	0.948698827	-0.968988613	51.36533691	1005.631446	28.90000346	2179.166515	1.33E-05	517.1064853	258.5527856	99.86465893	0	0	0	0	0	0	0
5:45:49	-473.1383856	2291.751347	4.432451135	4.014189096	11.36636807	0.978493799	-0.18585017	51.3822525	1005.671244	28.90000177	2183.09824	6.83E-06	517.3253605	258.6622022	99.86482537	0	0	0	0	0	0	0
5:45:49	-473.1383856	2291.751347	4.432451135	4.014189096	11.36636807	0.978493799	-0.18585017	51.3822525	1005.671244	28.90000177	2183.09824	6.83E-06	517.3253605	258.6622022	99.86482537	0	0	0	0	0	0	0
5:45:49	-473.1383856	2291.751347	4.432451135	4.014189096	11.36636807	0.978493799	-0.18585017	51.3822525	1005.671244	28.90000177	2183.09824	6.83E-06	517.3253605	258.6622022	99.86482537	0	0	0	0	0	0	0
5:45:49	-473.1383856	2291.751347	4.432451135	4.014189096	11.36636807	0.978493799	-0.18585017	51.3822525	1005.671244	28.90000177	2183.09824	6.83E-06	517.3253605	258.6622022	99.86482537	0	0	0	0	0	0	0
5:45:49	-473.1383856	2291.751347	4.432451135	4.014189096	11.36636807	0.978493799	-0.18585017	51.3822525	1005.671244	28.90000177	2183.09824	6.83E-06	517.3253605	258.6622022	99.86482537	0	0	0	0	0	0	0
5:45:49	-473.1383856	2291.751347	4.432451135	4.014189096	11.36636807	0.978493799	-0.18585017	51.3822525	1005.671244	28.90000177	2183.09824	6.83E-06	517.3253605	258.6622022	99.86482537	0	0	0	0	0	0	0
5:45:49	-473.1383856	2291.751347	4.432451135	4.014189096	11.36636807	0.978493799	-0.18585017	51.3822525	1005.671244	28.90000177	2183.09824	6.83E-06	517.3253605	258.6622022	99.86482537	0	0	0	0	0	0	0
5:45:49	-473.1383856	2291.751347	4.432451135	4.014189096	11.36636807	0.978493799	-0.18585017	51.3822525	1005.671244	28.90000177	2183.09824	6.83E-06	517.3253605	258.6622022	99.86482537	0	0	0	0	0	0	0
5:45:49	-473.1383856	2291.751347	4.432451135	4.014189096	11.36636807	0.978493799	-0.18585017	51.3822525	1005.671244	28.90000177	2183.09824	6.83E-06	517.3253605	258.6622022	99.86482537	0	0	0	0	0	0	0
5:45:49	-473.1383856	2291.751347	4.432451135	4.014189096	11.36636807	0.978493799	-0.18585017	51.3822525	1005.671244	28.90000177	2183.09824	6.83E-06	517.3253605	258.6622022	99.86482537	0	0	0	0	0	0	0
5:45:49	-473.1383856	2291.751347	4.432451135	4.014189096	11.36636807	0.978493799	-0.18585017	51.3822525	1005.671244	28.90000177	2183.09824	6.83E-06	517.3253605	258.6622022	99.86482537	0	0	0	0	0	0	0
5:45:49	-473.1383856	2291.751347	4.432451135	4.014189096	11.36636807	0.978493799	-0.18585017	51.3822525	1005.671244	28.90000177	2183.09824	6.83E-06	517.3253605	258.6622022	99.86482537	0	0	0	0	0	0	0
5:45:49	-473.1383856	2291.751347	4.432451135	4.014189096	11.36636807	0.978493799	-0.18585017	51.3822525	1005.671244	28.90000177	2183.09824	6.83E-06	517.3253605	258.6622022	99.86482537	0	0	0	0	0	0	0
5:45:49	-473.1383856	2291.751347	4.432451135	4.014189096	11.36636807	0.978493799	-0.18585017	51.3822525	1005.671244	28.90000177	2183.09824	6.83E-06	517.3253605	258.6622022	99.86482537	0	0	0	0	0	0	0
5:45:49	-473.1383856	2291.751347	4.432451135	4.014189096	11.36636807	0.978493799	-0.18585017	51.3822525	1005.671244	28.90000177	2183.09824	6.83E-06	517.3253605	258.6622022	99.86482537	0	0	0	0	0	0	0
5:45:49	-473.1383856	2291.751347	4.432451135	4.014189096	11.36636807	0.978493799	-0.18585017	51.3822525	1005.671244	28.90000177	2183.09824	6.83E-06	517.3253605	258.6622022	99.86482537	0	0	0	0	0	0	0
5:45:49	-473.1383856	2291.751347	4.432451135	4.014189096	11.36636807	0.978493799	-0.18585017	51.3822525	1005.671244	28.90000177	2183.09824	6.83E-06	517.3253605	258.6622022	99.86482537	0	0	0	0	0	0	0
5:45:49	-144.8142228	2173.542987	3.40039551	3.105326882	10.75536798	0.741436391	0.476062701	51.3953476	1005.702054	28.90000046	2142.479106	1.79E-06	517.4948014	258.7469065	99.86495422	0	0	0	0	0	0	0
5:45:49	-144.8142228	2173.542987	3.40039551	3.105326882	10.75536798	0.741436391	0.476062701	51.3953476	1005.702054	28.90000046	2142.479106	1.79E-06	517.4948014	258.7469065	99.86495422	0	0	0	0	0	0	0
5:45:49	-144.8142228	2173.542987	3.40039551	3.105326882	10.75536798	0.741436391	0.476062701	51.3953476	1005.702054	28.90000046	2142.479106	1.79E-06	517.4948014	258.7469065	99.86495422	0	0	0	0	0	0	0
5:45:49	-144.8142228	2173.542987	3.40039551	3.105326882	10.75536798	0.741436391	0.476062701	51.3953476	1005.702054	28.90000046	2142.479106	1.79E-06	517.4948014	258.7469065	99.86495422	0	0	0	0	0	0	0
5:45:49	-144.8142228	2173.542987	3.40039551	3.105326882	10.75536798	0.741436391	0.476062701	51.3953476	1005.702054	28.90000046	2142.479106	1.79E-06	517.4948014	258.7469065	99.86495422	0	0	0	0	0	0	0
5:45:49	-144.8142228	2173.542987	3.40039551	3.105326882	10.75536798	0.741436391	0.476062701	51.3953476	1005.702054	28.90000046	2142.479106	1.79E-06	517.4948014	258.7469065	99.86495422	0	0	0	0	0	0	0
5:45:49	-144.8142228	2173.542987	3.40039551	3.105326882	10.75536798	0.741436391	0.476062701	51.3953476	1005.702054	28.90000046	2142.479106	1.79E-06	517.4948014	258.7469065	99.86495422	0	0	0	0	0	0	0
5:45:50	-144.8142228	2173.542987	3.40039551	3.105326882	10.75536798	0.741436391	0.476062701	51.3953476	1005.702054	28.90000046	2142.479106	1.79E-06	517.4948014	258.7469065	99.86495422	0	0	0	0	0	0	0
5:45:50	-144.8142228	2173.542987	3.40039551	3.105326882	10.75536798	0.741436391	0.476062701	51.3953476	1005.702054	28.90000046	2142.479106	1.79E-06	517.4948014	258.7469065	99.86495422	0	0	0	0	0	0	0
5:45:50	-128.359858	2142.468113	3.056074501	2.907879364	10.6107164	0.647479432	0.560368103	51.39761797	1005.707396	28.90000024	2126.203022	9.17E-07	517.5241783	258.7615921	99.86497656	0	0	0	0	0	0	0
5:45:50	-128.359858	2142.468113	3.056074501	2.907879364	10.6107164	0.647479432	0.560368103	51.39761797	1005.707396	28.90000024	2126.203022	9.17E-07	517.5241783	258.7615921	99.86497656	0	0	0	0	0	0	0
5:45:50	-128.359858	2142.468113	3.056074501	2.907879364	10.6107164	0.647479432	0.560368103	51.39761797	1005.707396	28.90000024	2126.203022	9.17E-07	517.5241783	258.7615921	99.86497656	0	0	0	0	0	0	0
5:45:50	-128.359858	2142.468113	3.056074501	2.907879364	10.6107164	0.647479432	0.560368103	51.39761797	1005.707396	28.90000024	2126.203022	9.17E-07	517.5241783	258.7615921	99.86497656	0	0	0	0	0	0	0
5:45:50	-128.359858	2142.468113	3.056074501	2.907879364	10.6107164	0.647479432	0.560368103	51.39761797	1005.707396	28.90000024	2126.203022	9.17E-07	517.5241783	258.7615921	99.86497656	0	0	0	0	0	0	0
5:45:50	-128.359858	2142.468113	3.056074501	2.907879364	10.6107164	0.647479432	0.560368103	51.39761797	1005.707396	28.90000024	2126.203022	9.17E-07	517.5241783	258.7615921	99.86497656	0	0	0	0	0	0	0
5:45:50	-128.359858	2142.468113	3.056074501	2.907879364	10.6107164	0.647479432	0.560368103	51.39761797	1005.707396	28.90000024	2126.203022	9.17E-07	517.5241783	258.7615921	99.86497656	0	0	0	0	0	0	0
5:45:50	-128.359858	2142.468113	3.056074501	2.907879364	10.6107164	0.647479432	0.560368103	51.39761797	1005.707396	28.90000024	2126.203022	9.17E-07	517.5241783	258.7615921	99.86497656	0	0	0	0	0	0	0
5:45:50	-78.45652732	2125.08109	2.701758145	2.373090234	10.5308228	0.591989469	0.581444469	51.5939804	1004.339827	28.90000012	2113.961555	4.70E-07	518.8753633	259.4371832	99.865964	0	0	0	0	0	0	0
5:45:50	-78.45652732	2125.08109	2.701758145	2.373090234	10.5308228	0.591989469	0.581444469	51.5939804	1004.339827	28.90000012	2113.961555	4.70E-07	518.8753633	259.4371832	99.865964	0	0	0	0	0	0	0
5:45:50	-78.45652732	2125.08109	2.701758145	2.373090234	10.5308228	0.591989469	0.581444469	51.5939804	1004.339827	28.90000012	2113.961555	4.70E-07	518.8753633	259.4371832	99.865964	0	0	0	0	0	0	0
5:45:50	-78.45652732	2125.08109	2.701758145	2.373090234	10.5308228	0.591989469	0.581444469	51.5939804	1004.339827	28.90000012	2113.961555	4.70E-07	518.8753633	259.4371832	99.865964	0	0	0	0	0	0	0
5:45:50	-78.45652732	2125.08109	2.701758145	2.373090234	10.5308228	0.591989469	0.581444469	51.5939804	1004.339827	28.90000012	2113.961555	4.70E-07	518.8753633	259.4371832	99.865964	0	0	0	0	0	0	0
5:45:50	-78.45652732	2125.08109	2.701758145	2.373090234	10.5308228	0.591989469	0.581444469	51.5939804	1004.339827	28.90000012	2113.961555	4.70E-07	518.8753633	259.4371832	99.865964	0	0	0	0	0	0	0
5:45:50	-78.45652732	2125.08109	2.701758145	2.373090234	10.5308228	0.591989469	0.581444469	51.5939804	1004.339827	28.90000012	2113.961555	4.70E-07	518.8753633	259.4371832	99.865964	0	0	0	0	0	0	0
5:45:50	-78.45652732	2125.08109	2.701758145	2.373090234	10.5308228	0.591989469	0.581444469	51.5939804	1004.339827	28.90000012	2113.961555	4.70E-07	518.8753633	259.4371832	99.865964	0	0	0	0	0	0	0
5:45:50	-14.50873399	2115.796134	2.50885217	2.1431182	10.48747727	0.561666608	0.577051568	51.69451797	1003.639631	28.90000006	2106.324484	2.40E-07	519.56717	259.7830858	99.86646957	0	0	0	0	0	0	0
5:45:50	-14.50873399	2115.796134	2.50885217	2.1431182	10.48747727	0.561666608	0.577051568	51.69451797	1003.639631	28.90000006	2106.324484	2.40E-07	519.56717	259.7830858	99.86646957	0	0	0	0	0	0	0
5:45:50	-14.50873399	2115.796134	2.50885217	2.1431182	10.48747727	0.561666608	0.577051568	51.69451797	1003.639631	28.90000006	2106.324484	2.40E-07	519.56717	259.7830858	99.86646957	0	0	0	0	0	0	0
5:45:50	-14.50873399	2115.796134	2.50885217	2.1431182	10.48747727	0.561666608	0.577051568	51.69451797	1003.639631	28.90000006	2106.324484	2.40E-07	519.56717	259.7830858	99.86646957	0	0	0	0	0	0	0
5:45:50	-14.50873399	2115.796134	2.50885217	2.1431182	10.48747727	0.561666608	0.577051568	51.69451797	1003.639631	28.90000006	2106.324484	2.40E-07	519.56717	259.7830858	99.86646957	0	0	0	0	0	0	0
5:45:50	-14.50873399	2115.796134	2.50885217	2.1431182	10.48747727	0.561666608	0.577051568	51.69451797	1003.639631	28.90000006	2106.324484	2.40E-07	519.56717	259.7830858	99.86646957	0	0	0	0	0	0	0
5:45:50	-14.50873399	2115.796134	2.50885217	2.1431182	10.48747727	0.561666608	0.577051568	51.69451797	1003.639631	28.90000006	2106.324484	2.40E-07	519.56717	259.7830858	99.86646957	0	0	0	0	0	0	0
5:45:50	-14.50873399	2115.796134	2.50885217	2.1431182	10.48747727	0.561666608	0.577051568	51.69451797	1003.639631	28.90000006	2106.324484	2.40E-07	519.56717	259.7830858	99.86646957	0	0	0	0	0	0	0
5:45:50	-14.50873399	2115.796134	2.50885217	2.1431182	10.48747727	0.561666608	0.577051568	51.69451797	1003.639631	28.90000006	2106.324484	2.40E-07	519.56717	259.7830858	99.86646957	0	0	0	0	0	0	0
5:45:50	-144.4692638	2108.911093	2.351836311	2.034300518	10.46284436	0.535413303	0.565042403	51.7459932	1003.281131	28.90000003	2102.115768	1.23E-07	519.921375	259.9601879	99.86672842	0	0	0	0	0	0	0
5:45:50	-144.4692638	2108.911093	2.351836311	2.034300518	10.46284436	0.535413303	0.565042403	51.7459932	1003.281131	28.90000003	2102.115768	1.23E-07	519.921375	259.9601879	99.86672842	0	0	0	0	0	0	0
5:45:50	-144.4692638	2108.911093	2.351836311	2.034300518	10.46284436	0.535413303	0.565042403	51.7459932	1003.281131	28.90000003	2102.115768	1.23E-07	519.921375	259.9601879	99.86672842	0	0	0	0	0	0	0
5:45:50	-144.4692638	2108.911093	2.351836311	2.034300518	10.46284436	0.535413303	0.565042403	51.7459932	1003.281131	28.90000003	2102.115768	1.23E-07	519.921375	259.9601879	99.86672842	0	0	0	0	0	0	0
5:45:50	-144.4692638	2108.911093	2.351836311	2.034300518	10.46284436	0.535413303	0.565042403	51.7459932	1003.281131	28.90000003	2102.115768	1.23E-07	519.921375	259.9601879	99.86672842	0	0	0	0	0	0	0
5:45:51	-144.4692638	2108.911093	2.351836311	2.034300518	10.46284436	0.535413303	0.565042403	51.7459932	1003.281131	28.90000003	2102.115768	1.23E-07	519.921375	259.9601879	99.86672842	0	0	0	0	0	0	0
5:45:51	-144.4692638	2108.911093	2.351836311	2.034300518	10.46284436	0.535413303	0.565042403	51.7459932	1003.281131	28.90000003	2102.115768	1.23E-07	519.921375	259.9601879	99.86672842	0	0	0	0	0	0	0
5:45:51	-144.4692638	2108.911093	2.351836311	2.034300518	10.46284436	0.535413303	0.565042403	51.7459932	1003.281131	28.90000003	2102.115768	1.23E-07	519.921375	259.9601879	99.86672842	0	0	0	0	0	0	0
5:45:51	-190.7721831	2104.576095	2.320932191	2.000601865	10.44779231	0.517747611	0.55193371	51.77234852	1003.097579	28.90000002	2099.387737	6.30E-08	520.102728	260.0508642	99.86686095	0	0	0	0	0	0	0
5:45:51	-190.7721831	2104.576095	2.320932191	2.000601865	10.44779231	0.517747611	0.55193371	51.77234852	1003.097579	28.90000002	2099.387737	6.30E-08	520.102728	260.0508642	99.86686095	0	0	0	0	0	0	0
5:45:51	-190.7721831	2104.576095	2.320932191	2.000601865	10.44779231	0.517747611	0.55193371	51.77234852	1003.097579	28.90000002	2099.387737	6.30E-08	520.102728	260.0508642	99.86686095	0	0	0	0	0	0	0
5:45:51	-190.7721831	2104.576095	2.320932191	2.000601865	10.44779231	0.517747611	0.55193371	51.77234852	1003.097579	28.90000002	2099.387737	6.30E-08	520.102728	260.0508642	99.86686095	0	0	0	0	0	0	0
5:45:51	-190.7721831	2104.576095	2.320932191	2.000601865	10.44779231	0.517747611	0.55193371	51.77234852	1003.097579	28.90000002	2099.387737	6.30E-08	520.102728	260.0508642	99.86686095	0	0	0	0	0	0	0
5:45:51	-190.7721831	2104.576095	2.320932191	2.000601865	10.44779231	0.517747611	0.55193371	51.77234852	1003.097579	28.90000002	2099.387737	6.30E-08	520.102728	260.0508642	99.86686095	0	0	0	0	0	0	0
5:45:51	-190.7721831	2104.576095	2.320932191	2.000601865	10.44779231	0.517747611	0.55193371	51.77234852	1003.097579	28.90000002	2099.387737	6.30E-08	520.102728	260.0508642	99.86686095	0	0	0	0	0	0	0
5:45:51	-190.7721831	2104.576095	2.320932191	2.000601865	10.44779231	0.517747611	0.55193371	51.77234852	1003.097579	28.90000002	2099.387737	6.30E-08	520.102728	260.0508642	99.86686095	0	0	0	0	0	0	0
5:45:51	-174.8355817	2101.844065	2.289469282	1.977852155	10.43764566	0.506486777	0.53949406	51.78584244	1003.003601	28.90000001	2097.138505	0.048800032	520.1955807	260.0972905	99.86692881	0	0	0	0	0	0	0
5:45:51	-174.8355817	2101.844065	2.289469282	1.977852155	10.43764566	0.506486777	0.53949406	51.78584244	1003.003601	28.90000001	2097.138505	0.048800032	520.1955807	260.0972905	99.86692881	0	0	0	0	0	0	0
5:45:51	-174.8355817	2101.844065	2.289469282	1.977852155	10.43764566	0.506486777	0.53949406	51.78584244	1003.003601	28.90000001	2097.138505	0.048800032	520.1955807	260.0972905	99.86692881	0	0	0	0	0	0	0
5:45:51	-174.8355817	2101.844065	2.289469282	1.977852155	10.43764566	0.506486777	0.53949406	51.78584244	1003.003601	28.90000001	2097.138505	0.048800032	520.1955807	260.0972905	99.86692881	0	0	0	0	0	0	0
5:45:51	-174.8355817	2101.844065	2.289469282	1.977852155	10.43764566	0.506486777	0.53949406	51.78584244	1003.003601	28.90000001	2097.138505	0.048800032	520.1955807	260.0972905	99.86692881	0	0	0	0	0	0	0
5:45:51	-174.8355817	2101.844065	2.289469282	1.977852155	10.43764566	0.506486777	0.53949406	51.78584244	1003.003601	28.90000001	2097.138505	0.048800032	520.1955807	260.0972905	99.86692881	0	0	0	0	0	0	0
5:45:51	-174.8355817	2101.844065	2.289469282	1.977852155	10.43764566	0.506486777	0.53949406	51.78584244	1003.003601	28.90000001	2097.138505	0.048800032	520.1955807	260.0972905	99.86692881	0	0	0	0	0	0	0
5:45:51	-174.8355817	2101.844065	2.289469282	1.977852155	10.43764566	0.506486777	0.53949406	51.78584244	1003.003601	28.90000001	2097.138505	0.048800032	520.1955807	260.0972905	99.86692881	0	0	0	0	0	0	0
5:45:51	-174.8355817	2101.844065	2.289469282	1.977852155	10.43764566	0.506486777	0.53949406	51.78584244	1003.003601	28.90000001	2097.138505	0.048800032	520.1955807	260.0972905	99.86692881	0	0	0	0	0	0	0
5:45:51	-174.3454898	2101.775953	2.271680272	1.749596303	10.43245058	0.50728123	0.530108959	51.79275133	1002.955483	28.9	2096.081115	0.073785617	520.2431213	260.1210607	99.86696355	0	0	0	0	0	0	0
5:45:51	-174.3454898	2101.775953	2.271680272	1.749596303	10.43245058	0.50728123	0.530108959	51.79275133	1002.955483	28.9	2096.081115	0.073785617	520.2431213	260.1210607	99.86696355	0	0	0	0	0	0	0
5:45:51	-174.3454898	2101.775953	2.271680272	1.749596303	10.43245058	0.50728123	0.530108959	51.79275133	1002.955483	28.9	2096.081115	0.073785617	520.2431213	260.1210607	99.86696355	0	0	0	0	0	0	0
5:45:51	-174.3454898	2101.775953	2.271680272	1.749596303	10.43245058	0.50728123	0.530108959	51.79275133	1002.955483	28.9	2096.081115	0.073785617	520.2431213	260.1210607	99.86696355	0	0	0	0	0	0	0
5:45:51	-174.3454898	2101.775953	2.271680272	1.749596303	10.43245058	0.50728123	0.530108959	51.79275133	1002.955483	28.9	2096.081115	0.073785617	520.2431213	260.1210607	99.86696355	0	0	0	0	0	0	0
5:45:51	-174.3454898	2101.775953	2.271680272	1.749596303	10.43245058	0.50728123	0.530108959	51.79275133	1002.955483	28.9	2096.081115	0.073785617	520.2431213	260.1210607	99.86696355	0	0	0	0	0	0	0
5:45:51	-174.3454898	2101.775953	2.271680272	1.749596303	10.43245058	0.50728123	0.530108959	51.79275133	1002.955483	28.9	2096.081115	0.073785617	520.2431213	260.1210607	99.86696355	0	0	0	0	0	0	0
5:45:51	-174.3454898	2101.775953	2.271680272	1.749596303	10.43245058	0.50728123	0.530108959	51.79275133	1002.955483	28.9	2096.081115	0.073785617	520.2431213	260.1210607	99.86696355	0	0	0	0	0	0	0
5:45:51	-13.0167308	2101.4538	2.253516299	1.734673307	10.4307907	0.37213599	0.513479787	51.79628868	1002.930848	28.9	2095.622619	0.086578236	520.2674621	260.1332311	99.86698134	0	0	0	0	0	0	0
5:45:51	-13.0167308	2101.4538	2.253516299	1.734673307	10.4307907	0.37213599	0.513479787	51.79628868	1002.930848	28.9	2095.622619	0.086578236	520.2674621	260.1332311	99.86698134	0	0	0	0	0	0	0
5:45:51	-13.0167308	2101.4538	2.253516299	1.734673307	10.4307907	0.37213599	0.513479787	51.79628868	1002.930848	28.9	2095.622619	0.086578236	520.2674621	260.1332311	99.86698134	0	0	0	0	0	0	0
5:45:51	-13.0167308	2101.4538	2.253516299	1.734673307	10.4307907	0.37213599	0.513479787	51.79628868	1002.930848	28.9	2095.622619	0.086578236	520.2674621	260.1332311	99.86698134	0	0	0	0	0	0	0
5:45:52	-13.0167308	2101.4538	2.253516299	1.734673307	10.4307907	0.37213599	0.513479787	51.79628868	1002.930848	28.9	2095.622619	0.086578236	520.2674621	260.1332311	99.86698134	0	0	0	0	0	0	0
5:45:52	-13.0167308	2101.4538	2.253516299	1.734673307	10.4307907	0.37213599	0.513479787	51.79628868	1002.930848	28.9	2095.622619	0.086578236	520.2674621	260.1332311	99.86698134	0	0	0	0	0	0	0
5:45:52	-13.0167308	2101.4538	2.253516299	1.734673307	10.4307907	0.37213599	0.513479787	51.79628868	1002.930848	28.9	2095.622619	0.086578236	520.2674621	260.1332311	99.86698134	0	0	0	0	0	0	0
5:45:52	-13.0167308	2101.4538	2.253516299	1.734673307	10.4307907	0.37213599	0.513479787	51.79628868	1002.930848	28.9	2095.622619	0.086578236	520.2674621	260.1332311	99.86698134	0	0	0	0	0	0	0
5:45:52	22.25481783	2108.00301	1.936416345	1.489072733	10.48981284	-0.759474373	0.223405651	51.7980998	1003.090674	28.9	2095.528965	0.093128057	520.2799246	260.1394623	99.86699044	0	0	0	0	0	0	0
5:45:52	22.25481783	2108.00301	1.936416345	1.489072733	10.48981284	-0.759474373	0.223405651	51.7980998	1003.090674	28.9	2095.528965	0.093128057	520.2799246	260.1394623	99.86699044	0	0	0	0	0	0	0
5:45:52	22.25481783	2108.00301	1.936416345	1.489072733	10.48981284	-0.759474373	0.223405651	51.7980998	1003.090674	28.9	2095.528965	0.093128057	520.2799246	260.1394623	99.86699044	0	0	0	0	0	0	0
5:45:52	22.25481783	2108.00301	1.936416345	1.489072733	10.48981284	-0.759474373	0.223405651	51.7980998	1003.090674	28.9	2095.528965	0.093128057	520.2799246	260.1394623	99.86699044	0	0	0	0	0	0	0
5:45:52	22.25481783	2108.00301	1.936416345	1.489072733	10.48981284	-0.759474373	0.223405651	51.7980998	1003.090674	28.9	2095.528965	0.093128057	520.2799246	260.1394623	99.86699044	0	0	0	0	0	0	0
5:45:52	22.25481783	2108.00301	1.936416345	1.489072733	10.48981284	-0.759474373	0.223405651	51.7980998	1003.090674	28.9	2095.528965	0.093128057	520.2799246	260.1394623	99.86699044	0	0	0	0	0	0	0
5:45:52	22.25481783	2108.00301	1.936416345	1.489072733	10.48981284	-0.759474373	0.223405651	51.7980998	1003.090674	28.9	2095.528965	0.093128057	520.2799246	260.1394623	99.86699044	0	0	0	0	0	0	0
5:45:52	22.25481783	2108.00301	1.936416345	1.489072733	10.48981284	-0.759474373	0.223405651	51.7980998	1003.090674	28.9	2095.528965	0.093128057	520.2799246	260.1394623	99.86699044	0	0	0	0	0	0	0
5:45:52	22.25481783	2108.00301	1.936416345	1.489072733	10.48981284	-0.759474373	0.223405651	51.7980998	1003.090674	28.9	2095.528965	0.093128057	520.2799246	260.1394623	99.86699044	0	0	0	0	0	0	0
5:45:52	162.0773547	2131.348773	1.325277169	0.956045239	10.66132017	-2.470666879	-0.548576307	51.6526271	1003.233817	28.9	2095.967694	0.047681565	518.7661854	259.3828367	99.86601911	0	0	0	0	0	0	0
5:45:52	162.0773547	2131.348773	1.325277169	0.956045239	10.66132017	-2.470666879	-0.548576307	51.6526271	1003.233817	28.9	2095.967694	0.047681565	518.7661854	259.3828367	99.86601911	0	0	0	0	0	0	0
5:45:52	162.0773547	2131.348773	1.325277169	0.956045239	10.66132017	-2.470666879	-0.548576307	51.6526271	1003.233817	28.9	2095.967694	0.047681565	518.7661854	259.3828367	99.86601911	0	0	0	0	0	0	0
5:45:52	162.0773547	2131.348773	1.325277169	0.956045239	10.66132017	-2.470666879	-0.548576307	51.6526271	1003.233817	28.9	2095.967694	0.047681565	518.7661854	259.3828367	99.86601911	0	0	0	0	0	0	0
5:45:52	162.0773547	2131.348773	1.325277169	0.956045239	10.66132017	-2.470666879	-0.548576307	51.6526271	1003.233817	28.9	2095.967694	0.047681565	518.7661854	259.3828367	99.86601911	0	0	0	0	0	0	0
5:45:52	162.0773547	2131.348773	1.325277169	0.956045239	10.66132017	-2.470666879	-0.548576307	51.6526271	1003.233817	28.9	2095.967694	0.047681565	518.7661854	259.3828367	99.86601911	0	0	0	0	0	0	0
5:45:52	291.8362936	2186.73798	0.42182191	0.225791163	11.04186793	-4.413621442	-1.807151069	51.57814508	1003.307106	28.9	2097.580715	0.024412961	517.9911509	258.9954444	99.86552178	0	0	0	0	0	0	0
5:45:52	291.8362936	2186.73798	0.42182191	0.225791163	11.04186793	-4.413621442	-1.807151069	51.57814508	1003.307106	28.9	2097.580715	0.024412961	517.9911509	258.9954444	99.86552178	0	0	0	0	0	0	0
5:45:52	291.8362936	2186.73798	0.42182191	0.225791163	11.04186793	-4.413621442	-1.807151069	51.57814508	1003.307106	28.9	2097.580715	0.024412961	517.9911509	258.9954444	99.86552178	0	0	0	0	0	0	0
5:45:52	291.8362936	2186.73798	0.42182191	0.225791163	11.04186793	-4.413621442	-1.807151069	51.57814508	1003.307106	28.9	2097.580715	0.024412961	517.9911509	258.9954444	99.86552178	0	0	0	0	0	0	0
5:45:52	291.8362936	2186.73798	0.42182191	0.225791163	11.04186793	-4.413621442	-1.807151069	51.57814508	1003.307106	28.9	2097.580715	0.024412961	517.9911509	258.9954444	99.86552178	0	0	0	0	0	0	0
5:45:52	291.8362936	2186.73798	0.42182191	0.225791163	11.04186793	-4.413621442	-1.807151069	51.57814508	1003.307106	28.9	2097.580715	0.024412961	517.9911509	258.9954444	99.86552178	0	0	0	0	0	0	0
5:45:52	291.8362936	2186.73798	0.42182191	0.225791163	11.04186793	-4.413621442	-1.807151069	51.57814508	1003.307106	28.9	2097.580715	0.024412961	517.9911509	258.9954444	99.86552178	0	0	0	0	0	0	0
5:45:52	291.8362936	2186.73798	0.42182191	0.225791163	11.04186793	-4.413621442	-1.807151069	51.57814508	1003.307106	28.9	2097.580715	0.024412961	517.9911509	258.9954444	99.86552178	0	0	0	0	0	0	0
5:45:52	515.0275983	2266.534878	-0.584531182	-0.538154925	11.55686838	-6.151654178	-3.229557347	51.54001028	1003.34463	28.9	2100.705182	0.012499436	517.5943333	258.7970995	99.86526715	0	0	0	0	0	0	0
5:45:52	515.0275983	2266.534878	-0.584531182	-0.538154925	11.55686838	-6.151654178	-3.229557347	51.54001028	1003.34463	28.9	2100.705182	0.012499436	517.5943333	258.7970995	99.86526715	0	0	0	0	0	0	0
5:45:52	515.0275983	2266.534878	-0.584531182	-0.538154925	11.55686838	-6.151654178	-3.229557347	51.54001028	1003.34463	28.9	2100.705182	0.012499436	517.5943333	258.7970995	99.86526715	0	0	0	0	0	0	0
5:45:53	515.0275983	2266.534878	-0.584531182	-0.538154925	11.55686838	-6.151654178	-3.229557347	51.54001028	1003.34463	28.9	2100.705182	0.012499436	517.5943333	258.7970995	99.86526715	0	0	0	0	0	0	0
5:45:53	515.0275983	2266.534878	-0.584531182	-0.538154925	11.55686838	-6.151654178	-3.229557347	51.54001028	1003.34463	28.9	2100.705182	0.012499436	517.5943333	258.7970995	99.86526715	0	0	0	0	0	0	0
5:45:53	515.0275983	2266.534878	-0.584531182	-0.538154925	11.55686838	-6.151654178	-3.229557347	51.54001028	1003.34463	28.9	2100.705182	0.012499436	517.5943333	258.7970995	99.86526715	0	0	0	0	0	0	0
5:45:53	515.0275983	2266.534878	-0.584531182	-0.538154925	11.55686838	-6.151654178	-3.229557347	51.54001028	1003.34463	28.9	2100.705182	0.012499436	517.5943333	258.7970995	99.86526715	0	0	0	0	0	0	0
5:45:53	515.0275983	2266.534878	-0.584531182	-0.538154925	11.55686838	-6.151654178	-3.229557347	51.54001028	1003.34463	28.9	2100.705182	0.012499436	517.5943333	258.7970995	99.86526715	0	0	0	0	0	0	0
5:45:53	513.4911223	2373.436785	-1.157375965	-0.956775321	12.21152461	-7.561070939	-4.727845362	51.52048526	1002.678691	28.9	2106.250677	0.006399711	517.3911626	258.695547	99.86513678	0	0	0	0	0	0	0
5:45:53	513.4911223	2373.436785	-1.157375965	-0.956775321	12.21152461	-7.561070939	-4.727845362	51.52048526	1002.678691	28.9	2106.250677	0.006399711	517.3911626	258.695547	99.86513678	0	0	0	0	0	0	0
5:45:53	513.4911223	2373.436785	-1.157375965	-0.956775321	12.21152461	-7.561070939	-4.727845362	51.52048526	1002.678691	28.9	2106.250677	0.006399711	517.3911626	258.695547	99.86513678	0	0	0	0	0	0	0
5:45:53	513.4911223	2373.436785	-1.157375965	-0.956775321	12.21152461	-7.561070939	-4.727845362	51.52048526	1002.678691	28.9	2106.250677	0.006399711	517.3911626	258.695547	99.86513678	0	0	0	0	0	0	0
5:45:53	513.4911223	2373.436785	-1.157375965	-0.956775321	12.21152461	-7.561070939	-4.727845362	51.52048526	1002.678691	28.9	2106.250677	0.006399711	517.3911626	258.695547	99.86513678	0	0	0	0	0	0	0
5:45:53	513.4911223	2373.436785	-1.157375965	-0.956775321	12.21152461	-7.561070939	-4.727845362	51.52048526	1002.678691	28.9	2106.250677	0.006399711	517.3911626	258.695547	99.86513678	0	0	0	0	0	0	0
5:45:53	513.4911223	2373.436785	-1.157375965	-0.956775321	12.21152461	-7.561070939	-4.727845362	51.52048526	1002.678691	28.9	2106.250677	0.006399711	517.3911626	258.695547	99.86513678	0	0	0	0	0	0	0
5:45:53	513.4911223	2373.436785	-1.157375965	-0.956775321	12.21152461	-7.561070939	-4.727845362	51.52048526	1002.678691	28.9	2106.250677	0.006399711	517.3911626	258.695547	99.86513678	0	0	0	0	0	0	0
5:45:53	513.4911223	2373.436785	-1.157375965	-0.956775321	12.21152461	-7.561070939	-4.727845362	51.52048526	1002.678691	28.9	2106.250677	0.006399711	517.3911626	258.695547	99.86513678	0	0	0	0	0	0	0
5:45:53	453.4428466	2496.031706	-0.789472494	-0.958596965	12.8997806	-7.965636321	-6.024728825	51.55928845	1002.33773	28.9	2114.668483	0.003276652	517.2871393	258.643552	99.86507003	0	0	0	0	0	0	0
5:45:53	453.4428466	2496.031706	-0.789472494	-0.958596965	12.8997806	-7.965636321	-6.024728825	51.55928845	1002.33773	28.9	2114.668483	0.003276652	517.2871393	258.643552	99.86507003	0	0	0	0	0	0	0
5:45:53	453.4428466	2496.031706	-0.789472494	-0.958596965	12.8997806	-7.965636321	-6.024728825	51.55928845	1002.33773	28.9	2114.668483	0.003276652	517.2871393	258.643552	99.86507003	0	0	0	0	0	0	0
5:45:53	453.4428466	2496.031706	-0.789472494	-0.958596965	12.8997806	-7.965636321	-6.024728825	51.55928845	1002.33773	28.9	2114.668483	0.003276652	517.2871393	258.643552	99.86507003	0	0	0	0	0	0	0
5:45:53	453.4428466	2496.031706	-0.789472494	-0.958596965	12.8997806	-7.965636321	-6.024728825	51.55928845	1002.33773	28.9	2114.668483	0.003276652	517.2871393	258.643552	99.86507003	0	0	0	0	0	0	0
5:45:53	453.4428466	2496.031706	-0.789472494	-0.958596965	12.8997806	-7.965636321	-6.024728825	51.55928845	1002.33773	28.9	2114.668483	0.003276652	517.2871393	258.643552	99.86507003	0	0	0	0	0	0	0
5:45:53	453.4428466	2496.031706	-0.789472494	-0.958596965	12.8997806	-7.965636321	-6.024728825	51.55928845	1002.33773	28.9	2114.668483	0.003276652	517.2871393	258.643552	99.86507003	0	0	0	0	0	0	0
5:45:53	453.4428466	2496.031706	-0.789472494	-0.958596965	12.8997806	-7.965636321	-6.024728825	51.55928845	1002.33773	28.9	2114.668483	0.003276652	517.2871393	258.643552	99.86507003	0	0	0	0	0	0	0
5:45:53	149.3434815	2593.238826	0.584230083	0.352990354	13.35475967	-6.690389796	-6.542261159	51.57915569	1002.163158	28.9	2125.876551	0.001677646	517.2338793	258.6169306	99.86503586	0	0	0	0	0	0	0
5:45:53	149.3434815	2593.238826	0.584230083	0.352990354	13.35475967	-6.690389796	-6.542261159	51.57915569	1002.163158	28.9	2125.876551	0.001677646	517.2338793	258.6169306	99.86503586	0	0	0	0	0	0	0
5:45:53	149.3434815	2593.238826	0.584230083	0.352990354	13.35475967	-6.690389796	-6.542261159	51.57915569	1002.163158	28.9	2125.876551	0.001677646	517.2338793	258.6169306	99.86503586	0	0	0	0	0	0	0
5:45:53	149.3434815	2593.238826	0.584230083	0.352990354	13.35475967	-6.690389796	-6.542261159	51.57915569	1002.163158	28.9	2125.876551	0.001677646	517.2338793	258.6169306	99.86503586	0	0	0	0	0	0	0
5:45:53	149.3434815	2593.238826	0.584230083	0.352990354	13.35475967	-6.690389796	-6.542261159	51.57915569	1002.163158	28.9	2125.876551	0.001677646	517.2338793	258.6169306	99.86503586	0	0	0	0	0	0	0
5:45:53	149.3434815	2593.238826	0.584230083	0.352990354	13.35475967	-6.690389796	-6.542261159	51.57915569	1002.163158	28.9	2125.876551	0.001677646	517.2338793	258.6169306	99.86503586	0	0	0	0	0	0	0
5:45:53	149.3434815	2593.238826	0.584230083	0.352990354	13.35475967	-6.690389796	-6.542261159	51.57915569	1002.163158	28.9	2125.876551	0.001677646	517.2338793	258.6169306	99.86503586	0	0	0	0	0	0	0
5:45:53	149.3434815	2593.238826	0.584230083	0.352990354	13.35475967	-6.690389796	-6.542261159	51.57915569	1002.163158	28.9	2125.876551	0.001677646	517.2338793	258.6169306	99.86503586	0	0	0	0	0	0	0
5:45:53	149.3434815	2593.238826	0.584230083	0.352990354	13.35475967	-6.690389796	-6.542261159	51.57915569	1002.163158	28.9	2125.876551	0.001677646	517.2338793	258.6169306	99.86503586	0	0	0	0	0	0	0
5:45:53	47.38963852	2631.155239	1.919381802	1.513339061	13.47545295	-4.761951576	-6.170925713	51.58932771	1002.073777	28.9	2138.496178	0.000858955	517.2066102	258.6033005	99.86501836	0	0	0	0	0	0	0
5:45:54	47.38963852	2631.155239	1.919381802	1.513339061	13.47545295	-4.761951576	-6.170925713	51.58932771	1002.073777	28.9	2138.496178	0.000858955	517.2066102	258.6033005	99.86501836	0	0	0	0	0	0	0
5:45:54	47.38963852	2631.155239	1.919381802	1.513339061	13.47545295	-4.761951576	-6.170925713	51.58932771	1002.073777	28.9	2138.496178	0.000858955	517.2066102	258.6033005	99.86501836	0	0	0	0	0	0	0
5:45:54	47.38963852	2631.155239	1.919381802	1.513339061	13.47545295	-4.761951576	-6.170925713	51.58932771	1002.073777	28.9	2138.496178	0.000858955	517.2066102	258.6033005	99.86501836	0	0	0	0	0	0	0
5:45:54	47.38963852	2631.155239	1.919381802	1.513339061	13.47545295	-4.761951576	-6.170925713	51.58932771	1002.073777	28.9	2138.496178	0.000858955	517.2066102	258.6033005	99.86501836	0	0	0	0	0	0	0
5:45:54	47.38963852	2631.155239	1.919381802	1.513339061	13.47545295	-4.761951576	-6.170925713	51.58932771	1002.073777	28.9	2138.496178	0.000858955	517.2066102	258.6033005	99.86501836	0	0	0	0	0	0	0
5:45:54	47.38963852	2631.155239	1.919381802	1.513339061	13.47545295	-4.761951576	-6.170925713	51.58932771	1002.073777	28.9	2138.496178	0.000858955	517.2066102	258.6033005	99.86501836	0	0	0	0	0	0	0
5:45:54	47.38963852	2631.155239	1.919381802	1.513339061	13.47545295	-4.761951576	-6.170925713	51.58932771	1002.073777	28.9	2138.496178	0.000858955	517.2066102	258.6033005	99.86501836	0	0	0	0	0	0	0
5:45:54	-142.8663611	2617.626378	3.111267483	2.633061599	13.31089591	-2.729399207	-5.140545965	51.57453579	1002.20223	28.9	2151.055611	0.000439785	517.1802484	258.5901219	99.8650094	0	0	0	0	0	0	0
5:45:54	-142.8663611	2617.626378	3.111267483	2.633061599	13.31089591	-2.729399207	-5.140545965	51.57453579	1002.20223	28.9	2151.055611	0.000439785	517.1802484	258.5901219	99.8650094	0	0	0	0	0	0	0
5:45:54	-142.8663611	2617.626378	3.111267483	2.633061599	13.31089591	-2.729399207	-5.140545965	51.57453579	1002.20223	28.9	2151.055611	0.000439785	517.1802484	258.5901219	99.8650094	0	0	0	0	0	0	0
5:45:54	-142.8663611	2617.626378	3.111267483	2.633061599	13.31089591	-2.729399207	-5.140545965	51.57453579	1002.20223	28.9	2151.055611	0.000439785	517.1802484	258.5901219	99.8650094	0	0	0	0	0	0	0
5:45:54	-142.8663611	2617.626378	3.111267483	2.633061599	13.31089591	-2.729399207	-5.140545965	51.57453579	1002.20223	28.9	2151.055611	0.000439785	517.1802484	258.5901219	99.8650094	0	0	0	0	0	0	0
5:45:54	-142.8663611	2617.626378	3.111267483	2.633061599	13.31089591	-2.729399207	-5.140545965	51.57453579	1002.20223	28.9	2151.055611	0.000439785	517.1802484	258.5901219	99.8650094	0	0	0	0	0	0	0
5:45:54	-142.8663611	2617.626378	3.111267483	2.633061599	13.31089591	-2.729399207	-5.140545965	51.57453579	1002.20223	28.9	2151.055611	0.000439785	517.1802484	258.5901219	99.8650094	0	0	0	0	0	0	0
5:45:54	-142.8663611	2617.626378	3.111267483	2.633061599	13.31089591	-2.729399207	-5.140545965	51.57453579	1002.20223	28.9	2151.055611	0.000439785	517.1802484	258.5901219	99.8650094	0	0	0	0	0	0	0
5:45:54	-210.2361129	2564.495474	4.116184951	3.675151539	12.93229071	-0.906996394	-3.746519534	51.53816232	1002.267998	28.9	2162.400193	0.00022517	517.1488952	258.5744464	99.86500481	0	0	0	0	0	0	0
5:45:54	-210.2361129	2564.495474	4.116184951	3.675151539	12.93229071	-0.906996394	-3.746519534	51.53816232	1002.267998	28.9	2162.400193	0.00022517	517.1488952	258.5744464	99.86500481	0	0	0	0	0	0	0
5:45:54	-210.2361129	2564.495474	4.116184951	3.675151539	12.93229071	-0.906996394	-3.746519534	51.53816232	1002.267998	28.9	2162.400193	0.00022517	517.1488952	258.5744464	99.86500481	0	0	0	0	0	0	0
5:45:54	-210.2361129	2564.495474	4.116184951	3.675151539	12.93229071	-0.906996394	-3.746519534	51.53816232	1002.267998	28.9	2162.400193	0.00022517	517.1488952	258.5744464	99.86500481	0	0	0	0	0	0	0
5:45:54	-210.2361129	2564.495474	4.116184951	3.675151539	12.93229071	-0.906996394	-3.746519534	51.53816232	1002.267998	28.9	2162.400193	0.00022517	517.1488952	258.5744464	99.86500481	0	0	0	0	0	0	0
5:45:54	-210.2361129	2564.495474	4.116184951	3.675151539	12.93229071	-0.906996394	-3.746519534	51.53816232	1002.267998	28.9	2162.400193	0.00022517	517.1488952	258.5744464	99.86500481	0	0	0	0	0	0	0
5:45:54	-210.2361129	2564.495474	4.116184951	3.675151539	12.93229071	-0.906996394	-3.746519534	51.53816232	1002.267998	28.9	2162.400193	0.00022517	517.1488952	258.5744464	99.86500481	0	0	0	0	0	0	0
5:45:54	-210.2361129	2564.495474	4.116184951	3.675151539	12.93229071	-0.906996394	-3.746519534	51.53816232	1002.267998	28.9	2162.400193	0.00022517	517.1488952	258.5744464	99.86500481	0	0	0	0	0	0	0
5:45:54	-210.2361129	2564.495474	4.116184951	3.675151539	12.93229071	-0.906996394	-3.746519534	51.53816232	1002.267998	28.9	2162.400193	0.00022517	517.1488952	258.5744464	99.86500481	0	0	0	0	0	0	0
5:45:54	-365.9698258	2477.296067	4.886358695	4.305669588	12.38394084	0.476697846	-2.217546001	51.51953911	1002.301671	28.9	2171.879043	0.000115287	517.1328423	258.5664206	99.86500246	0	0	0	0	0	0	0
5:45:54	-365.9698258	2477.296067	4.886358695	4.305669588	12.38394084	0.476697846	-2.217546001	51.51953911	1002.301671	28.9	2171.879043	0.000115287	517.1328423	258.5664206	99.86500246	0	0	0	0	0	0	0
5:45:54	-365.9698258	2477.296067	4.886358695	4.305669588	12.38394084	0.476697846	-2.217546001	51.51953911	1002.301671	28.9	2171.879043	0.000115287	517.1328423	258.5664206	99.86500246	0	0	0	0	0	0	0
5:45:54	-365.9698258	2477.296067	4.886358695	4.305669588	12.38394084	0.476697846	-2.217546001	51.51953911	1002.301671	28.9	2171.879043	0.000115287	517.1328423	258.5664206	99.86500246	0	0	0	0	0	0	0
5:45:54	-365.9698258	2477.296067	4.886358695	4.305669588	12.38394084	0.476697846	-2.217546001	51.51953911	1002.301671	28.9	2171.879043	0.000115287	517.1328423	258.5664206	99.86500246	0	0	0	0	0	0	0
5:45:54	-365.9698258	2477.296067	4.886358695	4.305669588	12.38394084	0.476697846	-2.217546001	51.51953911	1002.301671	28.9	2171.879043	0.000115287	517.1328423	258.5664206	99.86500246	0	0	0	0	0	0	0
5:45:54	-365.9698258	2477.296067	4.886358695	4.305669588	12.38394084	0.476697846	-2.217546001	51.51953911	1002.301671	28.9	2171.879043	0.000115287	517.1328423	258.5664206	99.86500246	0	0	0	0	0	0	0
5:45:54	-365.9698258	2477.296067	4.886358695	4.305669588	12.38394084	0.476697846	-2.217546001	51.51953911	1002.301671	28.9	2171.879043	0.000115287	517.1328423	258.5664206	99.86500246	0	0	0	0	0	0	0
5:45:54	-499.2219508	2383.807786	4.832631652	4.143214829	11.86113771	0.940997297	-1.018879553	51.51000402	1002.318911	28.9	2178.47055	5.90E-05	517.1246233	258.5623113	99.86500126	0	0	0	0	0	0	0
5:45:55	-499.2219508	2383.807786	4.832631652	4.143214829	11.86113771	0.940997297	-1.018879553	51.51000402	1002.318911	28.9	2178.47055	5.90E-05	517.1246233	258.5623113	99.86500126	0	0	0	0	0	0	0
5:45:55	-499.2219508	2383.807786	4.832631652	4.143214829	11.86113771	0.940997297	-1.018879553	51.51000402	1002.318911	28.9	2178.47055	5.90E-05	517.1246233	258.5623113	99.86500126	0	0	0	0	0	0	0
5:45:55	-499.2219508	2383.807786	4.832631652	4.143214829	11.86113771	0.940997297	-1.018879553	51.51000402	1002.318911	28.9	2178.47055	5.90E-05	517.1246233	258.5623113	99.86500126	0	0	0	0	0	0	0
5:45:55	-499.2219508	2383.807786	4.832631652	4.143214829	11.86113771	0.940997297	-1.018879553	51.51000402	1002.318911	28.9	2178.47055	5.90E-05	517.1246233	258.5623113	99.86500126	0	0	0	0	0	0	0
5:45:55	-499.2219508	2383.807786	4.832631652	4.143214829	11.86113771	0.940997297	-1.018879553	51.51000402	1002.318911	28.9	2178.47055	5.90E-05	517.1246233	258.5623113	99.86500126	0	0	0	0	0	0	0
5:45:55	-499.2219508	2383.807786	4.832631652	4.143214829	11.86113771	0.940997297	-1.018879553	51.51000402	1002.318911	28.9	2178.47055	5.90E-05	517.1246233	258.5623113	99.86500126	0	0	0	0	0	0	0
5:45:55	-499.2219508	2383.807786	4.832631652	4.143214829	11.86113771	0.940997297	-1.018879553	51.51000402	1002.318911	28.9	2178.47055	5.90E-05	517.1246233	258.5623113	99.86500126	0	0	0	0	0	0	0
5:45:55	-304.3257508	2300.619346	4.368251406	4.016229992	11.40706251	1.001982616	-0.212842331	51.50512206	1002.669827	28.9	2182.614578	3.02E-05	517.1204151	258.5602074	99.86500065	0	0	0	0	0	0	0
5:45:55	-304.3257508	2300.619346	4.368251406	4.016229992	11.40706251	1.001982616	-0.212842331	51.50512206	1002.669827	28.9	2182.614578	3.02E-05	517.1204151	258.5602074	99.86500065	0	0	0	0	0	0	0
5:45:55	-304.3257508	2300.619346	4.368251406	4.016229992	11.40706251	1.001982616	-0.212842331	51.50512206	1002.669827	28.9	2182.614578	3.02E-05	517.1204151	258.5602074	99.86500065	0	0	0	0	0	0	0
5:45:55	-304.3257508	2300.619346	4.368251406	4.016229992	11.40706251	1.001982616	-0.212842331	51.50512206	1002.669827	28.9	2182.614578	3.02E-05	517.1204151	258.5602074	99.86500065	0	0	0	0	0	0	0
5:45:55	-304.3257508	2300.619346	4.368251406	4.016229992	11.40706251	1.001982616	-0.212842331	51.50512206	1002.669827	28.9	2182.614578	3.02E-05	517.1204151	258.5602074	99.86500065	0	0	0	0	0	0	0
5:45:55	-304.3257508	2300.619346	4.368251406	4.016229992	11.40706251	1.001982616	-0.212842331	51.50512206	1002.669827	28.9	2182.614578	3.02E-05	517.1204151	258.5602074	99.86500065	0	0	0	0	0	0	0
5:45:55	-304.3257508	2300.619346	4.368251406	4.016229992	11.40706251	1.001982616	-0.212842331	51.50512206	1002.669827	28.9	2182.614578	3.02E-05	517.1204151	258.5602074	99.86500065	0	0	0	0	0	0	0
5:45:55	-304.3257508	2300.619346	4.368251406	4.016229992	11.40706251	1.001982616	-0.212842331	51.50512206	1002.669827	28.9	2182.614578	3.02E-05	517.1204151	258.5602074	99.86500065	0	0	0	0	0	0	0
5:45:55	-304.3257508	2300.619346	4.368251406	4.016229992	11.40706251	1.001982616	-0.212842331	51.50512206	1002.669827	28.9	2182.614578	3.02E-05	517.1204151	258.5602074	99.86500065	0	0	0	0	0	0	0
5:45:55	-231.3006964	2232.123649	3.97062472	3.572117756	11.046032	0.9037591	0.253424727	51.50262249	1002.849495	28.9	2171.055608	1.55E-05	517.1182605	258.5591302	99.86500033	0	0	0	0	0	0	0
5:45:55	-231.3006964	2232.123649	3.97062472	3.572117756	11.046032	0.9037591	0.253424727	51.50262249	1002.849495	28.9	2171.055608	1.55E-05	517.1182605	258.5591302	99.86500033	0	0	0	0	0	0	0
5:45:55	-231.3006964	2232.123649	3.97062472	3.572117756	11.046032	0.9037591	0.253424727	51.50262249	1002.849495	28.9	2171.055608	1.55E-05	517.1182605	258.5591302	99.86500033	0	0	0	0	0	0	0
5:45:55	-231.3006964	2232.123649	3.97062472	3.572117756	11.046032	0.9037591	0.253424727	51.50262249	1002.849495	28.9	2171.055608	1.55E-05	517.1182605	258.5591302	99.86500033	0	0	0	0	0	0	0
5:45:55	-231.3006964	2232.123649	3.97062472	3.572117756	11.046032	0.9037591	0.253424727	51.50262249	1002.849495	28.9	2171.055608	1.55E-05	517.1182605	258.5591302	99.86500033	0	0	0	0	0	0	0
5:45:55	-231.3006964	2232.123649	3.97062472	3.572117756	11.046032	0.9037591	0.253424727	51.50262249	1002.849495	28.9	2171.055608	1.55E-05	517.1182605	258.5591302	99.86500033	0	0	0	0	0	0	0
5:45:55	-231.3006964	2232.123649	3.97062472	3.572117756	11.046032	0.9037591	0.253424727	51.50262249	1002.849495	28.9	2171.055608	1.55E-05	517.1182605	258.5591302	99.86500033	0	0	0	0	0	0	0
5:45:55	-231.3006964	2232.123649	3.97062472	3.572117756	11.046032	0.9037591	0.253424727	51.50262249	1002.849495	28.9	2171.055608	1.55E-05	517.1182605	258.5591302	99.86500033	0	0	0	0	0	0	0
5:45:55	-223.5218926	2178.500492	3.461127857	3.075428291	10.77856039	0.760604659	0.48290546	51.50134272	1002.941486	28.9	2146.643255	7.92E-06	517.1171574	258.5585787	99.86500017	0	0	0	0	0	0	0
5:45:55	-223.5218926	2178.500492	3.461127857	3.075428291	10.77856039	0.760604659	0.48290546	51.50134272	1002.941486	28.9	2146.643255	7.92E-06	517.1171574	258.5585787	99.86500017	0	0	0	0	0	0	0
5:45:55	-223.5218926	2178.500492	3.461127857	3.075428291	10.77856039	0.760604659	0.48290546	51.50134272	1002.941486	28.9	2146.643255	7.92E-06	517.1171574	258.5585787	99.86500017	0	0	0	0	0	0	0
5:45:55	-223.5218926	2178.500492	3.461127857	3.075428291	10.77856039	0.760604659	0.48290546	51.50134272	1002.941486	28.9	2146.643255	7.92E-06	517.1171574	258.5585787	99.86500017	0	0	0	0	0	0	0
5:45:55	-223.5218926	2178.500492	3.461127857	3.075428291	10.77856039	0.760604659	0.48290546	51.50134272	1002.941486	28.9	2146.643255	7.92E-06	517.1171574	258.5585787	99.86500017	0	0	0	0	0	0	0
5:45:55	-223.5218926	2178.500492	3.461127857	3.075428291	10.77856039	0.760604659	0.48290546	51.50134272	1002.941486	28.9	2146.643255	7.92E-06	517.1171574	258.5585787	99.86500017	0	0	0	0	0	0	0
5:45:55	-223.5218926	2178.500492	3.461127857	3.075428291	10.77856039	0.760604659	0.48290546	51.50134272	1002.941486	28.9	2146.643255	7.92E-06	517.1171574	258.5585787	99.86500017	0	0	0	0	0	0	0
5:45:55	-223.5218926	2178.500492	3.461127857	3.075428291	10.77856039	0.760604659	0.48290546	51.50134272	1002.941486	28.9	2146.643255	7.92E-06	517.1171574	258.5585787	99.86500017	0	0	0	0	0	0	0
5:45:56	-17.11934499	2146.034716	2.958529463	2.524539285	10.62359092	0.662365585	0.571607596	51.50068747	1002.988585	28.9	2127.962595	4.06E-06	517.1165926	258.5582963	99.86500009	0	0	0	0	0	0	0
5:45:56	-17.11934499	2146.034716	2.958529463	2.524539285	10.62359092	0.662365585	0.571607596	51.50068747	1002.988585	28.9	2127.962595	4.06E-06	517.1165926	258.5582963	99.86500009	0	0	0	0	0	0	0
5:45:56	-17.11934499	2146.034716	2.958529463	2.524539285	10.62359092	0.662365585	0.571607596	51.50068747	1002.988585	28.9	2127.962595	4.06E-06	517.1165926	258.5582963	99.86500009	0	0	0	0	0	0	0
5:45:56	-17.11934499	2146.034716	2.958529463	2.524539285	10.62359092	0.662365585	0.571607596	51.50068747	1002.988585	28.9	2127.962595	4.06E-06	517.1165926	258.5582963	99.86500009	0	0	0	0	0	0	0
5:45:56	-17.11934499	2146.034716	2.958529463	2.524539285	10.62359092	0.662365585	0.571607596	51.50068747	1002.988585	28.9	2127.962595	4.06E-06	517.1165926	258.5582963	99.86500009	0	0	0	0	0	0	0
5:45:56	-17.11934499	2146.034716	2.958529463	2.524539285	10.62359092	0.662365585	0.571607596	51.50068747	1002.988585	28.9	2127.962595	4.06E-06	517.1165926	258.5582963	99.86500009	0	0	0	0	0	0	0
5:45:56	-17.11934499	2146.034716	2.958529463	2.524539285	10.62359092	0.662365585	0.571607596	51.50068747	1002.988585	28.9	2127.962595	4.06E-06	517.1165926	258.5582963	99.86500009	0	0	0	0	0	0	0
5:45:56	-17.11934499	2146.034716	2.958529463	2.524539285	10.62359092	0.662365585	0.571607596	51.50068747	1002.988585	28.9	2127.962595	4.06E-06	517.1165926	258.5582963	99.86500009	0	0	0	0	0	0	0
5:45:56	-17.11934499	2146.034716	2.958529463	2.524539285	10.62359092	0.662365585	0.571607596	51.50068747	1002.988585	28.9	2127.962595	4.06E-06	517.1165926	258.5582963	99.86500009	0	0	0	0	0	0	0
5:45:56	-158.1109606	2125.572647	2.695839085	2.189516114	10.53497455	0.59285918	0.592895089	51.59795199	1002.670611	28.9	2114.46552	2.08E-06	517.9912874	258.9953997	99.86548804	0	0	0	0	0	0	0
5:45:56	-158.1109606	2125.572647	2.695839085	2.189516114	10.53497455	0.59285918	0.592895089	51.59795199	1002.670611	28.9	2114.46552	2.08E-06	517.9912874	258.9953997	99.86548804	0	0	0	0	0	0	0
5:45:56	-158.1109606	2125.572647	2.695839085	2.189516114	10.53497455	0.59285918	0.592895089	51.59795199	1002.670611	28.9	2114.46552	2.08E-06	517.9912874	258.9953997	99.86548804	0	0	0	0	0	0	0
5:45:56	-158.1109606	2125.572647	2.695839085	2.189516114	10.53497455	0.59285918	0.592895089	51.59795199	1002.670611	28.9	2114.46552	2.08E-06	517.9912874	258.9953997	99.86548804	0	0	0	0	0	0	0
5:45:56	-158.1109606	2125.572647	2.695839085	2.189516114	10.53497455	0.59285918	0.592895089	51.59795199	1002.670611	28.9	2114.46552	2.08E-06	517.9912874	258.9953997	99.86548804	0	0	0	0	0	0	0
5:45:56	-158.1109606	2125.572647	2.695839085	2.189516114	10.53497455	0.59285918	0.592895089	51.59795199	1002.670611	28.9	2114.46552	2.08E-06	517.9912874	258.9953997	99.86548804	0	0	0	0	0	0	0
5:45:56	-158.1109606	2125.572647	2.695839085	2.189516114	10.53497455	0.59285918	0.592895089	51.59795199	1002.670611	28.9	2114.46552	2.08E-06	517.9912874	258.9953997	99.86548804	0	0	0	0	0	0	0
5:45:56	-158.1109606	2125.572647	2.695839085	2.189516114	10.53497455	0.59285918	0.592895089	51.59795199	1002.670611	28.9	2114.46552	2.08E-06	517.9912874	258.9953997	99.86548804	0	0	0	0	0	0	0
5:45:56	-153.9081958	2114.729963	2.515589611	2.12400825	10.48947497	0.5554559	0.585482286	51.64775142	1002.507809	28.9	2106.537474	1.06E-06	518.4391312	259.2191966	99.86573788	0	0	0	0	0	0	0
5:45:56	-153.9081958	2114.729963	2.515589611	2.12400825	10.48947497	0.5554559	0.585482286	51.64775142	1002.507809	28.9	2106.537474	1.06E-06	518.4391312	259.2191966	99.86573788	0	0	0	0	0	0	0
5:45:56	-153.9081958	2114.729963	2.515589611	2.12400825	10.48947497	0.5554559	0.585482286	51.64775142	1002.507809	28.9	2106.537474	1.06E-06	518.4391312	259.2191966	99.86573788	0	0	0	0	0	0	0
5:45:56	-153.9081958	2114.729963	2.515589611	2.12400825	10.48947497	0.5554559	0.585482286	51.64775142	1002.507809	28.9	2106.537474	1.06E-06	518.4391312	259.2191966	99.86573788	0	0	0	0	0	0	0
5:45:56	-153.9081958	2114.729963	2.515589611	2.12400825	10.48947497	0.5554559	0.585482286	51.64775142	1002.507809	28.9	2106.537474	1.06E-06	518.4391312	259.2191966	99.86573788	0	0	0	0	0	0	0
5:45:56	-153.9081958	2114.729963	2.515589611	2.12400825	10.48947497	0.5554559	0.585482286	51.64775142	1002.507809	28.9	2106.537474	1.06E-06	518.4391312	259.2191966	99.86573788	0	0	0	0	0	0	0
5:45:56	-153.9081958	2114.729963	2.515589611	2.12400825	10.48947497	0.5554559	0.585482286	51.64775142	1002.507809	28.9	2106.537474	1.06E-06	518.4391312	259.2191966	99.86573788	0	0	0	0	0	0	0
5:45:56	-153.9081958	2114.729963	2.515589611	2.12400825	10.48947497	0.5554559	0.585482286	51.64775142	1002.507809	28.9	2106.537474	1.06E-06	518.4391312	259.2191966	99.86573788	0	0	0	0	0	0	0
5:45:56	-153.9081958	2114.729963	2.515589611	2.12400825	10.48947497	0.5554559	0.585482286	51.64775142	1002.507809	28.9	2106.537474	1.06E-06	518.4391312	259.2191966	99.86573788	0	0	0	0	0	0	0
5:45:56	-86.47149227	2109.039325	2.403517881	2.299188224	10.46386718	0.535713421	0.57066293	51.67324873	1002.424454	28.9	2102.111459	5.44E-07	518.6684271	259.3337807	99.86586579	0	0	0	0	0	0	0
5:45:56	-86.47149227	2109.039325	2.403517881	2.299188224	10.46386718	0.535713421	0.57066293	51.67324873	1002.424454	28.9	2102.111459	5.44E-07	518.6684271	259.3337807	99.86586579	0	0	0	0	0	0	0
5:45:56	-86.47149227	2109.039325	2.403517881	2.299188224	10.46386718	0.535713421	0.57066293	51.67324873	1002.424454	28.9	2102.111459	5.44E-07	518.6684271	259.3337807	99.86586579	0	0	0	0	0	0	0
5:45:56	-86.47149227	2109.039325	2.403517881	2.299188224	10.46386718	0.535713421	0.57066293	51.67324873	1002.424454	28.9	2102.111459	5.44E-07	518.6684271	259.3337807	99.86586579	0	0	0	0	0	0	0
5:45:56	-86.47149227	2109.039325	2.403517881	2.299188224	10.46386718	0.535713421	0.57066293	51.67324873	1002.424454	28.9	2102.111459	5.44E-07	518.6684271	259.3337807	99.86586579	0	0	0	0	0	0	0
5:45:56	-86.47149227	2109.039325	2.403517881	2.299188224	10.46386718	0.535713421	0.57066293	51.67324873	1002.424454	28.9	2102.111459	5.44E-07	518.6684271	259.3337807	99.86586579	0	0	0	0	0	0	0
5:45:57	-86.47149227	2109.039325	2.403517881	2.299188224	10.46386718	0.535713421	0.57066293	51.67324873	1002.424454	28.9	2102.111459	5.44E-07	518.6684271	259.3337807	99.86586579	0	0	0	0	0	0	0
5:45:57	7.881563956	2106.588294	2.282945155	1.901896371	10.450756	0.527669271	0.55549942	51.68630335	1002.381777	28.9	2099.931451	2.79E-07	518.7858267	259.3924477	99.86593129	0	0	0	0	0	0	0
5:45:57	7.881563956	2106.588294	2.282945155	1.901896371	10.450756	0.527669271	0.55549942	51.68630335	1002.381777	28.9	2099.931451	2.79E-07	518.7858267	259.3924477	99.86593129	0	0	0	0	0	0	0
5:45:57	7.881563956	2106.588294	2.282945155	1.901896371	10.450756	0.527669271	0.55549942	51.68630335	1002.381777	28.9	2099.931451	2.79E-07	518.7858267	259.3924477	99.86593129	0	0	0	0	0	0	0
5:45:57	7.881563956	2106.588294	2.282945155	1.901896371	10.450756	0.527669271	0.55549942	51.68630335	1002.381777	28.9	2099.931451	2.79E-07	518.7858267	259.3924477	99.86593129	0	0	0	0	0	0	0
5:45:57	7.881563956	2106.588294	2.282945155	1.901896371	10.450756	0.527669271	0.55549942	51.68630335	1002.381777	28.9	2099.931451	2.79E-07	518.7858267	259.3924477	99.86593129	0	0	0	0	0	0	0
5:45:57	7.881563956	2106.588294	2.282945155	1.901896371	10.450756	0.527669271	0.55549942	51.68630335	1002.381777	28.9	2099.931451	2.79E-07	518.7858267	259.3924477	99.86593129	0	0	0	0	0	0	0
5:45:57	7.881563956	2106.588294	2.282945155	1.901896371	10.450756	0.527669271	0.55549942	51.68630335	1002.381777	28.9	2099.931451	2.79E-07	518.7858267	259.3924477	99.86593129	0	0	0	0	0	0	0
5:45:57	7.881563956	2106.588294	2.282945155	1.901896371	10.450756	0.527669271	0.55549942	51.68630335	1002.381777	28.9	2099.931451	2.79E-07	518.7858267	259.3924477	99.86593129	0	0	0	0	0	0	0
5:45:57	7.881563956	2106.588294	2.282945155	1.901896371	10.450756	0.527669271	0.55549942	51.68630335	1002.381777	28.9	2099.931451	2.79E-07	518.7858267	259.3924477	99.86593129	0	0	0	0	0	0	0
5:45:57	74.71873675	2105.566111	2.233339919	1.943842942	10.44160307	0.524918667	0.543183703	51.69298731	1002.082254	28.9	2098.879071	1.43E-07	518.8459353	259.4224852	99.86596482	0	0	0	0	0	0	0
5:45:57	74.71873675	2105.566111	2.233339919	1.943842942	10.44160307	0.524918667	0.543183703	51.69298731	1002.082254	28.9	2098.879071	1.43E-07	518.8459353	259.4224852	99.86596482	0	0	0	0	0	0	0
5:45:57	74.71873675	2105.566111	2.233339919	1.943842942	10.44160307	0.524918667	0.543183703	51.69298731	1002.082254	28.9	2098.879071	1.43E-07	518.8459353	259.4224852	99.86596482	0	0	0	0	0	0	0
5:45:57	74.71873675	2105.566111	2.233339919	1.943842942	10.44160307	0.524918667	0.543183703	51.69298731	1002.082254	28.9	2098.879071	1.43E-07	518.8459353	259.4224852	99.86596482	0	0	0	0	0	0	0
5:45:57	74.71873675	2105.566111	2.233339919	1.943842942	10.44160307	0.524918667	0.543183703	51.69298731	1002.082254	28.9	2098.879071	1.43E-07	518.8459353	259.4224852	99.86596482	0	0	0	0	0	0	0
5:45:57	74.71873675	2105.566111	2.233339919	1.943842942	10.44160307	0.524918667	0.543183703	51.69298731	1002.082254	28.9	2098.879071	1.43E-07	518.8459353	259.4224852	99.86596482	0	0	0	0	0	0	0
5:45:57	74.71873675	2105.566111	2.233339919	1.943842942	10.44160307	0.524918667	0.543183703	51.69298731	1002.082254	28.9	2098.879071	1.43E-07	518.8459353	259.4224852	99.86596482	0	0	0	0	0	0	0
5:45:57	74.71873675	2105.566111	2.233339919	1.943842942	10.44160307	0.524918667	0.543183703	51.69298731	1002.082254	28.9	2098.879071	1.43E-07	518.8459353	259.4224852	99.86596482	0	0	0	0	0	0	0
5:45:57	-94.78226279	2104.380529	2.315398039	1.873719586	10.43691677	0.520046357	0.533822056	51.6964095	1001.928898	28.9	2097.1565	0.048800073	518.8767109	259.4378644	99.86598199	0	0	0	0	0	0	0
5:45:57	-94.78226279	2104.380529	2.315398039	1.873719586	10.43691677	0.520046357	0.533822056	51.6964095	1001.928898	28.9	2097.1565	0.048800073	518.8767109	259.4378644	99.86598199	0	0	0	0	0	0	0
5:45:57	-94.78226279	2104.380529	2.315398039	1.873719586	10.43691677	0.520046357	0.533822056	51.6964095	1001.928898	28.9	2097.1565	0.048800073	518.8767109	259.4378644	99.86598199	0	0	0	0	0	0	0
5:45:57	-94.78226279	2104.380529	2.315398039	1.873719586	10.43691677	0.520046357	0.533822056	51.6964095	1001.928898	28.9	2097.1565	0.048800073	518.8767109	259.4378644	99.86598199	0	0	0	0	0	0	0
5:45:57	-94.78226279	2104.380529	2.315398039	1.873719586	10.43691677	0.520046357	0.533822056	51.6964095	1001.928898	28.9	2097.1565	0.048800073	518.8767109	259.4378644	99.86598199	0	0	0	0	0	0	0
5:45:57	-94.78226279	2104.380529	2.315398039	1.873719586	10.43691677	0.520046357	0.533822056	51.6964095	1001.928898	28.9	2097.1565	0.048800073	518.8767109	259.4378644	99.86598199	0	0	0	0	0	0	0
5:45:57	-94.78226279	2104.380529	2.315398039	1.873719586	10.43691677	0.520046357	0.533822056	51.6964095	1001.928898	28.9	2097.1565	0.048800073	518.8767109	259.4378644	99.86598199	0	0	0	0	0	0	0
5:45:57	-94.78226279	2104.380529	2.315398039	1.873719586	10.43691677	0.520046357	0.533822056	51.6964095	1001.928898	28.9	2097.1565	0.048800073	518.8767109	259.4378644	99.86598199	0	0	0	0	0	0	0
5:45:57	-252.0491985	2103.522719	2.381179796	1.868824428	10.43451739	0.433295735	0.523188893	51.69816167	1001.85038	28.9	2096.378184	0.073785637	518.892468	259.4457386	99.86599078	0	0	0	0	0	0	0
5:45:57	-252.0491985	2103.522719	2.381179796	1.868824428	10.43451739	0.433295735	0.523188893	51.69816167	1001.85038	28.9	2096.378184	0.073785637	518.892468	259.4457386	99.86599078	0	0	0	0	0	0	0
5:45:57	-252.0491985	2103.522719	2.381179796	1.868824428	10.43451739	0.433295735	0.523188893	51.69816167	1001.85038	28.9	2096.378184	0.073785637	518.892468	259.4457386	99.86599078	0	0	0	0	0	0	0
5:45:57	-252.0491985	2103.522719	2.381179796	1.868824428	10.43451739	0.433295735	0.523188893	51.69816167	1001.85038	28.9	2096.378184	0.073785637	518.892468	259.4457386	99.86599078	0	0	0	0	0	0	0
5:45:57	-252.0491985	2103.522719	2.381179796	1.868824428	10.43451739	0.433295735	0.523188893	51.69816167	1001.85038	28.9	2096.378184	0.073785637	518.892468	259.4457386	99.86599078	0	0	0	0	0	0	0
5:45:57	-252.0491985	2103.522719	2.381179796	1.868824428	10.43451739	0.433295735	0.523188893	51.69816167	1001.85038	28.9	2096.378184	0.073785637	518.892468	259.4457386	99.86599078	0	0	0	0	0	0	0
5:45:58	-252.0491985	2103.522719	2.381179796	1.868824428	10.43451739	0.433295735	0.523188893	51.69816167	1001.85038	28.9	2096.378184	0.073785637	518.892468	259.4457386	99.86599078	0	0	0	0	0	0	0
5:45:58	-252.0491985	2103.522719	2.381179796	1.868824428	10.43451739	0.433295735	0.523188893	51.69816167	1001.85038	28.9	2096.378184	0.073785637	518.892468	259.4457386	99.86599078	0	0	0	0	0	0	0
5:45:58	-252.0491985	2103.522719	2.381179796	1.868824428	10.43451739	0.433295735	0.523188893	51.69816167	1001.85038	28.9	2096.378184	0.073785637	518.892468	259.4457386	99.86599078	0	0	0	0	0	0	0
5:45:58	-112.4702297	2108.725824	2.059012055	1.609054107	10.4850489	-0.639272584	0.266696713	51.69905877	1001.810178	28.9	2096.11123	0.066578246	518.9005356	259.4497702	99.86599528	0	0	0	0	0	0	0
5:45:58	-112.4702297	2108.725824	2.059012055	1.609054107	10.4850489	-0.639272584	0.266696713	51.69905877	1001.810178	28.9	2096.11123	0.066578246	518.9005356	259.4497702	99.86599528	0	0	0	0	0	0	0
5:45:58	-112.4702297	2108.725824	2.059012055	1.609054107	10.4850489	-0.639272584	0.266696713	51.69905877	1001.810178	28.9	2096.11123	0.066578246	518.9005356	259.4497702	99.86599528	0	0	0	0	0	0	0
5:45:58	-112.4702297	2108.725824	2.059012055	1.609054107	10.4850489	-0.639272584	0.266696713	51.69905877	1001.810178	28.9	2096.11123	0.066578246	518.9005356	259.4497702	99.86599528	0	0	0	0	0	0	0
5:45:58	-112.4702297	2108.725824	2.059012055	1.609054107	10.4850489	-0.639272584	0.266696713	51.69905877	1001.810178	28.9	2096.11123	0.066578246	518.9005356	259.4497702	99.86599528	0	0	0	0	0	0	0
5:45:58	-112.4702297	2108.725824	2.059012055	1.609054107	10.4850489	-0.639272584	0.266696713	51.69905877	1001.810178	28.9	2096.11123	0.066578246	518.9005356	259.4497702	99.86599528	0	0	0	0	0	0	0
5:45:58	-112.4702297	2108.725824	2.059012055	1.609054107	10.4850489	-0.639272584	0.266696713	51.69905877	1001.810178	28.9	2096.11123	0.066578246	518.9005356	259.4497702	99.86599528	0	0	0	0	0	0	0
5:45:58	-112.4702297	2108.725824	2.059012055	1.609054107	10.4850489	-0.639272584	0.266696713	51.69905877	1001.810178	28.9	2096.11123	0.066578246	518.9005356	259.4497702	99.86599528	0	0	0	0	0	0	0
5:45:58	-15.90852558	2129.707318	1.445502172	1.146155703	10.64410504	-2.325147563	-0.467347283	51.65071809	1001.789595	28.9	2096.42915	0.034088062	518.1790102	259.0892503	99.86550958	0	0	0	0	0	0	0
5:45:58	-15.90852558	2129.707318	1.445502172	1.146155703	10.64410504	-2.325147563	-0.467347283	51.65071809	1001.789595	28.9	2096.42915	0.034088062	518.1790102	259.0892503	99.86550958	0	0	0	0	0	0	0
5:45:58	-15.90852558	2129.707318	1.445502172	1.146155703	10.64410504	-2.325147563	-0.467347283	51.65071809	1001.789595	28.9	2096.42915	0.034088062	518.1790102	259.0892503	99.86550958	0	0	0	0	0	0	0
5:45:58	-15.90852558	2129.707318	1.445502172	1.146155703	10.64410504	-2.325147563	-0.467347283	51.65071809	1001.789595	28.9	2096.42915	0.034088062	518.1790102	259.0892503	99.86550958	0	0	0	0	0	0	0
5:45:58	-15.90852558	2129.707318	1.445502172	1.146155703	10.64410504	-2.325147563	-0.467347283	51.65071809	1001.789595	28.9	2096.42915	0.034088062	518.1790102	259.0892503	99.86550958	0	0	0	0	0	0	0
5:45:58	-15.90852558	2129.707318	1.445502172	1.146155703	10.64410504	-2.325147563	-0.467347283	51.65071809	1001.789595	28.9	2096.42915	0.034088062	518.1790102	259.0892503	99.86550958	0	0	0	0	0	0	0
5:45:58	-15.90852558	2129.707318	1.445502172	1.146155703	10.64410504	-2.325147563	-0.467347283	51.65071809	1001.789595	28.9	2096.42915	0.034088062	518.1790102	259.0892503	99.86550958	0	0	0	0	0	0	0
5:45:58	-15.90852558	2129.707318	1.445502172	1.146155703	10.64410504	-2.325147563	-0.467347283	51.65071809	1001.789595	28.9	2096.42915	0.034088062	518.1790102	259.0892503	99.86550958	0	0	0	0	0	0	0
5:45:58	-15.90852558	2129.707318	1.445502172	1.146155703	10.64410504	-2.325147563	-0.467347283	51.65071809	1001.789595	28.9	2096.42915	0.034088062	518.1790102	259.0892503	99.86550958	0	0	0	0	0	0	0
5:45:58	134.5395229	2179.194291	0.585281112	0.03566372	10.98622978	-4.192395552	-1.633857809	51.62596766	1001.779057	28.9	2097.770285	0.017453088	517.8095892	258.9046642	99.86526091	0	0	0	0	0	0	0
5:45:58	134.5395229	2179.194291	0.585281112	0.03566372	10.98622978	-4.192395552	-1.633857809	51.62596766	1001.779057	28.9	2097.770285	0.017453088	517.8095892	258.9046642	99.86526091	0	0	0	0	0	0	0
5:45:58	134.5395229	2179.194291	0.585281112	0.03566372	10.98622978	-4.192395552	-1.633857809	51.62596766	1001.779057	28.9	2097.770285	0.017453088	517.8095892	258.9046642	99.86526091	0	0	0	0	0	0	0
5:45:58	134.5395229	2179.194291	0.585281112	0.03566372	10.98622978	-4.192395552	-1.633857809	51.62596766	1001.779057	28.9	2097.770285	0.017453088	517.8095892	258.9046642	99.86526091	0	0	0	0	0	0	0
5:45:58	134.5395229	2179.194291	0.585281112	0.03566372	10.98622978	-4.192395552	-1.633857809	51.62596766	1001.779057	28.9	2097.770285	0.017453088	517.8095892	258.9046642	99.86526091	0	0	0	0	0	0	0
5:45:58	134.5395229	2179.194291	0.585281112	0.03566372	10.98622978	-4.192395552	-1.633857809	51.62596766	1001.779057	28.9	2097.770285	0.017453088	517.8095892	258.9046642	99.86526091	0	0	0	0	0	0	0
5:45:58	134.5395229	2179.194291	0.585281112	0.03566372	10.98622978	-4.192395552	-1.633857809	51.62596766	1001.779057	28.9	2097.770285	0.017453088	517.8095892	258.9046642	99.86526091	0	0	0	0	0	0	0
5:45:58	134.5395229	2179.194291	0.585281112	0.03566372	10.98622978	-4.192395552	-1.633857809	51.62596766	1001.779057	28.9	2097.770285	0.017453088	517.8095892	258.9046642	99.86526091	0	0	0	0	0	0	0
5:45:58	251.1417717	2256.873181	-0.400552071	-0.721604175	11.50033365	-5.990210523	-3.074535198	51.61329544	1001.773661	28.9	2100.802618	0.008935981	517.6204457	258.8101561	99.86513358	0	0	0	0	0	0	0
5:45:58	251.1417717	2256.873181	-0.400552071	-0.721604175	11.50033365	-5.990210523	-3.074535198	51.61329544	1001.773661	28.9	2100.802618	0.008935981	517.6204457	258.8101561	99.86513358	0	0	0	0	0	0	0
5:45:58	251.1417717	2256.873181	-0.400552071	-0.721604175	11.50033365	-5.990210523	-3.074535198	51.61329544	1001.773661	28.9	2100.802618	0.008935981	517.6204457	258.8101561	99.86513358	0	0	0	0	0	0	0
5:45:58	251.1417717	2256.873181	-0.400552071	-0.721604175	11.50033365	-5.990210523	-3.074535198	51.61329544	1001.773661	28.9	2100.802618	0.008935981	517.6204457	258.8101561	99.86513358	0	0	0	0	0	0	0
5:45:59	251.1417717	2256.873181	-0.400552071	-0.721604175	11.50033365	-5.990210523	-3.074535198	51.61329544	1001.773661	28.9	2100.802618	0.008935981	517.6204457	258.8101561	99.86513358	0	0	0	0	0	0	0
5:45:59	251.1417717	2256.873181	-0.400552071	-0.721604175	11.50033365	-5.990210523	-3.074535198	51.61329544	1001.773661	28.9	2100.802618	0.008935981	517.6204457	258.8101561	99.86513358	0	0	0	0	0	0	0
5:45:59	251.1417717	2256.873181	-0.400552071	-0.721604175	11.50033365	-5.990210523	-3.074535198	51.61329544	1001.773661	28.9	2100.802618	0.008935981	517.6204457	258.8101561	99.86513358	0	0	0	0	0	0	0
5:45:59	251.1417717	2256.873181	-0.400552071	-0.721604175	11.50033365	-5.990210523	-3.074535198	51.61329544	1001.773661	28.9	2100.802618	0.008935981	517.6204457	258.8101561	99.86513358	0	0	0	0	0	0	0
5:45:59	453.4620591	2363.793917	-0.96448266	-1.058029338	12.15325883	-7.451123788	-4.592986021	51.60680727	1003.760962	28.9488	2106.170524	0.004575222	517.5236042	258.7617679	99.86506839	0	0	0	0	0	0	0
5:45:59	453.4620591	2363.793917	-0.96448266	-1.058029338	12.15325883	-7.451123788	-4.592986021	51.60680727	1003.760962	28.9488	2106.170524	0.004575222	517.5236042	258.7617679	99.86506839	0	0	0	0	0	0	0
5:45:59	453.4620591	2363.793917	-0.96448266	-1.058029338	12.15325883	-7.451123788	-4.592986021	51.60680727	1003.760962	28.9488	2106.170524	0.004575222	517.5236042	258.7617679	99.86506839	0	0	0	0	0	0	0
5:45:59	453.4620591	2363.793917	-0.96448266	-1.058029338	12.15325883	-7.451123788	-4.592986021	51.60680727	1003.760962	28.9488	2106.170524	0.004575222	517.5236042	258.7617679	99.86506839	0	0	0	0	0	0	0
5:45:59	453.4620591	2363.793917	-0.96448266	-1.058029338	12.15325883	-7.451123788	-4.592986021	51.60680727	1003.760962	28.9488	2106.170524	0.004575222	517.5236042	258.7617679	99.86506839	0	0	0	0	0	0	0
5:45:59	453.4620591	2363.793917	-0.96448266	-1.058029338	12.15325883	-7.451123788	-4.592986021	51.60680727	1003.760962	28.9488	2106.170524	0.004575222	517.5236042	258.7617679	99.86506839	0	0	0	0	0	0	0
5:45:59	453.4620591	2363.793917	-0.96448266	-1.058029338	12.15325883	-7.451123788	-4.592986021	51.60680727	1003.760962	28.9488	2106.170524	0.004575222	517.5236042	258.7617679	99.86506839	0	0	0	0	0	0	0
5:45:59	453.4620591	2363.793917	-0.96448266	-1.058029338	12.15325883	-7.451123788	-4.592986021	51.60680727	1003.760962	28.9488	2106.170524	0.004575222	517.5236042	258.7617679	99.86506839	0	0	0	0	0	0	0
5:45:59	453.4620591	2363.793917	-0.96448266	-1.058029338	12.15325883	-7.451123788	-4.592986021	51.60680727	1003.760962	28.9488	2106.170524	0.004575222	517.5236042	258.7617679	99.86506839	0	0	0	0	0	0	0
5:45:59	539.9923663	2487.064325	-0.872479122	-0.906215021	12.85080452	-8.011439379	-5.932848843	51.50588532	1004.778461	28.9737856	2114.377148	0.002342514	517.4740213	258.7369932	99.86503502	0	0	0	0	0	0	0
5:45:59	539.9923663	2487.064325	-0.872479122	-0.906215021	12.85080452	-8.011439379	-5.932848843	51.50588532	1004.778461	28.9737856	2114.377148	0.002342514	517.4740213	258.7369932	99.86503502	0	0	0	0	0	0	0
5:45:59	539.9923663	2487.064325	-0.872479122	-0.906215021	12.85080452	-8.011439379	-5.932848843	51.50588532	1004.778461	28.9737856	2114.377148	0.002342514	517.4740213	258.7369932	99.86503502	0	0	0	0	0	0	0
5:45:59	539.9923663	2487.064325	-0.872479122	-0.906215021	12.85080452	-8.011439379	-5.932848843	51.50588532	1004.778461	28.9737856	2114.377148	0.002342514	517.4740213	258.7369932	99.86503502	0	0	0	0	0	0	0
5:45:59	539.9923663	2487.064325	-0.872479122	-0.906215021	12.85080452	-8.011439379	-5.932848843	51.50588532	1004.778461	28.9737856	2114.377148	0.002342514	517.4740213	258.7369932	99.86503502	0	0	0	0	0	0	0
5:45:59	539.9923663	2487.064325	-0.872479122	-0.906215021	12.85080452	-8.011439379	-5.932848843	51.50588532	1004.778461	28.9737856	2114.377148	0.002342514	517.4740213	258.7369932	99.86503502	0	0	0	0	0	0	0
5:45:59	539.9923663	2487.064325	-0.872479122	-0.906215021	12.85080452	-8.011439379	-5.932848843	51.50588532	1004.778461	28.9737856	2114.377148	0.002342514	517.4740213	258.7369932	99.86503502	0	0	0	0	0	0	0
5:45:59	539.9923663	2487.064325	-0.872479122	-0.906215021	12.85080452	-8.011439379	-5.932848843	51.50588532	1004.778461	28.9737856	2114.377148	0.002342514	517.4740213	258.7369932	99.86503502	0	0	0	0	0	0	0
5:45:59	298.4304035	2589.929719	0.50661869	0.257649909	13.33206791	-6.811352962	-6.526882608	51.45421328	1005.29942	28.98657823	2125.417492	0.001199367	517.4486349	258.7243085	99.86501793	0	0	0	0	0	0	0
5:45:59	298.4304035	2589.929719	0.50661869	0.257649909	13.33206791	-6.811352962	-6.526882608	51.45421328	1005.29942	28.98657823	2125.417492	0.001199367	517.4486349	258.7243085	99.86501793	0	0	0	0	0	0	0
5:45:59	298.4304035	2589.929719	0.50661869	0.257649909	13.33206791	-6.811352962	-6.526882608	51.45421328	1005.29942	28.98657823	2125.417492	0.001199367	517.4486349	258.7243085	99.86501793	0	0	0	0	0	0	0
5:45:59	298.4304035	2589.929719	0.50661869	0.257649909	13.33206791	-6.811352962	-6.526882608	51.45421328	1005.29942	28.98657823	2125.417492	0.001199367	517.4486349	258.7243085	99.86501793	0	0	0	0	0	0	0
5:45:59	298.4304035	2589.929719	0.50661869	0.257649909	13.33206791	-6.811352962	-6.526882608	51.45421328	1005.29942	28.98657823	2125.417492	0.001199367	517.4486349	258.7243085	99.86501793	0	0	0	0	0	0	0
5:45:59	298.4304035	2589.929719	0.50661869	0.257649909	13.33206791	-6.811352962	-6.526882608	51.45421328	1005.29942	28.98657823	2125.417492	0.001199367	517.4486349	258.7243085	99.86501793	0	0	0	0	0	0	0
5:45:59	298.4304035	2589.929719	0.50661869	0.257649909	13.33206791	-6.811352962	-6.526882608	51.45421328	1005.29942	28.98657823	2125.417492	0.001199367	517.4486349	258.7243085	99.86501793	0	0	0	0	0	0	0
5:45:59	298.4304035	2589.929719	0.50661869	0.257649909	13.33206791	-6.811352962	-6.526882608	51.45421328	1005.29942	28.98657823	2125.417492	0.001199367	517.4486349	258.7243085	99.86501793	0	0	0	0	0	0	0
5:45:59	209.3451106	2631.548096	1.715492769	1.427884754	13.47753077	-4.910500717	-6.220979895	51.4277572	1005.566151	28.99312805	2137.987532	0.000614076	517.4356371	258.717814	99.86500918	0	0	0	0	0	0	0
5:45:59	209.3451106	2631.548096	1.715492769	1.427884754	13.47753077	-4.910500717	-6.220979895	51.4277572	1005.566151	28.99312805	2137.987532	0.000614076	517.4356371	258.717814	99.86500918	0	0	0	0	0	0	0
5:45:59	209.3451106	2631.548096	1.715492769	1.427884754	13.47753077	-4.910500717	-6.220979895	51.4277572	1005.566151	28.99312805	2137.987532	0.000614076	517.4356371	258.717814	99.86500918	0	0	0	0	0	0	0
5:46:00	209.3451106	2631.548096	1.715492769	1.427884754	13.47753077	-4.910500717	-6.220979895	51.4277572	1005.566151	28.99312805	2137.987532	0.000614076	517.4356371	258.717814	99.86500918	0	0	0	0	0	0	0
5:46:00	209.3451106	2631.548096	1.715492769	1.427884754	13.47753077	-4.910500717	-6.220979895	51.4277572	1005.566151	28.99312805	2137.987532	0.000614076	517.4356371	258.717814	99.86500918	0	0	0	0	0	0	0
5:46:00	209.3451106	2631.548096	1.715492769	1.427884754	13.47753077	-4.910500717	-6.220979895	51.4277572	1005.566151	28.99312805	2137.987532	0.000614076	517.4356371	258.717814	99.86500918	0	0	0	0	0	0	0
5:46:00	209.3451106	2631.548096	1.715492769	1.427884754	13.47753077	-4.910500717	-6.220979895	51.4277572	1005.566151	28.99312805	2137.987532	0.000614076	517.4356371	258.717814	99.86500918	0	0	0	0	0	0	0
5:46:00	209.3451106	2631.548096	1.715492769	1.427884754	13.47753077	-4.910500717	-6.220979895	51.4277572	1005.566151	28.99312805	2137.987532	0.000614076	517.4356371	258.717814	99.86500918	0	0	0	0	0	0	0
5:46:00	131.6670006	2621.326033	2.946268298	2.464764994	13.33407176	-2.876288367	-5.232613706	51.41421169	1005.637813	28.99648156	2150.598216	0.000314407	517.4289822	258.7144887	99.8650047	0	0	0	0	0	0	0
5:46:00	131.6670006	2621.326033	2.946268298	2.464764994	13.33407176	-2.876288367	-5.232613706	51.41421169	1005.637813	28.99648156	2150.598216	0.000314407	517.4289822	258.7144887	99.8650047	0	0	0	0	0	0	0
5:46:00	131.6670006	2621.326033	2.946268298	2.464764994	13.33407176	-2.876288367	-5.232613706	51.41421169	1005.637813	28.99648156	2150.598216	0.000314407	517.4289822	258.7144887	99.8650047	0	0	0	0	0	0	0
5:46:00	131.6670006	2621.326033	2.946268298	2.464764994	13.33407176	-2.876288367	-5.232613706	51.41421169	1005.637813	28.99648156	2150.598216	0.000314407	517.4289822	258.7144887	99.8650047	0	0	0	0	0	0	0
5:46:00	131.6670006	2621.326033	2.946268298	2.464764994	13.33407176	-2.876288367	-5.232613706	51.41421169	1005.637813	28.99648156	2150.598216	0.000314407	517.4289822	258.7144887	99.8650047	0	0	0	0	0	0	0
5:46:00	131.6670006	2621.326033	2.946268298	2.464764994	13.33407176	-2.876288367	-5.232613706	51.41421169	1005.637813	28.99648156	2150.598216	0.000314407	517.4289822	258.7144887	99.8650047	0	0	0	0	0	0	0
5:46:00	131.6670006	2621.326033	2.946268298	2.464764994	13.33407176	-2.876288367	-5.232613706	51.41421169	1005.637813	28.99648156	2150.598216	0.000314407	517.4289822	258.7144887	99.8650047	0	0	0	0	0	0	0
5:46:00	131.6670006	2621.326033	2.946268298	2.464764994	13.33407176	-2.876288367	-5.232613706	51.41421169	1005.637813	28.99648156	2150.598216	0.000314407	517.4289822	258.7144887	99.8650047	0	0	0	0	0	0	0
5:46:00	131.6670006	2621.326033	2.946268298	2.464764994	13.33407176	-2.876288367	-5.232613706	51.41421169	1005.637813	28.99648156	2150.598216	0.000314407	517.4289822	258.7144887	99.8650047	0	0	0	0	0	0	0
5:46:00	-190.7894317	2570.822521	4.031457368	3.479063677	12.97399674	-1.029139644	-3.855690218	51.21207638	1005.674504	28.99819856	2162.083687	0.000160976	515.5052949	257.7524022	99.86353841	0	0	0	0	0	0	0
5:46:00	-190.7894317	2570.822521	4.031457368	3.479063677	12.97399674	-1.029139644	-3.855690218	51.21207638	1005.674504	28.99819856	2162.083687	0.000160976	515.5052949	257.7524022	99.86353841	0	0	0	0	0	0	0
5:46:00	-190.7894317	2570.822521	4.031457368	3.479063677	12.97399674	-1.029139644	-3.855690218	51.21207638	1005.674504	28.99819856	2162.083687	0.000160976	515.5052949	257.7524022	99.86353841	0	0	0	0	0	0	0
5:46:00	-190.7894317	2570.822521	4.031457368	3.479063677	12.97399674	-1.029139644	-3.855690218	51.21207638	1005.674504	28.99819856	2162.083687	0.000160976	515.5052949	257.7524022	99.86353841	0	0	0	0	0	0	0
5:46:00	-190.7894317	2570.822521	4.031457368	3.479063677	12.97399674	-1.029139644	-3.855690218	51.21207638	1005.674504	28.99819856	2162.083687	0.000160976	515.5052949	257.7524022	99.86353841	0	0	0	0	0	0	0
5:46:00	-504.858381	2491.005499	4.922906173	4.100848603	12.46444633	0.428144502	-2.373081391	51.10858311	1005.69329	28.99907766	2171.571248	8.24E-05	514.520367	257.2598139	99.86278766	0	0	0	0	0	0	0
5:46:00	-504.858381	2491.005499	4.922906173	4.100848603	12.46444633	0.428144502	-2.373081391	51.10858311	1005.69329	28.99907766	2171.571248	8.24E-05	514.520367	257.2598139	99.86278766	0	0	0	0	0	0	0
5:46:00	-504.858381	2491.005499	4.922906173	4.100848603	12.46444633	0.428144502	-2.373081391	51.10858311	1005.69329	28.99907766	2171.571248	8.24E-05	514.520367	257.2598139	99.86278766	0	0	0	0	0	0	0
5:46:00	-504.858381	2491.005499	4.922906173	4.100848603	12.46444633	0.428144502	-2.373081391	51.10858311	1005.69329	28.99907766	2171.571248	8.24E-05	514.520367	257.2598139	99.86278766	0	0	0	0	0	0	0
5:46:00	-491.1514991	2419.139423	4.91859196	4.265314484	12.04083652	1.057809985	-1.298113672	51.05559455	1005.702909	28.99952776	2177.732775	4.22E-05	514.0160839	257.0076087	99.86240328	0	0	0	0	0	0	0
5:46:00	-491.1514991	2419.139423	4.91859196	4.265314484	12.04083652	1.057809985	-1.298113672	51.05559455	1005.702909	28.99952776	2177.732775	4.22E-05	514.0160839	257.0076087	99.86240328	0	0	0	0	0	0	0
5:46:00	-491.1514991	2419.139423	4.91859196	4.265314484	12.04083652	1.057809985	-1.298113672	51.05559455	1005.702909	28.99952776	2177.732775	4.22E-05	514.0160839	257.0076087	99.86240328	0	0	0	0	0	0	0
5:46:00	-491.1514991	2419.139423	4.91859196	4.265314484	12.04083652	1.057809985	-1.298113672	51.05559455	1005.702909	28.99952776	2177.732775	4.22E-05	514.0160839	257.0076087	99.86240328	0	0	0	0	0	0	0
5:46:00	-491.1514991	2419.139423	4.91859196	4.265314484	12.04083652	1.057809985	-1.298113672	51.05559455	1005.702909	28.99952776	2177.732775	4.22E-05	514.0160839	257.0076087	99.86240328	0	0	0	0	0	0	0
5:46:00	-491.1514991	2419.139423	4.91859196	4.265314484	12.04083652	1.057809985	-1.298113672	51.05559455	1005.702909	28.99952776	2177.732775	4.22E-05	514.0160839	257.0076087	99.86240328	0	0	0	0	0	0	0
5:46:00	-491.1514991	2419.139423	4.91859196	4.265314484	12.04083652	1.057809985	-1.298113672	51.05559455	1005.702909	28.99952776	2177.732775	4.22E-05	514.0160839	257.0076087	99.86240328	0	0	0	0	0	0	0
5:46:00	-491.1514991	2419.139423	4.91859196	4.265314484	12.04083652	1.057809985	-1.298113672	51.05559455	1005.702909	28.99952776	2177.732775	4.22E-05	514.0160839	257.0076087	99.86240328	0	0	0	0	0	0	0
5:46:00	-302.2097995	2359.272065	4.670263084	4.137369016	11.7075803	1.264630712	-0.5676342	51.02846441	1005.707833	28.99975821	2181.658069	2.16E-05	513.757891	256.8784797	99.86220648	0	0	0	0	0	0	0
5:46:01	-302.2097995	2359.272065	4.670263084	4.137369016	11.7075803	1.264630712	-0.5676342	51.02846441	1005.707833	28.99975821	2181.658069	2.16E-05	513.757891	256.8784797	99.86220648	0	0	0	0	0	0	0
5:46:01	-302.2097995	2359.272065	4.670263084	4.137369016	11.7075803	1.264630712	-0.5676342	51.02846441	1005.707833	28.99975821	2181.658069	2.16E-05	513.757891	256.8784797	99.86220648	0	0	0	0	0	0	0
5:46:01	-302.2097995	2359.272065	4.670263084	4.137369016	11.7075803	1.264630712	-0.5676342	51.02846441	1005.707833	28.99975821	2181.658069	2.16E-05	513.757891	256.8784797	99.86220648	0	0	0	0	0	0	0
5:46:01	-302.2097995	2359.272065	4.670263084	4.137369016	11.7075803	1.264630712	-0.5676342	51.02846441	1005.707833	28.99975821	2181.658069	2.16E-05	513.757891	256.8784797	99.86220648	0	0	0	0	0	0	0
5:46:01	-302.2097995	2359.272065	4.670263084	4.137369016	11.7075803	1.264630712	-0.5676342	51.02846441	1005.707833	28.99975821	2181.658069	2.16E-05	513.757891	256.8784797	99.86220648	0	0	0	0	0	0	0
5:46:01	-302.2097995	2359.272065	4.670263084	4.137369016	11.7075803	1.264630712	-0.5676342	51.02846441	1005.707833	28.99975821	2181.658069	2.16E-05	513.757891	256.8784797	99.86220648	0	0	0	0	0	0	0
5:46:01	-302.2097995	2359.272065	4.670263084	4.137369016	11.7075803	1.264630712	-0.5676342	51.02846441	1005.707833	28.99975821	2181.658069	2.16E-05	513.757891	256.8784797	99.86220648	0	0	0	0	0	0	0
5:46:01	-267.0525854	2290.727321	4.386846699	3.989220936	11.34629711	1.181298925	0.013747289	51.08657378	1004.062867	28.95107621	2184.524515	1.11E-05	513.6256962	256.8123656	99.86210572	0	0	0	0	0	0	0
5:46:01	-267.0525854	2290.727321	4.386846699	3.989220936	11.34629711	1.181298925	0.013747289	51.08657378	1004.062867	28.95107621	2184.524515	1.11E-05	513.6256962	256.8123656	99.86210572	0	0	0	0	0	0	0
5:46:01	-267.0525854	2290.727321	4.386846699	3.989220936	11.34629711	1.181298925	0.013747289	51.08657378	1004.062867	28.95107621	2184.524515	1.11E-05	513.6256962	256.8123656	99.86210572	0	0	0	0	0	0	0
5:46:01	-267.0525854	2290.727321	4.386846699	3.989220936	11.34629711	1.181298925	0.013747289	51.08657378	1004.062867	28.95107621	2184.524515	1.11E-05	513.6256962	256.8123656	99.86210572	0	0	0	0	0	0	0
5:46:01	-267.0525854	2290.727321	4.386846699	3.989220936	11.34629711	1.181298925	0.013747289	51.08657378	1004.062867	28.95107621	2184.524515	1.11E-05	513.6256962	256.8123656	99.86210572	0	0	0	0	0	0	0
5:46:01	-267.0525854	2290.727321	4.386846699	3.989220936	11.34629711	1.181298925	0.013747289	51.08657378	1004.062867	28.95107621	2184.524515	1.11E-05	513.6256962	256.8123656	99.86210572	0	0	0	0	0	0	0
5:46:01	-267.0525854	2290.727321	4.386846699	3.989220936	11.34629711	1.181298925	0.013747289	51.08657378	1004.062867	28.95107621	2184.524515	1.11E-05	513.6256962	256.8123656	99.86210572	0	0	0	0	0	0	0
5:46:01	-267.0525854	2290.727321	4.386846699	3.989220936	11.34629711	1.181298925	0.013747289	51.08657378	1004.062867	28.95107621	2184.524515	1.11E-05	513.6256962	256.8123656	99.86210572	0	0	0	0	0	0	0
5:46:01	-349.6317637	2228.886668	4.10885751	3.733961119	11.02976812	1.004865049	0.373414612	51.14192577	1003.220644	28.92615102	2174.510832	5.66E-06	513.5580124	256.7785152	99.86205413	0	0	0	0	0	0	0
5:46:01	-349.6317637	2228.886668	4.10885751	3.733961119	11.02976812	1.004865049	0.373414612	51.14192577	1003.220644	28.92615102	2174.510832	5.66E-06	513.5580124	256.7785152	99.86205413	0	0	0	0	0	0	0
5:46:01	-349.6317637	2228.886668	4.10885751	3.733961119	11.02976812	1.004865049	0.373414612	51.14192577	1003.220644	28.92615102	2174.510832	5.66E-06	513.5580124	256.7785152	99.86205413	0	0	0	0	0	0	0
5:46:01	-349.6317637	2228.886668	4.10885751	3.733961119	11.02976812	1.004865049	0.373414612	51.14192577	1003.220644	28.92615102	2174.510832	5.66E-06	513.5580124	256.7785152	99.86205413	0	0	0	0	0	0	0
5:46:01	-349.6317637	2228.886668	4.10885751	3.733961119	11.02976812	1.004865049	0.373414612	51.14192577	1003.220644	28.92615102	2174.510832	5.66E-06	513.5580124	256.7785152	99.86205413	0	0	0	0	0	0	0
5:46:01	-349.6317637	2228.886668	4.10885751	3.733961119	11.02976812	1.004865049	0.373414612	51.14192577	1003.220644	28.92615102	2174.510832	5.66E-06	513.5580124	256.7785152	99.86205413	0	0	0	0	0	0	0
5:46:01	-349.6317637	2228.886668	4.10885751	3.733961119	11.02976812	1.004865049	0.373414612	51.14192577	1003.220644	28.92615102	2174.510832	5.66E-06	513.5580124	256.7785152	99.86205413	0	0	0	0	0	0	0
5:46:01	-349.6317637	2228.886668	4.10885751	3.733961119	11.02976812	1.004865049	0.373414612	51.14192577	1003.220644	28.92615102	2174.510832	5.66E-06	513.5580124	256.7785152	99.86205413	0	0	0	0	0	0	0
5:46:01	-349.6317637	2228.886668	4.10885751	3.733961119	11.02976812	1.004865049	0.373414612	51.14192577	1003.220644	28.92615102	2174.510832	5.66E-06	513.5580124	256.7785152	99.86205413	0	0	0	0	0	0	0
5:46:01	-205.097767	2178.867662	3.593655045	3.048372093	10.77449728	0.822738905	0.550068281	51.170266	1002.789426	28.91338932	2150.37661	2.90E-06	513.5233584	256.7611838	99.86202771	0	0	0	0	0	0	0
5:46:01	-205.097767	2178.867662	3.593655045	3.048372093	10.77449728	0.822738905	0.550068281	51.170266	1002.789426	28.91338932	2150.37661	2.90E-06	513.5233584	256.7611838	99.86202771	0	0	0	0	0	0	0
5:46:01	-205.097767	2178.867662	3.593655045	3.048372093	10.77449728	0.822738905	0.550068281	51.170266	1002.789426	28.91338932	2150.37661	2.90E-06	513.5233584	256.7611838	99.86202771	0	0	0	0	0	0	0
5:46:01	-205.097767	2178.867662	3.593655045	3.048372093	10.77449728	0.822738905	0.550068281	51.170266	1002.789426	28.91338932	2150.37661	2.90E-06	513.5233584	256.7611838	99.86202771	0	0	0	0	0	0	0
5:46:01	-205.097767	2178.867662	3.593655045	3.048372093	10.77449728	0.822738905	0.550068281	51.170266	1002.789426	28.91338932	2150.37661	2.90E-06	513.5233584	256.7611838	99.86202771	0	0	0	0	0	0	0
5:46:01	-205.097767	2178.867662	3.593655045	3.048372093	10.77449728	0.822738905	0.550068281	51.170266	1002.789426	28.91338932	2150.37661	2.90E-06	513.5233584	256.7611838	99.86202771	0	0	0	0	0	0	0
5:46:01	-205.097767	2178.867662	3.593655045	3.048372093	10.77449728	0.822738905	0.550068281	51.170266	1002.789426	28.91338932	2150.37661	2.90E-06	513.5233584	256.7611838	99.86202771	0	0	0	0	0	0	0
5:46:01	-205.097767	2178.867662	3.593655045	3.048372093	10.77449728	0.822738905	0.550068281	51.170266	1002.789426	28.91338932	2150.37661	2.90E-06	513.5233584	256.7611838	99.86202771	0	0	0	0	0	0	0
5:46:02	-113.2885527	2146.005187	3.153959383	2.664702512	10.62051061	0.69305832	0.60928296	51.18477619	1002.568642	28.90685533	2129.48096	1.48E-06	513.5056155	256.7523101	99.86201419	0	0	0	0	0	0	0
5:46:02	-113.2885527	2146.005187	3.153959383	2.664702512	10.62051061	0.69305832	0.60928296	51.18477619	1002.568642	28.90685533	2129.48096	1.48E-06	513.5056155	256.7523101	99.86201419	0	0	0	0	0	0	0
5:46:02	-113.2885527	2146.005187	3.153959383	2.664702512	10.62051061	0.69305832	0.60928296	51.18477619	1002.568642	28.90685533	2129.48096	1.48E-06	513.5056155	256.7523101	99.86201419	0	0	0	0	0	0	0
5:46:02	-113.2885527	2146.005187	3.153959383	2.664702512	10.62051061	0.69305832	0.60928296	51.18477619	1002.568642	28.90685533	2129.48096	1.48E-06	513.5056155	256.7523101	99.86201419	0	0	0	0	0	0	0
5:46:02	-113.2885527	2146.005187	3.153959383	2.664702512	10.62051061	0.69305832	0.60928296	51.18477619	1002.568642	28.90685533	2129.48096	1.48E-06	513.5056155	256.7523101	99.86201419	0	0	0	0	0	0	0
5:46:02	-113.2885527	2146.005187	3.153959383	2.664702512	10.62051061	0.69305832	0.60928296	51.18477619	1002.568642	28.90685533	2129.48096	1.48E-06	513.5056155	256.7523101	99.86201419	0	0	0	0	0	0	0
5:46:02	-113.2885527	2146.005187	3.153959383	2.664702512	10.62051061	0.69305832	0.60928296	51.18477619	1002.568642	28.90685533	2129.48096	1.48E-06	513.5056155	256.7523101	99.86201419	0	0	0	0	0	0	0
5:46:02	-113.2885527	2146.005187	3.153959383	2.664702512	10.62051061	0.69305832	0.60928296	51.18477619	1002.568642	28.90685533	2129.48096	1.48E-06	513.5056155	256.7523101	99.86201419	0	0	0	0	0	0	0
5:46:02	-147.382555	2125.641352	2.739427204	2.270439686	10.53634943	0.60890986	0.613120876	50.80180541	1004.103089	28.90350993	2116.606268	7.60E-07	510.6973631	255.3481828	99.85956726	0	0	0	0	0	0	0
5:46:02	-147.382555	2125.641352	2.739427204	2.270439686	10.53634943	0.60890986	0.613120876	50.80180541	1004.103089	28.90350993	2116.606268	7.60E-07	510.6973631	255.3481828	99.85956726	0	0	0	0	0	0	0
5:46:02	-147.382555	2125.641352	2.739427204	2.270439686	10.53634943	0.60890986	0.613120876	50.80180541	1004.103089	28.90350993	2116.606268	7.60E-07	510.6973631	255.3481828	99.85956726	0	0	0	0	0	0	0
5:46:02	-147.382555	2125.641352	2.739427204	2.270439686	10.53634943	0.60890986	0.613120876	50.80180541	1004.103089	28.90350993	2116.606268	7.60E-07	510.6973631	255.3481828	99.85956726	0	0	0	0	0	0	0
5:46:02	-147.382555	2125.641352	2.739427204	2.270439686	10.53634943	0.60890986	0.613120876	50.80180541	1004.103089	28.90350993	2116.606268	7.60E-07	510.6973631	255.3481828	99.85956726	0	0	0	0	0	0	0
5:46:02	-147.382555	2125.641352	2.739427204	2.270439686	10.53634943	0.60890986	0.613120876	50.80180541	1004.103089	28.90350993	2116.606268	7.60E-07	510.6973631	255.3481828	99.85956726	0	0	0	0	0	0	0
5:46:02	-147.382555	2125.641352	2.739427204	2.270439686	10.53634943	0.60890986	0.613120876	50.80180541	1004.103089	28.90350993	2116.606268	7.60E-07	510.6973631	255.3481828	99.85956726	0	0	0	0	0	0	0
5:46:02	-147.382555	2125.641352	2.739427204	2.270439686	10.53634943	0.60890986	0.613120876	50.80180541	1004.103089	28.90350993	2116.606268	7.60E-07	510.6973631	255.3481828	99.85956726	0	0	0	0	0	0	0
5:46:02	-147.382555	2125.641352	2.739427204	2.270439686	10.53634943	0.60890986	0.613120876	50.80180541	1004.103089	28.90350993	2116.606268	7.60E-07	510.6973631	255.3481828	99.85956726	0	0	0	0	0	0	0
5:46:02	-52.92007615	2114.350884	2.491386729	2.078681119	10.48786691	0.561489848	0.596125888	50.60572437	1004.888725	28.90179708	2107.990857	3.89E-07	509.2595379	254.6292696	99.85831444	0	0	0	0	0	0	0
5:46:02	-52.92007615	2114.350884	2.491386729	2.078681119	10.48786691	0.561489848	0.596125888	50.60572437	1004.888725	28.90179708	2107.990857	3.89E-07	509.2595379	254.6292696	99.85831444	0	0	0	0	0	0	0
5:46:02	-52.92007615	2114.350884	2.491386729	2.078681119	10.48786691	0.561489848	0.596125888	50.60572437	1004.888725	28.90179708	2107.990857	3.89E-07	509.2595379	254.6292696	99.85831444	0	0	0	0	0	0	0
5:46:02	-52.92007615	2114.350884	2.491386729	2.078681119	10.48786691	0.561489848	0.596125888	50.60572437	1004.888725	28.90179708	2107.990857	3.89E-07	509.2595379	254.6292696	99.85831444	0	0	0	0	0	0	0
5:46:02	-52.92007615	2114.350884	2.491386729	2.078681119	10.48786691	0.561489848	0.596125888	50.60572437	1004.888725	28.90179708	2107.990857	3.89E-07	509.2595379	254.6292696	99.85831444	0	0	0	0	0	0	0
5:46:02	-52.92007615	2114.350884	2.491386729	2.078681119	10.48786691	0.561489848	0.596125888	50.60572437	1004.888725	28.90179708	2107.990857	3.89E-07	509.2595379	254.6292696	99.85831444	0	0	0	0	0	0	0
5:46:02	-52.92007615	2114.350884	2.491386729	2.078681119	10.48786691	0.561489848	0.596125888	50.60572437	1004.888725	28.90179708	2107.990857	3.89E-07	509.2595379	254.6292696	99.85831444	0	0	0	0	0	0	0
5:46:02	-52.92007615	2114.350884	2.491386729	2.078681119	10.48786691	0.561489848	0.596125888	50.60572437	1004.888725	28.90179708	2107.990857	3.89E-07	509.2595379	254.6292696	99.85831444	0	0	0	0	0	0	0
5:46:02	-85.86974299	2108.968869	2.449302005	2.266820733	10.46060386	0.539250802	0.575496455	50.50533088	1005.290971	28.90092011	2103.638991	1.99E-07	508.5233714	254.261186	99.85767299	0	0	0	0	0	0	0
5:46:02	-85.86974299	2108.968869	2.449302005	2.266820733	10.46060386	0.539250802	0.575496455	50.50533088	1005.290971	28.90092011	2103.638991	1.99E-07	508.5233714	254.261186	99.85767299	0	0	0	0	0	0	0
5:46:02	-85.86974299	2108.968869	2.449302005	2.266820733	10.46060386	0.539250802	0.575496455	50.50533088	1005.290971	28.90092011	2103.638991	1.99E-07	508.5233714	254.261186	99.85767299	0	0	0	0	0	0	0
5:46:02	-85.86974299	2108.968869	2.449302005	2.266820733	10.46060386	0.539250802	0.575496455	50.50533088	1005.290971	28.90092011	2103.638991	1.99E-07	508.5233714	254.261186	99.85767299	0	0	0	0	0	0	0
5:46:02	-85.86974299	2108.968869	2.449302005	2.266820733	10.46060386	0.539250802	0.575496455	50.50533088	1005.290971	28.90092011	2103.638991	1.99E-07	508.5233714	254.261186	99.85767299	0	0	0	0	0	0	0
5:46:02	-85.86974299	2108.968869	2.449302005	2.266820733	10.46060386	0.539250802	0.575496455	50.50533088	1005.290971	28.90092011	2103.638991	1.99E-07	508.5233714	254.261186	99.85767299	0	0	0	0	0	0	0
5:46:02	-85.86974299	2108.968869	2.449302005	2.266820733	10.46060386	0.539250802	0.575496455	50.50533088	1005.290971	28.90092011	2103.638991	1.99E-07	508.5233714	254.261186	99.85767299	0	0	0	0	0	0	0
5:46:03	-85.86974299	2108.968869	2.449302005	2.266820733	10.46060386	0.539250802	0.575496455	50.50533088	1005.290971	28.90092011	2103.638991	1.99E-07	508.5233714	254.261186	99.85767299	0	0	0	0	0	0	0
5:46:03	-85.86974299	2108.968869	2.449302005	2.266820733	10.46060386	0.539250802	0.575496455	50.50533088	1005.290971	28.90092011	2103.638991	1.99E-07	508.5233714	254.261186	99.85767299	0	0	0	0	0	0	0
5:46:03	1.081427589	2105.494525	2.364210627	2.194764215	10.44664517	0.524432411	0.557126185	50.45392941	1005.496921	28.90047109	2098.518899	0.048800102	508.1464542	254.0727272	99.85734457	0	0	0	0	0	0	0
5:46:03	1.081427589	2105.494525	2.364210627	2.194764215	10.44664517	0.524432411	0.557126185	50.45392941	1005.496921	28.90047109	2098.518899	0.048800102	508.1464542	254.0727272	99.85734457	0	0	0	0	0	0	0
5:46:03	1.081427589	2105.494525	2.364210627	2.194764215	10.44664517	0.524432411	0.557126185	50.45392941	1005.496921	28.90047109	2098.518899	0.048800102	508.1464542	254.0727272	99.85734457	0	0	0	0	0	0	0
5:46:03	1.081427589	2105.494525	2.364210627	2.194764215	10.44664517	0.524432411	0.557126185	50.45392941	1005.496921	28.90047109	2098.518899	0.048800102	508.1464542	254.0727272	99.85734457	0	0	0	0	0	0	0
5:46:03	1.081427589	2105.494525	2.364210627	2.194764215	10.44664517	0.524432411	0.557126185	50.45392941	1005.496921	28.90047109	2098.518899	0.048800102	508.1464542	254.0727272	99.85734457	0	0	0	0	0	0	0
5:46:03	1.081427589	2105.494525	2.364210627	2.194764215	10.44664517	0.524432411	0.557126185	50.45392941	1005.496921	28.90047109	2098.518899	0.048800102	508.1464542	254.0727272	99.85734457	0	0	0	0	0	0	0
5:46:03	1.081427589	2105.494525	2.364210627	2.194764215	10.44664517	0.524432411	0.557126185	50.45392941	1005.496921	28.90047109	2098.518899	0.048800102	508.1464542	254.0727272	99.85734457	0	0	0	0	0	0	0
5:46:03	1.081427589	2105.494525	2.364210627	2.194764215	10.44664517	0.524432411	0.557126185	50.45392941	1005.496921	28.90047109	2098.518899	0.048800102	508.1464542	254.0727272	99.85734457	0	0	0	0	0	0	0
5:46:03	-47.06102907	2103.761621	2.299875841	2.190215278	10.43849833	0.517061394	0.542712607	50.47641186	1005.324696	28.9490412	2096.014684	0.073785652	507.9534725	253.9762363	99.85717642	0	0	0	0	0	0	0
5:46:03	-47.06102907	2103.761621	2.299875841	2.190215278	10.43849833	0.517061394	0.542712607	50.47641186	1005.324696	28.9490412	2096.014684	0.073785652	507.9534725	253.9762363	99.85717642	0	0	0	0	0	0	0
5:46:03	-47.06102907	2103.761621	2.299875841	2.190215278	10.43849833	0.517061394	0.542712607	50.47641186	1005.324696	28.9490412	2096.014684	0.073785652	507.9534725	253.9762363	99.85717642	0	0	0	0	0	0	0
5:46:03	-47.06102907	2103.761621	2.299875841	2.190215278	10.43849833	0.517061394	0.542712607	50.47641186	1005.324696	28.9490412	2096.014684	0.073785652	507.9534725	253.9762363	99.85717642	0	0	0	0	0	0	0
5:46:03	-47.06102907	2103.761621	2.299875841	2.190215278	10.43849833	0.517061394	0.542712607	50.47641186	1005.324696	28.9490412	2096.014684	0.073785652	507.9534725	253.9762363	99.85717642	0	0	0	0	0	0	0
5:46:03	-47.06102907	2103.761621	2.299875841	2.190215278	10.43849833	0.517061394	0.542712607	50.47641186	1005.324696	28.9490412	2096.014684	0.073785652	507.9534725	253.9762363	99.85717642	0	0	0	0	0	0	0
5:46:03	-47.06102907	2103.761621	2.299875841	2.190215278	10.43849833	0.517061394	0.542712607	50.47641186	1005.324696	28.9490412	2096.014684	0.073785652	507.9534725	253.9762363	99.85717642	0	0	0	0	0	0	0
5:46:03	-47.06102907	2103.761621	2.299875841	2.190215278	10.43849833	0.517061394	0.542712607	50.47641186	1005.324696	28.9490412	2096.014684	0.073785652	507.9534725	253.9762363	99.85717642	0	0	0	0	0	0	0
5:46:03	-32.96705489	2102.838222	2.22720843	1.716190222	10.43288714	0.513023434	0.531756855	50.48792287	1005.236516	28.97390909	2094.841862	0.086578254	507.8546659	253.926833	99.85709033	0	0	0	0	0	0	0
5:46:03	-32.96705489	2102.838222	2.22720843	1.716190222	10.43288714	0.513023434	0.531756855	50.48792287	1005.236516	28.97390909	2094.841862	0.086578254	507.8546659	253.926833	99.85709033	0	0	0	0	0	0	0
5:46:03	-32.96705489	2102.838222	2.22720843	1.716190222	10.43288714	0.513023434	0.531756855	50.48792287	1005.236516	28.97390909	2094.841862	0.086578254	507.8546659	253.926833	99.85709033	0	0	0	0	0	0	0
5:46:03	-32.96705489	2102.838222	2.22720843	1.716190222	10.43288714	0.513023434	0.531756855	50.48792287	1005.236516	28.97390909	2094.841862	0.086578254	507.8546659	253.926833	99.85709033	0	0	0	0	0	0	0
5:46:03	-32.96705489	2102.838222	2.22720843	1.716190222	10.43288714	0.513023434	0.531756855	50.48792287	1005.236516	28.97390909	2094.841862	0.086578254	507.8546659	253.926833	99.85709033	0	0	0	0	0	0	0
5:46:03	-32.96705489	2102.838222	2.22720843	1.716190222	10.43288714	0.513023434	0.531756855	50.48792287	1005.236516	28.97390909	2094.841862	0.086578254	507.8546659	253.926833	99.85709033	0	0	0	0	0	0	0
5:46:03	-32.96705489	2102.838222	2.22720843	1.716190222	10.43288714	0.513023434	0.531756855	50.48792287	1005.236516	28.97390909	2094.841862	0.086578254	507.8546659	253.926833	99.85709033	0	0	0	0	0	0	0
5:46:03	-32.96705489	2102.838222	2.22720843	1.716190222	10.43288714	0.513023434	0.531756855	50.48792287	1005.236516	28.97390909	2094.841862	0.086578254	507.8546659	253.926833	99.85709033	0	0	0	0	0	0	0
5:46:03	-32.96705489	2102.838222	2.22720843	1.716190222	10.43288714	0.513023434	0.531756855	50.48792287	1005.236516	28.97390909	2094.841862	0.086578254	507.8546659	253.926833	99.85709033	0	0	0	0	0	0	0
5:46:03	181.4046599	2103.229882	2.227426716	1.982425394	10.43001422	0.471771998	0.52149951	50.49381651	1005.191368	28.98664146	2094.33957	0.093128066	507.804077	253.9015385	99.85704625	0	0	0	0	0	0	0
5:46:03	181.4046599	2103.229882	2.227426716	1.982425394	10.43001422	0.471771998	0.52149951	50.49381651	1005.191368	28.98664146	2094.33957	0.093128066	507.804077	253.9015385	99.85704625	0	0	0	0	0	0	0
5:46:03	181.4046599	2103.229882	2.227426716	1.982425394	10.43001422	0.471771998	0.52149951	50.49381651	1005.191368	28.98664146	2094.33957	0.093128066	507.804077	253.9015385	99.85704625	0	0	0	0	0	0	0
5:46:03	181.4046599	2103.229882	2.227426716	1.982425394	10.43001422	0.471771998	0.52149951	50.49381651	1005.191368	28.98664146	2094.33957	0.093128066	507.804077	253.9015385	99.85704625	0	0	0	0	0	0	0
5:46:03	181.4046599	2103.229882	2.227426716	1.982425394	10.43001422	0.471771998	0.52149951	50.49381651	1005.191368	28.98664146	2094.33957	0.093128066	507.804077	253.9015385	99.85704625	0	0	0	0	0	0	0
5:46:03	181.4046599	2103.229882	2.227426716	1.982425394	10.43001422	0.471771998	0.52149951	50.49381651	1005.191368	28.98664146	2094.33957	0.093128066	507.804077	253.9015385	99.85704625	0	0	0	0	0	0	0
5:46:04	181.4046599	2103.229882	2.227426716	1.982425394	10.43001422	0.471771998	0.52149951	50.49381651	1005.191368	28.98664146	2094.33957	0.093128066	507.804077	253.9015385	99.85704625	0	0	0	0	0	0	0
5:46:04	181.4046599	2103.229882	2.227426716	1.982425394	10.43001422	0.471771998	0.52149951	50.49381651	1005.191368	28.98664146	2094.33957	0.093128066	507.804077	253.9015385	99.85704625	0	0	0	0	0	0	0
5:46:04	88.61060187	2106.785859	1.939882479	1.673625802	10.47283128	-0.536876737	0.295687749	50.49683405	1005.168253	28.99316043	2094.20534	0.09648157	507.7781754	253.8885877	99.85702368	0	0	0	0	0	0	0
5:46:04	88.61060187	2106.785859	1.939882479	1.673625802	10.47283128	-0.536876737	0.295687749	50.49683405	1005.168253	28.99316043	2094.20534	0.09648157	507.7781754	253.8885877	99.85702368	0	0	0	0	0	0	0
5:46:04	88.61060187	2106.785859	1.939882479	1.673625802	10.47283128	-0.536876737	0.295687749	50.49683405	1005.168253	28.99316043	2094.20534	0.09648157	507.7781754	253.8885877	99.85702368	0	0	0	0	0	0	0
5:46:04	88.61060187	2106.785859	1.939882479	1.673625802	10.47283128	-0.536876737	0.295687749	50.49683405	1005.168253	28.99316043	2094.20534	0.09648157	507.7781754	253.8885877	99.85702368	0	0	0	0	0	0	0
5:46:04	88.61060187	2106.785859	1.939882479	1.673625802	10.47283128	-0.536876737	0.295687749	50.49683405	1005.168253	28.99316043	2094.20534	0.09648157	507.7781754	253.8885877	99.85702368	0	0	0	0	0	0	0
5:46:04	88.61060187	2106.785859	1.939882479	1.673625802	10.47283128	-0.536876737	0.295687749	50.49683405	1005.168253	28.99316043	2094.20534	0.09648157	507.7781754	253.8885877	99.85702368	0	0	0	0	0	0	0
5:46:04	88.61060187	2106.785859	1.939882479	1.673625802	10.47283128	-0.536876737	0.295687749	50.49683405	1005.168253	28.99316043	2094.20534	0.09648157	507.7781754	253.8885877	99.85702368	0	0	0	0	0	0	0
5:46:04	88.61060187	2106.785859	1.939882479	1.673625802	10.47283128	-0.536876737	0.295687749	50.49683405	1005.168253	28.99316043	2094.20534	0.09648157	507.7781754	253.8885877	99.85702368	0	0	0	0	0	0	0
5:46:04	94.85213216	2125.842848	1.408131829	1.37644841	10.62129762	-2.192296889	-0.400631873	50.79117904	1003.612385	28.99649814	2094.560742	0.098198564	509.9828738	254.9911809	99.85896412	0	0	0	0	0	0	0
5:46:04	94.85213216	2125.842848	1.408131829	1.37644841	10.62129762	-2.192296889	-0.400631873	50.79117904	1003.612385	28.99649814	2094.560742	0.098198564	509.9828738	254.9911809	99.85896412	0	0	0	0	0	0	0
5:46:04	94.85213216	2125.842848	1.408131829	1.37644841	10.62129762	-2.192296889	-0.400631873	50.79117904	1003.612385	28.99649814	2094.560742	0.098198564	509.9828738	254.9911809	99.85896412	0	0	0	0	0	0	0
5:46:04	94.85213216	2125.842848	1.408131829	1.37644841	10.62129762	-2.192296889	-0.400631873	50.79117904	1003.612385	28.99649814	2094.560742	0.098198564	509.9828738	254.9911809	99.85896412	0	0	0	0	0	0	0
5:46:04	94.85213216	2125.842848	1.408131829	1.37644841	10.62129762	-2.192296889	-0.400631873	50.79117904	1003.612385	28.99649814	2094.560742	0.098198564	509.9828738	254.9911809	99.85896412	0	0	0	0	0	0	0
5:46:04	94.85213216	2125.842848	1.408131829	1.37644841	10.62129762	-2.192296889	-0.400631873	50.79117904	1003.612385	28.99649814	2094.560742	0.098198564	509.9828738	254.9911809	99.85896412	0	0	0	0	0	0	0
5:46:04	94.85213216	2125.842848	1.408131829	1.37644841	10.62129762	-2.192296889	-0.400631873	50.79117904	1003.612385	28.99649814	2094.560742	0.098198564	509.9828738	254.9911809	99.85896412	0	0	0	0	0	0	0
5:46:04	94.85213216	2125.842848	1.408131829	1.37644841	10.62129762	-2.192296889	-0.400631873	50.79117904	1003.612385	28.99649814	2094.560742	0.098198564	509.9828738	254.9911809	99.85896412	0	0	0	0	0	0	0
5:46:04	94.85213216	2125.842848	1.408131829	1.37644841	10.62129762	-2.192296889	-0.400631873	50.79117904	1003.612385	28.99649814	2094.560742	0.098198564	509.9828738	254.9911809	99.85896412	0	0	0	0	0	0	0
5:46:04	134.5327557	2173.060442	0.637123497	0.636661586	10.95064038	-4.053240007	-1.538627519	50.94188367	1002.815781	28.99820705	2095.854876	0.050277665	511.1116794	255.5557086	99.85995763	0	0	0	0	0	0	0
5:46:04	134.5327557	2173.060442	0.637123497	0.636661586	10.95064038	-4.053240007	-1.538627519	50.94188367	1002.815781	28.99820705	2095.854876	0.050277665	511.1116794	255.5557086	99.85995763	0	0	0	0	0	0	0
5:46:04	134.5327557	2173.060442	0.637123497	0.636661586	10.95064038	-4.053240007	-1.538627519	50.94188367	1002.815781	28.99820705	2095.854876	0.050277665	511.1116794	255.5557086	99.85995763	0	0	0	0	0	0	0
5:46:04	134.5327557	2173.060442	0.637123497	0.636661586	10.95064038	-4.053240007	-1.538627519	50.94188367	1002.815781	28.99820705	2095.854876	0.050277665	511.1116794	255.5557086	99.85995763	0	0	0	0	0	0	0
5:46:04	134.5327557	2173.060442	0.637123497	0.636661586	10.95064038	-4.053240007	-1.538627519	50.94188367	1002.815781	28.99820705	2095.854876	0.050277665	511.1116794	255.5557086	99.85995763	0	0	0	0	0	0	0
5:46:04	134.5327557	2173.060442	0.637123497	0.636661586	10.95064038	-4.053240007	-1.538627519	50.94188367	1002.815781	28.99820705	2095.854876	0.050277665	511.1116794	255.5557086	99.85995763	0	0	0	0	0	0	0
5:46:04	134.5327557	2173.060442	0.637123497	0.636661586	10.95064038	-4.053240007	-1.538627519	50.94188367	1002.815781	28.99820705	2095.854876	0.050277665	511.1116794	255.5557086	99.85995763	0	0	0	0	0	0	0
5:46:04	134.5327557	2173.060442	0.637123497	0.636661586	10.95064038	-4.053240007	-1.538627519	50.94188367	1002.815781	28.99820705	2095.854876	0.050277665	511.1116794	255.5557086	99.85995763	0	0	0	0	0	0	0
5:46:04	268.7578909	2250.19481	-0.31272877	-0.139093268	11.45374387	-5.858458884	-2.96428929	51.01904444	1002.40792	28.99908201	2098.774064	0.025742164	511.6896278	255.8447468	99.86046631	0	0	0	0	0	0	0
5:46:04	268.7578909	2250.19481	-0.31272877	-0.139093268	11.45374387	-5.858458884	-2.96428929	51.01904444	1002.40792	28.99908201	2098.774064	0.025742164	511.6896278	255.8447468	99.86046631	0	0	0	0	0	0	0
5:46:04	268.7578909	2250.19481	-0.31272877	-0.139093268	11.45374387	-5.858458884	-2.96428929	51.01904444	1002.40792	28.99908201	2098.774064	0.025742164	511.6896278	255.8447468	99.86046631	0	0	0	0	0	0	0
5:46:04	268.7578909	2250.19481	-0.31272877	-0.139093268	11.45374387	-5.858458884	-2.96428929	51.01904444	1002.40792	28.99908201	2098.774064	0.025742164	511.6896278	255.8447468	99.86046631	0	0	0	0	0	0	0
5:46:05	268.7578909	2250.19481	-0.31272877	-0.139093268	11.45374387	-5.858458884	-2.96428929	51.01904444	1002.40792	28.99908201	2098.774064	0.025742164	511.6896278	255.8447468	99.86046631	0	0	0	0	0	0	0
5:46:05	268.7578909	2250.19481	-0.31272877	-0.139093268	11.45374387	-5.858458884	-2.96428929	51.01904444	1002.40792	28.99908201	2098.774064	0.025742164	511.6896278	255.8447468	99.86046631	0	0	0	0	0	0	0
5:46:05	268.7578909	2250.19481	-0.31272877	-0.139093268	11.45374387	-5.858458884	-2.96428929	51.01904444	1002.40792	28.99908201	2098.774064	0.025742164	511.6896278	255.8447468	99.86046631	0	0	0	0	0	0	0
5:46:05	268.7578909	2250.19481	-0.31272877	-0.139093268	11.45374387	-5.858458884	-2.96428929	51.01904444	1002.40792	28.99908201	2098.774064	0.025742164	511.6896278	255.8447468	99.86046631	0	0	0	0	0	0	0
5:46:05	400.5556561	2354.973543	-0.93609313	-0.818407753	12.10042886	-7.356458948	-4.482876116	51.05855075	1002.199095	28.96352999	2103.985193	0.013179988	511.9855375	255.9927344	99.86072675	0	0	0	0	0	0	0
5:46:05	400.5556561	2354.973543	-0.93609313	-0.818407753	12.10042886	-7.356458948	-4.482876116	51.05855075	1002.199095	28.96352999	2103.985193	0.013179988	511.9855375	255.9927344	99.86072675	0	0	0	0	0	0	0
5:46:05	400.5556561	2354.973543	-0.93609313	-0.818407753	12.10042886	-7.356458948	-4.482876116	51.05855075	1002.199095	28.96352999	2103.985193	0.013179988	511.9855375	255.9927344	99.86072675	0	0	0	0	0	0	0
5:46:05	400.5556561	2354.973543	-0.93609313	-0.818407753	12.10042886	-7.356458948	-4.482876116	51.05855075	1002.199095	28.96352999	2103.985193	0.013179988	511.9855375	255.9927344	99.86072675	0	0	0	0	0	0	0
5:46:05	400.5556561	2354.973543	-0.93609313	-0.818407753	12.10042886	-7.356458948	-4.482876116	51.05855075	1002.199095	28.96352999	2103.985193	0.013179988	511.9855375	255.9927344	99.86072675	0	0	0	0	0	0	0
5:46:05	400.5556561	2354.973543	-0.93609313	-0.818407753	12.10042886	-7.356458948	-4.482876116	51.05855075	1002.199095	28.96352999	2103.985193	0.013179988	511.9855375	255.9927344	99.86072675	0	0	0	0	0	0	0
5:46:05	400.5556561	2354.973543	-0.93609313	-0.818407753	12.10042886	-7.356458948	-4.482876116	51.05855075	1002.199095	28.96352999	2103.985193	0.013179988	511.9855375	255.9927344	99.86072675	0	0	0	0	0	0	0
5:46:05	400.5556561	2354.973543	-0.93609313	-0.818407753	12.10042886	-7.356458948	-4.482876116	51.05855075	1002.199095	28.96352999	2103.985193	0.013179988	511.9855375	255.9927344	99.86072675	0	0	0	0	0	0	0
5:46:05	435.0710719	2476.841486	-0.990567683	-0.84744877	12.80300358	-8.061082982	-5.851528572	51.07877798	1002.092177	28.93252735	2112.004139	0.006748154	512.1370432	256.068504	99.8608601	0	0	0	0	0	0	0
5:46:05	435.0710719	2476.841486	-0.990567683	-0.84744877	12.80300358	-8.061082982	-5.851528572	51.07877798	1002.092177	28.93252735	2112.004139	0.006748154	512.1370432	256.068504	99.8608601	0	0	0	0	0	0	0
5:46:05	435.0710719	2476.841486	-0.990567683	-0.84744877	12.80300358	-8.061082982	-5.851528572	51.07877798	1002.092177	28.93252735	2112.004139	0.006748154	512.1370432	256.068504	99.8608601	0	0	0	0	0	0	0
5:46:05	435.0710719	2476.841486	-0.990567683	-0.84744877	12.80300358	-8.061082982	-5.851528572	51.07877798	1002.092177	28.93252735	2112.004139	0.006748154	512.1370432	256.068504	99.8608601	0	0	0	0	0	0	0
5:46:05	435.0710719	2476.841486	-0.990567683	-0.84744877	12.80300358	-8.061082982	-5.851528572	51.07877798	1002.092177	28.93252735	2112.004139	0.006748154	512.1370432	256.068504	99.8608601	0	0	0	0	0	0	0
5:46:05	435.0710719	2476.841486	-0.990567683	-0.84744877	12.80300358	-8.061082982	-5.851528572	51.07877798	1002.092177	28.93252735	2112.004139	0.006748154	512.1370432	256.068504	99.8608601	0	0	0	0	0	0	0
5:46:05	435.0710719	2476.841486	-0.990567683	-0.84744877	12.80300358	-8.061082982	-5.851528572	51.07877798	1002.092177	28.93252735	2112.004139	0.006748154	512.1370432	256.068504	99.8608601	0	0	0	0	0	0	0
5:46:05	435.0710719	2476.841486	-0.990567683	-0.84744877	12.80300358	-8.061082982	-5.851528572	51.07877798	1002.092177	28.93252735	2112.004139	0.006748154	512.1370432	256.068504	99.8608601	0	0	0	0	0	0	0
5:46:05	435.0710719	2476.841486	-0.990567683	-0.84744877	12.80300358	-8.061082982	-5.851528572	51.07877798	1002.092177	28.93252735	2112.004139	0.006748154	512.1370432	256.068504	99.8608601	0	0	0	0	0	0	0
5:46:05	144.7796768	2583.028337	0.471445346	0.44649823	13.30936183	-6.948522487	-6.516294629	51.08913433	1002.037434	28.91665401	2122.896903	0.003455055	512.2146141	256.107298	99.86092837	0	0	0	0	0	0	0
5:46:05	144.7796768	2583.028337	0.471445346	0.44649823	13.30936183	-6.948522487	-6.516294629	51.08913433	1002.037434	28.91665401	2122.896903	0.003455055	512.2146141	256.107298	99.86092837	0	0	0	0	0	0	0
5:46:05	144.7796768	2583.028337	0.471445346	0.44649823	13.30936183	-6.948522487	-6.516294629	51.08913433	1002.037434	28.91665401	2122.896903	0.003455055	512.2146141	256.107298	99.86092837	0	0	0	0	0	0	0
5:46:05	144.7796768	2583.028337	0.471445346	0.44649823	13.30936183	-6.948522487	-6.516294629	51.08913433	1002.037434	28.91665401	2122.896903	0.003455055	512.2146141	256.107298	99.86092837	0	0	0	0	0	0	0
5:46:05	144.7796768	2583.028337	0.471445346	0.44649823	13.30936183	-6.948522487	-6.516294629	51.08913433	1002.037434	28.91665401	2122.896903	0.003455055	512.2146141	256.107298	99.86092837	0	0	0	0	0	0	0
5:46:05	144.7796768	2583.028337	0.471445346	0.44649823	13.30936183	-6.948522487	-6.516294629	51.08913433	1002.037434	28.91665401	2122.896903	0.003455055	512.2146141	256.107298	99.86092837	0	0	0	0	0	0	0
5:46:05	144.7796768	2583.028337	0.471445346	0.44649823	13.30936183	-6.948522487	-6.516294629	51.08913433	1002.037434	28.91665401	2122.896903	0.003455055	512.2146141	256.107298	99.86092837	0	0	0	0	0	0	0
5:46:05	144.7796768	2583.028337	0.471445346	0.44649823	13.30936183	-6.948522487	-6.516294629	51.08913433	1002.037434	28.91665401	2122.896903	0.003455055	512.2146141	256.107298	99.86092837	0	0	0	0	0	0	0
5:46:05	195.9334985	2629.779004	1.698036017	1.471447094	13.47919326	-5.070907513	-6.27380685	51.09443678	1002.009406	28.90852685	2135.449246	0.001768988	512.2543304	256.1271606	99.86096332	0	0	0	0	0	0	0
5:46:05	195.9334985	2629.779004	1.698036017	1.471447094	13.47919326	-5.070907513	-6.27380685	51.09443678	1002.009406	28.90852685	2135.449246	0.001768988	512.2543304	256.1271606	99.86096332	0	0	0	0	0	0	0
5:46:05	195.9334985	2629.779004	1.698036017	1.471447094	13.47919326	-5.070907513	-6.27380685	51.09443678	1002.009406	28.90852685	2135.449246	0.001768988	512.2543304	256.1271606	99.86096332	0	0	0	0	0	0	0
5:46:06	195.9334985	2629.779004	1.698036017	1.471447094	13.47919326	-5.070907513	-6.27380685	51.09443678	1002.009406	28.90852685	2135.449246	0.001768988	512.2543304	256.1271606	99.86096332	0	0	0	0	0	0	0
5:46:06	195.9334985	2629.779004	1.698036017	1.471447094	13.47919326	-5.070907513	-6.27380685	51.09443678	1002.009406	28.90852685	2135.449246	0.001768988	512.2543304	256.1271606	99.86096332	0	0	0	0	0	0	0
5:46:06	195.9334985	2629.779004	1.698036017	1.471447094	13.47919326	-5.070907513	-6.27380685	51.09443678	1002.009406	28.90852685	2135.449246	0.001768988	512.2543304	256.1271606	99.86096332	0	0	0	0	0	0	0
5:46:06	195.9334985	2629.779004	1.698036017	1.471447094	13.47919326	-5.070907513	-6.27380685	51.09443678	1002.009406	28.90852685	2135.449246	0.001768988	512.2543304	256.1271606	99.86096332	0	0	0	0	0	0	0
5:46:06	195.9334985	2629.779004	1.698036017	1.471447094	13.47919326	-5.070907513	-6.27380685	51.09443678	1002.009406	28.90852685	2135.449246	0.001768988	512.2543304	256.1271606	99.86096332	0	0	0	0	0	0	0
5:46:06	-24.49810475	2624.412498	2.956698441	2.882420912	13.36056295	-3.028456647	-5.326517107	51.09715163	999.3847441	28.90436575	2148.152398	0.000905722	512.2746652	256.1373302	99.86098122	0	0	0	0	0	0	0
5:46:06	-24.49810475	2624.412498	2.956698441	2.882420912	13.36056295	-3.028456647	-5.326517107	51.09715163	999.3847441	28.90436575	2148.152398	0.000905722	512.2746652	256.1373302	99.86098122	0	0	0	0	0	0	0
5:46:06	-24.49810475	2624.412498	2.956698441	2.882420912	13.36056295	-3.028456647	-5.326517107	51.09715163	999.3847441	28.90436575	2148.152398	0.000905722	512.2746652	256.1373302	99.86098122	0	0	0	0	0	0	0
5:46:06	-24.49810475	2624.412498	2.956698441	2.882420912	13.36056295	-3.028456647	-5.326517107	51.09715163	999.3847441	28.90436575	2148.152398	0.000905722	512.2746652	256.1373302	99.86098122	0	0	0	0	0	0	0
5:46:06	-24.49810475	2624.412498	2.956698441	2.882420912	13.36056295	-3.028456647	-5.326517107	51.09715163	999.3847441	28.90436575	2148.152398	0.000905722	512.2746652	256.1373302	99.86098122	0	0	0	0	0	0	0
5:46:06	-24.49810475	2624.412498	2.956698441	2.882420912	13.36056295	-3.028456647	-5.326517107	51.09715163	999.3847441	28.90436575	2148.152398	0.000905722	512.2746652	256.1373302	99.86098122	0	0	0	0	0	0	0
5:46:06	-24.49810475	2624.412498	2.956698441	2.882420912	13.36056295	-3.028456647	-5.326517107	51.09715163	999.3847441	28.90436575	2148.152398	0.000905722	512.2746652	256.1373302	99.86098122	0	0	0	0	0	0	0
5:46:06	-24.49810475	2624.412498	2.956698441	2.882420912	13.36056295	-3.028456647	-5.326517107	51.09715163	999.3847441	28.90436575	2148.152398	0.000905722	512.2746652	256.1373302	99.86098122	0	0	0	0	0	0	0
5:46:06	-134.5102936	2579.253671	4.027341602	3.615831507	13.02183223	-1.142977803	-3.964784759	51.24494163	998.040917	28.90223526	2159.848084	0.00046373	512.4095166	256.2045131	99.86099039	0	0	0	0	0	0	0
5:46:06	-134.5102936	2579.253671	4.027341602	3.615831507	13.02183223	-1.142977803	-3.964784759	51.24494163	998.040917	28.90223526	2159.848084	0.00046373	512.4095166	256.2045131	99.86099039	0	0	0	0	0	0	0
5:46:06	-134.5102936	2579.253671	4.027341602	3.615831507	13.02183223	-1.142977803	-3.964784759	51.24494163	998.040917	28.90223526	2159.848084	0.00046373	512.4095166	256.2045131	99.86099039	0	0	0	0	0	0	0
5:46:06	-134.5102936	2579.253671	4.027341602	3.615831507	13.02183223	-1.142977803	-3.964784759	51.24494163	998.040917	28.90223526	2159.848084	0.00046373	512.4095166	256.2045131	99.86099039	0	0	0	0	0	0	0
5:46:06	-134.5102936	2579.253671	4.027341602	3.615831507	13.02183223	-1.142977803	-3.964784759	51.24494163	998.040917	28.90223526	2159.848084	0.00046373	512.4095166	256.2045131	99.86099039	0	0	0	0	0	0	0
5:46:06	-134.5102936	2579.253671	4.027341602	3.615831507	13.02183223	-1.142977803	-3.964784759	51.24494163	998.040917	28.90223526	2159.848084	0.00046373	512.4095166	256.2045131	99.86099039	0	0	0	0	0	0	0
5:46:06	-134.5102936	2579.253671	4.027341602	3.615831507	13.02183223	-1.142977803	-3.964784759	51.24494163	998.040917	28.90223526	2159.848084	0.00046373	512.4095166	256.2045131	99.86099039	0	0	0	0	0	0	0
5:46:06	-134.5102936	2579.253671	4.027341602	3.615831507	13.02183223	-1.142977803	-3.964784759	51.24494163	998.040917	28.90223526	2159.848084	0.00046373	512.4095166	256.2045131	99.86099039	0	0	0	0	0	0	0
5:46:06	-134.5102936	2579.253671	4.027341602	3.615831507	13.02183223	-1.142977803	-3.964784759	51.24494163	998.040917	28.90223526	2159.848084	0.00046373	512.4095166	256.2045131	99.86099039	0	0	0	0	0	0	0
5:46:06	-265.5612063	2501.52728	4.8483189	4.355905732	12.5255941	0.351883365	-2.476617797	51.32061012	997.3528775	28.90114445	2169.629875	0.00023743	512.4785605	256.2389107	99.86099508	0	0	0	0	0	0	0
5:46:06	-265.5612063	2501.52728	4.8483189	4.355905732	12.5255941	0.351883365	-2.476617797	51.32061012	997.3528775	28.90114445	2169.629875	0.00023743	512.4785605	256.2389107	99.86099508	0	0	0	0	0	0	0
5:46:06	-265.5612063	2501.52728	4.8483189	4.355905732	12.5255941	0.351883365	-2.476617797	51.32061012	997.3528775	28.90114445	2169.629875	0.00023743	512.4785605	256.2389107	99.86099508	0	0	0	0	0	0	0
5:46:06	-265.5612063	2501.52728	4.8483189	4.355905732	12.5255941	0.351883365	-2.476617797	51.32061012	997.3528775	28.90114445	2169.629875	0.00023743	512.4785605	256.2389107	99.86099508	0	0	0	0	0	0	0
5:46:06	-265.5612063	2501.52728	4.8483189	4.355905732	12.5255941	0.351883365	-2.476617797	51.32061012	997.3528775	28.90114445	2169.629875	0.00023743	512.4785605	256.2389107	99.86099508	0	0	0	0	0	0	0
5:46:06	-265.5612063	2501.52728	4.8483189	4.355905732	12.5255941	0.351883365	-2.476617797	51.32061012	997.3528775	28.90114445	2169.629875	0.00023743	512.4785605	256.2389107	99.86099508	0	0	0	0	0	0	0
5:46:06	-265.5612063	2501.52728	4.8483189	4.355905732	12.5255941	0.351883365	-2.476617797	51.32061012	997.3528775	28.90114445	2169.629875	0.00023743	512.4785605	256.2389107	99.86099508	0	0	0	0	0	0	0
5:46:06	-265.5612063	2501.52728	4.8483189	4.355905732	12.5255941	0.351883365	-2.476617797	51.32061012	997.3528775	28.90114445	2169.629875	0.00023743	512.4785605	256.2389107	99.86099508	0	0	0	0	0	0	0
5:46:06	-295.8690976	2405.917519	4.838835277	4.296975735	11.98115218	0.925540283	-1.188668312	51.35935238	997.0006013	28.90058596	2176.887576	0.000121564	512.513911	256.2565223	99.86099748	0	0	0	0	0	0	0
5:46:06	-295.8690976	2405.917519	4.838835277	4.296975735	11.98115218	0.925540283	-1.188668312	51.35935238	997.0006013	28.90058596	2176.887576	0.000121564	512.513911	256.2565223	99.86099748	0	0	0	0	0	0	0
5:46:07	-295.8690976	2405.917519	4.838835277	4.296975735	11.98115218	0.925540283	-1.188668312	51.35935238	997.0006013	28.90058596	2176.887576	0.000121564	512.513911	256.2565223	99.86099748	0	0	0	0	0	0	0
5:46:07	-295.8690976	2405.917519	4.838835277	4.296975735	11.98115218	0.925540283	-1.188668312	51.35935238	997.0006013	28.90058596	2176.887576	0.000121564	512.513911	256.2565223	99.86099748	0	0	0	0	0	0	0
5:46:07	-295.8690976	2405.917519	4.838835277	4.296975735	11.98115218	0.925540283	-1.188668312	51.35935238	997.0006013	28.90058596	2176.887576	0.000121564	512.513911	256.2565223	99.86099748	0	0	0	0	0	0	0
5:46:07	-295.8690976	2405.917519	4.838835277	4.296975735	11.98115218	0.925540283	-1.188668312	51.35935238	997.0006013	28.90058596	2176.887576	0.000121564	512.513911	256.2565223	99.86099748	0	0	0	0	0	0	0
5:46:07	-295.8690976	2405.917519	4.838835277	4.296975735	11.98115218	0.925540283	-1.188668312	51.35935238	997.0006013	28.90058596	2176.887576	0.000121564	512.513911	256.2565223	99.86099748	0	0	0	0	0	0	0
5:46:07	-295.8690976	2405.917519	4.838835277	4.296975735	11.98115218	0.925540283	-1.188668312	51.35935238	997.0006013	28.90058596	2176.887576	0.000121564	512.513911	256.2565223	99.86099748	0	0	0	0	0	0	0
5:46:07	-295.8690976	2405.917519	4.838835277	4.296975735	11.98115218	0.925540283	-1.188668312	51.35935238	997.0006013	28.90058596	2176.887576	0.000121564	512.513911	256.2565223	99.86099748	0	0	0	0	0	0	0
5:46:07	-120.64973	2319.327994	4.480075662	3.968515576	11.50015792	1.030972625	-0.307166176	51.27918842	1000.97458	28.90030001	2181.572159	6.22E-05	512.5320104	256.2655394	99.86099871	0	0	0	0	0	0	0
5:46:07	-120.64973	2319.327994	4.480075662	3.968515576	11.50015792	1.030972625	-0.307166176	51.27918842	1000.97458	28.90030001	2181.572159	6.22E-05	512.5320104	256.2655394	99.86099871	0	0	0	0	0	0	0
5:46:07	-120.64973	2319.327994	4.480075662	3.968515576	11.50015792	1.030972625	-0.307166176	51.27918842	1000.97458	28.90030001	2181.572159	6.22E-05	512.5320104	256.2655394	99.86099871	0	0	0	0	0	0	0
5:46:07	-120.64973	2319.327994	4.480075662	3.968515576	11.50015792	1.030972625	-0.307166176	51.27918842	1000.97458	28.90030001	2181.572159	6.22E-05	512.5320104	256.2655394	99.86099871	0	0	0	0	0	0	0
5:46:07	-120.64973	2319.327994	4.480075662	3.968515576	11.50015792	1.030972625	-0.307166176	51.27918842	1000.97458	28.90030001	2181.572159	6.22E-05	512.5320104	256.2655394	99.86099871	0	0	0	0	0	0	0
5:46:07	-120.64973	2319.327994	4.480075662	3.968515576	11.50015792	1.030972625	-0.307166176	51.27918842	1000.97458	28.90030001	2181.572159	6.22E-05	512.5320104	256.2655394	99.86099871	0	0	0	0	0	0	0
5:46:07	-120.64973	2319.327994	4.480075662	3.968515576	11.50015792	1.030972625	-0.307166176	51.27918842	1000.97458	28.90030001	2181.572159	6.22E-05	512.5320104	256.2655394	99.86099871	0	0	0	0	0	0	0
5:46:07	-120.64973	2319.327994	4.480075662	3.968515576	11.50015792	1.030972625	-0.307166176	51.27918842	1000.97458	28.90030001	2181.572159	6.22E-05	512.5320104	256.2655394	99.86099871	0	0	0	0	0	0	0
5:46:07	-125.0491738	2247.249245	4.037190739	3.340671975	11.12041685	0.946265984	0.212922918	51.09414447	1003.009257	28.90015361	2176.484977	3.19E-05	512.5412773	256.2701562	99.86099934	0	0	0	0	0	0	0
5:46:07	-125.0491738	2247.249245	4.037190739	3.340671975	11.12041685	0.946265984	0.212922918	51.09414447	1003.009257	28.90015361	2176.484977	3.19E-05	512.5412773	256.2701562	99.86099934	0	0	0	0	0	0	0
5:46:07	-125.0491738	2247.249245	4.037190739	3.340671975	11.12041685	0.946265984	0.212922918	51.09414447	1003.009257	28.90015361	2176.484977	3.19E-05	512.5412773	256.2701562	99.86099934	0	0	0	0	0	0	0
5:46:07	-125.0491738	2247.249245	4.037190739	3.340671975	11.12041685	0.946265984	0.212922918	51.09414447	1003.009257	28.90015361	2176.484977	3.19E-05	512.5412773	256.2701562	99.86099934	0	0	0	0	0	0	0
5:46:07	-125.0491738	2247.249245	4.037190739	3.340671975	11.12041685	0.946265984	0.212922918	51.09414447	1003.009257	28.90015361	2176.484977	3.19E-05	512.5412773	256.2701562	99.86099934	0	0	0	0	0	0	0
5:46:07	-125.0491738	2247.249245	4.037190739	3.340671975	11.12041685	0.946265984	0.212922918	51.09414447	1003.009257	28.90015361	2176.484977	3.19E-05	512.5412773	256.2701562	99.86099934	0	0	0	0	0	0	0
5:46:07	-125.0491738	2247.249245	4.037190739	3.340671975	11.12041685	0.946265984	0.212922918	51.09414447	1003.009257	28.90015361	2176.484977	3.19E-05	512.5412773	256.2701562	99.86099934	0	0	0	0	0	0	0
5:46:07	-125.0491738	2247.249245	4.037190739	3.340671975	11.12041685	0.946265984	0.212922918	51.09414447	1003.009257	28.90015361	2176.484977	3.19E-05	512.5412773	256.2701562	99.86099934	0	0	0	0	0	0	0
5:46:07	-68.19459296	2191.042245	3.547473658	3.171272051	10.82738143	0.806448184	0.475088534	50.99940197	1004.051012	28.90007865	2154.12998	1.63E-05	512.546022	256.27252	99.86099966	0	0	0	0	0	0	0
5:46:07	-68.19459296	2191.042245	3.547473658	3.171272051	10.82738143	0.806448184	0.475088534	50.99940197	1004.051012	28.90007865	2154.12998	1.63E-05	512.546022	256.27252	99.86099966	0	0	0	0	0	0	0
5:46:07	-68.19459296	2191.042245	3.547473658	3.171272051	10.82738143	0.806448184	0.475088534	50.99940197	1004.051012	28.90007865	2154.12998	1.63E-05	512.546022	256.27252	99.86099966	0	0	0	0	0	0	0
5:46:07	-68.19459296	2191.042245	3.547473658	3.171272051	10.82738143	0.806448184	0.475088534	50.99940197	1004.051012	28.90007865	2154.12998	1.63E-05	512.546022	256.27252	99.86099966	0	0	0	0	0	0	0
5:46:07	-68.19459296	2191.042245	3.547473658	3.171272051	10.82738143	0.806448184	0.475088534	50.99940197	1004.051012	28.90007865	2154.12998	1.63E-05	512.546022	256.27252	99.86099966	0	0	0	0	0	0	0
5:46:07	-68.19459296	2191.042245	3.547473658	3.171272051	10.82738143	0.806448184	0.475088534	50.99940197	1004.051012	28.90007865	2154.12998	1.63E-05	512.546022	256.27252	99.86099966	0	0	0	0	0	0	0
5:46:07	-68.19459296	2191.042245	3.547473658	3.171272051	10.82738143	0.806448184	0.475088534	50.99940197	1004.051012	28.90007865	2154.12998	1.63E-05	512.546022	256.27252	99.86099966	0	0	0	0	0	0	0
5:46:07	-68.19459296	2191.042245	3.547473658	3.171272051	10.82738143	0.806448184	0.475088534	50.99940197	1004.051012	28.90007865	2154.12998	1.63E-05	512.546022	256.27252	99.86099966	0	0	0	0	0	0	0
5:46:07	-68.19459296	2191.042245	3.547473658	3.171272051	10.82738143	0.806448184	0.475088534	50.99940197	1004.051012	28.90007865	2154.12998	1.63E-05	512.546022	256.27252	99.86099966	0	0	0	0	0	0	0
5:46:08	-204.4427436	2152.143142	3.148866513	2.92515529	10.65153929	0.68423747	0.576677329	50.95089381	1004.58439	28.90004027	2132.343254	8.35E-06	512.5484513	256.2737302	99.86099983	0	0	0	0	0	0	0
5:46:08	-204.4427436	2152.143142	3.148866513	2.92515529	10.65153929	0.68423747	0.576677329	50.95089381	1004.58439	28.90004027	2132.343254	8.35E-06	512.5484513	256.2737302	99.86099983	0	0	0	0	0	0	0
5:46:08	-204.4427436	2152.143142	3.148866513	2.92515529	10.65153929	0.68423747	0.576677329	50.95089381	1004.58439	28.90004027	2132.343254	8.35E-06	512.5484513	256.2737302	99.86099983	0	0	0	0	0	0	0
5:46:08	-204.4427436	2152.143142	3.148866513	2.92515529	10.65153929	0.68423747	0.576677329	50.95089381	1004.58439	28.90004027	2132.343254	8.35E-06	512.5484513	256.2737302	99.86099983	0	0	0	0	0	0	0
5:46:08	-204.4427436	2152.143142	3.148866513	2.92515529	10.65153929	0.68423747	0.576677329	50.95089381	1004.58439	28.90004027	2132.343254	8.35E-06	512.5484513	256.2737302	99.86099983	0	0	0	0	0	0	0
5:46:08	-204.4427436	2152.143142	3.148866513	2.92515529	10.65153929	0.68423747	0.576677329	50.95089381	1004.58439	28.90004027	2132.343254	8.35E-06	512.5484513	256.2737302	99.86099983	0	0	0	0	0	0	0
5:46:08	-204.4427436	2152.143142	3.148866513	2.92515529	10.65153929	0.68423747	0.576677329	50.95089381	1004.58439	28.90004027	2132.343254	8.35E-06	512.5484513	256.2737302	99.86099983	0	0	0	0	0	0	0
5:46:08	-204.4427436	2152.143142	3.148866513	2.92515529	10.65153929	0.68423747	0.576677329	50.95089381	1004.58439	28.90004027	2132.343254	8.35E-06	512.5484513	256.2737302	99.86099983	0	0	0	0	0	0	0
5:46:08	-52.59633272	2130.538657	2.656179655	2.392799509	10.55367612	0.613433585	0.601794793	51.26765763	1001.323384	28.90002062	2118.532594	4.28E-06	514.152287	257.0756459	99.86246391	0	0	0	0	0	0	0
5:46:08	-52.59633272	2130.538657	2.656179655	2.392799509	10.55367612	0.613433585	0.601794793	51.26765763	1001.323384	28.90002062	2118.532594	4.28E-06	514.152287	257.0756459	99.86246391	0	0	0	0	0	0	0
5:46:08	-52.59633272	2130.538657	2.656179655	2.392799509	10.55367612	0.613433585	0.601794793	51.26765763	1001.323384	28.90002062	2118.532594	4.28E-06	514.152287	257.0756459	99.86246391	0	0	0	0	0	0	0
5:46:08	-52.59633272	2130.538657	2.656179655	2.392799509	10.55367612	0.613433585	0.601794793	51.26765763	1001.323384	28.90002062	2118.532594	4.28E-06	514.152287	257.0756459	99.86246391	0	0	0	0	0	0	0
5:46:08	-52.59633272	2130.538657	2.656179655	2.392799509	10.55367612	0.613433585	0.601794793	51.26765763	1001.323384	28.90002062	2118.532594	4.28E-06	514.152287	257.0756459	99.86246391	0	0	0	0	0	0	0
5:46:08	-52.59633272	2130.538657	2.656179655	2.392799509	10.55367612	0.613433585	0.601794793	51.26765763	1001.323384	28.90002062	2118.532594	4.28E-06	514.152287	257.0756459	99.86246391	0	0	0	0	0	0	0
5:46:08	-52.59633272	2130.538657	2.656179655	2.392799509	10.55367612	0.613433585	0.601794793	51.26765763	1001.323384	28.90002062	2118.532594	4.28E-06	514.152287	257.0756459	99.86246391	0	0	0	0	0	0	0
5:46:08	-52.59633272	2130.538657	2.656179655	2.392799509	10.55367612	0.613433585	0.601794793	51.26765763	1001.323384	28.90002062	2118.532594	4.28E-06	514.152287	257.0756459	99.86246391	0	0	0	0	0	0	0
5:46:08	-19.76857035	2118.197272	2.464163983	2.420321348	10.49897817	0.570605995	0.595046934	51.42984071	999.6537484	28.90001056	2109.651952	2.19E-06	514.973451	257.4862267	99.86321352	0	0	0	0	0	0	0
5:46:08	-19.76857035	2118.197272	2.464163983	2.420321348	10.49897817	0.570605995	0.595046934	51.42984071	999.6537484	28.90001056	2109.651952	2.19E-06	514.973451	257.4862267	99.86321352	0	0	0	0	0	0	0
5:46:08	-19.76857035	2118.197272	2.464163983	2.420321348	10.49897817	0.570605995	0.595046934	51.42984071	999.6537484	28.90001056	2109.651952	2.19E-06	514.973451	257.4862267	99.86321352	0	0	0	0	0	0	0
5:46:08	-19.76857035	2118.197272	2.464163983	2.420321348	10.49897817	0.570605995	0.595046934	51.42984071	999.6537484	28.90001056	2109.651952	2.19E-06	514.973451	257.4862267	99.86321352	0	0	0	0	0	0	0
5:46:08	-19.76857035	2118.197272	2.464163983	2.420321348	10.49897817	0.570605995	0.595046934	51.42984071	999.6537484	28.90001056	2109.651952	2.19E-06	514.973451	257.4862267	99.86321352	0	0	0	0	0	0	0
5:46:08	-19.76857035	2118.197272	2.464163983	2.420321348	10.49897817	0.570605995	0.595046934	51.42984071	999.6537484	28.90001056	2109.651952	2.19E-06	514.973451	257.4862267	99.86321352	0	0	0	0	0	0	0
5:46:08	-19.76857035	2118.197272	2.464163983	2.420321348	10.49897817	0.570605995	0.595046934	51.42984071	999.6537484	28.90001056	2109.651952	2.19E-06	514.973451	257.4862267	99.86321352	0	0	0	0	0	0	0
5:46:08	-19.76857035	2118.197272	2.464163983	2.420321348	10.49897817	0.570605995	0.595046934	51.42984071	999.6537484	28.90001056	2109.651952	2.19E-06	514.973451	257.4862267	99.86321352	0	0	0	0	0	0	0
5:46:08	-75.65527602	2110.569187	2.434947959	2.25134053	10.46629282	0.54206227	0.57828803	51.51287844	998.7988952	28.9000054	2103.942223	1.12E-06	515.3938869	257.6964441	99.86359732	0	0	0	0	0	0	0
5:46:08	-75.65527602	2110.569187	2.434947959	2.25134053	10.46629282	0.54206227	0.57828803	51.51287844	998.7988952	28.9000054	2103.942223	1.12E-06	515.3938869	257.6964441	99.86359732	0	0	0	0	0	0	0
5:46:08	-75.65527602	2110.569187	2.434947959	2.25134053	10.46629282	0.54206227	0.57828803	51.51287844	998.7988952	28.9000054	2103.942223	1.12E-06	515.3938869	257.6964441	99.86359732	0	0	0	0	0	0	0
5:46:08	-75.65527602	2110.569187	2.434947959	2.25134053	10.46629282	0.54206227	0.57828803	51.51287844	998.7988952	28.9000054	2103.942223	1.12E-06	515.3938869	257.6964441	99.86359732	0	0	0	0	0	0	0
5:46:08	-75.65527602	2110.569187	2.434947959	2.25134053	10.46629282	0.54206227	0.57828803	51.51287844	998.7988952	28.9000054	2103.942223	1.12E-06	515.3938869	257.6964441	99.86359732	0	0	0	0	0	0	0
5:46:08	-75.65527602	2110.569187	2.434947959	2.25134053	10.46629282	0.54206227	0.57828803	51.51287844	998.7988952	28.9000054	2103.942223	1.12E-06	515.3938869	257.6964441	99.86359732	0	0	0	0	0	0	0
5:46:08	-75.65527602	2110.569187	2.434947959	2.25134053	10.46629282	0.54206227	0.57828803	51.51287844	998.7988952	28.9000054	2103.942223	1.12E-06	515.3938869	257.6964441	99.86359732	0	0	0	0	0	0	0
5:46:08	-75.65527602	2110.569187	2.434947959	2.25134053	10.46629282	0.54206227	0.57828803	51.51287844	998.7988952	28.9000054	2103.942223	1.12E-06	515.3938869	257.6964441	99.86359732	0	0	0	0	0	0	0
5:46:09	-205.0918213	2106.042872	2.342485355	2.056806352	10.44955793	0.524407882	0.560995471	51.55539376	998.3612103	28.90000277	2101.08601	5.74E-07	515.6091501	257.8040754	99.86379383	0	0	0	0	0	0	0
5:46:09	-205.0918213	2106.042872	2.342485355	2.056806352	10.44955793	0.524407882	0.560995471	51.55539376	998.3612103	28.90000277	2101.08601	5.74E-07	515.6091501	257.8040754	99.86379383	0	0	0	0	0	0	0
5:46:09	-205.0918213	2106.042872	2.342485355	2.056806352	10.44955793	0.524407882	0.560995471	51.55539376	998.3612103	28.90000277	2101.08601	5.74E-07	515.6091501	257.8040754	99.86379383	0	0	0	0	0	0	0
5:46:09	-205.0918213	2106.042872	2.342485355	2.056806352	10.44955793	0.524407882	0.560995471	51.55539376	998.3612103	28.90000277	2101.08601	5.74E-07	515.6091501	257.8040754	99.86379383	0	0	0	0	0	0	0
5:46:09	-205.0918213	2106.042872	2.342485355	2.056806352	10.44955793	0.524407882	0.560995471	51.55539376	998.3612103	28.90000277	2101.08601	5.74E-07	515.6091501	257.8040754	99.86379383	0	0	0	0	0	0	0
5:46:09	-205.0918213	2106.042872	2.342485355	2.056806352	10.44955793	0.524407882	0.560995471	51.55539376	998.3612103	28.90000277	2101.08601	5.74E-07	515.6091501	257.8040754	99.86379383	0	0	0	0	0	0	0
5:46:09	-205.0918213	2106.042872	2.342485355	2.056806352	10.44955793	0.524407882	0.560995471	51.55539376	998.3612103	28.90000277	2101.08601	5.74E-07	515.6091501	257.8040754	99.86379383	0	0	0	0	0	0	0
5:46:09	-205.0918213	2106.042872	2.342485355	2.056806352	10.44955793	0.524407882	0.560995471	51.55539376	998.3612103	28.90000277	2101.08601	5.74E-07	515.6091501	257.8040754	99.86379383	0	0	0	0	0	0	0
5:46:09	-205.0918213	2106.042872	2.342485355	2.056806352	10.44955793	0.524407882	0.560995471	51.55539376	998.3612103	28.90000277	2101.08601	5.74E-07	515.6091501	257.8040754	99.86379383	0	0	0	0	0	0	0
5:46:09	-330.1324445	2103.12555	2.403880502	2.290428852	10.44098966	0.512312836	0.547261681	51.57716161	998.4147877	28.90000142	2099.694029	2.94E-07	515.7193648	257.8591826	99.86389444	0	0	0	0	0	0	0
5:46:09	-330.1324445	2103.12555	2.403880502	2.290428852	10.44098966	0.512312836	0.547261681	51.57716161	998.4147877	28.90000142	2099.694029	2.94E-07	515.7193648	257.8591826	99.86389444	0	0	0	0	0	0	0
5:46:09	-330.1324445	2103.12555	2.403880502	2.290428852	10.44098966	0.512312836	0.547261681	51.57716161	998.4147877	28.90000142	2099.694029	2.94E-07	515.7193648	257.8591826	99.86389444	0	0	0	0	0	0	0
5:46:09	-330.1324445	2103.12555	2.403880502	2.290428852	10.44098966	0.512312836	0.547261681	51.57716161	998.4147877	28.90000142	2099.694029	2.94E-07	515.7193648	257.8591826	99.86389444	0	0	0	0	0	0	0
5:46:09	-330.1324445	2103.12555	2.403880502	2.290428852	10.44098966	0.512312836	0.547261681	51.57716161	998.4147877	28.90000142	2099.694029	2.94E-07	515.7193648	257.8591826	99.86389444	0	0	0	0	0	0	0
5:46:09	-330.1324445	2103.12555	2.403880502	2.290428852	10.44098966	0.512312836	0.547261681	51.57716161	998.4147877	28.90000142	2099.694029	2.94E-07	515.7193648	257.8591826	99.86389444	0	0	0	0	0	0	0
5:46:09	-330.1324445	2103.12555	2.403880502	2.290428852	10.44098966	0.512312836	0.547261681	51.57716161	998.4147877	28.90000142	2099.694029	2.94E-07	515.7193648	257.8591826	99.86389444	0	0	0	0	0	0	0
5:46:09	-330.1324445	2103.12555	2.403880502	2.290428852	10.44098966	0.512312836	0.547261681	51.57716161	998.4147877	28.90000142	2099.694029	2.94E-07	515.7193648	257.8591826	99.86389444	0	0	0	0	0	0	0
5:46:09	-204.5243796	2102.535506	2.349042817	2.064155572	10.4341627	0.510792172	0.537173981	51.58830674	998.4422193	28.90000073	2099.049647	1.50E-07	515.7757948	257.8873975	99.86394595	0	0	0	0	0	0	0
5:46:09	-204.5243796	2102.535506	2.349042817	2.064155572	10.4341627	0.510792172	0.537173981	51.58830674	998.4422193	28.90000073	2099.049647	1.50E-07	515.7757948	257.8873975	99.86394595	0	0	0	0	0	0	0
5:46:09	-204.5243796	2102.535506	2.349042817	2.064155572	10.4341627	0.510792172	0.537173981	51.58830674	998.4422193	28.90000073	2099.049647	1.50E-07	515.7757948	257.8873975	99.86394595	0	0	0	0	0	0	0
5:46:09	-204.5243796	2102.535506	2.349042817	2.064155572	10.4341627	0.510792172	0.537173981	51.58830674	998.4422193	28.90000073	2099.049647	1.50E-07	515.7757948	257.8873975	99.86394595	0	0	0	0	0	0	0
5:46:09	-204.5243796	2102.535506	2.349042817	2.064155572	10.4341627	0.510792172	0.537173981	51.58830674	998.4422193	28.90000073	2099.049647	1.50E-07	515.7757948	257.8873975	99.86394595	0	0	0	0	0	0	0
5:46:09	-204.5243796	2102.535506	2.349042817	2.064155572	10.4341627	0.510792172	0.537173981	51.58830674	998.4422193	28.90000073	2099.049647	1.50E-07	515.7757948	257.8873975	99.86394595	0	0	0	0	0	0	0
5:46:09	-204.5243796	2102.535506	2.349042817	2.064155572	10.4341627	0.510792172	0.537173981	51.58830674	998.4422193	28.90000073	2099.049647	1.50E-07	515.7757948	257.8873975	99.86394595	0	0	0	0	0	0	0
5:46:09	-204.5243796	2102.535506	2.349042817	2.064155572	10.4341627	0.510792172	0.537173981	51.58830674	998.4422193	28.90000073	2099.049647	1.50E-07	515.7757948	257.8873975	99.86394595	0	0	0	0	0	0	0
5:46:09	-204.5243796	2102.535506	2.349042817	2.064155572	10.4341627	0.510792172	0.537173981	51.58830674	998.4422193	28.90000073	2099.049647	1.50E-07	515.7757948	257.8873975	99.86394595	0	0	0	0	0	0	0
5:46:09	-156.0021384	2101.713531	2.334133922	1.941103653	10.4306673	0.490381592	0.528521078	51.59401305	998.4562643	28.90000037	2098.752251	7.71E-08	515.8046869	257.9018435	99.86397233	0	0	0	0	0	0	0
5:46:09	-156.0021384	2101.713531	2.334133922	1.941103653	10.4306673	0.490381592	0.528521078	51.59401305	998.4562643	28.90000037	2098.752251	7.71E-08	515.8046869	257.9018435	99.86397233	0	0	0	0	0	0	0
5:46:09	-156.0021384	2101.713531	2.334133922	1.941103653	10.4306673	0.490381592	0.528521078	51.59401305	998.4562643	28.90000037	2098.752251	7.71E-08	515.8046869	257.9018435	99.86397233	0	0	0	0	0	0	0
5:46:09	-156.0021384	2101.713531	2.334133922	1.941103653	10.4306673	0.490381592	0.528521078	51.59401305	998.4562643	28.90000037	2098.752251	7.71E-08	515.8046869	257.9018435	99.86397233	0	0	0	0	0	0	0
5:46:09	-156.0021384	2101.713531	2.334133922	1.941103653	10.4306673	0.490381592	0.528521078	51.59401305	998.4562643	28.90000037	2098.752251	7.71E-08	515.8046869	257.9018435	99.86397233	0	0	0	0	0	0	0
5:46:09	-156.0021384	2101.713531	2.334133922	1.941103653	10.4306673	0.490381592	0.528521078	51.59401305	998.4562643	28.90000037	2098.752251	7.71E-08	515.8046869	257.9018435	99.86397233	0	0	0	0	0	0	0
5:46:10	-156.0021384	2101.713531	2.334133922	1.941103653	10.4306673	0.490381592	0.528521078	51.59401305	998.4562643	28.90000037	2098.752251	7.71E-08	515.8046869	257.9018435	99.86397233	0	0	0	0	0	0	0
5:46:10	-156.0021384	2101.713531	2.334133922	1.941103653	10.4306673	0.490381592	0.528521078	51.59401305	998.4562643	28.90000037	2098.752251	7.71E-08	515.8046869	257.9018435	99.86397233	0	0	0	0	0	0	0
5:46:10	21.17771316	2106.594344	2.093404568	1.78650107	10.46941366	-0.431196625	0.334290792	51.59693468	998.4634553	28.90000019	2097.969369	3.94E-08	515.8194797	257.9092399	99.86398583	0	0	0	0	0	0	0
5:46:10	21.17771316	2106.594344	2.093404568	1.78650107	10.46941366	-0.431196625	0.334290792	51.59693468	998.4634553	28.90000019	2097.969369	3.94E-08	515.8194797	257.9092399	99.86398583	0	0	0	0	0	0	0
5:46:10	21.17771316	2106.594344	2.093404568	1.78650107	10.46941366	-0.431196625	0.334290792	51.59693468	998.4634553	28.90000019	2097.969369	3.94E-08	515.8194797	257.9092399	99.86398583	0	0	0	0	0	0	0
5:46:10	21.17771316	2106.594344	2.093404568	1.78650107	10.46941366	-0.431196625	0.334290792	51.59693468	998.4634553	28.90000019	2097.969369	3.94E-08	515.8194797	257.9092399	99.86398583	0	0	0	0	0	0	0
5:46:10	21.17771316	2106.594344	2.093404568	1.78650107	10.46941366	-0.431196625	0.334290792	51.59693468	998.4634553	28.90000019	2097.969369	3.94E-08	515.8194797	257.9092399	99.86398583	0	0	0	0	0	0	0
5:46:10	21.17771316	2106.594344	2.093404568	1.78650107	10.46941366	-0.431196625	0.334290792	51.59693468	998.4634553	28.90000019	2097.969369	3.94E-08	515.8194797	257.9092399	99.86398583	0	0	0	0	0	0	0
5:46:10	21.17771316	2106.594344	2.093404568	1.78650107	10.46941366	-0.431196625	0.334290792	51.59693468	998.4634553	28.90000019	2097.969369	3.94E-08	515.8194797	257.9092399	99.86398583	0	0	0	0	0	0	0
5:46:10	21.17771316	2106.594344	2.093404568	1.78650107	10.46941366	-0.431196625	0.334290792	51.59693468	998.4634553	28.90000019	2097.969369	3.94E-08	515.8194797	257.9092399	99.86398583	0	0	0	0	0	0	0
5:46:10	77.90794114	2124.554688	1.519063139	1.163728548	10.60644379	-2.049092672	-0.323627114	51.30563056	999.7720491	28.9000001	2097.934277	2.02E-08	513.7520776	256.8755388	99.86204075	0	0	0	0	0	0	0
5:46:10	77.90794114	2124.554688	1.519063139	1.163728548	10.60644379	-2.049092672	-0.323627114	51.30563056	999.7720491	28.9000001	2097.934277	2.02E-08	513.7520776	256.8755388	99.86204075	0	0	0	0	0	0	0
5:46:10	77.90794114	2124.554688	1.519063139	1.163728548	10.60644379	-2.049092672	-0.323627114	51.30563056	999.7720491	28.9000001	2097.934277	2.02E-08	513.7520776	256.8755388	99.86204075	0	0	0	0	0	0	0
5:46:10	77.90794114	2124.554688	1.519063139	1.163728548	10.60644379	-2.049092672	-0.323627114	51.30563056	999.7720491	28.9000001	2097.934277	2.02E-08	513.7520776	256.8755388	99.86204075	0	0	0	0	0	0	0
5:46:10	77.90794114	2124.554688	1.519063139	1.163728548	10.60644379	-2.049092672	-0.323627114	51.30563056	999.7720491	28.9000001	2097.934277	2.02E-08	513.7520776	256.8755388	99.86204075	0	0	0	0	0	0	0
5:46:10	77.90794114	2124.554688	1.519063139	1.163728548	10.60644379	-2.049092672	-0.323627114	51.30563056	999.7720491	28.9000001	2097.934277	2.02E-08	513.7520776	256.8755388	99.86204075	0	0	0	0	0	0	0
5:46:10	77.90794114	2124.554688	1.519063139	1.163728548	10.60644379	-2.049092672	-0.323627114	51.30563056	999.7720491	28.9000001	2097.934277	2.02E-08	513.7520776	256.8755388	99.86204075	0	0	0	0	0	0	0
5:46:10	77.90794114	2124.554688	1.519063139	1.163728548	10.60644379	-2.049092672	-0.323627114	51.30563056	999.7720491	28.9000001	2097.934277	2.02E-08	513.7520776	256.8755388	99.86204075	0	0	0	0	0	0	0
5:46:10	231.9524739	2168.982128	0.612728327	0.213205017	10.91732322	-3.904631448	-1.433809083	51.15648285	1000.442049	28.90000005	2098.916038	1.03E-08	512.6935677	256.3462839	99.86104486	0	0	0	0	0	0	0
5:46:10	231.9524739	2168.982128	0.612728327	0.213205017	10.91732322	-3.904631448	-1.433809083	51.15648285	1000.442049	28.90000005	2098.916038	1.03E-08	512.6935677	256.3462839	99.86104486	0	0	0	0	0	0	0
5:46:10	231.9524739	2168.982128	0.612728327	0.213205017	10.91732322	-3.904631448	-1.433809083	51.15648285	1000.442049	28.90000005	2098.916038	1.03E-08	512.6935677	256.3462839	99.86104486	0	0	0	0	0	0	0
5:46:10	231.9524739	2168.982128	0.612728327	0.213205017	10.91732322	-3.904631448	-1.433809083	51.15648285	1000.442049	28.90000005	2098.916038	1.03E-08	512.6935677	256.3462839	99.86104486	0	0	0	0	0	0	0
5:46:10	409.7288633	2221.663082	-0.088053871	-0.380668789	11.26404686	-5.224284127	-2.447237813	51.10014902	1000.695111	28.90000003	2100.748424	6.62E-09	512.2937634	256.1463817	99.86066871	0	0	0	0	0	0	0
5:46:10	409.7288633	2221.663082	-0.088053871	-0.380668789	11.26404686	-5.224284127	-2.447237813	51.10014902	1000.695111	28.90000003	2100.748424	6.62E-09	512.2937634	256.1463817	99.86066871	0	0	0	0	0	0	0
5:46:10	409.7288633	2221.663082	-0.088053871	-0.380668789	11.26404686	-5.224284127	-2.447237813	51.10014902	1000.695111	28.90000003	2100.748424	6.62E-09	512.2937634	256.1463817	99.86066871	0	0	0	0	0	0	0
5:46:10	409.7288633	2221.663082	-0.088053871	-0.380668789	11.26404686	-5.224284127	-2.447237813	51.10014902	1000.695111	28.90000003	2100.748424	6.62E-09	512.2937634	256.1463817	99.86066871	0	0	0	0	0	0	0
5:46:10	548.676498	2302.892418	-0.868171582	-0.81751842	11.78912799	-6.771625473	-3.80831376	51.0512763	1000.914657	28.90000002	2104.168265	3.39E-09	511.9469108	255.9729554	99.86034238	0	0	0	0	0	0	0
5:46:10	548.676498	2302.892418	-0.868171582	-0.81751842	11.78912799	-6.771625473	-3.80831376	51.0512763	1000.914657	28.90000002	2104.168265	3.39E-09	511.9469108	255.9729554	99.86034238	0	0	0	0	0	0	0
5:46:10	548.676498	2302.892418	-0.868171582	-0.81751842	11.78912799	-6.771625473	-3.80831376	51.0512763	1000.914657	28.90000002	2104.168265	3.39E-09	511.9469108	255.9729554	99.86034238	0	0	0	0	0	0	0
5:46:10	548.676498	2302.892418	-0.868171582	-0.81751842	11.78912799	-6.771625473	-3.80831376	51.0512763	1000.914657	28.90000002	2104.168265	3.39E-09	511.9469108	255.9729554	99.86034238	0	0	0	0	0	0	0
5:46:10	548.676498	2302.892418	-0.868171582	-0.81751842	11.78912799	-6.771625473	-3.80831376	51.0512763	1000.914657	28.90000002	2104.168265	3.39E-09	511.9469108	255.9729554	99.86034238	0	0	0	0	0	0	0
5:46:10	548.676498	2302.892418	-0.868171582	-0.81751842	11.78912799	-6.771625473	-3.80831376	51.0512763	1000.914657	28.90000002	2104.168265	3.39E-09	511.9469108	255.9729554	99.86034238	0	0	0	0	0	0	0
5:46:11	548.676498	2302.892418	-0.868171582	-0.81751842	11.78912799	-6.771625473	-3.80831376	51.0512763	1000.914657	28.90000002	2104.168265	3.39E-09	511.9469108	255.9729554	99.86034238	0	0	0	0	0	0	0
5:46:11	548.676498	2302.892418	-0.868171582	-0.81751842	11.78912799	-6.771625473	-3.80831376	51.0512763	1000.914657	28.90000002	2104.168265	3.39E-09	511.9469108	255.9729554	99.86034238	0	0	0	0	0	0	0
5:46:11	548.676498	2302.892418	-0.868171582	-0.81751842	11.78912799	-6.771625473	-3.80831376	51.0512763	1000.914657	28.90000002	2104.168265	3.39E-09	511.9469108	255.9729554	99.86034238	0	0	0	0	0	0	0
5:46:11	576.117247	2375.806654	-1.32119985	-0.958745431	12.23955353	-7.797944242	-4.860504645	51.02625346	1000.984664	28.90000001	2107.752232	1.74E-09	511.7693223	255.8841612	99.8601753	0	0	0	0	0	0	0
5:46:11	576.117247	2375.806654	-1.32119985	-0.958745431	12.23955353	-7.797944242	-4.860504645	51.02625346	1000.984664	28.90000001	2107.752232	1.74E-09	511.7693223	255.8841612	99.8601753	0	0	0	0	0	0	0
5:46:11	576.117247	2375.806654	-1.32119985	-0.958745431	12.23955353	-7.797944242	-4.860504645	51.02625346	1000.984664	28.90000001	2107.752232	1.74E-09	511.7693223	255.8841612	99.8601753	0	0	0	0	0	0	0
5:46:11	576.117247	2375.806654	-1.32119985	-0.958745431	12.23955353	-7.797944242	-4.860504645	51.02625346	1000.984664	28.90000001	2107.752232	1.74E-09	511.7693223	255.8841612	99.8601753	0	0	0	0	0	0	0
5:46:11	576.117247	2375.806654	-1.32119985	-0.958745431	12.23955353	-7.797944242	-4.860504645	51.02625346	1000.984664	28.90000001	2107.752232	1.74E-09	511.7693223	255.8841612	99.8601753	0	0	0	0	0	0	0
5:46:11	576.117247	2375.806654	-1.32119985	-0.958745431	12.23955353	-7.797944242	-4.860504645	51.02625346	1000.984664	28.90000001	2107.752232	1.74E-09	511.7693223	255.8841612	99.8601753	0	0	0	0	0	0	0
5:46:11	576.117247	2375.806654	-1.32119985	-0.958745431	12.23955353	-7.797944242	-4.860504645	51.02625346	1000.984664	28.90000001	2107.752232	1.74E-09	511.7693223	255.8841612	99.8601753	0	0	0	0	0	0	0
5:46:11	576.117247	2375.806654	-1.32119985	-0.958745431	12.23955353	-7.797944242	-4.860504645	51.02625346	1000.984664	28.90000001	2107.752232	1.74E-09	511.7693223	255.8841612	99.8601753	0	0	0	0	0	0	0
5:46:11	507.8533105	2481.471455	-1.282094323	-0.939453661	12.84873141	-8.369571452	-6.015466378	51.06224177	1000.959452	28.9	2114.770471	8.88E-10	511.678397	255.8386985	99.86008975	0	0	0	0	0	0	0
5:46:11	507.8533105	2481.471455	-1.282094323	-0.939453661	12.84873141	-8.369571452	-6.015466378	51.06224177	1000.959452	28.9	2114.770471	8.88E-10	511.678397	255.8386985	99.86008975	0	0	0	0	0	0	0
5:46:11	507.8533105	2481.471455	-1.282094323	-0.939453661	12.84873141	-8.369571452	-6.015466378	51.06224177	1000.959452	28.9	2114.770471	8.88E-10	511.678397	255.8386985	99.86008975	0	0	0	0	0	0	0
5:46:11	507.8533105	2481.471455	-1.282094323	-0.939453661	12.84873141	-8.369571452	-6.015466378	51.06224177	1000.959452	28.9	2114.770471	8.88E-10	511.678397	255.8386985	99.86008975	0	0	0	0	0	0	0
5:46:11	507.8533105	2481.471455	-1.282094323	-0.939453661	12.84873141	-8.369571452	-6.015466378	51.06224177	1000.959452	28.9	2114.770471	8.88E-10	511.678397	255.8386985	99.86008975	0	0	0	0	0	0	0
5:46:11	507.8533105	2481.471455	-1.282094323	-0.939453661	12.84873141	-8.369571452	-6.015466378	51.06224177	1000.959452	28.9	2114.770471	8.88E-10	511.678397	255.8386985	99.86008975	0	0	0	0	0	0	0
5:46:11	507.8533105	2481.471455	-1.282094323	-0.939453661	12.84873141	-8.369571452	-6.015466378	51.06224177	1000.959452	28.9	2114.770471	8.88E-10	511.678397	255.8386985	99.86008975	0	0	0	0	0	0	0
5:46:11	507.8533105	2481.471455	-1.282094323	-0.939453661	12.84873141	-8.369571452	-6.015466378	51.06224177	1000.959452	28.9	2114.770471	8.88E-10	511.678397	255.8386985	99.86008975	0	0	0	0	0	0	0
5:46:11	262.056271	2586.085865	0.228199707	0.298831726	13.33765448	-7.103068583	-6.600846786	51.08066779	1000.946544	28.9	2125.589233	4.55E-10	511.6318433	255.8154216	99.86004595	0	0	0	0	0	0	0
5:46:11	262.056271	2586.085865	0.228199707	0.298831726	13.33765448	-7.103068583	-6.600846786	51.08066779	1000.946544	28.9	2125.589233	4.55E-10	511.6318433	255.8154216	99.86004595	0	0	0	0	0	0	0
5:46:11	262.056271	2586.085865	0.228199707	0.298831726	13.33765448	-7.103068583	-6.600846786	51.08066779	1000.946544	28.9	2125.589233	4.55E-10	511.6318433	255.8154216	99.86004595	0	0	0	0	0	0	0
5:46:11	262.056271	2586.085865	0.228199707	0.298831726	13.33765448	-7.103068583	-6.600846786	51.08066779	1000.946544	28.9	2125.589233	4.55E-10	511.6318433	255.8154216	99.86004595	0	0	0	0	0	0	0
5:46:11	262.056271	2586.085865	0.228199707	0.298831726	13.33765448	-7.103068583	-6.600846786	51.08066779	1000.946544	28.9	2125.589233	4.55E-10	511.6318433	255.8154216	99.86004595	0	0	0	0	0	0	0
5:46:11	262.056271	2586.085865	0.228199707	0.298831726	13.33765448	-7.103068583	-6.600846786	51.08066779	1000.946544	28.9	2125.589233	4.55E-10	511.6318433	255.8154216	99.86004595	0	0	0	0	0	0	0
5:46:11	262.056271	2586.085865	0.228199707	0.298831726	13.33765448	-7.103068583	-6.600846786	51.08066779	1000.946544	28.9	2125.589233	4.55E-10	511.6318433	255.8154216	99.86004595	0	0	0	0	0	0	0
5:46:11	262.056271	2586.085865	0.228199707	0.298831726	13.33765448	-7.103068583	-6.600846786	51.08066779	1000.946544	28.9	2125.589233	4.55E-10	511.6318433	255.8154216	99.86004595	0	0	0	0	0	0	0
5:46:11	262.056271	2586.085865	0.228199707	0.298831726	13.33765448	-7.103068583	-6.600846786	51.08066779	1000.946544	28.9	2125.589233	4.55E-10	511.6318433	255.8154216	99.86004595	0	0	0	0	0	0	0
5:46:11	199.3328747	2633.176491	1.48493425	1.266057844	13.50779109	-5.241571115	-6.372169554	51.09010191	1000.939934	28.9	2137.575103	2.33E-10	511.6080078	255.8035039	99.86002353	0	0	0	0	0	0	0
5:46:11	199.3328747	2633.176491	1.48493425	1.266057844	13.50779109	-5.241571115	-6.372169554	51.09010191	1000.939934	28.9	2137.575103	2.33E-10	511.6080078	255.8035039	99.86002353	0	0	0	0	0	0	0
5:46:11	199.3328747	2633.176491	1.48493425	1.266057844	13.50779109	-5.241571115	-6.372169554	51.09010191	1000.939934	28.9	2137.575103	2.33E-10	511.6080078	255.8035039	99.86002353	0	0	0	0	0	0	0
5:46:11	199.3328747	2633.176491	1.48493425	1.266057844	13.50779109	-5.241571115	-6.372169554	51.09010191	1000.939934	28.9	2137.575103	2.33E-10	511.6080078	255.8035039	99.86002353	0	0	0	0	0	0	0
5:46:12	199.3328747	2633.176491	1.48493425	1.266057844	13.50779109	-5.241571115	-6.372169554	51.09010191	1000.939934	28.9	2137.575103	2.33E-10	511.6080078	255.8035039	99.86002353	0	0	0	0	0	0	0
5:46:12	199.3328747	2633.176491	1.48493425	1.266057844	13.50779109	-5.241571115	-6.372169554	51.09010191	1000.939934	28.9	2137.575103	2.33E-10	511.6080078	255.8035039	99.86002353	0	0	0	0	0	0	0
5:46:12	199.3328747	2633.176491	1.48493425	1.266057844	13.50779109	-5.241571115	-6.372169554	51.09010191	1000.939934	28.9	2137.575103	2.33E-10	511.6080078	255.8035039	99.86002353	0	0	0	0	0	0	0
5:46:12	199.3328747	2633.176491	1.48493425	1.266057844	13.50779109	-5.241571115	-6.372169554	51.09010191	1000.939934	28.9	2137.575103	2.33E-10	511.6080078	255.8035039	99.86002353	0	0	0	0	0	0	0
5:46:12	-99.94044014	2629.445051	2.807430336	2.297765616	13.38984504	-3.189516411	-5.442142812	51.09493218	1003.26919	28.9	2150.035741	1.19E-10	511.595804	255.797402	99.86001205	0	0	0	0	0	0	0
5:46:12	-99.94044014	2629.445051	2.807430336	2.297765616	13.38984504	-3.189516411	-5.442142812	51.09493218	1003.26919	28.9	2150.035741	1.19E-10	511.595804	255.797402	99.86001205	0	0	0	0	0	0	0
5:46:12	-99.94044014	2629.445051	2.807430336	2.297765616	13.38984504	-3.189516411	-5.442142812	51.09493218	1003.26919	28.9	2150.035741	1.19E-10	511.595804	255.797402	99.86001205	0	0	0	0	0	0	0
5:46:12	-99.94044014	2629.445051	2.807430336	2.297765616	13.38984504	-3.189516411	-5.442142812	51.09493218	1003.26919	28.9	2150.035741	1.19E-10	511.595804	255.797402	99.86001205	0	0	0	0	0	0	0
5:46:12	-99.94044014	2629.445051	2.807430336	2.297765616	13.38984504	-3.189516411	-5.442142812	51.09493218	1003.26919	28.9	2150.035741	1.19E-10	511.595804	255.797402	99.86001205	0	0	0	0	0	0	0
5:46:12	-99.94044014	2629.445051	2.807430336	2.297765616	13.38984504	-3.189516411	-5.442142812	51.09493218	1003.26919	28.9	2150.035741	1.19E-10	511.595804	255.797402	99.86001205	0	0	0	0	0	0	0
5:46:12	-99.94044014	2629.445051	2.807430336	2.297765616	13.38984504	-3.189516411	-5.442142812	51.09493218	1003.26919	28.9	2150.035741	1.19E-10	511.595804	255.797402	99.86001205	0	0	0	0	0	0	0
5:46:12	-99.94044014	2629.445051	2.807430336	2.297765616	13.38984504	-3.189516411	-5.442142812	51.09493218	1003.26919	28.9	2150.035741	1.19E-10	511.595804	255.797402	99.86001205	0	0	0	0	0	0	0
5:46:12	-191.5773614	2584.284426	3.861444332	3.144479995	13.05238466	-1.285640402	-4.09145712	51.04860527	1004.461769	28.9	2161.639707	6.10E-11	512.3064276	256.1529578	99.86049417	0	0	0	0	0	0	0
5:46:12	-191.5773614	2584.284426	3.861444332	3.144479995	13.05238466	-1.285640402	-4.09145712	51.04860527	1004.461769	28.9	2161.639707	6.10E-11	512.3064276	256.1529578	99.86049417	0	0	0	0	0	0	0
5:46:12	-191.5773614	2584.284426	3.861444332	3.144479995	13.05238466	-1.285640402	-4.09145712	51.04860527	1004.461769	28.9	2161.639707	6.10E-11	512.3064276	256.1529578	99.86049417	0	0	0	0	0	0	0
5:46:12	-191.5773614	2584.284426	3.861444332	3.144479995	13.05238466	-1.285640402	-4.09145712	51.04860527	1004.461769	28.9	2161.639707	6.10E-11	512.3064276	256.1529578	99.86049417	0	0	0	0	0	0	0
5:46:12	-191.5773614	2584.284426	3.861444332	3.144479995	13.05238466	-1.285640402	-4.09145712	51.04860527	1004.461769	28.9	2161.639707	6.10E-11	512.3064276	256.1529578	99.86049417	0	0	0	0	0	0	0
5:46:12	-191.5773614	2584.284426	3.861444332	3.144479995	13.05238466	-1.285640402	-4.09145712	51.04860527	1004.461769	28.9	2161.639707	6.10E-11	512.3064276	256.1529578	99.86049417	0	0	0	0	0	0	0
5:46:12	-191.5773614	2584.284426	3.861444332	3.144479995	13.05238466	-1.285640402	-4.09145712	51.04860527	1004.461769	28.9	2161.639707	6.10E-11	512.3064276	256.1529578	99.86049417	0	0	0	0	0	0	0
5:46:12	-191.5773614	2584.284426	3.861444332	3.144479995	13.05238466	-1.285640402	-4.09145712	51.04860527	1004.461769	28.9	2161.639707	6.10E-11	512.3064276	256.1529578	99.86049417	0	0	0	0	0	0	0
5:46:12	-191.5773614	2584.284426	3.861444332	3.144479995	13.05238466	-1.285640402	-4.09145712	51.04860527	1004.461769	28.9	2161.639707	6.10E-11	512.3064276	256.1529578	99.86049417	0	0	0	0	0	0	0
5:46:12	-318.519657	2507.910346	4.751051498	3.887405758	12.56058095	0.242808114	-2.602002045	51.0248859	1005.07237	28.9	2171.411306	3.13E-11	512.6702669	256.3350024	99.86074101	0	0	0	0	0	0	0
5:46:12	-318.519657	2507.910346	4.751051498	3.887405758	12.56058095	0.242808114	-2.602002045	51.0248859	1005.07237	28.9	2171.411306	3.13E-11	512.6702669	256.3350024	99.86074101	0	0	0	0	0	0	0
5:46:12	-318.519657	2507.910346	4.751051498	3.887405758	12.56058095	0.242808114	-2.602002045	51.0248859	1005.07237	28.9	2171.411306	3.13E-11	512.6702669	256.3350024	99.86074101	0	0	0	0	0	0	0
5:46:12	-318.519657	2507.910346	4.751051498	3.887405758	12.56058095	0.242808114	-2.602002045	51.0248859	1005.07237	28.9	2171.411306	3.13E-11	512.6702669	256.3350024	99.86074101	0	0	0	0	0	0	0
5:46:12	-318.519657	2507.910346	4.751051498	3.887405758	12.56058095	0.242808114	-2.602002045	51.0248859	1005.07237	28.9	2171.411306	3.13E-11	512.6702669	256.3350024	99.86074101	0	0	0	0	0	0	0
5:46:12	-318.519657	2507.910346	4.751051498	3.887405758	12.56058095	0.242808114	-2.602002045	51.0248859	1005.07237	28.9	2171.411306	3.13E-11	512.6702669	256.3350024	99.86074101	0	0	0	0	0	0	0
5:46:12	-318.519657	2507.910346	4.751051498	3.887405758	12.56058095	0.242808114	-2.602002045	51.0248859	1005.07237	28.9	2171.411306	3.13E-11	512.6702669	256.3350024	99.86074101	0	0	0	0	0	0	0
5:46:12	-318.519657	2507.910346	4.751051498	3.887405758	12.56058095	0.242808114	-2.602002045	51.0248859	1005.07237	28.9	2171.411306	3.13E-11	512.6702669	256.3350024	99.86074101	0	0	0	0	0	0	0
5:46:12	-596.9964964	2410.076393	4.845954367	4.134175748	12.00722544	0.874117754	-1.286249047	51.01274158	1005.384997	28.9	2178.708333	1.60E-11	512.8565527	256.4282092	99.8608674	0	0	0	0	0	0	0
5:46:12	-596.9964964	2410.076393	4.845954367	4.134175748	12.00722544	0.874117754	-1.286249047	51.01274158	1005.384997	28.9	2178.708333	1.60E-11	512.8565527	256.4282092	99.8608674	0	0	0	0	0	0	0
5:46:13	-596.9964964	2410.076393	4.845954367	4.134175748	12.00722544	0.874117754	-1.286249047	51.01274158	1005.384997	28.9	2178.708333	1.60E-11	512.8565527	256.4282092	99.8608674	0	0	0	0	0	0	0
5:46:13	-596.9964964	2410.076393	4.845954367	4.134175748	12.00722544	0.874117754	-1.286249047	51.01274158	1005.384997	28.9	2178.708333	1.60E-11	512.8565527	256.4282092	99.8608674	0	0	0	0	0	0	0
5:46:13	-596.9964964	2410.076393	4.845954367	4.134175748	12.00722544	0.874117754	-1.286249047	51.01274158	1005.384997	28.9	2178.708333	1.60E-11	512.8565527	256.4282092	99.8608674	0	0	0	0	0	0	0
5:46:13	-596.9964964	2410.076393	4.845954367	4.134175748	12.00722544	0.874117754	-1.286249047	51.01274158	1005.384997	28.9	2178.708333	1.60E-11	512.8565527	256.4282092	99.8608674	0	0	0	0	0	0	0
5:46:13	-596.9964964	2410.076393	4.845954367	4.134175748	12.00722544	0.874117754	-1.286249047	51.01274158	1005.384997	28.9	2178.708333	1.60E-11	512.8565527	256.4282092	99.8608674	0	0	0	0	0	0	0
5:46:13	-596.9964964	2410.076393	4.845954367	4.134175748	12.00722544	0.874117754	-1.286249047	51.01274158	1005.384997	28.9	2178.708333	1.60E-11	512.8565527	256.4282092	99.8608674	0	0	0	0	0	0	0
5:46:13	-332.4165582	2320.892225	4.484488636	4.155969983	11.51725943	1.00204429	-0.375111512	51.00652369	1002.592175	28.9	2183.419026	8.19E-12	512.951931	256.4759311	99.86093211	0	0	0	0	0	0	0
5:46:13	-332.4165582	2320.892225	4.484488636	4.155969983	11.51725943	1.00204429	-0.375111512	51.00652369	1002.592175	28.9	2183.419026	8.19E-12	512.951931	256.4759311	99.86093211	0	0	0	0	0	0	0
5:46:13	-332.4165582	2320.892225	4.484488636	4.155969983	11.51725943	1.00204429	-0.375111512	51.00652369	1002.592175	28.9	2183.419026	8.19E-12	512.951931	256.4759311	99.86093211	0	0	0	0	0	0	0
5:46:13	-332.4165582	2320.892225	4.484488636	4.155969983	11.51725943	1.00204429	-0.375111512	51.00652369	1002.592175	28.9	2183.419026	8.19E-12	512.951931	256.4759311	99.86093211	0	0	0	0	0	0	0
5:46:13	-332.4165582	2320.892225	4.484488636	4.155969983	11.51725943	1.00204429	-0.375111512	51.00652369	1002.592175	28.9	2183.419026	8.19E-12	512.951931	256.4759311	99.86093211	0	0	0	0	0	0	0
5:46:13	-332.4165582	2320.892225	4.484488636	4.155969983	11.51725943	1.00204429	-0.375111512	51.00652369	1002.592175	28.9	2183.419026	8.19E-12	512.951931	256.4759311	99.86093211	0	0	0	0	0	0	0
5:46:13	-332.4165582	2320.892225	4.484488636	4.155969983	11.51725943	1.00204429	-0.375111512	51.00652369	1002.592175	28.9	2183.419026	8.19E-12	512.951931	256.4759311	99.86093211	0	0	0	0	0	0	0
5:46:13	-332.4165582	2320.892225	4.484488636	4.155969983	11.51725943	1.00204429	-0.375111512	51.00652369	1002.592175	28.9	2183.419026	8.19E-12	512.951931	256.4759311	99.86093211	0	0	0	0	0	0	0
5:46:13	-332.4165582	2320.892225	4.484488636	4.155969983	11.51725943	1.00204429	-0.375111512	51.00652369	1002.592175	28.9	2183.419026	8.19E-12	512.951931	256.4759311	99.86093211	0	0	0	0	0	0	0
5:46:13	-197.5394378	2247.634491	4.068610182	3.610688631	11.12490083	0.929526677	0.166006906	51.14974013	1001.162249	28.9	2177.041014	4.20E-12	513.0007647	256.5003647	99.86096524	0	0	0	0	0	0	0
5:46:13	-197.5394378	2247.634491	4.068610182	3.610688631	11.12490083	0.929526677	0.166006906	51.14974013	1001.162249	28.9	2177.041014	4.20E-12	513.0007647	256.5003647	99.86096524	0	0	0	0	0	0	0
5:46:13	-197.5394378	2247.634491	4.068610182	3.610688631	11.12490083	0.929526677	0.166006906	51.14974013	1001.162249	28.9	2177.041014	4.20E-12	513.0007647	256.5003647	99.86096524	0	0	0	0	0	0	0
5:46:13	-197.5394378	2247.634491	4.068610182	3.610688631	11.12490083	0.929526677	0.166006906	51.14974013	1001.162249	28.9	2177.041014	4.20E-12	513.0007647	256.5003647	99.86096524	0	0	0	0	0	0	0
5:46:13	-197.5394378	2247.634491	4.068610182	3.610688631	11.12490083	0.929526677	0.166006906	51.14974013	1001.162249	28.9	2177.041014	4.20E-12	513.0007647	256.5003647	99.86096524	0	0	0	0	0	0	0
5:46:13	-197.5394378	2247.634491	4.068610182	3.610688631	11.12490083	0.929526677	0.166006906	51.14974013	1001.162249	28.9	2177.041014	4.20E-12	513.0007647	256.5003647	99.86096524	0	0	0	0	0	0	0
5:46:13	-197.5394378	2247.634491	4.068610182	3.610688631	11.12490083	0.929526677	0.166006906	51.14974013	1001.162249	28.9	2177.041014	4.20E-12	513.0007647	256.5003647	99.86096524	0	0	0	0	0	0	0
5:46:13	-197.5394378	2247.634491	4.068610182	3.610688631	11.12490083	0.929526677	0.166006906	51.14974013	1001.162249	28.9	2177.041014	4.20E-12	513.0007647	256.5003647	99.86096524	0	0	0	0	0	0	0
5:46:13	-1.40E-07	2190.837308	3.523384413	3.375472579	10.83506922	0.795997658	0.443587536	51.22306695	1000.430128	28.9	2153.683175	2.15E-12	513.0257675	256.5128747	99.8609822	0	0	0	0	0	0	0
5:46:13	-1.40E-07	2190.837308	3.523384413	3.375472579	10.83506922	0.795997658	0.443587536	51.22306695	1000.430128	28.9	2153.683175	2.15E-12	513.0257675	256.5128747	99.8609822	0	0	0	0	0	0	0
5:46:13	-1.40E-07	2190.837308	3.523384413	3.375472579	10.83506922	0.795997658	0.443587536	51.22306695	1000.430128	28.9	2153.683175	2.15E-12	513.0257675	256.5128747	99.8609822	0	0	0	0	0	0	0
5:46:13	-1.40E-07	2190.837308	3.523384413	3.375472579	10.83506922	0.795997658	0.443587536	51.22306695	1000.430128	28.9	2153.683175	2.15E-12	513.0257675	256.5128747	99.8609822	0	0	0	0	0	0	0
5:46:13	-1.40E-07	2190.837308	3.523384413	3.375472579	10.83506922	0.795997658	0.443587536	51.22306695	1000.430128	28.9	2153.683175	2.15E-12	513.0257675	256.5128747	99.8609822	0	0	0	0	0	0	0
5:46:13	-1.40E-07	2190.837308	3.523384413	3.375472579	10.83506922	0.795997658	0.443587536	51.22306695	1000.430128	28.9	2153.683175	2.15E-12	513.0257675	256.5128747	99.8609822	0	0	0	0	0	0	0
5:46:13	-1.40E-07	2190.837308	3.523384413	3.375472579	10.83506922	0.795997658	0.443587536	51.22306695	1000.430128	28.9	2153.683175	2.15E-12	513.0257675	256.5128747	99.8609822	0	0	0	0	0	0	0
5:46:13	-1.40E-07	2190.837308	3.523384413	3.375472579	10.83506922	0.795997658	0.443587536	51.22306695	1000.430128	28.9	2153.683175	2.15E-12	513.0257675	256.5128747	99.8609822	0	0	0	0	0	0	0
5:46:13	-1.40E-07	2190.837308	3.523384413	3.375472579	10.83506922	0.795997658	0.443587536	51.22306695	1000.430128	28.9	2153.683175	2.15E-12	513.0257675	256.5128747	99.8609822	0	0	0	0	0	0	0
5:46:13	-105.7929281	2154.443781	3.221900819	2.879481961	10.66130744	0.690958801	0.559356818	51.26061028	1000.055281	28.9	2133.073362	1.10E-12	513.038569	256.5192799	99.86099089	0	0	0	0	0	0	0
5:46:14	-105.7929281	2154.443781	3.221900819	2.879481961	10.66130744	0.690958801	0.559356818	51.26061028	1000.055281	28.9	2133.073362	1.10E-12	513.038569	256.5192799	99.86099089	0	0	0	0	0	0	0
5:46:14	-105.7929281	2154.443781	3.221900819	2.879481961	10.66130744	0.690958801	0.559356818	51.26061028	1000.055281	28.9	2133.073362	1.10E-12	513.038569	256.5192799	99.86099089	0	0	0	0	0	0	0
5:46:14	-105.7929281	2154.443781	3.221900819	2.879481961	10.66130744	0.690958801	0.559356818	51.26061028	1000.055281	28.9	2133.073362	1.10E-12	513.038569	256.5192799	99.86099089	0	0	0	0	0	0	0
5:46:14	-105.7929281	2154.443781	3.221900819	2.879481961	10.66130744	0.690958801	0.559356818	51.26061028	1000.055281	28.9	2133.073362	1.10E-12	513.038569	256.5192799	99.86099089	0	0	0	0	0	0	0
5:46:14	-105.7929281	2154.443781	3.221900819	2.879481961	10.66130744	0.690958801	0.559356818	51.26061028	1000.055281	28.9	2133.073362	1.10E-12	513.038569	256.5192799	99.86099089	0	0	0	0	0	0	0
5:46:14	-105.7929281	2154.443781	3.221900819	2.879481961	10.66130744	0.690958801	0.559356818	51.26061028	1000.055281	28.9	2133.073362	1.10E-12	513.038569	256.5192799	99.86099089	0	0	0	0	0	0	0
5:46:14	-105.7929281	2154.443781	3.221900819	2.879481961	10.66130744	0.690958801	0.559356818	51.26061028	1000.055281	28.9	2133.073362	1.10E-12	513.038569	256.5192799	99.86099089	0	0	0	0	0	0	0
5:46:14	-17.41072317	2132.491688	2.91793322	2.603678764	10.55787741	0.620482906	0.594230691	51.24383246	1001.059448	28.9	2119.721289	5.63E-13	513.4069233	256.7032793	99.86135533	0	0	0	0	0	0	0
5:46:14	-17.41072317	2132.491688	2.91793322	2.603678764	10.55787741	0.620482906	0.594230691	51.24383246	1001.059448	28.9	2119.721289	5.63E-13	513.4069233	256.7032793	99.86135533	0	0	0	0	0	0	0
5:46:14	-17.41072317	2132.491688	2.91793322	2.603678764	10.55787741	0.620482906	0.594230691	51.24383246	1001.059448	28.9	2119.721289	5.63E-13	513.4069233	256.7032793	99.86135533	0	0	0	0	0	0	0
5:46:14	-17.41072317	2132.491688	2.91793322	2.603678764	10.55787741	0.620482906	0.594230691	51.24383246	1001.059448	28.9	2119.721289	5.63E-13	513.4069233	256.7032793	99.86135533	0	0	0	0	0	0	0
5:46:14	-17.41072317	2132.491688	2.91793322	2.603678764	10.55787741	0.620482906	0.594230691	51.24383246	1001.059448	28.9	2119.721289	5.63E-13	513.4069233	256.7032793	99.86135533	0	0	0	0	0	0	0
5:46:14	-17.41072317	2132.491688	2.91793322	2.603678764	10.55787741	0.620482906	0.594230691	51.24383246	1001.059448	28.9	2119.721289	5.63E-13	513.4069233	256.7032793	99.86135533	0	0	0	0	0	0	0
5:46:14	-17.41072317	2132.491688	2.91793322	2.603678764	10.55787741	0.620482906	0.594230691	51.24383246	1001.059448	28.9	2119.721289	5.63E-13	513.4069233	256.7032793	99.86135533	0	0	0	0	0	0	0
5:46:14	-17.41072317	2132.491688	2.91793322	2.603678764	10.55787741	0.620482906	0.594230691	51.24383246	1001.059448	28.9	2119.721289	5.63E-13	513.4069233	256.7032793	99.86135533	0	0	0	0	0	0	0
5:46:14	-5.539282264	2118.912416	2.567461808	2.275835527	10.50360923	0.572711248	0.592310114	51.22244222	1001.573581	28.9	2110.312868	2.88E-13	513.7241607	256.861743	99.86166993	0	0	0	0	0	0	0
5:46:14	-5.539282264	2118.912416	2.567461808	2.275835527	10.50360923	0.572711248	0.592310114	51.22244222	1001.573581	28.9	2110.312868	2.88E-13	513.7241607	256.861743	99.86166993	0	0	0	0	0	0	0
5:46:14	-5.539282264	2118.912416	2.567461808	2.275835527	10.50360923	0.572711248	0.592310114	51.22244222	1001.573581	28.9	2110.312868	2.88E-13	513.7241607	256.861743	99.86166993	0	0	0	0	0	0	0
5:46:14	-5.539282264	2118.912416	2.567461808	2.275835527	10.50360923	0.572711248	0.592310114	51.22244222	1001.573581	28.9	2110.312868	2.88E-13	513.7241607	256.861743	99.86166993	0	0	0	0	0	0	0
5:46:14	-5.539282264	2118.912416	2.567461808	2.275835527	10.50360923	0.572711248	0.592310114	51.22244222	1001.573581	28.9	2110.312868	2.88E-13	513.7241607	256.861743	99.86166993	0	0	0	0	0	0	0
5:46:14	-5.539282264	2118.912416	2.567461808	2.275835527	10.50360923	0.572711248	0.592310114	51.22244222	1001.573581	28.9	2110.312868	2.88E-13	513.7241607	256.861743	99.86166993	0	0	0	0	0	0	0
5:46:14	-5.539282264	2118.912416	2.567461808	2.275835527	10.50360923	0.572711248	0.592310114	51.22244222	1001.573581	28.9	2110.312868	2.88E-13	513.7241607	256.861743	99.86166993	0	0	0	0	0	0	0
5:46:14	-5.539282264	2118.912416	2.567461808	2.275835527	10.50360923	0.572711248	0.592310114	51.22244222	1001.573581	28.9	2110.312868	2.88E-13	513.7241607	256.861743	99.86166993	0	0	0	0	0	0	0
5:46:14	-3.196960519	2112.272349	2.491892446	2.19937979	10.47354393	0.549876159	0.578838778	51.21149042	1001.836818	28.9	2104.819004	1.48E-13	513.8865863	256.9428764	99.861831	0	0	0	0	0	0	0
5:46:14	-3.196960519	2112.272349	2.491892446	2.19937979	10.47354393	0.549876159	0.578838778	51.21149042	1001.836818	28.9	2104.819004	1.48E-13	513.8865863	256.9428764	99.861831	0	0	0	0	0	0	0
5:46:14	-3.196960519	2112.272349	2.491892446	2.19937979	10.47354393	0.549876159	0.578838778	51.21149042	1001.836818	28.9	2104.819004	1.48E-13	513.8865863	256.9428764	99.861831	0	0	0	0	0	0	0
5:46:14	-3.196960519	2112.272349	2.491892446	2.19937979	10.47354393	0.549876159	0.578838778	51.21149042	1001.836818	28.9	2104.819004	1.48E-13	513.8865863	256.9428764	99.861831	0	0	0	0	0	0	0
5:46:14	-3.196960519	2112.272349	2.491892446	2.19937979	10.47354393	0.549876159	0.578838778	51.21149042	1001.836818	28.9	2104.819004	1.48E-13	513.8865863	256.9428764	99.861831	0	0	0	0	0	0	0
5:46:14	-3.196960519	2112.272349	2.491892446	2.19937979	10.47354393	0.549876159	0.578838778	51.21149042	1001.836818	28.9	2104.819004	1.48E-13	513.8865863	256.9428764	99.861831	0	0	0	0	0	0	0
5:46:14	-3.196960519	2112.272349	2.491892446	2.19937979	10.47354393	0.549876159	0.578838778	51.21149042	1001.836818	28.9	2104.819004	1.48E-13	513.8865863	256.9428764	99.861831	0	0	0	0	0	0	0
5:46:14	-3.196960519	2112.272349	2.491892446	2.19937979	10.47354393	0.549876159	0.578838778	51.21149042	1001.836818	28.9	2104.819004	1.48E-13	513.8865863	256.9428764	99.861831	0	0	0	0	0	0	0
5:46:14	-3.196960519	2112.272349	2.491892446	2.19937979	10.47354393	0.549876159	0.578838778	51.21149042	1001.836818	28.9	2104.819004	1.48E-13	513.8865863	256.9428764	99.861831	0	0	0	0	0	0	0
5:46:15	146.1447002	2108.790779	2.322880932	1.922402452	10.45571049	0.537760593	0.564005454	51.20588309	1001.971595	28.9	2102.080346	7.56E-14	513.9697482	256.9844167	99.86191347	0	0	0	0	0	0	0
5:46:15	146.1447002	2108.790779	2.322880932	1.922402452	10.45571049	0.537760593	0.564005454	51.20588309	1001.971595	28.9	2102.080346	7.56E-14	513.9697482	256.9844167	99.86191347	0	0	0	0	0	0	0
5:46:15	146.1447002	2108.790779	2.322880932	1.922402452	10.45571049	0.537760593	0.564005454	51.20588309	1001.971595	28.9	2102.080346	7.56E-14	513.9697482	256.9844167	99.86191347	0	0	0	0	0	0	0
5:46:15	146.1447002	2108.790779	2.322880932	1.922402452	10.45571049	0.537760593	0.564005454	51.20588309	1001.971595	28.9	2102.080346	7.56E-14	513.9697482	256.9844167	99.86191347	0	0	0	0	0	0	0
5:46:15	146.1447002	2108.790779	2.322880932	1.922402452	10.45571049	0.537760593	0.564005454	51.20588309	1001.971595	28.9	2102.080346	7.56E-14	513.9697482	256.9844167	99.86191347	0	0	0	0	0	0	0
5:46:15	146.1447002	2108.790779	2.322880932	1.922402452	10.45571049	0.537760593	0.564005454	51.20588309	1001.971595	28.9	2102.080346	7.56E-14	513.9697482	256.9844167	99.86191347	0	0	0	0	0	0	0
5:46:15	146.1447002	2108.790779	2.322880932	1.922402452	10.45571049	0.537760593	0.564005454	51.20588309	1001.971595	28.9	2102.080346	7.56E-14	513.9697482	256.9844167	99.86191347	0	0	0	0	0	0	0
5:46:15	146.1447002	2108.790779	2.322880932	1.922402452	10.45571049	0.537760593	0.564005454	51.20588309	1001.971595	28.9	2102.080346	7.56E-14	513.9697482	256.9844167	99.86191347	0	0	0	0	0	0	0
5:46:15	231.6202225	2105.827151	2.258651037	1.932446056	10.44413977	0.525813424	0.549130793	51.20301214	1002.0406	28.9	2099.090305	3.87E-14	514.0123271	257.0056854	99.8619557	0	0	0	0	0	0	0
5:46:15	231.6202225	2105.827151	2.258651037	1.932446056	10.44413977	0.525813424	0.549130793	51.20301214	1002.0406	28.9	2099.090305	3.87E-14	514.0123271	257.0056854	99.8619557	0	0	0	0	0	0	0
5:46:15	231.6202225	2105.827151	2.258651037	1.932446056	10.44413977	0.525813424	0.549130793	51.20301214	1002.0406	28.9	2099.090305	3.87E-14	514.0123271	257.0056854	99.8619557	0	0	0	0	0	0	0
5:46:15	231.6202225	2105.827151	2.258651037	1.932446056	10.44413977	0.525813424	0.549130793	51.20301214	1002.0406	28.9	2099.090305	3.87E-14	514.0123271	257.0056854	99.8619557	0	0	0	0	0	0	0
5:46:15	231.6202225	2105.827151	2.258651037	1.932446056	10.44413977	0.525813424	0.549130793	51.20301214	1002.0406	28.9	2099.090305	3.87E-14	514.0123271	257.0056854	99.8619557	0	0	0	0	0	0	0
5:46:15	231.6202225	2105.827151	2.258651037	1.932446056	10.44413977	0.525813424	0.549130793	51.20301214	1002.0406	28.9	2099.090305	3.87E-14	514.0123271	257.0056854	99.8619557	0	0	0	0	0	0	0
5:46:15	231.6202225	2105.827151	2.258651037	1.932446056	10.44413977	0.525813424	0.549130793	51.20301214	1002.0406	28.9	2099.090305	3.87E-14	514.0123271	257.0056854	99.8619557	0	0	0	0	0	0	0
5:46:15	231.6202225	2105.827151	2.258651037	1.932446056	10.44413977	0.525813424	0.549130793	51.20301214	1002.0406	28.9	2099.090305	3.87E-14	514.0123271	257.0056854	99.8619557	0	0	0	0	0	0	0
5:46:15	239.1824259	2104.651853	2.251309331	1.88995638	10.43590356	0.521280473	0.537482966	51.20154222	1002.075931	28.9	2097.300764	0.0488	514.0341275	257.0165749	99.86197732	0	0	0	0	0	0	0
5:46:15	239.1824259	2104.651853	2.251309331	1.88995638	10.43590356	0.521280473	0.537482966	51.20154222	1002.075931	28.9	2097.300764	0.0488	514.0341275	257.0165749	99.86197732	0	0	0	0	0	0	0
5:46:15	239.1824259	2104.651853	2.251309331	1.88995638	10.43590356	0.521280473	0.537482966	51.20154222	1002.075931	28.9	2097.300764	0.0488	514.0341275	257.0165749	99.86197732	0	0	0	0	0	0	0
5:46:15	239.1824259	2104.651853	2.251309331	1.88995638	10.43590356	0.521280473	0.537482966	51.20154222	1002.075931	28.9	2097.300764	0.0488	514.0341275	257.0165749	99.86197732	0	0	0	0	0	0	0
5:46:15	239.1824259	2104.651853	2.251309331	1.88995638	10.43590356	0.521280473	0.537482966	51.20154222	1002.075931	28.9	2097.300764	0.0488	514.0341275	257.0165749	99.86197732	0	0	0	0	0	0	0
5:46:15	239.1824259	2104.651853	2.251309331	1.88995638	10.43590356	0.521280473	0.537482966	51.20154222	1002.075931	28.9	2097.300764	0.0488	514.0341275	257.0165749	99.86197732	0	0	0	0	0	0	0
5:46:15	239.1824259	2104.651853	2.251309331	1.88995638	10.43590356	0.521280473	0.537482966	51.20154222	1002.075931	28.9	2097.300764	0.0488	514.0341275	257.0165749	99.86197732	0	0	0	0	0	0	0
5:46:15	239.1824259	2104.651853	2.251309331	1.88995638	10.43590356	0.521280473	0.537482966	51.20154222	1002.075931	28.9	2097.300764	0.0488	514.0341275	257.0165749	99.86197732	0	0	0	0	0	0	0
5:46:15	239.1824259	2104.651853	2.251309331	1.88995638	10.43590356	0.521280473	0.537482966	51.20154222	1002.075931	28.9	2097.300764	0.0488	514.0341275	257.0165749	99.86197732	0	0	0	0	0	0	0
5:46:15	-6.557597926	2102.619525	2.368870378	2.025593667	10.43155862	0.508335602	0.528263279	51.20078962	1002.094021	28.9	2096.465415	0.0737856	514.0452893	257.0221504	99.86198839	0	0	0	0	0	0	0
5:46:15	-6.557597926	2102.619525	2.368870378	2.025593667	10.43155862	0.508335602	0.528263279	51.20078962	1002.094021	28.9	2096.465415	0.0737856	514.0452893	257.0221504	99.86198839	0	0	0	0	0	0	0
5:46:15	-6.557597926	2102.619525	2.368870378	2.025593667	10.43155862	0.508335602	0.528263279	51.20078962	1002.094021	28.9	2096.465415	0.0737856	514.0452893	257.0221504	99.86198839	0	0	0	0	0	0	0
5:46:15	-6.557597926	2102.619525	2.368870378	2.025593667	10.43155862	0.508335602	0.528263279	51.20078962	1002.094021	28.9	2096.465415	0.0737856	514.0452893	257.0221504	99.86198839	0	0	0	0	0	0	0
5:46:15	-6.557597926	2102.619525	2.368870378	2.025593667	10.43155862	0.508335602	0.528263279	51.20078962	1002.094021	28.9	2096.465415	0.0737856	514.0452893	257.0221504	99.86198839	0	0	0	0	0	0	0
5:46:15	-6.557597926	2102.619525	2.368870378	2.025593667	10.43155862	0.508335602	0.528263279	51.20078962	1002.094021	28.9	2096.465415	0.0737856	514.0452893	257.0221504	99.86198839	0	0	0	0	0	0	0
5:46:15	-6.557597926	2102.619525	2.368870378	2.025593667	10.43155862	0.508335602	0.528263279	51.20078962	1002.094021	28.9	2096.465415	0.0737856	514.0452893	257.0221504	99.86198839	0	0	0	0	0	0	0
5:46:16	-6.557597926	2102.619525	2.368870378	2.025593667	10.43155862	0.508335602	0.528263279	51.20078962	1002.094021	28.9	2096.465415	0.0737856	514.0452893	257.0221504	99.86198839	0	0	0	0	0	0	0
5:46:16	-24.80058614	2104.834077	2.045517633	1.578039957	10.46143802	-0.339676172	0.362334799	51.20040428	1002.103283	28.9	2096.136677	0.086578227	514.0510041	257.025005	99.86199405	0	0	0	0	0	0	0
5:46:16	-24.80058614	2104.834077	2.045517633	1.578039957	10.46143802	-0.339676172	0.362334799	51.20040428	1002.103283	28.9	2096.136677	0.086578227	514.0510041	257.025005	99.86199405	0	0	0	0	0	0	0
5:46:16	-24.80058614	2104.834077	2.045517633	1.578039957	10.46143802	-0.339676172	0.362334799	51.20040428	1002.103283	28.9	2096.136677	0.086578227	514.0510041	257.025005	99.86199405	0	0	0	0	0	0	0
5:46:16	-24.80058614	2104.834077	2.045517633	1.578039957	10.46143802	-0.339676172	0.362334799	51.20040428	1002.103283	28.9	2096.136677	0.086578227	514.0510041	257.025005	99.86199405	0	0	0	0	0	0	0
5:46:16	-24.80058614	2104.834077	2.045517633	1.578039957	10.46143802	-0.339676172	0.362334799	51.20040428	1002.103283	28.9	2096.136677	0.086578227	514.0510041	257.025005	99.86199405	0	0	0	0	0	0	0
5:46:16	-24.80058614	2104.834077	2.045517633	1.578039957	10.46143802	-0.339676172	0.362334799	51.20040428	1002.103283	28.9	2096.136677	0.086578227	514.0510041	257.025005	99.86199405	0	0	0	0	0	0	0
5:46:16	-24.80058614	2104.834077	2.045517633	1.578039957	10.46143802	-0.339676172	0.362334799	51.20040428	1002.103283	28.9	2096.136677	0.086578227	514.0510041	257.025005	99.86199405	0	0	0	0	0	0	0
5:46:16	-24.80058614	2104.834077	2.045517633	1.578039957	10.46143802	-0.339676172	0.362334799	51.20040428	1002.103283	28.9	2096.136677	0.086578227	514.0510041	257.025005	99.86199405	0	0	0	0	0	0	0
5:46:16	84.7698759	2123.155727	1.616065028	1.435132458	10.58951226	-1.9094982	-0.256964583	51.10260699	1004.485073	28.9	2096.320362	0.044328052	514.1627541	257.0811225	99.86199696	0	0	0	0	0	0	0
5:46:16	84.7698759	2123.155727	1.616065028	1.435132458	10.58951226	-1.9094982	-0.256964583	51.10260699	1004.485073	28.9	2096.320362	0.044328052	514.1627541	257.0811225	99.86199696	0	0	0	0	0	0	0
5:46:16	84.7698759	2123.155727	1.616065028	1.435132458	10.58951226	-1.9094982	-0.256964583	51.10260699	1004.485073	28.9	2096.320362	0.044328052	514.1627541	257.0811225	99.86199696	0	0	0	0	0	0	0
5:46:16	84.7698759	2123.155727	1.616065028	1.435132458	10.58951226	-1.9094982	-0.256964583	51.10260699	1004.485073	28.9	2096.320362	0.044328052	514.1627541	257.0811225	99.86199696	0	0	0	0	0	0	0
5:46:16	84.7698759	2123.155727	1.616065028	1.435132458	10.58951226	-1.9094982	-0.256964583	51.10260699	1004.485073	28.9	2096.320362	0.044328052	514.1627541	257.0811225	99.86199696	0	0	0	0	0	0	0
5:46:16	84.7698759	2123.155727	1.616065028	1.435132458	10.58951226	-1.9094982	-0.256964583	51.10260699	1004.485073	28.9	2096.320362	0.044328052	514.1627541	257.0811225	99.86199696	0	0	0	0	0	0	0
5:46:16	84.7698759	2123.155727	1.616065028	1.435132458	10.58951226	-1.9094982	-0.256964583	51.10260699	1004.485073	28.9	2096.320362	0.044328052	514.1627541	257.0811225	99.86199696	0	0	0	0	0	0	0
5:46:16	84.7698759	2123.155727	1.616065028	1.435132458	10.58951226	-1.9094982	-0.256964583	51.10260699	1004.485073	28.9	2096.320362	0.044328052	514.1627541	257.0811225	99.86199696	0	0	0	0	0	0	0
5:46:16	84.7698759	2123.155727	1.616065028	1.435132458	10.58951226	-1.9094982	-0.256964583	51.10260699	1004.485073	28.9	2096.320362	0.044328052	514.1627541	257.0811225	99.86199696	0	0	0	0	0	0	0
5:46:16	319.8227525	2166.133628	0.729297294	0.674779819	10.88962228	-3.750703078	-1.335965867	51.05253478	1005.704549	28.9	2097.371746	0.022695963	514.2199701	257.1098547	99.86199844	0	0	0	0	0	0	0
5:46:16	319.8227525	2166.133628	0.729297294	0.674779819	10.88962228	-3.750703078	-1.335965867	51.05253478	1005.704549	28.9	2097.371746	0.022695963	514.2199701	257.1098547	99.86199844	0	0	0	0	0	0	0
5:46:16	319.8227525	2166.133628	0.729297294	0.674779819	10.88962228	-3.750703078	-1.335965867	51.05253478	1005.704549	28.9	2097.371746	0.022695963	514.2199701	257.1098547	99.86199844	0	0	0	0	0	0	0
5:46:16	319.8227525	2166.133628	0.729297294	0.674779819	10.88962228	-3.750703078	-1.335965867	51.05253478	1005.704549	28.9	2097.371746	0.022695963	514.2199701	257.1098547	99.86199844	0	0	0	0	0	0	0
5:46:16	319.8227525	2166.133628	0.729297294	0.674779819	10.88962228	-3.750703078	-1.335965867	51.05253478	1005.704549	28.9	2097.371746	0.022695963	514.2199701	257.1098547	99.86199844	0	0	0	0	0	0	0
5:46:16	319.8227525	2166.133628	0.729297294	0.674779819	10.88962228	-3.750703078	-1.335965867	51.05253478	1005.704549	28.9	2097.371746	0.022695963	514.2199701	257.1098547	99.86199844	0	0	0	0	0	0	0
5:46:16	319.8227525	2166.133628	0.729297294	0.674779819	10.88962228	-3.750703078	-1.335965867	51.05253478	1005.704549	28.9	2097.371746	0.022695963	514.2199701	257.1098547	99.86199844	0	0	0	0	0	0	0
5:46:16	319.8227525	2166.133628	0.729297294	0.674779819	10.88962228	-3.750703078	-1.335965867	51.05253478	1005.704549	28.9	2097.371746	0.022695963	514.2199701	257.1098547	99.86199844	0	0	0	0	0	0	0
5:46:16	299.0275373	2235.851394	-0.238031785	-0.350408733	11.36329461	-5.596063976	-2.731190524	51.02689781	1006.328921	28.9	2099.93555	0.011620333	514.2492647	257.1245656	99.8619992	0	0	0	0	0	0	0
5:46:16	299.0275373	2235.851394	-0.238031785	-0.350408733	11.36329461	-5.596063976	-2.731190524	51.02689781	1006.328921	28.9	2099.93555	0.011620333	514.2492647	257.1245656	99.8619992	0	0	0	0	0	0	0
5:46:16	299.0275373	2235.851394	-0.238031785	-0.350408733	11.36329461	-5.596063976	-2.731190524	51.02689781	1006.328921	28.9	2099.93555	0.011620333	514.2492647	257.1245656	99.8619992	0	0	0	0	0	0	0
5:46:16	299.0275373	2235.851394	-0.238031785	-0.350408733	11.36329461	-5.596063976	-2.731190524	51.02689781	1006.328921	28.9	2099.93555	0.011620333	514.2492647	257.1245656	99.8619992	0	0	0	0	0	0	0
5:46:16	299.0275373	2235.851394	-0.238031785	-0.350408733	11.36329461	-5.596063976	-2.731190524	51.02689781	1006.328921	28.9	2099.93555	0.011620333	514.2492647	257.1245656	99.8619992	0	0	0	0	0	0	0
5:46:16	299.0275373	2235.851394	-0.238031785	-0.350408733	11.36329461	-5.596063976	-2.731190524	51.02689781	1006.328921	28.9	2099.93555	0.011620333	514.2492647	257.1245656	99.8619992	0	0	0	0	0	0	0
5:46:17	299.0275373	2235.851394	-0.238031785	-0.350408733	11.36329461	-5.596063976	-2.731190524	51.02689781	1006.328921	28.9	2099.93555	0.011620333	514.2492647	257.1245656	99.8619992	0	0	0	0	0	0	0
5:46:17	299.0275373	2235.851394	-0.238031785	-0.350408733	11.36329461	-5.596063976	-2.731190524	51.02689781	1006.328921	28.9	2099.93555	0.011620333	514.2492647	257.1245656	99.8619992	0	0	0	0	0	0	0
5:46:17	505.6336271	2336.687882	-1.087368274	-1.074993271	11.99355884	-7.160456756	-4.251289548	51.01377168	1006.6486	28.9	2104.684281	0.00594961	514.2642635	257.1320976	99.86199959	0	0	0	0	0	0	0
5:46:17	505.6336271	2336.687882	-1.087368274	-1.074993271	11.99355884	-7.160456756	-4.251289548	51.01377168	1006.6486	28.9	2104.684281	0.00594961	514.2642635	257.1320976	99.86199959	0	0	0	0	0	0	0
5:46:17	505.6336271	2336.687882	-1.087368274	-1.074993271	11.99355884	-7.160456756	-4.251289548	51.01377168	1006.6486	28.9	2104.684281	0.00594961	514.2642635	257.1320976	99.86199959	0	0	0	0	0	0	0
5:46:17	505.6336271	2336.687882	-1.087368274	-1.074993271	11.99355884	-7.160456756	-4.251289548	51.01377168	1006.6486	28.9	2104.684281	0.00594961	514.2642635	257.1320976	99.86199959	0	0	0	0	0	0	0
5:46:17	505.6336271	2336.687882	-1.087368274	-1.074993271	11.99355884	-7.160456756	-4.251289548	51.01377168	1006.6486	28.9	2104.684281	0.00594961	514.2642635	257.1320976	99.86199959	0	0	0	0	0	0	0
5:46:17	505.6336271	2336.687882	-1.087368274	-1.074993271	11.99355884	-7.160456756	-4.251289548	51.01377168	1006.6486	28.9	2104.684281	0.00594961	514.2642635	257.1320976	99.86199959	0	0	0	0	0	0	0
5:46:17	505.6336271	2336.687882	-1.087368274	-1.074993271	11.99355884	-7.160456756	-4.251289548	51.01377168	1006.6486	28.9	2104.684281	0.00594961	514.2642635	257.1320976	99.86199959	0	0	0	0	0	0	0
5:46:17	505.6336271	2336.687882	-1.087368274	-1.074993271	11.99355884	-7.160456756	-4.251289548	51.01377168	1006.6486	28.9	2104.684281	0.00594961	514.2642635	257.1320976	99.86199959	0	0	0	0	0	0	0
5:46:17	505.6336271	2336.687882	-1.087368274	-1.074993271	11.99355884	-7.160456756	-4.251289548	51.01377168	1006.6486	28.9	2104.684281	0.00594961	514.2642635	257.1320976	99.86199959	0	0	0	0	0	0	0
5:46:17	396.4258811	2455.441139	-1.208732556	-1.213316555	12.69535013	-8.102249859	-5.668468249	51.2022511	1003.516811	28.9	2112.184648	0.003046201	514.2719429	257.135954	99.86199979	0	0	0	0	0	0	0
5:46:17	396.4258811	2455.441139	-1.208732556	-1.213316555	12.69535013	-8.102249859	-5.668468249	51.2022511	1003.516811	28.9	2112.184648	0.003046201	514.2719429	257.135954	99.86199979	0	0	0	0	0	0	0
5:46:17	396.4258811	2455.441139	-1.208732556	-1.213316555	12.69535013	-8.102249859	-5.668468249	51.2022511	1003.516811	28.9	2112.184648	0.003046201	514.2719429	257.135954	99.86199979	0	0	0	0	0	0	0
5:46:17	396.4258811	2455.441139	-1.208732556	-1.213316555	12.69535013	-8.102249859	-5.668468249	51.2022511	1003.516811	28.9	2112.184648	0.003046201	514.2719429	257.135954	99.86199979	0	0	0	0	0	0	0
5:46:17	396.4258811	2455.441139	-1.208732556	-1.213316555	12.69535013	-8.102249859	-5.668468249	51.2022511	1003.516811	28.9	2112.184648	0.003046201	514.2719429	257.135954	99.86199979	0	0	0	0	0	0	0
5:46:17	396.4258811	2455.441139	-1.208732556	-1.213316555	12.69535013	-8.102249859	-5.668468249	51.2022511	1003.516811	28.9	2112.184648	0.003046201	514.2719429	257.135954	99.86199979	0	0	0	0	0	0	0
5:46:17	396.4258811	2455.441139	-1.208732556	-1.213316555	12.69535013	-8.102249859	-5.668468249	51.2022511	1003.516811	28.9	2112.184648	0.003046201	514.2719429	257.135954	99.86199979	0	0	0	0	0	0	0
5:46:17	396.4258811	2455.441139	-1.208732556	-1.213316555	12.69535013	-8.102249859	-5.668468249	51.2022511	1003.516811	28.9	2112.184648	0.003046201	514.2719429	257.135954	99.86199979	0	0	0	0	0	0	0
5:46:17	253.0772431	2570.953567	0.229824931	0.273701924	13.25360326	-7.078783928	-6.451015743	51.29875256	1001.913335	28.9	2123.16834	0.001559655	514.2758748	257.1379284	99.86199989	0	0	0	0	0	0	0
5:46:17	253.0772431	2570.953567	0.229824931	0.273701924	13.25360326	-7.078783928	-6.451015743	51.29875256	1001.913335	28.9	2123.16834	0.001559655	514.2758748	257.1379284	99.86199989	0	0	0	0	0	0	0
5:46:17	253.0772431	2570.953567	0.229824931	0.273701924	13.25360326	-7.078783928	-6.451015743	51.29875256	1001.913335	28.9	2123.16834	0.001559655	514.2758748	257.1379284	99.86199989	0	0	0	0	0	0	0
5:46:17	253.0772431	2570.953567	0.229824931	0.273701924	13.25360326	-7.078783928	-6.451015743	51.29875256	1001.913335	28.9	2123.16834	0.001559655	514.2758748	257.1379284	99.86199989	0	0	0	0	0	0	0
5:46:17	253.0772431	2570.953567	0.229824931	0.273701924	13.25360326	-7.078783928	-6.451015743	51.29875256	1001.913335	28.9	2123.16834	0.001559655	514.2758748	257.1379284	99.86199989	0	0	0	0	0	0	0
5:46:17	253.0772431	2570.953567	0.229824931	0.273701924	13.25360326	-7.078783928	-6.451015743	51.29875256	1001.913335	28.9	2123.16834	0.001559655	514.2758748	257.1379284	99.86199989	0	0	0	0	0	0	0
5:46:17	253.0772431	2570.953567	0.229824931	0.273701924	13.25360326	-7.078783928	-6.451015743	51.29875256	1001.913335	28.9	2123.16834	0.001559655	514.2758748	257.1379284	99.86199989	0	0	0	0	0	0	0
5:46:17	253.0772431	2570.953567	0.229824931	0.273701924	13.25360326	-7.078783928	-6.451015743	51.29875256	1001.913335	28.9	2123.16834	0.001559655	514.2758748	257.1379284	99.86199989	0	0	0	0	0	0	0
5:46:17	253.0772431	2570.953567	0.229824931	0.273701924	13.25360326	-7.078783928	-6.451015743	51.29875256	1001.913335	28.9	2123.16834	0.001559655	514.2758748	257.1379284	99.86199989	0	0	0	0	0	0	0
5:46:17	129.9144605	2625.752522	1.535238365	1.399591385	13.46812487	-5.329241371	-6.353744061	51.34816131	1001.092356	28.9	2135.242294	0.000798543	514.2778879	257.1389394	99.86199995	0	0	0	0	0	0	0
5:46:17	129.9144605	2625.752522	1.535238365	1.399591385	13.46812487	-5.329241371	-6.353744061	51.34816131	1001.092356	28.9	2135.242294	0.000798543	514.2778879	257.1389394	99.86199995	0	0	0	0	0	0	0
5:46:17	129.9144605	2625.752522	1.535238365	1.399591385	13.46812487	-5.329241371	-6.353744061	51.34816131	1001.092356	28.9	2135.242294	0.000798543	514.2778879	257.1389394	99.86199995	0	0	0	0	0	0	0
5:46:17	129.9144605	2625.752522	1.535238365	1.399591385	13.46812487	-5.329241371	-6.353744061	51.34816131	1001.092356	28.9	2135.242294	0.000798543	514.2778879	257.1389394	99.86199995	0	0	0	0	0	0	0
5:46:18	129.9144605	2625.752522	1.535238365	1.399591385	13.46812487	-5.329241371	-6.353744061	51.34816131	1001.092356	28.9	2135.242294	0.000798543	514.2778879	257.1389394	99.86199995	0	0	0	0	0	0	0
5:46:18	129.9144605	2625.752522	1.535238365	1.399591385	13.46812487	-5.329241371	-6.353744061	51.34816131	1001.092356	28.9	2135.242294	0.000798543	514.2778879	257.1389394	99.86199995	0	0	0	0	0	0	0
5:46:18	129.9144605	2625.752522	1.535238365	1.399591385	13.46812487	-5.329241371	-6.353744061	51.34816131	1001.092356	28.9	2135.242294	0.000798543	514.2778879	257.1389394	99.86199995	0	0	0	0	0	0	0
5:46:18	129.9144605	2625.752522	1.535238365	1.399591385	13.46812487	-5.329241371	-6.353744061	51.34816131	1001.092356	28.9	2135.242294	0.000798543	514.2778879	257.1389394	99.86199995	0	0	0	0	0	0	0
5:46:18	-112.8917322	2626.538388	2.779594043	2.457734789	13.38748793	-3.319491582	-5.503540959	51.37345859	1001.381934	28.9	2147.809247	0.000408854	514.2789186	257.139457	99.86199997	0	0	0	0	0	0	0
5:46:18	-112.8917322	2626.538388	2.779594043	2.457734789	13.38748793	-3.319491582	-5.503540959	51.37345859	1001.381934	28.9	2147.809247	0.000408854	514.2789186	257.139457	99.86199997	0	0	0	0	0	0	0
5:46:18	-112.8917322	2626.538388	2.779594043	2.457734789	13.38748793	-3.319491582	-5.503540959	51.37345859	1001.381934	28.9	2147.809247	0.000408854	514.2789186	257.139457	99.86199997	0	0	0	0	0	0	0
5:46:18	-112.8917322	2626.538388	2.779594043	2.457734789	13.38748793	-3.319491582	-5.503540959	51.37345859	1001.381934	28.9	2147.809247	0.000408854	514.2789186	257.139457	99.86199997	0	0	0	0	0	0	0
5:46:18	-112.8917322	2626.538388	2.779594043	2.457734789	13.38748793	-3.319491582	-5.503540959	51.37345859	1001.381934	28.9	2147.809247	0.000408854	514.2789186	257.139457	99.86199997	0	0	0	0	0	0	0
5:46:18	-112.8917322	2626.538388	2.779594043	2.457734789	13.38748793	-3.319491582	-5.503540959	51.37345859	1001.381934	28.9	2147.809247	0.000408854	514.2789186	257.139457	99.86199997	0	0	0	0	0	0	0
5:46:18	-112.8917322	2626.538388	2.779594043	2.457734789	13.38748793	-3.319491582	-5.503540959	51.37345859	1001.381934	28.9	2147.809247	0.000408854	514.2789186	257.139457	99.86199997	0	0	0	0	0	0	0
5:46:18	-112.8917322	2626.538388	2.779594043	2.457734789	13.38748793	-3.319491582	-5.503540959	51.37345859	1001.381934	28.9	2147.809247	0.000408854	514.2789186	257.139457	99.86199997	0	0	0	0	0	0	0
5:46:18	-207.9315829	2587.678854	3.88104815	3.339768212	13.07735382	-1.40301969	-4.190652971	51.2400108	1001.782614	28.9	2159.583982	0.000209333	513.5045023	256.75225	99.86151199	0	0	0	0	0	0	0
5:46:18	-207.9315829	2587.678854	3.88104815	3.339768212	13.07735382	-1.40301969	-4.190652971	51.2400108	1001.782614	28.9	2159.583982	0.000209333	513.5045023	256.75225	99.86151199	0	0	0	0	0	0	0
5:46:18	-207.9315829	2587.678854	3.88104815	3.339768212	13.07735382	-1.40301969	-4.190652971	51.2400108	1001.782614	28.9	2159.583982	0.000209333	513.5045023	256.75225	99.86151199	0	0	0	0	0	0	0
5:46:18	-207.9315829	2587.678854	3.88104815	3.339768212	13.07735382	-1.40301969	-4.190652971	51.2400108	1001.782614	28.9	2159.583982	0.000209333	513.5045023	256.75225	99.86151199	0	0	0	0	0	0	0
5:46:18	-207.9315829	2587.678854	3.88104815	3.339768212	13.07735382	-1.40301969	-4.190652971	51.2400108	1001.782614	28.9	2159.583982	0.000209333	513.5045023	256.75225	99.86151199	0	0	0	0	0	0	0
5:46:18	-207.9315829	2587.678854	3.88104815	3.339768212	13.07735382	-1.40301969	-4.190652971	51.2400108	1001.782614	28.9	2159.583982	0.000209333	513.5045023	256.75225	99.86151199	0	0	0	0	0	0	0
5:46:18	-207.9315829	2587.678854	3.88104815	3.339768212	13.07735382	-1.40301969	-4.190652971	51.2400108	1001.782614	28.9	2159.583982	0.000209333	513.5045023	256.75225	99.86151199	0	0	0	0	0	0	0
5:46:18	-207.9315829	2587.678854	3.88104815	3.339768212	13.07735382	-1.40301969	-4.190652971	51.2400108	1001.782614	28.9	2159.583982	0.000209333	513.5045023	256.75225	99.86151199	0	0	0	0	0	0	0
5:46:18	-204.0260744	2515.103829	4.609520653	4.033193325	12.60403716	0.153733919	-2.707990321	51.17168553	1001.987762	28.9	2169.598839	0.000107179	513.1080012	256.554	99.86126214	0	0	0	0	0	0	0
5:46:18	-204.0260744	2515.103829	4.609520653	4.033193325	12.60403716	0.153733919	-2.707990321	51.17168553	1001.987762	28.9	2169.598839	0.000107179	513.1080012	256.554	99.86126214	0	0	0	0	0	0	0
5:46:18	-204.0260744	2515.103829	4.609520653	4.033193325	12.60403716	0.153733919	-2.707990321	51.17168553	1001.987762	28.9	2169.598839	0.000107179	513.1080012	256.554	99.86126214	0	0	0	0	0	0	0
5:46:18	-204.0260744	2515.103829	4.609520653	4.033193325	12.60403716	0.153733919	-2.707990321	51.17168553	1001.987762	28.9	2169.598839	0.000107179	513.1080012	256.554	99.86126214	0	0	0	0	0	0	0
5:46:18	-204.0260744	2515.103829	4.609520653	4.033193325	12.60403716	0.153733919	-2.707990321	51.17168553	1001.987762	28.9	2169.598839	0.000107179	513.1080012	256.554	99.86126214	0	0	0	0	0	0	0
5:46:18	-204.0260744	2515.103829	4.609520653	4.033193325	12.60403716	0.153733919	-2.707990321	51.17168553	1001.987762	28.9	2169.598839	0.000107179	513.1080012	256.554	99.86126214	0	0	0	0	0	0	0
5:46:18	-204.0260744	2515.103829	4.609520653	4.033193325	12.60403716	0.153733919	-2.707990321	51.17168553	1001.987762	28.9	2169.598839	0.000107179	513.1080012	256.554	99.86126214	0	0	0	0	0	0	0
5:46:18	-204.0260744	2515.103829	4.609520653	4.033193325	12.60403716	0.153733919	-2.707990321	51.17168553	1001.987762	28.9	2169.598839	0.000107179	513.1080012	256.554	99.86126214	0	0	0	0	0	0	0
5:46:18	-148.9835821	2420.979233	4.783498574	4.027482982	12.05829102	0.864647766	-1.366611044	51.13670299	1002.092798	28.9	2177.179014	5.49E-05	512.9049926	256.452496	99.86113421	0	0	0	0	0	0	0
5:46:18	-148.9835821	2420.979233	4.783498574	4.027482982	12.05829102	0.864647766	-1.366611044	51.13670299	1002.092798	28.9	2177.179014	5.49E-05	512.9049926	256.452496	99.86113421	0	0	0	0	0	0	0
5:46:18	-148.9835821	2420.979233	4.783498574	4.027482982	12.05829102	0.864647766	-1.366611044	51.13670299	1002.092798	28.9	2177.179014	5.49E-05	512.9049926	256.452496	99.86113421	0	0	0	0	0	0	0
5:46:18	-148.9835821	2420.979233	4.783498574	4.027482982	12.05829102	0.864647766	-1.366611044	51.13670299	1002.092798	28.9	2177.179014	5.49E-05	512.9049926	256.452496	99.86113421	0	0	0	0	0	0	0
5:46:19	-148.9835821	2420.979233	4.783498574	4.027482982	12.05829102	0.864647766	-1.366611044	51.13670299	1002.092798	28.9	2177.179014	5.49E-05	512.9049926	256.452496	99.86113421	0	0	0	0	0	0	0
5:46:19	-148.9835821	2420.979233	4.783498574	4.027482982	12.05829102	0.864647766	-1.366611044	51.13670299	1002.092798	28.9	2177.179014	5.49E-05	512.9049926	256.452496	99.86113421	0	0	0	0	0	0	0
5:46:19	-148.9835821	2420.979233	4.783498574	4.027482982	12.05829102	0.864647766	-1.366611044	51.13670299	1002.092798	28.9	2177.179014	5.49E-05	512.9049926	256.452496	99.86113421	0	0	0	0	0	0	0
5:46:19	-148.9835821	2420.979233	4.783498574	4.027482982	12.05829102	0.864647766	-1.366611044	51.13670299	1002.092798	28.9	2177.179014	5.49E-05	512.9049926	256.452496	99.86113421	0	0	0	0	0	0	0
5:46:19	-148.9835821	2420.979233	4.783498574	4.027482982	12.05829102	0.864647766	-1.366611044	51.13670299	1002.092798	28.9	2177.179014	5.49E-05	512.9049926	256.452496	99.86113421	0	0	0	0	0	0	0
5:46:19	-222.644626	2332.042751	4.55050327	3.998951287	11.570701	1.025019656	-0.420432855	51.11879193	1002.489153	28.9488	2182.197727	2.81E-05	512.8010522	256.4005259	99.86106872	0	0	0	0	0	0	0
5:46:19	-222.644626	2332.042751	4.55050327	3.998951287	11.570701	1.025019656	-0.420432855	51.11879193	1002.489153	28.9488	2182.197727	2.81E-05	512.8010522	256.4005259	99.86106872	0	0	0	0	0	0	0
5:46:19	-222.644626	2332.042751	4.55050327	3.998951287	11.570701	1.025019656	-0.420432855	51.11879193	1002.489153	28.9488	2182.197727	2.81E-05	512.8010522	256.4005259	99.86106872	0	0	0	0	0	0	0
5:46:19	-222.644626	2332.042751	4.55050327	3.998951287	11.570701	1.025019656	-0.420432855	51.11879193	1002.489153	28.9488	2182.197727	2.81E-05	512.8010522	256.4005259	99.86106872	0	0	0	0	0	0	0
5:46:19	-222.644626	2332.042751	4.55050327	3.998951287	11.570701	1.025019656	-0.420432855	51.11879193	1002.489153	28.9488	2182.197727	2.81E-05	512.8010522	256.4005259	99.86106872	0	0	0	0	0	0	0
5:46:19	-222.644626	2332.042751	4.55050327	3.998951287	11.570701	1.025019656	-0.420432855	51.11879193	1002.489153	28.9488	2182.197727	2.81E-05	512.8010522	256.4005259	99.86106872	0	0	0	0	0	0	0
5:46:19	-222.644626	2332.042751	4.55050327	3.998951287	11.570701	1.025019656	-0.420432855	51.11879193	1002.489153	28.9488	2182.197727	2.81E-05	512.8010522	256.4005259	99.86106872	0	0	0	0	0	0	0
5:46:19	-222.644626	2332.042751	4.55050327	3.998951287	11.570701	1.025019656	-0.420432855	51.11879193	1002.489153	28.9488	2182.197727	2.81E-05	512.8010522	256.4005259	99.86106872	0	0	0	0	0	0	0
5:46:19	-181.5749125	2258.108169	4.177193674	3.799271059	11.17870291	0.965066064	0.151818378	51.10962147	1002.692086	28.9737856	2180.557396	1.44E-05	512.7478347	256.3739173	99.86103518	0	0	0	0	0	0	0
5:46:19	-181.5749125	2258.108169	4.177193674	3.799271059	11.17870291	0.965066064	0.151818378	51.10962147	1002.692086	28.9737856	2180.557396	1.44E-05	512.7478347	256.3739173	99.86103518	0	0	0	0	0	0	0
5:46:19	-181.5749125	2258.108169	4.177193674	3.799271059	11.17870291	0.965066064	0.151818378	51.10962147	1002.692086	28.9737856	2180.557396	1.44E-05	512.7478347	256.3739173	99.86103518	0	0	0	0	0	0	0
5:46:19	-181.5749125	2258.108169	4.177193674	3.799271059	11.17870291	0.965066064	0.151818378	51.10962147	1002.692086	28.9737856	2180.557396	1.44E-05	512.7478347	256.3739173	99.86103518	0	0	0	0	0	0	0
5:46:19	-181.5749125	2258.108169	4.177193674	3.799271059	11.17870291	0.965066064	0.151818378	51.10962147	1002.692086	28.9737856	2180.557396	1.44E-05	512.7478347	256.3739173	99.86103518	0	0	0	0	0	0	0
5:46:19	-181.5749125	2258.108169	4.177193674	3.799271059	11.17870291	0.965066064	0.151818378	51.10962147	1002.692086	28.9737856	2180.557396	1.44E-05	512.7478347	256.3739173	99.86103518	0	0	0	0	0	0	0
5:46:19	-181.5749125	2258.108169	4.177193674	3.799271059	11.17870291	0.965066064	0.151818378	51.10962147	1002.692086	28.9737856	2180.557396	1.44E-05	512.7478347	256.3739173	99.86103518	0	0	0	0	0	0	0
5:46:19	-181.5749125	2258.108169	4.177193674	3.799271059	11.17870291	0.965066064	0.151818378	51.10962147	1002.692086	28.9737856	2180.557396	1.44E-05	512.7478347	256.3739173	99.86103518	0	0	0	0	0	0	0
5:46:19	-215.2874352	2199.265158	3.790963161	3.548970782	10.87527989	0.829425825	0.44985901	51.10492619	1002.795988	28.98657823	2159.307003	7.37E-06	512.7205874	256.3602936	99.86101801	0	0	0	0	0	0	0
5:46:19	-215.2874352	2199.265158	3.790963161	3.548970782	10.87527989	0.829425825	0.44985901	51.10492619	1002.795988	28.98657823	2159.307003	7.37E-06	512.7205874	256.3602936	99.86101801	0	0	0	0	0	0	0
5:46:19	-215.2874352	2199.265158	3.790963161	3.548970782	10.87527989	0.829425825	0.44985901	51.10492619	1002.795988	28.98657823	2159.307003	7.37E-06	512.7205874	256.3602936	99.86101801	0	0	0	0	0	0	0
5:46:19	-215.2874352	2199.265158	3.790963161	3.548970782	10.87527989	0.829425825	0.44985901	51.10492619	1002.795988	28.98657823	2159.307003	7.37E-06	512.7205874	256.3602936	99.86101801	0	0	0	0	0	0	0
5:46:19	-215.2874352	2199.265158	3.790963161	3.548970782	10.87527989	0.829425825	0.44985901	51.10492619	1002.795988	28.98657823	2159.307003	7.37E-06	512.7205874	256.3602936	99.86101801	0	0	0	0	0	0	0
5:46:19	-215.2874352	2199.265158	3.790963161	3.548970782	10.87527989	0.829425825	0.44985901	51.10492619	1002.795988	28.98657823	2159.307003	7.37E-06	512.7205874	256.3602936	99.86101801	0	0	0	0	0	0	0
5:46:19	-215.2874352	2199.265158	3.790963161	3.548970782	10.87527989	0.829425825	0.44985901	51.10492619	1002.795988	28.98657823	2159.307003	7.37E-06	512.7205874	256.3602936	99.86101801	0	0	0	0	0	0	0
5:46:19	-215.2874352	2199.265158	3.790963161	3.548970782	10.87527989	0.829425825	0.44985901	51.10492619	1002.795988	28.98657823	2159.307003	7.37E-06	512.7205874	256.3602936	99.86101801	0	0	0	0	0	0	0
5:46:19	-151.3748548	2157.356209	3.186565139	2.93912904	10.6743913	0.701050022	0.571207813	51.10252221	1002.849186	28.99312805	2135.593041	3.77E-06	512.7066367	256.3533183	99.86100922	0	0	0	0	0	0	0
5:46:19	-151.3748548	2157.356209	3.186565139	2.93912904	10.6743913	0.701050022	0.571207813	51.10252221	1002.849186	28.99312805	2135.593041	3.77E-06	512.7066367	256.3533183	99.86100922	0	0	0	0	0	0	0
5:46:20	-151.3748548	2157.356209	3.186565139	2.93912904	10.6743913	0.701050022	0.571207813	51.10252221	1002.849186	28.99312805	2135.593041	3.77E-06	512.7066367	256.3533183	99.86100922	0	0	0	0	0	0	0
5:46:20	-151.3748548	2157.356209	3.186565139	2.93912904	10.6743913	0.701050022	0.571207813	51.10252221	1002.849186	28.99312805	2135.593041	3.77E-06	512.7066367	256.3533183	99.86100922	0	0	0	0	0	0	0
5:46:20	-151.3748548	2157.356209	3.186565139	2.93912904	10.6743913	0.701050022	0.571207813	51.10252221	1002.849186	28.99312805	2135.593041	3.77E-06	512.7066367	256.3533183	99.86100922	0	0	0	0	0	0	0
5:46:20	-151.3748548	2157.356209	3.186565139	2.93912904	10.6743913	0.701050022	0.571207813	51.10252221	1002.849186	28.99312805	2135.593041	3.77E-06	512.7066367	256.3533183	99.86100922	0	0	0	0	0	0	0
5:46:20	-151.3748548	2157.356209	3.186565139	2.93912904	10.6743913	0.701050022	0.571207813	51.10252221	1002.849186	28.99312805	2135.593041	3.77E-06	512.7066367	256.3533183	99.86100922	0	0	0	0	0	0	0
5:46:20	-151.3748548	2157.356209	3.186565139	2.93912904	10.6743913	0.701050022	0.571207813	51.10252221	1002.849186	28.99312805	2135.593041	3.77E-06	512.7066367	256.3533183	99.86100922	0	0	0	0	0	0	0
5:46:20	-151.3748548	2157.356209	3.186565139	2.93912904	10.6743913	0.701050022	0.571207813	51.10252221	1002.849186	28.99312805	2135.593041	3.77E-06	512.7066367	256.3533183	99.86100922	0	0	0	0	0	0	0
5:46:20	5.404130326	2133.660907	2.796193351	2.257186069	10.56537635	0.624193611	0.6027384	51.16129137	1002.767599	28.99648156	2119.853861	1.93E-06	513.264494	256.632147	99.86140472	0	0	0	0	0	0	0
5:46:20	5.404130326	2133.660907	2.796193351	2.257186069	10.56537635	0.624193611	0.6027384	51.16129137	1002.767599	28.99648156	2119.853861	1.93E-06	513.264494	256.632147	99.86140472	0	0	0	0	0	0	0
5:46:20	5.404130326	2133.660907	2.796193351	2.257186069	10.56537635	0.624193611	0.6027384	51.16129137	1002.767599	28.99648156	2119.853861	1.93E-06	513.264494	256.632147	99.86140472	0	0	0	0	0	0	0
5:46:20	5.404130326	2133.660907	2.796193351	2.257186069	10.56537635	0.624193611	0.6027384	51.16129137	1002.767599	28.99648156	2119.853861	1.93E-06	513.264494	256.632147	99.86140472	0	0	0	0	0	0	0
5:46:20	5.404130326	2133.660907	2.796193351	2.257186069	10.56537635	0.624193611	0.6027384	51.16129137	1002.767599	28.99648156	2119.853861	1.93E-06	513.264494	256.632147	99.86140472	0	0	0	0	0	0	0
5:46:20	5.404130326	2133.660907	2.796193351	2.257186069	10.56537635	0.624193611	0.6027384	51.16129137	1002.767599	28.99648156	2119.853861	1.93E-06	513.264494	256.632147	99.86140472	0	0	0	0	0	0	0
5:46:20	5.404130326	2133.660907	2.796193351	2.257186069	10.56537635	0.624193611	0.6027384	51.16129137	1002.767599	28.99648156	2119.853861	1.93E-06	513.264494	256.632147	99.86140472	0	0	0	0	0	0	0
5:46:20	5.404130326	2133.660907	2.796193351	2.257186069	10.56537635	0.624193611	0.6027384	51.16129137	1002.767599	28.99648156	2119.853861	1.93E-06	513.264494	256.632147	99.86140472	0	0	0	0	0	0	0
5:46:20	-91.31130927	2121.080064	2.615050996	2.180511267	10.50760869	0.582443129	0.599794061	51.27778118	1002.725827	28.99819856	2110.479489	9.89E-07	514.3637169	257.1815633	99.86218322	0	0	0	0	0	0	0
5:46:20	-91.31130927	2121.080064	2.615050996	2.180511267	10.50760869	0.582443129	0.599794061	51.27778118	1002.725827	28.99819856	2110.479489	9.89E-07	514.3637169	257.1815633	99.86218322	0	0	0	0	0	0	0
5:46:20	-91.31130927	2121.080064	2.615050996	2.180511267	10.50760869	0.582443129	0.599794061	51.27778118	1002.725827	28.99819856	2110.479489	9.89E-07	514.3637169	257.1815633	99.86218322	0	0	0	0	0	0	0
5:46:20	-91.31130927	2121.080064	2.615050996	2.180511267	10.50760869	0.582443129	0.599794061	51.27778118	1002.725827	28.99819856	2110.479489	9.89E-07	514.3637169	257.1815633	99.86218322	0	0	0	0	0	0	0
5:46:20	-91.31130927	2121.080064	2.615050996	2.180511267	10.50760869	0.582443129	0.599794061	51.27778118	1002.725827	28.99819856	2110.479489	9.89E-07	514.3637169	257.1815633	99.86218322	0	0	0	0	0	0	0
5:46:20	-91.31130927	2121.080064	2.615050996	2.180511267	10.50760869	0.582443129	0.599794061	51.27778118	1002.725827	28.99819856	2110.479489	9.89E-07	514.3637169	257.1815633	99.86218322	0	0	0	0	0	0	0
5:46:20	-91.31130927	2121.080064	2.615050996	2.180511267	10.50760869	0.582443129	0.599794061	51.27778118	1002.725827	28.99819856	2110.479489	9.89E-07	514.3637169	257.1815633	99.86218322	0	0	0	0	0	0	0
5:46:20	-91.31130927	2121.080064	2.615050996	2.180511267	10.50760869	0.582443129	0.599794061	51.27778118	1002.725827	28.99819856	2110.479489	9.89E-07	514.3637169	257.1815633	99.86218322	0	0	0	0	0	0	0
5:46:20	-91.31130927	2121.080064	2.615050996	2.180511267	10.50760869	0.582443129	0.599794061	51.27778118	1002.725827	28.99819856	2110.479489	9.89E-07	514.3637169	257.1815633	99.86218322	0	0	0	0	0	0	0
5:46:20	-91.31130927	2121.080064	2.615050996	2.180511267	10.50760869	0.582443129	0.599794061	51.27778118	1002.725827	28.99819856	2110.479489	9.89E-07	514.3637169	257.1815633	99.86218322	0	0	0	0	0	0	0
5:46:20	-91.31130927	2121.080064	2.615050996	2.180511267	10.50760869	0.582443129	0.599794061	51.27778118	1002.725827	28.99819856	2110.479489	9.89E-07	514.3637169	257.1815633	99.86218322	0	0	0	0	0	0	0
5:46:20	177.7749262	2112.494953	2.33456743	1.965485932	10.46333866	0.554570485	0.574398758	51.35995134	1002.696361	28.9994097	2103.557272	3.24E-07	515.1390922	257.5691132	99.86273236	0	0	0	0	0	0	0
5:46:20	177.7749262	2112.494953	2.33456743	1.965485932	10.46333866	0.554570485	0.574398758	51.35995134	1002.696361	28.9994097	2103.557272	3.24E-07	515.1390922	257.5691132	99.86273236	0	0	0	0	0	0	0
5:46:20	177.7749262	2112.494953	2.33456743	1.965485932	10.46333866	0.554570485	0.574398758	51.35995134	1002.696361	28.9994097	2103.557272	3.24E-07	515.1390922	257.5691132	99.86273236	0	0	0	0	0	0	0
5:46:20	177.7749262	2112.494953	2.33456743	1.965485932	10.46333866	0.554570485	0.574398758	51.35995134	1002.696361	28.9994097	2103.557272	3.24E-07	515.1390922	257.5691132	99.86273236	0	0	0	0	0	0	0
5:46:20	177.7749262	2112.494953	2.33456743	1.965485932	10.46333866	0.554570485	0.574398758	51.35995134	1002.696361	28.9994097	2103.557272	3.24E-07	515.1390922	257.5691132	99.86273236	0	0	0	0	0	0	0
5:46:20	82.1566342	2108.59552	2.330874524	1.983688797	10.44868539	0.538684088	0.559980164	51.37949508	1003.322953	28.99969777	2101.700491	1.66E-07	515.3235112	257.66129	99.86286297	0	0	0	0	0	0	0
5:46:21	82.1566342	2108.59552	2.330874524	1.983688797	10.44868539	0.538684088	0.559980164	51.37949508	1003.322953	28.99969777	2101.700491	1.66E-07	515.3235112	257.66129	99.86286297	0	0	0	0	0	0	0
5:46:21	82.1566342	2108.59552	2.330874524	1.983688797	10.44868539	0.538684088	0.559980164	51.37949508	1003.322953	28.99969777	2101.700491	1.66E-07	515.3235112	257.66129	99.86286297	0	0	0	0	0	0	0
5:46:21	82.1566342	2108.59552	2.330874524	1.983688797	10.44868539	0.538684088	0.559980164	51.37949508	1003.322953	28.99969777	2101.700491	1.66E-07	515.3235112	257.66129	99.86286297	0	0	0	0	0	0	0
5:46:21	82.1566342	2108.59552	2.330874524	1.983688797	10.44868539	0.538684088	0.559980164	51.37949508	1003.322953	28.99969777	2101.700491	1.66E-07	515.3235112	257.66129	99.86286297	0	0	0	0	0	0	0
5:46:21	82.1566342	2108.59552	2.330874524	1.983688797	10.44868539	0.538684088	0.559980164	51.37949508	1003.322953	28.99969777	2101.700491	1.66E-07	515.3235112	257.66129	99.86286297	0	0	0	0	0	0	0
5:46:21	82.1566342	2108.59552	2.330874524	1.983688797	10.44868539	0.538684088	0.559980164	51.37949508	1003.322953	28.99969777	2101.700491	1.66E-07	515.3235112	257.66129	99.86286297	0	0	0	0	0	0	0
5:46:21	82.1566342	2108.59552	2.330874524	1.983688797	10.44868539	0.538684088	0.559980164	51.37949508	1003.322953	28.99969777	2101.700491	1.66E-07	515.3235112	257.66129	99.86286297	0	0	0	0	0	0	0
5:46:21	-31.01628329	2106.55549	2.345807756	1.864808664	10.43874292	0.530374253	0.550029844	51.34070148	1003.869048	28.99984526	2100.775188	8.49E-08	515.4179337	257.7084845	99.86292984	0	0	0	0	0	0	0
5:46:21	-31.01628329	2106.55549	2.345807756	1.864808664	10.43874292	0.530374253	0.550029844	51.34070148	1003.869048	28.99984526	2100.775188	8.49E-08	515.4179337	257.7084845	99.86292984	0	0	0	0	0	0	0
5:46:21	-31.01628329	2106.55549	2.345807756	1.864808664	10.43874292	0.530374253	0.550029844	51.34070148	1003.869048	28.99984526	2100.775188	8.49E-08	515.4179337	257.7084845	99.86292984	0	0	0	0	0	0	0
5:46:21	-31.01628329	2106.55549	2.345807756	1.864808664	10.43874292	0.530374253	0.550029844	51.34070148	1003.869048	28.99984526	2100.775188	8.49E-08	515.4179337	257.7084845	99.86292984	0	0	0	0	0	0	0
5:46:21	-31.01628329	2106.55549	2.345807756	1.864808664	10.43874292	0.530374253	0.550029844	51.34070148	1003.869048	28.99984526	2100.775188	8.49E-08	515.4179337	257.7084845	99.86292984	0	0	0	0	0	0	0
5:46:21	-31.01628329	2106.55549	2.345807756	1.864808664	10.43874292	0.530374253	0.550029844	51.34070148	1003.869048	28.99984526	2100.775188	8.49E-08	515.4179337	257.7084845	99.86292984	0	0	0	0	0	0	0
5:46:21	-31.01628329	2106.55549	2.345807756	1.864808664	10.43874292	0.530374253	0.550029844	51.34070148	1003.869048	28.99984526	2100.775188	8.49E-08	515.4179337	257.7084845	99.86292984	0	0	0	0	0	0	0
5:46:21	-31.01628329	2106.55549	2.345807756	1.864808664	10.43874292	0.530374253	0.550029844	51.34070148	1003.869048	28.99984526	2100.775188	8.49E-08	515.4179337	257.7084845	99.86292984	0	0	0	0	0	0	0
5:46:21	209.019319	2105.195875	2.262077571	1.986942036	10.43301238	0.524439618	0.54018328	51.32083916	1004.148649	28.99992077	2099.989408	4.35E-08	515.4662781	257.732648	99.86296408	0	0	0	0	0	0	0
5:46:21	209.019319	2105.195875	2.262077571	1.986942036	10.43301238	0.524439618	0.54018328	51.32083916	1004.148649	28.99992077	2099.989408	4.35E-08	515.4662781	257.732648	99.86296408	0	0	0	0	0	0	0
5:46:21	209.019319	2105.195875	2.262077571	1.986942036	10.43301238	0.524439618	0.54018328	51.32083916	1004.148649	28.99992077	2099.989408	4.35E-08	515.4662781	257.732648	99.86296408	0	0	0	0	0	0	0
5:46:21	209.019319	2105.195875	2.262077571	1.986942036	10.43301238	0.524439618	0.54018328	51.32083916	1004.148649	28.99992077	2099.989408	4.35E-08	515.4662781	257.732648	99.86296408	0	0	0	0	0	0	0
5:46:21	209.019319	2105.195875	2.262077571	1.986942036	10.43301238	0.524439618	0.54018328	51.32083916	1004.148649	28.99992077	2099.989408	4.35E-08	515.4662781	257.732648	99.86296408	0	0	0	0	0	0	0
5:46:21	209.019319	2105.195875	2.262077571	1.986942036	10.43301238	0.524439618	0.54018328	51.32083916	1004.148649	28.99992077	2099.989408	4.35E-08	515.4662781	257.732648	99.86296408	0	0	0	0	0	0	0
5:46:21	209.019319	2105.195875	2.262077571	1.986942036	10.43301238	0.524439618	0.54018328	51.32083916	1004.148649	28.99992077	2099.989408	4.35E-08	515.4662781	257.732648	99.86296408	0	0	0	0	0	0	0
5:46:21	209.019319	2105.195875	2.262077571	1.986942036	10.43301238	0.524439618	0.54018328	51.32083916	1004.148649	28.99992077	2099.989408	4.35E-08	515.4662781	257.732648	99.86296408	0	0	0	0	0	0	0
5:46:21	209.019319	2105.195875	2.262077571	1.986942036	10.43301238	0.524439618	0.54018328	51.32083916	1004.148649	28.99992077	2099.989408	4.35E-08	515.4662781	257.732648	99.86296408	0	0	0	0	0	0	0
5:46:21	70.15773131	2104.328416	2.313495717	1.758514322	10.43007834	0.520673084	0.532085839	51.31066965	1004.291804	28.99995944	2099.262201	2.23E-08	515.4910304	257.7450198	99.86298161	0	0	0	0	0	0	0
5:46:21	70.15773131	2104.328416	2.313495717	1.758514322	10.43007834	0.520673084	0.532085839	51.31066965	1004.291804	28.99995944	2099.262201	2.23E-08	515.4910304	257.7450198	99.86298161	0	0	0	0	0	0	0
5:46:21	70.15773131	2104.328416	2.313495717	1.758514322	10.43007834	0.520673084	0.532085839	51.31066965	1004.291804	28.99995944	2099.262201	2.23E-08	515.4910304	257.7450198	99.86298161	0	0	0	0	0	0	0
5:46:21	70.15773131	2104.328416	2.313495717	1.758514322	10.43007834	0.520673084	0.532085839	51.31066965	1004.291804	28.99995944	2099.262201	2.23E-08	515.4910304	257.7450198	99.86298161	0	0	0	0	0	0	0
5:46:21	70.15773131	2104.328416	2.313495717	1.758514322	10.43007834	0.520673084	0.532085839	51.31066965	1004.291804	28.99995944	2099.262201	2.23E-08	515.4910304	257.7450198	99.86298161	0	0	0	0	0	0	0
5:46:21	70.15773131	2104.328416	2.313495717	1.758514322	10.43007834	0.520673084	0.532085839	51.31066965	1004.291804	28.99995944	2099.262201	2.23E-08	515.4910304	257.7450198	99.86298161	0	0	0	0	0	0	0
5:46:21	70.15773131	2104.328416	2.313495717	1.758514322	10.43007834	0.520673084	0.532085839	51.31066965	1004.291804	28.99995944	2099.262201	2.23E-08	515.4910304	257.7450198	99.86298161	0	0	0	0	0	0	0
5:46:22	70.15773131	2104.328416	2.313495717	1.758514322	10.43007834	0.520673084	0.532085839	51.31066965	1004.291804	28.99995944	2099.262201	2.23E-08	515.4910304	257.7450198	99.86298161	0	0	0	0	0	0	0
5:46:22	103.6273264	2106.170669	2.112245807	1.586759333	10.45724011	-0.239727381	0.39344395	51.30546286	1004.3651	28.99997923	2098.883199	1.14E-08	515.5037036	257.7513541	99.86299058	0	0	0	0	0	0	0
5:46:22	103.6273264	2106.170669	2.112245807	1.586759333	10.45724011	-0.239727381	0.39344395	51.30546286	1004.3651	28.99997923	2098.883199	1.14E-08	515.5037036	257.7513541	99.86299058	0	0	0	0	0	0	0
5:46:22	103.6273264	2106.170669	2.112245807	1.586759333	10.45724011	-0.239727381	0.39344395	51.30546286	1004.3651	28.99997923	2098.883199	1.14E-08	515.5037036	257.7513541	99.86299058	0	0	0	0	0	0	0
5:46:22	103.6273264	2106.170669	2.112245807	1.586759333	10.45724011	-0.239727381	0.39344395	51.30546286	1004.3651	28.99997923	2098.883199	1.14E-08	515.5037036	257.7513541	99.86299058	0	0	0	0	0	0	0
5:46:22	103.6273264	2106.170669	2.112245807	1.586759333	10.45724011	-0.239727381	0.39344395	51.30546286	1004.3651	28.99997923	2098.883199	1.14E-08	515.5037036	257.7513541	99.86299058	0	0	0	0	0	0	0
5:46:22	103.6273264	2106.170669	2.112245807	1.586759333	10.45724011	-0.239727381	0.39344395	51.30546286	1004.3651	28.99997923	2098.883199	1.14E-08	515.5037036	257.7513541	99.86299058	0	0	0	0	0	0	0
5:46:22	103.6273264	2106.170669	2.112245807	1.586759333	10.45724011	-0.239727381	0.39344395	51.30546286	1004.3651	28.99997923	2098.883199	1.14E-08	515.5037036	257.7513541	99.86299058	0	0	0	0	0	0	0
5:46:22	103.6273264	2106.170669	2.112245807	1.586759333	10.45724011	-0.239727381	0.39344395	51.30546286	1004.3651	28.99997923	2098.883199	1.14E-08	515.5037036	257.7513541	99.86299058	0	0	0	0	0	0	0
5:46:22	-88.59057687	2120.691695	1.777925853	1.518972779	10.57521094	-1.778524419	-0.188604698	51.30279698	1003.821419	28.99998937	2098.971598	5.84E-09	515.3881922	257.6935973	99.86299518	0	0	0	0	0	0	0
5:46:22	-88.59057687	2120.691695	1.777925853	1.518972779	10.57521094	-1.778524419	-0.188604698	51.30279698	1003.821419	28.99998937	2098.971598	5.84E-09	515.3881922	257.6935973	99.86299518	0	0	0	0	0	0	0
5:46:22	-88.59057687	2120.691695	1.777925853	1.518972779	10.57521094	-1.778524419	-0.188604698	51.30279698	1003.821419	28.99998937	2098.971598	5.84E-09	515.3881922	257.6935973	99.86299518	0	0	0	0	0	0	0
5:46:22	-88.59057687	2120.691695	1.777925853	1.518972779	10.57521094	-1.778524419	-0.188604698	51.30279698	1003.821419	28.99998937	2098.971598	5.84E-09	515.3881922	257.6935973	99.86299518	0	0	0	0	0	0	0
5:46:22	-88.59057687	2120.691695	1.777925853	1.518972779	10.57521094	-1.778524419	-0.188604698	51.30279698	1003.821419	28.99998937	2098.971598	5.84E-09	515.3881922	257.6935973	99.86299518	0	0	0	0	0	0	0
5:46:22	-88.59057687	2120.691695	1.777925853	1.518972779	10.57521094	-1.778524419	-0.188604698	51.30279698	1003.821419	28.99998937	2098.971598	5.84E-09	515.3881922	257.6935973	99.86299518	0	0	0	0	0	0	0
5:46:22	-88.59057687	2120.691695	1.777925853	1.518972779	10.57521094	-1.778524419	-0.188604698	51.30279698	1003.821419	28.99998937	2098.971598	5.84E-09	515.3881922	257.6935973	99.86299518	0	0	0	0	0	0	0
5:46:22	-88.59057687	2120.691695	1.777925853	1.518972779	10.57521094	-1.778524419	-0.188604698	51.30279698	1003.821419	28.99998937	2098.971598	5.84E-09	515.3881922	257.6935973	99.86299518	0	0	0	0	0	0	0
5:46:22	54.51432864	2161.47954	0.863506037	0.985626063	10.863396	-3.608164503	-1.236765605	51.30143206	1003.543055	28.99999456	2099.887434	2.99E-09	515.3290504	257.6640258	99.86299753	0	0	0	0	0	0	0
5:46:22	54.51432864	2161.47954	0.863506037	0.985626063	10.863396	-3.608164503	-1.236765605	51.30143206	1003.543055	28.99999456	2099.887434	2.99E-09	515.3290504	257.6640258	99.86299753	0	0	0	0	0	0	0
5:46:22	54.51432864	2161.47954	0.863506037	0.985626063	10.863396	-3.608164503	-1.236765605	51.30143206	1003.543055	28.99999456	2099.887434	2.99E-09	515.3290504	257.6640258	99.86299753	0	0	0	0	0	0	0
5:46:22	54.51432864	2161.47954	0.863506037	0.985626063	10.863396	-3.608164503	-1.236765605	51.30143206	1003.543055	28.99999456	2099.887434	2.99E-09	515.3290504	257.6640258	99.86299753	0	0	0	0	0	0	0
5:46:22	54.51432864	2161.47954	0.863506037	0.985626063	10.863396	-3.608164503	-1.236765605	51.30143206	1003.543055	28.99999456	2099.887434	2.99E-09	515.3290504	257.6640258	99.86299753	0	0	0	0	0	0	0
5:46:22	54.51432864	2161.47954	0.863506037	0.985626063	10.863396	-3.608164503	-1.236765605	51.30143206	1003.543055	28.99999456	2099.887434	2.99E-09	515.3290504	257.6640258	99.86299753	0	0	0	0	0	0	0
5:46:22	54.51432864	2161.47954	0.863506037	0.985626063	10.863396	-3.608164503	-1.236765605	51.30143206	1003.543055	28.99999456	2099.887434	2.99E-09	515.3290504	257.6640258	99.86299753	0	0	0	0	0	0	0
5:46:22	54.51432864	2161.47954	0.863506037	0.985626063	10.863396	-3.608164503	-1.236765605	51.30143206	1003.543055	28.99999456	2099.887434	2.99E-09	515.3290504	257.6640258	99.86299753	0	0	0	0	0	0	0
5:46:22	54.51432864	2161.47954	0.863506037	0.985626063	10.863396	-3.608164503	-1.236765605	51.30143206	1003.543055	28.99999456	2099.887434	2.99E-09	515.3290504	257.6640258	99.86299753	0	0	0	0	0	0	0
5:46:22	247.0507443	2230.638556	-0.126452909	-0.013551456	11.32770675	-5.454788225	-2.61285599	51.30073321	1003.400532	28.99999721	2102.274566	1.53E-09	515.2987698	257.6488852	99.86299874	0	0	0	0	0	0	0
5:46:22	247.0507443	2230.638556	-0.126452909	-0.013551456	11.32770675	-5.454788225	-2.61285599	51.30073321	1003.400532	28.99999721	2102.274566	1.53E-09	515.2987698	257.6488852	99.86299874	0	0	0	0	0	0	0
5:46:22	247.0507443	2230.638556	-0.126452909	-0.013551456	11.32770675	-5.454788225	-2.61285599	51.30073321	1003.400532	28.99999721	2102.274566	1.53E-09	515.2987698	257.6488852	99.86299874	0	0	0	0	0	0	0
5:46:22	247.0507443	2230.638556	-0.126452909	-0.013551456	11.32770675	-5.454788225	-2.61285599	51.30073321	1003.400532	28.99999721	2102.274566	1.53E-09	515.2987698	257.6488852	99.86299874	0	0	0	0	0	0	0
5:46:22	247.0507443	2230.638556	-0.126452909	-0.013551456	11.32770675	-5.454788225	-2.61285599	51.30073321	1003.400532	28.99999721	2102.274566	1.53E-09	515.2987698	257.6488852	99.86299874	0	0	0	0	0	0	0
5:46:22	247.0507443	2230.638556	-0.126452909	-0.013551456	11.32770675	-5.454788225	-2.61285599	51.30073321	1003.400532	28.99999721	2102.274566	1.53E-09	515.2987698	257.6488852	99.86299874	0	0	0	0	0	0	0
5:46:23	247.0507443	2230.638556	-0.126452909	-0.013551456	11.32770675	-5.454788225	-2.61285599	51.30073321	1003.400532	28.99999721	2102.274566	1.53E-09	515.2987698	257.6488852	99.86299874	0	0	0	0	0	0	0
5:46:23	247.0507443	2230.638556	-0.126452909	-0.013551456	11.32770675	-5.454788225	-2.61285599	51.30073321	1003.400532	28.99999721	2102.274566	1.53E-09	515.2987698	257.6488852	99.86299874	0	0	0	0	0	0	0
5:46:23	329.2095171	2328.322389	-0.959839889	-0.717490345	11.94625786	-7.054691571	-4.130622267	51.3003754	1003.32756	28.99999857	2106.79281	7.83E-10	515.2832661	257.6411332	99.86299935	0	0	0	0	0	0	0
5:46:23	329.2095171	2328.322389	-0.959839889	-0.717490345	11.94625786	-7.054691571	-4.130622267	51.3003754	1003.32756	28.99999857	2106.79281	7.83E-10	515.2832661	257.6411332	99.86299935	0	0	0	0	0	0	0
5:46:23	329.2095171	2328.322389	-0.959839889	-0.717490345	11.94625786	-7.054691571	-4.130622267	51.3003754	1003.32756	28.99999857	2106.79281	7.83E-10	515.2832661	257.6411332	99.86299935	0	0	0	0	0	0	0
5:46:23	329.2095171	2328.322389	-0.959839889	-0.717490345	11.94625786	-7.054691571	-4.130622267	51.3003754	1003.32756	28.99999857	2106.79281	7.83E-10	515.2832661	257.6411332	99.86299935	0	0	0	0	0	0	0
5:46:23	329.2095171	2328.322389	-0.959839889	-0.717490345	11.94625786	-7.054691571	-4.130622267	51.3003754	1003.32756	28.99999857	2106.79281	7.83E-10	515.2832661	257.6411332	99.86299935	0	0	0	0	0	0	0
5:46:23	329.2095171	2328.322389	-0.959839889	-0.717490345	11.94625786	-7.054691571	-4.130622267	51.3003754	1003.32756	28.99999857	2106.79281	7.83E-10	515.2832661	257.6411332	99.86299935	0	0	0	0	0	0	0
5:46:23	329.2095171	2328.322389	-0.959839889	-0.717490345	11.94625786	-7.054691571	-4.130622267	51.3003754	1003.32756	28.99999857	2106.79281	7.83E-10	515.2832661	257.6411332	99.86299935	0	0	0	0	0	0	0
5:46:23	329.2095171	2328.322389	-0.959839889	-0.717490345	11.94625786	-7.054691571	-4.130622267	51.3003754	1003.32756	28.99999857	2106.79281	7.83E-10	515.2832661	257.6411332	99.86299935	0	0	0	0	0	0	0
5:46:23	332.8567927	2446.159455	-1.222534023	-0.841579057	12.64465202	-8.078506085	-5.566254601	51.30019221	1003.290199	28.99999927	2114.027007	4.01E-10	515.2753283	257.6371642	99.86299967	0	0	0	0	0	0	0
5:46:23	332.8567927	2446.159455	-1.222534023	-0.841579057	12.64465202	-8.078506085	-5.566254601	51.30019221	1003.290199	28.99999927	2114.027007	4.01E-10	515.2753283	257.6371642	99.86299967	0	0	0	0	0	0	0
5:46:23	332.8567927	2446.159455	-1.222534023	-0.841579057	12.64465202	-8.078506085	-5.566254601	51.30019221	1003.290199	28.99999927	2114.027007	4.01E-10	515.2753283	257.6371642	99.86299967	0	0	0	0	0	0	0
5:46:23	332.8567927	2446.159455	-1.222534023	-0.841579057	12.64465202	-8.078506085	-5.566254601	51.30019221	1003.290199	28.99999927	2114.027007	4.01E-10	515.2753283	257.6371642	99.86299967	0	0	0	0	0	0	0
5:46:23	332.8567927	2446.159455	-1.222534023	-0.841579057	12.64465202	-8.078506085	-5.566254601	51.30019221	1003.290199	28.99999927	2114.027007	4.01E-10	515.2753283	257.6371642	99.86299967	0	0	0	0	0	0	0
5:46:23	332.8567927	2446.159455	-1.222534023	-0.841579057	12.64465202	-8.078506085	-5.566254601	51.30019221	1003.290199	28.99999927	2114.027007	4.01E-10	515.2753283	257.6371642	99.86299967	0	0	0	0	0	0	0
5:46:23	332.8567927	2446.159455	-1.222534023	-0.841579057	12.64465202	-8.078506085	-5.566254601	51.30019221	1003.290199	28.99999927	2114.027007	4.01E-10	515.2753283	257.6371642	99.86299967	0	0	0	0	0	0	0
5:46:23	332.8567927	2446.159455	-1.222534023	-0.841579057	12.64465202	-8.078506085	-5.566254601	51.30019221	1003.290199	28.99999927	2114.027007	4.01E-10	515.2753283	257.6371642	99.86299967	0	0	0	0	0	0	0
5:46:23	123.8069259	2560.829425	0.01751058	-0.018192477	13.21982184	-7.298691115	-6.442866356	51.30009841	1003.27107	28.99999963	2124.192155	2.05E-10	515.2712641	257.6351321	99.86299983	0	0	0	0	0	0	0
5:46:23	123.8069259	2560.829425	0.01751058	-0.018192477	13.21982184	-7.298691115	-6.442866356	51.30009841	1003.27107	28.99999963	2124.192155	2.05E-10	515.2712641	257.6351321	99.86299983	0	0	0	0	0	0	0
5:46:23	123.8069259	2560.829425	0.01751058	-0.018192477	13.21982184	-7.298691115	-6.442866356	51.30009841	1003.27107	28.99999963	2124.192155	2.05E-10	515.2712641	257.6351321	99.86299983	0	0	0	0	0	0	0
5:46:23	123.8069259	2560.829425	0.01751058	-0.018192477	13.21982184	-7.298691115	-6.442866356	51.30009841	1003.27107	28.99999963	2124.192155	2.05E-10	515.2712641	257.6351321	99.86299983	0	0	0	0	0	0	0
5:46:23	123.8069259	2560.829425	0.01751058	-0.018192477	13.21982184	-7.298691115	-6.442866356	51.30009841	1003.27107	28.99999963	2124.192155	2.05E-10	515.2712641	257.6351321	99.86299983	0	0	0	0	0	0	0
5:46:23	123.8069259	2560.829425	0.01751058	-0.018192477	13.21982184	-7.298691115	-6.442866356	51.30009841	1003.27107	28.99999963	2124.192155	2.05E-10	515.2712641	257.6351321	99.86299983	0	0	0	0	0	0	0
5:46:23	123.8069259	2560.829425	0.01751058	-0.018192477	13.21982184	-7.298691115	-6.442866356	51.30009841	1003.27107	28.99999963	2124.192155	2.05E-10	515.2712641	257.6351321	99.86299983	0	0	0	0	0	0	0
5:46:23	123.8069259	2560.829425	0.01751058	-0.018192477	13.21982184	-7.298691115	-6.442866356	51.30009841	1003.27107	28.99999963	2124.192155	2.05E-10	515.2712641	257.6351321	99.86299983	0	0	0	0	0	0	0
5:46:23	123.8069259	2560.829425	0.01751058	-0.018192477	13.21982184	-7.298691115	-6.442866356	51.30009841	1003.27107	28.99999963	2124.192155	2.05E-10	515.2712641	257.6351321	99.86299983	0	0	0	0	0	0	0
5:46:23	-195.5701659	2620.450162	1.398653417	1.202381452	13.46256478	-5.544769851	-6.402363574	51.30005039	1003.261276	28.99999981	2136.385056	1.05E-10	515.2691832	257.6340916	99.86299991	0	0	0	0	0	0	0
5:46:23	-195.5701659	2620.450162	1.398653417	1.202381452	13.46256478	-5.544769851	-6.402363574	51.30005039	1003.261276	28.99999981	2136.385056	1.05E-10	515.2691832	257.6340916	99.86299991	0	0	0	0	0	0	0
5:46:23	-195.5701659	2620.450162	1.398653417	1.202381452	13.46256478	-5.544769851	-6.402363574	51.30005039	1003.261276	28.99999981	2136.385056	1.05E-10	515.2691832	257.6340916	99.86299991	0	0	0	0	0	0	0
5:46:23	-195.5701659	2620.450162	1.398653417	1.202381452	13.46256478	-5.544769851	-6.402363574	51.30005039	1003.261276	28.99999981	2136.385056	1.05E-10	515.2691832	257.6340916	99.86299991	0	0	0	0	0	0	0
5:46:23	-195.5701659	2620.450162	1.398653417	1.202381452	13.46256478	-5.544769851	-6.402363574	51.30005039	1003.261276	28.99999981	2136.385056	1.05E-10	515.2691832	257.6340916	99.86299991	0	0	0	0	0	0	0
5:46:24	-195.5701659	2620.450162	1.398653417	1.202381452	13.46256478	-5.544769851	-6.402363574	51.30005039	1003.261276	28.99999981	2136.385056	1.05E-10	515.2691832	257.6340916	99.86299991	0	0	0	0	0	0	0
5:46:24	-195.5701659	2620.450162	1.398653417	1.202381452	13.46256478	-5.544769851	-6.402363574	51.30005039	1003.261276	28.99999981	2136.385056	1.05E-10	515.2691832	257.6340916	99.86299991	0	0	0	0	0	0	0
5:46:24	-195.5701659	2620.450162	1.398653417	1.202381452	13.46256478	-5.544769851	-6.402363574	51.30005039	1003.261276	28.99999981	2136.385056	1.05E-10	515.2691832	257.6340916	99.86299991	0	0	0	0	0	0	0
5:46:24	7.707955034	2629.445371	2.644158549	2.146083303	13.40624117	-3.491914164	-5.59305015	51.3000258	1003.028661	28.9999999	2149.06314	5.38E-11	515.2681178	257.6335589	99.86299996	0	0	0	0	0	0	0
5:46:24	7.707955034	2629.445371	2.644158549	2.146083303	13.40624117	-3.491914164	-5.59305015	51.3000258	1003.028661	28.9999999	2149.06314	5.38E-11	515.2681178	257.6335589	99.86299996	0	0	0	0	0	0	0
5:46:24	7.707955034	2629.445371	2.644158549	2.146083303	13.40624117	-3.491914164	-5.59305015	51.3000258	1003.028661	28.9999999	2149.06314	5.38E-11	515.2681178	257.6335589	99.86299996	0	0	0	0	0	0	0
5:46:24	7.707955034	2629.445371	2.644158549	2.146083303	13.40624117	-3.491914164	-5.59305015	51.3000258	1003.028661	28.9999999	2149.06314	5.38E-11	515.2681178	257.6335589	99.86299996	0	0	0	0	0	0	0
5:46:24	7.707955034	2629.445371	2.644158549	2.146083303	13.40624117	-3.491914164	-5.59305015	51.3000258	1003.028661	28.9999999	2149.06314	5.38E-11	515.2681178	257.6335589	99.86299996	0	0	0	0	0	0	0
5:46:24	7.707955034	2629.445371	2.644158549	2.146083303	13.40624117	-3.491914164	-5.59305015	51.3000258	1003.028661	28.9999999	2149.06314	5.38E-11	515.2681178	257.6335589	99.86299996	0	0	0	0	0	0	0
5:46:24	7.707955034	2629.445371	2.644158549	2.146083303	13.40624117	-3.491914164	-5.59305015	51.3000258	1003.028661	28.9999999	2149.06314	5.38E-11	515.2681178	257.6335589	99.86299996	0	0	0	0	0	0	0
5:46:24	7.707955034	2629.445371	2.644158549	2.146083303	13.40624117	-3.491914164	-5.59305015	51.3000258	1003.028661	28.9999999	2149.06314	5.38E-11	515.2681178	257.6335589	99.86299996	0	0	0	0	0	0	0
5:46:24	-125.981431	2592.949454	3.787553177	3.167506651	13.11040348	-1.549108052	-4.300209677	51.25121321	1002.581819	28.99999995	2160.98376	2.76E-11	514.4623723	257.2306862	99.86251198	0	0	0	0	0	0	0
5:46:24	-125.981431	2592.949454	3.787553177	3.167506651	13.11040348	-1.549108052	-4.300209677	51.25121321	1002.581819	28.99999995	2160.98376	2.76E-11	514.4623723	257.2306862	99.86251198	0	0	0	0	0	0	0
5:46:24	-125.981431	2592.949454	3.787553177	3.167506651	13.11040348	-1.549108052	-4.300209677	51.25121321	1002.581819	28.99999995	2160.98376	2.76E-11	514.4623723	257.2306862	99.86251198	0	0	0	0	0	0	0
5:46:24	-125.981431	2592.949454	3.787553177	3.167506651	13.11040348	-1.549108052	-4.300209677	51.25121321	1002.581819	28.99999995	2160.98376	2.76E-11	514.4623723	257.2306862	99.86251198	0	0	0	0	0	0	0
5:46:24	-125.981431	2592.949454	3.787553177	3.167506651	13.11040348	-1.549108052	-4.300209677	51.25121321	1002.581819	28.99999995	2160.98376	2.76E-11	514.4623723	257.2306862	99.86251198	0	0	0	0	0	0	0
5:46:24	-125.981431	2592.949454	3.787553177	3.167506651	13.11040348	-1.549108052	-4.300209677	51.25121321	1002.581819	28.99999995	2160.98376	2.76E-11	514.4623723	257.2306862	99.86251198	0	0	0	0	0	0	0
5:46:24	-125.981431	2592.949454	3.787553177	3.167506651	13.11040348	-1.549108052	-4.300209677	51.25121321	1002.581819	28.99999995	2160.98376	2.76E-11	514.4623723	257.2306862	99.86251198	0	0	0	0	0	0	0
5:46:24	-125.981431	2592.949454	3.787553177	3.167506651	13.11040348	-1.549108052	-4.300209677	51.25121321	1002.581819	28.99999995	2160.98376	2.76E-11	514.4623723	257.2306862	99.86251198	0	0	0	0	0	0	0
5:46:24	-125.981431	2592.949454	3.787553177	3.167506651	13.11040348	-1.549108052	-4.300209677	51.25121321	1002.581819	28.99999995	2160.98376	2.76E-11	514.4623723	257.2306862	99.86251198	0	0	0	0	0	0	0
5:46:24	-255.6036447	2520.203016	4.636795227	3.895531405	12.63999058	0.034112677	-2.821523354	51.22622116	1002.353035	28.99999997	2171.137269	1.41E-11	514.0498306	257.0244153	99.86226213	0	0	0	0	0	0	0
5:46:24	-255.6036447	2520.203016	4.636795227	3.895531405	12.63999058	0.034112677	-2.821523354	51.22622116	1002.353035	28.99999997	2171.137269	1.41E-11	514.0498306	257.0244153	99.86226213	0	0	0	0	0	0	0
5:46:24	-255.6036447	2520.203016	4.636795227	3.895531405	12.63999058	0.034112677	-2.821523354	51.22622116	1002.353035	28.99999997	2171.137269	1.41E-11	514.0498306	257.0244153	99.86226213	0	0	0	0	0	0	0
5:46:24	-255.6036447	2520.203016	4.636795227	3.895531405	12.63999058	0.034112677	-2.821523354	51.22622116	1002.353035	28.99999997	2171.137269	1.41E-11	514.0498306	257.0244153	99.86226213	0	0	0	0	0	0	0
5:46:24	-255.6036447	2520.203016	4.636795227	3.895531405	12.63999058	0.034112677	-2.821523354	51.22622116	1002.353035	28.99999997	2171.137269	1.41E-11	514.0498306	257.0244153	99.86226213	0	0	0	0	0	0	0
5:46:24	-255.6036447	2520.203016	4.636795227	3.895531405	12.63999058	0.034112677	-2.821523354	51.22622116	1002.353035	28.99999997	2171.137269	1.41E-11	514.0498306	257.0244153	99.86226213	0	0	0	0	0	0	0
5:46:24	-255.6036447	2520.203016	4.636795227	3.895531405	12.63999058	0.034112677	-2.821523354	51.22622116	1002.353035	28.99999997	2171.137269	1.41E-11	514.0498306	257.0244153	99.86226213	0	0	0	0	0	0	0
5:46:24	-255.6036447	2520.203016	4.636795227	3.895531405	12.63999058	0.034112677	-2.821523354	51.22622116	1002.353035	28.99999997	2171.137269	1.41E-11	514.0498306	257.0244153	99.86226213	0	0	0	0	0	0	0
5:46:24	-112.3846581	2427.26892	4.725919156	3.94804008	12.09136318	0.821897691	-1.458091958	51.21342524	1002.235898	28.99999999	2178.84865	7.22E-12	513.8386093	256.9188046	99.86213421	0	0	0	0	0	0	0
5:46:24	-112.3846581	2427.26892	4.725919156	3.94804008	12.09136318	0.821897691	-1.458091958	51.21342524	1002.235898	28.99999999	2178.84865	7.22E-12	513.8386093	256.9188046	99.86213421	0	0	0	0	0	0	0
5:46:24	-112.3846581	2427.26892	4.725919156	3.94804008	12.09136318	0.821897691	-1.458091958	51.21342524	1002.235898	28.99999999	2178.84865	7.22E-12	513.8386093	256.9188046	99.86213421	0	0	0	0	0	0	0
5:46:24	-112.3846581	2427.26892	4.725919156	3.94804008	12.09136318	0.821897691	-1.458091958	51.21342524	1002.235898	28.99999999	2178.84865	7.22E-12	513.8386093	256.9188046	99.86213421	0	0	0	0	0	0	0
5:46:25	-112.3846581	2427.26892	4.725919156	3.94804008	12.09136318	0.821897691	-1.458091958	51.21342524	1002.235898	28.99999999	2178.84865	7.22E-12	513.8386093	256.9188046	99.86213421	0	0	0	0	0	0	0
5:46:25	-112.3846581	2427.26892	4.725919156	3.94804008	12.09136318	0.821897691	-1.458091958	51.21342524	1002.235898	28.99999999	2178.84865	7.22E-12	513.8386093	256.9188046	99.86213421	0	0	0	0	0	0	0
5:46:25	-112.3846581	2427.26892	4.725919156	3.94804008	12.09136318	0.821897691	-1.458091958	51.21342524	1002.235898	28.99999999	2178.84865	7.22E-12	513.8386093	256.9188046	99.86213421	0	0	0	0	0	0	0
5:46:25	-112.3846581	2427.26892	4.725919156	3.94804008	12.09136318	0.821897691	-1.458091958	51.21342524	1002.235898	28.99999999	2178.84865	7.22E-12	513.8386093	256.9188046	99.86213421	0	0	0	0	0	0	0
5:46:25	-290.2838169	2336.188231	4.500582608	3.983724521	11.59690595	1.007683618	-0.483071082	51.20687372	1002.453596	28.95119999	2183.965621	3.70E-12	513.730464	256.864732	99.86206872	0	0	0	0	0	0	0
5:46:25	-290.2838169	2336.188231	4.500582608	3.983724521	11.59690595	1.007683618	-0.483071082	51.20687372	1002.453596	28.95119999	2183.965621	3.70E-12	513.730464	256.864732	99.86206872	0	0	0	0	0	0	0
5:46:25	-290.2838169	2336.188231	4.500582608	3.983724521	11.59690595	1.007683618	-0.483071082	51.20687372	1002.453596	28.95119999	2183.965621	3.70E-12	513.730464	256.864732	99.86206872	0	0	0	0	0	0	0
5:46:25	-290.2838169	2336.188231	4.500582608	3.983724521	11.59690595	1.007683618	-0.483071082	51.20687372	1002.453596	28.95119999	2183.965621	3.70E-12	513.730464	256.864732	99.86206872	0	0	0	0	0	0	0
5:46:25	-290.2838169	2336.188231	4.500582608	3.983724521	11.59690595	1.007683618	-0.483071082	51.20687372	1002.453596	28.95119999	2183.965621	3.70E-12	513.730464	256.864732	99.86206872	0	0	0	0	0	0	0
5:46:25	-290.2838169	2336.188231	4.500582608	3.983724521	11.59690595	1.007683618	-0.483071082	51.20687372	1002.453596	28.95119999	2183.965621	3.70E-12	513.730464	256.864732	99.86206872	0	0	0	0	0	0	0
5:46:25	-290.2838169	2336.188231	4.500582608	3.983724521	11.59690595	1.007683618	-0.483071082	51.20687372	1002.453596	28.95119999	2183.965621	3.70E-12	513.730464	256.864732	99.86206872	0	0	0	0	0	0	0
5:46:25	-290.2838169	2336.188231	4.500582608	3.983724521	11.59690595	1.007683618	-0.483071082	51.20687372	1002.453596	28.95119999	2183.965621	3.70E-12	513.730464	256.864732	99.86206872	0	0	0	0	0	0	0
5:46:25	-290.2838169	2336.188231	4.500582608	3.983724521	11.59690595	1.007683618	-0.483071082	51.20687372	1002.453596	28.95119999	2183.965621	3.70E-12	513.730464	256.864732	99.86206872	0	0	0	0	0	0	0
5:46:25	-199.4067623	2262.68175	3.968306295	3.548146955	11.20525584	0.968470012	0.114779606	51.20351934	1002.565057	28.9262144	2183.725574	1.89E-12	513.6750935	256.8370468	99.86203518	0	0	0	0	0	0	0
5:46:25	-199.4067623	2262.68175	3.968306295	3.548146955	11.20525584	0.968470012	0.114779606	51.20351934	1002.565057	28.9262144	2183.725574	1.89E-12	513.6750935	256.8370468	99.86203518	0	0	0	0	0	0	0
5:46:25	-199.4067623	2262.68175	3.968306295	3.548146955	11.20525584	0.968470012	0.114779606	51.20351934	1002.565057	28.9262144	2183.725574	1.89E-12	513.6750935	256.8370468	99.86203518	0	0	0	0	0	0	0
5:46:25	-199.4067623	2262.68175	3.968306295	3.548146955	11.20525584	0.968470012	0.114779606	51.20351934	1002.565057	28.9262144	2183.725574	1.89E-12	513.6750935	256.8370468	99.86203518	0	0	0	0	0	0	0
5:46:25	-199.4067623	2262.68175	3.968306295	3.548146955	11.20525584	0.968470012	0.114779606	51.20351934	1002.565057	28.9262144	2183.725574	1.89E-12	513.6750935	256.8370468	99.86203518	0	0	0	0	0	0	0
5:46:25	-199.4067623	2262.68175	3.968306295	3.548146955	11.20525584	0.968470012	0.114779606	51.20351934	1002.565057	28.9262144	2183.725574	1.89E-12	513.6750935	256.8370468	99.86203518	0	0	0	0	0	0	0
5:46:25	-199.4067623	2262.68175	3.968306295	3.548146955	11.20525584	0.968470012	0.114779606	51.20351934	1002.565057	28.9262144	2183.725574	1.89E-12	513.6750935	256.8370468	99.86203518	0	0	0	0	0	0	0
5:46:25	-199.4067623	2262.68175	3.968306295	3.548146955	11.20525584	0.968470012	0.114779606	51.20351934	1002.565057	28.9262144	2183.725574	1.89E-12	513.6750935	256.8370468	99.86203518	0	0	0	0	0	0	0
5:46:25	-340.6471983	2203.048176	3.620948823	3.165747241	10.90061099	0.838344646	0.432719158	51.2018019	1002.622125	28.91342177	2162.540534	9.70E-13	513.6467439	256.8228719	99.86201801	0	0	0	0	0	0	0
5:46:25	-340.6471983	2203.048176	3.620948823	3.165747241	10.90061099	0.838344646	0.432719158	51.2018019	1002.622125	28.91342177	2162.540534	9.70E-13	513.6467439	256.8228719	99.86201801	0	0	0	0	0	0	0
5:46:25	-340.6471983	2203.048176	3.620948823	3.165747241	10.90061099	0.838344646	0.432719158	51.2018019	1002.622125	28.91342177	2162.540534	9.70E-13	513.6467439	256.8228719	99.86201801	0	0	0	0	0	0	0
5:46:25	-340.6471983	2203.048176	3.620948823	3.165747241	10.90061099	0.838344646	0.432719158	51.2018019	1002.622125	28.91342177	2162.540534	9.70E-13	513.6467439	256.8228719	99.86201801	0	0	0	0	0	0	0
5:46:25	-340.6471983	2203.048176	3.620948823	3.165747241	10.90061099	0.838344646	0.432719158	51.2018019	1002.622125	28.91342177	2162.540534	9.70E-13	513.6467439	256.8228719	99.86201801	0	0	0	0	0	0	0
5:46:25	-340.6471983	2203.048176	3.620948823	3.165747241	10.90061099	0.838344646	0.432719158	51.2018019	1002.622125	28.91342177	2162.540534	9.70E-13	513.6467439	256.8228719	99.86201801	0	0	0	0	0	0	0
5:46:25	-340.6471983	2203.048176	3.620948823	3.165747241	10.90061099	0.838344646	0.432719158	51.2018019	1002.622125	28.91342177	2162.540534	9.70E-13	513.6467439	256.8228719	99.86201801	0	0	0	0	0	0	0
5:46:25	-340.6471983	2203.048176	3.620948823	3.165747241	10.90061099	0.838344646	0.432719158	51.2018019	1002.622125	28.91342177	2162.540534	9.70E-13	513.6467439	256.8228719	99.86201801	0	0	0	0	0	0	0
5:46:25	-216.3931815	2160.06717	3.087877797	2.561622587	10.69435283	0.709384459	0.566048209	51.20092258	1002.651344	28.90687195	2138.326297	4.96E-13	513.6322289	256.8156144	99.86200922	0	0	0	0	0	0	0
5:46:25	-216.3931815	2160.06717	3.087877797	2.561622587	10.69435283	0.709384459	0.566048209	51.20092258	1002.651344	28.90687195	2138.326297	4.96E-13	513.6322289	256.8156144	99.86200922	0	0	0	0	0	0	0
5:46:25	-216.3931815	2160.06717	3.087877797	2.561622587	10.69435283	0.709384459	0.566048209	51.20092258	1002.651344	28.90687195	2138.326297	4.96E-13	513.6322289	256.8156144	99.86200922	0	0	0	0	0	0	0
5:46:26	-216.3931815	2160.06717	3.087877797	2.561622587	10.69435283	0.709384459	0.566048209	51.20092258	1002.651344	28.90687195	2138.326297	4.96E-13	513.6322289	256.8156144	99.86200922	0	0	0	0	0	0	0
5:46:26	-216.3931815	2160.06717	3.087877797	2.561622587	10.69435283	0.709384459	0.566048209	51.20092258	1002.651344	28.90687195	2138.326297	4.96E-13	513.6322289	256.8156144	99.86200922	0	0	0	0	0	0	0
5:46:26	-216.3931815	2160.06717	3.087877797	2.561622587	10.69435283	0.709384459	0.566048209	51.20092258	1002.651344	28.90687195	2138.326297	4.96E-13	513.6322289	256.8156144	99.86200922	0	0	0	0	0	0	0
5:46:26	-216.3931815	2160.06717	3.087877797	2.561622587	10.69435283	0.709384459	0.566048209	51.20092258	1002.651344	28.90687195	2138.326297	4.96E-13	513.6322289	256.8156144	99.86200922	0	0	0	0	0	0	0
5:46:26	-216.3931815	2160.06717	3.087877797	2.561622587	10.69435283	0.709384459	0.566048209	51.20092258	1002.651344	28.90687195	2138.326297	4.96E-13	513.6322289	256.8156144	99.86200922	0	0	0	0	0	0	0
5:46:26	-216.3931815	2160.06717	3.087877797	2.561622587	10.69435283	0.709384459	0.566048209	51.20092258	1002.651344	28.90687195	2138.326297	4.96E-13	513.6322289	256.8156144	99.86200922	0	0	0	0	0	0	0
5:46:26	-239.5199729	2134.209463	2.824209432	2.461086765	10.57559665	0.624260843	0.604128683	51.20047236	1003.286552	28.90351844	2121.610536	2.54E-13	513.6247972	256.8118986	99.86200472	0	0	0	0	0	0	0
5:46:26	-239.5199729	2134.209463	2.824209432	2.461086765	10.57559665	0.624260843	0.604128683	51.20047236	1003.286552	28.90351844	2121.610536	2.54E-13	513.6247972	256.8118986	99.86200472	0	0	0	0	0	0	0
5:46:26	-239.5199729	2134.209463	2.824209432	2.461086765	10.57559665	0.624260843	0.604128683	51.20047236	1003.286552	28.90351844	2121.610536	2.54E-13	513.6247972	256.8118986	99.86200472	0	0	0	0	0	0	0
5:46:26	-239.5199729	2134.209463	2.824209432	2.461086765	10.57559665	0.624260843	0.604128683	51.20047236	1003.286552	28.90351844	2121.610536	2.54E-13	513.6247972	256.8118986	99.86200472	0	0	0	0	0	0	0
5:46:26	-239.5199729	2134.209463	2.824209432	2.461086765	10.57559665	0.624260843	0.604128683	51.20047236	1003.286552	28.90351844	2121.610536	2.54E-13	513.6247972	256.8118986	99.86200472	0	0	0	0	0	0	0
5:46:26	-239.5199729	2134.209463	2.824209432	2.461086765	10.57559665	0.624260843	0.604128683	51.20047236	1003.286552	28.90351844	2121.610536	2.54E-13	513.6247972	256.8118986	99.86200472	0	0	0	0	0	0	0
5:46:26	-239.5199729	2134.209463	2.824209432	2.461086765	10.57559665	0.624260843	0.604128683	51.20047236	1003.286552	28.90351844	2121.610536	2.54E-13	513.6247972	256.8118986	99.86200472	0	0	0	0	0	0	0
5:46:26	-239.5199729	2134.209463	2.824209432	2.461086765	10.57559665	0.624260843	0.604128683	51.20047236	1003.286552	28.90351844	2121.610536	2.54E-13	513.6247972	256.8118986	99.86200472	0	0	0	0	0	0	0
5:46:26	-255.3974341	2120.331053	2.671387229	2.069516424	10.51264148	0.577501552	0.603073886	51.20024185	1003.611779	28.90180144	2112.900595	1.30E-13	514.2895522	257.1442761	99.86249042	0	0	0	0	0	0	0
5:46:26	-255.3974341	2120.331053	2.671387229	2.069516424	10.51264148	0.577501552	0.603073886	51.20024185	1003.611779	28.90180144	2112.900595	1.30E-13	514.2895522	257.1442761	99.86249042	0	0	0	0	0	0	0
5:46:26	-255.3974341	2120.331053	2.671387229	2.069516424	10.51264148	0.577501552	0.603073886	51.20024185	1003.611779	28.90180144	2112.900595	1.30E-13	514.2895522	257.1442761	99.86249042	0	0	0	0	0	0	0
5:46:26	-255.3974341	2120.331053	2.671387229	2.069516424	10.51264148	0.577501552	0.603073886	51.20024185	1003.611779	28.90180144	2112.900595	1.30E-13	514.2895522	257.1442761	99.86249042	0	0	0	0	0	0	0
5:46:26	-255.3974341	2120.331053	2.671387229	2.069516424	10.51264148	0.577501552	0.603073886	51.20024185	1003.611779	28.90180144	2112.900595	1.30E-13	514.2895522	257.1442761	99.86249042	0	0	0	0	0	0	0
5:46:26	-255.3974341	2120.331053	2.671387229	2.069516424	10.51264148	0.577501552	0.603073886	51.20024185	1003.611779	28.90180144	2112.900595	1.30E-13	514.2895522	257.1442761	99.86249042	0	0	0	0	0	0	0
5:46:26	-255.3974341	2120.331053	2.671387229	2.069516424	10.51264148	0.577501552	0.603073886	51.20024185	1003.611779	28.90180144	2112.900595	1.30E-13	514.2895522	257.1442761	99.86249042	0	0	0	0	0	0	0
5:46:26	-255.3974341	2120.331053	2.671387229	2.069516424	10.51264148	0.577501552	0.603073886	51.20024185	1003.611779	28.90180144	2112.900595	1.30E-13	514.2895522	257.1442761	99.86249042	0	0	0	0	0	0	0
5:46:26	-139.6541263	2113.516883	2.618142261	2.249304409	10.47868044	0.554904794	0.589429829	51.20012383	1003.778295	28.90092234	2108.394328	6.66E-14	514.6299067	257.3144534	99.86273909	0	0	0	0	0	0	0
5:46:26	-139.6541263	2113.516883	2.618142261	2.249304409	10.47868044	0.554904794	0.589429829	51.20012383	1003.778295	28.90092234	2108.394328	6.66E-14	514.6299067	257.3144534	99.86273909	0	0	0	0	0	0	0
5:46:26	-139.6541263	2113.516883	2.618142261	2.249304409	10.47868044	0.554904794	0.589429829	51.20012383	1003.778295	28.90092234	2108.394328	6.66E-14	514.6299067	257.3144534	99.86273909	0	0	0	0	0	0	0
5:46:26	-139.6541263	2113.516883	2.618142261	2.249304409	10.47868044	0.554904794	0.589429829	51.20012383	1003.778295	28.90092234	2108.394328	6.66E-14	514.6299067	257.3144534	99.86273909	0	0	0	0	0	0	0
5:46:26	-139.6541263	2113.516883	2.618142261	2.249304409	10.47868044	0.554904794	0.589429829	51.20012383	1003.778295	28.90092234	2108.394328	6.66E-14	514.6299067	257.3144534	99.86273909	0	0	0	0	0	0	0
5:46:26	-139.6541263	2113.516883	2.618142261	2.249304409	10.47868044	0.554904794	0.589429829	51.20012383	1003.778295	28.90092234	2108.394328	6.66E-14	514.6299067	257.3144534	99.86273909	0	0	0	0	0	0	0
5:46:26	-139.6541263	2113.516883	2.618142261	2.249304409	10.47868044	0.554904794	0.589429829	51.20012383	1003.778295	28.90092234	2108.394328	6.66E-14	514.6299067	257.3144534	99.86273909	0	0	0	0	0	0	0
5:46:26	-139.6541263	2113.516883	2.618142261	2.249304409	10.47868044	0.554904794	0.589429829	51.20012383	1003.778295	28.90092234	2108.394328	6.66E-14	514.6299067	257.3144534	99.86273909	0	0	0	0	0	0	0
5:46:26	-139.6541263	2113.516883	2.618142261	2.249304409	10.47868044	0.554904794	0.589429829	51.20012383	1003.778295	28.90092234	2108.394328	6.66E-14	514.6299067	257.3144534	99.86273909	0	0	0	0	0	0	0
5:46:26	-15.90042466	2109.429492	2.410928838	2.171107857	10.46078039	0.540559255	0.572844073	51.2000634	1003.863551	28.90047224	2104.74324	3.41E-14	514.8041682	257.4015841	99.86286642	0	0	0	0	0	0	0
5:46:27	-15.90042466	2109.429492	2.410928838	2.171107857	10.46078039	0.540559255	0.572844073	51.2000634	1003.863551	28.90047224	2104.74324	3.41E-14	514.8041682	257.4015841	99.86286642	0	0	0	0	0	0	0
5:46:27	-15.90042466	2109.429492	2.410928838	2.171107857	10.46078039	0.540559255	0.572844073	51.2000634	1003.863551	28.90047224	2104.74324	3.41E-14	514.8041682	257.4015841	99.86286642	0	0	0	0	0	0	0
5:46:27	-15.90042466	2109.429492	2.410928838	2.171107857	10.46078039	0.540559255	0.572844073	51.2000634	1003.863551	28.90047224	2104.74324	3.41E-14	514.8041682	257.4015841	99.86286642	0	0	0	0	0	0	0
5:46:27	-15.90042466	2109.429492	2.410928838	2.171107857	10.46078039	0.540559255	0.572844073	51.2000634	1003.863551	28.90047224	2104.74324	3.41E-14	514.8041682	257.4015841	99.86286642	0	0	0	0	0	0	0
5:46:27	-15.90042466	2109.429492	2.410928838	2.171107857	10.46078039	0.540559255	0.572844073	51.2000634	1003.863551	28.90047224	2104.74324	3.41E-14	514.8041682	257.4015841	99.86286642	0	0	0	0	0	0	0
5:46:27	-15.90042466	2109.429492	2.410928838	2.171107857	10.46078039	0.540559255	0.572844073	51.2000634	1003.863551	28.90047224	2104.74324	3.41E-14	514.8041682	257.4015841	99.86286642	0	0	0	0	0	0	0
5:46:27	-15.90042466	2109.429492	2.410928838	2.171107857	10.46078039	0.540559255	0.572844073	51.2000634	1003.863551	28.90047224	2104.74324	3.41E-14	514.8041682	257.4015841	99.86286642	0	0	0	0	0	0	0
5:46:27	103.9505106	2107.858716	2.350035565	1.984671223	10.45161556	0.535758338	0.558696165	51.20003246	1004.249778	28.90024179	2102.928235	1.75E-14	514.8933901	257.4461951	99.86293161	0	0	0	0	0	0	0
5:46:27	103.9505106	2107.858716	2.350035565	1.984671223	10.45161556	0.535758338	0.558696165	51.20003246	1004.249778	28.90024179	2102.928235	1.75E-14	514.8933901	257.4461951	99.86293161	0	0	0	0	0	0	0
5:46:27	103.9505106	2107.858716	2.350035565	1.984671223	10.45161556	0.535758338	0.558696165	51.20003246	1004.249778	28.90024179	2102.928235	1.75E-14	514.8933901	257.4461951	99.86293161	0	0	0	0	0	0	0
5:46:27	103.9505106	2107.858716	2.350035565	1.984671223	10.45161556	0.535758338	0.558696165	51.20003246	1004.249778	28.90024179	2102.928235	1.75E-14	514.8933901	257.4461951	99.86293161	0	0	0	0	0	0	0
5:46:27	103.9505106	2107.858716	2.350035565	1.984671223	10.45161556	0.535758338	0.558696165	51.20003246	1004.249778	28.90024179	2102.928235	1.75E-14	514.8933901	257.4461951	99.86293161	0	0	0	0	0	0	0
5:46:27	103.9505106	2107.858716	2.350035565	1.984671223	10.45161556	0.535758338	0.558696165	51.20003246	1004.249778	28.90024179	2102.928235	1.75E-14	514.8933901	257.4461951	99.86293161	0	0	0	0	0	0	0
5:46:27	103.9505106	2107.858716	2.350035565	1.984671223	10.45161556	0.535758338	0.558696165	51.20003246	1004.249778	28.90024179	2102.928235	1.75E-14	514.8933901	257.4461951	99.86293161	0	0	0	0	0	0	0
5:46:27	103.9505106	2107.858716	2.350035565	1.984671223	10.45161556	0.535758338	0.558696165	51.20003246	1004.249778	28.90024179	2102.928235	1.75E-14	514.8933901	257.4461951	99.86293161	0	0	0	0	0	0	0
5:46:27	34.36600541	2106.336463	2.352490209	1.881887666	10.44448317	0.529732269	0.546772437	51.20001662	1004.447526	28.90012379	2101.640416	8.94E-15	514.9390717	257.4690359	99.86296498	0	0	0	0	0	0	0
5:46:27	34.36600541	2106.336463	2.352490209	1.881887666	10.44448317	0.529732269	0.546772437	51.20001662	1004.447526	28.90012379	2101.640416	8.94E-15	514.9390717	257.4690359	99.86296498	0	0	0	0	0	0	0
5:46:27	34.36600541	2106.336463	2.352490209	1.881887666	10.44448317	0.529732269	0.546772437	51.20001662	1004.447526	28.90012379	2101.640416	8.94E-15	514.9390717	257.4690359	99.86296498	0	0	0	0	0	0	0
5:46:27	34.36600541	2106.336463	2.352490209	1.881887666	10.44448317	0.529732269	0.546772437	51.20001662	1004.447526	28.90012379	2101.640416	8.94E-15	514.9390717	257.4690359	99.86296498	0	0	0	0	0	0	0
5:46:27	34.36600541	2106.336463	2.352490209	1.881887666	10.44448317	0.529732269	0.546772437	51.20001662	1004.447526	28.90012379	2101.640416	8.94E-15	514.9390717	257.4690359	99.86296498	0	0	0	0	0	0	0
5:46:27	34.36600541	2106.336463	2.352490209	1.881887666	10.44448317	0.529732269	0.546772437	51.20001662	1004.447526	28.90012379	2101.640416	8.94E-15	514.9390717	257.4690359	99.86296498	0	0	0	0	0	0	0
5:46:27	34.36600541	2106.336463	2.352490209	1.881887666	10.44448317	0.529732269	0.546772437	51.20001662	1004.447526	28.90012379	2101.640416	8.94E-15	514.9390717	257.4690359	99.86296498	0	0	0	0	0	0	0
5:46:27	34.36600541	2106.336463	2.352490209	1.881887666	10.44448317	0.529732269	0.546772437	51.20001662	1004.447526	28.90012379	2101.640416	8.94E-15	514.9390717	257.4690359	99.86296498	0	0	0	0	0	0	0
5:46:27	-28.06214923	2104.908437	2.252146987	1.893382485	10.44083138	0.523214922	0.537739488	51.20000851	1004.548773	28.90006338	2100.913717	4.58E-15	514.9624607	257.4807304	99.86298207	0	0	0	0	0	0	0
5:46:27	-28.06214923	2104.908437	2.252146987	1.893382485	10.44083138	0.523214922	0.537739488	51.20000851	1004.548773	28.90006338	2100.913717	4.58E-15	514.9624607	257.4807304	99.86298207	0	0	0	0	0	0	0
5:46:27	-28.06214923	2104.908437	2.252146987	1.893382485	10.44083138	0.523214922	0.537739488	51.20000851	1004.548773	28.90006338	2100.913717	4.58E-15	514.9624607	257.4807304	99.86298207	0	0	0	0	0	0	0
5:46:27	-28.06214923	2104.908437	2.252146987	1.893382485	10.44083138	0.523214922	0.537739488	51.20000851	1004.548773	28.90006338	2100.913717	4.58E-15	514.9624607	257.4807304	99.86298207	0	0	0	0	0	0	0
5:46:27	-28.06214923	2104.908437	2.252146987	1.893382485	10.44083138	0.523214922	0.537739488	51.20000851	1004.548773	28.90006338	2100.913717	4.58E-15	514.9624607	257.4807304	99.86298207	0	0	0	0	0	0	0
5:46:27	-28.06214923	2104.908437	2.252146987	1.893382485	10.44083138	0.523214922	0.537739488	51.20000851	1004.548773	28.90006338	2100.913717	4.58E-15	514.9624607	257.4807304	99.86298207	0	0	0	0	0	0	0
5:46:27	-28.06214923	2104.908437	2.252146987	1.893382485	10.44083138	0.523214922	0.537739488	51.20000851	1004.548773	28.90006338	2100.913717	4.58E-15	514.9624607	257.4807304	99.86298207	0	0	0	0	0	0	0
5:46:27	-28.06214923	2104.908437	2.252146987	1.893382485	10.44083138	0.523214922	0.537739488	51.20000851	1004.548773	28.90006338	2100.913717	4.58E-15	514.9624607	257.4807304	99.86298207	0	0	0	0	0	0	0
5:46:27	-28.06214923	2104.908437	2.252146987	1.893382485	10.44083138	0.523214922	0.537739488	51.20000851	1004.548773	28.90006338	2100.913717	4.58E-15	514.9624607	257.4807304	99.86298207	0	0	0	0	0	0	0
5:46:28	79.7473556	2106.143048	2.126171257	1.930283832	10.45806567	-0.15036996	0.423210618	51.20000436	1004.600612	28.90003245	2099.088575	2.34E-15	514.9744359	257.4867179	99.86299082	0	0	0	0	0	0	0
5:46:28	79.7473556	2106.143048	2.126171257	1.930283832	10.45806567	-0.15036996	0.423210618	51.20000436	1004.600612	28.90003245	2099.088575	2.34E-15	514.9744359	257.4867179	99.86299082	0	0	0	0	0	0	0
5:46:28	79.7473556	2106.143048	2.126171257	1.930283832	10.45806567	-0.15036996	0.423210618	51.20000436	1004.600612	28.90003245	2099.088575	2.34E-15	514.9744359	257.4867179	99.86299082	0	0	0	0	0	0	0
5:46:28	79.7473556	2106.143048	2.126171257	1.930283832	10.45806567	-0.15036996	0.423210618	51.20000436	1004.600612	28.90003245	2099.088575	2.34E-15	514.9744359	257.4867179	99.86299082	0	0	0	0	0	0	0
5:46:28	79.7473556	2106.143048	2.126171257	1.930283832	10.45806567	-0.15036996	0.423210618	51.20000436	1004.600612	28.90003245	2099.088575	2.34E-15	514.9744359	257.4867179	99.86299082	0	0	0	0	0	0	0
5:46:28	79.7473556	2106.143048	2.126171257	1.930283832	10.45806567	-0.15036996	0.423210618	51.20000436	1004.600612	28.90003245	2099.088575	2.34E-15	514.9744359	257.4867179	99.86299082	0	0	0	0	0	0	0
5:46:28	79.7473556	2106.143048	2.126171257	1.930283832	10.45806567	-0.15036996	0.423210618	51.20000436	1004.600612	28.90003245	2099.088575	2.34E-15	514.9744359	257.4867179	99.86299082	0	0	0	0	0	0	0
5:46:28	79.7473556	2106.143048	2.126171257	1.930283832	10.45806567	-0.15036996	0.423210618	51.20000436	1004.600612	28.90003245	2099.088575	2.34E-15	514.9744359	257.4867179	99.86299082	0	0	0	0	0	0	0
5:46:28	217.3941021	2121.006224	1.651847684	1.524345322	10.56688962	-1.63494942	-0.120444164	51.20000223	1004.284577	28.90001662	2098.44135	1.20E-15	514.9673912	257.4834396	99.8629953	0	0	0	0	0	0	0
5:46:28	217.3941021	2121.006224	1.651847684	1.524345322	10.56688962	-1.63494942	-0.120444164	51.20000223	1004.284577	28.90001662	2098.44135	1.20E-15	514.9673912	257.4834396	99.8629953	0	0	0	0	0	0	0
5:46:28	217.3941021	2121.006224	1.651847684	1.524345322	10.56688962	-1.63494942	-0.120444164	51.20000223	1004.284577	28.90001662	2098.44135	1.20E-15	514.9673912	257.4834396	99.8629953	0	0	0	0	0	0	0
5:46:28	217.3941021	2121.006224	1.651847684	1.524345322	10.56688962	-1.63494942	-0.120444164	51.20000223	1004.284577	28.90001662	2098.44135	1.20E-15	514.9673912	257.4834396	99.8629953	0	0	0	0	0	0	0
5:46:28	217.3941021	2121.006224	1.651847684	1.524345322	10.56688962	-1.63494942	-0.120444164	51.20000223	1004.284577	28.90001662	2098.44135	1.20E-15	514.9673912	257.4834396	99.8629953	0	0	0	0	0	0	0
5:46:28	217.3941021	2121.006224	1.651847684	1.524345322	10.56688962	-1.63494942	-0.120444164	51.20000223	1004.284577	28.90001662	2098.44135	1.20E-15	514.9673912	257.4834396	99.8629953	0	0	0	0	0	0	0
5:46:28	217.3941021	2121.006224	1.651847684	1.524345322	10.56688962	-1.63494942	-0.120444164	51.20000223	1004.284577	28.90001662	2098.44135	1.20E-15	514.9673912	257.4834396	99.8629953	0	0	0	0	0	0	0
5:46:28	217.3941021	2121.006224	1.651847684	1.524345322	10.56688962	-1.63494942	-0.120444164	51.20000223	1004.284577	28.90001662	2098.44135	1.20E-15	514.9673912	257.4834396	99.8629953	0	0	0	0	0	0	0
5:46:28	217.3941021	2121.006224	1.651847684	1.524345322	10.56688962	-1.63494942	-0.120444164	51.20000223	1004.284577	28.90001662	2098.44135	1.20E-15	514.9673912	257.4834396	99.8629953	0	0	0	0	0	0	0
5:46:28	449.3042843	2158.254611	0.842970014	0.756256805	10.83731149	-3.459726103	-1.138555412	51.20000114	1004.122768	28.90000851	2098.929947	6.15E-16	514.9637843	257.4817611	99.86299759	0	0	0	0	0	0	0
5:46:28	449.3042843	2158.254611	0.842970014	0.756256805	10.83731149	-3.459726103	-1.138555412	51.20000114	1004.122768	28.90000851	2098.929947	6.15E-16	514.9637843	257.4817611	99.86299759	0	0	0	0	0	0	0
5:46:28	449.3042843	2158.254611	0.842970014	0.756256805	10.83731149	-3.459726103	-1.138555412	51.20000114	1004.122768	28.90000851	2098.929947	6.15E-16	514.9637843	257.4817611	99.86299759	0	0	0	0	0	0	0
5:46:28	449.3042843	2158.254611	0.842970014	0.756256805	10.83731149	-3.459726103	-1.138555412	51.20000114	1004.122768	28.90000851	2098.929947	6.15E-16	514.9637843	257.4817611	99.86299759	0	0	0	0	0	0	0
5:46:28	449.3042843	2158.254611	0.842970014	0.756256805	10.83731149	-3.459726103	-1.138555412	51.20000114	1004.122768	28.90000851	2098.929947	6.15E-16	514.9637843	257.4817611	99.86299759	0	0	0	0	0	0	0
5:46:28	449.3042843	2158.254611	0.842970014	0.756256805	10.83731149	-3.459726103	-1.138555412	51.20000114	1004.122768	28.90000851	2098.929947	6.15E-16	514.9637843	257.4817611	99.86299759	0	0	0	0	0	0	0
5:46:28	449.3042843	2158.254611	0.842970014	0.756256805	10.83731149	-3.459726103	-1.138555412	51.20000114	1004.122768	28.90000851	2098.929947	6.15E-16	514.9637843	257.4817611	99.86299759	0	0	0	0	0	0	0
5:46:28	449.3042843	2158.254611	0.842970014	0.756256805	10.83731149	-3.459726103	-1.138555412	51.20000114	1004.122768	28.90000851	2098.929947	6.15E-16	514.9637843	257.4817611	99.86299759	0	0	0	0	0	0	0
5:46:28	551.7931215	2225.225873	-0.167575353	-0.059700516	11.28559148	-5.314571765	-2.497252371	51.20000058	1004.039921	28.90000436	2101.015413	3.15E-16	514.9619376	257.4809017	99.86299877	0	0	0	0	0	0	0
5:46:28	551.7931215	2225.225873	-0.167575353	-0.059700516	11.28559148	-5.314571765	-2.497252371	51.20000058	1004.039921	28.90000436	2101.015413	3.15E-16	514.9619376	257.4809017	99.86299877	0	0	0	0	0	0	0
5:46:28	551.7931215	2225.225873	-0.167575353	-0.059700516	11.28559148	-5.314571765	-2.497252371	51.20000058	1004.039921	28.90000436	2101.015413	3.15E-16	514.9619376	257.4809017	99.86299877	0	0	0	0	0	0	0
5:46:28	551.7931215	2225.225873	-0.167575353	-0.059700516	11.28559148	-5.314571765	-2.497252371	51.20000058	1004.039921	28.90000436	2101.015413	3.15E-16	514.9619376	257.4809017	99.86299877	0	0	0	0	0	0	0
5:46:28	551.7931215	2225.225873	-0.167575353	-0.059700516	11.28559148	-5.314571765	-2.497252371	51.20000058	1004.039921	28.90000436	2101.015413	3.15E-16	514.9619376	257.4809017	99.86299877	0	0	0	0	0	0	0
5:46:28	551.7931215	2225.225873	-0.167575353	-0.059700516	11.28559148	-5.314571765	-2.497252371	51.20000058	1004.039921	28.90000436	2101.015413	3.15E-16	514.9619376	257.4809017	99.86299877	0	0	0	0	0	0	0
5:46:28	551.7931215	2225.225873	-0.167575353	-0.059700516	11.28559148	-5.314571765	-2.497252371	51.20000058	1004.039921	28.90000436	2101.015413	3.15E-16	514.9619376	257.4809017	99.86299877	0	0	0	0	0	0	0
5:46:29	551.7931215	2225.225873	-0.167575353	-0.059700516	11.28559148	-5.314571765	-2.497252371	51.20000058	1004.039921	28.90000436	2101.015413	3.15E-16	514.9619376	257.4809017	99.86299877	0	0	0	0	0	0	0
5:46:29	551.7931215	2225.225873	-0.167575353	-0.059700516	11.28559148	-5.314571765	-2.497252371	51.20000058	1004.039921	28.90000436	2101.015413	3.15E-16	514.9619376	257.4809017	99.86299877	0	0	0	0	0	0	0
5:46:29	327.2782622	2319.952695	-0.864206581	-0.774094664	11.89403884	-6.946324743	-4.012169214	51.2000003	1003.997504	28.90000223	2105.275988	1.61E-16	514.960992	257.4804617	99.86299937	0	0	0	0	0	0	0
5:46:29	327.2782622	2319.952695	-0.864206581	-0.774094664	11.89403884	-6.946324743	-4.012169214	51.2000003	1003.997504	28.90000223	2105.275988	1.61E-16	514.960992	257.4804617	99.86299937	0	0	0	0	0	0	0
5:46:29	327.2782622	2319.952695	-0.864206581	-0.774094664	11.89403884	-6.946324743	-4.012169214	51.2000003	1003.997504	28.90000223	2105.275988	1.61E-16	514.960992	257.4804617	99.86299937	0	0	0	0	0	0	0
5:46:29	327.2782622	2319.952695	-0.864206581	-0.774094664	11.89403884	-6.946324743	-4.012169214	51.2000003	1003.997504	28.90000223	2105.275988	1.61E-16	514.960992	257.4804617	99.86299937	0	0	0	0	0	0	0
5:46:29	327.2782622	2319.952695	-0.864206581	-0.774094664	11.89403884	-6.946324743	-4.012169214	51.2000003	1003.997504	28.90000223	2105.275988	1.61E-16	514.960992	257.4804617	99.86299937	0	0	0	0	0	0	0
5:46:29	327.2782622	2319.952695	-0.864206581	-0.774094664	11.89403884	-6.946324743	-4.012169214	51.2000003	1003.997504	28.90000223	2105.275988	1.61E-16	514.960992	257.4804617	99.86299937	0	0	0	0	0	0	0
5:46:29	327.2782622	2319.952695	-0.864206581	-0.774094664	11.89403884	-6.946324743	-4.012169214	51.2000003	1003.997504	28.90000223	2105.275988	1.61E-16	514.960992	257.4804617	99.86299937	0	0	0	0	0	0	0
5:46:29	327.2782622	2319.952695	-0.864206581	-0.774094664	11.89403884	-6.946324743	-4.012169214	51.2000003	1003.997504	28.90000223	2105.275988	1.61E-16	514.960992	257.4804617	99.86299937	0	0	0	0	0	0	0
5:46:29	486.3434463	2437.599748	-1.256857769	-1.130704468	12.58732389	-8.032742269	-5.464614638	51.20000015	1004.214418	28.90000114	2112.259586	8.25E-17	514.9605079	257.4802364	99.86299968	0	0	0	0	0	0	0
5:46:29	486.3434463	2437.599748	-1.256857769	-1.130704468	12.58732389	-8.032742269	-5.464614638	51.20000015	1004.214418	28.90000114	2112.259586	8.25E-17	514.9605079	257.4802364	99.86299968	0	0	0	0	0	0	0
5:46:29	486.3434463	2437.599748	-1.256857769	-1.130704468	12.58732389	-8.032742269	-5.464614638	51.20000015	1004.214418	28.90000114	2112.259586	8.25E-17	514.9605079	257.4802364	99.86299968	0	0	0	0	0	0	0
5:46:29	486.3434463	2437.599748	-1.256857769	-1.130704468	12.58732389	-8.032742269	-5.464614638	51.20000015	1004.214418	28.90000114	2112.259586	8.25E-17	514.9605079	257.4802364	99.86299968	0	0	0	0	0	0	0
5:46:29	486.3434463	2437.599748	-1.256857769	-1.130704468	12.58732389	-8.032742269	-5.464614638	51.20000015	1004.214418	28.90000114	2112.259586	8.25E-17	514.9605079	257.4802364	99.86299968	0	0	0	0	0	0	0
5:46:29	486.3434463	2437.599748	-1.256857769	-1.130704468	12.58732389	-8.032742269	-5.464614638	51.20000015	1004.214418	28.90000114	2112.259586	8.25E-17	514.9605079	257.4802364	99.86299968	0	0	0	0	0	0	0
5:46:29	486.3434463	2437.599748	-1.256857769	-1.130704468	12.58732389	-8.032742269	-5.464614638	51.20000015	1004.214418	28.90000114	2112.259586	8.25E-17	514.9605079	257.4802364	99.86299968	0	0	0	0	0	0	0
5:46:29	486.3434463	2437.599748	-1.256857769	-1.130704468	12.58732389	-8.032742269	-5.464614638	51.20000015	1004.214418	28.90000114	2112.259586	8.25E-17	514.9605079	257.4802364	99.86299968	0	0	0	0	0	0	0
5:46:29	486.3434463	2437.599748	-1.256857769	-1.130704468	12.58732389	-8.032742269	-5.464614638	51.20000015	1004.214418	28.90000114	2112.259586	8.25E-17	514.9605079	257.4802364	99.86299968	0	0	0	0	0	0	0
5:46:29	367.4875565	2556.387983	-0.120735178	-0.006240688	13.18698183	-7.375580042	-6.406170694	51.20000008	1004.325478	28.90000058	2122.225004	4.22E-17	514.9602601	257.480121	99.86299983	0	0	0	0	0	0	0
5:46:29	367.4875565	2556.387983	-0.120735178	-0.006240688	13.18698183	-7.375580042	-6.406170694	51.20000008	1004.325478	28.90000058	2122.225004	4.22E-17	514.9602601	257.480121	99.86299983	0	0	0	0	0	0	0
5:46:29	367.4875565	2556.387983	-0.120735178	-0.006240688	13.18698183	-7.375580042	-6.406170694	51.20000008	1004.325478	28.90000058	2122.225004	4.22E-17	514.9602601	257.480121	99.86299983	0	0	0	0	0	0	0
5:46:29	367.4875565	2556.387983	-0.120735178	-0.006240688	13.18698183	-7.375580042	-6.406170694	51.20000008	1004.325478	28.90000058	2122.225004	4.22E-17	514.9602601	257.480121	99.86299983	0	0	0	0	0	0	0
5:46:29	367.4875565	2556.387983	-0.120735178	-0.006240688	13.18698183	-7.375580042	-6.406170694	51.20000008	1004.325478	28.90000058	2122.225004	4.22E-17	514.9602601	257.480121	99.86299983	0	0	0	0	0	0	0
5:46:29	367.4875565	2556.387983	-0.120735178	-0.006240688	13.18698183	-7.375580042	-6.406170694	51.20000008	1004.325478	28.90000058	2122.225004	4.22E-17	514.9602601	257.480121	99.86299983	0	0	0	0	0	0	0
5:46:29	367.4875565	2556.387983	-0.120735178	-0.006240688	13.18698183	-7.375580042	-6.406170694	51.20000008	1004.325478	28.90000058	2122.225004	4.22E-17	514.9602601	257.480121	99.86299983	0	0	0	0	0	0	0
5:46:29	131.5786609	2619.929551	1.250495589	0.864444768	13.4515827	-5.678056981	-6.435231396	51.20000004	1004.382341	28.9000003	2134.333642	2.16E-17	514.9601331	257.480062	99.86299992	0	0	0	0	0	0	0
5:46:29	131.5786609	2619.929551	1.250495589	0.864444768	13.4515827	-5.678056981	-6.435231396	51.20000004	1004.382341	28.9000003	2134.333642	2.16E-17	514.9601331	257.480062	99.86299992	0	0	0	0	0	0	0
5:46:29	131.5786609	2619.929551	1.250495589	0.864444768	13.4515827	-5.678056981	-6.435231396	51.20000004	1004.382341	28.9000003	2134.333642	2.16E-17	514.9601331	257.480062	99.86299992	0	0	0	0	0	0	0
5:46:29	131.5786609	2619.929551	1.250495589	0.864444768	13.4515827	-5.678056981	-6.435231396	51.20000004	1004.382341	28.9000003	2134.333642	2.16E-17	514.9601331	257.480062	99.86299992	0	0	0	0	0	0	0
5:46:29	131.5786609	2619.929551	1.250495589	0.864444768	13.4515827	-5.678056981	-6.435231396	51.20000004	1004.382341	28.9000003	2134.333642	2.16E-17	514.9601331	257.480062	99.86299992	0	0	0	0	0	0	0
5:46:29	131.5786609	2619.929551	1.250495589	0.864444768	13.4515827	-5.678056981	-6.435231396	51.20000004	1004.382341	28.9000003	2134.333642	2.16E-17	514.9601331	257.480062	99.86299992	0	0	0	0	0	0	0
5:46:30	131.5786609	2619.929551	1.250495589	0.864444768	13.4515827	-5.678056981	-6.435231396	51.20000004	1004.382341	28.9000003	2134.333642	2.16E-17	514.9601331	257.480062	99.86299992	0	0	0	0	0	0	0
5:46:30	131.5786609	2619.929551	1.250495589	0.864444768	13.4515827	-5.678056981	-6.435231396	51.20000004	1004.382341	28.9000003	2134.333642	2.16E-17	514.9601331	257.480062	99.86299992	0	0	0	0	0	0	0
5:46:30	131.5786609	2619.929551	1.250495589	0.864444768	13.4515827	-5.678056981	-6.435231396	51.20000004	1004.382341	28.9000003	2134.333642	2.16E-17	514.9601331	257.480062	99.86299992	0	0	0	0	0	0	0
5:46:30	-127.5502776	2628.542338	2.562989742	1.974891721	13.41285034	-3.655813174	-5.677166475	51.20000002	1004.411454	28.90000015	2147.026641	1.11E-17	514.9600682	257.4800317	99.86299996	0	0	0	0	0	0	0
5:46:30	-127.5502776	2628.542338	2.562989742	1.974891721	13.41285034	-3.655813174	-5.677166475	51.20000002	1004.411454	28.90000015	2147.026641	1.11E-17	514.9600682	257.4800317	99.86299996	0	0	0	0	0	0	0
5:46:30	-127.5502776	2628.542338	2.562989742	1.974891721	13.41285034	-3.655813174	-5.677166475	51.20000002	1004.411454	28.90000015	2147.026641	1.11E-17	514.9600682	257.4800317	99.86299996	0	0	0	0	0	0	0
5:46:30	-127.5502776	2628.542338	2.562989742	1.974891721	13.41285034	-3.655813174	-5.677166475	51.20000002	1004.411454	28.90000015	2147.026641	1.11E-17	514.9600682	257.4800317	99.86299996	0	0	0	0	0	0	0
5:46:30	-127.5502776	2628.542338	2.562989742	1.974891721	13.41285034	-3.655813174	-5.677166475	51.20000002	1004.411454	28.90000015	2147.026641	1.11E-17	514.9600682	257.4800317	99.86299996	0	0	0	0	0	0	0
5:46:30	-127.5502776	2628.542338	2.562989742	1.974891721	13.41285034	-3.655813174	-5.677166475	51.20000002	1004.411454	28.90000015	2147.026641	1.11E-17	514.9600682	257.4800317	99.86299996	0	0	0	0	0	0	0
5:46:30	-127.5502776	2628.542338	2.562989742	1.974891721	13.41285034	-3.655813174	-5.677166475	51.20000002	1004.411454	28.90000015	2147.026641	1.11E-17	514.9600682	257.4800317	99.86299996	0	0	0	0	0	0	0
5:46:30	-127.5502776	2628.542338	2.562989742	1.974891721	13.41285034	-3.655813174	-5.677166475	51.20000002	1004.411454	28.90000015	2147.026641	1.11E-17	514.9600682	257.4800317	99.86299996	0	0	0	0	0	0	0
5:46:30	-375.3741101	2593.731997	3.840354748	3.464448561	13.13183537	-1.703552345	-4.413965235	51.20000001	1003.741209	28.90000008	2159.021656	5.67E-18	514.6023309	257.3009202	99.86251198	0	0	0	0	0	0	0
5:46:30	-375.3741101	2593.731997	3.840354748	3.464448561	13.13183537	-1.703552345	-4.413965235	51.20000001	1003.741209	28.90000008	2159.021656	5.67E-18	514.6023309	257.3009202	99.86251198	0	0	0	0	0	0	0
5:46:30	-375.3741101	2593.731997	3.840354748	3.464448561	13.13183537	-1.703552345	-4.413965235	51.20000001	1003.741209	28.90000008	2159.021656	5.67E-18	514.6023309	257.3009202	99.86251198	0	0	0	0	0	0	0
5:46:30	-375.3741101	2593.731997	3.840354748	3.464448561	13.13183537	-1.703552345	-4.413965235	51.20000001	1003.741209	28.90000008	2159.021656	5.67E-18	514.6023309	257.3009202	99.86251198	0	0	0	0	0	0	0
5:46:30	-375.3741101	2593.731997	3.840354748	3.464448561	13.13183537	-1.703552345	-4.413965235	51.20000001	1003.741209	28.90000008	2159.021656	5.67E-18	514.6023309	257.3009202	99.86251198	0	0	0	0	0	0	0
5:46:30	-375.3741101	2593.731997	3.840354748	3.464448561	13.13183537	-1.703552345	-4.413965235	51.20000001	1003.741209	28.90000008	2159.021656	5.67E-18	514.6023309	257.3009202	99.86251198	0	0	0	0	0	0	0
5:46:30	-375.3741101	2593.731997	3.840354748	3.464448561	13.13183537	-1.703552345	-4.413965235	51.20000001	1003.741209	28.90000008	2159.021656	5.67E-18	514.6023309	257.3009202	99.86251198	0	0	0	0	0	0	0
5:46:30	-375.3741101	2593.731997	3.840354748	3.464448561	13.13183537	-1.703552345	-4.413965235	51.20000001	1003.741209	28.90000008	2159.021656	5.67E-18	514.6023309	257.3009202	99.86251198	0	0	0	0	0	0	0
5:46:30	-375.3741101	2593.731997	3.840354748	3.464448561	13.13183537	-1.703552345	-4.413965235	51.20000001	1003.741209	28.90000008	2159.021656	5.67E-18	514.6023309	257.3009202	99.86251198	0	0	0	0	0	0	0
5:46:30	-343.8810004	2526.096151	4.603277631	4.137333663	12.67991571	-0.074434801	-2.9406222	51.20000001	1003.398043	28.90000004	2169.335416	2.90E-18	514.4191694	257.2092152	99.86226213	0	0	0	0	0	0	0
5:46:30	-343.8810004	2526.096151	4.603277631	4.137333663	12.67991571	-0.074434801	-2.9406222	51.20000001	1003.398043	28.90000004	2169.335416	2.90E-18	514.4191694	257.2092152	99.86226213	0	0	0	0	0	0	0
5:46:30	-343.8810004	2526.096151	4.603277631	4.137333663	12.67991571	-0.074434801	-2.9406222	51.20000001	1003.398043	28.90000004	2169.335416	2.90E-18	514.4191694	257.2092152	99.86226213	0	0	0	0	0	0	0
5:46:30	-343.8810004	2526.096151	4.603277631	4.137333663	12.67991571	-0.074434801	-2.9406222	51.20000001	1003.398043	28.90000004	2169.335416	2.90E-18	514.4191694	257.2092152	99.86226213	0	0	0	0	0	0	0
5:46:30	-343.8810004	2526.096151	4.603277631	4.137333663	12.67991571	-0.074434801	-2.9406222	51.20000001	1003.398043	28.90000004	2169.335416	2.90E-18	514.4191694	257.2092152	99.86226213	0	0	0	0	0	0	0
5:46:30	-343.8810004	2526.096151	4.603277631	4.137333663	12.67991571	-0.074434801	-2.9406222	51.20000001	1003.398043	28.90000004	2169.335416	2.90E-18	514.4191694	257.2092152	99.86226213	0	0	0	0	0	0	0
5:46:30	-343.8810004	2526.096151	4.603277631	4.137333663	12.67991571	-0.074434801	-2.9406222	51.20000001	1003.398043	28.90000004	2169.335416	2.90E-18	514.4191694	257.2092152	99.86226213	0	0	0	0	0	0	0
5:46:30	-343.8810004	2526.096151	4.603277631	4.137333663	12.67991571	-0.074434801	-2.9406222	51.20000001	1003.398043	28.90000004	2169.335416	2.90E-18	514.4191694	257.2092152	99.86226213	0	0	0	0	0	0	0
5:46:30	-450.2326882	2434.385669	4.908950147	4.300642836	12.13936484	0.786809382	-1.549942567	51.2	1003.222342	28.90000002	2177.303197	1.49E-18	514.3253907	257.1622622	99.86213421	0	0	0	0	0	0	0
5:46:30	-450.2326882	2434.385669	4.908950147	4.300642836	12.13936484	0.786809382	-1.549942567	51.2	1003.222342	28.90000002	2177.303197	1.49E-18	514.3253907	257.1622622	99.86213421	0	0	0	0	0	0	0
5:46:30	-450.2326882	2434.385669	4.908950147	4.300642836	12.13936484	0.786809382	-1.549942567	51.2	1003.222342	28.90000002	2177.303197	1.49E-18	514.3253907	257.1622622	99.86213421	0	0	0	0	0	0	0
5:46:30	-450.2326882	2434.385669	4.908950147	4.300642836	12.13936484	0.786809382	-1.549942567	51.2	1003.222342	28.90000002	2177.303197	1.49E-18	514.3253907	257.1622622	99.86213421	0	0	0	0	0	0	0
5:46:31	-450.2326882	2434.385669	4.908950147	4.300642836	12.13936484	0.786809382	-1.549942567	51.2	1003.222342	28.90000002	2177.303197	1.49E-18	514.3253907	257.1622622	99.86213421	0	0	0	0	0	0	0
5:46:31	-405.4688724	2345.077311	4.741278475	4.144233132	11.6440668	1.016014404	-0.539026594	51.2	1003.256943	28.93600001	2182.692421	7.61E-19	514.2773761	257.1382222	99.86206872	0	0	0	0	0	0	0
5:46:31	-405.4688724	2345.077311	4.741278475	4.144233132	11.6440668	1.016014404	-0.539026594	51.2	1003.256943	28.93600001	2182.692421	7.61E-19	514.2773761	257.1382222	99.86206872	0	0	0	0	0	0	0
5:46:31	-405.4688724	2345.077311	4.741278475	4.144233132	11.6440668	1.016014404	-0.539026594	51.2	1003.256943	28.93600001	2182.692421	7.61E-19	514.2773761	257.1382222	99.86206872	0	0	0	0	0	0	0
5:46:31	-405.4688724	2345.077311	4.741278475	4.144233132	11.6440668	1.016014404	-0.539026594	51.2	1003.256943	28.93600001	2182.692421	7.61E-19	514.2773761	257.1382222	99.86206872	0	0	0	0	0	0	0
5:46:31	-405.4688724	2345.077311	4.741278475	4.144233132	11.6440668	1.016014404	-0.539026594	51.2	1003.256943	28.93600001	2182.692421	7.61E-19	514.2773761	257.1382222	99.86206872	0	0	0	0	0	0	0
5:46:31	-405.4688724	2345.077311	4.741278475	4.144233132	11.6440668	1.016014404	-0.539026594	51.2	1003.256943	28.93600001	2182.692421	7.61E-19	514.2773761	257.1382222	99.86206872	0	0	0	0	0	0	0
5:46:31	-395.0023506	2272.726743	4.336038579	3.824519364	11.2596022	1.000167375	0.078210384	51.2	1003.318947	28.96723201	2185.808615	3.90E-19	514.2527925	257.1259138	99.86203518	0	0	0	0	0	0	0
5:46:31	-395.0023506	2272.726743	4.336038579	3.824519364	11.2596022	1.000167375	0.078210384	51.2	1003.318947	28.96723201	2185.808615	3.90E-19	514.2527925	257.1259138	99.86203518	0	0	0	0	0	0	0
5:46:31	-395.0023506	2272.726743	4.336038579	3.824519364	11.2596022	1.000167375	0.078210384	51.2	1003.318947	28.96723201	2185.808615	3.90E-19	514.2527925	257.1259138	99.86203518	0	0	0	0	0	0	0
5:46:31	-395.0023506	2272.726743	4.336038579	3.824519364	11.2596022	1.000167375	0.078210384	51.2	1003.318947	28.96723201	2185.808615	3.90E-19	514.2527925	257.1259138	99.86203518	0	0	0	0	0	0	0
5:46:31	-395.0023506	2272.726743	4.336038579	3.824519364	11.2596022	1.000167375	0.078210384	51.2	1003.318947	28.96723201	2185.808615	3.90E-19	514.2527925	257.1259138	99.86203518	0	0	0	0	0	0	0
5:46:31	-395.0023506	2272.726743	4.336038579	3.824519364	11.2596022	1.000167375	0.078210384	51.2	1003.318947	28.96723201	2185.808615	3.90E-19	514.2527925	257.1259138	99.86203518	0	0	0	0	0	0	0
5:46:31	-395.0023506	2272.726743	4.336038579	3.824519364	11.2596022	1.000167375	0.078210384	51.2	1003.318947	28.96723201	2185.808615	3.90E-19	514.2527925	257.1259138	99.86203518	0	0	0	0	0	0	0
5:46:31	-395.0023506	2272.726743	4.336038579	3.824519364	11.2596022	1.000167375	0.078210384	51.2	1003.318947	28.96723201	2185.808615	3.90E-19	514.2527925	257.1259138	99.86203518	0	0	0	0	0	0	0
5:46:31	-395.0023506	2272.726743	4.336038579	3.824519364	11.2596022	1.000167375	0.078210384	51.2	1003.318947	28.96723201	2185.808615	3.90E-19	514.2527925	257.1259138	99.86203518	0	0	0	0	0	0	0
5:46:31	-126.2224035	2210.983828	3.740339753	3.213817914	10.93590833	0.868517696	0.417899717	51.2	1003.350693	28.98322279	2165.638899	1.99E-19	514.2402058	257.1196119	99.86201801	0	0	0	0	0	0	0
5:46:31	-126.2224035	2210.983828	3.740339753	3.213817914	10.93590833	0.868517696	0.417899717	51.2	1003.350693	28.98322279	2165.638899	1.99E-19	514.2402058	257.1196119	99.86201801	0	0	0	0	0	0	0
5:46:31	-126.2224035	2210.983828	3.740339753	3.213817914	10.93590833	0.868517696	0.417899717	51.2	1003.350693	28.98322279	2165.638899	1.99E-19	514.2402058	257.1196119	99.86201801	0	0	0	0	0	0	0
5:46:31	-126.2224035	2210.983828	3.740339753	3.213817914	10.93590833	0.868517696	0.417899717	51.2	1003.350693	28.98322279	2165.638899	1.99E-19	514.2402058	257.1196119	99.86201801	0	0	0	0	0	0	0
5:46:31	-126.2224035	2210.983828	3.740339753	3.213817914	10.93590833	0.868517696	0.417899717	51.2	1003.350693	28.98322279	2165.638899	1.99E-19	514.2402058	257.1196119	99.86201801	0	0	0	0	0	0	0
5:46:31	-126.2224035	2210.983828	3.740339753	3.213817914	10.93590833	0.868517696	0.417899717	51.2	1003.350693	28.98322279	2165.638899	1.99E-19	514.2402058	257.1196119	99.86201801	0	0	0	0	0	0	0
5:46:31	-126.2224035	2210.983828	3.740339753	3.213817914	10.93590833	0.868517696	0.417899717	51.2	1003.350693	28.98322279	2165.638899	1.99E-19	514.2402058	257.1196119	99.86201801	0	0	0	0	0	0	0
5:46:31	-126.2224035	2210.983828	3.740339753	3.213817914	10.93590833	0.868517696	0.417899717	51.2	1003.350693	28.98322279	2165.638899	1.99E-19	514.2402058	257.1196119	99.86201801	0	0	0	0	0	0	0
5:46:31	-52.73763861	2164.340544	3.049941953	2.489162772	10.71242506	0.72592906	0.562812655	51.2	1003.366947	28.99141007	2139.426388	1.02E-19	514.2337614	257.1163853	99.86200922	0	0	0	0	0	0	0
5:46:31	-52.73763861	2164.340544	3.049941953	2.489162772	10.71242506	0.72592906	0.562812655	51.2	1003.366947	28.99141007	2139.426388	1.02E-19	514.2337614	257.1163853	99.86200922	0	0	0	0	0	0	0
5:46:31	-52.73763861	2164.340544	3.049941953	2.489162772	10.71242506	0.72592906	0.562812655	51.2	1003.366947	28.99141007	2139.426388	1.02E-19	514.2337614	257.1163853	99.86200922	0	0	0	0	0	0	0
5:46:32	-52.73763861	2164.340544	3.049941953	2.489162772	10.71242506	0.72592906	0.562812655	51.2	1003.366947	28.99141007	2139.426388	1.02E-19	514.2337614	257.1163853	99.86200922	0	0	0	0	0	0	0
5:46:32	-52.73763861	2164.340544	3.049941953	2.489162772	10.71242506	0.72592906	0.562812655	51.2	1003.366947	28.99141007	2139.426388	1.02E-19	514.2337614	257.1163853	99.86200922	0	0	0	0	0	0	0
5:46:32	-52.73763861	2164.340544	3.049941953	2.489162772	10.71242506	0.72592906	0.562812655	51.2	1003.366947	28.99141007	2139.426388	1.02E-19	514.2337614	257.1163853	99.86200922	0	0	0	0	0	0	0
5:46:32	-52.73763861	2164.340544	3.049941953	2.489162772	10.71242506	0.72592906	0.562812655	51.2	1003.366947	28.99141007	2139.426388	1.02E-19	514.2337614	257.1163853	99.86200922	0	0	0	0	0	0	0
5:46:32	-52.73763861	2164.340544	3.049941953	2.489162772	10.71242506	0.72592906	0.562812655	51.2	1003.366947	28.99141007	2139.426388	1.02E-19	514.2337614	257.1163853	99.86200922	0	0	0	0	0	0	0
5:46:32	-140.105855	2136.324367	2.71986628	2.187891339	10.58484963	0.632291679	0.605072079	51.2	1002.967789	28.99560195	2123.247359	5.23E-20	514.2304618	257.1147333	99.86200472	0	0	0	0	0	0	0
5:46:32	-140.105855	2136.324367	2.71986628	2.187891339	10.58484963	0.632291679	0.605072079	51.2	1002.967789	28.99560195	2123.247359	5.23E-20	514.2304618	257.1147333	99.86200472	0	0	0	0	0	0	0
5:46:32	-140.105855	2136.324367	2.71986628	2.187891339	10.58484963	0.632291679	0.605072079	51.2	1002.967789	28.99560195	2123.247359	5.23E-20	514.2304618	257.1147333	99.86200472	0	0	0	0	0	0	0
5:46:32	-140.105855	2136.324367	2.71986628	2.187891339	10.58484963	0.632291679	0.605072079	51.2	1002.967789	28.99560195	2123.247359	5.23E-20	514.2304618	257.1147333	99.86200472	0	0	0	0	0	0	0
5:46:32	-140.105855	2136.324367	2.71986628	2.187891339	10.58484963	0.632291679	0.605072079	51.2	1002.967789	28.99560195	2123.247359	5.23E-20	514.2304618	257.1147333	99.86200472	0	0	0	0	0	0	0
5:46:32	-140.105855	2136.324367	2.71986628	2.187891339	10.58484963	0.632291679	0.605072079	51.2	1002.967789	28.99560195	2123.247359	5.23E-20	514.2304618	257.1147333	99.86200472	0	0	0	0	0	0	0
5:46:32	-140.105855	2136.324367	2.71986628	2.187891339	10.58484963	0.632291679	0.605072079	51.2	1002.967789	28.99560195	2123.247359	5.23E-20	514.2304618	257.1147333	99.86200472	0	0	0	0	0	0	0
5:46:32	-140.105855	2136.324367	2.71986628	2.187891339	10.58484963	0.632291679	0.605072079	51.2	1002.967789	28.99560195	2123.247359	5.23E-20	514.2304618	257.1147333	99.86200472	0	0	0	0	0	0	0
5:46:32	-163.1848697	2121.600788	2.552371535	2.243960366	10.51513901	0.58266134	0.604044905	51.2976	1002.76342	28.9977482	2110.789328	2.68E-20	514.7753325	257.3871674	99.86249042	0	0	0	0	0	0	0
5:46:32	-163.1848697	2121.600788	2.552371535	2.243960366	10.51513901	0.58266134	0.604044905	51.2976	1002.76342	28.9977482	2110.789328	2.68E-20	514.7753325	257.3871674	99.86249042	0	0	0	0	0	0	0
5:46:32	-163.1848697	2121.600788	2.552371535	2.243960366	10.51513901	0.58266134	0.604044905	51.2976	1002.76342	28.9977482	2110.789328	2.68E-20	514.7753325	257.3871674	99.86249042	0	0	0	0	0	0	0
5:46:32	-163.1848697	2121.600788	2.552371535	2.243960366	10.51513901	0.58266134	0.604044905	51.2976	1002.76342	28.9977482	2110.789328	2.68E-20	514.7753325	257.3871674	99.86249042	0	0	0	0	0	0	0
5:46:32	-163.1848697	2121.600788	2.552371535	2.243960366	10.51513901	0.58266134	0.604044905	51.2976	1002.76342	28.9977482	2110.789328	2.68E-20	514.7753325	257.3871674	99.86249042	0	0	0	0	0	0	0
5:46:32	-163.1848697	2121.600788	2.552371535	2.243960366	10.51513901	0.58266134	0.604044905	51.2976	1002.76342	28.9977482	2110.789328	2.68E-20	514.7753325	257.3871674	99.86249042	0	0	0	0	0	0	0
5:46:32	-163.1848697	2121.600788	2.552371535	2.243960366	10.51513901	0.58266134	0.604044905	51.2976	1002.76342	28.9977482	2110.789328	2.68E-20	514.7753325	257.3871674	99.86249042	0	0	0	0	0	0	0
5:46:32	-163.1848697	2121.600788	2.552371535	2.243960366	10.51513901	0.58266134	0.604044905	51.2976	1002.76342	28.9977482	2110.789328	2.68E-20	514.7753325	257.3871674	99.86249042	0	0	0	0	0	0	0
5:46:32	-163.1848697	2121.600788	2.552371535	2.243960366	10.51513901	0.58266134	0.604044905	51.2976	1002.76342	28.9977482	2110.789328	2.68E-20	514.7753325	257.3871674	99.86249042	0	0	0	0	0	0	0
5:46:32	-97.60313331	2114.953939	2.492526226	1.996523707	10.47844717	0.561530606	0.589110991	51.3475712	1002.658783	28.99884708	2104.513992	1.37E-20	515.0543062	257.5266537	99.86273909	0	0	0	0	0	0	0
5:46:32	-97.60313331	2114.953939	2.492526226	1.996523707	10.47844717	0.561530606	0.589110991	51.3475712	1002.658783	28.99884708	2104.513992	1.37E-20	515.0543062	257.5266537	99.86273909	0	0	0	0	0	0	0
5:46:32	-97.60313331	2114.953939	2.492526226	1.996523707	10.47844717	0.561530606	0.589110991	51.3475712	1002.658783	28.99884708	2104.513992	1.37E-20	515.0543062	257.5266537	99.86273909	0	0	0	0	0	0	0
5:46:32	-97.60313331	2114.953939	2.492526226	1.996523707	10.47844717	0.561530606	0.589110991	51.3475712	1002.658783	28.99884708	2104.513992	1.37E-20	515.0543062	257.5266537	99.86273909	0	0	0	0	0	0	0
5:46:32	-97.60313331	2114.953939	2.492526226	1.996523707	10.47844717	0.561530606	0.589110991	51.3475712	1002.658783	28.99884708	2104.513992	1.37E-20	515.0543062	257.5266537	99.86273909	0	0	0	0	0	0	0
5:46:32	-97.60313331	2114.953939	2.492526226	1.996523707	10.47844717	0.561530606	0.589110991	51.3475712	1002.658783	28.99884708	2104.513992	1.37E-20	515.0543062	257.5266537	99.86273909	0	0	0	0	0	0	0
5:46:32	-97.60313331	2114.953939	2.492526226	1.996523707	10.47844717	0.561530606	0.589110991	51.3475712	1002.658783	28.99884708	2104.513992	1.37E-20	515.0543062	257.5266537	99.86273909	0	0	0	0	0	0	0
5:46:32	-97.60313331	2114.953939	2.492526226	1.996523707	10.47844717	0.561530606	0.589110991	51.3475712	1002.658783	28.99884708	2104.513992	1.37E-20	515.0543062	257.5266537	99.86273909	0	0	0	0	0	0	0
5:46:32	-113.5869323	2109.936257	2.396405428	2.191980138	10.45578095	0.54269567	0.571904827	51.37315645	1002.605209	28.9994097	2101.107276	7.02E-21	515.1971408	257.5980707	99.86286642	0	0	0	0	0	0	0
5:46:32	-113.5869323	2109.936257	2.396405428	2.191980138	10.45578095	0.54269567	0.571904827	51.37315645	1002.605209	28.9994097	2101.107276	7.02E-21	515.1971408	257.5980707	99.86286642	0	0	0	0	0	0	0
5:46:33	-113.5869323	2109.936257	2.396405428	2.191980138	10.45578095	0.54269567	0.571904827	51.37315645	1002.605209	28.9994097	2101.107276	7.02E-21	515.1971408	257.5980707	99.86286642	0	0	0	0	0	0	0
5:46:33	-113.5869323	2109.936257	2.396405428	2.191980138	10.45578095	0.54269567	0.571904827	51.37315645	1002.605209	28.9994097	2101.107276	7.02E-21	515.1971408	257.5980707	99.86286642	0	0	0	0	0	0	0
5:46:33	-113.5869323	2109.936257	2.396405428	2.191980138	10.45578095	0.54269567	0.571904827	51.37315645	1002.605209	28.9994097	2101.107276	7.02E-21	515.1971408	257.5980707	99.86286642	0	0	0	0	0	0	0
5:46:33	-113.5869323	2109.936257	2.396405428	2.191980138	10.45578095	0.54269567	0.571904827	51.37315645	1002.605209	28.9994097	2101.107276	7.02E-21	515.1971408	257.5980707	99.86286642	0	0	0	0	0	0	0
5:46:33	-113.5869323	2109.936257	2.396405428	2.191980138	10.45578095	0.54269567	0.571904827	51.37315645	1002.605209	28.9994097	2101.107276	7.02E-21	515.1971408	257.5980707	99.86286642	0	0	0	0	0	0	0
5:46:33	-113.5869323	2109.936257	2.396405428	2.191980138	10.45578095	0.54269567	0.571904827	51.37315645	1002.605209	28.9994097	2101.107276	7.02E-21	515.1971408	257.5980707	99.86286642	0	0	0	0	0	0	0
5:46:33	-113.5869323	2109.936257	2.396405428	2.191980138	10.45578095	0.54269567	0.571904827	51.37315645	1002.605209	28.9994097	2101.107276	7.02E-21	515.1971408	257.5980707	99.86286642	0	0	0	0	0	0	0
5:46:33	57.19197069	2107.329212	2.331815579	2.117813831	10.44237585	0.532756183	0.555775272	51.3862561	1001.892627	28.99969777	2099.437741	3.59E-21	515.2702721	257.6346362	99.86293161	0	0	0	0	0	0	0
5:46:33	57.19197069	2107.329212	2.331815579	2.117813831	10.44237585	0.532756183	0.555775272	51.3862561	1001.892627	28.99969777	2099.437741	3.59E-21	515.2702721	257.6346362	99.86293161	0	0	0	0	0	0	0
5:46:33	57.19197069	2107.329212	2.331815579	2.117813831	10.44237585	0.532756183	0.555775272	51.3862561	1001.892627	28.99969777	2099.437741	3.59E-21	515.2702721	257.6346362	99.86293161	0	0	0	0	0	0	0
5:46:33	57.19197069	2107.329212	2.331815579	2.117813831	10.44237585	0.532756183	0.555775272	51.3862561	1001.892627	28.99969777	2099.437741	3.59E-21	515.2702721	257.6346362	99.86293161	0	0	0	0	0	0	0
5:46:33	57.19197069	2107.329212	2.331815579	2.117813831	10.44237585	0.532756183	0.555775272	51.3862561	1001.892627	28.99969777	2099.437741	3.59E-21	515.2702721	257.6346362	99.86293161	0	0	0	0	0	0	0
5:46:33	57.19197069	2107.329212	2.331815579	2.117813831	10.44237585	0.532756183	0.555775272	51.3862561	1001.892627	28.99969777	2099.437741	3.59E-21	515.2702721	257.6346362	99.86293161	0	0	0	0	0	0	0
5:46:33	57.19197069	2107.329212	2.331815579	2.117813831	10.44237585	0.532756183	0.555775272	51.3862561	1001.892627	28.99969777	2099.437741	3.59E-21	515.2702721	257.6346362	99.86293161	0	0	0	0	0	0	0
5:46:33	88.84890499	2105.209332	2.321377576	1.862192681	10.43487243	0.523771166	0.542020939	51.39296313	1001.527785	28.99984526	2097.990827	1.84E-21	515.3077153	257.6533577	99.86296498	0	0	0	0	0	0	0
5:46:33	88.84890499	2105.209332	2.321377576	1.862192681	10.43487243	0.523771166	0.542020939	51.39296313	1001.527785	28.99984526	2097.990827	1.84E-21	515.3077153	257.6533577	99.86296498	0	0	0	0	0	0	0
5:46:33	88.84890499	2105.209332	2.321377576	1.862192681	10.43487243	0.523771166	0.542020939	51.39296313	1001.527785	28.99984526	2097.990827	1.84E-21	515.3077153	257.6533577	99.86296498	0	0	0	0	0	0	0
5:46:33	88.84890499	2105.209332	2.321377576	1.862192681	10.43487243	0.523771166	0.542020939	51.39296313	1001.527785	28.99984526	2097.990827	1.84E-21	515.3077153	257.6533577	99.86296498	0	0	0	0	0	0	0
5:46:33	88.84890499	2105.209332	2.321377576	1.862192681	10.43487243	0.523771166	0.542020939	51.39296313	1001.527785	28.99984526	2097.990827	1.84E-21	515.3077153	257.6533577	99.86296498	0	0	0	0	0	0	0
5:46:33	88.84890499	2105.209332	2.321377576	1.862192681	10.43487243	0.523771166	0.542020939	51.39296313	1001.527785	28.99984526	2097.990827	1.84E-21	515.3077153	257.6533577	99.86296498	0	0	0	0	0	0	0
5:46:33	88.84890499	2105.209332	2.321377576	1.862192681	10.43487243	0.523771166	0.542020939	51.39296313	1001.527785	28.99984526	2097.990827	1.84E-21	515.3077153	257.6533577	99.86296498	0	0	0	0	0	0	0
5:46:33	88.84890499	2105.209332	2.321377576	1.862192681	10.43487243	0.523771166	0.542020939	51.39296313	1001.527785	28.99984526	2097.990827	1.84E-21	515.3077153	257.6533577	99.86296498	0	0	0	0	0	0	0
5:46:33	88.84890499	2105.209332	2.321377576	1.862192681	10.43487243	0.523771166	0.542020939	51.39296313	1001.527785	28.99984526	2097.990827	1.84E-21	515.3077153	257.6533577	99.86296498	0	0	0	0	0	0	0
5:46:33	71.53919936	2102.475754	2.187257319	1.819178653	10.43103069	0.510858837	0.531490721	51.39639712	1001.340986	28.99992077	2096.243696	0.036	515.3268862	257.6629432	99.86298207	0	0	0	0	0	0	0
5:46:33	71.53919936	2102.475754	2.187257319	1.819178653	10.43103069	0.510858837	0.531490721	51.39639712	1001.340986	28.99992077	2096.243696	0.036	515.3268862	257.6629432	99.86298207	0	0	0	0	0	0	0
5:46:33	71.53919936	2102.475754	2.187257319	1.819178653	10.43103069	0.510858837	0.531490721	51.39639712	1001.340986	28.99992077	2096.243696	0.036	515.3268862	257.6629432	99.86298207	0	0	0	0	0	0	0
5:46:33	71.53919936	2102.475754	2.187257319	1.819178653	10.43103069	0.510858837	0.531490721	51.39639712	1001.340986	28.99992077	2096.243696	0.036	515.3268862	257.6629432	99.86298207	0	0	0	0	0	0	0
5:46:33	71.53919936	2102.475754	2.187257319	1.819178653	10.43103069	0.510858837	0.531490721	51.39639712	1001.340986	28.99992077	2096.243696	0.036	515.3268862	257.6629432	99.86298207	0	0	0	0	0	0	0
5:46:33	71.53919936	2102.475754	2.187257319	1.819178653	10.43103069	0.510858837	0.531490721	51.39639712	1001.340986	28.99992077	2096.243696	0.036	515.3268862	257.6629432	99.86298207	0	0	0	0	0	0	0
5:46:33	71.53919936	2102.475754	2.187257319	1.819178653	10.43103069	0.510858837	0.531490721	51.39639712	1001.340986	28.99992077	2096.243696	0.036	515.3268862	257.6629432	99.86298207	0	0	0	0	0	0	0
5:46:33	71.53919936	2102.475754	2.187257319	1.819178653	10.43103069	0.510858837	0.531490721	51.39639712	1001.340986	28.99992077	2096.243696	0.036	515.3268862	257.6629432	99.86298207	0	0	0	0	0	0	0
5:46:33	50.61537407	2102.856266	2.015355747	1.71475547	10.44681571	-0.078216276	0.437451249	51.39815533	1001.245345	28.99995944	2095.44654	0.067232	515.3367018	257.6678509	99.86299082	0	0	0	0	0	0	0
5:46:34	50.61537407	2102.856266	2.015355747	1.71475547	10.44681571	-0.078216276	0.437451249	51.39815533	1001.245345	28.99995944	2095.44654	0.067232	515.3367018	257.6678509	99.86299082	0	0	0	0	0	0	0
5:46:34	50.61537407	2102.856266	2.015355747	1.71475547	10.44681571	-0.078216276	0.437451249	51.39815533	1001.245345	28.99995944	2095.44654	0.067232	515.3367018	257.6678509	99.86299082	0	0	0	0	0	0	0
5:46:34	50.61537407	2102.856266	2.015355747	1.71475547	10.44681571	-0.078216276	0.437451249	51.39815533	1001.245345	28.99995944	2095.44654	0.067232	515.3367018	257.6678509	99.86299082	0	0	0	0	0	0	0
5:46:34	50.61537407	2102.856266	2.015355747	1.71475547	10.44681571	-0.078216276	0.437451249	51.39815533	1001.245345	28.99995944	2095.44654	0.067232	515.3367018	257.6678509	99.86299082	0	0	0	0	0	0	0
5:46:34	50.61537407	2102.856266	2.015355747	1.71475547	10.44681571	-0.078216276	0.437451249	51.39815533	1001.245345	28.99995944	2095.44654	0.067232	515.3367018	257.6678509	99.86299082	0	0	0	0	0	0	0
5:46:34	50.61537407	2102.856266	2.015355747	1.71475547	10.44681571	-0.078216276	0.437451249	51.39815533	1001.245345	28.99995944	2095.44654	0.067232	515.3367018	257.6678509	99.86299082	0	0	0	0	0	0	0
5:46:34	50.61537407	2102.856266	2.015355747	1.71475547	10.44681571	-0.078216276	0.437451249	51.39815533	1001.245345	28.99995944	2095.44654	0.067232	515.3367018	257.6678509	99.86299082	0	0	0	0	0	0	0
5:46:34	50.61537407	2102.856266	2.015355747	1.71475547	10.44681571	-0.078216276	0.437451249	51.39815533	1001.245345	28.99995944	2095.44654	0.067232	515.3367018	257.6678509	99.86299082	0	0	0	0	0	0	0
5:46:34	42.08042352	2116.212192	1.669702143	1.532610801	10.54897764	-1.517366733	-0.06852896	51.15505553	1003.768137	28.99997923	2095.315941	0.083222784	514.2749593	257.1369797	99.8620193	0	0	0	0	0	0	0
5:46:34	42.08042352	2116.212192	1.669702143	1.532610801	10.54897764	-1.517366733	-0.06852896	51.15505553	1003.768137	28.99997923	2095.315941	0.083222784	514.2749593	257.1369797	99.8620193	0	0	0	0	0	0	0
5:46:34	42.08042352	2116.212192	1.669702143	1.532610801	10.54897764	-1.517366733	-0.06852896	51.15505553	1003.768137	28.99997923	2095.315941	0.083222784	514.2749593	257.1369797	99.8620193	0	0	0	0	0	0	0
5:46:34	42.08042352	2116.212192	1.669702143	1.532610801	10.54897764	-1.517366733	-0.06852896	51.15505553	1003.768137	28.99997923	2095.315941	0.083222784	514.2749593	257.1369797	99.8620193	0	0	0	0	0	0	0
5:46:34	42.08042352	2116.212192	1.669702143	1.532610801	10.54897764	-1.517366733	-0.06852896	51.15505553	1003.768137	28.99997923	2095.315941	0.083222784	514.2749593	257.1369797	99.8620193	0	0	0	0	0	0	0
5:46:34	42.08042352	2116.212192	1.669702143	1.532610801	10.54897764	-1.517366733	-0.06852896	51.15505553	1003.768137	28.99997923	2095.315941	0.083222784	514.2749593	257.1369797	99.8620193	0	0	0	0	0	0	0
5:46:34	42.08042352	2116.212192	1.669702143	1.532610801	10.54897764	-1.517366733	-0.06852896	51.15505553	1003.768137	28.99997923	2095.315941	0.083222784	514.2749593	257.1369797	99.8620193	0	0	0	0	0	0	0
5:46:34	42.08042352	2116.212192	1.669702143	1.532610801	10.54897764	-1.517366733	-0.06852896	51.15505553	1003.768137	28.99997923	2095.315941	0.083222784	514.2749593	257.1369797	99.8620193	0	0	0	0	0	0	0
5:46:34	45.91455284	2152.622618	0.942863497	0.96731273	10.80779655	-3.324795767	-1.051846828	51.03058843	1005.059806	28.99998937	2096.048842	0.042610065	513.7313472	256.8651736	99.86152188	0	0	0	0	0	0	0
5:46:34	45.91455284	2152.622618	0.942863497	0.96731273	10.80779655	-3.324795767	-1.051846828	51.03058843	1005.059806	28.99998937	2096.048842	0.042610065	513.7313472	256.8651736	99.86152188	0	0	0	0	0	0	0
5:46:34	45.91455284	2152.622618	0.942863497	0.96731273	10.80779655	-3.324795767	-1.051846828	51.03058843	1005.059806	28.99998937	2096.048842	0.042610065	513.7313472	256.8651736	99.86152188	0	0	0	0	0	0	0
5:46:34	45.91455284	2152.622618	0.942863497	0.96731273	10.80779655	-3.324795767	-1.051846828	51.03058843	1005.059806	28.99998937	2096.048842	0.042610065	513.7313472	256.8651736	99.86152188	0	0	0	0	0	0	0
5:46:34	45.91455284	2152.622618	0.942863497	0.96731273	10.80779655	-3.324795767	-1.051846828	51.03058843	1005.059806	28.99998937	2096.048842	0.042610065	513.7313472	256.8651736	99.86152188	0	0	0	0	0	0	0
5:46:34	45.91455284	2152.622618	0.942863497	0.96731273	10.80779655	-3.324795767	-1.051846828	51.03058843	1005.059806	28.99998937	2096.048842	0.042610065	513.7313472	256.8651736	99.86152188	0	0	0	0	0	0	0
5:46:34	45.91455284	2152.622618	0.942863497	0.96731273	10.80779655	-3.324795767	-1.051846828	51.03058843	1005.059806	28.99998937	2096.048842	0.042610065	513.7313472	256.8651736	99.86152188	0	0	0	0	0	0	0
5:46:34	45.91455284	2152.622618	0.942863497	0.96731273	10.80779655	-3.324795767	-1.051846828	51.03058843	1005.059806	28.99998937	2096.048842	0.042610065	513.7313472	256.8651736	99.86152188	0	0	0	0	0	0	0
5:46:34	227.2229471	2218.592197	0.06493011	0.068672118	11.24503984	-5.181943433	-2.387465576	50.96686128	1005.721141	28.99999456	2098.210487	0.021816353	513.4530177	256.7260089	99.8612672	0	0	0	0	0	0	0
5:46:34	227.2229471	2218.592197	0.06493011	0.068672118	11.24503984	-5.181943433	-2.387465576	50.96686128	1005.721141	28.99999456	2098.210487	0.021816353	513.4530177	256.7260089	99.8612672	0	0	0	0	0	0	0
5:46:34	227.2229471	2218.592197	0.06493011	0.068672118	11.24503984	-5.181943433	-2.387465576	50.96686128	1005.721141	28.99999456	2098.210487	0.021816353	513.4530177	256.7260089	99.8612672	0	0	0	0	0	0	0
5:46:34	227.2229471	2218.592197	0.06493011	0.068672118	11.24503984	-5.181943433	-2.387465576	50.96686128	1005.721141	28.99999456	2098.210487	0.021816353	513.4530177	256.7260089	99.8612672	0	0	0	0	0	0	0
5:46:34	227.2229471	2218.592197	0.06493011	0.068672118	11.24503984	-5.181943433	-2.387465576	50.96686128	1005.721141	28.99999456	2098.210487	0.021816353	513.4530177	256.7260089	99.8612672	0	0	0	0	0	0	0
5:46:34	227.2229471	2218.592197	0.06493011	0.068672118	11.24503984	-5.181943433	-2.387465576	50.96686128	1005.721141	28.99999456	2098.210487	0.021816353	513.4530177	256.7260089	99.8612672	0	0	0	0	0	0	0
5:46:34	227.2229471	2218.592197	0.06493011	0.068672118	11.24503984	-5.181943433	-2.387465576	50.96686128	1005.721141	28.99999456	2098.210487	0.021816353	513.4530177	256.7260089	99.8612672	0	0	0	0	0	0	0
5:46:34	227.2229471	2218.592197	0.06493011	0.068672118	11.24503984	-5.181943433	-2.387465576	50.96686128	1005.721141	28.99999456	2098.210487	0.021816353	513.4530177	256.7260089	99.8612672	0	0	0	0	0	0	0
5:46:35	227.2229471	2218.592197	0.06493011	0.068672118	11.24503984	-5.181943433	-2.387465576	50.96686128	1005.721141	28.99999456	2098.210487	0.021816353	513.4530177	256.7260089	99.8612672	0	0	0	0	0	0	0
5:46:35	390.1763489	2318.426813	-0.831371783	-0.825615876	11.8764764	-6.868995038	-3.954334375	50.93423297	1006.059744	28.99999721	2102.748441	0.011169973	513.3105131	256.6547565	99.86113681	0	0	0	0	0	0	0
5:46:35	390.1763489	2318.426813	-0.831371783	-0.825615876	11.8764764	-6.868995038	-3.954334375	50.93423297	1006.059744	28.99999721	2102.748441	0.011169973	513.3105131	256.6547565	99.86113681	0	0	0	0	0	0	0
5:46:35	390.1763489	2318.426813	-0.831371783	-0.825615876	11.8764764	-6.868995038	-3.954334375	50.93423297	1006.059744	28.99999721	2102.748441	0.011169973	513.3105131	256.6547565	99.86113681	0	0	0	0	0	0	0
5:46:35	390.1763489	2318.426813	-0.831371783	-0.825615876	11.8764764	-6.868995038	-3.954334375	50.93423297	1006.059744	28.99999721	2102.748441	0.011169973	513.3105131	256.6547565	99.86113681	0	0	0	0	0	0	0
5:46:35	390.1763489	2318.426813	-0.831371783	-0.825615876	11.8764764	-6.868995038	-3.954334375	50.93423297	1006.059744	28.99999721	2102.748441	0.011169973	513.3105131	256.6547565	99.86113681	0	0	0	0	0	0	0
5:46:35	390.1763489	2318.426813	-0.831371783	-0.825615876	11.8764764	-6.868995038	-3.954334375	50.93423297	1006.059744	28.99999721	2102.748441	0.011169973	513.3105131	256.6547565	99.86113681	0	0	0	0	0	0	0
5:46:35	390.1763489	2318.426813	-0.831371783	-0.825615876	11.8764764	-6.868995038	-3.954334375	50.93423297	1006.059744	28.99999721	2102.748441	0.011169973	513.3105131	256.6547565	99.86113681	0	0	0	0	0	0	0
5:46:35	390.1763489	2318.426813	-0.831371783	-0.825615876	11.8764764	-6.868995038	-3.954334375	50.93423297	1006.059744	28.99999721	2102.748441	0.011169973	513.3105131	256.6547565	99.86113681	0	0	0	0	0	0	0
5:46:35	444.3682106	2430.961072	-1.317318353	-1.186395328	12.55429191	-8.000589459	-5.3901072	51.06392728	1003.965373	28.95119857	2109.483394	0.005719026	513.2375507	256.6182754	99.86107005	0	0	0	0	0	0	0
5:46:35	444.3682106	2430.961072	-1.317318353	-1.186395328	12.55429191	-8.000589459	-5.3901072	51.06392728	1003.965373	28.95119857	2109.483394	0.005719026	513.2375507	256.6182754	99.86107005	0	0	0	0	0	0	0
5:46:35	444.3682106	2430.961072	-1.317318353	-1.186395328	12.55429191	-8.000589459	-5.3901072	51.06392728	1003.965373	28.95119857	2109.483394	0.005719026	513.2375507	256.6182754	99.86107005	0	0	0	0	0	0	0
5:46:35	444.3682106	2430.961072	-1.317318353	-1.186395328	12.55429191	-8.000589459	-5.3901072	51.06392728	1003.965373	28.95119857	2109.483394	0.005719026	513.2375507	256.6182754	99.86107005	0	0	0	0	0	0	0
5:46:35	444.3682106	2430.961072	-1.317318353	-1.186395328	12.55429191	-8.000589459	-5.3901072	51.06392728	1003.965373	28.95119857	2109.483394	0.005719026	513.2375507	256.6182754	99.86107005	0	0	0	0	0	0	0
5:46:35	444.3682106	2430.961072	-1.317318353	-1.186395328	12.55429191	-8.000589459	-5.3901072	51.06392728	1003.965373	28.95119857	2109.483394	0.005719026	513.2375507	256.6182754	99.86107005	0	0	0	0	0	0	0
5:46:35	444.3682106	2430.961072	-1.317318353	-1.186395328	12.55429191	-8.000589459	-5.3901072	51.06392728	1003.965373	28.95119857	2109.483394	0.005719026	513.2375507	256.6182754	99.86107005	0	0	0	0	0	0	0
5:46:35	444.3682106	2430.961072	-1.317318353	-1.186395328	12.55429191	-8.000589459	-5.3901072	51.06392728	1003.965373	28.95119857	2109.483394	0.005719026	513.2375507	256.6182754	99.86107005	0	0	0	0	0	0	0
5:46:35	475.7991958	2551.310453	-0.270378997	-0.256898408	13.16372546	-7.466781803	-6.378846886	51.13033077	1002.893055	28.92621367	2119.253186	0.002928141	513.200194	256.599597	99.86103586	0	0	0	0	0	0	0
5:46:35	475.7991958	2551.310453	-0.270378997	-0.256898408	13.16372546	-7.466781803	-6.378846886	51.13033077	1002.893055	28.92621367	2119.253186	0.002928141	513.200194	256.599597	99.86103586	0	0	0	0	0	0	0
5:46:35	475.7991958	2551.310453	-0.270378997	-0.256898408	13.16372546	-7.466781803	-6.378846886	51.13033077	1002.893055	28.92621367	2119.253186	0.002928141	513.200194	256.599597	99.86103586	0	0	0	0	0	0	0
5:46:35	475.7991958	2551.310453	-0.270378997	-0.256898408	13.16372546	-7.466781803	-6.378846886	51.13033077	1002.893055	28.92621367	2119.253186	0.002928141	513.200194	256.599597	99.86103586	0	0	0	0	0	0	0
5:46:35	475.7991958	2551.310453	-0.270378997	-0.256898408	13.16372546	-7.466781803	-6.378846886	51.13033077	1002.893055	28.92621367	2119.253186	0.002928141	513.200194	256.599597	99.86103586	0	0	0	0	0	0	0
5:46:35	475.7991958	2551.310453	-0.270378997	-0.256898408	13.16372546	-7.466781803	-6.378846886	51.13033077	1002.893055	28.92621367	2119.253186	0.002928141	513.200194	256.599597	99.86103586	0	0	0	0	0	0	0
5:46:35	475.7991958	2551.310453	-0.270378997	-0.256898408	13.16372546	-7.466781803	-6.378846886	51.13033077	1002.893055	28.92621367	2119.253186	0.002928141	513.200194	256.599597	99.86103586	0	0	0	0	0	0	0
5:46:35	475.7991958	2551.310453	-0.270378997	-0.256898408	13.16372546	-7.466781803	-6.378846886	51.13033077	1002.893055	28.92621367	2119.253186	0.002928141	513.200194	256.599597	99.86103586	0	0	0	0	0	0	0
5:46:35	475.7991958	2551.310453	-0.270378997	-0.256898408	13.16372546	-7.466781803	-6.378846886	51.13033077	1002.893055	28.92621367	2119.253186	0.002928141	513.200194	256.599597	99.86103586	0	0	0	0	0	0	0
5:46:35	43.74110827	2618.572296	1.195405954	0.800068015	13.45312344	-5.821736283	-6.467761606	51.16432935	1002.344028	28.9134214	2131.316447	0.001499208	513.1810673	256.5900337	99.86101836	0	0	0	0	0	0	0
5:46:35	43.74110827	2618.572296	1.195405954	0.800068015	13.45312344	-5.821736283	-6.467761606	51.16432935	1002.344028	28.9134214	2131.316447	0.001499208	513.1810673	256.5900337	99.86101836	0	0	0	0	0	0	0
5:46:35	43.74110827	2618.572296	1.195405954	0.800068015	13.45312344	-5.821736283	-6.467761606	51.16432935	1002.344028	28.9134214	2131.316447	0.001499208	513.1810673	256.5900337	99.86101836	0	0	0	0	0	0	0
5:46:35	43.74110827	2618.572296	1.195405954	0.800068015	13.45312344	-5.821736283	-6.467761606	51.16432935	1002.344028	28.9134214	2131.316447	0.001499208	513.1810673	256.5900337	99.86101836	0	0	0	0	0	0	0
5:46:35	43.74110827	2618.572296	1.195405954	0.800068015	13.45312344	-5.821736283	-6.467761606	51.16432935	1002.344028	28.9134214	2131.316447	0.001499208	513.1810673	256.5900337	99.86101836	0	0	0	0	0	0	0
5:46:35	43.74110827	2618.572296	1.195405954	0.800068015	13.45312344	-5.821736283	-6.467761606	51.16432935	1002.344028	28.9134214	2131.316447	0.001499208	513.1810673	256.5900337	99.86101836	0	0	0	0	0	0	0
5:46:36	43.74110827	2618.572296	1.195405954	0.800068015	13.45312344	-5.821736283	-6.467761606	51.16432935	1002.344028	28.9134214	2131.316447	0.001499208	513.1810673	256.5900337	99.86101836	0	0	0	0	0	0	0
5:46:36	43.74110827	2618.572296	1.195405954	0.800068015	13.45312344	-5.821736283	-6.467761606	51.16432935	1002.344028	28.9134214	2131.316447	0.001499208	513.1810673	256.5900337	99.86101836	0	0	0	0	0	0	0
5:46:36	-59.04536856	2632.280111	2.510463848	1.971114824	13.4380792	-3.801752977	-5.755253942	51.18173663	1002.062926	28.90687176	2144.097197	0.000767595	513.1712745	256.5851372	99.8610094	0	0	0	0	0	0	0
5:46:36	-59.04536856	2632.280111	2.510463848	1.971114824	13.4380792	-3.801752977	-5.755253942	51.18173663	1002.062926	28.90687176	2144.097197	0.000767595	513.1712745	256.5851372	99.8610094	0	0	0	0	0	0	0
5:46:36	-59.04536856	2632.280111	2.510463848	1.971114824	13.4380792	-3.801752977	-5.755253942	51.18173663	1002.062926	28.90687176	2144.097197	0.000767595	513.1712745	256.5851372	99.8610094	0	0	0	0	0	0	0
5:46:36	-59.04536856	2632.280111	2.510463848	1.971114824	13.4380792	-3.801752977	-5.755253942	51.18173663	1002.062926	28.90687176	2144.097197	0.000767595	513.1712745	256.5851372	99.8610094	0	0	0	0	0	0	0
5:46:36	-59.04536856	2632.280111	2.510463848	1.971114824	13.4380792	-3.801752977	-5.755253942	51.18173663	1002.062926	28.90687176	2144.097197	0.000767595	513.1712745	256.5851372	99.8610094	0	0	0	0	0	0	0
5:46:36	-59.04536856	2632.280111	2.510463848	1.971114824	13.4380792	-3.801752977	-5.755253942	51.18173663	1002.062926	28.90687176	2144.097197	0.000767595	513.1712745	256.5851372	99.8610094	0	0	0	0	0	0	0
5:46:36	-59.04536856	2632.280111	2.510463848	1.971114824	13.4380792	-3.801752977	-5.755253942	51.18173663	1002.062926	28.90687176	2144.097197	0.000767595	513.1712745	256.5851372	99.8610094	0	0	0	0	0	0	0
5:46:36	-59.04536856	2632.280111	2.510463848	1.971114824	13.4380792	-3.801752977	-5.755253942	51.18173663	1002.062926	28.90687176	2144.097197	0.000767595	513.1712745	256.5851372	99.8610094	0	0	0	0	0	0	0
5:46:36	-173.8227247	2602.860537	3.64131749	3.14191479	13.17892055	-1.819657524	-4.514386018	51.09304915	1002.022458	28.90351834	2156.305877	0.000393008	512.3093325	256.1541663	99.86051681	0	0	0	0	0	0	0
5:46:36	-173.8227247	2602.860537	3.64131749	3.14191479	13.17892055	-1.819657524	-4.514386018	51.09304915	1002.022458	28.90351834	2156.305877	0.000393008	512.3093325	256.1541663	99.86051681	0	0	0	0	0	0	0
5:46:36	-173.8227247	2602.860537	3.64131749	3.14191479	13.17892055	-1.819657524	-4.514386018	51.09304915	1002.022458	28.90351834	2156.305877	0.000393008	512.3093325	256.1541663	99.86051681	0	0	0	0	0	0	0
5:46:36	-173.8227247	2602.860537	3.64131749	3.14191479	13.17892055	-1.819657524	-4.514386018	51.09304915	1002.022458	28.90351834	2156.305877	0.000393008	512.3093325	256.1541663	99.86051681	0	0	0	0	0	0	0
5:46:36	-173.8227247	2602.860537	3.64131749	3.14191479	13.17892055	-1.819657524	-4.514386018	51.09304915	1002.022458	28.90351834	2156.305877	0.000393008	512.3093325	256.1541663	99.86051681	0	0	0	0	0	0	0
5:46:36	-173.8227247	2602.860537	3.64131749	3.14191479	13.17892055	-1.819657524	-4.514386018	51.09304915	1002.022458	28.90351834	2156.305877	0.000393008	512.3093325	256.1541663	99.86051681	0	0	0	0	0	0	0
5:46:36	-173.8227247	2602.860537	3.64131749	3.14191479	13.17892055	-1.819657524	-4.514386018	51.09304915	1002.022458	28.90351834	2156.305877	0.000393008	512.3093325	256.1541663	99.86051681	0	0	0	0	0	0	0
5:46:36	-173.8227247	2602.860537	3.64131749	3.14191479	13.17892055	-1.819657524	-4.514386018	51.09304915	1002.022458	28.90351834	2156.305877	0.000393008	512.3093325	256.1541663	99.86051681	0	0	0	0	0	0	0
5:46:36	-173.8227247	2602.860537	3.64131749	3.14191479	13.17892055	-1.819657524	-4.514386018	51.09304915	1002.022458	28.90351834	2156.305877	0.000393008	512.3093325	256.1541663	99.86051681	0	0	0	0	0	0	0
5:46:36	-274.940179	2533.922147	4.537930555	3.776172372	12.73037532	-0.175496652	-3.044957641	51.04764117	1002.001739	28.90180139	2166.890993	0.00020122	511.8680183	255.9335091	99.86026461	0	0	0	0	0	0	0
5:46:36	-274.940179	2533.922147	4.537930555	3.776172372	12.73037532	-0.175496652	-3.044957641	51.04764117	1002.001739	28.90180139	2166.890993	0.00020122	511.8680183	255.9335091	99.86026461	0	0	0	0	0	0	0
5:46:36	-274.940179	2533.922147	4.537930555	3.776172372	12.73037532	-0.175496652	-3.044957641	51.04764117	1002.001739	28.90180139	2166.890993	0.00020122	511.8680183	255.9335091	99.86026461	0	0	0	0	0	0	0
5:46:36	-274.940179	2533.922147	4.537930555	3.776172372	12.73037532	-0.175496652	-3.044957641	51.04764117	1002.001739	28.90180139	2166.890993	0.00020122	511.8680183	255.9335091	99.86026461	0	0	0	0	0	0	0
5:46:36	-274.940179	2533.922147	4.537930555	3.776172372	12.73037532	-0.175496652	-3.044957641	51.04764117	1002.001739	28.90180139	2166.890993	0.00020122	511.8680183	255.9335091	99.86026461	0	0	0	0	0	0	0
5:46:36	-274.940179	2533.922147	4.537930555	3.776172372	12.73037532	-0.175496652	-3.044957641	51.04764117	1002.001739	28.90180139	2166.890993	0.00020122	511.8680183	255.9335091	99.86026461	0	0	0	0	0	0	0
5:46:36	-274.940179	2533.922147	4.537930555	3.776172372	12.73037532	-0.175496652	-3.044957641	51.04764117	1002.001739	28.90180139	2166.890993	0.00020122	511.8680183	255.9335091	99.86026461	0	0	0	0	0	0	0
5:46:36	-274.940179	2533.922147	4.537930555	3.776172372	12.73037532	-0.175496652	-3.044957641	51.04764117	1002.001739	28.90180139	2166.890993	0.00020122	511.8680183	255.9335091	99.86026461	0	0	0	0	0	0	0
5:46:36	-569.7603077	2441.573595	4.982772444	4.351896255	12.18207216	0.750905714	-1.635898312	51.02439228	1001.99113	28.90092231	2175.1251	0.000103025	511.6420653	255.8205327	99.86013548	0	0	0	0	0	0	0
5:46:36	-569.7603077	2441.573595	4.982772444	4.351896255	12.18207216	0.750905714	-1.635898312	51.02439228	1001.99113	28.90092231	2175.1251	0.000103025	511.6420653	255.8205327	99.86013548	0	0	0	0	0	0	0
5:46:36	-569.7603077	2441.573595	4.982772444	4.351896255	12.18207216	0.750905714	-1.635898312	51.02439228	1001.99113	28.90092231	2175.1251	0.000103025	511.6420653	255.8205327	99.86013548	0	0	0	0	0	0	0
5:46:36	-569.7603077	2441.573595	4.982772444	4.351896255	12.18207216	0.750905714	-1.635898312	51.02439228	1001.99113	28.90092231	2175.1251	0.000103025	511.6420653	255.8205327	99.86013548	0	0	0	0	0	0	0
5:46:36	-569.7603077	2441.573595	4.982772444	4.351896255	12.18207216	0.750905714	-1.635898312	51.02439228	1001.99113	28.90092231	2175.1251	0.000103025	511.6420653	255.8205327	99.86013548	0	0	0	0	0	0	0
5:46:37	-569.7603077	2441.573595	4.982772444	4.351896255	12.18207216	0.750905714	-1.635898312	51.02439228	1001.99113	28.90092231	2175.1251	0.000103025	511.6420653	255.8205327	99.86013548	0	0	0	0	0	0	0
5:46:37	-569.7603077	2441.573595	4.982772444	4.351896255	12.18207216	0.750905714	-1.635898312	51.02439228	1001.99113	28.90092231	2175.1251	0.000103025	511.6420653	255.8205327	99.86013548	0	0	0	0	0	0	0
5:46:37	-569.7603077	2441.573595	4.982772444	4.351896255	12.18207216	0.750905714	-1.635898312	51.02439228	1001.99113	28.90092231	2175.1251	0.000103025	511.6420653	255.8205327	99.86013548	0	0	0	0	0	0	0
5:46:37	-569.7603077	2441.573595	4.982772444	4.351896255	12.18207216	0.750905714	-1.635898312	51.02439228	1001.99113	28.90092231	2175.1251	0.000103025	511.6420653	255.8205327	99.86013548	0	0	0	0	0	0	0
5:46:37	-219.7880215	2352.128529	4.608771491	4.086434882	11.67617295	1.014439726	-0.596555936	51.01248885	1002.012299	28.92047222	2180.754843	5.27E-05	511.5263775	255.7626887	99.86006937	0	0	0	0	0	0	0
5:46:37	-219.7880215	2352.128529	4.608771491	4.086434882	11.67617295	1.014439726	-0.596555936	51.01248885	1002.012299	28.92047222	2180.754843	5.27E-05	511.5263775	255.7626887	99.86006937	0	0	0	0	0	0	0
5:46:37	-219.7880215	2352.128529	4.608771491	4.086434882	11.67617295	1.014439726	-0.596555936	51.01248885	1002.012299	28.92047222	2180.754843	5.27E-05	511.5263775	255.7626887	99.86006937	0	0	0	0	0	0	0
5:46:37	-219.7880215	2352.128529	4.608771491	4.086434882	11.67617295	1.014439726	-0.596555936	51.01248885	1002.012299	28.92047222	2180.754843	5.27E-05	511.5263775	255.7626887	99.86006937	0	0	0	0	0	0	0
5:46:37	-219.7880215	2352.128529	4.608771491	4.086434882	11.67617295	1.014439726	-0.596555936	51.01248885	1002.012299	28.92047222	2180.754843	5.27E-05	511.5263775	255.7626887	99.86006937	0	0	0	0	0	0	0
5:46:37	-219.7880215	2352.128529	4.608771491	4.086434882	11.67617295	1.014439726	-0.596555936	51.01248885	1002.012299	28.92047222	2180.754843	5.27E-05	511.5263775	255.7626887	99.86006937	0	0	0	0	0	0	0
5:46:37	-219.7880215	2352.128529	4.608771491	4.086434882	11.67617295	1.014439726	-0.596555936	51.01248885	1002.012299	28.92047222	2180.754843	5.27E-05	511.5263775	255.7626887	99.86006937	0	0	0	0	0	0	0
5:46:37	-219.7880215	2352.128529	4.608771491	4.086434882	11.67617295	1.014439726	-0.596555936	51.01248885	1002.012299	28.92047222	2180.754843	5.27E-05	511.5263775	255.7626887	99.86006937	0	0	0	0	0	0	0
5:46:37	-191.151259	2273.434767	4.218123004	3.90285466	11.26299255	0.984769139	0.052715361	51.00639429	1002.061441	28.95928178	2183.8588	2.70E-05	511.4671453	255.7330726	99.86003552	0	0	0	0	0	0	0
5:46:37	-191.151259	2273.434767	4.218123004	3.90285466	11.26299255	0.984769139	0.052715361	51.00639429	1002.061441	28.95928178	2183.8588	2.70E-05	511.4671453	255.7330726	99.86003552	0	0	0	0	0	0	0
5:46:37	-191.151259	2273.434767	4.218123004	3.90285466	11.26299255	0.984769139	0.052715361	51.00639429	1002.061441	28.95928178	2183.8588	2.70E-05	511.4671453	255.7330726	99.86003552	0	0	0	0	0	0	0
5:46:37	-191.151259	2273.434767	4.218123004	3.90285466	11.26299255	0.984769139	0.052715361	51.00639429	1002.061441	28.95928178	2183.8588	2.70E-05	511.4671453	255.7330726	99.86003552	0	0	0	0	0	0	0
5:46:37	-191.151259	2273.434767	4.218123004	3.90285466	11.26299255	0.984769139	0.052715361	51.00639429	1002.061441	28.95928178	2183.8588	2.70E-05	511.4671453	255.7330726	99.86003552	0	0	0	0	0	0	0
5:46:37	-191.151259	2273.434767	4.218123004	3.90285466	11.26299255	0.984769139	0.052715361	51.00639429	1002.061441	28.95928178	2183.8588	2.70E-05	511.4671453	255.7330726	99.86003552	0	0	0	0	0	0	0
5:46:37	-191.151259	2273.434767	4.218123004	3.90285466	11.26299255	0.984769139	0.052715361	51.00639429	1002.061441	28.95928178	2183.8588	2.70E-05	511.4671453	255.7330726	99.86003552	0	0	0	0	0	0	0
5:46:37	-191.151259	2273.434767	4.218123004	3.90285466	11.26299255	0.984769139	0.052715361	51.00639429	1002.061441	28.95928178	2183.8588	2.70E-05	511.4671453	255.7330726	99.86003552	0	0	0	0	0	0	0
5:46:37	-129.6338526	2212.340409	3.881758978	3.548877586	10.94354819	0.865761799	0.404758265	51.00327388	1002.086602	28.97915227	2164.843562	1.38E-05	511.4368184	255.7179092	99.86001818	0	0	0	0	0	0	0
5:46:37	-129.6338526	2212.340409	3.881758978	3.548877586	10.94354819	0.865761799	0.404758265	51.00327388	1002.086602	28.97915227	2164.843562	1.38E-05	511.4368184	255.7179092	99.86001818	0	0	0	0	0	0	0
5:46:37	-129.6338526	2212.340409	3.881758978	3.548877586	10.94354819	0.865761799	0.404758265	51.00327388	1002.086602	28.97915227	2164.843562	1.38E-05	511.4368184	255.7179092	99.86001818	0	0	0	0	0	0	0
5:46:37	-129.6338526	2212.340409	3.881758978	3.548877586	10.94354819	0.865761799	0.404758265	51.00327388	1002.086602	28.97915227	2164.843562	1.38E-05	511.4368184	255.7179092	99.86001818	0	0	0	0	0	0	0
5:46:37	-129.6338526	2212.340409	3.881758978	3.548877586	10.94354819	0.865761799	0.404758265	51.00327388	1002.086602	28.97915227	2164.843562	1.38E-05	511.4368184	255.7179092	99.86001818	0	0	0	0	0	0	0
5:46:37	-129.6338526	2212.340409	3.881758978	3.548877586	10.94354819	0.865761799	0.404758265	51.00327388	1002.086602	28.97915227	2164.843562	1.38E-05	511.4368184	255.7179092	99.86001818	0	0	0	0	0	0	0
5:46:37	-129.6338526	2212.340409	3.881758978	3.548877586	10.94354819	0.865761799	0.404758265	51.00327388	1002.086602	28.97915227	2164.843562	1.38E-05	511.4368184	255.7179092	99.86001818	0	0	0	0	0	0	0
5:46:37	-129.6338526	2212.340409	3.881758978	3.548877586	10.94354819	0.865761799	0.404758265	51.00327388	1002.086602	28.97915227	2164.843562	1.38E-05	511.4368184	255.7179092	99.86001818	0	0	0	0	0	0	0
5:46:37	-129.6338526	2212.340409	3.881758978	3.548877586	10.94354819	0.865761799	0.404758265	51.00327388	1002.086602	28.97915227	2164.843562	1.38E-05	511.4368184	255.7179092	99.86001818	0	0	0	0	0	0	0
5:46:37	17.73115546	2165.860881	3.256852597	2.841857324	10.71912867	0.728734041	0.558852232	51.00167622	1002.099484	28.98932596	2139.347791	7.08E-06	511.421291	255.7101455	99.86000931	0	0	0	0	0	0	0
5:46:37	17.73115546	2165.860881	3.256852597	2.841857324	10.71912867	0.728734041	0.558852232	51.00167622	1002.099484	28.98932596	2139.347791	7.08E-06	511.421291	255.7101455	99.86000931	0	0	0	0	0	0	0
5:46:37	17.73115546	2165.860881	3.256852597	2.841857324	10.71912867	0.728734041	0.558852232	51.00167622	1002.099484	28.98932596	2139.347791	7.08E-06	511.421291	255.7101455	99.86000931	0	0	0	0	0	0	0
5:46:37	17.73115546	2165.860881	3.256852597	2.841857324	10.71912867	0.728734041	0.558852232	51.00167622	1002.099484	28.98932596	2139.347791	7.08E-06	511.421291	255.7101455	99.86000931	0	0	0	0	0	0	0
5:46:38	17.73115546	2165.860881	3.256852597	2.841857324	10.71912867	0.728734041	0.558852232	51.00167622	1002.099484	28.98932596	2139.347791	7.08E-06	511.421291	255.7101455	99.86000931	0	0	0	0	0	0	0
5:46:38	17.73115546	2165.860881	3.256852597	2.841857324	10.71912867	0.728734041	0.558852232	51.00167622	1002.099484	28.98932596	2139.347791	7.08E-06	511.421291	255.7101455	99.86000931	0	0	0	0	0	0	0
5:46:38	17.73115546	2165.860881	3.256852597	2.841857324	10.71912867	0.728734041	0.558852232	51.00167622	1002.099484	28.98932596	2139.347791	7.08E-06	511.421291	255.7101455	99.86000931	0	0	0	0	0	0	0
5:46:38	17.73115546	2165.860881	3.256852597	2.841857324	10.71912867	0.728734041	0.558852232	51.00167622	1002.099484	28.98932596	2139.347791	7.08E-06	511.421291	255.7101455	99.86000931	0	0	0	0	0	0	0
5:46:38	-16.20688841	2137.880723	2.947964529	2.78214295	10.59136188	0.637663829	0.606260343	51.00085823	1004.140552	28.99453489	2123.461541	3.62E-06	511.413341	255.7061705	99.86000477	0	0	0	0	0	0	0
5:46:38	-16.20688841	2137.880723	2.947964529	2.78214295	10.59136188	0.637663829	0.606260343	51.00085823	1004.140552	28.99453489	2123.461541	3.62E-06	511.413341	255.7061705	99.86000477	0	0	0	0	0	0	0
5:46:38	-16.20688841	2137.880723	2.947964529	2.78214295	10.59136188	0.637663829	0.606260343	51.00085823	1004.140552	28.99453489	2123.461541	3.62E-06	511.413341	255.7061705	99.86000477	0	0	0	0	0	0	0
5:46:38	-16.20688841	2137.880723	2.947964529	2.78214295	10.59136188	0.637663829	0.606260343	51.00085823	1004.140552	28.99453489	2123.461541	3.62E-06	511.413341	255.7061705	99.86000477	0	0	0	0	0	0	0
5:46:38	-16.20688841	2137.880723	2.947964529	2.78214295	10.59136188	0.637663829	0.606260343	51.00085823	1004.140552	28.99453489	2123.461541	3.62E-06	511.413341	255.7061705	99.86000477	0	0	0	0	0	0	0
5:46:38	-16.20688841	2137.880723	2.947964529	2.78214295	10.59136188	0.637663829	0.606260343	51.00085823	1004.140552	28.99453489	2123.461541	3.62E-06	511.413341	255.7061705	99.86000477	0	0	0	0	0	0	0
5:46:38	-16.20688841	2137.880723	2.947964529	2.78214295	10.59136188	0.637663829	0.606260343	51.00085823	1004.140552	28.99453489	2123.461541	3.62E-06	511.413341	255.7061705	99.86000477	0	0	0	0	0	0	0
5:46:38	-16.20688841	2137.880723	2.947964529	2.78214295	10.59136188	0.637663829	0.606260343	51.00085823	1004.140552	28.99453489	2123.461541	3.62E-06	511.413341	255.7061705	99.86000477	0	0	0	0	0	0	0
5:46:38	40.40752114	2122.287498	2.639053839	2.43300119	10.51811328	0.584731881	0.607181295	50.90283941	1005.185579	28.99720187	2112.753269	1.86E-06	511.5966626	255.7978313	99.86000244	0	0	0	0	0	0	0
5:46:38	40.40752114	2122.287498	2.639053839	2.43300119	10.51811328	0.584731881	0.607181295	50.90283941	1005.185579	28.99720187	2112.753269	1.86E-06	511.5966626	255.7978313	99.86000244	0	0	0	0	0	0	0
5:46:38	40.40752114	2122.287498	2.639053839	2.43300119	10.51811328	0.584731881	0.607181295	50.90283941	1005.185579	28.99720187	2112.753269	1.86E-06	511.5966626	255.7978313	99.86000244	0	0	0	0	0	0	0
5:46:38	40.40752114	2122.287498	2.639053839	2.43300119	10.51811328	0.584731881	0.607181295	50.90283941	1005.185579	28.99720187	2112.753269	1.86E-06	511.5966626	255.7978313	99.86000244	0	0	0	0	0	0	0
5:46:38	40.40752114	2122.287498	2.639053839	2.43300119	10.51811328	0.584731881	0.607181295	50.90283941	1005.185579	28.99720187	2112.753269	1.86E-06	511.5966626	255.7978313	99.86000244	0	0	0	0	0	0	0
5:46:38	40.40752114	2122.287498	2.639053839	2.43300119	10.51811328	0.584731881	0.607181295	50.90283941	1005.185579	28.99720187	2112.753269	1.86E-06	511.5966626	255.7978313	99.86000244	0	0	0	0	0	0	0
5:46:38	40.40752114	2122.287498	2.639053839	2.43300119	10.51811328	0.584731881	0.607181295	50.90283941	1005.185579	28.99720187	2112.753269	1.86E-06	511.5966626	255.7978313	99.86000244	0	0	0	0	0	0	0
5:46:38	40.40752114	2122.287498	2.639053839	2.43300119	10.51811328	0.584731881	0.607181295	50.90283941	1005.185579	28.99720187	2112.753269	1.86E-06	511.5966626	255.7978313	99.86000244	0	0	0	0	0	0	0
5:46:38	40.40752114	2122.287498	2.639053839	2.43300119	10.51811328	0.584731881	0.607181295	50.90283941	1005.185579	28.99720187	2112.753269	1.86E-06	511.5966626	255.7978313	99.86000244	0	0	0	0	0	0	0
5:46:38	28.90588282	2113.962575	2.549155566	2.290840609	10.47853	0.555910723	0.590556823	50.85265378	1005.720632	28.99856735	2105.969386	9.50E-07	511.6905232	255.8447616	99.86000125	0	0	0	0	0	0	0
5:46:38	28.90588282	2113.962575	2.549155566	2.290840609	10.47853	0.555910723	0.590556823	50.85265378	1005.720632	28.99856735	2105.969386	9.50E-07	511.6905232	255.8447616	99.86000125	0	0	0	0	0	0	0
5:46:38	28.90588282	2113.962575	2.549155566	2.290840609	10.47853	0.555910723	0.590556823	50.85265378	1005.720632	28.99856735	2105.969386	9.50E-07	511.6905232	255.8447616	99.86000125	0	0	0	0	0	0	0
5:46:38	28.90588282	2113.962575	2.549155566	2.290840609	10.47853	0.555910723	0.590556823	50.85265378	1005.720632	28.99856735	2105.969386	9.50E-07	511.6905232	255.8447616	99.86000125	0	0	0	0	0	0	0
5:46:38	28.90588282	2113.962575	2.549155566	2.290840609	10.47853	0.555910723	0.590556823	50.85265378	1005.720632	28.99856735	2105.969386	9.50E-07	511.6905232	255.8447616	99.86000125	0	0	0	0	0	0	0
5:46:38	28.90588282	2113.962575	2.549155566	2.290840609	10.47853	0.555910723	0.590556823	50.85265378	1005.720632	28.99856735	2105.969386	9.50E-07	511.6905232	255.8447616	99.86000125	0	0	0	0	0	0	0
5:46:38	28.90588282	2113.962575	2.549155566	2.290840609	10.47853	0.555910723	0.590556823	50.85265378	1005.720632	28.99856735	2105.969386	9.50E-07	511.6905232	255.8447616	99.86000125	0	0	0	0	0	0	0
5:46:38	28.90588282	2113.962575	2.549155566	2.290840609	10.47853	0.555910723	0.590556823	50.85265378	1005.720632	28.99856735	2105.969386	9.50E-07	511.6905232	255.8447616	99.86000125	0	0	0	0	0	0	0
5:46:38	241.441644	2110.037078	2.39623965	2.097110392	10.45582336	0.54276229	0.570821093	50.82695873	1005.99458	28.99926649	2102.554342	4.87E-07	511.7385799	255.86879	99.86000064	0	0	0	0	0	0	0
5:46:38	241.441644	2110.037078	2.39623965	2.097110392	10.45582336	0.54276229	0.570821093	50.82695873	1005.99458	28.99926649	2102.554342	4.87E-07	511.7385799	255.86879	99.86000064	0	0	0	0	0	0	0
5:46:38	241.441644	2110.037078	2.39623965	2.097110392	10.45582336	0.54276229	0.570821093	50.82695873	1005.99458	28.99926649	2102.554342	4.87E-07	511.7385799	255.86879	99.86000064	0	0	0	0	0	0	0
5:46:39	241.441644	2110.037078	2.39623965	2.097110392	10.45582336	0.54276229	0.570821093	50.82695873	1005.99458	28.99926649	2102.554342	4.87E-07	511.7385799	255.86879	99.86000064	0	0	0	0	0	0	0
5:46:39	241.441644	2110.037078	2.39623965	2.097110392	10.45582336	0.54276229	0.570821093	50.82695873	1005.99458	28.99926649	2102.554342	4.87E-07	511.7385799	255.86879	99.86000064	0	0	0	0	0	0	0
5:46:39	241.441644	2110.037078	2.39623965	2.097110392	10.45582336	0.54276229	0.570821093	50.82695873	1005.99458	28.99926649	2102.554342	4.87E-07	511.7385799	255.86879	99.86000064	0	0	0	0	0	0	0
5:46:39	241.441644	2110.037078	2.39623965	2.097110392	10.45582336	0.54276229	0.570821093	50.82695873	1005.99458	28.99926649	2102.554342	4.87E-07	511.7385799	255.86879	99.86000064	0	0	0	0	0	0	0
5:46:39	241.441644	2110.037078	2.39623965	2.097110392	10.45582336	0.54276229	0.570821093	50.82695873	1005.99458	28.99926649	2102.554342	4.87E-07	511.7385799	255.86879	99.86000064	0	0	0	0	0	0	0
5:46:39	73.66426573	2106.685224	2.319346701	1.981432521	10.44368556	0.529310293	0.5539564	50.81380287	1005.857169	28.99962444	2100.866079	2.49E-07	511.7631849	255.8810925	99.86000033	0	0	0	0	0	0	0
5:46:39	73.66426573	2106.685224	2.319346701	1.981432521	10.44368556	0.529310293	0.5539564	50.81380287	1005.857169	28.99962444	2100.866079	2.49E-07	511.7631849	255.8810925	99.86000033	0	0	0	0	0	0	0
5:46:39	73.66426573	2106.685224	2.319346701	1.981432521	10.44368556	0.529310293	0.5539564	50.81380287	1005.857169	28.99962444	2100.866079	2.49E-07	511.7631849	255.8810925	99.86000033	0	0	0	0	0	0	0
5:46:39	73.66426573	2106.685224	2.319346701	1.981432521	10.44368556	0.529310293	0.5539564	50.81380287	1005.857169	28.99962444	2100.866079	2.49E-07	511.7631849	255.8810925	99.86000033	0	0	0	0	0	0	0
5:46:39	73.66426573	2106.685224	2.319346701	1.981432521	10.44368556	0.529310293	0.5539564	50.81380287	1005.857169	28.99962444	2100.866079	2.49E-07	511.7631849	255.8810925	99.86000033	0	0	0	0	0	0	0
5:46:39	73.66426573	2106.685224	2.319346701	1.981432521	10.44368556	0.529310293	0.5539564	50.81380287	1005.857169	28.99962444	2100.866079	2.49E-07	511.7631849	255.8810925	99.86000033	0	0	0	0	0	0	0
5:46:39	73.66426573	2106.685224	2.319346701	1.981432521	10.44368556	0.529310293	0.5539564	50.81380287	1005.857169	28.99962444	2100.866079	2.49E-07	511.7631849	255.8810925	99.86000033	0	0	0	0	0	0	0
5:46:39	73.66426573	2106.685224	2.319346701	1.981432521	10.44368556	0.529310293	0.5539564	50.81380287	1005.857169	28.99962444	2100.866079	2.49E-07	511.7631849	255.8810925	99.86000033	0	0	0	0	0	0	0
5:46:39	73.66426573	2106.685224	2.319346701	1.981432521	10.44368556	0.529310293	0.5539564	50.81380287	1005.857169	28.99962444	2100.866079	2.49E-07	511.7631849	255.8810925	99.86000033	0	0	0	0	0	0	0
5:46:39	58.31825605	2105.414203	2.360513511	2.213365451	10.43554301	0.52465487	0.540929677	50.80706707	1005.786814	28.99980771	2099.054816	1.28E-07	511.7757827	255.8873913	99.86000017	0	0	0	0	0	0	0
5:46:39	58.31825605	2105.414203	2.360513511	2.213365451	10.43554301	0.52465487	0.540929677	50.80706707	1005.786814	28.99980771	2099.054816	1.28E-07	511.7757827	255.8873913	99.86000017	0	0	0	0	0	0	0
5:46:39	58.31825605	2105.414203	2.360513511	2.213365451	10.43554301	0.52465487	0.540929677	50.80706707	1005.786814	28.99980771	2099.054816	1.28E-07	511.7757827	255.8873913	99.86000017	0	0	0	0	0	0	0
5:46:39	58.31825605	2105.414203	2.360513511	2.213365451	10.43554301	0.52465487	0.540929677	50.80706707	1005.786814	28.99980771	2099.054816	1.28E-07	511.7757827	255.8873913	99.86000017	0	0	0	0	0	0	0
5:46:39	58.31825605	2105.414203	2.360513511	2.213365451	10.43554301	0.52465487	0.540929677	50.80706707	1005.786814	28.99980771	2099.054816	1.28E-07	511.7757827	255.8873913	99.86000017	0	0	0	0	0	0	0
5:46:39	58.31825605	2105.414203	2.360513511	2.213365451	10.43554301	0.52465487	0.540929677	50.80706707	1005.786814	28.99980771	2099.054816	1.28E-07	511.7757827	255.8873913	99.86000017	0	0	0	0	0	0	0
5:46:39	58.31825605	2105.414203	2.360513511	2.213365451	10.43554301	0.52465487	0.540929677	50.80706707	1005.786814	28.99980771	2099.054816	1.28E-07	511.7757827	255.8873913	99.86000017	0	0	0	0	0	0	0
5:46:39	58.31825605	2105.414203	2.360513511	2.213365451	10.43554301	0.52465487	0.540929677	50.80706707	1005.786814	28.99980771	2099.054816	1.28E-07	511.7757827	255.8873913	99.86000017	0	0	0	0	0	0	0
5:46:39	-85.5204689	2103.474928	2.358102917	1.979899111	10.43137402	0.516031293	0.531491994	50.80361834	1005.750793	28.99990155	2098.196786	6.53E-08	511.7822327	255.8906164	99.86000009	0	0	0	0	0	0	0
5:46:39	-85.5204689	2103.474928	2.358102917	1.979899111	10.43137402	0.516031293	0.531491994	50.80361834	1005.750793	28.99990155	2098.196786	6.53E-08	511.7822327	255.8906164	99.86000009	0	0	0	0	0	0	0
[truncated: 36 more rows]
