# Supplementary material for: Design and simulation-based evaluation of a novel tracheostomy high-flow therapy device interface: a preclinical study
Source: PeerJ. 2025 Dec 16;13:e20445. doi: 10.7717/peerj.20445 (PMC12716144; doi:10.7717/peerj.20445)
Supplement: Supplemental Information 12 — PEEP, positive end-expiratory pressure; tHFTI, traditional high-flow tracheal interface; [file peerj-13-20445-s012.csv]

Time	Flow	Lung tidal volume	p alveole	Airway pressure	Bellows position	Intrapleural pressure	Cardial pressure	Fraction of O2 inspir	Ambient pressure	Temperature Celsius	FRC actual	Shunt fraction	Partial pressure O2 air chamber	Partial pressure O2 effectiv	Oxygen sat pulm. capillaries	NA	NA	NA	NA	NA	NA	NA
5:30:42	-225.6943561	2436.396614	3.849720723	3.200583909	12.21306197	-0.277274301	-3.030581187	51.16422148	1005.680528	29.09975821	2138.721845	0.012529637	514.8349875	257.4169937	99.86300096	0	0	0	0	0	0	0
5:30:42	-225.6943561	2436.396614	3.849720723	3.200583909	12.21306197	-0.277274301	-3.030581187	51.16422148	1005.680528	29.09975821	2138.721845	0.012529637	514.8349875	257.4169937	99.86300096	0	0	0	0	0	0	0
5:30:42	-225.6943561	2436.396614	3.849720723	3.200583909	12.21306197	-0.277274301	-3.030581187	51.16422148	1005.680528	29.09975821	2138.721845	0.012529637	514.8349875	257.4169937	99.86300096	0	0	0	0	0	0	0
5:30:43	-302.0621743	2330.914138	3.94588101	3.139850962	11.60781573	0.395235558	-1.713153568	51.1328814	1006.316622	29.09987621	2145.033881	0.006415174	514.8428016	257.4209008	99.86300049	0	0	0	0	0	0	0
5:30:43	-302.0621743	2330.914138	3.94588101	3.139850962	11.60781573	0.395235558	-1.713153568	51.1328814	1006.316622	29.09987621	2145.033881	0.006415174	514.8428016	257.4209008	99.86300049	0	0	0	0	0	0	0
5:30:43	-302.0621743	2330.914138	3.94588101	3.139850962	11.60781573	0.395235558	-1.713153568	51.1328814	1006.316622	29.09987621	2145.033881	0.006415174	514.8428016	257.4209008	99.86300049	0	0	0	0	0	0	0
5:30:43	-302.0621743	2330.914138	3.94588101	3.139850962	11.60781573	0.395235558	-1.713153568	51.1328814	1006.316622	29.09987621	2145.033881	0.006415174	514.8428016	257.4209008	99.86300049	0	0	0	0	0	0	0
5:30:43	-302.0621743	2330.914138	3.94588101	3.139850962	11.60781573	0.395235558	-1.713153568	51.1328814	1006.316622	29.09987621	2145.033881	0.006415174	514.8428016	257.4209008	99.86300049	0	0	0	0	0	0	0
5:30:43	-302.0621743	2330.914138	3.94588101	3.139850962	11.60781573	0.395235558	-1.713153568	51.1328814	1006.316622	29.09987621	2145.033881	0.006415174	514.8428016	257.4209008	99.86300049	0	0	0	0	0	0	0
5:30:43	-302.0621743	2330.914138	3.94588101	3.139850962	11.60781573	0.395235558	-1.713153568	51.1328814	1006.316622	29.09987621	2145.033881	0.006415174	514.8428016	257.4209008	99.86300049	0	0	0	0	0	0	0
5:30:43	-302.0621743	2330.914138	3.94588101	3.139850962	11.60781573	0.395235558	-1.713153568	51.1328814	1006.316622	29.09987621	2145.033881	0.006415174	514.8428016	257.4209008	99.86300049	0	0	0	0	0	0	0
5:30:43	-353.7138892	2237.179855	3.643187077	2.960363692	11.09856965	0.540912606	-0.819198627	51.11683528	1006.642303	29.09993662	2142.009163	0.003284569	514.8468024	257.4229012	99.86300025	0	0	0	0	0	0	0
5:30:43	-353.7138892	2237.179855	3.643187077	2.960363692	11.09856965	0.540912606	-0.819198627	51.11683528	1006.642303	29.09993662	2142.009163	0.003284569	514.8468024	257.4229012	99.86300025	0	0	0	0	0	0	0
5:30:43	-353.7138892	2237.179855	3.643187077	2.960363692	11.09856965	0.540912606	-0.819198627	51.11683528	1006.642303	29.09993662	2142.009163	0.003284569	514.8468024	257.4229012	99.86300025	0	0	0	0	0	0	0
5:30:43	-353.7138892	2237.179855	3.643187077	2.960363692	11.09856965	0.540912606	-0.819198627	51.11683528	1006.642303	29.09993662	2142.009163	0.003284569	514.8468024	257.4229012	99.86300025	0	0	0	0	0	0	0
5:30:43	-353.7138892	2237.179855	3.643187077	2.960363692	11.09856965	0.540912606	-0.819198627	51.11683528	1006.642303	29.09993662	2142.009163	0.003284569	514.8468024	257.4229012	99.86300025	0	0	0	0	0	0	0
5:30:43	-353.7138892	2237.179855	3.643187077	2.960363692	11.09856965	0.540912606	-0.819198627	51.11683528	1006.642303	29.09993662	2142.009163	0.003284569	514.8468024	257.4229012	99.86300025	0	0	0	0	0	0	0
5:30:43	-353.7138892	2237.179855	3.643187077	2.960363692	11.09856965	0.540912606	-0.819198627	51.11683528	1006.642303	29.09993662	2142.009163	0.003284569	514.8468024	257.4229012	99.86300025	0	0	0	0	0	0	0
5:30:43	-353.7138892	2237.179855	3.643187077	2.960363692	11.09856965	0.540912606	-0.819198627	51.11683528	1006.642303	29.09993662	2142.009163	0.003284569	514.8468024	257.4229012	99.86300025	0	0	0	0	0	0	0
5:30:43	-353.7138892	2237.179855	3.643187077	2.960363692	11.09856965	0.540912606	-0.819198627	51.11683528	1006.642303	29.09993662	2142.009163	0.003284569	514.8468024	257.4229012	99.86300025	0	0	0	0	0	0	0
5:30:43	-368.6145433	2165.895958	2.762791784	2.37781821	10.76157166	0.498995254	-0.275165697	51.10861966	1006.809051	29.09996755	2116.883123	0.037681699	514.8488508	257.4239254	99.86300013	0	0	0	0	0	0	0
5:30:43	-368.6145433	2165.895958	2.762791784	2.37781821	10.76157166	0.498995254	-0.275165697	51.10861966	1006.809051	29.09996755	2116.883123	0.037681699	514.8488508	257.4239254	99.86300013	0	0	0	0	0	0	0
5:30:43	-368.6145433	2165.895958	2.762791784	2.37781821	10.76157166	0.498995254	-0.275165697	51.10861966	1006.809051	29.09996755	2116.883123	0.037681699	514.8488508	257.4239254	99.86300013	0	0	0	0	0	0	0
5:30:43	-368.6145433	2165.895958	2.762791784	2.37781821	10.76157166	0.498995254	-0.275165697	51.10861966	1006.809051	29.09996755	2116.883123	0.037681699	514.8488508	257.4239254	99.86300013	0	0	0	0	0	0	0
5:30:43	-368.6145433	2165.895958	2.762791784	2.37781821	10.76157166	0.498995254	-0.275165697	51.10861966	1006.809051	29.09996755	2116.883123	0.037681699	514.8488508	257.4239254	99.86300013	0	0	0	0	0	0	0
5:30:43	-368.6145433	2165.895958	2.762791784	2.37781821	10.76157166	0.498995254	-0.275165697	51.10861966	1006.809051	29.09996755	2116.883123	0.037681699	514.8488508	257.4239254	99.86300013	0	0	0	0	0	0	0
5:30:43	-368.6145433	2165.895958	2.762791784	2.37781821	10.76157166	0.498995254	-0.275165697	51.10861966	1006.809051	29.09996755	2116.883123	0.037681699	514.8488508	257.4239254	99.86300013	0	0	0	0	0	0	0
5:30:43	-368.6145433	2165.895958	2.762791784	2.37781821	10.76157166	0.498995254	-0.275165697	51.10861966	1006.809051	29.09996755	2116.883123	0.037681699	514.8488508	257.4239254	99.86300013	0	0	0	0	0	0	0
5:30:43	-236.7733022	2127.11173	2.285229393	1.951474924	10.57343669	0.46609357	0.034035163	51.20201327	1005.65393	29.09998338	2101.104295	0.16569303	515.0782836	257.5386418	99.86300007	0	0	0	0	0	0	0
5:30:43	-236.7733022	2127.11173	2.285229393	1.951474924	10.57343669	0.46609357	0.034035163	51.20201327	1005.65393	29.09998338	2101.104295	0.16569303	515.0782836	257.5386418	99.86300007	0	0	0	0	0	0	0
5:30:43	-236.7733022	2127.11173	2.285229393	1.951474924	10.57343669	0.46609357	0.034035163	51.20201327	1005.65393	29.09998338	2101.104295	0.16569303	515.0782836	257.5386418	99.86300007	0	0	0	0	0	0	0
5:30:43	-236.7733022	2127.11173	2.285229393	1.951474924	10.57343669	0.46609357	0.034035163	51.20201327	1005.65393	29.09998338	2101.104295	0.16569303	515.0782836	257.5386418	99.86300007	0	0	0	0	0	0	0
5:30:43	-236.7733022	2127.11173	2.285229393	1.951474924	10.57343669	0.46609357	0.034035163	51.20201327	1005.65393	29.09998338	2101.104295	0.16569303	515.0782836	257.5386418	99.86300007	0	0	0	0	0	0	0
5:30:43	-142.3277067	2106.030934	1.977213449	1.735019161	10.47415959	0.443007908	0.203914004	51.24983079	1005.062508	29.09999149	2089.978799	0.316034831	515.1957532	257.5973766	99.86300003	0	0	0	0	0	0	0
5:30:43	-142.3277067	2106.030934	1.977213449	1.735019161	10.47415959	0.443007908	0.203914004	51.24983079	1005.062508	29.09999149	2089.978799	0.316034831	515.1957532	257.5973766	99.86300003	0	0	0	0	0	0	0
5:30:43	-142.3277067	2106.030934	1.977213449	1.735019161	10.47415959	0.443007908	0.203914004	51.24983079	1005.062508	29.09999149	2089.978799	0.316034831	515.1957532	257.5973766	99.86300003	0	0	0	0	0	0	0
5:30:44	-146.4427778	2094.133086	1.812941286	1.53992181	10.41744971	0.425772049	0.29528397	51.27431337	1004.7597	29.09999564	2084.056121	0.405809834	515.2558976	257.6274488	99.86300002	0	0	0	0	0	0	0
5:30:44	-146.4427778	2094.133086	1.812941286	1.53992181	10.41744971	0.425772049	0.29528397	51.27431337	1004.7597	29.09999564	2084.056121	0.405809834	515.2558976	257.6274488	99.86300002	0	0	0	0	0	0	0
5:30:44	-146.4427778	2094.133086	1.812941286	1.53992181	10.41744971	0.425772049	0.29528397	51.27431337	1004.7597	29.09999564	2084.056121	0.405809834	515.2558976	257.6274488	99.86300002	0	0	0	0	0	0	0
5:30:44	-146.4427778	2094.133086	1.812941286	1.53992181	10.41744971	0.425772049	0.29528397	51.27431337	1004.7597	29.09999564	2084.056121	0.405809834	515.2558976	257.6274488	99.86300002	0	0	0	0	0	0	0
5:30:44	-146.4427778	2094.133086	1.812941286	1.53992181	10.41744971	0.425772049	0.29528397	51.27431337	1004.7597	29.09999564	2084.056121	0.405809834	515.2558976	257.6274488	99.86300002	0	0	0	0	0	0	0
5:30:44	-146.4427778	2094.133086	1.812941286	1.53992181	10.41744971	0.425772049	0.29528397	51.27431337	1004.7597	29.09999564	2084.056121	0.405809834	515.2558976	257.6274488	99.86300002	0	0	0	0	0	0	0
5:30:44	-146.4427778	2094.133086	1.812941286	1.53992181	10.41744971	0.425772049	0.29528397	51.27431337	1004.7597	29.09999564	2084.056121	0.405809834	515.2558976	257.6274488	99.86300002	0	0	0	0	0	0	0
5:30:44	-146.4427778	2094.133086	1.812941286	1.53992181	10.41744971	0.425772049	0.29528397	51.27431337	1004.7597	29.09999564	2084.056121	0.405809834	515.2558976	257.6274488	99.86300002	0	0	0	0	0	0	0
5:30:44	-146.4427778	2094.133086	1.812941286	1.53992181	10.41744971	0.425772049	0.29528397	51.27431337	1004.7597	29.09999564	2084.056121	0.405809834	515.2558976	257.6274488	99.86300002	0	0	0	0	0	0	0
5:30:44	-70.15044625	2086.875628	1.666705938	1.343559967	10.38353425	0.411131289	0.342969393	51.28684844	1004.604663	29.09999777	2080.654302	0.451774635	515.2866916	257.6428458	99.86300001	0	0	0	0	0	0	0
5:30:44	-70.15044625	2086.875628	1.666705938	1.343559967	10.38353425	0.411131289	0.342969393	51.28684844	1004.604663	29.09999777	2080.654302	0.451774635	515.2866916	257.6428458	99.86300001	0	0	0	0	0	0	0
5:30:44	-70.15044625	2086.875628	1.666705938	1.343559967	10.38353425	0.411131289	0.342969393	51.28684844	1004.604663	29.09999777	2080.654302	0.451774635	515.2866916	257.6428458	99.86300001	0	0	0	0	0	0	0
5:30:44	-70.15044625	2086.875628	1.666705938	1.343559967	10.38353425	0.411131289	0.342969393	51.28684844	1004.604663	29.09999777	2080.654302	0.451774635	515.2866916	257.6428458	99.86300001	0	0	0	0	0	0	0
5:30:44	-70.15044625	2086.875628	1.666705938	1.343559967	10.38353425	0.411131289	0.342969393	51.28684844	1004.604663	29.09999777	2080.654302	0.451774635	515.2866916	257.6428458	99.86300001	0	0	0	0	0	0	0
5:30:44	-70.15044625	2086.875628	1.666705938	1.343559967	10.38353425	0.411131289	0.342969393	51.28684844	1004.604663	29.09999777	2080.654302	0.451774635	515.2866916	257.6428458	99.86300001	0	0	0	0	0	0	0
5:30:44	-70.15044625	2086.875628	1.666705938	1.343559967	10.38353425	0.411131289	0.342969393	51.28684844	1004.604663	29.09999777	2080.654302	0.451774635	515.2866916	257.6428458	99.86300001	0	0	0	0	0	0	0
5:30:44	-70.15044625	2086.875628	1.666705938	1.343559967	10.38353425	0.411131289	0.342969393	51.28684844	1004.604663	29.09999777	2080.654302	0.451774635	515.2866916	257.6428458	99.86300001	0	0	0	0	0	0	0
5:30:44	-54.47550048	2082.005202	1.56387344	1.394454703	10.36148954	0.39779522	0.365432329	51.2932664	1004.525283	29.09999886	2076.689443	0.524108613	515.3024581	257.650729	99.863	0	0	0	0	0	0	0
5:30:44	-54.47550048	2082.005202	1.56387344	1.394454703	10.36148954	0.39779522	0.365432329	51.2932664	1004.525283	29.09999886	2076.689443	0.524108613	515.3024581	257.650729	99.863	0	0	0	0	0	0	0
5:30:44	-54.47550048	2082.005202	1.56387344	1.394454703	10.36148954	0.39779522	0.365432329	51.2932664	1004.525283	29.09999886	2076.689443	0.524108613	515.3024581	257.650729	99.863	0	0	0	0	0	0	0
5:30:44	-54.47550048	2082.005202	1.56387344	1.394454703	10.36148954	0.39779522	0.365432329	51.2932664	1004.525283	29.09999886	2076.689443	0.524108613	515.3024581	257.650729	99.863	0	0	0	0	0	0	0
5:30:44	-54.47550048	2082.005202	1.56387344	1.394454703	10.36148954	0.39779522	0.365432329	51.2932664	1004.525283	29.09999886	2076.689443	0.524108613	515.3024581	257.650729	99.863	0	0	0	0	0	0	0
5:30:44	-54.47550048	2082.005202	1.56387344	1.394454703	10.36148954	0.39779522	0.365432329	51.2932664	1004.525283	29.09999886	2076.689443	0.524108613	515.3024581	257.650729	99.863	0	0	0	0	0	0	0
5:30:44	-54.47550048	2082.005202	1.56387344	1.394454703	10.36148954	0.39779522	0.365432329	51.2932664	1004.525283	29.09999886	2076.689443	0.524108613	515.3024581	257.650729	99.863	0	0	0	0	0	0	0
5:30:44	-54.47550048	2082.005202	1.56387344	1.394454703	10.36148954	0.39779522	0.365432329	51.2932664	1004.525283	29.09999886	2076.689443	0.524108613	515.3024581	257.650729	99.863	0	0	0	0	0	0	0
5:30:44	-54.47550048	2082.005202	1.56387344	1.394454703	10.36148954	0.39779522	0.365432329	51.2932664	1004.525283	29.09999886	2076.689443	0.524108613	515.3024581	257.650729	99.863	0	0	0	0	0	0	0
5:30:44	-75.43116825	2078.644127	1.531743202	1.045440808	10.34661064	0.386743153	0.374621352	51.3453524	1003.179729	29.09999942	2074.246843	0.56114361	515.3105305	257.6547653	99.863	0	0	0	0	0	0	0
5:30:44	-75.43116825	2078.644127	1.531743202	1.045440808	10.34661064	0.386743153	0.374621352	51.3453524	1003.179729	29.09999942	2074.246843	0.56114361	515.3105305	257.6547653	99.863	0	0	0	0	0	0	0
5:30:44	-75.43116825	2078.644127	1.531743202	1.045440808	10.34661064	0.386743153	0.374621352	51.3453524	1003.179729	29.09999942	2074.246843	0.56114361	515.3105305	257.6547653	99.863	0	0	0	0	0	0	0
5:30:44	-75.43116825	2078.644127	1.531743202	1.045440808	10.34661064	0.386743153	0.374621352	51.3453524	1003.179729	29.09999942	2074.246843	0.56114361	515.3105305	257.6547653	99.863	0	0	0	0	0	0	0
5:30:44	-75.43116825	2078.644127	1.531743202	1.045440808	10.34661064	0.386743153	0.374621352	51.3453524	1003.179729	29.09999942	2074.246843	0.56114361	515.3105305	257.6547653	99.863	0	0	0	0	0	0	0
5:30:44	-75.43116825	2078.644127	1.531743202	1.045440808	10.34661064	0.386743153	0.374621352	51.3453524	1003.179729	29.09999942	2074.246843	0.56114361	515.3105305	257.6547653	99.863	0	0	0	0	0	0	0
5:30:45	-75.43116825	2078.644127	1.531743202	1.045440808	10.34661064	0.386743153	0.374621352	51.3453524	1003.179729	29.09999942	2074.246843	0.56114361	515.3105305	257.6547653	99.863	0	0	0	0	0	0	0
5:30:45	-75.43116825	2078.644127	1.531743202	1.045440808	10.34661064	0.386743153	0.374621352	51.3453524	1003.179729	29.09999942	2074.246843	0.56114361	515.3105305	257.6547653	99.863	0	0	0	0	0	0	0
5:30:45	-69.08769414	2075.797705	1.436708519	1.278457694	10.33655265	0.375380494	0.376686132	51.37202043	1002.490805	29.0999997	2071.542023	0.628905528	515.3146636	257.6568318	99.863	0	0	0	0	0	0	0
5:30:45	-69.08769414	2075.797705	1.436708519	1.278457694	10.33655265	0.375380494	0.376686132	51.37202043	1002.490805	29.0999997	2071.542023	0.628905528	515.3146636	257.6568318	99.863	0	0	0	0	0	0	0
5:30:45	-69.08769414	2075.797705	1.436708519	1.278457694	10.33655265	0.375380494	0.376686132	51.37202043	1002.490805	29.0999997	2071.542023	0.628905528	515.3146636	257.6568318	99.863	0	0	0	0	0	0	0
5:30:45	-69.08769414	2075.797705	1.436708519	1.278457694	10.33655265	0.375380494	0.376686132	51.37202043	1002.490805	29.0999997	2071.542023	0.628905528	515.3146636	257.6568318	99.863	0	0	0	0	0	0	0
5:30:45	-69.08769414	2075.797705	1.436708519	1.278457694	10.33655265	0.375380494	0.376686132	51.37202043	1002.490805	29.0999997	2071.542023	0.628905528	515.3146636	257.6568318	99.863	0	0	0	0	0	0	0
5:30:45	-69.08769414	2075.797705	1.436708519	1.278457694	10.33655265	0.375380494	0.376686132	51.37202043	1002.490805	29.0999997	2071.542023	0.628905528	515.3146636	257.6568318	99.863	0	0	0	0	0	0	0
5:30:45	-69.08769414	2075.797705	1.436708519	1.278457694	10.33655265	0.375380494	0.376686132	51.37202043	1002.490805	29.0999997	2071.542023	0.628905528	515.3146636	257.6568318	99.863	0	0	0	0	0	0	0
5:30:45	-69.08769414	2075.797705	1.436708519	1.278457694	10.33655265	0.375380494	0.376686132	51.37202043	1002.490805	29.0999997	2071.542023	0.628905528	515.3146636	257.6568318	99.863	0	0	0	0	0	0	0
5:30:45	-79.7274674	2073.893729	1.411394762	1.248162339	10.32896296	0.367218813	0.3756633	51.38567446	1002.138076	29.09999985	2070.213524	0.66359963	515.3167798	257.6578899	99.863	0	0	0	0	0	0	0
5:30:45	-79.7274674	2073.893729	1.411394762	1.248162339	10.32896296	0.367218813	0.3756633	51.38567446	1002.138076	29.09999985	2070.213524	0.66359963	515.3167798	257.6578899	99.863	0	0	0	0	0	0	0
5:30:45	-79.7274674	2073.893729	1.411394762	1.248162339	10.32896296	0.367218813	0.3756633	51.38567446	1002.138076	29.09999985	2070.213524	0.66359963	515.3167798	257.6578899	99.863	0	0	0	0	0	0	0
5:30:45	-79.7274674	2073.893729	1.411394762	1.248162339	10.32896296	0.367218813	0.3756633	51.38567446	1002.138076	29.09999985	2070.213524	0.66359963	515.3167798	257.6578899	99.863	0	0	0	0	0	0	0
5:30:45	-79.7274674	2073.893729	1.411394762	1.248162339	10.32896296	0.367218813	0.3756633	51.38567446	1002.138076	29.09999985	2070.213524	0.66359963	515.3167798	257.6578899	99.863	0	0	0	0	0	0	0
5:30:45	-79.7274674	2073.893729	1.411394762	1.248162339	10.32896296	0.367218813	0.3756633	51.38567446	1002.138076	29.09999985	2070.213524	0.66359963	515.3167798	257.6578899	99.863	0	0	0	0	0	0	0
5:30:45	-79.7274674	2073.893729	1.411394762	1.248162339	10.32896296	0.367218813	0.3756633	51.38567446	1002.138076	29.09999985	2070.213524	0.66359963	515.3167798	257.6578899	99.863	0	0	0	0	0	0	0
5:30:45	-79.7274674	2073.893729	1.411394762	1.248162339	10.32896296	0.367218813	0.3756633	51.38567446	1002.138076	29.09999985	2070.213524	0.66359963	515.3167798	257.6578899	99.863	0	0	0	0	0	0	0
5:30:45	-79.7274674	2073.893729	1.411394762	1.248162339	10.32896296	0.367218813	0.3756633	51.38567446	1002.138076	29.09999985	2070.213524	0.66359963	515.3167798	257.6578899	99.863	0	0	0	0	0	0	0
5:30:45	142.5091847	2074.357989	1.327098118	1.249139118	10.32751703	0.370368032	0.37367561	51.39266532	1001.957479	29.09999992	2069.593484	0.681363011	515.3178632	257.6584316	99.863	0	0	0	0	0	0	0
5:30:45	142.5091847	2074.357989	1.327098118	1.249139118	10.32751703	0.370368032	0.37367561	51.39266532	1001.957479	29.09999992	2069.593484	0.681363011	515.3178632	257.6584316	99.863	0	0	0	0	0	0	0
5:30:45	142.5091847	2074.357989	1.327098118	1.249139118	10.32751703	0.370368032	0.37367561	51.39266532	1001.957479	29.09999992	2069.593484	0.681363011	515.3178632	257.6584316	99.863	0	0	0	0	0	0	0
5:30:45	142.5091847	2074.357989	1.327098118	1.249139118	10.32751703	0.370368032	0.37367561	51.39266532	1001.957479	29.09999992	2069.593484	0.681363011	515.3178632	257.6584316	99.863	0	0	0	0	0	0	0
5:30:45	142.5091847	2074.357989	1.327098118	1.249139118	10.32751703	0.370368032	0.37367561	51.39266532	1001.957479	29.09999992	2069.593484	0.681363011	515.3178632	257.6584316	99.863	0	0	0	0	0	0	0
5:30:45	142.5091847	2074.357989	1.327098118	1.249139118	10.32751703	0.370368032	0.37367561	51.39266532	1001.957479	29.09999992	2069.593484	0.681363011	515.3178632	257.6584316	99.863	0	0	0	0	0	0	0
5:30:45	142.5091847	2074.357989	1.327098118	1.249139118	10.32751703	0.370368032	0.37367561	51.39266532	1001.957479	29.09999992	2069.593484	0.681363011	515.3178632	257.6584316	99.863	0	0	0	0	0	0	0
5:30:45	142.5091847	2074.357989	1.327098118	1.249139118	10.32751703	0.370368032	0.37367561	51.39266532	1001.957479	29.09999992	2069.593484	0.681363011	515.3178632	257.6584316	99.863	0	0	0	0	0	0	0
5:30:45	-37.12895344	2073.310371	1.453434236	1.200783228	10.32433672	0.365684433	0.371393912	51.44504465	998.6730053	29.09999996	2069.071608	0.690457862	514.218466	257.108733	99.862024	0	0	0	0	0	0	0
5:30:45	-37.12895344	2073.310371	1.453434236	1.200783228	10.32433672	0.365684433	0.371393912	51.44504465	998.6730053	29.09999996	2069.071608	0.690457862	514.218466	257.108733	99.862024	0	0	0	0	0	0	0
5:30:45	-37.12895344	2073.310371	1.453434236	1.200783228	10.32433672	0.365684433	0.371393912	51.44504465	998.6730053	29.09999996	2069.071608	0.690457862	514.218466	257.108733	99.862024	0	0	0	0	0	0	0
5:30:45	-37.12895344	2073.310371	1.453434236	1.200783228	10.32433672	0.365684433	0.371393912	51.44504465	998.6730053	29.09999996	2069.071608	0.690457862	514.218466	257.108733	99.862024	0	0	0	0	0	0	0
5:30:45	-37.12895344	2073.310371	1.453434236	1.200783228	10.32433672	0.365684433	0.371393912	51.44504465	998.6730053	29.09999996	2069.071608	0.690457862	514.218466	257.108733	99.862024	0	0	0	0	0	0	0
5:30:46	-37.12895344	2073.310371	1.453434236	1.200783228	10.32433672	0.365684433	0.371393912	51.44504465	998.6730053	29.09999996	2069.071608	0.690457862	514.218466	257.108733	99.862024	0	0	0	0	0	0	0
5:30:46	-37.12895344	2073.310371	1.453434236	1.200783228	10.32433672	0.365684433	0.371393912	51.44504465	998.6730053	29.09999996	2069.071608	0.690457862	514.218466	257.108733	99.862024	0	0	0	0	0	0	0
5:30:46	-37.12895344	2073.310371	1.453434236	1.200783228	10.32433672	0.365684433	0.371393912	51.44504465	998.6730053	29.09999996	2069.071608	0.690457862	514.218466	257.108733	99.862024	0	0	0	0	0	0	0
5:30:46	-37.12895344	2073.310371	1.453434236	1.200783228	10.32433672	0.365684433	0.371393912	51.44504465	998.6730053	29.09999996	2069.071608	0.690457862	514.218466	257.108733	99.862024	0	0	0	0	0	0	0
5:30:46	-224.7681442	2075.365142	1.277846329	0.990857013	10.3598524	-0.439137571	0.224649683	51.47186286	996.9913547	29.09999998	2068.885455	0.695114425	513.6555746	256.8272873	99.86152429	0	0	0	0	0	0	0
5:30:46	-224.7681442	2075.365142	1.277846329	0.990857013	10.3598524	-0.439137571	0.224649683	51.47186286	996.9913547	29.09999998	2068.885455	0.695114425	513.6555746	256.8272873	99.86152429	0	0	0	0	0	0	0
5:30:46	-224.7681442	2075.365142	1.277846329	0.990857013	10.3598524	-0.439137571	0.224649683	51.47186286	996.9913547	29.09999998	2068.885455	0.695114425	513.6555746	256.8272873	99.86152429	0	0	0	0	0	0	0
5:30:46	-224.7681442	2075.365142	1.277846329	0.990857013	10.3598524	-0.439137571	0.224649683	51.47186286	996.9913547	29.09999998	2068.885455	0.695114425	513.6555746	256.8272873	99.86152429	0	0	0	0	0	0	0
5:30:46	-224.7681442	2075.365142	1.277846329	0.990857013	10.3598524	-0.439137571	0.224649683	51.47186286	996.9913547	29.09999998	2068.885455	0.695114425	513.6555746	256.8272873	99.86152429	0	0	0	0	0	0	0
5:30:46	-224.7681442	2075.365142	1.277846329	0.990857013	10.3598524	-0.439137571	0.224649683	51.47186286	996.9913547	29.09999998	2068.885455	0.695114425	513.6555746	256.8272873	99.86152429	0	0	0	0	0	0	0
5:30:46	-224.7681442	2075.365142	1.277846329	0.990857013	10.3598524	-0.439137571	0.224649683	51.47186286	996.9913547	29.09999998	2068.885455	0.695114425	513.6555746	256.8272873	99.86152429	0	0	0	0	0	0	0
5:30:46	-224.7681442	2075.365142	1.277846329	0.990857013	10.3598524	-0.439137571	0.224649683	51.47186286	996.9913547	29.09999998	2068.885455	0.695114425	513.6555746	256.8272873	99.86152429	0	0	0	0	0	0	0
5:30:46	-54.62777781	2093.831401	1.04005732	0.803390791	10.47538843	-1.888166436	-0.316851362	51.48559378	996.1303496	29.09999999	2069.122769	0.697498586	513.3673742	256.6831871	99.86126844	0	0	0	0	0	0	0
5:30:46	-54.62777781	2093.831401	1.04005732	0.803390791	10.47538843	-1.888166436	-0.316851362	51.48559378	996.1303496	29.09999999	2069.122769	0.697498586	513.3673742	256.6831871	99.86126844	0	0	0	0	0	0	0
5:30:46	-54.62777781	2093.831401	1.04005732	0.803390791	10.47538843	-1.888166436	-0.316851362	51.48559378	996.1303496	29.09999999	2069.122769	0.697498586	513.3673742	256.6831871	99.86126844	0	0	0	0	0	0	0
5:30:46	-54.62777781	2093.831401	1.04005732	0.803390791	10.47538843	-1.888166436	-0.316851362	51.48559378	996.1303496	29.09999999	2069.122769	0.697498586	513.3673742	256.6831871	99.86126844	0	0	0	0	0	0	0
5:30:46	-54.62777781	2093.831401	1.04005732	0.803390791	10.47538843	-1.888166436	-0.316851362	51.48559378	996.1303496	29.09999999	2069.122769	0.697498586	513.3673742	256.6831871	99.86126844	0	0	0	0	0	0	0
5:30:46	-54.62777781	2093.831401	1.04005732	0.803390791	10.47538843	-1.888166436	-0.316851362	51.48559378	996.1303496	29.09999999	2069.122769	0.697498586	513.3673742	256.6831871	99.86126844	0	0	0	0	0	0	0
5:30:46	-54.62777781	2093.831401	1.04005732	0.803390791	10.47538843	-1.888166436	-0.316851362	51.48559378	996.1303496	29.09999999	2069.122769	0.697498586	513.3673742	256.6831871	99.86126844	0	0	0	0	0	0	0
5:30:46	-54.62777781	2093.831401	1.04005732	0.803390791	10.47538843	-1.888166436	-0.316851362	51.48559378	996.1303496	29.09999999	2069.122769	0.697498586	513.3673742	256.6831871	99.86126844	0	0	0	0	0	0	0
5:30:46	76.91174576	2132.053437	0.242253348	0.118320085	10.73835088	-3.788829215	-1.402451898	51.49262402	996.309763	29.05119999	2070.202378	0.649919276	513.2198156	256.6094078	99.86113744	0	0	0	0	0	0	0
5:30:46	76.91174576	2132.053437	0.242253348	0.118320085	10.73835088	-3.788829215	-1.402451898	51.49262402	996.309763	29.05119999	2070.202378	0.649919276	513.2198156	256.6094078	99.86113744	0	0	0	0	0	0	0
5:30:46	76.91174576	2132.053437	0.242253348	0.118320085	10.73835088	-3.788829215	-1.402451898	51.49262402	996.309763	29.05119999	2070.202378	0.649919276	513.2198156	256.6094078	99.86113744	0	0	0	0	0	0	0
5:30:46	76.91174576	2132.053437	0.242253348	0.118320085	10.73835088	-3.788829215	-1.402451898	51.49262402	996.309763	29.05119999	2070.202378	0.649919276	513.2198156	256.6094078	99.86113744	0	0	0	0	0	0	0
5:30:46	76.91174576	2132.053437	0.242253348	0.118320085	10.73835088	-3.788829215	-1.402451898	51.49262402	996.309763	29.05119999	2070.202378	0.649919276	513.2198156	256.6094078	99.86113744	0	0	0	0	0	0	0
5:30:46	76.91174576	2132.053437	0.242253348	0.118320085	10.73835088	-3.788829215	-1.402451898	51.49262402	996.309763	29.05119999	2070.202378	0.649919276	513.2198156	256.6094078	99.86113744	0	0	0	0	0	0	0
5:30:46	76.91174576	2132.053437	0.242253348	0.118320085	10.73835088	-3.788829215	-1.402451898	51.49262402	996.309763	29.05119999	2070.202378	0.649919276	513.2198156	256.6094078	99.86113744	0	0	0	0	0	0	0
5:30:46	76.91174576	2132.053437	0.242253348	0.118320085	10.73835088	-3.788829215	-1.402451898	51.49262402	996.309763	29.05119999	2070.202378	0.649919276	513.2198156	256.6094078	99.86113744	0	0	0	0	0	0	0
5:30:46	76.91174576	2132.053437	0.242253348	0.118320085	10.73835088	-3.788829215	-1.402451898	51.49262402	996.309763	29.05119999	2070.202378	0.649919276	513.2198156	256.6094078	99.86113744	0	0	0	0	0	0	0
5:30:46	266.8483338	2200.065592	-0.563446286	-0.483260117	11.18023565	-5.666048558	-2.807559372	51.4474235	996.4016227	29.0262144	2072.632105	0.605558669	513.1442656	256.5716328	99.86107037	0	0	0	0	0	0	0
5:30:46	266.8483338	2200.065592	-0.563446286	-0.483260117	11.18023565	-5.666048558	-2.807559372	51.4474235	996.4016227	29.0262144	2072.632105	0.605558669	513.1442656	256.5716328	99.86107037	0	0	0	0	0	0	0
5:30:46	266.8483338	2200.065592	-0.563446286	-0.483260117	11.18023565	-5.666048558	-2.807559372	51.4474235	996.4016227	29.0262144	2072.632105	0.605558669	513.1442656	256.5716328	99.86107037	0	0	0	0	0	0	0
5:30:47	266.8483338	2200.065592	-0.563446286	-0.483260117	11.18023565	-5.666048558	-2.807559372	51.4474235	996.4016227	29.0262144	2072.632105	0.605558669	513.1442656	256.5716328	99.86107037	0	0	0	0	0	0	0
5:30:47	266.8483338	2200.065592	-0.563446286	-0.483260117	11.18023565	-5.666048558	-2.807559372	51.4474235	996.4016227	29.0262144	2072.632105	0.605558669	513.1442656	256.5716328	99.86107037	0	0	0	0	0	0	0
5:30:47	266.8483338	2200.065592	-0.563446286	-0.483260117	11.18023565	-5.666048558	-2.807559372	51.4474235	996.4016227	29.0262144	2072.632105	0.605558669	513.1442656	256.5716328	99.86107037	0	0	0	0	0	0	0
5:30:47	266.8483338	2200.065592	-0.563446286	-0.483260117	11.18023565	-5.666048558	-2.807559372	51.4474235	996.4016227	29.0262144	2072.632105	0.605558669	513.1442656	256.5716328	99.86107037	0	0	0	0	0	0	0
5:30:47	266.8483338	2200.065592	-0.563446286	-0.483260117	11.18023565	-5.666048558	-2.807559372	51.4474235	996.4016227	29.0262144	2072.632105	0.605558669	513.1442656	256.5716328	99.86107037	0	0	0	0	0	0	0
5:30:47	361.4488909	2297.404727	-1.372948498	-1.09354918	11.79548065	-7.270392862	-4.342550398	51.42428083	996.4486548	29.01342177	2077.134302	0.505246039	513.105584	256.552292	99.86103603	0	0	0	0	0	0	0
5:30:47	361.4488909	2297.404727	-1.372948498	-1.09354918	11.79548065	-7.270392862	-4.342550398	51.42428083	996.4486548	29.01342177	2077.134302	0.505246039	513.105584	256.552292	99.86103603	0	0	0	0	0	0	0
5:30:47	361.4488909	2297.404727	-1.372948498	-1.09354918	11.79548065	-7.270392862	-4.342550398	51.42428083	996.4486548	29.01342177	2077.134302	0.505246039	513.105584	256.552292	99.86103603	0	0	0	0	0	0	0
5:30:47	361.4488909	2297.404727	-1.372948498	-1.09354918	11.79548065	-7.270392862	-4.342550398	51.42428083	996.4486548	29.01342177	2077.134302	0.505246039	513.105584	256.552292	99.86103603	0	0	0	0	0	0	0
5:30:47	361.4488909	2297.404727	-1.372948498	-1.09354918	11.79548065	-7.270392862	-4.342550398	51.42428083	996.4486548	29.01342177	2077.134302	0.505246039	513.105584	256.552292	99.86103603	0	0	0	0	0	0	0
5:30:47	361.4488909	2297.404727	-1.372948498	-1.09354918	11.79548065	-7.270392862	-4.342550398	51.42428083	996.4486548	29.01342177	2077.134302	0.505246039	513.105584	256.552292	99.86103603	0	0	0	0	0	0	0
5:30:47	361.4488909	2297.404727	-1.372948498	-1.09354918	11.79548065	-7.270392862	-4.342550398	51.42428083	996.4486548	29.01342177	2077.134302	0.505246039	513.105584	256.552292	99.86103603	0	0	0	0	0	0	0
5:30:47	361.4488909	2297.404727	-1.372948498	-1.09354918	11.79548065	-7.270392862	-4.342550398	51.42428083	996.4486548	29.01342177	2077.134302	0.505246039	513.105584	256.552292	99.86103603	0	0	0	0	0	0	0
5:30:47	379.6651842	2411.149652	-1.606557631	-1.26861718	12.46576609	-8.280753145	-5.738545804	51.41243179	996.4727353	29.00687195	2083.919955	0.385085972	513.085779	256.5423895	99.86101845	0	0	0	0	0	0	0
5:30:47	379.6651842	2411.149652	-1.606557631	-1.26861718	12.46576609	-8.280753145	-5.738545804	51.41243179	996.4727353	29.00687195	2083.919955	0.385085972	513.085779	256.5423895	99.86101845	0	0	0	0	0	0	0
5:30:47	379.6651842	2411.149652	-1.606557631	-1.26861718	12.46576609	-8.280753145	-5.738545804	51.41243179	996.4727353	29.00687195	2083.919955	0.385085972	513.085779	256.5423895	99.86101845	0	0	0	0	0	0	0
5:30:47	379.6651842	2411.149652	-1.606557631	-1.26861718	12.46576609	-8.280753145	-5.738545804	51.41243179	996.4727353	29.00687195	2083.919955	0.385085972	513.085779	256.5423895	99.86101845	0	0	0	0	0	0	0
5:30:47	379.6651842	2411.149652	-1.606557631	-1.26861718	12.46576609	-8.280753145	-5.738545804	51.41243179	996.4727353	29.00687195	2083.919955	0.385085972	513.085779	256.5423895	99.86101845	0	0	0	0	0	0	0
5:30:47	379.6651842	2411.149652	-1.606557631	-1.26861718	12.46576609	-8.280753145	-5.738545804	51.41243179	996.4727353	29.00687195	2083.919955	0.385085972	513.085779	256.5423895	99.86101845	0	0	0	0	0	0	0
5:30:47	379.6651842	2411.149652	-1.606557631	-1.26861718	12.46576609	-8.280753145	-5.738545804	51.41243179	996.4727353	29.00687195	2083.919955	0.385085972	513.085779	256.5423895	99.86101845	0	0	0	0	0	0	0
5:30:47	379.6651842	2411.149652	-1.606557631	-1.26861718	12.46576609	-8.280753145	-5.738545804	51.41243179	996.4727353	29.00687195	2083.919955	0.385085972	513.085779	256.5423895	99.86101845	0	0	0	0	0	0	0
5:30:47	379.6651842	2411.149652	-1.606557631	-1.26861718	12.46576609	-8.280753145	-5.738545804	51.41243179	996.4727353	29.00687195	2083.919955	0.385085972	513.085779	256.5423895	99.86101845	0	0	0	0	0	0	0
5:30:47	220.1590143	2526.919686	-0.419301507	-0.349795996	13.03931224	-7.43164961	-6.606143452	51.40636507	998.9919205	29.00351844	2094.277265	0.197164018	513.0756388	256.5373194	99.86100944	0	0	0	0	0	0	0
5:30:47	220.1590143	2526.919686	-0.419301507	-0.349795996	13.03931224	-7.43164961	-6.606143452	51.40636507	998.9919205	29.00351844	2094.277265	0.197164018	513.0756388	256.5373194	99.86100944	0	0	0	0	0	0	0
5:30:47	220.1590143	2526.919686	-0.419301507	-0.349795996	13.03931224	-7.43164961	-6.606143452	51.40636507	998.9919205	29.00351844	2094.277265	0.197164018	513.0756388	256.5373194	99.86100944	0	0	0	0	0	0	0
5:30:47	220.1590143	2526.919686	-0.419301507	-0.349795996	13.03931224	-7.43164961	-6.606143452	51.40636507	998.9919205	29.00351844	2094.277265	0.197164018	513.0756388	256.5373194	99.86100944	0	0	0	0	0	0	0
5:30:47	220.1590143	2526.919686	-0.419301507	-0.349795996	13.03931224	-7.43164961	-6.606143452	51.40636507	998.9919205	29.00351844	2094.277265	0.197164018	513.0756388	256.5373194	99.86100944	0	0	0	0	0	0	0
5:30:47	220.1590143	2526.919686	-0.419301507	-0.349795996	13.03931224	-7.43164961	-6.606143452	51.40636507	998.9919205	29.00351844	2094.277265	0.197164018	513.0756388	256.5373194	99.86100944	0	0	0	0	0	0	0
5:30:47	220.1590143	2526.919686	-0.419301507	-0.349795996	13.03931224	-7.43164961	-6.606143452	51.40636507	998.9919205	29.00351844	2094.277265	0.197164018	513.0756388	256.5373194	99.86100944	0	0	0	0	0	0	0
5:30:47	220.1590143	2526.919686	-0.419301507	-0.349795996	13.03931224	-7.43164961	-6.606143452	51.40636507	998.9919205	29.00351844	2094.277265	0.197164018	513.0756388	256.5373194	99.86100944	0	0	0	0	0	0	0
5:30:47	-171.1155527	2580.103263	0.859917628	0.62442445	13.25914387	-5.779244601	-6.606785447	51.11045892	1000.281743	29.00180144	2105.864216	0.100947977	511.4512631	255.7251315	99.86002884	0	0	0	0	0	0	0
5:30:47	-171.1155527	2580.103263	0.859917628	0.62442445	13.25914387	-5.779244601	-6.606785447	51.11045892	1000.281743	29.00180144	2105.864216	0.100947977	511.4512631	255.7251315	99.86002884	0	0	0	0	0	0	0
5:30:47	-171.1155527	2580.103263	0.859917628	0.62442445	13.25914387	-5.779244601	-6.606785447	51.11045892	1000.281743	29.00180144	2105.864216	0.100947977	511.4512631	255.7251315	99.86002884	0	0	0	0	0	0	0
5:30:48	-171.1155527	2580.103263	0.859917628	0.62442445	13.25914387	-5.779244601	-6.606785447	51.11045892	1000.281743	29.00180144	2105.864216	0.100947977	511.4512631	255.7251315	99.86002884	0	0	0	0	0	0	0
5:30:48	-171.1155527	2580.103263	0.859917628	0.62442445	13.25914387	-5.779244601	-6.606785447	51.11045892	1000.281743	29.00180144	2105.864216	0.100947977	511.4512631	255.7251315	99.86002884	0	0	0	0	0	0	0
5:30:48	-171.1155527	2580.103263	0.859917628	0.62442445	13.25914387	-5.779244601	-6.606785447	51.11045892	1000.281743	29.00180144	2105.864216	0.100947977	511.4512631	255.7251315	99.86002884	0	0	0	0	0	0	0
5:30:48	-171.1155527	2580.103263	0.859917628	0.62442445	13.25914387	-5.779244601	-6.606785447	51.11045892	1000.281743	29.00180144	2105.864216	0.100947977	511.4512631	255.7251315	99.86002884	0	0	0	0	0	0	0
5:30:48	-171.1155527	2580.103263	0.859917628	0.62442445	13.25914387	-5.779244601	-6.606785447	51.11045892	1000.281743	29.00180144	2105.864216	0.100947977	511.4512631	255.7251315	99.86002884	0	0	0	0	0	0	0
5:30:48	-445.682571	2576.819407	2.057213826	1.483769318	13.16392166	-3.817773235	-5.842810149	50.95895497	1000.942133	29.00092234	2117.947046	0.051685364	510.6195827	255.3092914	99.85952676	0	0	0	0	0	0	0
5:30:48	-445.682571	2576.819407	2.057213826	1.483769318	13.16392166	-3.817773235	-5.842810149	50.95895497	1000.942133	29.00092234	2117.947046	0.051685364	510.6195827	255.3092914	99.85952676	0	0	0	0	0	0	0
5:30:48	-445.682571	2576.819407	2.057213826	1.483769318	13.16392166	-3.817773235	-5.842810149	50.95895497	1000.942133	29.00092234	2117.947046	0.051685364	510.6195827	255.3092914	99.85952676	0	0	0	0	0	0	0
5:30:48	-445.682571	2576.819407	2.057213826	1.483769318	13.16392166	-3.817773235	-5.842810149	50.95895497	1000.942133	29.00092234	2117.947046	0.051685364	510.6195827	255.3092914	99.85952676	0	0	0	0	0	0	0
5:30:48	-445.682571	2576.819407	2.057213826	1.483769318	13.16392166	-3.817773235	-5.842810149	50.95895497	1000.942133	29.00092234	2117.947046	0.051685364	510.6195827	255.3092914	99.85952676	0	0	0	0	0	0	0
5:30:48	-445.682571	2576.819407	2.057213826	1.483769318	13.16392166	-3.817773235	-5.842810149	50.95895497	1000.942133	29.00092234	2117.947046	0.051685364	510.6195827	255.3092914	99.85952676	0	0	0	0	0	0	0
5:30:48	-445.682571	2576.819407	2.057213826	1.483769318	13.16392166	-3.817773235	-5.842810149	50.95895497	1000.942133	29.00092234	2117.947046	0.051685364	510.6195827	255.3092914	99.85952676	0	0	0	0	0	0	0
5:30:48	-445.682571	2576.819407	2.057213826	1.483769318	13.16392166	-3.817773235	-5.842810149	50.95895497	1000.942133	29.00092234	2117.947046	0.051685364	510.6195827	255.3092914	99.85952676	0	0	0	0	0	0	0
5:30:48	-445.682571	2576.819407	2.057213826	1.483769318	13.16392166	-3.817773235	-5.842810149	50.95895497	1000.942133	29.00092234	2117.947046	0.051685364	510.6195827	255.3092914	99.85952676	0	0	0	0	0	0	0
5:30:48	-367.3404043	2524.913968	3.028013479	2.471521891	12.78659989	-1.882827897	-4.533566796	50.88138494	1001.280252	29.00047224	2129.444448	0.026462906	510.1937623	255.0963812	99.8592697	0	0	0	0	0	0	0
5:30:48	-367.3404043	2524.913968	3.028013479	2.471521891	12.78659989	-1.882827897	-4.533566796	50.88138494	1001.280252	29.00047224	2129.444448	0.026462906	510.1937623	255.0963812	99.8592697	0	0	0	0	0	0	0
5:30:48	-367.3404043	2524.913968	3.028013479	2.471521891	12.78659989	-1.882827897	-4.533566796	50.88138494	1001.280252	29.00047224	2129.444448	0.026462906	510.1937623	255.0963812	99.8592697	0	0	0	0	0	0	0
5:30:48	-367.3404043	2524.913968	3.028013479	2.471521891	12.78659989	-1.882827897	-4.533566796	50.88138494	1001.280252	29.00047224	2129.444448	0.026462906	510.1937623	255.0963812	99.8592697	0	0	0	0	0	0	0
5:30:48	-367.3404043	2524.913968	3.028013479	2.471521891	12.78659989	-1.882827897	-4.533566796	50.88138494	1001.280252	29.00047224	2129.444448	0.026462906	510.1937623	255.0963812	99.8592697	0	0	0	0	0	0	0
5:30:48	-367.3404043	2524.913968	3.028013479	2.471521891	12.78659989	-1.882827897	-4.533566796	50.88138494	1001.280252	29.00047224	2129.444448	0.026462906	510.1937623	255.0963812	99.8592697	0	0	0	0	0	0	0
5:30:48	-367.3404043	2524.913968	3.028013479	2.471521891	12.78659989	-1.882827897	-4.533566796	50.88138494	1001.280252	29.00047224	2129.444448	0.026462906	510.1937623	255.0963812	99.8592697	0	0	0	0	0	0	0
5:30:48	-367.3404043	2524.913968	3.028013479	2.471521891	12.78659989	-1.882827897	-4.533566796	50.88138494	1001.280252	29.00047224	2129.444448	0.026462906	510.1937623	255.0963812	99.8592697	0	0	0	0	0	0	0
5:30:48	-471.992247	2440.30228	3.979342901	3.407283208	12.24287514	-0.333671883	-3.0757622	50.84166909	1002.241977	29.00024179	2138.703205	0.013549008	509.9757423	254.9873712	99.85913809	0	0	0	0	0	0	0
5:30:48	-471.992247	2440.30228	3.979342901	3.407283208	12.24287514	-0.333671883	-3.0757622	50.84166909	1002.241977	29.00024179	2138.703205	0.013549008	509.9757423	254.9873712	99.85913809	0	0	0	0	0	0	0
5:30:48	-471.992247	2440.30228	3.979342901	3.407283208	12.24287514	-0.333671883	-3.0757622	50.84166909	1002.241977	29.00024179	2138.703205	0.013549008	509.9757423	254.9873712	99.85913809	0	0	0	0	0	0	0
5:30:48	-471.992247	2440.30228	3.979342901	3.407283208	12.24287514	-0.333671883	-3.0757622	50.84166909	1002.241977	29.00024179	2138.703205	0.013549008	509.9757423	254.9873712	99.85913809	0	0	0	0	0	0	0
5:30:48	-471.992247	2440.30228	3.979342901	3.407283208	12.24287514	-0.333671883	-3.0757622	50.84166909	1002.241977	29.00024179	2138.703205	0.013549008	509.9757423	254.9873712	99.85913809	0	0	0	0	0	0	0
5:30:48	-369.3641025	2336.389175	4.004823565	3.324457003	11.64357607	0.383831996	-1.760142246	50.82133457	1002.73438	29.00012379	2145.171705	0.006937092	509.8641161	254.931558	99.8590707	0	0	0	0	0	0	0
5:30:49	-369.3641025	2336.389175	4.004823565	3.324457003	11.64357607	0.383831996	-1.760142246	50.82133457	1002.73438	29.00012379	2145.171705	0.006937092	509.8641161	254.931558	99.8590707	0	0	0	0	0	0	0
5:30:49	-369.3641025	2336.389175	4.004823565	3.324457003	11.64357607	0.383831996	-1.760142246	50.82133457	1002.73438	29.00012379	2145.171705	0.006937092	509.8641161	254.931558	99.8590707	0	0	0	0	0	0	0
5:30:49	-369.3641025	2336.389175	4.004823565	3.324457003	11.64357607	0.383831996	-1.760142246	50.82133457	1002.73438	29.00012379	2145.171705	0.006937092	509.8641161	254.931558	99.8590707	0	0	0	0	0	0	0
5:30:49	-369.3641025	2336.389175	4.004823565	3.324457003	11.64357607	0.383831996	-1.760142246	50.82133457	1002.73438	29.00012379	2145.171705	0.006937092	509.8641161	254.931558	99.8590707	0	0	0	0	0	0	0
5:30:49	-369.3641025	2336.389175	4.004823565	3.324457003	11.64357607	0.383831996	-1.760142246	50.82133457	1002.73438	29.00012379	2145.171705	0.006937092	509.8641161	254.931558	99.8590707	0	0	0	0	0	0	0
5:30:49	-369.3641025	2336.389175	4.004823565	3.324457003	11.64357607	0.383831996	-1.760142246	50.82133457	1002.73438	29.00012379	2145.171705	0.006937092	509.8641161	254.931558	99.8590707	0	0	0	0	0	0	0
5:30:49	-369.3641025	2336.389175	4.004823565	3.324457003	11.64357607	0.383831996	-1.760142246	50.82133457	1002.73438	29.00012379	2145.171705	0.006937092	509.8641161	254.931558	99.8590707	0	0	0	0	0	0	0
5:30:49	-369.3641025	2336.389175	4.004823565	3.324457003	11.64357607	0.383831996	-1.760142246	50.82133457	1002.73438	29.00012379	2145.171705	0.006937092	509.8641161	254.931558	99.8590707	0	0	0	0	0	0	0
5:30:49	-371.1923805	2243.91229	3.716965665	3.087857985	11.13655895	0.554545982	-0.84994483	50.8109233	1002.986491	29.00006338	2145.616497	0.003551791	509.8069634	254.9029817	99.8590362	0	0	0	0	0	0	0
5:30:49	-371.1923805	2243.91229	3.716965665	3.087857985	11.13655895	0.554545982	-0.84994483	50.8109233	1002.986491	29.00006338	2145.616497	0.003551791	509.8069634	254.9029817	99.8590362	0	0	0	0	0	0	0
5:30:49	-371.1923805	2243.91229	3.716965665	3.087857985	11.13655895	0.554545982	-0.84994483	50.8109233	1002.986491	29.00006338	2145.616497	0.003551791	509.8069634	254.9029817	99.8590362	0	0	0	0	0	0	0
5:30:49	-371.1923805	2243.91229	3.716965665	3.087857985	11.13655895	0.554545982	-0.84994483	50.8109233	1002.986491	29.00006338	2145.616497	0.003551791	509.8069634	254.9029817	99.8590362	0	0	0	0	0	0	0
5:30:49	-371.1923805	2243.91229	3.716965665	3.087857985	11.13655895	0.554545982	-0.84994483	50.8109233	1002.986491	29.00006338	2145.616497	0.003551791	509.8069634	254.9029817	99.8590362	0	0	0	0	0	0	0
5:30:49	-371.1923805	2243.91229	3.716965665	3.087857985	11.13655895	0.554545982	-0.84994483	50.8109233	1002.986491	29.00006338	2145.616497	0.003551791	509.8069634	254.9029817	99.8590362	0	0	0	0	0	0	0
5:30:49	-371.1923805	2243.91229	3.716965665	3.087857985	11.13655895	0.554545982	-0.84994483	50.8109233	1002.986491	29.00006338	2145.616497	0.003551791	509.8069634	254.9029817	99.8590362	0	0	0	0	0	0	0
5:30:49	-371.1923805	2243.91229	3.716965665	3.087857985	11.13655895	0.554545982	-0.84994483	50.8109233	1002.986491	29.00006338	2145.616497	0.003551791	509.8069634	254.9029817	99.8590362	0	0	0	0	0	0	0
5:30:49	-169.5693948	2172.70454	2.900542421	2.287535288	10.78734218	0.522887543	-0.292299753	50.80559273	1003.115571	29.00003245	2121.975694	0.001818517	509.7777013	254.8883506	99.85901853	0	0	0	0	0	0	0
5:30:49	-169.5693948	2172.70454	2.900542421	2.287535288	10.78734218	0.522887543	-0.292299753	50.80559273	1003.115571	29.00003245	2121.975694	0.001818517	509.7777013	254.8883506	99.85901853	0	0	0	0	0	0	0
5:30:49	-169.5693948	2172.70454	2.900542421	2.287535288	10.78734218	0.522887543	-0.292299753	50.80559273	1003.115571	29.00003245	2121.975694	0.001818517	509.7777013	254.8883506	99.85901853	0	0	0	0	0	0	0
5:30:49	-169.5693948	2172.70454	2.900542421	2.287535288	10.78734218	0.522887543	-0.292299753	50.80559273	1003.115571	29.00003245	2121.975694	0.001818517	509.7777013	254.8883506	99.85901853	0	0	0	0	0	0	0
5:30:49	-169.5693948	2172.70454	2.900542421	2.287535288	10.78734218	0.522887543	-0.292299753	50.80559273	1003.115571	29.00003245	2121.975694	0.001818517	509.7777013	254.8883506	99.85901853	0	0	0	0	0	0	0
5:30:49	-169.5693948	2172.70454	2.900542421	2.287535288	10.78734218	0.522887543	-0.292299753	50.80559273	1003.115571	29.00003245	2121.975694	0.001818517	509.7777013	254.8883506	99.85901853	0	0	0	0	0	0	0
5:30:49	-169.5693948	2172.70454	2.900542421	2.287535288	10.78734218	0.522887543	-0.292299753	50.80559273	1003.115571	29.00003245	2121.975694	0.001818517	509.7777013	254.8883506	99.85901853	0	0	0	0	0	0	0
5:30:49	-169.5693948	2172.70454	2.900542421	2.287535288	10.78734218	0.522887543	-0.292299753	50.80559273	1003.115571	29.00003245	2121.975694	0.001818517	509.7777013	254.8883506	99.85901853	0	0	0	0	0	0	0
5:30:49	-267.9888341	2132.003485	2.416557719	2.016842068	10.5976312	0.485406422	0.028878526	50.85166348	1002.903988	29.00001662	2105.779692	0.098531081	510.3331911	255.1663395	99.85949749	0	0	0	0	0	0	0
5:30:49	-267.9888341	2132.003485	2.416557719	2.016842068	10.5976312	0.485406422	0.028878526	50.85166348	1002.903988	29.00001662	2105.779692	0.098531081	510.3331911	255.1663395	99.85949749	0	0	0	0	0	0	0
5:30:49	-267.9888341	2132.003485	2.416557719	2.016842068	10.5976312	0.485406422	0.028878526	50.85166348	1002.903988	29.00001662	2105.779692	0.098531081	510.3331911	255.1663395	99.85949749	0	0	0	0	0	0	0
5:30:49	-267.9888341	2132.003485	2.416557719	2.016842068	10.5976312	0.485406422	0.028878526	50.85166348	1002.903988	29.00001662	2105.779692	0.098531081	510.3331911	255.1663395	99.85949749	0	0	0	0	0	0	0
5:30:49	-267.9888341	2132.003485	2.416557719	2.016842068	10.5976312	0.485406422	0.028878526	50.85166348	1002.903988	29.00001662	2105.779692	0.098531081	510.3331911	255.1663395	99.85949749	0	0	0	0	0	0	0
5:30:49	-267.9888341	2132.003485	2.416557719	2.016842068	10.5976312	0.485406422	0.028878526	50.85166348	1002.903988	29.00001662	2105.779692	0.098531081	510.3331911	255.1663395	99.85949749	0	0	0	0	0	0	0
5:30:49	-267.9888341	2132.003485	2.416557719	2.016842068	10.5976312	0.485406422	0.028878526	50.85166348	1002.903988	29.00001662	2105.779692	0.098531081	510.3331911	255.1663395	99.85949749	0	0	0	0	0	0	0
5:30:49	-267.9888341	2132.003485	2.416557719	2.016842068	10.5976312	0.485406422	0.028878526	50.85166348	1002.903988	29.00001662	2105.779692	0.098531081	510.3331911	255.1663395	99.85949749	0	0	0	0	0	0	0
5:30:50	-267.9888341	2132.003485	2.416557719	2.016842068	10.5976312	0.485406422	0.028878526	50.85166348	1002.903988	29.00001662	2105.779692	0.098531081	510.3331911	255.1663395	99.85949749	0	0	0	0	0	0	0
5:30:50	-69.16890708	2110.119352	2.009981552	1.767279139	10.48949917	0.461032088	0.208105806	50.8752517	1002.795658	29.00000851	2095.26509	0.196847913	510.6176018	255.3086698	99.85974271	0	0	0	0	0	0	0
5:30:50	-69.16890708	2110.119352	2.009981552	1.767279139	10.48949917	0.461032088	0.208105806	50.8752517	1002.795658	29.00000851	2095.26509	0.196847913	510.6176018	255.3086698	99.85974271	0	0	0	0	0	0	0
5:30:50	-69.16890708	2110.119352	2.009981552	1.767279139	10.48949917	0.461032088	0.208105806	50.8752517	1002.795658	29.00000851	2095.26509	0.196847913	510.6176018	255.3086698	99.85974271	0	0	0	0	0	0	0
5:30:50	-69.16890708	2110.119352	2.009981552	1.767279139	10.48949917	0.461032088	0.208105806	50.8752517	1002.795658	29.00000851	2095.26509	0.196847913	510.6176018	255.3086698	99.85974271	0	0	0	0	0	0	0
5:30:50	-69.16890708	2110.119352	2.009981552	1.767279139	10.48949917	0.461032088	0.208105806	50.8752517	1002.795658	29.00000851	2095.26509	0.196847913	510.6176018	255.3086698	99.85974271	0	0	0	0	0	0	0
5:30:50	-69.16890708	2110.119352	2.009981552	1.767279139	10.48949917	0.461032088	0.208105806	50.8752517	1002.795658	29.00000851	2095.26509	0.196847913	510.6176018	255.3086698	99.85974271	0	0	0	0	0	0	0
5:30:50	-69.16890708	2110.119352	2.009981552	1.767279139	10.48949917	0.461032088	0.208105806	50.8752517	1002.795658	29.00000851	2095.26509	0.196847913	510.6176018	255.3086698	99.85974271	0	0	0	0	0	0	0
5:30:50	-69.16890708	2110.119352	2.009981552	1.767279139	10.48949917	0.461032088	0.208105806	50.8752517	1002.795658	29.00000851	2095.26509	0.196847913	510.6176018	255.3086698	99.85974271	0	0	0	0	0	0	0
5:30:50	6.921839576	2097.379436	1.746470555	1.545446919	10.43118358	0.440760429	0.304390172	50.88732887	1002.740193	29.00000436	2087.994246	0.295986132	510.7632201	255.381543	99.85986827	0	0	0	0	0	0	0
5:30:50	6.921839576	2097.379436	1.746470555	1.545446919	10.43118358	0.440760429	0.304390172	50.88732887	1002.740193	29.00000436	2087.994246	0.295986132	510.7632201	255.381543	99.85986827	0	0	0	0	0	0	0
5:30:50	6.921839576	2097.379436	1.746470555	1.545446919	10.43118358	0.440760429	0.304390172	50.88732887	1002.740193	29.00000436	2087.994246	0.295986132	510.7632201	255.381543	99.85986827	0	0	0	0	0	0	0
5:30:50	6.921839576	2097.379436	1.746470555	1.545446919	10.43118358	0.440760429	0.304390172	50.88732887	1002.740193	29.00000436	2087.994246	0.295986132	510.7632201	255.381543	99.85986827	0	0	0	0	0	0	0
5:30:50	6.921839576	2097.379436	1.746470555	1.545446919	10.43118358	0.440760429	0.304390172	50.88732887	1002.740193	29.00000436	2087.994246	0.295986132	510.7632201	255.381543	99.85986827	0	0	0	0	0	0	0
5:30:50	6.921839576	2097.379436	1.746470555	1.545446919	10.43118358	0.440760429	0.304390172	50.88732887	1002.740193	29.00000436	2087.994246	0.295986132	510.7632201	255.381543	99.85986827	0	0	0	0	0	0	0
5:30:50	6.921839576	2097.379436	1.746470555	1.545446919	10.43118358	0.440760429	0.304390172	50.88732887	1002.740193	29.00000436	2087.994246	0.295986132	510.7632201	255.381543	99.85986827	0	0	0	0	0	0	0
5:30:50	6.921839576	2097.379436	1.746470555	1.545446919	10.43118358	0.440760429	0.304390172	50.88732887	1002.740193	29.00000436	2087.994246	0.295986132	510.7632201	255.381543	99.85986827	0	0	0	0	0	0	0
5:30:50	-11.13541014	2089.158863	1.603648924	1.285332823	10.39644599	0.42184534	0.354263768	50.89351238	1002.711795	29.00000223	2082.878198	0.395544899	510.8377767	255.418854	99.85993255	0	0	0	0	0	0	0
5:30:50	-11.13541014	2089.158863	1.603648924	1.285332823	10.39644599	0.42184534	0.354263768	50.89351238	1002.711795	29.00000223	2082.878198	0.395544899	510.8377767	255.418854	99.85993255	0	0	0	0	0	0	0
5:30:50	-11.13541014	2089.158863	1.603648924	1.285332823	10.39644599	0.42184534	0.354263768	50.89351238	1002.711795	29.00000223	2082.878198	0.395544899	510.8377767	255.418854	99.85993255	0	0	0	0	0	0	0
5:30:50	-11.13541014	2089.158863	1.603648924	1.285332823	10.39644599	0.42184534	0.354263768	50.89351238	1002.711795	29.00000223	2082.878198	0.395544899	510.8377767	255.418854	99.85993255	0	0	0	0	0	0	0
5:30:50	-11.13541014	2089.158863	1.603648924	1.285332823	10.39644599	0.42184534	0.354263768	50.89351238	1002.711795	29.00000223	2082.878198	0.395544899	510.8377767	255.418854	99.85993255	0	0	0	0	0	0	0
5:30:50	-11.13541014	2089.158863	1.603648924	1.285332823	10.39644599	0.42184534	0.354263768	50.89351238	1002.711795	29.00000223	2082.878198	0.395544899	510.8377767	255.418854	99.85993255	0	0	0	0	0	0	0
5:30:50	-11.13541014	2089.158863	1.603648924	1.285332823	10.39644599	0.42184534	0.354263768	50.89351238	1002.711795	29.00000223	2082.878198	0.395544899	510.8377767	255.418854	99.85993255	0	0	0	0	0	0	0
5:30:50	-11.13541014	2089.158863	1.603648924	1.285332823	10.39644599	0.42184534	0.354263768	50.89351238	1002.711795	29.00000223	2082.878198	0.395544899	510.8377767	255.418854	99.85993255	0	0	0	0	0	0	0
5:30:50	-11.13541014	2089.158863	1.603648924	1.285332823	10.39644599	0.42184534	0.354263768	50.89351238	1002.711795	29.00000223	2082.878198	0.395544899	510.8377767	255.418854	99.85993255	0	0	0	0	0	0	0
5:30:50	55.26927001	2083.820962	1.516516249	1.338994405	10.37134035	0.406552814	0.377359049	50.94547834	1001.843743	29.04880114	2078.583429	0.466518988	510.8759497	255.4379572	99.85996547	0	0	0	0	0	0	0
5:30:50	55.26927001	2083.820962	1.516516249	1.338994405	10.37134035	0.406552814	0.377359049	50.94547834	1001.843743	29.04880114	2078.583429	0.466518988	510.8759497	255.4379572	99.85996547	0	0	0	0	0	0	0
5:30:50	55.26927001	2083.820962	1.516516249	1.338994405	10.37134035	0.406552814	0.377359049	50.94547834	1001.843743	29.04880114	2078.583429	0.466518988	510.8759497	255.4379572	99.85996547	0	0	0	0	0	0	0
5:30:50	55.26927001	2083.820962	1.516516249	1.338994405	10.37134035	0.406552814	0.377359049	50.94547834	1001.843743	29.04880114	2078.583429	0.466518988	510.8759497	255.4379572	99.85996547	0	0	0	0	0	0	0
5:30:50	55.26927001	2083.820962	1.516516249	1.338994405	10.37134035	0.406552814	0.377359049	50.94547834	1001.843743	29.04880114	2078.583429	0.466518988	510.8759497	255.4379572	99.85996547	0	0	0	0	0	0	0
5:30:50	55.26927001	2083.820962	1.516516249	1.338994405	10.37134035	0.406552814	0.377359049	50.94547834	1001.843743	29.04880114	2078.583429	0.466518988	510.8759497	255.4379572	99.85996547	0	0	0	0	0	0	0
5:30:51	55.26927001	2083.820962	1.516516249	1.338994405	10.37134035	0.406552814	0.377359049	50.94547834	1001.843743	29.04880114	2078.583429	0.466518988	510.8759497	255.4379572	99.85996547	0	0	0	0	0	0	0
5:30:51	55.26927001	2083.820962	1.516516249	1.338994405	10.37134035	0.406552814	0.377359049	50.94547834	1001.843743	29.04880114	2078.583429	0.466518988	510.8759497	255.4379572	99.85996547	0	0	0	0	0	0	0
5:30:51	26.64637825	2079.849941	1.49126432	1.358541135	10.35409426	0.392539041	0.385607833	50.97208491	1001.3993	29.07378618	2076.185844	0.531657722	510.8954942	255.4477381	99.85998232	0	0	0	0	0	0	0
5:30:51	26.64637825	2079.849941	1.49126432	1.358541135	10.35409426	0.392539041	0.385607833	50.97208491	1001.3993	29.07378618	2076.185844	0.531657722	510.8954942	255.4477381	99.85998232	0	0	0	0	0	0	0
5:30:51	26.64637825	2079.849941	1.49126432	1.358541135	10.35409426	0.392539041	0.385607833	50.97208491	1001.3993	29.07378618	2076.185844	0.531657722	510.8954942	255.4477381	99.85998232	0	0	0	0	0	0	0
5:30:51	26.64637825	2079.849941	1.49126432	1.358541135	10.35409426	0.392539041	0.385607833	50.97208491	1001.3993	29.07378618	2076.185844	0.531657722	510.8954942	255.4477381	99.85998232	0	0	0	0	0	0	0
5:30:51	26.64637825	2079.849941	1.49126432	1.358541135	10.35409426	0.392539041	0.385607833	50.97208491	1001.3993	29.07378618	2076.185844	0.531657722	510.8954942	255.4477381	99.85998232	0	0	0	0	0	0	0
5:30:51	26.64637825	2079.849941	1.49126432	1.358541135	10.35409426	0.392539041	0.385607833	50.97208491	1001.3993	29.07378618	2076.185844	0.531657722	510.8954942	255.4477381	99.85998232	0	0	0	0	0	0	0
5:30:51	26.64637825	2079.849941	1.49126432	1.358541135	10.35409426	0.392539041	0.385607833	50.97208491	1001.3993	29.07378618	2076.185844	0.531657722	510.8954942	255.4477381	99.85998232	0	0	0	0	0	0	0
5:30:51	26.64637825	2079.849941	1.49126432	1.358541135	10.35409426	0.392539041	0.385607833	50.97208491	1001.3993	29.07378618	2076.185844	0.531657722	510.8954942	255.4477381	99.85998232	0	0	0	0	0	0	0
5:30:51	-15.27235034	2077.52493	1.483167332	1.221693061	10.34282426	0.384075989	0.386415211	50.98570747	1001.171746	29.08657853	2073.931944	0.565008754	510.905501	255.4527459	99.85999095	0	0	0	0	0	0	0
5:30:51	-15.27235034	2077.52493	1.483167332	1.221693061	10.34282426	0.384075989	0.386415211	50.98570747	1001.171746	29.08657853	2073.931944	0.565008754	510.905501	255.4527459	99.85999095	0	0	0	0	0	0	0
5:30:51	-15.27235034	2077.52493	1.483167332	1.221693061	10.34282426	0.384075989	0.386415211	50.98570747	1001.171746	29.08657853	2073.931944	0.565008754	510.905501	255.4527459	99.85999095	0	0	0	0	0	0	0
5:30:51	-15.27235034	2077.52493	1.483167332	1.221693061	10.34282426	0.384075989	0.386415211	50.98570747	1001.171746	29.08657853	2073.931944	0.565008754	510.905501	255.4527459	99.85999095	0	0	0	0	0	0	0
5:30:51	-15.27235034	2077.52493	1.483167332	1.221693061	10.34282426	0.384075989	0.386415211	50.98570747	1001.171746	29.08657853	2073.931944	0.565008754	510.905501	255.4527459	99.85999095	0	0	0	0	0	0	0
5:30:51	-15.27235034	2077.52493	1.483167332	1.221693061	10.34282426	0.384075989	0.386415211	50.98570747	1001.171746	29.08657853	2073.931944	0.565008754	510.905501	255.4527459	99.85999095	0	0	0	0	0	0	0
5:30:51	-15.27235034	2077.52493	1.483167332	1.221693061	10.34282426	0.384075989	0.386415211	50.98570747	1001.171746	29.08657853	2073.931944	0.565008754	510.905501	255.4527459	99.85999095	0	0	0	0	0	0	0
5:30:51	-15.27235034	2077.52493	1.483167332	1.221693061	10.34282426	0.384075989	0.386415211	50.98570747	1001.171746	29.08657853	2073.931944	0.565008754	510.905501	255.4527459	99.85999095	0	0	0	0	0	0	0
5:30:51	-15.27235034	2077.52493	1.483167332	1.221693061	10.34282426	0.384075989	0.386415211	50.98570747	1001.171746	29.08657853	2073.931944	0.565008754	510.905501	255.4527459	99.85999095	0	0	0	0	0	0	0
5:30:51	-58.87468337	2075.96654	1.508765674	1.306410847	10.33705402	0.377806906	0.384060588	50.99268223	1001.055238	29.09312821	2072.122371	0.630884482	510.9106245	255.4553099	99.85999537	0	0	0	0	0	0	0
5:30:51	-58.87468337	2075.96654	1.508765674	1.306410847	10.33705402	0.377806906	0.384060588	50.99268223	1001.055238	29.09312821	2072.122371	0.630884482	510.9106245	255.4553099	99.85999537	0	0	0	0	0	0	0
5:30:51	-58.87468337	2075.96654	1.508765674	1.306410847	10.33705402	0.377806906	0.384060588	50.99268223	1001.055238	29.09312821	2072.122371	0.630884482	510.9106245	255.4553099	99.85999537	0	0	0	0	0	0	0
5:30:51	-58.87468337	2075.96654	1.508765674	1.306410847	10.33705402	0.377806906	0.384060588	50.99268223	1001.055238	29.09312821	2072.122371	0.630884482	510.9106245	255.4553099	99.85999537	0	0	0	0	0	0	0
5:30:51	-58.87468337	2075.96654	1.508765674	1.306410847	10.33705402	0.377806906	0.384060588	50.99268223	1001.055238	29.09312821	2072.122371	0.630884482	510.9106245	255.4553099	99.85999537	0	0	0	0	0	0	0
5:30:51	-58.87468337	2075.96654	1.508765674	1.306410847	10.33705402	0.377806906	0.384060588	50.99268223	1001.055238	29.09312821	2072.122371	0.630884482	510.9106245	255.4553099	99.85999537	0	0	0	0	0	0	0
5:30:51	-58.87468337	2075.96654	1.508765674	1.306410847	10.33705402	0.377806906	0.384060588	50.99268223	1001.055238	29.09312821	2072.122371	0.630884482	510.9106245	255.4553099	99.85999537	0	0	0	0	0	0	0
5:30:51	-58.87468337	2075.96654	1.508765674	1.306410847	10.33705402	0.377806906	0.384060588	50.99268223	1001.055238	29.09312821	2072.122371	0.630884482	510.9106245	255.4553099	99.85999537	0	0	0	0	0	0	0
5:30:51	56.58563411	2076.21742	1.535728025	1.247194354	10.33229966	0.379933136	0.380615021	50.9962533	1001.403066	29.09648164	2071.247798	0.664612855	510.9439918	255.4717507	99.85999763	0	0	0	0	0	0	0
5:30:51	56.58563411	2076.21742	1.535728025	1.247194354	10.33229966	0.379933136	0.380615021	50.9962533	1001.403066	29.09648164	2071.247798	0.664612855	510.9439918	255.4717507	99.85999763	0	0	0	0	0	0	0
5:30:51	56.58563411	2076.21742	1.535728025	1.247194354	10.33229966	0.379933136	0.380615021	50.9962533	1001.403066	29.09648164	2071.247798	0.664612855	510.9439918	255.4717507	99.85999763	0	0	0	0	0	0	0
5:30:51	56.58563411	2076.21742	1.535728025	1.247194354	10.33229966	0.379933136	0.380615021	50.9962533	1001.403066	29.09648164	2071.247798	0.664612855	510.9439918	255.4717507	99.85999763	0	0	0	0	0	0	0
5:30:51	56.58563411	2076.21742	1.535728025	1.247194354	10.33229966	0.379933136	0.380615021	50.9962533	1001.403066	29.09648164	2071.247798	0.664612855	510.9439918	255.4717507	99.85999763	0	0	0	0	0	0	0
5:30:51	56.58563411	2076.21742	1.535728025	1.247194354	10.33229966	0.379933136	0.380615021	50.9962533	1001.403066	29.09648164	2071.247798	0.664612855	510.9439918	255.4717507	99.85999763	0	0	0	0	0	0	0
5:30:52	56.58563411	2076.21742	1.535728025	1.247194354	10.33229966	0.379933136	0.380615021	50.9962533	1001.403066	29.09648164	2071.247798	0.664612855	510.9439918	255.4717507	99.85999763	0	0	0	0	0	0	0
5:30:52	56.58563411	2076.21742	1.535728025	1.247194354	10.33229966	0.379933136	0.380615021	50.9962533	1001.403066	29.09648164	2071.247798	0.664612855	510.9439918	255.4717507	99.85999763	0	0	0	0	0	0	0
5:30:52	56.58563411	2076.21742	1.535728025	1.247194354	10.33229966	0.379933136	0.380615021	50.9962533	1001.403066	29.09648164	2071.247798	0.664612855	510.9439918	255.4717507	99.85999763	0	0	0	0	0	0	0
5:30:52	68.85963667	2077.167063	1.371436749	1.220963509	10.35157743	-0.250650234	0.281330891	50.99808169	1001.581154	29.0981986	2069.700345	0.681881782	510.9610758	255.4801683	99.85999879	0	0	0	0	0	0	0
5:30:52	68.85963667	2077.167063	1.371436749	1.220963509	10.35157743	-0.250650234	0.281330891	50.99808169	1001.581154	29.0981986	2069.700345	0.681881782	510.9610758	255.4801683	99.85999879	0	0	0	0	0	0	0
5:30:52	68.85963667	2077.167063	1.371436749	1.220963509	10.35157743	-0.250650234	0.281330891	50.99808169	1001.581154	29.0981986	2069.700345	0.681881782	510.9610758	255.4801683	99.85999879	0	0	0	0	0	0	0
5:30:52	68.85963667	2077.167063	1.371436749	1.220963509	10.35157743	-0.250650234	0.281330891	50.99808169	1001.581154	29.0981986	2069.700345	0.681881782	510.9610758	255.4801683	99.85999879	0	0	0	0	0	0	0
5:30:52	68.85963667	2077.167063	1.371436749	1.220963509	10.35157743	-0.250650234	0.281330891	50.99808169	1001.581154	29.0981986	2069.700345	0.681881782	510.9610758	255.4801683	99.85999879	0	0	0	0	0	0	0
5:30:52	68.85963667	2077.167063	1.371436749	1.220963509	10.35157743	-0.250650234	0.281330891	50.99808169	1001.581154	29.0981986	2069.700345	0.681881782	510.9610758	255.4801683	99.85999879	0	0	0	0	0	0	0
5:30:52	68.85963667	2077.167063	1.371436749	1.220963509	10.35157743	-0.250650234	0.281330891	50.99808169	1001.581154	29.0981986	2069.700345	0.681881782	510.9610758	255.4801683	99.85999879	0	0	0	0	0	0	0
5:30:52	68.85963667	2077.167063	1.371436749	1.220963509	10.35157743	-0.250650234	0.281330891	50.99808169	1001.581154	29.0981986	2069.700345	0.681881782	510.9610758	255.4801683	99.85999879	0	0	0	0	0	0	0
5:30:52	29.92894197	2093.026024	0.979855615	0.838269317	10.46188764	-1.70389292	-0.237478584	50.99901783	1001.672335	29.09907768	2069.22068	0.690723472	510.9698228	255.4844782	99.85999938	0	0	0	0	0	0	0
5:30:52	29.92894197	2093.026024	0.979855615	0.838269317	10.46188764	-1.70389292	-0.237478584	50.99901783	1001.672335	29.09907768	2069.22068	0.690723472	510.9698228	255.4844782	99.85999938	0	0	0	0	0	0	0
5:30:52	29.92894197	2093.026024	0.979855615	0.838269317	10.46188764	-1.70389292	-0.237478584	50.99901783	1001.672335	29.09907768	2069.22068	0.690723472	510.9698228	255.4844782	99.85999938	0	0	0	0	0	0	0
5:30:52	29.92894197	2093.026024	0.979855615	0.838269317	10.46188764	-1.70389292	-0.237478584	50.99901783	1001.672335	29.09907768	2069.22068	0.690723472	510.9698228	255.4844782	99.85999938	0	0	0	0	0	0	0
5:30:52	29.92894197	2093.026024	0.979855615	0.838269317	10.46188764	-1.70389292	-0.237478584	50.99901783	1001.672335	29.09907768	2069.22068	0.690723472	510.9698228	255.4844782	99.85999938	0	0	0	0	0	0	0
5:30:52	29.92894197	2093.026024	0.979855615	0.838269317	10.46188764	-1.70389292	-0.237478584	50.99901783	1001.672335	29.09907768	2069.22068	0.690723472	510.9698228	255.4844782	99.85999938	0	0	0	0	0	0	0
5:30:52	29.92894197	2093.026024	0.979855615	0.838269317	10.46188764	-1.70389292	-0.237478584	50.99901783	1001.672335	29.09907768	2069.22068	0.690723472	510.9698228	255.4844782	99.85999938	0	0	0	0	0	0	0
5:30:52	29.92894197	2093.026024	0.979855615	0.838269317	10.46188764	-1.70389292	-0.237478584	50.99901783	1001.672335	29.09907768	2069.22068	0.690723472	510.9698228	255.4844782	99.85999938	0	0	0	0	0	0	0
5:30:52	184.9339623	2126.881428	0.367206075	0.15452989	10.69086247	-3.534889175	-1.236381035	50.99949713	1001.901819	29.09952777	2069.782268	0.695250418	510.9743013	255.4866848	99.85999968	0	0	0	0	0	0	0
5:30:52	184.9339623	2126.881428	0.367206075	0.15452989	10.69086247	-3.534889175	-1.236381035	50.99949713	1001.901819	29.09952777	2069.782268	0.695250418	510.9743013	255.4866848	99.85999968	0	0	0	0	0	0	0
5:30:52	184.9339623	2126.881428	0.367206075	0.15452989	10.69086247	-3.534889175	-1.236381035	50.99949713	1001.901819	29.09952777	2069.782268	0.695250418	510.9743013	255.4866848	99.85999968	0	0	0	0	0	0	0
5:30:52	184.9339623	2126.881428	0.367206075	0.15452989	10.69086247	-3.534889175	-1.236381035	50.99949713	1001.901819	29.09952777	2069.782268	0.695250418	510.9743013	255.4866848	99.85999968	0	0	0	0	0	0	0
5:30:52	184.9339623	2126.881428	0.367206075	0.15452989	10.69086247	-3.534889175	-1.236381035	50.99949713	1001.901819	29.09952777	2069.782268	0.695250418	510.9743013	255.4866848	99.85999968	0	0	0	0	0	0	0
5:30:52	184.9339623	2126.881428	0.367206075	0.15452989	10.69086247	-3.534889175	-1.236381035	50.99949713	1001.901819	29.09952777	2069.782268	0.695250418	510.9743013	255.4866848	99.85999968	0	0	0	0	0	0	0
5:30:52	184.9339623	2126.881428	0.367206075	0.15452989	10.69086247	-3.534889175	-1.236381035	50.99949713	1001.901819	29.09952777	2069.782268	0.695250418	510.9743013	255.4866848	99.85999968	0	0	0	0	0	0	0
5:30:52	184.9339623	2126.881428	0.367206075	0.15452989	10.69086247	-3.534889175	-1.236381035	50.99949713	1001.901819	29.09952777	2069.782268	0.695250418	510.9743013	255.4866848	99.85999968	0	0	0	0	0	0	0
5:30:52	299.8134287	2188.527307	-0.40812649	-0.510520696	11.10148959	-5.415127258	-2.59133109	50.95094253	1002.282548	29.09975822	2071.769577	0.648768214	510.9765943	255.4878146	99.85999984	0	0	0	0	0	0	0
5:30:52	299.8134287	2188.527307	-0.40812649	-0.510520696	11.10148959	-5.415127258	-2.59133109	50.95094253	1002.282548	29.09975822	2071.769577	0.648768214	510.9765943	255.4878146	99.85999984	0	0	0	0	0	0	0
5:30:52	299.8134287	2188.527307	-0.40812649	-0.510520696	11.10148959	-5.415127258	-2.59133109	50.95094253	1002.282548	29.09975822	2071.769577	0.648768214	510.9765943	255.4878146	99.85999984	0	0	0	0	0	0	0
5:30:52	299.8134287	2188.527307	-0.40812649	-0.510520696	11.10148959	-5.415127258	-2.59133109	50.95094253	1002.282548	29.09975822	2071.769577	0.648768214	510.9765943	255.4878146	99.85999984	0	0	0	0	0	0	0
5:30:52	299.8134287	2188.527307	-0.40812649	-0.510520696	11.10148959	-5.415127258	-2.59133109	50.95094253	1002.282548	29.09975822	2071.769577	0.648768214	510.9765943	255.4878146	99.85999984	0	0	0	0	0	0	0
5:30:53	299.8134287	2188.527307	-0.40812649	-0.510520696	11.10148959	-5.415127258	-2.59133109	50.95094253	1002.282548	29.09975822	2071.769577	0.648768214	510.9765943	255.4878146	99.85999984	0	0	0	0	0	0	0
5:30:53	299.8134287	2188.527307	-0.40812649	-0.510520696	11.10148959	-5.415127258	-2.59133109	50.95094253	1002.282548	29.09975822	2071.769577	0.648768214	510.9765943	255.4878146	99.85999984	0	0	0	0	0	0	0
5:30:53	299.8134287	2188.527307	-0.40812649	-0.510520696	11.10148959	-5.415127258	-2.59133109	50.95094253	1002.282548	29.09975822	2071.769577	0.648768214	510.9765943	255.4878146	99.85999984	0	0	0	0	0	0	0
5:30:53	299.8134287	2188.527307	-0.40812649	-0.510520696	11.10148959	-5.415127258	-2.59133109	50.95094253	1002.282548	29.09975822	2071.769577	0.648768214	510.9765943	255.4878146	99.85999984	0	0	0	0	0	0	0
5:30:53	520.8018835	2286.597437	-1.308848763	-1.175130596	11.72429067	-7.103241156	-4.172937518	50.92608257	1002.47748	29.09987621	2076.117888	0.527369326	510.9777683	255.4883931	99.85999992	0	0	0	0	0	0	0
5:30:53	520.8018835	2286.597437	-1.308848763	-1.175130596	11.72429067	-7.103241156	-4.172937518	50.92608257	1002.47748	29.09987621	2076.117888	0.527369326	510.9777683	255.4883931	99.85999992	0	0	0	0	0	0	0
5:30:53	520.8018835	2286.597437	-1.308848763	-1.175130596	11.72429067	-7.103241156	-4.172937518	50.92608257	1002.47748	29.09987621	2076.117888	0.527369326	510.9777683	255.4883931	99.85999992	0	0	0	0	0	0	0
5:30:53	520.8018835	2286.597437	-1.308848763	-1.175130596	11.72429067	-7.103241156	-4.172937518	50.92608257	1002.47748	29.09987621	2076.117888	0.527369326	510.9777683	255.4883931	99.85999992	0	0	0	0	0	0	0
5:30:53	520.8018835	2286.597437	-1.308848763	-1.175130596	11.72429067	-7.103241156	-4.172937518	50.92608257	1002.47748	29.09987621	2076.117888	0.527369326	510.9777683	255.4883931	99.85999992	0	0	0	0	0	0	0
5:30:53	520.8018835	2286.597437	-1.308848763	-1.175130596	11.72429067	-7.103241156	-4.172937518	50.92608257	1002.47748	29.09987621	2076.117888	0.527369326	510.9777683	255.4883931	99.85999992	0	0	0	0	0	0	0
5:30:53	520.8018835	2286.597437	-1.308848763	-1.175130596	11.72429067	-7.103241156	-4.172937518	50.92608257	1002.47748	29.09987621	2076.117888	0.527369326	510.9777683	255.4883931	99.85999992	0	0	0	0	0	0	0
5:30:53	520.8018835	2286.597437	-1.308848763	-1.175130596	11.72429067	-7.103241156	-4.172937518	50.92608257	1002.47748	29.09987621	2076.117888	0.527369326	510.9777683	255.4883931	99.85999992	0	0	0	0	0	0	0
5:30:53	600.1248123	2400.865952	-1.655114566	-1.422138865	12.40225282	-8.201339472	-5.609048009	50.91335428	1002.577286	29.09993662	2082.718278	0.416413095	510.9783693	255.4886893	99.85999996	0	0	0	0	0	0	0
5:30:53	600.1248123	2400.865952	-1.655114566	-1.422138865	12.40225282	-8.201339472	-5.609048009	50.91335428	1002.577286	29.09993662	2082.718278	0.416413095	510.9783693	255.4886893	99.85999996	0	0	0	0	0	0	0
5:30:53	600.1248123	2400.865952	-1.655114566	-1.422138865	12.40225282	-8.201339472	-5.609048009	50.91335428	1002.577286	29.09993662	2082.718278	0.416413095	510.9783693	255.4886893	99.85999996	0	0	0	0	0	0	0
5:30:53	600.1248123	2400.865952	-1.655114566	-1.422138865	12.40225282	-8.201339472	-5.609048009	50.91335428	1002.577286	29.09993662	2082.718278	0.416413095	510.9783693	255.4886893	99.85999996	0	0	0	0	0	0	0
5:30:53	600.1248123	2400.865952	-1.655114566	-1.422138865	12.40225282	-8.201339472	-5.609048009	50.91335428	1002.577286	29.09993662	2082.718278	0.416413095	510.9783693	255.4886893	99.85999996	0	0	0	0	0	0	0
5:30:53	600.1248123	2400.865952	-1.655114566	-1.422138865	12.40225282	-8.201339472	-5.609048009	50.91335428	1002.577286	29.09993662	2082.718278	0.416413095	510.9783693	255.4886893	99.85999996	0	0	0	0	0	0	0
5:30:53	600.1248123	2400.865952	-1.655114566	-1.422138865	12.40225282	-8.201339472	-5.609048009	50.91335428	1002.577286	29.09993662	2082.718278	0.416413095	510.9783693	255.4886893	99.85999996	0	0	0	0	0	0	0
5:30:53	600.1248123	2400.865952	-1.655114566	-1.422138865	12.40225282	-8.201339472	-5.609048009	50.91335428	1002.577286	29.09993662	2082.718278	0.416413095	510.9783693	255.4886893	99.85999996	0	0	0	0	0	0	0
5:30:53	265.8519039	2517.139543	-0.502778658	-0.461375099	12.99836944	-7.61345381	-6.572152581	50.90683739	1001.665562	29.09996755	2092.355191	0.213203504	510.9786771	255.4888409	99.85999998	0	0	0	0	0	0	0
5:30:53	265.8519039	2517.139543	-0.502778658	-0.461375099	12.99836944	-7.61345381	-6.572152581	50.90683739	1001.665562	29.09996755	2092.355191	0.213203504	510.9786771	255.4888409	99.85999998	0	0	0	0	0	0	0
5:30:53	265.8519039	2517.139543	-0.502778658	-0.461375099	12.99836944	-7.61345381	-6.572152581	50.90683739	1001.665562	29.09996755	2092.355191	0.213203504	510.9786771	255.4888409	99.85999998	0	0	0	0	0	0	0
5:30:53	265.8519039	2517.139543	-0.502778658	-0.461375099	12.99836944	-7.61345381	-6.572152581	50.90683739	1001.665562	29.09996755	2092.355191	0.213203504	510.9786771	255.4888409	99.85999998	0	0	0	0	0	0	0
5:30:53	265.8519039	2517.139543	-0.502778658	-0.461375099	12.99836944	-7.61345381	-6.572152581	50.90683739	1001.665562	29.09996755	2092.355191	0.213203504	510.9786771	255.4888409	99.85999998	0	0	0	0	0	0	0
5:30:53	265.8519039	2517.139543	-0.502778658	-0.461375099	12.99836944	-7.61345381	-6.572152581	50.90683739	1001.665562	29.09996755	2092.355191	0.213203504	510.9786771	255.4888409	99.85999998	0	0	0	0	0	0	0
5:30:53	265.8519039	2517.139543	-0.502778658	-0.461375099	12.99836944	-7.61345381	-6.572152581	50.90683739	1001.665562	29.09996755	2092.355191	0.213203504	510.9786771	255.4888409	99.85999998	0	0	0	0	0	0	0
5:30:53	265.8519039	2517.139543	-0.502778658	-0.461375099	12.99836944	-7.61345381	-6.572152581	50.90683739	1001.665562	29.09996755	2092.355191	0.213203504	510.9786771	255.4888409	99.85999998	0	0	0	0	0	0	0
5:30:53	265.8519039	2517.139543	-0.502778658	-0.461375099	12.99836944	-7.61345381	-6.572152581	50.90683739	1001.665562	29.09996755	2092.355191	0.213203504	510.9786771	255.4888409	99.85999998	0	0	0	0	0	0	0
5:30:53	71.96510281	2575.51067	0.788489327	0.572919949	13.23830916	-5.870200351	-6.589022121	51.00110074	1001.19876	29.09998339	2104.642282	0.109160194	511.4146187	255.7070545	99.85999999	0	0	0	0	0	0	0
5:30:53	71.96510281	2575.51067	0.788489327	0.572919949	13.23830916	-5.870200351	-6.589022121	51.00110074	1001.19876	29.09998339	2104.642282	0.109160194	511.4146187	255.7070545	99.85999999	0	0	0	0	0	0	0
5:30:53	71.96510281	2575.51067	0.788489327	0.572919949	13.23830916	-5.870200351	-6.589022121	51.00110074	1001.19876	29.09998339	2104.642282	0.109160194	511.4146187	255.7070545	99.85999999	0	0	0	0	0	0	0
5:30:54	71.96510281	2575.51067	0.788489327	0.572919949	13.23830916	-5.870200351	-6.589022121	51.00110074	1001.19876	29.09998339	2104.642282	0.109160194	511.4146187	255.7070545	99.85999999	0	0	0	0	0	0	0
5:30:54	-169.6784942	2575.962069	1.666753169	1.339228768	13.18351786	-4.424848224	-6.059894158	51.03670448	1001.022446	29.09998937	2113.6333	0.069862524	511.579276	255.7894749	99.85999999	0	0	0	0	0	0	0
5:30:54	-169.6784942	2575.962069	1.666753169	1.339228768	13.18351786	-4.424848224	-6.059894158	51.03670448	1001.022446	29.09998937	2113.6333	0.069862524	511.579276	255.7894749	99.85999999	0	0	0	0	0	0	0
5:30:54	-169.6784942	2575.962069	1.666753169	1.339228768	13.18351786	-4.424848224	-6.059894158	51.03670448	1001.022446	29.09998937	2113.6333	0.069862524	511.579276	255.7894749	99.85999999	0	0	0	0	0	0	0
5:30:54	-169.6784942	2575.962069	1.666753169	1.339228768	13.18351786	-4.424848224	-6.059894158	51.03670448	1001.022446	29.09998937	2113.6333	0.069862524	511.579276	255.7894749	99.85999999	0	0	0	0	0	0	0
5:30:54	-401.156421	2554.316699	2.708497623	2.098901129	12.98392114	-2.688586291	-5.171137809	51.06759269	1000.869485	29.09999456	2124.149802	0.035769612	511.7221253	255.8609792	99.86	0	0	0	0	0	0	0
5:30:54	-401.156421	2554.316699	2.708497623	2.098901129	12.98392114	-2.688586291	-5.171137809	51.06759269	1000.869485	29.09999456	2124.149802	0.035769612	511.7221253	255.8609792	99.86	0	0	0	0	0	0	0
5:30:54	-401.156421	2554.316699	2.708497623	2.098901129	12.98392114	-2.688586291	-5.171137809	51.06759269	1000.869485	29.09999456	2124.149802	0.035769612	511.7221253	255.8609792	99.86	0	0	0	0	0	0	0
5:30:54	-401.156421	2554.316699	2.708497623	2.098901129	12.98392114	-2.688586291	-5.171137809	51.06759269	1000.869485	29.09999456	2124.149802	0.035769612	511.7221253	255.8609792	99.86	0	0	0	0	0	0	0
5:30:54	-401.156421	2554.316699	2.708497623	2.098901129	12.98392114	-2.688586291	-5.171137809	51.06759269	1000.869485	29.09999456	2124.149802	0.035769612	511.7221253	255.8609792	99.86	0	0	0	0	0	0	0
5:30:54	-401.156421	2554.316699	2.708497623	2.098901129	12.98392114	-2.688586291	-5.171137809	51.06759269	1000.869485	29.09999456	2124.149802	0.035769612	511.7221253	255.8609792	99.86	0	0	0	0	0	0	0
5:30:54	-401.156421	2554.316699	2.708497623	2.098901129	12.98392114	-2.688586291	-5.171137809	51.06759269	1000.869485	29.09999456	2124.149802	0.035769612	511.7221253	255.8609792	99.86	0	0	0	0	0	0	0
5:30:54	-401.156421	2554.316699	2.708497623	2.098901129	12.98392114	-2.688586291	-5.171137809	51.06759269	1000.869485	29.09999456	2124.149802	0.035769612	511.7221253	255.8609792	99.86	0	0	0	0	0	0	0
5:30:54	-401.156421	2554.316699	2.708497623	2.098901129	12.98392114	-2.688586291	-5.171137809	51.06759269	1000.869485	29.09999456	2124.149802	0.035769612	511.7221253	255.8609792	99.86	0	0	0	0	0	0	0
5:30:54	-449.5722556	2515.321358	3.313766783	2.806621378	12.70946363	-1.371876181	-4.257918558	51.08340746	1000.791168	29.09999721	2132.02073	0.018314042	511.7952641	255.8975893	99.86	0	0	0	0	0	0	0
5:30:54	-449.5722556	2515.321358	3.313766783	2.806621378	12.70946363	-1.371876181	-4.257918558	51.08340746	1000.791168	29.09999721	2132.02073	0.018314042	511.7952641	255.8975893	99.86	0	0	0	0	0	0	0
5:30:54	-449.5722556	2515.321358	3.313766783	2.806621378	12.70946363	-1.371876181	-4.257918558	51.08340746	1000.791168	29.09999721	2132.02073	0.018314042	511.7952641	255.8975893	99.86	0	0	0	0	0	0	0
5:30:54	-449.5722556	2515.321358	3.313766783	2.806621378	12.70946363	-1.371876181	-4.257918558	51.08340746	1000.791168	29.09999721	2132.02073	0.018314042	511.7952641	255.8975893	99.86	0	0	0	0	0	0	0
5:30:54	-449.5722556	2515.321358	3.313766783	2.806621378	12.70946363	-1.371876181	-4.257918558	51.08340746	1000.791168	29.09999721	2132.02073	0.018314042	511.7952641	255.8975893	99.86	0	0	0	0	0	0	0
5:30:54	-449.5722556	2515.321358	3.313766783	2.806621378	12.70946363	-1.371876181	-4.257918558	51.08340746	1000.791168	29.09999721	2132.02073	0.018314042	511.7952641	255.8975893	99.86	0	0	0	0	0	0	0
5:30:54	-449.5722556	2515.321358	3.313766783	2.806621378	12.70946363	-1.371876181	-4.257918558	51.08340746	1000.791168	29.09999721	2132.02073	0.018314042	511.7952641	255.8975893	99.86	0	0	0	0	0	0	0
5:30:54	-449.5722556	2515.321358	3.313766783	2.806621378	12.70946363	-1.371876181	-4.257918558	51.08340746	1000.791168	29.09999721	2132.02073	0.018314042	511.7952641	255.8975893	99.86	0	0	0	0	0	0	0
5:30:54	-417.9415629	2442.208215	4.039296593	3.252918146	12.24420538	-0.151968605	-3.054462302	51.09150462	999.0386781	29.09999857	2139.277974	0.009376789	511.8327112	255.9163337	99.86	0	0	0	0	0	0	0
5:30:54	-417.9415629	2442.208215	4.039296593	3.252918146	12.24420538	-0.151968605	-3.054462302	51.09150462	999.0386781	29.09999857	2139.277974	0.009376789	511.8327112	255.9163337	99.86	0	0	0	0	0	0	0
5:30:54	-417.9415629	2442.208215	4.039296593	3.252918146	12.24420538	-0.151968605	-3.054462302	51.09150462	999.0386781	29.09999857	2139.277974	0.009376789	511.8327112	255.9163337	99.86	0	0	0	0	0	0	0
5:30:54	-417.9415629	2442.208215	4.039296593	3.252918146	12.24420538	-0.151968605	-3.054462302	51.09150462	999.0386781	29.09999857	2139.277974	0.009376789	511.8327112	255.9163337	99.86	0	0	0	0	0	0	0
5:30:54	-417.9415629	2442.208215	4.039296593	3.252918146	12.24420538	-0.151968605	-3.054462302	51.09150462	999.0386781	29.09999857	2139.277974	0.009376789	511.8327112	255.9163337	99.86	0	0	0	0	0	0	0
5:30:54	-417.9415629	2442.208215	4.039296593	3.252918146	12.24420538	-0.151968605	-3.054462302	51.09150462	999.0386781	29.09999857	2139.277974	0.009376789	511.8327112	255.9163337	99.86	0	0	0	0	0	0	0
5:30:54	-417.9415629	2442.208215	4.039296593	3.252918146	12.24420538	-0.151968605	-3.054462302	51.09150462	999.0386781	29.09999857	2139.277974	0.009376789	511.8327112	255.9163337	99.86	0	0	0	0	0	0	0
5:30:54	-417.9415629	2442.208215	4.039296593	3.252918146	12.24420538	-0.151968605	-3.054462302	51.09150462	999.0386781	29.09999857	2139.277974	0.009376789	511.8327112	255.9163337	99.86	0	0	0	0	0	0	0
5:30:54	-367.2129282	2338.016686	4.101399856	3.296718091	11.64489715	0.479856074	-1.791084698	51.19325036	998.1414032	29.09999927	2144.973363	0.004800916	511.8518842	255.9259309	99.86	0	0	0	0	0	0	0
5:30:54	-367.2129282	2338.016686	4.101399856	3.296718091	11.64489715	0.479856074	-1.791084698	51.19325036	998.1414032	29.09999927	2144.973363	0.004800916	511.8518842	255.9259309	99.86	0	0	0	0	0	0	0
5:30:55	-367.2129282	2338.016686	4.101399856	3.296718091	11.64489715	0.479856074	-1.791084698	51.19325036	998.1414032	29.09999927	2144.973363	0.004800916	511.8518842	255.9259309	99.86	0	0	0	0	0	0	0
5:30:55	-367.2129282	2338.016686	4.101399856	3.296718091	11.64489715	0.479856074	-1.791084698	51.19325036	998.1414032	29.09999927	2144.973363	0.004800916	511.8518842	255.9259309	99.86	0	0	0	0	0	0	0
5:30:55	-367.2129282	2338.016686	4.101399856	3.296718091	11.64489715	0.479856074	-1.791084698	51.19325036	998.1414032	29.09999927	2144.973363	0.004800916	511.8518842	255.9259309	99.86	0	0	0	0	0	0	0
5:30:55	-367.2129282	2338.016686	4.101399856	3.296718091	11.64489715	0.479856074	-1.791084698	51.19325036	998.1414032	29.09999927	2144.973363	0.004800916	511.8518842	255.9259309	99.86	0	0	0	0	0	0	0
5:30:55	-367.2129282	2338.016686	4.101399856	3.296718091	11.64489715	0.479856074	-1.791084698	51.19325036	998.1414032	29.09999927	2144.973363	0.004800916	511.8518842	255.9259309	99.86	0	0	0	0	0	0	0
5:30:55	-367.2129282	2338.016686	4.101399856	3.296718091	11.64489715	0.479856074	-1.791084698	51.19325036	998.1414032	29.09999927	2144.973363	0.004800916	511.8518842	255.9259309	99.86	0	0	0	0	0	0	0
5:30:55	-380.9504432	2243.038959	3.749148726	3.057167662	11.12929134	0.59531031	-0.894435366	51.24534419	997.6819984	29.09999963	2144.200778	0.002458069	511.8617007	255.9308446	99.86	0	0	0	0	0	0	0
5:30:55	-380.9504432	2243.038959	3.749148726	3.057167662	11.12929134	0.59531031	-0.894435366	51.24534419	997.6819984	29.09999963	2144.200778	0.002458069	511.8617007	255.9308446	99.86	0	0	0	0	0	0	0
5:30:55	-380.9504432	2243.038959	3.749148726	3.057167662	11.12929134	0.59531031	-0.894435366	51.24534419	997.6819984	29.09999963	2144.200778	0.002458069	511.8617007	255.9308446	99.86	0	0	0	0	0	0	0
5:30:55	-380.9504432	2243.038959	3.749148726	3.057167662	11.12929134	0.59531031	-0.894435366	51.24534419	997.6819984	29.09999963	2144.200778	0.002458069	511.8617007	255.9308446	99.86	0	0	0	0	0	0	0
5:30:55	-380.9504432	2243.038959	3.749148726	3.057167662	11.12929134	0.59531031	-0.894435366	51.24534419	997.6819984	29.09999963	2144.200778	0.002458069	511.8617007	255.9308446	99.86	0	0	0	0	0	0	0
5:30:55	-380.9504432	2243.038959	3.749148726	3.057167662	11.12929134	0.59531031	-0.894435366	51.24534419	997.6819984	29.09999963	2144.200778	0.002458069	511.8617007	255.9308446	99.86	0	0	0	0	0	0	0
5:30:55	-380.9504432	2243.038959	3.749148726	3.057167662	11.12929134	0.59531031	-0.894435366	51.24534419	997.6819984	29.09999963	2144.200778	0.002458069	511.8617007	255.9308446	99.86	0	0	0	0	0	0	0
5:30:55	-380.9504432	2243.038959	3.749148726	3.057167662	11.12929134	0.59531031	-0.894435366	51.24534419	997.6819984	29.09999963	2144.200778	0.002458069	511.8617007	255.9308446	99.86	0	0	0	0	0	0	0
5:30:55	-380.9504432	2243.038959	3.749148726	3.057167662	11.12929134	0.59531031	-0.894435366	51.24534419	997.6819984	29.09999963	2144.200778	0.002458069	511.8617007	255.9308446	99.86	0	0	0	0	0	0	0
5:30:55	-307.8709869	2170.592035	2.843564148	2.544501843	10.77730117	0.535398879	-0.331110907	51.27201622	997.4467832	29.09999981	2119.666086	0.001258531	511.8667268	255.9333604	99.86	0	0	0	0	0	0	0
5:30:55	-307.8709869	2170.592035	2.843564148	2.544501843	10.77730117	0.535398879	-0.331110907	51.27201622	997.4467832	29.09999981	2119.666086	0.001258531	511.8667268	255.9333604	99.86	0	0	0	0	0	0	0
5:30:55	-307.8709869	2170.592035	2.843564148	2.544501843	10.77730117	0.535398879	-0.331110907	51.27201622	997.4467832	29.09999981	2119.666086	0.001258531	511.8667268	255.9333604	99.86	0	0	0	0	0	0	0
5:30:55	-307.8709869	2170.592035	2.843564148	2.544501843	10.77730117	0.535398879	-0.331110907	51.27201622	997.4467832	29.09999981	2119.666086	0.001258531	511.8667268	255.9333604	99.86	0	0	0	0	0	0	0
5:30:55	-307.8709869	2170.592035	2.843564148	2.544501843	10.77730117	0.535398879	-0.331110907	51.27201622	997.4467832	29.09999981	2119.666086	0.001258531	511.8667268	255.9333604	99.86	0	0	0	0	0	0	0
5:30:55	-307.8709869	2170.592035	2.843564148	2.544501843	10.77730117	0.535398879	-0.331110907	51.27201622	997.4467832	29.09999981	2119.666086	0.001258531	511.8667268	255.9333604	99.86	0	0	0	0	0	0	0
5:30:55	-307.8709869	2170.592035	2.843564148	2.544501843	10.77730117	0.535398879	-0.331110907	51.27201622	997.4467832	29.09999981	2119.666086	0.001258531	511.8667268	255.9333604	99.86	0	0	0	0	0	0	0
5:30:55	-307.8709869	2170.592035	2.843564148	2.544501843	10.77730117	0.535398879	-0.331110907	51.27201622	997.4467832	29.09999981	2119.666086	0.001258531	511.8667268	255.9333604	99.86	0	0	0	0	0	0	0
5:30:55	-115.3446253	2131.342506	2.230056844	2.051344944	10.5884502	0.493980226	-0.005688784	51.03367231	1000.279241	29.0999999	2104.105484	0.098244368	510.6388201	255.3194085	99.85928	0	0	0	0	0	0	0
5:30:55	-115.3446253	2131.342506	2.230056844	2.051344944	10.5884502	0.493980226	-0.005688784	51.03367231	1000.279241	29.0999999	2104.105484	0.098244368	510.6388201	255.3194085	99.85928	0	0	0	0	0	0	0
5:30:55	-115.3446253	2131.342506	2.230056844	2.051344944	10.5884502	0.493980226	-0.005688784	51.03367231	1000.279241	29.0999999	2104.105484	0.098244368	510.6388201	255.3194085	99.85928	0	0	0	0	0	0	0
5:30:55	-115.3446253	2131.342506	2.230056844	2.051344944	10.5884502	0.493980226	-0.005688784	51.03367231	1000.279241	29.0999999	2104.105484	0.098244368	510.6388201	255.3194085	99.85928	0	0	0	0	0	0	0
5:30:55	-115.3446253	2131.342506	2.230056844	2.051344944	10.5884502	0.493980226	-0.005688784	51.03367231	1000.279241	29.0999999	2104.105484	0.098244368	510.6388201	255.3194085	99.85928	0	0	0	0	0	0	0
5:30:55	-115.3446253	2131.342506	2.230056844	2.051344944	10.5884502	0.493980226	-0.005688784	51.03367231	1000.279241	29.0999999	2104.105484	0.098244368	510.6388201	255.3194085	99.85928	0	0	0	0	0	0	0
5:30:55	-115.3446253	2131.342506	2.230056844	2.051344944	10.5884502	0.493980226	-0.005688784	51.03367231	1000.279241	29.0999999	2104.105484	0.098244368	510.6388201	255.3194085	99.85928	0	0	0	0	0	0	0
5:30:55	-115.3446253	2131.342506	2.230056844	2.051344944	10.5884502	0.493980226	-0.005688784	51.03367231	1000.279241	29.0999999	2104.105484	0.098244368	510.6388201	255.3194085	99.85928	0	0	0	0	0	0	0
5:30:55	-141.9863602	2108.864195	2.047413104	1.793480611	10.4824865	0.460677876	0.180919342	50.82204022	1001.729459	29.09999995	2093.85304	0.216701116	509.5726279	254.7863132	99.85865536	0	0	0	0	0	0	0
5:30:56	-141.9863602	2108.864195	2.047413104	1.793480611	10.4824865	0.460677876	0.180919342	50.82204022	1001.729459	29.09999995	2093.85304	0.216701116	509.5726279	254.7863132	99.85865536	0	0	0	0	0	0	0
5:30:56	-141.9863602	2108.864195	2.047413104	1.793480611	10.4824865	0.460677876	0.180919342	50.82204022	1001.729459	29.09999995	2093.85304	0.216701116	509.5726279	254.7863132	99.85865536	0	0	0	0	0	0	0
5:30:56	-141.9863602	2108.864195	2.047413104	1.793480611	10.4824865	0.460677876	0.180919342	50.82204022	1001.729459	29.09999995	2093.85304	0.216701116	509.5726279	254.7863132	99.85865536	0	0	0	0	0	0	0
5:30:56	-141.9863602	2108.864195	2.047413104	1.793480611	10.4824865	0.460677876	0.180919342	50.82204022	1001.729459	29.09999995	2093.85304	0.216701116	509.5726279	254.7863132	99.85865536	0	0	0	0	0	0	0
5:30:56	-141.9863602	2108.864195	2.047413104	1.793480611	10.4824865	0.460677876	0.180919342	50.82204022	1001.729459	29.09999995	2093.85304	0.216701116	509.5726279	254.7863132	99.85865536	0	0	0	0	0	0	0
5:30:56	-141.9863602	2108.864195	2.047413104	1.793480611	10.4824865	0.460677876	0.180919342	50.82204022	1001.729459	29.09999995	2093.85304	0.216701116	509.5726279	254.7863132	99.85865536	0	0	0	0	0	0	0
5:30:56	-141.9863602	2108.864195	2.047413104	1.793480611	10.4824865	0.460677876	0.180919342	50.82204022	1001.729459	29.09999995	2093.85304	0.216701116	509.5726279	254.7863132	99.85865536	0	0	0	0	0	0	0
5:30:56	-141.9863602	2108.864195	2.047413104	1.793480611	10.4824865	0.460677876	0.180919342	50.82204022	1001.729459	29.09999995	2093.85304	0.216701116	509.5726279	254.7863132	99.85865536	0	0	0	0	0	0	0
5:30:56	-67.5610884	2095.704628	1.816763509	1.692598073	10.42335309	0.435483072	0.283638703	50.71368459	1002.471971	29.09999997	2085.87142	0.354950972	509.0267375	254.5133683	99.85833554	0	0	0	0	0	0	0
5:30:56	-67.5610884	2095.704628	1.816763509	1.692598073	10.42335309	0.435483072	0.283638703	50.71368459	1002.471971	29.09999997	2085.87142	0.354950972	509.0267375	254.5133683	99.85833554	0	0	0	0	0	0	0
5:30:56	-67.5610884	2095.704628	1.816763509	1.692598073	10.42335309	0.435483072	0.283638703	50.71368459	1002.471971	29.09999997	2085.87142	0.354950972	509.0267375	254.5133683	99.85833554	0	0	0	0	0	0	0
5:30:56	-67.5610884	2095.704628	1.816763509	1.692598073	10.42335309	0.435483072	0.283638703	50.71368459	1002.471971	29.09999997	2085.87142	0.354950972	509.0267375	254.5133683	99.85833554	0	0	0	0	0	0	0
5:30:56	-67.5610884	2095.704628	1.816763509	1.692598073	10.42335309	0.435483072	0.283638703	50.71368459	1002.471971	29.09999997	2085.87142	0.354950972	509.0267375	254.5133683	99.85833554	0	0	0	0	0	0	0
5:30:56	-67.5610884	2095.704628	1.816763509	1.692598073	10.42335309	0.435483072	0.283638703	50.71368459	1002.471971	29.09999997	2085.87142	0.354950972	509.0267375	254.5133683	99.85833554	0	0	0	0	0	0	0
5:30:56	-67.5610884	2095.704628	1.816763509	1.692598073	10.42335309	0.435483072	0.283638703	50.71368459	1002.471971	29.09999997	2085.87142	0.354950972	509.0267375	254.5133683	99.85833554	0	0	0	0	0	0	0
5:30:56	-67.5610884	2095.704628	1.816763509	1.692598073	10.42335309	0.435483072	0.283638703	50.71368459	1002.471971	29.09999997	2085.87142	0.354950972	509.0267375	254.5133683	99.85833554	0	0	0	0	0	0	0
5:30:56	33.87931474	2087.515465	1.676150917	1.671890213	10.38755678	0.415319333	0.337495016	50.65820651	1002.852137	29.09999999	2080.911295	0.425734897	508.7472416	254.3736206	99.8581718	0	0	0	0	0	0	0
5:30:56	33.87931474	2087.515465	1.676150917	1.671890213	10.38755678	0.415319333	0.337495016	50.65820651	1002.852137	29.09999999	2080.911295	0.425734897	508.7472416	254.3736206	99.8581718	0	0	0	0	0	0	0
5:30:56	33.87931474	2087.515465	1.676150917	1.671890213	10.38755678	0.415319333	0.337495016	50.65820651	1002.852137	29.09999999	2080.911295	0.425734897	508.7472416	254.3736206	99.8581718	0	0	0	0	0	0	0
5:30:56	33.87931474	2087.515465	1.676150917	1.671890213	10.38755678	0.415319333	0.337495016	50.65820651	1002.852137	29.09999999	2080.911295	0.425734897	508.7472416	254.3736206	99.8581718	0	0	0	0	0	0	0
5:30:56	33.87931474	2087.515465	1.676150917	1.671890213	10.38755678	0.415319333	0.337495016	50.65820651	1002.852137	29.09999999	2080.911295	0.425734897	508.7472416	254.3736206	99.8581718	0	0	0	0	0	0	0
5:30:56	33.87931474	2087.515465	1.676150917	1.671890213	10.38755678	0.415319333	0.337495016	50.65820651	1002.852137	29.09999999	2080.911295	0.425734897	508.7472416	254.3736206	99.8581718	0	0	0	0	0	0	0
5:30:56	33.87931474	2087.515465	1.676150917	1.671890213	10.38755678	0.415319333	0.337495016	50.65820651	1002.852137	29.09999999	2080.911295	0.425734897	508.7472416	254.3736206	99.8581718	0	0	0	0	0	0	0
5:30:56	33.87931474	2087.515465	1.676150917	1.671890213	10.38755678	0.415319333	0.337495016	50.65820651	1002.852137	29.09999999	2080.911295	0.425734897	508.7472416	254.3736206	99.8581718	0	0	0	0	0	0	0
5:30:56	48.18775315	2082.012734	1.493917269	1.480119789	10.36434907	0.398403499	0.364221448	50.67860173	1002.323078	29.09999999	2076.963719	0.510776268	508.6041397	254.3020697	99.85808796	0	0	0	0	0	0	0
5:30:56	48.18775315	2082.012734	1.493917269	1.480119789	10.36434907	0.398403499	0.364221448	50.67860173	1002.323078	29.09999999	2076.963719	0.510776268	508.6041397	254.3020697	99.85808796	0	0	0	0	0	0	0
5:30:56	48.18775315	2082.012734	1.493917269	1.480119789	10.36434907	0.398403499	0.364221448	50.67860173	1002.323078	29.09999999	2076.963719	0.510776268	508.6041397	254.3020697	99.85808796	0	0	0	0	0	0	0
5:30:56	48.18775315	2082.012734	1.493917269	1.480119789	10.36434907	0.398403499	0.364221448	50.67860173	1002.323078	29.09999999	2076.963719	0.510776268	508.6041397	254.3020697	99.85808796	0	0	0	0	0	0	0
5:30:56	48.18775315	2082.012734	1.493917269	1.480119789	10.36434907	0.398403499	0.364221448	50.67860173	1002.323078	29.09999999	2076.963719	0.510776268	508.6041397	254.3020697	99.85808796	0	0	0	0	0	0	0
5:30:56	48.18775315	2082.012734	1.493917269	1.480119789	10.36434907	0.398403499	0.364221448	50.67860173	1002.323078	29.09999999	2076.963719	0.510776268	508.6041397	254.3020697	99.85808796	0	0	0	0	0	0	0
5:30:56	48.18775315	2082.012734	1.493917269	1.480119789	10.36434907	0.398403499	0.364221448	50.67860173	1002.323078	29.09999999	2076.963719	0.510776268	508.6041397	254.3020697	99.85808796	0	0	0	0	0	0	0
5:30:57	48.18775315	2082.012734	1.493917269	1.480119789	10.36434907	0.398403499	0.364221448	50.67860173	1002.323078	29.09999999	2076.963719	0.510776268	508.6041397	254.3020697	99.85808796	0	0	0	0	0	0	0
5:30:57	-101.7323424	2078.019536	1.452229642	1.499053332	10.35035472	0.383934591	0.375265381	50.68904409	1002.0522	29.1	2074.389128	0.554317449	508.5308715	254.2654357	99.85804504	0	0	0	0	0	0	0
5:30:57	-101.7323424	2078.019536	1.452229642	1.499053332	10.35035472	0.383934591	0.375265381	50.68904409	1002.0522	29.1	2074.389128	0.554317449	508.5308715	254.2654357	99.85804504	0	0	0	0	0	0	0
5:30:57	-101.7323424	2078.019536	1.452229642	1.499053332	10.35035472	0.383934591	0.375265381	50.68904409	1002.0522	29.1	2074.389128	0.554317449	508.5308715	254.2654357	99.85804504	0	0	0	0	0	0	0
5:30:57	-101.7323424	2078.019536	1.452229642	1.499053332	10.35035472	0.383934591	0.375265381	50.68904409	1002.0522	29.1	2074.389128	0.554317449	508.5308715	254.2654357	99.85804504	0	0	0	0	0	0	0
5:30:57	-101.7323424	2078.019536	1.452229642	1.499053332	10.35035472	0.383934591	0.375265381	50.68904409	1002.0522	29.1	2074.389128	0.554317449	508.5308715	254.2654357	99.85804504	0	0	0	0	0	0	0
5:30:57	-101.7323424	2078.019536	1.452229642	1.499053332	10.35035472	0.383934591	0.375265381	50.68904409	1002.0522	29.1	2074.389128	0.554317449	508.5308715	254.2654357	99.85804504	0	0	0	0	0	0	0
5:30:57	-101.7323424	2078.019536	1.452229642	1.499053332	10.35035472	0.383934591	0.375265381	50.68904409	1002.0522	29.1	2074.389128	0.554317449	508.5308715	254.2654357	99.85804504	0	0	0	0	0	0	0
5:30:57	-101.7323424	2078.019536	1.452229642	1.499053332	10.35035472	0.383934591	0.375265381	50.68904409	1002.0522	29.1	2074.389128	0.554317449	508.5308715	254.2654357	99.85804504	0	0	0	0	0	0	0
5:30:57	-121.2518073	2075.447466	1.442661577	1.306147306	10.34090962	0.373950511	0.378191875	50.69439057	1001.91351	29.1	2072.964954	0.576610534	508.4933582	254.2466791	99.85802306	0	0	0	0	0	0	0
5:30:57	-121.2518073	2075.447466	1.442661577	1.306147306	10.34090962	0.373950511	0.378191875	50.69439057	1001.91351	29.1	2072.964954	0.576610534	508.4933582	254.2466791	99.85802306	0	0	0	0	0	0	0
5:30:57	-121.2518073	2075.447466	1.442661577	1.306147306	10.34090962	0.373950511	0.378191875	50.69439057	1001.91351	29.1	2072.964954	0.576610534	508.4933582	254.2466791	99.85802306	0	0	0	0	0	0	0
5:30:57	-121.2518073	2075.447466	1.442661577	1.306147306	10.34090962	0.373950511	0.378191875	50.69439057	1001.91351	29.1	2072.964954	0.576610534	508.4933582	254.2466791	99.85802306	0	0	0	0	0	0	0
5:30:57	-121.2518073	2075.447466	1.442661577	1.306147306	10.34090962	0.373950511	0.378191875	50.69439057	1001.91351	29.1	2072.964954	0.576610534	508.4933582	254.2466791	99.85802306	0	0	0	0	0	0	0
5:30:57	-121.2518073	2075.447466	1.442661577	1.306147306	10.34090962	0.373950511	0.378191875	50.69439057	1001.91351	29.1	2072.964954	0.576610534	508.4933582	254.2466791	99.85802306	0	0	0	0	0	0	0
5:30:57	-121.2518073	2075.447466	1.442661577	1.306147306	10.34090962	0.373950511	0.378191875	50.69439057	1001.91351	29.1	2072.964954	0.576610534	508.4933582	254.2466791	99.85802306	0	0	0	0	0	0	0
5:30:57	-121.2518073	2075.447466	1.442661577	1.306147306	10.34090962	0.373950511	0.378191875	50.69439057	1001.91351	29.1	2072.964954	0.576610534	508.4933582	254.2466791	99.85802306	0	0	0	0	0	0	0
5:30:57	-121.2518073	2075.447466	1.442661577	1.306147306	10.34090962	0.373950511	0.378191875	50.69439057	1001.91351	29.1	2072.964954	0.576610534	508.4933582	254.2466791	99.85802306	0	0	0	0	0	0	0
5:30:57	-134.9160773	2075.898167	1.534802727	1.530859421	10.33607373	0.377446661	0.37829824	50.69712797	1001.842501	29.1	2071.606024	0.588024593	508.4741514	254.2370757	99.85801181	0	0	0	0	0	0	0
5:30:57	-134.9160773	2075.898167	1.534802727	1.530859421	10.33607373	0.377446661	0.37829824	50.69712797	1001.842501	29.1	2071.606024	0.588024593	508.4741514	254.2370757	99.85801181	0	0	0	0	0	0	0
5:30:57	-134.9160773	2075.898167	1.534802727	1.530859421	10.33607373	0.377446661	0.37829824	50.69712797	1001.842501	29.1	2071.606024	0.588024593	508.4741514	254.2370757	99.85801181	0	0	0	0	0	0	0
5:30:57	-134.9160773	2075.898167	1.534802727	1.530859421	10.33607373	0.377446661	0.37829824	50.69712797	1001.842501	29.1	2071.606024	0.588024593	508.4741514	254.2370757	99.85801181	0	0	0	0	0	0	0
5:30:57	-134.9160773	2075.898167	1.534802727	1.530859421	10.33607373	0.377446661	0.37829824	50.69712797	1001.842501	29.1	2071.606024	0.588024593	508.4741514	254.2370757	99.85801181	0	0	0	0	0	0	0
5:30:57	-134.9160773	2075.898167	1.534802727	1.530859421	10.33607373	0.377446661	0.37829824	50.69712797	1001.842501	29.1	2071.606024	0.588024593	508.4741514	254.2370757	99.85801181	0	0	0	0	0	0	0
5:30:57	-134.9160773	2075.898167	1.534802727	1.530859421	10.33607373	0.377446661	0.37829824	50.69712797	1001.842501	29.1	2071.606024	0.588024593	508.4741514	254.2370757	99.85801181	0	0	0	0	0	0	0
5:30:57	-134.9160773	2075.898167	1.534802727	1.530859421	10.33607373	0.377446661	0.37829824	50.69712797	1001.842501	29.1	2071.606024	0.588024593	508.4741514	254.2370757	99.85801181	0	0	0	0	0	0	0
5:30:57	-130.9098316	2074.688869	1.495274996	1.481192023	10.33115775	0.372044691	0.377464699	50.84492952	1001.741241	29.1	2070.60226	0.642668592	509.9044055	254.9519588	99.85898204	0	0	0	0	0	0	0
5:30:57	-130.9098316	2074.688869	1.495274996	1.481192023	10.33115775	0.372044691	0.377464699	50.84492952	1001.741241	29.1	2070.60226	0.642668592	509.9044055	254.9519588	99.85898204	0	0	0	0	0	0	0
5:30:57	-130.9098316	2074.688869	1.495274996	1.481192023	10.33115775	0.372044691	0.377464699	50.84492952	1001.741241	29.1	2070.60226	0.642668592	509.9044055	254.9519588	99.85898204	0	0	0	0	0	0	0
5:30:57	-130.9098316	2074.688869	1.495274996	1.481192023	10.33115775	0.372044691	0.377464699	50.84492952	1001.741241	29.1	2070.60226	0.642668592	509.9044055	254.9519588	99.85898204	0	0	0	0	0	0	0
5:30:57	-130.9098316	2074.688869	1.495274996	1.481192023	10.33115775	0.372044691	0.377464699	50.84492952	1001.741241	29.1	2070.60226	0.642668592	509.9044055	254.9519588	99.85898204	0	0	0	0	0	0	0
5:30:57	-130.9098316	2074.688869	1.495274996	1.481192023	10.33115775	0.372044691	0.377464699	50.84492952	1001.741241	29.1	2070.60226	0.642668592	509.9044055	254.9519588	99.85898204	0	0	0	0	0	0	0
5:30:57	-130.9098316	2074.688869	1.495274996	1.481192023	10.33115775	0.372044691	0.377464699	50.84492952	1001.741241	29.1	2070.60226	0.642668592	509.9044055	254.9519588	99.85898204	0	0	0	0	0	0	0
5:30:58	-130.9098316	2074.688869	1.495274996	1.481192023	10.33115775	0.372044691	0.377464699	50.84492952	1001.741241	29.1	2070.60226	0.642668592	509.9044055	254.9519588	99.85898204	0	0	0	0	0	0	0
5:30:58	-130.9098316	2074.688869	1.495274996	1.481192023	10.33115775	0.372044691	0.377464699	50.84492952	1001.741241	29.1	2070.60226	0.642668592	509.9044055	254.9519588	99.85898204	0	0	0	0	0	0	0
5:30:58	-10.87895378	2077.052413	1.335812798	1.217002316	10.34839277	-0.163273118	0.299957926	50.92060392	1001.689395	29.1	2070.151069	0.670646319	510.6366956	255.3179789	99.85947881	0	0	0	0	0	0	0
5:30:58	-10.87895378	2077.052413	1.335812798	1.217002316	10.34839277	-0.163273118	0.299957926	50.92060392	1001.689395	29.1	2070.151069	0.670646319	510.6366956	255.3179789	99.85947881	0	0	0	0	0	0	0
5:30:58	-10.87895378	2077.052413	1.335812798	1.217002316	10.34839277	-0.163273118	0.299957926	50.92060392	1001.689395	29.1	2070.151069	0.670646319	510.6366956	255.3179789	99.85947881	0	0	0	0	0	0	0
5:30:58	-10.87895378	2077.052413	1.335812798	1.217002316	10.34839277	-0.163273118	0.299957926	50.92060392	1001.689395	29.1	2070.151069	0.670646319	510.6366956	255.3179789	99.85947881	0	0	0	0	0	0	0
5:30:58	-10.87895378	2077.052413	1.335812798	1.217002316	10.34839277	-0.163273118	0.299957926	50.92060392	1001.689395	29.1	2070.151069	0.670646319	510.6366956	255.3179789	99.85947881	0	0	0	0	0	0	0
5:30:58	-10.87895378	2077.052413	1.335812798	1.217002316	10.34839277	-0.163273118	0.299957926	50.92060392	1001.689395	29.1	2070.151069	0.670646319	510.6366956	255.3179789	99.85947881	0	0	0	0	0	0	0
5:30:58	-10.87895378	2077.052413	1.335812798	1.217002316	10.34839277	-0.163273118	0.299957926	50.92060392	1001.689395	29.1	2070.151069	0.670646319	510.6366956	255.3179789	99.85947881	0	0	0	0	0	0	0
5:30:58	-10.87895378	2077.052413	1.335812798	1.217002316	10.34839277	-0.163273118	0.299957926	50.92060392	1001.689395	29.1	2070.151069	0.670646319	510.6366956	255.3179789	99.85947881	0	0	0	0	0	0	0
5:30:58	10.89152767	2091.789332	1.095752153	0.886201186	10.4506971	-1.568923837	-0.180517542	50.9593492	1001.66285	29.1	2070.186716	0.684970915	511.0116282	255.5053812	99.85973315	0	0	0	0	0	0	0
5:30:58	10.89152767	2091.789332	1.095752153	0.886201186	10.4506971	-1.568923837	-0.180517542	50.9593492	1001.66285	29.1	2070.186716	0.684970915	511.0116282	255.5053812	99.85973315	0	0	0	0	0	0	0
5:30:58	10.89152767	2091.789332	1.095752153	0.886201186	10.4506971	-1.568923837	-0.180517542	50.9593492	1001.66285	29.1	2070.186716	0.684970915	511.0116282	255.5053812	99.85973315	0	0	0	0	0	0	0
5:30:58	10.89152767	2091.789332	1.095752153	0.886201186	10.4506971	-1.568923837	-0.180517542	50.9593492	1001.66285	29.1	2070.186716	0.684970915	511.0116282	255.5053812	99.85973315	0	0	0	0	0	0	0
5:30:58	10.89152767	2091.789332	1.095752153	0.886201186	10.4506971	-1.568923837	-0.180517542	50.9593492	1001.66285	29.1	2070.186716	0.684970915	511.0116282	255.5053812	99.85973315	0	0	0	0	0	0	0
5:30:58	10.89152767	2091.789332	1.095752153	0.886201186	10.4506971	-1.568923837	-0.180517542	50.9593492	1001.66285	29.1	2070.186716	0.684970915	511.0116282	255.5053812	99.85973315	0	0	0	0	0	0	0
5:30:58	10.89152767	2091.789332	1.095752153	0.886201186	10.4506971	-1.568923837	-0.180517542	50.9593492	1001.66285	29.1	2070.186716	0.684970915	511.0116282	255.5053812	99.85973315	0	0	0	0	0	0	0
5:30:58	10.89152767	2091.789332	1.095752153	0.886201186	10.4506971	-1.568923837	-0.180517542	50.9593492	1001.66285	29.1	2070.186716	0.684970915	511.0116282	255.5053812	99.85973315	0	0	0	0	0	0	0
5:30:58	213.2677982	2126.179306	0.355433102	-0.018656993	10.68628491	-3.466185004	-1.206728981	50.97918679	1001.972459	29.1	2071.034374	0.643505109	511.2035936	255.6013312	99.85986337	0	0	0	0	0	0	0
5:30:58	213.2677982	2126.179306	0.355433102	-0.018656993	10.68628491	-3.466185004	-1.206728981	50.97918679	1001.972459	29.1	2071.034374	0.643505109	511.2035936	255.6013312	99.85986337	0	0	0	0	0	0	0
5:30:58	213.2677982	2126.179306	0.355433102	-0.018656993	10.68628491	-3.466185004	-1.206728981	50.97918679	1001.972459	29.1	2071.034374	0.643505109	511.2035936	255.6013312	99.85986337	0	0	0	0	0	0	0
5:30:58	213.2677982	2126.179306	0.355433102	-0.018656993	10.68628491	-3.466185004	-1.206728981	50.97918679	1001.972459	29.1	2071.034374	0.643505109	511.2035936	255.6013312	99.85986337	0	0	0	0	0	0	0
5:30:58	213.2677982	2126.179306	0.355433102	-0.018656993	10.68628491	-3.466185004	-1.206728981	50.97918679	1001.972459	29.1	2071.034374	0.643505109	511.2035936	255.6013312	99.85986337	0	0	0	0	0	0	0
5:30:58	213.2677982	2126.179306	0.355433102	-0.018656993	10.68628491	-3.466185004	-1.206728981	50.97918679	1001.972459	29.1	2071.034374	0.643505109	511.2035936	255.6013312	99.85986337	0	0	0	0	0	0	0
5:30:58	213.2677982	2126.179306	0.355433102	-0.018656993	10.68628491	-3.466185004	-1.206728981	50.97918679	1001.972459	29.1	2071.034374	0.643505109	511.2035936	255.6013312	99.85986337	0	0	0	0	0	0	0
5:30:58	213.2677982	2126.179306	0.355433102	-0.018656993	10.68628491	-3.466185004	-1.206728981	50.97918679	1001.972459	29.1	2071.034374	0.643505109	511.2035936	255.6013312	99.85986337	0	0	0	0	0	0	0
5:30:58	213.2677982	2126.179306	0.355433102	-0.018656993	10.68628491	-3.466185004	-1.206728981	50.97918679	1001.972459	29.1	2071.034374	0.643505109	511.2035936	255.6013312	99.85986337	0	0	0	0	0	0	0
5:30:58	426.5187287	2188.734293	-0.468138252	-0.51125638	11.10065788	-5.377262722	-2.575661239	50.94054364	1002.596387	29.1	2073.150408	0.622274616	511.3018799	255.6504576	99.85993005	0	0	0	0	0	0	0
5:30:58	426.5187287	2188.734293	-0.468138252	-0.51125638	11.10065788	-5.377262722	-2.575661239	50.94054364	1002.596387	29.1	2073.150408	0.622274616	511.3018799	255.6504576	99.85993005	0	0	0	0	0	0	0
5:30:58	426.5187287	2188.734293	-0.468138252	-0.51125638	11.10065788	-5.377262722	-2.575661239	50.94054364	1002.596387	29.1	2073.150408	0.622274616	511.3018799	255.6504576	99.85993005	0	0	0	0	0	0	0
5:30:58	426.5187287	2188.734293	-0.468138252	-0.51125638	11.10065788	-5.377262722	-2.575661239	50.94054364	1002.596387	29.1	2073.150408	0.622274616	511.3018799	255.6504576	99.85993005	0	0	0	0	0	0	0
5:30:58	426.5187287	2188.734293	-0.468138252	-0.51125638	11.10065788	-5.377262722	-2.575661239	50.94054364	1002.596387	29.1	2073.150408	0.622274616	511.3018799	255.6504576	99.85993005	0	0	0	0	0	0	0
5:30:59	426.5187287	2188.734293	-0.468138252	-0.51125638	11.10065788	-5.377262722	-2.575661239	50.94054364	1002.596387	29.1	2073.150408	0.622274616	511.3018799	255.6504576	99.85993005	0	0	0	0	0	0	0
5:30:59	426.5187287	2188.734293	-0.468138252	-0.51125638	11.10065788	-5.377262722	-2.575661239	50.94054364	1002.596387	29.1	2073.150408	0.622274616	511.3018799	255.6504576	99.85993005	0	0	0	0	0	0	0
5:30:59	426.5187287	2188.734293	-0.468138252	-0.51125638	11.10065788	-5.377262722	-2.575661239	50.94054364	1002.596387	29.1	2073.150408	0.622274616	511.3018799	255.6504576	99.85993005	0	0	0	0	0	0	0
5:30:59	439.0729731	2279.999814	-1.328822785	-1.074907267	11.68779283	-7.051518514	-4.106010554	50.92075834	1002.915838	29.1	2077.234329	0.526604603	511.3522025	255.6756103	99.85996418	0	0	0	0	0	0	0
5:30:59	439.0729731	2279.999814	-1.328822785	-1.074907267	11.68779283	-7.051518514	-4.106010554	50.92075834	1002.915838	29.1	2077.234329	0.526604603	511.3522025	255.6756103	99.85996418	0	0	0	0	0	0	0
5:30:59	439.0729731	2279.999814	-1.328822785	-1.074907267	11.68779283	-7.051518514	-4.106010554	50.92075834	1002.915838	29.1	2077.234329	0.526604603	511.3522025	255.6756103	99.85996418	0	0	0	0	0	0	0
5:30:59	439.0729731	2279.999814	-1.328822785	-1.074907267	11.68779283	-7.051518514	-4.106010554	50.92075834	1002.915838	29.1	2077.234329	0.526604603	511.3522025	255.6756103	99.85996418	0	0	0	0	0	0	0
5:30:59	439.0729731	2279.999814	-1.328822785	-1.074907267	11.68779283	-7.051518514	-4.106010554	50.92075834	1002.915838	29.1	2077.234329	0.526604603	511.3522025	255.6756103	99.85996418	0	0	0	0	0	0	0
5:30:59	439.0729731	2279.999814	-1.328822785	-1.074907267	11.68779283	-7.051518514	-4.106010554	50.92075834	1002.915838	29.1	2077.234329	0.526604603	511.3522025	255.6756103	99.85996418	0	0	0	0	0	0	0
5:30:59	439.0729731	2279.999814	-1.328822785	-1.074907267	11.68779283	-7.051518514	-4.106010554	50.92075834	1002.915838	29.1	2077.234329	0.526604603	511.3522025	255.6756103	99.85996418	0	0	0	0	0	0	0
5:30:59	439.0729731	2279.999814	-1.328822785	-1.074907267	11.68779283	-7.051518514	-4.106010554	50.92075834	1002.915838	29.1	2077.234329	0.526604603	511.3522025	255.6756103	99.85996418	0	0	0	0	0	0	0
5:30:59	493.4882982	2391.478377	-1.645725266	-1.433112521	12.35099793	-8.179945479	-5.532325404	50.91062827	1003.079397	29.1	2083.544816	0.367221557	511.3779677	255.6884885	99.85998166	0	0	0	0	0	0	0
5:30:59	493.4882982	2391.478377	-1.645725266	-1.433112521	12.35099793	-8.179945479	-5.532325404	50.91062827	1003.079397	29.1	2083.544816	0.367221557	511.3779677	255.6884885	99.85998166	0	0	0	0	0	0	0
5:30:59	493.4882982	2391.478377	-1.645725266	-1.433112521	12.35099793	-8.179945479	-5.532325404	50.91062827	1003.079397	29.1	2083.544816	0.367221557	511.3779677	255.6884885	99.85998166	0	0	0	0	0	0	0
5:30:59	493.4882982	2391.478377	-1.645725266	-1.433112521	12.35099793	-8.179945479	-5.532325404	50.91062827	1003.079397	29.1	2083.544816	0.367221557	511.3779677	255.6884885	99.85998166	0	0	0	0	0	0	0
5:30:59	493.4882982	2391.478377	-1.645725266	-1.433112521	12.35099793	-8.179945479	-5.532325404	50.91062827	1003.079397	29.1	2083.544816	0.367221557	511.3779677	255.6884885	99.85998166	0	0	0	0	0	0	0
5:30:59	493.4882982	2391.478377	-1.645725266	-1.433112521	12.35099793	-8.179945479	-5.532325404	50.91062827	1003.079397	29.1	2083.544816	0.367221557	511.3779677	255.6884885	99.85998166	0	0	0	0	0	0	0
5:30:59	493.4882982	2391.478377	-1.645725266	-1.433112521	12.35099793	-8.179945479	-5.532325404	50.91062827	1003.079397	29.1	2083.544816	0.367221557	511.3779677	255.6884885	99.85998166	0	0	0	0	0	0	0
5:30:59	493.4882982	2391.478377	-1.645725266	-1.433112521	12.35099793	-8.179945479	-5.532325404	50.91062827	1003.079397	29.1	2083.544816	0.367221557	511.3779677	255.6884885	99.85998166	0	0	0	0	0	0	0
5:30:59	493.4882982	2391.478377	-1.645725266	-1.433112521	12.35099793	-8.179945479	-5.532325404	50.91062827	1003.079397	29.1	2083.544816	0.367221557	511.3779677	255.6884885	99.85998166	0	0	0	0	0	0	0
5:30:59	504.9868167	2510.632025	-0.653787336	-0.591313611	12.96314294	-7.710756085	-6.545230607	50.90544167	1003.796739	29.1	2092.900378	0.188017437	511.3911595	255.6950821	99.85999061	0	0	0	0	0	0	0
5:30:59	504.9868167	2510.632025	-0.653787336	-0.591313611	12.96314294	-7.710756085	-6.545230607	50.90544167	1003.796739	29.1	2092.900378	0.188017437	511.3911595	255.6950821	99.85999061	0	0	0	0	0	0	0
5:30:59	504.9868167	2510.632025	-0.653787336	-0.591313611	12.96314294	-7.710756085	-6.545230607	50.90544167	1003.796739	29.1	2092.900378	0.188017437	511.3911595	255.6950821	99.85999061	0	0	0	0	0	0	0
5:30:59	504.9868167	2510.632025	-0.653787336	-0.591313611	12.96314294	-7.710756085	-6.545230607	50.90544167	1003.796739	29.1	2092.900378	0.188017437	511.3911595	255.6950821	99.85999061	0	0	0	0	0	0	0
5:30:59	504.9868167	2510.632025	-0.653787336	-0.591313611	12.96314294	-7.710756085	-6.545230607	50.90544167	1003.796739	29.1	2092.900378	0.188017437	511.3911595	255.6950821	99.85999061	0	0	0	0	0	0	0
5:30:59	504.9868167	2510.632025	-0.653787336	-0.591313611	12.96314294	-7.710756085	-6.545230607	50.90544167	1003.796739	29.1	2092.900378	0.188017437	511.3911595	255.6950821	99.85999061	0	0	0	0	0	0	0
5:30:59	504.9868167	2510.632025	-0.653787336	-0.591313611	12.96314294	-7.710756085	-6.545230607	50.90544167	1003.796739	29.1	2092.900378	0.188017437	511.3911595	255.6950821	99.85999061	0	0	0	0	0	0	0
5:30:59	504.9868167	2510.632025	-0.653787336	-0.591313611	12.96314294	-7.710756085	-6.545230607	50.90544167	1003.796739	29.1	2092.900378	0.188017437	511.3911595	255.6950821	99.85999061	0	0	0	0	0	0	0
5:30:59	290.4968021	2573.799701	0.641340884	0.542871431	13.23169719	-6.014915116	-6.625662071	50.90278614	1004.389299	29.1	2105.04529	0.096264928	511.6663136	255.832658	99.86048319	0	0	0	0	0	0	0
5:30:59	290.4968021	2573.799701	0.641340884	0.542871431	13.23169719	-6.014915116	-6.625662071	50.90278614	1004.389299	29.1	2105.04529	0.096264928	511.6663136	255.832658	99.86048319	0	0	0	0	0	0	0
5:30:59	290.4968021	2573.799701	0.641340884	0.542871431	13.23169719	-6.014915116	-6.625662071	50.90278614	1004.389299	29.1	2105.04529	0.096264928	511.6663136	255.832658	99.86048319	0	0	0	0	0	0	0
5:30:59	290.4968021	2573.799701	0.641340884	0.542871431	13.23169719	-6.014915116	-6.625662071	50.90278614	1004.389299	29.1	2105.04529	0.096264928	511.6663136	255.832658	99.86048319	0	0	0	0	0	0	0
5:31:00	290.4968021	2573.799701	0.641340884	0.542871431	13.23169719	-6.014915116	-6.625662071	50.90278614	1004.389299	29.1	2105.04529	0.096264928	511.6663136	255.832658	99.86048319	0	0	0	0	0	0	0
5:31:00	290.4968021	2573.799701	0.641340884	0.542871431	13.23169719	-6.014915116	-6.625662071	50.90278614	1004.389299	29.1	2105.04529	0.096264928	511.6663136	255.832658	99.86048319	0	0	0	0	0	0	0
5:31:00	290.4968021	2573.799701	0.641340884	0.542871431	13.23169719	-6.014915116	-6.625662071	50.90278614	1004.389299	29.1	2105.04529	0.096264928	511.6663136	255.832658	99.86048319	0	0	0	0	0	0	0
5:31:00	290.4968021	2573.799701	0.641340884	0.542871431	13.23169719	-6.014915116	-6.625662071	50.90278614	1004.389299	29.1	2105.04529	0.096264928	511.6663136	255.832658	99.86048319	0	0	0	0	0	0	0
5:31:00	25.4663787	2579.213527	1.779134533	1.551934173	13.18429296	-4.099388539	-5.98152298	50.9014265	1004.692689	29.1	2117.018212	0.049287643	511.8071926	255.9030969	99.86073539	0	0	0	0	0	0	0
5:31:00	25.4663787	2579.213527	1.779134533	1.551934173	13.18429296	-4.099388539	-5.98152298	50.9014265	1004.692689	29.1	2117.018212	0.049287643	511.8071926	255.9030969	99.86073539	0	0	0	0	0	0	0
5:31:00	25.4663787	2579.213527	1.779134533	1.551934173	13.18429296	-4.099388539	-5.98152298	50.9014265	1004.692689	29.1	2117.018212	0.049287643	511.8071926	255.9030969	99.86073539	0	0	0	0	0	0	0
5:31:00	25.4663787	2579.213527	1.779134533	1.551934173	13.18429296	-4.099388539	-5.98152298	50.9014265	1004.692689	29.1	2117.018212	0.049287643	511.8071926	255.9030969	99.86073539	0	0	0	0	0	0	0
5:31:00	25.4663787	2579.213527	1.779134533	1.551934173	13.18429296	-4.099388539	-5.98152298	50.9014265	1004.692689	29.1	2117.018212	0.049287643	511.8071926	255.9030969	99.86073539	0	0	0	0	0	0	0
5:31:00	25.4663787	2579.213527	1.779134533	1.551934173	13.18429296	-4.099388539	-5.98152298	50.9014265	1004.692689	29.1	2117.018212	0.049287643	511.8071926	255.9030969	99.86073539	0	0	0	0	0	0	0
5:31:00	25.4663787	2579.213527	1.779134533	1.551934173	13.18429296	-4.099388539	-5.98152298	50.9014265	1004.692689	29.1	2117.018212	0.049287643	511.8071926	255.9030969	99.86073539	0	0	0	0	0	0	0
5:31:00	25.4663787	2579.213527	1.779134533	1.551934173	13.18429296	-4.099388539	-5.98152298	50.9014265	1004.692689	29.1	2117.018212	0.049287643	511.8071926	255.9030969	99.86073539	0	0	0	0	0	0	0
5:31:00	25.4663787	2579.213527	1.779134533	1.551934173	13.18429296	-4.099388539	-5.98152298	50.9014265	1004.692689	29.1	2117.018212	0.049287643	511.8071926	255.9030969	99.86073539	0	0	0	0	0	0	0
5:31:00	-113.5770461	2536.617558	2.831372881	2.238950297	12.86076599	-2.206022932	-4.803547766	50.90073037	1004.848025	29.1	2128.295485	0.025235273	511.8793226	255.9391616	99.86086452	0	0	0	0	0	0	0
5:31:00	-113.5770461	2536.617558	2.831372881	2.238950297	12.86076599	-2.206022932	-4.803547766	50.90073037	1004.848025	29.1	2128.295485	0.025235273	511.8793226	255.9391616	99.86086452	0	0	0	0	0	0	0
5:31:00	-113.5770461	2536.617558	2.831372881	2.238950297	12.86076599	-2.206022932	-4.803547766	50.90073037	1004.848025	29.1	2128.295485	0.025235273	511.8793226	255.9391616	99.86086452	0	0	0	0	0	0	0
5:31:00	-113.5770461	2536.617558	2.831372881	2.238950297	12.86076599	-2.206022932	-4.803547766	50.90073037	1004.848025	29.1	2128.295485	0.025235273	511.8793226	255.9391616	99.86086452	0	0	0	0	0	0	0
5:31:00	-113.5770461	2536.617558	2.831372881	2.238950297	12.86076599	-2.206022932	-4.803547766	50.90073037	1004.848025	29.1	2128.295485	0.025235273	511.8793226	255.9391616	99.86086452	0	0	0	0	0	0	0
5:31:00	-113.5770461	2536.617558	2.831372881	2.238950297	12.86076599	-2.206022932	-4.803547766	50.90073037	1004.848025	29.1	2128.295485	0.025235273	511.8793226	255.9391616	99.86086452	0	0	0	0	0	0	0
5:31:00	-113.5770461	2536.617558	2.831372881	2.238950297	12.86076599	-2.206022932	-4.803547766	50.90073037	1004.848025	29.1	2128.295485	0.025235273	511.8793226	255.9391616	99.86086452	0	0	0	0	0	0	0
5:31:00	-113.5770461	2536.617558	2.831372881	2.238950297	12.86076599	-2.206022932	-4.803547766	50.90073037	1004.848025	29.1	2128.295485	0.025235273	511.8793226	255.9391616	99.86086452	0	0	0	0	0	0	0
5:31:00	-237.7239036	2460.077238	3.814358915	3.086814552	12.35749619	-0.602115741	-3.390576456	50.90037395	1002.937493	29.1	2137.742536	0.01292046	511.9162532	255.9576267	99.86093064	0	0	0	0	0	0	0
5:31:00	-237.7239036	2460.077238	3.814358915	3.086814552	12.35749619	-0.602115741	-3.390576456	50.90037395	1002.937493	29.1	2137.742536	0.01292046	511.9162532	255.9576267	99.86093064	0	0	0	0	0	0	0
5:31:00	-237.7239036	2460.077238	3.814358915	3.086814552	12.35749619	-0.602115741	-3.390576456	50.90037395	1002.937493	29.1	2137.742536	0.01292046	511.9162532	255.9576267	99.86093064	0	0	0	0	0	0	0
5:31:00	-237.7239036	2460.077238	3.814358915	3.086814552	12.35749619	-0.602115741	-3.390576456	50.90037395	1002.937493	29.1	2137.742536	0.01292046	511.9162532	255.9576267	99.86093064	0	0	0	0	0	0	0
5:31:00	-237.7239036	2460.077238	3.814358915	3.086814552	12.35749619	-0.602115741	-3.390576456	50.90037395	1002.937493	29.1	2137.742536	0.01292046	511.9162532	255.9576267	99.86093064	0	0	0	0	0	0	0
5:31:00	-237.7239036	2460.077238	3.814358915	3.086814552	12.35749619	-0.602115741	-3.390576456	50.90037395	1002.937493	29.1	2137.742536	0.01292046	511.9162532	255.9576267	99.86093064	0	0	0	0	0	0	0
5:31:00	-237.7239036	2460.077238	3.814358915	3.086814552	12.35749619	-0.602115741	-3.390576456	50.90037395	1002.937493	29.1	2137.742536	0.01292046	511.9162532	255.9576267	99.86093064	0	0	0	0	0	0	0
5:31:00	-237.7239036	2460.077238	3.814358915	3.086814552	12.35749619	-0.602115741	-3.390576456	50.90037395	1002.937493	29.1	2137.742536	0.01292046	511.9162532	255.9576267	99.86093064	0	0	0	0	0	0	0
5:31:00	-124.4051586	2356.200306	3.949503764	3.217169051	11.74223005	0.29450874	-1.989167146	50.99779146	1001.9593	29.1	2144.751443	0.006615275	511.9351616	255.9670809	99.86096449	0	0	0	0	0	0	0
5:31:00	-124.4051586	2356.200306	3.949503764	3.217169051	11.74223005	0.29450874	-1.989167146	50.99779146	1001.9593	29.1	2144.751443	0.006615275	511.9351616	255.9670809	99.86096449	0	0	0	0	0	0	0
5:31:00	-124.4051586	2356.200306	3.949503764	3.217169051	11.74223005	0.29450874	-1.989167146	50.99779146	1001.9593	29.1	2144.751443	0.006615275	511.9351616	255.9670809	99.86096449	0	0	0	0	0	0	0
5:31:01	-124.4051586	2356.200306	3.949503764	3.217169051	11.74223005	0.29450874	-1.989167146	50.99779146	1001.9593	29.1	2144.751443	0.006615275	511.9351616	255.9670809	99.86096449	0	0	0	0	0	0	0
5:31:01	-124.4051586	2356.200306	3.949503764	3.217169051	11.74223005	0.29450874	-1.989167146	50.99779146	1001.9593	29.1	2144.751443	0.006615275	511.9351616	255.9670809	99.86096449	0	0	0	0	0	0	0
5:31:01	-124.4051586	2356.200306	3.949503764	3.217169051	11.74223005	0.29450874	-1.989167146	50.99779146	1001.9593	29.1	2144.751443	0.006615275	511.9351616	255.9670809	99.86096449	0	0	0	0	0	0	0
5:31:01	-124.4051586	2356.200306	3.949503764	3.217169051	11.74223005	0.29450874	-1.989167146	50.99779146	1001.9593	29.1	2144.751443	0.006615275	511.9351616	255.9670809	99.86096449	0	0	0	0	0	0	0
5:31:01	-124.4051586	2356.200306	3.949503764	3.217169051	11.74223005	0.29450874	-1.989167146	50.99779146	1001.9593	29.1	2144.751443	0.006615275	511.9351616	255.9670809	99.86096449	0	0	0	0	0	0	0
5:31:01	-124.4051586	2356.200306	3.949503764	3.217169051	11.74223005	0.29450874	-1.989167146	50.99779146	1001.9593	29.1	2144.751443	0.006615275	511.9351616	255.9670809	99.86096449	0	0	0	0	0	0	0
5:31:01	-115.0938092	2256.656852	3.645025927	3.045750554	11.19694979	0.521900475	-0.984469579	51.04766923	1001.458466	29.1	2147.506539	0.003387021	511.9448428	255.9719214	99.86098182	0	0	0	0	0	0	0
5:31:01	-115.0938092	2256.656852	3.645025927	3.045750554	11.19694979	0.521900475	-0.984469579	51.04766923	1001.458466	29.1	2147.506539	0.003387021	511.9448428	255.9719214	99.86098182	0	0	0	0	0	0	0
5:31:01	-115.0938092	2256.656852	3.645025927	3.045750554	11.19694979	0.521900475	-0.984469579	51.04766923	1001.458466	29.1	2147.506539	0.003387021	511.9448428	255.9719214	99.86098182	0	0	0	0	0	0	0
5:31:01	-115.0938092	2256.656852	3.645025927	3.045750554	11.19694979	0.521900475	-0.984469579	51.04766923	1001.458466	29.1	2147.506539	0.003387021	511.9448428	255.9719214	99.86098182	0	0	0	0	0	0	0
5:31:01	-115.0938092	2256.656852	3.645025927	3.045750554	11.19694979	0.521900475	-0.984469579	51.04766923	1001.458466	29.1	2147.506539	0.003387021	511.9448428	255.9719214	99.86098182	0	0	0	0	0	0	0
5:31:01	-115.0938092	2256.656852	3.645025927	3.045750554	11.19694979	0.521900475	-0.984469579	51.04766923	1001.458466	29.1	2147.506539	0.003387021	511.9448428	255.9719214	99.86098182	0	0	0	0	0	0	0
5:31:01	-115.0938092	2256.656852	3.645025927	3.045750554	11.19694979	0.521900475	-0.984469579	51.04766923	1001.458466	29.1	2147.506539	0.003387021	511.9448428	255.9719214	99.86098182	0	0	0	0	0	0	0
5:31:01	-115.0938092	2256.656852	3.645025927	3.045750554	11.19694979	0.521900475	-0.984469579	51.04766923	1001.458466	29.1	2147.506539	0.003387021	511.9448428	255.9719214	99.86098182	0	0	0	0	0	0	0
5:31:01	-227.6119983	2179.64002	2.913925275	2.575296284	10.81777429	0.508061043	-0.369400424	51.07320664	1001.202038	29.1	2123.54466	0.001734155	511.9497995	255.9743998	99.86099069	0	0	0	0	0	0	0
5:31:01	-227.6119983	2179.64002	2.913925275	2.575296284	10.81777429	0.508061043	-0.369400424	51.07320664	1001.202038	29.1	2123.54466	0.001734155	511.9497995	255.9743998	99.86099069	0	0	0	0	0	0	0
5:31:01	-227.6119983	2179.64002	2.913925275	2.575296284	10.81777429	0.508061043	-0.369400424	51.07320664	1001.202038	29.1	2123.54466	0.001734155	511.9497995	255.9743998	99.86099069	0	0	0	0	0	0	0
5:31:01	-227.6119983	2179.64002	2.913925275	2.575296284	10.81777429	0.508061043	-0.369400424	51.07320664	1001.202038	29.1	2123.54466	0.001734155	511.9497995	255.9743998	99.86099069	0	0	0	0	0	0	0
5:31:01	-227.6119983	2179.64002	2.913925275	2.575296284	10.81777429	0.508061043	-0.369400424	51.07320664	1001.202038	29.1	2123.54466	0.001734155	511.9497995	255.9743998	99.86099069	0	0	0	0	0	0	0
5:31:01	-227.6119983	2179.64002	2.913925275	2.575296284	10.81777429	0.508061043	-0.369400424	51.07320664	1001.202038	29.1	2123.54466	0.001734155	511.9497995	255.9743998	99.86099069	0	0	0	0	0	0	0
5:31:01	-227.6119983	2179.64002	2.913925275	2.575296284	10.81777429	0.508061043	-0.369400424	51.07320664	1001.202038	29.1	2123.54466	0.001734155	511.9497995	255.9743998	99.86099069	0	0	0	0	0	0	0
5:31:01	-227.6119983	2179.64002	2.913925275	2.575296284	10.81777429	0.508061043	-0.369400424	51.07320664	1001.202038	29.1	2123.54466	0.001734155	511.9497995	255.9743998	99.86099069	0	0	0	0	0	0	0
5:31:01	0.467792858	2136.74041	2.371601741	2.321527697	10.61212444	0.483615254	-0.019637017	51.1262818	1001.581684	29.1	2106.561338	0.098487887	512.5033373	256.2512687	99.86139523	0	0	0	0	0	0	0
5:31:01	0.467792858	2136.74041	2.371601741	2.321527697	10.61212444	0.483615254	-0.019637017	51.1262818	1001.581684	29.1	2106.561338	0.098487887	512.5033373	256.2512687	99.86139523	0	0	0	0	0	0	0
5:31:01	0.467792858	2136.74041	2.371601741	2.321527697	10.61212444	0.483615254	-0.019637017	51.1262818	1001.581684	29.1	2106.561338	0.098487887	512.5033373	256.2512687	99.86139523	0	0	0	0	0	0	0
5:31:01	0.467792858	2136.74041	2.371601741	2.321527697	10.61212444	0.483615254	-0.019637017	51.1262818	1001.581684	29.1	2106.561338	0.098487887	512.5033373	256.2512687	99.86139523	0	0	0	0	0	0	0
5:31:01	0.467792858	2136.74041	2.371601741	2.321527697	10.61212444	0.483615254	-0.019637017	51.1262818	1001.581684	29.1	2106.561338	0.098487887	512.5033373	256.2512687	99.86139523	0	0	0	0	0	0	0
5:31:01	0.467792858	2136.74041	2.371601741	2.321527697	10.61212444	0.483615254	-0.019637017	51.1262818	1001.581684	29.1	2106.561338	0.098487887	512.5033373	256.2512687	99.86139523	0	0	0	0	0	0	0
5:31:01	0.467792858	2136.74041	2.371601741	2.321527697	10.61212444	0.483615254	-0.019637017	51.1262818	1001.581684	29.1	2106.561338	0.098487887	512.5033373	256.2512687	99.86139523	0	0	0	0	0	0	0
5:31:01	0.467792858	2136.74041	2.371601741	2.321527697	10.61212444	0.483615254	-0.019637017	51.1262818	1001.581684	29.1	2106.561338	0.098487887	512.5033373	256.2512687	99.86139523	0	0	0	0	0	0	0
5:31:01	0.467792858	2136.74041	2.371601741	2.321527697	10.61212444	0.483615254	-0.019637017	51.1262818	1001.581684	29.1	2106.561338	0.098487887	512.5033373	256.2512687	99.86139523	0	0	0	0	0	0	0
5:31:01	-32.70800206	2111.602258	1.981668091	1.714742181	10.49396771	0.45539501	0.177769847	51.21105628	1001.776062	29.1	2094.240077	0.245625798	513.5801887	256.7898896	99.86217836	0	0	0	0	0	0	0
5:31:02	-32.70800206	2111.602258	1.981668091	1.714742181	10.49396771	0.45539501	0.177769847	51.21105628	1001.776062	29.1	2094.240077	0.245625798	513.5801887	256.7898896	99.86217836	0	0	0	0	0	0	0
5:31:02	-32.70800206	2111.602258	1.981668091	1.714742181	10.49396771	0.45539501	0.177769847	51.21105628	1001.776062	29.1	2094.240077	0.245625798	513.5801887	256.7898896	99.86217836	0	0	0	0	0	0	0
5:31:02	-32.70800206	2111.602258	1.981668091	1.714742181	10.49396771	0.45539501	0.177769847	51.21105628	1001.776062	29.1	2094.240077	0.245625798	513.5801887	256.7898896	99.86217836	0	0	0	0	0	0	0
5:31:02	-32.70800206	2111.602258	1.981668091	1.714742181	10.49396771	0.45539501	0.177769847	51.21105628	1001.776062	29.1	2094.240077	0.245625798	513.5801887	256.7898896	99.86217836	0	0	0	0	0	0	0
5:31:02	-32.70800206	2111.602258	1.981668091	1.714742181	10.49396771	0.45539501	0.177769847	51.21105628	1001.776062	29.1	2094.240077	0.245625798	513.5801887	256.7898896	99.86217836	0	0	0	0	0	0	0
5:31:02	-32.70800206	2111.602258	1.981668091	1.714742181	10.49396771	0.45539501	0.177769847	51.21105628	1001.776062	29.1	2094.240077	0.245625798	513.5801887	256.7898896	99.86217836	0	0	0	0	0	0	0
5:31:02	-32.70800206	2111.602258	1.981668091	1.714742181	10.49396771	0.45539501	0.177769847	51.21105628	1001.776062	29.1	2094.240077	0.245625798	513.5801887	256.7898896	99.86217836	0	0	0	0	0	0	0
5:31:02	73.36899095	2097.825196	1.729382063	1.547859997	10.43103147	0.436418245	0.283978162	51.25446082	1001.875584	29.1	2086.707167	0.356960409	514.1315366	257.0656635	99.86257932	0	0	0	0	0	0	0
5:31:02	73.36899095	2097.825196	1.729382063	1.547859997	10.43103147	0.436418245	0.283978162	51.25446082	1001.875584	29.1	2086.707167	0.356960409	514.1315366	257.0656635	99.86257932	0	0	0	0	0	0	0
5:31:02	73.36899095	2097.825196	1.729382063	1.547859997	10.43103147	0.436418245	0.283978162	51.25446082	1001.875584	29.1	2086.707167	0.356960409	514.1315366	257.0656635	99.86257932	0	0	0	0	0	0	0
5:31:02	73.36899095	2097.825196	1.729382063	1.547859997	10.43103147	0.436418245	0.283978162	51.25446082	1001.875584	29.1	2086.707167	0.356960409	514.1315366	257.0656635	99.86257932	0	0	0	0	0	0	0
5:31:02	73.36899095	2097.825196	1.729382063	1.547859997	10.43103147	0.436418245	0.283978162	51.25446082	1001.875584	29.1	2086.707167	0.356960409	514.1315366	257.0656635	99.86257932	0	0	0	0	0	0	0
5:31:02	73.36899095	2097.825196	1.729382063	1.547859997	10.43103147	0.436418245	0.283978162	51.25446082	1001.875584	29.1	2086.707167	0.356960409	514.1315366	257.0656635	99.86257932	0	0	0	0	0	0	0
5:31:02	73.36899095	2097.825196	1.729382063	1.547859997	10.43103147	0.436418245	0.283978162	51.25446082	1001.875584	29.1	2086.707167	0.356960409	514.1315366	257.0656635	99.86257932	0	0	0	0	0	0	0
5:31:02	73.36899095	2097.825196	1.729382063	1.547859997	10.43103147	0.436418245	0.283978162	51.25446082	1001.875584	29.1	2086.707167	0.356960409	514.1315366	257.0656635	99.86257932	0	0	0	0	0	0	0
5:31:02	-61.93763664	2087.252212	1.562763616	1.585160318	10.38968811	0.409094142	0.339748819	51.27668394	1001.926539	29.1	2081.140422	0.426763729	514.4138268	257.2068597	99.86278461	0	0	0	0	0	0	0
5:31:02	-61.93763664	2087.252212	1.562763616	1.585160318	10.38968811	0.409094142	0.339748819	51.27668394	1001.926539	29.1	2081.140422	0.426763729	514.4138268	257.2068597	99.86278461	0	0	0	0	0	0	0
5:31:02	-61.93763664	2087.252212	1.562763616	1.585160318	10.38968811	0.409094142	0.339748819	51.27668394	1001.926539	29.1	2081.140422	0.426763729	514.4138268	257.2068597	99.86278461	0	0	0	0	0	0	0
5:31:02	-61.93763664	2087.252212	1.562763616	1.585160318	10.38968811	0.409094142	0.339748819	51.27668394	1001.926539	29.1	2081.140422	0.426763729	514.4138268	257.2068597	99.86278461	0	0	0	0	0	0	0
5:31:02	-61.93763664	2087.252212	1.562763616	1.585160318	10.38968811	0.409094142	0.339748819	51.27668394	1001.926539	29.1	2081.140422	0.426763729	514.4138268	257.2068597	99.86278461	0	0	0	0	0	0	0
5:31:02	-61.93763664	2087.252212	1.562763616	1.585160318	10.38968811	0.409094142	0.339748819	51.27668394	1001.926539	29.1	2081.140422	0.426763729	514.4138268	257.2068597	99.86278461	0	0	0	0	0	0	0
5:31:02	-61.93763664	2087.252212	1.562763616	1.585160318	10.38968811	0.409094142	0.339748819	51.27668394	1001.926539	29.1	2081.140422	0.426763729	514.4138268	257.2068597	99.86278461	0	0	0	0	0	0	0
5:31:02	-61.93763664	2087.252212	1.562763616	1.585160318	10.38968811	0.409094142	0.339748819	51.27668394	1001.926539	29.1	2081.140422	0.426763729	514.4138268	257.2068597	99.86278461	0	0	0	0	0	0	0
5:31:02	-61.93763664	2087.252212	1.562763616	1.585160318	10.38968811	0.409094142	0.339748819	51.27668394	1001.926539	29.1	2081.140422	0.426763729	514.4138268	257.2068597	99.86278461	0	0	0	0	0	0	0
5:31:02	26.53183404	2081.387941	1.434958971	1.079122083	10.36104831	0.3929122	0.364071395	51.28806218	1002.572876	29.0512	2076.726352	0.511303029	514.5583593	257.2791522	99.86288972	0	0	0	0	0	0	0
5:31:02	26.53183404	2081.387941	1.434958971	1.079122083	10.36104831	0.3929122	0.364071395	51.28806218	1002.572876	29.0512	2076.726352	0.511303029	514.5583593	257.2791522	99.86288972	0	0	0	0	0	0	0
5:31:02	26.53183404	2081.387941	1.434958971	1.079122083	10.36104831	0.3929122	0.364071395	51.28806218	1002.572876	29.0512	2076.726352	0.511303029	514.5583593	257.2791522	99.86288972	0	0	0	0	0	0	0
5:31:02	26.53183404	2081.387941	1.434958971	1.079122083	10.36104831	0.3929122	0.364071395	51.28806218	1002.572876	29.0512	2076.726352	0.511303029	514.5583593	257.2791522	99.86288972	0	0	0	0	0	0	0
5:31:02	26.53183404	2081.387941	1.434958971	1.079122083	10.36104831	0.3929122	0.364071395	51.28806218	1002.572876	29.0512	2076.726352	0.511303029	514.5583593	257.2791522	99.86288972	0	0	0	0	0	0	0
5:31:02	26.53183404	2081.387941	1.434958971	1.079122083	10.36104831	0.3929122	0.364071395	51.28806218	1002.572876	29.0512	2076.726352	0.511303029	514.5583593	257.2791522	99.86288972	0	0	0	0	0	0	0
5:31:02	26.53183404	2081.387941	1.434958971	1.079122083	10.36104831	0.3929122	0.364071395	51.28806218	1002.572876	29.0512	2076.726352	0.511303029	514.5583593	257.2791522	99.86288972	0	0	0	0	0	0	0
5:31:02	26.53183404	2081.387941	1.434958971	1.079122083	10.36104831	0.3929122	0.364071395	51.28806218	1002.572876	29.0512	2076.726352	0.511303029	514.5583593	257.2791522	99.86288972	0	0	0	0	0	0	0
5:31:03	-88.87906897	2077.52809	1.490186993	1.034214506	10.34394474	0.380275047	0.372620554	51.29388783	1002.9038	29.0262144	2072.454876	0.590587151	514.63236	257.3161659	99.86294354	0	0	0	0	0	0	0
5:31:03	-88.87906897	2077.52809	1.490186993	1.034214506	10.34394474	0.380275047	0.372620554	51.29388783	1002.9038	29.0262144	2072.454876	0.590587151	514.63236	257.3161659	99.86294354	0	0	0	0	0	0	0
5:31:03	-88.87906897	2077.52809	1.490186993	1.034214506	10.34394474	0.380275047	0.372620554	51.29388783	1002.9038	29.0262144	2072.454876	0.590587151	514.63236	257.3161659	99.86294354	0	0	0	0	0	0	0
5:31:03	-88.87906897	2077.52809	1.490186993	1.034214506	10.34394474	0.380275047	0.372620554	51.29388783	1002.9038	29.0262144	2072.454876	0.590587151	514.63236	257.3161659	99.86294354	0	0	0	0	0	0	0
5:31:03	-88.87906897	2077.52809	1.490186993	1.034214506	10.34394474	0.380275047	0.372620554	51.29388783	1002.9038	29.0262144	2072.454876	0.590587151	514.63236	257.3161659	99.86294354	0	0	0	0	0	0	0
5:31:03	-88.87906897	2077.52809	1.490186993	1.034214506	10.34394474	0.380275047	0.372620554	51.29388783	1002.9038	29.0262144	2072.454876	0.590587151	514.63236	257.3161659	99.86294354	0	0	0	0	0	0	0
5:31:03	-88.87906897	2077.52809	1.490186993	1.034214506	10.34394474	0.380275047	0.372620554	51.29388783	1002.9038	29.0262144	2072.454876	0.590587151	514.63236	257.3161659	99.86294354	0	0	0	0	0	0	0
5:31:03	-88.87906897	2077.52809	1.490186993	1.034214506	10.34394474	0.380275047	0.372620554	51.29388783	1002.9038	29.0262144	2072.454876	0.590587151	514.63236	257.3161659	99.86294354	0	0	0	0	0	0	0
5:31:03	-88.87906897	2077.52809	1.490186993	1.034214506	10.34394474	0.380275047	0.372620554	51.29388783	1002.9038	29.0262144	2072.454876	0.590587151	514.63236	257.3161659	99.86294354	0	0	0	0	0	0	0
5:31:03	-88.87906897	2077.52809	1.490186993	1.034214506	10.34394474	0.380275047	0.372620554	51.29388783	1002.9038	29.0262144	2072.454876	0.590587151	514.63236	257.3161659	99.86294354	0	0	0	0	0	0	0
5:31:03	-88.87906897	2077.52809	1.490186993	1.034214506	10.34394474	0.380275047	0.372620554	51.29388783	1002.9038	29.0262144	2072.454876	0.590587151	514.63236	257.3161659	99.86294354	0	0	0	0	0	0	0
5:31:03	-88.87906897	2077.52809	1.490186993	1.034214506	10.34394474	0.380275047	0.372620554	51.29388783	1002.9038	29.0262144	2072.454876	0.590587151	514.63236	257.3161659	99.86294354	0	0	0	0	0	0	0
5:31:03	-88.87906897	2077.52809	1.490186993	1.034214506	10.34394474	0.380275047	0.372620554	51.29388783	1002.9038	29.0262144	2072.454876	0.590587151	514.63236	257.3161659	99.86294354	0	0	0	0	0	0	0
5:31:03	-88.87906897	2077.52809	1.490186993	1.034214506	10.34394474	0.380275047	0.372620554	51.29388783	1002.9038	29.0262144	2072.454876	0.590587151	514.63236	257.3161659	99.86294354	0	0	0	0	0	0	0
5:31:03	-88.87906897	2077.52809	1.490186993	1.034214506	10.34394474	0.380275047	0.372620554	51.29388783	1002.9038	29.0262144	2072.454876	0.590587151	514.63236	257.3161659	99.86294354	0	0	0	0	0	0	0
5:31:03	-88.87906897	2077.52809	1.490186993	1.034214506	10.34394474	0.380275047	0.372620554	51.29388783	1002.9038	29.0262144	2072.454876	0.590587151	514.63236	257.3161659	99.86294354	0	0	0	0	0	0	0
5:31:03	39.4261023	2073.78285	1.405539195	1.380229992	10.3282641	0.366722278	0.373699955	51.29839773	1003.159984	29.00687195	2069.320206	0.671318078	514.6896471	257.3448199	99.8629852	0	0	0	0	0	0	0
5:31:03	39.4261023	2073.78285	1.405539195	1.380229992	10.3282641	0.366722278	0.373699955	51.29839773	1003.159984	29.00687195	2069.320206	0.671318078	514.6896471	257.3448199	99.8629852	0	0	0	0	0	0	0
5:31:03	39.4261023	2073.78285	1.405539195	1.380229992	10.3282641	0.366722278	0.373699955	51.29839773	1003.159984	29.00687195	2069.320206	0.671318078	514.6896471	257.3448199	99.8629852	0	0	0	0	0	0	0
5:31:03	39.4261023	2073.78285	1.405539195	1.380229992	10.3282641	0.366722278	0.373699955	51.29839773	1003.159984	29.00687195	2069.320206	0.671318078	514.6896471	257.3448199	99.8629852	0	0	0	0	0	0	0
5:31:03	39.4261023	2073.78285	1.405539195	1.380229992	10.3282641	0.366722278	0.373699955	51.29839773	1003.159984	29.00687195	2069.320206	0.671318078	514.6896471	257.3448199	99.8629852	0	0	0	0	0	0	0
5:31:03	39.4261023	2073.78285	1.405539195	1.380229992	10.3282641	0.366722278	0.373699955	51.29839773	1003.159984	29.00687195	2069.320206	0.671318078	514.6896471	257.3448199	99.8629852	0	0	0	0	0	0	0
5:31:03	39.4261023	2073.78285	1.405539195	1.380229992	10.3282641	0.366722278	0.373699955	51.29839773	1003.159984	29.00687195	2069.320206	0.671318078	514.6896471	257.3448199	99.8629852	0	0	0	0	0	0	0
5:31:03	39.4261023	2073.78285	1.405539195	1.380229992	10.3282641	0.366722278	0.373699955	51.29839773	1003.159984	29.00687195	2069.320206	0.671318078	514.6896471	257.3448199	99.8629852	0	0	0	0	0	0	0
5:31:03	39.4261023	2073.78285	1.405539195	1.380229992	10.3282641	0.366722278	0.373699955	51.29839773	1003.159984	29.00687195	2069.320206	0.671318078	514.6896471	257.3448199	99.8629852	0	0	0	0	0	0	0
5:31:03	93.49213238	2074.364515	1.353324068	1.174333756	10.32551922	0.370561806	0.372222377	51.20157964	1003.889552	29.00351844	2068.867001	0.685314856	514.3687153	257.1843558	99.86250442	0	0	0	0	0	0	0
5:31:03	93.49213238	2074.364515	1.353324068	1.174333756	10.32551922	0.370561806	0.372222377	51.20157964	1003.889552	29.00351844	2068.867001	0.685314856	514.3687153	257.1843558	99.86250442	0	0	0	0	0	0	0
5:31:03	93.49213238	2074.364515	1.353324068	1.174333756	10.32551922	0.370561806	0.372222377	51.20157964	1003.889552	29.00351844	2068.867001	0.685314856	514.3687153	257.1843558	99.86250442	0	0	0	0	0	0	0
5:31:03	93.49213238	2074.364515	1.353324068	1.174333756	10.32551922	0.370561806	0.372222377	51.20157964	1003.889552	29.00351844	2068.867001	0.685314856	514.3687153	257.1843558	99.86250442	0	0	0	0	0	0	0
5:31:03	93.49213238	2074.364515	1.353324068	1.174333756	10.32551922	0.370561806	0.372222377	51.20157964	1003.889552	29.00351844	2068.867001	0.685314856	514.3687153	257.1843558	99.86250442	0	0	0	0	0	0	0
5:31:03	93.49213238	2074.364515	1.353324068	1.174333756	10.32551922	0.370561806	0.372222377	51.20157964	1003.889552	29.00351844	2068.867001	0.685314856	514.3687153	257.1843558	99.86250442	0	0	0	0	0	0	0
5:31:03	93.49213238	2074.364515	1.353324068	1.174333756	10.32551922	0.370561806	0.372222377	51.20157964	1003.889552	29.00351844	2068.867001	0.685314856	514.3687153	257.1843558	99.86250442	0	0	0	0	0	0	0
5:31:04	93.49213238	2074.364515	1.353324068	1.174333756	10.32551922	0.370561806	0.372222377	51.20157964	1003.889552	29.00351844	2068.867001	0.685314856	514.3687153	257.1843558	99.86250442	0	0	0	0	0	0	0
5:31:04	93.49213238	2074.364515	1.353324068	1.174333756	10.32551922	0.370561806	0.372222377	51.20157964	1003.889552	29.00351844	2068.867001	0.685314856	514.3687153	257.1843558	99.86250442	0	0	0	0	0	0	0
5:31:04	-8.896764222	2074.591824	1.200221923	0.992594883	10.34306584	-0.175328355	0.294633857	51.15200878	1004.26309	29.00180144	2067.921641	0.692481206	514.2043982	257.1021982	99.86225826	0	0	0	0	0	0	0
5:31:04	-8.896764222	2074.591824	1.200221923	0.992594883	10.34306584	-0.175328355	0.294633857	51.15200878	1004.26309	29.00180144	2067.921641	0.692481206	514.2043982	257.1021982	99.86225826	0	0	0	0	0	0	0
5:31:04	-8.896764222	2074.591824	1.200221923	0.992594883	10.34306584	-0.175328355	0.294633857	51.15200878	1004.26309	29.00180144	2067.921641	0.692481206	514.2043982	257.1021982	99.86225826	0	0	0	0	0	0	0
5:31:04	-8.896764222	2074.591824	1.200221923	0.992594883	10.34306584	-0.175328355	0.294633857	51.15200878	1004.26309	29.00180144	2067.921641	0.692481206	514.2043982	257.1021982	99.86225826	0	0	0	0	0	0	0
5:31:04	-8.896764222	2074.591824	1.200221923	0.992594883	10.34306584	-0.175328355	0.294633857	51.15200878	1004.26309	29.00180144	2067.921641	0.692481206	514.2043982	257.1021982	99.86225826	0	0	0	0	0	0	0
5:31:04	-8.896764222	2074.591824	1.200221923	0.992594883	10.34306584	-0.175328355	0.294633857	51.15200878	1004.26309	29.00180144	2067.921641	0.692481206	514.2043982	257.1021982	99.86225826	0	0	0	0	0	0	0
5:31:04	-8.896764222	2074.591824	1.200221923	0.992594883	10.34306584	-0.175328355	0.294633857	51.15200878	1004.26309	29.00180144	2067.921641	0.692481206	514.2043982	257.1021982	99.86225826	0	0	0	0	0	0	0
5:31:04	-8.896764222	2074.591824	1.200221923	0.992594883	10.34306584	-0.175328355	0.294633857	51.15200878	1004.26309	29.00180144	2067.921641	0.692481206	514.2043982	257.1021982	99.86225826	0	0	0	0	0	0	0
5:31:04	150.1167767	2089.017886	0.993001624	0.88792858	10.43986571	-1.486824118	-0.140243465	51.12662849	1004.454342	29.00092234	2067.690656	0.696150378	514.1202679	257.0601335	99.86213223	0	0	0	0	0	0	0
5:31:04	150.1167767	2089.017886	0.993001624	0.88792858	10.43986571	-1.486824118	-0.140243465	51.12662849	1004.454342	29.00092234	2067.690656	0.696150378	514.1202679	257.0601335	99.86213223	0	0	0	0	0	0	0
5:31:04	150.1167767	2089.017886	0.993001624	0.88792858	10.43986571	-1.486824118	-0.140243465	51.12662849	1004.454342	29.00092234	2067.690656	0.696150378	514.1202679	257.0601335	99.86213223	0	0	0	0	0	0	0
5:31:04	150.1167767	2089.017886	0.993001624	0.88792858	10.43986571	-1.486824118	-0.140243465	51.12662849	1004.454342	29.00092234	2067.690656	0.696150378	514.1202679	257.0601335	99.86213223	0	0	0	0	0	0	0
5:31:04	150.1167767	2089.017886	0.993001624	0.88792858	10.43986571	-1.486824118	-0.140243465	51.12662849	1004.454342	29.00092234	2067.690656	0.696150378	514.1202679	257.0601335	99.86213223	0	0	0	0	0	0	0
5:31:04	150.1167767	2089.017886	0.993001624	0.88792858	10.43986571	-1.486824118	-0.140243465	51.12662849	1004.454342	29.00092234	2067.690656	0.696150378	514.1202679	257.0601335	99.86213223	0	0	0	0	0	0	0
5:31:04	150.1167767	2089.017886	0.993001624	0.88792858	10.43986571	-1.486824118	-0.140243465	51.12662849	1004.454342	29.00092234	2067.690656	0.696150378	514.1202679	257.0601335	99.86213223	0	0	0	0	0	0	0
5:31:04	150.1167767	2089.017886	0.993001624	0.88792858	10.43986571	-1.486824118	-0.140243465	51.12662849	1004.454342	29.00092234	2067.690656	0.696150378	514.1202679	257.0601335	99.86213223	0	0	0	0	0	0	0
5:31:04	321.4861177	2119.112869	0.462456832	0.240379433	10.64475524	-3.271509948	-1.063964654	51.11363379	1004.552263	29.00047224	2068.30916	0.698028993	514.0771932	257.0385963	99.8620677	0	0	0	0	0	0	0
5:31:04	321.4861177	2119.112869	0.462456832	0.240379433	10.64475524	-3.271509948	-1.063964654	51.11363379	1004.552263	29.00047224	2068.30916	0.698028993	514.0771932	257.0385963	99.8620677	0	0	0	0	0	0	0
5:31:04	321.4861177	2119.112869	0.462456832	0.240379433	10.64475524	-3.271509948	-1.063964654	51.11363379	1004.552263	29.00047224	2068.30916	0.698028993	514.0771932	257.0385963	99.8620677	0	0	0	0	0	0	0
5:31:04	321.4861177	2119.112869	0.462456832	0.240379433	10.64475524	-3.271509948	-1.063964654	51.11363379	1004.552263	29.00047224	2068.30916	0.698028993	514.0771932	257.0385963	99.8620677	0	0	0	0	0	0	0
5:31:04	321.4861177	2119.112869	0.462456832	0.240379433	10.64475524	-3.271509948	-1.063964654	51.11363379	1004.552263	29.00047224	2068.30916	0.698028993	514.0771932	257.0385963	99.8620677	0	0	0	0	0	0	0
5:31:04	321.4861177	2119.112869	0.462456832	0.240379433	10.64475524	-3.271509948	-1.063964654	51.11363379	1004.552263	29.00047224	2068.30916	0.698028993	514.0771932	257.0385963	99.8620677	0	0	0	0	0	0	0
5:31:04	321.4861177	2119.112869	0.462456832	0.240379433	10.64475524	-3.271509948	-1.063964654	51.11363379	1004.552263	29.00047224	2068.30916	0.698028993	514.0771932	257.0385963	99.8620677	0	0	0	0	0	0	0
5:31:04	321.4861177	2119.112869	0.462456832	0.240379433	10.64475524	-3.271509948	-1.063964654	51.11363379	1004.552263	29.00047224	2068.30916	0.698028993	514.0771932	257.0385963	99.8620677	0	0	0	0	0	0	0
5:31:04	363.8626603	2176.458533	-0.299918102	-0.42626173	11.02542668	-5.152829094	-2.372141903	51.1069805	1004.498455	29.04904179	2070.163714	0.662990845	514.0551389	257.0275693	99.86203466	0	0	0	0	0	0	0
5:31:04	363.8626603	2176.458533	-0.299918102	-0.42626173	11.02542668	-5.152829094	-2.372141903	51.1069805	1004.498455	29.04904179	2070.163714	0.662990845	514.0551389	257.0275693	99.86203466	0	0	0	0	0	0	0
5:31:04	363.8626603	2176.458533	-0.299918102	-0.42626173	11.02542668	-5.152829094	-2.372141903	51.1069805	1004.498455	29.04904179	2070.163714	0.662990845	514.0551389	257.0275693	99.86203466	0	0	0	0	0	0	0
5:31:04	363.8626603	2176.458533	-0.299918102	-0.42626173	11.02542668	-5.152829094	-2.372141903	51.1069805	1004.498455	29.04904179	2070.163714	0.662990845	514.0551389	257.0275693	99.86203466	0	0	0	0	0	0	0
5:31:04	363.8626603	2176.458533	-0.299918102	-0.42626173	11.02542668	-5.152829094	-2.372141903	51.1069805	1004.498455	29.04904179	2070.163714	0.662990845	514.0551389	257.0275693	99.86203466	0	0	0	0	0	0	0
5:31:04	363.8626603	2176.458533	-0.299918102	-0.42626173	11.02542668	-5.152829094	-2.372141903	51.1069805	1004.498455	29.04904179	2070.163714	0.662990845	514.0551389	257.0275693	99.86203466	0	0	0	0	0	0	0
5:31:05	363.8626603	2176.458533	-0.299918102	-0.42626173	11.02542668	-5.152829094	-2.372141903	51.1069805	1004.498455	29.04904179	2070.163714	0.662990845	514.0551389	257.0275693	99.86203466	0	0	0	0	0	0	0
5:31:05	363.8626603	2176.458533	-0.299918102	-0.42626173	11.02542668	-5.152829094	-2.372141903	51.1069805	1004.498455	29.04904179	2070.163714	0.662990845	514.0551389	257.0275693	99.86203466	0	0	0	0	0	0	0
5:31:05	363.8626603	2176.458533	-0.299918102	-0.42626173	11.02542668	-5.152829094	-2.372141903	51.1069805	1004.498455	29.04904179	2070.163714	0.662990845	514.0551389	257.0275693	99.86203466	0	0	0	0	0	0	0
5:31:05	453.429826	2268.932881	-1.154294068	-1.247366006	11.61509046	-6.893248496	-3.942184654	51.10357402	1004.470905	29.07390939	2074.19619	0.583451312	514.0438471	257.0219235	99.86201775	0	0	0	0	0	0	0
5:31:05	453.429826	2268.932881	-1.154294068	-1.247366006	11.61509046	-6.893248496	-3.942184654	51.10357402	1004.470905	29.07390939	2074.19619	0.583451312	514.0438471	257.0219235	99.86201775	0	0	0	0	0	0	0
5:31:05	453.429826	2268.932881	-1.154294068	-1.247366006	11.61509046	-6.893248496	-3.942184654	51.10357402	1004.470905	29.07390939	2074.19619	0.583451312	514.0438471	257.0219235	99.86201775	0	0	0	0	0	0	0
5:31:05	453.429826	2268.932881	-1.154294068	-1.247366006	11.61509046	-6.893248496	-3.942184654	51.10357402	1004.470905	29.07390939	2074.19619	0.583451312	514.0438471	257.0219235	99.86201775	0	0	0	0	0	0	0
5:31:05	453.429826	2268.932881	-1.154294068	-1.247366006	11.61509046	-6.893248496	-3.942184654	51.10357402	1004.470905	29.07390939	2074.19619	0.583451312	514.0438471	257.0219235	99.86201775	0	0	0	0	0	0	0
5:31:05	453.429826	2268.932881	-1.154294068	-1.247366006	11.61509046	-6.893248496	-3.942184654	51.10357402	1004.470905	29.07390939	2074.19619	0.583451312	514.0438471	257.0219235	99.86201775	0	0	0	0	0	0	0
5:31:05	453.429826	2268.932881	-1.154294068	-1.247366006	11.61509046	-6.893248496	-3.942184654	51.10357402	1004.470905	29.07390939	2074.19619	0.583451312	514.0438471	257.0219235	99.86201775	0	0	0	0	0	0	0
5:31:05	453.429826	2268.932881	-1.154294068	-1.247366006	11.61509046	-6.893248496	-3.942184654	51.10357402	1004.470905	29.07390939	2074.19619	0.583451312	514.0438471	257.0219235	99.86201775	0	0	0	0	0	0	0
5:31:05	475.7975109	2380.079835	-1.611366563	-1.448131395	12.28409432	-8.09784723	-5.403278543	51.1018299	1004.456799	29.08664161	2080.386121	0.445127072	514.0380657	257.0190328	99.86200909	0	0	0	0	0	0	0
5:31:05	475.7975109	2380.079835	-1.611366563	-1.448131395	12.28409432	-8.09784723	-5.403278543	51.1018299	1004.456799	29.08664161	2080.386121	0.445127072	514.0380657	257.0190328	99.86200909	0	0	0	0	0	0	0
5:31:05	475.7975109	2380.079835	-1.611366563	-1.448131395	12.28409432	-8.09784723	-5.403278543	51.1018299	1004.456799	29.08664161	2080.386121	0.445127072	514.0380657	257.0190328	99.86200909	0	0	0	0	0	0	0
5:31:05	475.7975109	2380.079835	-1.611366563	-1.448131395	12.28409432	-8.09784723	-5.403278543	51.1018299	1004.456799	29.08664161	2080.386121	0.445127072	514.0380657	257.0190328	99.86200909	0	0	0	0	0	0	0
5:31:05	475.7975109	2380.079835	-1.611366563	-1.448131395	12.28409432	-8.09784723	-5.403278543	51.1018299	1004.456799	29.08664161	2080.386121	0.445127072	514.0380657	257.0190328	99.86200909	0	0	0	0	0	0	0
5:31:05	475.7975109	2380.079835	-1.611366563	-1.448131395	12.28409432	-8.09784723	-5.403278543	51.1018299	1004.456799	29.08664161	2080.386121	0.445127072	514.0380657	257.0190328	99.86200909	0	0	0	0	0	0	0
5:31:05	475.7975109	2380.079835	-1.611366563	-1.448131395	12.28409432	-8.09784723	-5.403278543	51.1018299	1004.456799	29.08664161	2080.386121	0.445127072	514.0380657	257.0190328	99.86200909	0	0	0	0	0	0	0
5:31:05	475.7975109	2380.079835	-1.611366563	-1.448131395	12.28409432	-8.09784723	-5.403278543	51.1018299	1004.456799	29.08664161	2080.386121	0.445127072	514.0380657	257.0190328	99.86200909	0	0	0	0	0	0	0
5:31:05	284.6436296	2503.811852	-0.58121968	-0.729075274	12.92857629	-7.673697782	-6.480422614	51.10093691	1004.449577	29.0931605	2090.109814	0.240705061	514.0351057	257.0175528	99.86200465	0	0	0	0	0	0	0
5:31:05	284.6436296	2503.811852	-0.58121968	-0.729075274	12.92857629	-7.673697782	-6.480422614	51.10093691	1004.449577	29.0931605	2090.109814	0.240705061	514.0351057	257.0175528	99.86200465	0	0	0	0	0	0	0
5:31:05	284.6436296	2503.811852	-0.58121968	-0.729075274	12.92857629	-7.673697782	-6.480422614	51.10093691	1004.449577	29.0931605	2090.109814	0.240705061	514.0351057	257.0175528	99.86200465	0	0	0	0	0	0	0
5:31:05	284.6436296	2503.811852	-0.58121968	-0.729075274	12.92857629	-7.673697782	-6.480422614	51.10093691	1004.449577	29.0931605	2090.109814	0.240705061	514.0351057	257.0175528	99.86200465	0	0	0	0	0	0	0
5:31:05	284.6436296	2503.811852	-0.58121968	-0.729075274	12.92857629	-7.673697782	-6.480422614	51.10093691	1004.449577	29.0931605	2090.109814	0.240705061	514.0351057	257.0175528	99.86200465	0	0	0	0	0	0	0
5:31:05	284.6436296	2503.811852	-0.58121968	-0.729075274	12.92857629	-7.673697782	-6.480422614	51.10093691	1004.449577	29.0931605	2090.109814	0.240705061	514.0351057	257.0175528	99.86200465	0	0	0	0	0	0	0
5:31:05	284.6436296	2503.811852	-0.58121968	-0.729075274	12.92857629	-7.673697782	-6.480422614	51.10093691	1004.449577	29.0931605	2090.109814	0.240705061	514.0351057	257.0175528	99.86200465	0	0	0	0	0	0	0
5:31:05	284.6436296	2503.811852	-0.58121968	-0.729075274	12.92857629	-7.673697782	-6.480422614	51.10093691	1004.449577	29.0931605	2090.109814	0.240705061	514.0351057	257.0175528	99.86200465	0	0	0	0	0	0	0
5:31:05	284.6436296	2503.811852	-0.58121968	-0.729075274	12.92857629	-7.673697782	-6.480422614	51.10093691	1004.449577	29.0931605	2090.109814	0.240705061	514.0351057	257.0175528	99.86200465	0	0	0	0	0	0	0
5:31:05	16.01865036	2571.644548	0.634263524	0.50511346	13.22478306	-6.092581264	-6.641208378	51.0516797	1004.44588	29.09649818	2101.956561	0.123240991	513.6212301	256.810371	99.86151438	0	0	0	0	0	0	0
5:31:05	16.01865036	2571.644548	0.634263524	0.50511346	13.22478306	-6.092581264	-6.641208378	51.0516797	1004.44588	29.09649818	2101.956561	0.123240991	513.6212301	256.810371	99.86151438	0	0	0	0	0	0	0
5:31:05	16.01865036	2571.644548	0.634263524	0.50511346	13.22478306	-6.092581264	-6.641208378	51.0516797	1004.44588	29.09649818	2101.956561	0.123240991	513.6212301	256.810371	99.86151438	0	0	0	0	0	0	0
5:31:05	16.01865036	2571.644548	0.634263524	0.50511346	13.22478306	-6.092581264	-6.641208378	51.0516797	1004.44588	29.09649818	2101.956561	0.123240991	513.6212301	256.810371	99.86151438	0	0	0	0	0	0	0
5:31:06	16.01865036	2571.644548	0.634263524	0.50511346	13.22478306	-6.092581264	-6.641208378	51.0516797	1004.44588	29.09649818	2101.956561	0.123240991	513.6212301	256.810371	99.86151438	0	0	0	0	0	0	0
5:31:06	16.01865036	2571.644548	0.634263524	0.50511346	13.22478306	-6.092581264	-6.641208378	51.0516797	1004.44588	29.09649818	2101.956561	0.123240991	513.6212301	256.810371	99.86151438	0	0	0	0	0	0	0
5:31:06	16.01865036	2571.644548	0.634263524	0.50511346	13.22478306	-6.092581264	-6.641208378	51.0516797	1004.44588	29.09649818	2101.956561	0.123240991	513.6212301	256.810371	99.86151438	0	0	0	0	0	0	0
5:31:06	16.01865036	2571.644548	0.634263524	0.50511346	13.22478306	-6.092581264	-6.641208378	51.0516797	1004.44588	29.09649818	2101.956561	0.123240991	513.6212301	256.810371	99.86151438	0	0	0	0	0	0	0
5:31:06	-218.748539	2581.459297	1.749934924	1.256098091	13.19914493	-4.219209607	-6.05315469	51.02646	1004.443986	29.09820707	2113.861863	0.063099387	513.4093258	256.704294	99.86126336	0	0	0	0	0	0	0
5:31:06	-218.748539	2581.459297	1.749934924	1.256098091	13.19914493	-4.219209607	-6.05315469	51.02646	1004.443986	29.09820707	2113.861863	0.063099387	513.4093258	256.704294	99.86126336	0	0	0	0	0	0	0
5:31:06	-218.748539	2581.459297	1.749934924	1.256098091	13.19914493	-4.219209607	-6.05315469	51.02646	1004.443986	29.09820707	2113.861863	0.063099387	513.4093258	256.704294	99.86126336	0	0	0	0	0	0	0
5:31:06	-218.748539	2581.459297	1.749934924	1.256098091	13.19914493	-4.219209607	-6.05315469	51.02646	1004.443986	29.09820707	2113.861863	0.063099387	513.4093258	256.704294	99.86126336	0	0	0	0	0	0	0
5:31:06	-218.748539	2581.459297	1.749934924	1.256098091	13.19914493	-4.219209607	-6.05315469	51.02646	1004.443986	29.09820707	2113.861863	0.063099387	513.4093258	256.704294	99.86126336	0	0	0	0	0	0	0
5:31:06	-218.748539	2581.459297	1.749934924	1.256098091	13.19914493	-4.219209607	-6.05315469	51.02646	1004.443986	29.09820707	2113.861863	0.063099387	513.4093258	256.704294	99.86126336	0	0	0	0	0	0	0
5:31:06	-218.748539	2581.459297	1.749934924	1.256098091	13.19914493	-4.219209607	-6.05315469	51.02646	1004.443986	29.09820707	2113.861863	0.063099387	513.4093258	256.704294	99.86126336	0	0	0	0	0	0	0
5:31:06	-218.748539	2581.459297	1.749934924	1.256098091	13.19914493	-4.219209607	-6.05315469	51.02646	1004.443986	29.09820707	2113.861863	0.063099387	513.4093258	256.704294	99.86126336	0	0	0	0	0	0	0
5:31:06	-465.549692	2540.472	2.825534681	2.246866223	12.8936902	-2.334051319	-4.906519201	51.01354752	1004.443017	29.09908202	2125.230386	0.032306886	513.3008308	256.6499825	99.86113484	0	0	0	0	0	0	0
5:31:06	-465.549692	2540.472	2.825534681	2.246866223	12.8936902	-2.334051319	-4.906519201	51.01354752	1004.443017	29.09908202	2125.230386	0.032306886	513.3008308	256.6499825	99.86113484	0	0	0	0	0	0	0
5:31:06	-465.549692	2540.472	2.825534681	2.246866223	12.8936902	-2.334051319	-4.906519201	51.01354752	1004.443017	29.09908202	2125.230386	0.032306886	513.3008308	256.6499825	99.86113484	0	0	0	0	0	0	0
5:31:06	-465.549692	2540.472	2.825534681	2.246866223	12.8936902	-2.334051319	-4.906519201	51.01354752	1004.443017	29.09908202	2125.230386	0.032306886	513.3008308	256.6499825	99.86113484	0	0	0	0	0	0	0
5:31:06	-465.549692	2540.472	2.825534681	2.246866223	12.8936902	-2.334051319	-4.906519201	51.01354752	1004.443017	29.09908202	2125.230386	0.032306886	513.3008308	256.6499825	99.86113484	0	0	0	0	0	0	0
5:31:06	-465.549692	2540.472	2.825534681	2.246866223	12.8936902	-2.334051319	-4.906519201	51.01354752	1004.443017	29.09908202	2125.230386	0.032306886	513.3008308	256.6499825	99.86113484	0	0	0	0	0	0	0
5:31:06	-465.549692	2540.472	2.825534681	2.246866223	12.8936902	-2.334051319	-4.906519201	51.01354752	1004.443017	29.09908202	2125.230386	0.032306886	513.3008308	256.6499825	99.86113484	0	0	0	0	0	0	0
5:31:06	-465.549692	2540.472	2.825534681	2.246866223	12.8936902	-2.334051319	-4.906519201	51.01354752	1004.443017	29.09908202	2125.230386	0.032306886	513.3008308	256.6499825	99.86113484	0	0	0	0	0	0	0
5:31:06	-465.549692	2540.472	2.825534681	2.246866223	12.8936902	-2.334051319	-4.906519201	51.01354752	1004.443017	29.09908202	2125.230386	0.032306886	513.3008308	256.6499825	99.86113484	0	0	0	0	0	0	0
5:31:06	-429.8966663	2461.595592	3.767769757	3.167683506	12.36996138	-0.669794275	-3.444761831	51.00693633	1003.137609	29.05072999	2135.088366	0.016541126	513.2452814	256.622175	99.86106904	0	0	0	0	0	0	0
5:31:06	-429.8966663	2461.595592	3.767769757	3.167683506	12.36996138	-0.669794275	-3.444761831	51.00693633	1003.137609	29.05072999	2135.088366	0.016541126	513.2452814	256.622175	99.86106904	0	0	0	0	0	0	0
5:31:06	-429.8966663	2461.595592	3.767769757	3.167683506	12.36996138	-0.669794275	-3.444761831	51.00693633	1003.137609	29.05072999	2135.088366	0.016541126	513.2452814	256.622175	99.86106904	0	0	0	0	0	0	0
5:31:06	-429.8966663	2461.595592	3.767769757	3.167683506	12.36996138	-0.669794275	-3.444761831	51.00693633	1003.137609	29.05072999	2135.088366	0.016541126	513.2452814	256.622175	99.86106904	0	0	0	0	0	0	0
5:31:06	-429.8966663	2461.595592	3.767769757	3.167683506	12.36996138	-0.669794275	-3.444761831	51.00693633	1003.137609	29.05072999	2135.088366	0.016541126	513.2452814	256.622175	99.86106904	0	0	0	0	0	0	0
5:31:06	-429.8966663	2461.595592	3.767769757	3.167683506	12.36996138	-0.669794275	-3.444761831	51.00693633	1003.137609	29.05072999	2135.088366	0.016541126	513.2452814	256.622175	99.86106904	0	0	0	0	0	0	0
5:31:06	-429.8966663	2461.595592	3.767769757	3.167683506	12.36996138	-0.669794275	-3.444761831	51.00693633	1003.137609	29.05072999	2135.088366	0.016541126	513.2452814	256.622175	99.86106904	0	0	0	0	0	0	0
5:31:06	-429.8966663	2461.595592	3.767769757	3.167683506	12.36996138	-0.669794275	-3.444761831	51.00693633	1003.137609	29.05072999	2135.088366	0.016541126	513.2452814	256.622175	99.86106904	0	0	0	0	0	0	0
5:31:06	-357.6189331	2363.788807	4.063306115	3.331693955	11.78803623	0.294137331	-2.091702057	51.1011514	1002.46924	29.02597376	2142.109827	0.008469056	513.2168401	256.6079376	99.86103535	0	0	0	0	0	0	0
5:31:06	-357.6189331	2363.788807	4.063306115	3.331693955	11.78803623	0.294137331	-2.091702057	51.1011514	1002.46924	29.02597376	2142.109827	0.008469056	513.2168401	256.6079376	99.86103535	0	0	0	0	0	0	0
5:31:06	-357.6189331	2363.788807	4.063306115	3.331693955	11.78803623	0.294137331	-2.091702057	51.1011514	1002.46924	29.02597376	2142.109827	0.008469056	513.2168401	256.6079376	99.86103535	0	0	0	0	0	0	0
5:31:07	-357.6189331	2363.788807	4.063306115	3.331693955	11.78803623	0.294137331	-2.091702057	51.1011514	1002.46924	29.02597376	2142.109827	0.008469056	513.2168401	256.6079376	99.86103535	0	0	0	0	0	0	0
5:31:07	-357.6189331	2363.788807	4.063306115	3.331693955	11.78803623	0.294137331	-2.091702057	51.1011514	1002.46924	29.02597376	2142.109827	0.008469056	513.2168401	256.6079376	99.86103535	0	0	0	0	0	0	0
5:31:07	-357.6189331	2363.788807	4.063306115	3.331693955	11.78803623	0.294137331	-2.091702057	51.1011514	1002.46924	29.02597376	2142.109827	0.008469056	513.2168401	256.6079376	99.86103535	0	0	0	0	0	0	0
5:31:07	-421.6118058	2261.579669	3.831068731	3.148355305	11.23185055	0.526862313	-1.054551453	51.14938952	1002.127035	29.01329856	2146.376608	0.004336157	513.2022781	256.6006481	99.8610181	0	0	0	0	0	0	0
5:31:07	-421.6118058	2261.579669	3.831068731	3.148355305	11.23185055	0.526862313	-1.054551453	51.14938952	1002.127035	29.01329856	2146.376608	0.004336157	513.2022781	256.6006481	99.8610181	0	0	0	0	0	0	0
5:31:07	-421.6118058	2261.579669	3.831068731	3.148355305	11.23185055	0.526862313	-1.054551453	51.14938952	1002.127035	29.01329856	2146.376608	0.004336157	513.2022781	256.6006481	99.8610181	0	0	0	0	0	0	0
5:31:07	-421.6118058	2261.579669	3.831068731	3.148355305	11.23185055	0.526862313	-1.054551453	51.14938952	1002.127035	29.01329856	2146.376608	0.004336157	513.2022781	256.6006481	99.8610181	0	0	0	0	0	0	0
5:31:07	-421.6118058	2261.579669	3.831068731	3.148355305	11.23185055	0.526862313	-1.054551453	51.14938952	1002.127035	29.01329856	2146.376608	0.004336157	513.2022781	256.6006481	99.8610181	0	0	0	0	0	0	0
5:31:07	-421.6118058	2261.579669	3.831068731	3.148355305	11.23185055	0.526862313	-1.054551453	51.14938952	1002.127035	29.01329856	2146.376608	0.004336157	513.2022781	256.6006481	99.8610181	0	0	0	0	0	0	0
5:31:07	-421.6118058	2261.579669	3.831068731	3.148355305	11.23185055	0.526862313	-1.054551453	51.14938952	1002.127035	29.01329856	2146.376608	0.004336157	513.2022781	256.6006481	99.8610181	0	0	0	0	0	0	0
5:31:07	-421.6118058	2261.579669	3.831068731	3.148355305	11.23185055	0.526862313	-1.054551453	51.14938952	1002.127035	29.01329856	2146.376608	0.004336157	513.2022781	256.6006481	99.8610181	0	0	0	0	0	0	0
5:31:07	-289.8577966	2182.449751	2.91670719	2.270877916	10.83728348	0.512161505	-0.412402344	51.17408743	1001.951826	29.00680886	2123.233583	0.002220112	513.1948224	256.5969158	99.86100927	0	0	0	0	0	0	0
5:31:07	-289.8577966	2182.449751	2.91670719	2.270877916	10.83728348	0.512161505	-0.412402344	51.17408743	1001.951826	29.00680886	2123.233583	0.002220112	513.1948224	256.5969158	99.86100927	0	0	0	0	0	0	0
5:31:07	-289.8577966	2182.449751	2.91670719	2.270877916	10.83728348	0.512161505	-0.412402344	51.17408743	1001.951826	29.00680886	2123.233583	0.002220112	513.1948224	256.5969158	99.86100927	0	0	0	0	0	0	0
5:31:07	-289.8577966	2182.449751	2.91670719	2.270877916	10.83728348	0.512161505	-0.412402344	51.17408743	1001.951826	29.00680886	2123.233583	0.002220112	513.1948224	256.5969158	99.86100927	0	0	0	0	0	0	0
5:31:07	-289.8577966	2182.449751	2.91670719	2.270877916	10.83728348	0.512161505	-0.412402344	51.17408743	1001.951826	29.00680886	2123.233583	0.002220112	513.1948224	256.5969158	99.86100927	0	0	0	0	0	0	0
5:31:07	-289.8577966	2182.449751	2.91670719	2.270877916	10.83728348	0.512161505	-0.412402344	51.17408743	1001.951826	29.00680886	2123.233583	0.002220112	513.1948224	256.5969158	99.86100927	0	0	0	0	0	0	0
5:31:07	-289.8577966	2182.449751	2.91670719	2.270877916	10.83728348	0.512161505	-0.412402344	51.17408743	1001.951826	29.00680886	2123.233583	0.002220112	513.1948224	256.5969158	99.86100927	0	0	0	0	0	0	0
5:31:07	-289.8577966	2182.449751	2.91670719	2.270877916	10.83728348	0.512161505	-0.412402344	51.17408743	1001.951826	29.00680886	2123.233583	0.002220112	513.1948224	256.5969158	99.86100927	0	0	0	0	0	0	0
5:31:07	-103.9471118	2137.863456	2.342914081	1.927265493	10.62096114	0.48433869	-0.043478	51.18673277	1001.622999	29.00348614	2105.474899	0.118736698	513.1250051	256.5620049	99.86100474	0	0	0	0	0	0	0
5:31:07	-103.9471118	2137.863456	2.342914081	1.927265493	10.62096114	0.48433869	-0.043478	51.18673277	1001.622999	29.00348614	2105.474899	0.118736698	513.1250051	256.5620049	99.86100474	0	0	0	0	0	0	0
5:31:07	-103.9471118	2137.863456	2.342914081	1.927265493	10.62096114	0.48433869	-0.043478	51.18673277	1001.622999	29.00348614	2105.474899	0.118736698	513.1250051	256.5620049	99.86100474	0	0	0	0	0	0	0
5:31:07	-103.9471118	2137.863456	2.342914081	1.927265493	10.62096114	0.48433869	-0.043478	51.18673277	1001.622999	29.00348614	2105.474899	0.118736698	513.1250051	256.5620049	99.86100474	0	0	0	0	0	0	0
5:31:07	-103.9471118	2137.863456	2.342914081	1.927265493	10.62096114	0.48433869	-0.043478	51.18673277	1001.622999	29.00348614	2105.474899	0.118736698	513.1250051	256.5620049	99.86100474	0	0	0	0	0	0	0
5:31:07	-103.9471118	2137.863456	2.342914081	1.927265493	10.62096114	0.48433869	-0.043478	51.18673277	1001.622999	29.00348614	2105.474899	0.118736698	513.1250051	256.5620049	99.86100474	0	0	0	0	0	0	0
5:31:07	-103.9471118	2137.863456	2.342914081	1.927265493	10.62096114	0.48433869	-0.043478	51.18673277	1001.622999	29.00348614	2105.474899	0.118736698	513.1250051	256.5620049	99.86100474	0	0	0	0	0	0	0
5:31:07	-103.9471118	2137.863456	2.342914081	1.927265493	10.62096114	0.48433869	-0.043478	51.18673277	1001.622999	29.00348614	2105.474899	0.118736698	513.1250051	256.5620049	99.86100474	0	0	0	0	0	0	0
5:31:07	-103.9471118	2137.863456	2.342914081	1.927265493	10.62096114	0.48433869	-0.043478	51.18673277	1001.622999	29.00348614	2105.474899	0.118736698	513.1250051	256.5620049	99.86100474	0	0	0	0	0	0	0
5:31:07	-44.26453726	2112.293346	2.03410801	1.781119932	10.4984921	0.456149409	0.163651264	51.19320718	1001.454639	29.0017849	2093.191524	0.255993189	512.9942186	256.4966105	99.86100243	0	0	0	0	0	0	0
5:31:08	-44.26453726	2112.293346	2.03410801	1.781119932	10.4984921	0.456149409	0.163651264	51.19320718	1001.454639	29.0017849	2093.191524	0.255993189	512.9942186	256.4966105	99.86100243	0	0	0	0	0	0	0
5:31:08	-44.26453726	2112.293346	2.03410801	1.781119932	10.4984921	0.456149409	0.163651264	51.19320718	1001.454639	29.0017849	2093.191524	0.255993189	512.9942186	256.4966105	99.86100243	0	0	0	0	0	0	0
5:31:08	-44.26453726	2112.293346	2.03410801	1.781119932	10.4984921	0.456149409	0.163651264	51.19320718	1001.454639	29.0017849	2093.191524	0.255993189	512.9942186	256.4966105	99.86100243	0	0	0	0	0	0	0
5:31:08	-44.26453726	2112.293346	2.03410801	1.781119932	10.4984921	0.456149409	0.163651264	51.19320718	1001.454639	29.0017849	2093.191524	0.255993189	512.9942186	256.4966105	99.86100243	0	0	0	0	0	0	0
5:31:08	-44.26453726	2112.293346	2.03410801	1.781119932	10.4984921	0.456149409	0.163651264	51.19320718	1001.454639	29.0017849	2093.191524	0.255993189	512.9942186	256.4966105	99.86100243	0	0	0	0	0	0	0
5:31:08	-44.26453726	2112.293346	2.03410801	1.781119932	10.4984921	0.456149409	0.163651264	51.19320718	1001.454639	29.0017849	2093.191524	0.255993189	512.9942186	256.4966105	99.86100243	0	0	0	0	0	0	0
5:31:08	-44.26453726	2112.293346	2.03410801	1.781119932	10.4984921	0.456149409	0.163651264	51.19320718	1001.454639	29.0017849	2093.191524	0.255993189	512.9942186	256.4966105	99.86100243	0	0	0	0	0	0	0
5:31:08	-12.31288308	2098.221521	1.807791301	1.536045405	10.43154796	0.436964498	0.276133447	51.19652207	1001.368439	29.00091387	2085.530148	0.375068513	512.9272559	256.4631286	99.86100124	0	0	0	0	0	0	0
5:31:08	-12.31288308	2098.221521	1.807791301	1.536045405	10.43154796	0.436964498	0.276133447	51.19652207	1001.368439	29.00091387	2085.530148	0.375068513	512.9272559	256.4631286	99.86100124	0	0	0	0	0	0	0
5:31:08	-12.31288308	2098.221521	1.807791301	1.536045405	10.43154796	0.436964498	0.276133447	51.19652207	1001.368439	29.00091387	2085.530148	0.375068513	512.9272559	256.4631286	99.86100124	0	0	0	0	0	0	0
5:31:08	-12.31288308	2098.221521	1.807791301	1.536045405	10.43154796	0.436964498	0.276133447	51.19652207	1001.368439	29.00091387	2085.530148	0.375068513	512.9272559	256.4631286	99.86100124	0	0	0	0	0	0	0
5:31:08	-12.31288308	2098.221521	1.807791301	1.536045405	10.43154796	0.436964498	0.276133447	51.19652207	1001.368439	29.00091387	2085.530148	0.375068513	512.9272559	256.4631286	99.86100124	0	0	0	0	0	0	0
5:31:08	-12.31288308	2098.221521	1.807791301	1.536045405	10.43154796	0.436964498	0.276133447	51.19652207	1001.368439	29.00091387	2085.530148	0.375068513	512.9272559	256.4631286	99.86100124	0	0	0	0	0	0	0
5:31:08	-12.31288308	2098.221521	1.807791301	1.536045405	10.43154796	0.436964498	0.276133447	51.19652207	1001.368439	29.00091387	2085.530148	0.375068513	512.9272559	256.4631286	99.86100124	0	0	0	0	0	0	0
5:31:08	-12.31288308	2098.221521	1.807791301	1.536045405	10.43154796	0.436964498	0.276133447	51.19652207	1001.368439	29.00091387	2085.530148	0.375068513	512.9272559	256.4631286	99.86100124	0	0	0	0	0	0	0
5:31:08	-122.3650521	2087.188739	1.625197146	1.475311248	10.38931255	0.408029823	0.333940325	51.1982193	1001.324305	29.0004679	2080.558884	0.436035079	512.892971	256.4459858	99.86100064	0	0	0	0	0	0	0
5:31:08	-122.3650521	2087.188739	1.625197146	1.475311248	10.38931255	0.408029823	0.333940325	51.1982193	1001.324305	29.0004679	2080.558884	0.436035079	512.892971	256.4459858	99.86100064	0	0	0	0	0	0	0
5:31:08	-122.3650521	2087.188739	1.625197146	1.475311248	10.38931255	0.408029823	0.333940325	51.1982193	1001.324305	29.0004679	2080.558884	0.436035079	512.892971	256.4459858	99.86100064	0	0	0	0	0	0	0
5:31:08	-122.3650521	2087.188739	1.625197146	1.475311248	10.38931255	0.408029823	0.333940325	51.1982193	1001.324305	29.0004679	2080.558884	0.436035079	512.892971	256.4459858	99.86100064	0	0	0	0	0	0	0
5:31:08	-122.3650521	2087.188739	1.625197146	1.475311248	10.38931255	0.408029823	0.333940325	51.1982193	1001.324305	29.0004679	2080.558884	0.436035079	512.892971	256.4459858	99.86100064	0	0	0	0	0	0	0
5:31:08	-122.3650521	2087.188739	1.625197146	1.475311248	10.38931255	0.408029823	0.333940325	51.1982193	1001.324305	29.0004679	2080.558884	0.436035079	512.892971	256.4459858	99.86100064	0	0	0	0	0	0	0
5:31:08	-122.3650521	2087.188739	1.625197146	1.475311248	10.38931255	0.408029823	0.333940325	51.1982193	1001.324305	29.0004679	2080.558884	0.436035079	512.892971	256.4459858	99.86100064	0	0	0	0	0	0	0
5:31:08	-122.3650521	2087.188739	1.625197146	1.475311248	10.38931255	0.408029823	0.333940325	51.1982193	1001.324305	29.0004679	2080.558884	0.436035079	512.892971	256.4459858	99.86100064	0	0	0	0	0	0	0
5:31:08	-122.3650521	2087.188739	1.625197146	1.475311248	10.38931255	0.408029823	0.333940325	51.1982193	1001.324305	29.0004679	2080.558884	0.436035079	512.892971	256.4459858	99.86100064	0	0	0	0	0	0	0
5:31:08	112.9107653	2082.759658	1.536340939	1.304223359	10.36540803	0.399327269	0.361297446	51.05268828	1004.086236	29.00023957	2076.634333	0.51604996	512.8754172	256.4372087	99.86100033	0	0	0	0	0	0	0
5:31:08	112.9107653	2082.759658	1.536340939	1.304223359	10.36540803	0.399327269	0.361297446	51.05268828	1004.086236	29.00023957	2076.634333	0.51604996	512.8754172	256.4372087	99.86100033	0	0	0	0	0	0	0
5:31:08	112.9107653	2082.759658	1.536340939	1.304223359	10.36540803	0.399327269	0.361297446	51.05268828	1004.086236	29.00023957	2076.634333	0.51604996	512.8754172	256.4372087	99.86100033	0	0	0	0	0	0	0
5:31:08	112.9107653	2082.759658	1.536340939	1.304223359	10.36540803	0.399327269	0.361297446	51.05268828	1004.086236	29.00023957	2076.634333	0.51604996	512.8754172	256.4372087	99.86100033	0	0	0	0	0	0	0
5:31:08	112.9107653	2082.759658	1.536340939	1.304223359	10.36540803	0.399327269	0.361297446	51.05268828	1004.086236	29.00023957	2076.634333	0.51604996	512.8754172	256.4372087	99.86100033	0	0	0	0	0	0	0
5:31:08	112.9107653	2082.759658	1.536340939	1.304223359	10.36540803	0.399327269	0.361297446	51.05268828	1004.086236	29.00023957	2076.634333	0.51604996	512.8754172	256.4372087	99.86100033	0	0	0	0	0	0	0
5:31:08	112.9107653	2082.759658	1.536340939	1.304223359	10.36540803	0.399327269	0.361297446	51.05268828	1004.086236	29.00023957	2076.634333	0.51604996	512.8754172	256.4372087	99.86100033	0	0	0	0	0	0	0
5:31:08	112.9107653	2082.759658	1.536340939	1.304223359	10.36540803	0.399327269	0.361297446	51.05268828	1004.086236	29.00023957	2076.634333	0.51604996	512.8754172	256.4372087	99.86100033	0	0	0	0	0	0	0
5:31:08	172.9554718	2079.557961	1.420102561	1.02978636	10.35300891	0.390079562	0.373640293	50.9781764	1005.500345	29.00012266	2074.520898	0.55701758	512.8664296	256.4327149	99.86100017	0	0	0	0	0	0	0
5:31:09	172.9554718	2079.557961	1.420102561	1.02978636	10.35300891	0.390079562	0.373640293	50.9781764	1005.500345	29.00012266	2074.520898	0.55701758	512.8664296	256.4327149	99.86100017	0	0	0	0	0	0	0
5:31:09	172.9554718	2079.557961	1.420102561	1.02978636	10.35300891	0.390079562	0.373640293	50.9781764	1005.500345	29.00012266	2074.520898	0.55701758	512.8664296	256.4327149	99.86100017	0	0	0	0	0	0	0
5:31:09	172.9554718	2079.557961	1.420102561	1.02978636	10.35300891	0.390079562	0.373640293	50.9781764	1005.500345	29.00012266	2074.520898	0.55701758	512.8664296	256.4327149	99.86100017	0	0	0	0	0	0	0
5:31:09	172.9554718	2079.557961	1.420102561	1.02978636	10.35300891	0.390079562	0.373640293	50.9781764	1005.500345	29.00012266	2074.520898	0.55701758	512.8664296	256.4327149	99.86100017	0	0	0	0	0	0	0
5:31:09	172.9554718	2079.557961	1.420102561	1.02978636	10.35300891	0.390079562	0.373640293	50.9781764	1005.500345	29.00012266	2074.520898	0.55701758	512.8664296	256.4327149	99.86100017	0	0	0	0	0	0	0
5:31:09	172.9554718	2079.557961	1.420102561	1.02978636	10.35300891	0.390079562	0.373640293	50.9781764	1005.500345	29.00012266	2074.520898	0.55701758	512.8664296	256.4327149	99.86100017	0	0	0	0	0	0	0
5:31:09	172.9554718	2079.557961	1.420102561	1.02978636	10.35300891	0.390079562	0.373640293	50.9781764	1005.500345	29.00012266	2074.520898	0.55701758	512.8664296	256.4327149	99.86100017	0	0	0	0	0	0	0
5:31:09	86.56414558	2077.593956	1.405100511	1.200826616	10.34470856	0.383768736	0.37869583	50.94002632	1006.224369	29.0000628	2071.525308	0.626793001	512.861828	256.430414	99.86100009	0	0	0	0	0	0	0
5:31:09	86.56414558	2077.593956	1.405100511	1.200826616	10.34470856	0.383768736	0.37869583	50.94002632	1006.224369	29.0000628	2071.525308	0.626793001	512.861828	256.430414	99.86100009	0	0	0	0	0	0	0
5:31:09	86.56414558	2077.593956	1.405100511	1.200826616	10.34470856	0.383768736	0.37869583	50.94002632	1006.224369	29.0000628	2071.525308	0.626793001	512.861828	256.430414	99.86100009	0	0	0	0	0	0	0
5:31:09	86.56414558	2077.593956	1.405100511	1.200826616	10.34470856	0.383768736	0.37869583	50.94002632	1006.224369	29.0000628	2071.525308	0.626793001	512.861828	256.430414	99.86100009	0	0	0	0	0	0	0
5:31:09	86.56414558	2077.593956	1.405100511	1.200826616	10.34470856	0.383768736	0.37869583	50.94002632	1006.224369	29.0000628	2071.525308	0.626793001	512.861828	256.430414	99.86100009	0	0	0	0	0	0	0
5:31:09	86.56414558	2077.593956	1.405100511	1.200826616	10.34470856	0.383768736	0.37869583	50.94002632	1006.224369	29.0000628	2071.525308	0.626793001	512.861828	256.430414	99.86100009	0	0	0	0	0	0	0
5:31:09	86.56414558	2077.593956	1.405100511	1.200826616	10.34470856	0.383768736	0.37869583	50.94002632	1006.224369	29.0000628	2071.525308	0.626793001	512.861828	256.430414	99.86100009	0	0	0	0	0	0	0
5:31:09	86.56414558	2077.593956	1.405100511	1.200826616	10.34470856	0.383768736	0.37869583	50.94002632	1006.224369	29.0000628	2071.525308	0.626793001	512.861828	256.430414	99.86100009	0	0	0	0	0	0	0
5:31:09	86.56414558	2077.593956	1.405100511	1.200826616	10.34470856	0.383768736	0.37869583	50.94002632	1006.224369	29.0000628	2071.525308	0.626793001	512.861828	256.430414	99.86100009	0	0	0	0	0	0	0
5:31:09	-59.01106946	2075.673129	1.421147462	1.296959227	10.33557878	0.375937593	0.379620265	50.92049347	1006.595069	29.00003215	2070.077958	0.662518016	512.8594719	256.429236	99.86100004	0	0	0	0	0	0	0
5:31:09	-59.01106946	2075.673129	1.421147462	1.296959227	10.33557878	0.375937593	0.379620265	50.92049347	1006.595069	29.00003215	2070.077958	0.662518016	512.8594719	256.429236	99.86100004	0	0	0	0	0	0	0
5:31:09	-59.01106946	2075.673129	1.421147462	1.296959227	10.33557878	0.375937593	0.379620265	50.92049347	1006.595069	29.00003215	2070.077958	0.662518016	512.8594719	256.429236	99.86100004	0	0	0	0	0	0	0
5:31:09	-59.01106946	2075.673129	1.421147462	1.296959227	10.33557878	0.375937593	0.379620265	50.92049347	1006.595069	29.00003215	2070.077958	0.662518016	512.8594719	256.429236	99.86100004	0	0	0	0	0	0	0
5:31:09	-59.01106946	2075.673129	1.421147462	1.296959227	10.33557878	0.375937593	0.379620265	50.92049347	1006.595069	29.00003215	2070.077958	0.662518016	512.8594719	256.429236	99.86100004	0	0	0	0	0	0	0
5:31:09	-59.01106946	2075.673129	1.421147462	1.296959227	10.33557878	0.375937593	0.379620265	50.92049347	1006.595069	29.00003215	2070.077958	0.662518016	512.8594719	256.429236	99.86100004	0	0	0	0	0	0	0
5:31:09	-59.01106946	2075.673129	1.421147462	1.296959227	10.33557878	0.375937593	0.379620265	50.92049347	1006.595069	29.00003215	2070.077958	0.662518016	512.8594719	256.429236	99.86100004	0	0	0	0	0	0	0
5:31:09	-59.01106946	2075.673129	1.421147462	1.296959227	10.33557878	0.375937593	0.379620265	50.92049347	1006.595069	29.00003215	2070.077958	0.662518016	512.8594719	256.429236	99.86100004	0	0	0	0	0	0	0
5:31:09	78.48422044	2075.083538	1.3643875	1.398075124	10.33090434	0.374032047	0.378141576	51.10569266	1004.963163	29.00001646	2069.408362	0.680809224	513.8562256	256.9278568	99.86197602	0	0	0	0	0	0	0
5:31:09	78.48422044	2075.083538	1.3643875	1.398075124	10.33090434	0.374032047	0.378141576	51.10569266	1004.963163	29.00001646	2069.408362	0.680809224	513.8562256	256.9278568	99.86197602	0	0	0	0	0	0	0
5:31:09	78.48422044	2075.083538	1.3643875	1.398075124	10.33090434	0.374032047	0.378141576	51.10569266	1004.963163	29.00001646	2069.408362	0.680809224	513.8562256	256.9278568	99.86197602	0	0	0	0	0	0	0
5:31:09	78.48422044	2075.083538	1.3643875	1.398075124	10.33090434	0.374032047	0.378141576	51.10569266	1004.963163	29.00001646	2069.408362	0.680809224	513.8562256	256.9278568	99.86197602	0	0	0	0	0	0	0
5:31:09	78.48422044	2075.083538	1.3643875	1.398075124	10.33090434	0.374032047	0.378141576	51.10569266	1004.963163	29.00001646	2069.408362	0.680809224	513.8562256	256.9278568	99.86197602	0	0	0	0	0	0	0
5:31:09	78.48422044	2075.083538	1.3643875	1.398075124	10.33090434	0.374032047	0.378141576	51.10569266	1004.963163	29.00001646	2069.408362	0.680809224	513.8562256	256.9278568	99.86197602	0	0	0	0	0	0	0
5:31:09	78.48422044	2075.083538	1.3643875	1.398075124	10.33090434	0.374032047	0.378141576	51.10569266	1004.963163	29.00001646	2069.408362	0.680809224	513.8562256	256.9278568	99.86197602	0	0	0	0	0	0	0
5:31:09	78.48422044	2075.083538	1.3643875	1.398075124	10.33090434	0.374032047	0.378141576	51.10569266	1004.963163	29.00001646	2069.408362	0.680809224	513.8562256	256.9278568	99.86197602	0	0	0	0	0	0	0
5:31:10	78.48422044	2075.083538	1.3643875	1.398075124	10.33090434	0.374032047	0.378141576	51.10569266	1004.963163	29.00001646	2069.408362	0.680809224	513.8562256	256.9278568	99.86197602	0	0	0	0	0	0	0
5:31:10	127.9846809	2075.058924	1.3068384	1.193390464	10.33619102	-0.003671592	0.332944487	51.20051464	1004.127628	29.00000843	2069.123178	0.690174323	514.3665635	257.1831507	99.86247572	0	0	0	0	0	0	0
5:31:10	127.9846809	2075.058924	1.3068384	1.193390464	10.33619102	-0.003671592	0.332944487	51.20051464	1004.127628	29.00000843	2069.123178	0.690174323	514.3665635	257.1831507	99.86247572	0	0	0	0	0	0	0
5:31:10	127.9846809	2075.058924	1.3068384	1.193390464	10.33619102	-0.003671592	0.332944487	51.20051464	1004.127628	29.00000843	2069.123178	0.690174323	514.3665635	257.1831507	99.86247572	0	0	0	0	0	0	0
5:31:10	127.9846809	2075.058924	1.3068384	1.193390464	10.33619102	-0.003671592	0.332944487	51.20051464	1004.127628	29.00000843	2069.123178	0.690174323	514.3665635	257.1831507	99.86247572	0	0	0	0	0	0	0
5:31:10	127.9846809	2075.058924	1.3068384	1.193390464	10.33619102	-0.003671592	0.332944487	51.20051464	1004.127628	29.00000843	2069.123178	0.690174323	514.3665635	257.1831507	99.86247572	0	0	0	0	0	0	0
5:31:10	127.9846809	2075.058924	1.3068384	1.193390464	10.33619102	-0.003671592	0.332944487	51.20051464	1004.127628	29.00000843	2069.123178	0.690174323	514.3665635	257.1831507	99.86247572	0	0	0	0	0	0	0
5:31:10	127.9846809	2075.058924	1.3068384	1.193390464	10.33619102	-0.003671592	0.332944487	51.20051464	1004.127628	29.00000843	2069.123178	0.690174323	514.3665635	257.1831507	99.86247572	0	0	0	0	0	0	0
5:31:10	127.9846809	2075.058924	1.3068384	1.193390464	10.33619102	-0.003671592	0.332944487	51.20051464	1004.127628	29.00000843	2069.123178	0.690174323	514.3665635	257.1831507	99.86247572	0	0	0	0	0	0	0
5:31:10	119.1462046	2087.368033	1.003005261	0.854255917	10.4278738	-1.312895855	-0.075284423	51.2490635	1003.699833	29.00000432	2069.192675	0.694969253	514.6278565	257.3138612	99.86273157	0	0	0	0	0	0	0
5:31:10	119.1462046	2087.368033	1.003005261	0.854255917	10.4278738	-1.312895855	-0.075284423	51.2490635	1003.699833	29.00000432	2069.192675	0.694969253	514.6278565	257.3138612	99.86273157	0	0	0	0	0	0	0
5:31:10	119.1462046	2087.368033	1.003005261	0.854255917	10.4278738	-1.312895855	-0.075284423	51.2490635	1003.699833	29.00000432	2069.192675	0.694969253	514.6278565	257.3138612	99.86273157	0	0	0	0	0	0	0
5:31:10	119.1462046	2087.368033	1.003005261	0.854255917	10.4278738	-1.312895855	-0.075284423	51.2490635	1003.699833	29.00000432	2069.192675	0.694969253	514.6278565	257.3138612	99.86273157	0	0	0	0	0	0	0
5:31:10	119.1462046	2087.368033	1.003005261	0.854255917	10.4278738	-1.312895855	-0.075284423	51.2490635	1003.699833	29.00000432	2069.192675	0.694969253	514.6278565	257.3138612	99.86273157	0	0	0	0	0	0	0
5:31:10	119.1462046	2087.368033	1.003005261	0.854255917	10.4278738	-1.312895855	-0.075284423	51.2490635	1003.699833	29.00000432	2069.192675	0.694969253	514.6278565	257.3138612	99.86273157	0	0	0	0	0	0	0
5:31:10	119.1462046	2087.368033	1.003005261	0.854255917	10.4278738	-1.312895855	-0.075284423	51.2490635	1003.699833	29.00000432	2069.192675	0.694969253	514.6278565	257.3138612	99.86273157	0	0	0	0	0	0	0
5:31:10	119.1462046	2087.368033	1.003005261	0.854255917	10.4278738	-1.312895855	-0.075284423	51.2490635	1003.699833	29.00000432	2069.192675	0.694969253	514.6278565	257.3138612	99.86273157	0	0	0	0	0	0	0
5:31:10	68.49939276	2117.100545	0.589826694	0.53285103	10.63746339	-3.188274678	-1.030217624	51.27392051	1003.480803	29.00000221	2069.968658	0.697424258	514.7616385	257.3807849	99.86286256	0	0	0	0	0	0	0
5:31:10	68.49939276	2117.100545	0.589826694	0.53285103	10.63746339	-3.188274678	-1.030217624	51.27392051	1003.480803	29.00000221	2069.968658	0.697424258	514.7616385	257.3807849	99.86286256	0	0	0	0	0	0	0
5:31:10	68.49939276	2117.100545	0.589826694	0.53285103	10.63746339	-3.188274678	-1.030217624	51.27392051	1003.480803	29.00000221	2069.968658	0.697424258	514.7616385	257.3807849	99.86286256	0	0	0	0	0	0	0
5:31:10	68.49939276	2117.100545	0.589826694	0.53285103	10.63746339	-3.188274678	-1.030217624	51.27392051	1003.480803	29.00000221	2069.968658	0.697424258	514.7616385	257.3807849	99.86286256	0	0	0	0	0	0	0
5:31:10	68.49939276	2117.100545	0.589826694	0.53285103	10.63746339	-3.188274678	-1.030217624	51.27392051	1003.480803	29.00000221	2069.968658	0.697424258	514.7616385	257.3807849	99.86286256	0	0	0	0	0	0	0
5:31:10	68.49939276	2117.100545	0.589826694	0.53285103	10.63746339	-3.188274678	-1.030217624	51.27392051	1003.480803	29.00000221	2069.968658	0.697424258	514.7616385	257.3807849	99.86286256	0	0	0	0	0	0	0
5:31:10	68.49939276	2117.100545	0.589826694	0.53285103	10.63746339	-3.188274678	-1.030217624	51.27392051	1003.480803	29.00000221	2069.968658	0.697424258	514.7616385	257.3807849	99.86286256	0	0	0	0	0	0	0
5:31:10	68.49939276	2117.100545	0.589826694	0.53285103	10.63746339	-3.188274678	-1.030217624	51.27392051	1003.480803	29.00000221	2069.968658	0.697424258	514.7616385	257.3807849	99.86286256	0	0	0	0	0	0	0
5:31:10	68.49939276	2117.100545	0.589826694	0.53285103	10.63746339	-3.188274678	-1.030217624	51.27392051	1003.480803	29.00000221	2069.968658	0.697424258	514.7616385	257.3807849	99.86286256	0	0	0	0	0	0	0
5:31:10	166.0885851	2175.918479	-0.233920733	-0.329644273	11.02493325	-5.107684635	-2.353199424	51.3354473	1002.470739	29.00000113	2071.896569	0.64988122	514.8301349	257.4150499	99.86292963	0	0	0	0	0	0	0
5:31:10	166.0885851	2175.918479	-0.233920733	-0.329644273	11.02493325	-5.107684635	-2.353199424	51.3354473	1002.470739	29.00000113	2071.896569	0.64988122	514.8301349	257.4150499	99.86292963	0	0	0	0	0	0	0
5:31:10	166.0885851	2175.918479	-0.233920733	-0.329644273	11.02493325	-5.107684635	-2.353199424	51.3354473	1002.470739	29.00000113	2071.896569	0.64988122	514.8301349	257.4150499	99.86292963	0	0	0	0	0	0	0
5:31:10	166.0885851	2175.918479	-0.233920733	-0.329644273	11.02493325	-5.107684635	-2.353199424	51.3354473	1002.470739	29.00000113	2071.896569	0.64988122	514.8301349	257.4150499	99.86292963	0	0	0	0	0	0	0
5:31:10	166.0885851	2175.918479	-0.233920733	-0.329644273	11.02493325	-5.107684635	-2.353199424	51.3354473	1002.470739	29.00000113	2071.896569	0.64988122	514.8301349	257.4150499	99.86292963	0	0	0	0	0	0	0
5:31:10	166.0885851	2175.918479	-0.233920733	-0.329644273	11.02493325	-5.107684635	-2.353199424	51.3354473	1002.470739	29.00000113	2071.896569	0.64988122	514.8301349	257.4150499	99.86292963	0	0	0	0	0	0	0
5:31:11	166.0885851	2175.918479	-0.233920733	-0.329644273	11.02493325	-5.107684635	-2.353199424	51.3354473	1002.470739	29.00000113	2071.896569	0.64988122	514.8301349	257.4150499	99.86292963	0	0	0	0	0	0	0
5:31:11	166.0885851	2175.918479	-0.233920733	-0.329644273	11.02493325	-5.107684635	-2.353199424	51.3354473	1002.470739	29.00000113	2071.896569	0.64988122	514.8301349	257.4150499	99.86292963	0	0	0	0	0	0	0
5:31:11	342.3136036	2258.842437	-1.077415415	-0.991081868	11.55974983	-6.779590533	-3.806470105	51.36694902	1001.953586	29.00000058	2075.419843	0.576739185	514.8652051	257.4325935	99.86296397	0	0	0	0	0	0	0
5:31:11	342.3136036	2258.842437	-1.077415415	-0.991081868	11.55974983	-6.779590533	-3.806470105	51.36694902	1001.953586	29.00000058	2075.419843	0.576739185	514.8652051	257.4325935	99.86296397	0	0	0	0	0	0	0
5:31:11	342.3136036	2258.842437	-1.077415415	-0.991081868	11.55974983	-6.779590533	-3.806470105	51.36694902	1001.953586	29.00000058	2075.419843	0.576739185	514.8652051	257.4325935	99.86296397	0	0	0	0	0	0	0
5:31:11	342.3136036	2258.842437	-1.077415415	-0.991081868	11.55974983	-6.779590533	-3.806470105	51.36694902	1001.953586	29.00000058	2075.419843	0.576739185	514.8652051	257.4325935	99.86296397	0	0	0	0	0	0	0
5:31:11	342.3136036	2258.842437	-1.077415415	-0.991081868	11.55974983	-6.779590533	-3.806470105	51.36694902	1001.953586	29.00000058	2075.419843	0.576739185	514.8652051	257.4325935	99.86296397	0	0	0	0	0	0	0
5:31:11	342.3136036	2258.842437	-1.077415415	-0.991081868	11.55974983	-6.779590533	-3.806470105	51.36694902	1001.953586	29.00000058	2075.419843	0.576739185	514.8652051	257.4325935	99.86296397	0	0	0	0	0	0	0
5:31:11	342.3136036	2258.842437	-1.077415415	-0.991081868	11.55974983	-6.779590533	-3.806470105	51.36694902	1001.953586	29.00000058	2075.419843	0.576739185	514.8652051	257.4325935	99.86296397	0	0	0	0	0	0	0
5:31:11	342.3136036	2258.842437	-1.077415415	-0.991081868	11.55974983	-6.779590533	-3.806470105	51.36694902	1001.953586	29.00000058	2075.419843	0.576739185	514.8652051	257.4325935	99.86296397	0	0	0	0	0	0	0
5:31:11	408.933917	2375.25884	-1.562124693	-1.522097916	12.25947991	-8.038030353	-5.330376694	51.3830779	1001.688804	29.0000003	2081.895736	0.441690463	514.883161	257.4415759	99.86298155	0	0	0	0	0	0	0
5:31:11	408.933917	2375.25884	-1.562124693	-1.522097916	12.25947991	-8.038030353	-5.330376694	51.3830779	1001.688804	29.0000003	2081.895736	0.441690463	514.883161	257.4415759	99.86298155	0	0	0	0	0	0	0
5:31:11	408.933917	2375.25884	-1.562124693	-1.522097916	12.25947991	-8.038030353	-5.330376694	51.3830779	1001.688804	29.0000003	2081.895736	0.441690463	514.883161	257.4415759	99.86298155	0	0	0	0	0	0	0
5:31:11	408.933917	2375.25884	-1.562124693	-1.522097916	12.25947991	-8.038030353	-5.330376694	51.3830779	1001.688804	29.0000003	2081.895736	0.441690463	514.883161	257.4415759	99.86298155	0	0	0	0	0	0	0
5:31:11	408.933917	2375.25884	-1.562124693	-1.522097916	12.25947991	-8.038030353	-5.330376694	51.3830779	1001.688804	29.0000003	2081.895736	0.441690463	514.883161	257.4415759	99.86298155	0	0	0	0	0	0	0
5:31:11	408.933917	2375.25884	-1.562124693	-1.522097916	12.25947991	-8.038030353	-5.330376694	51.3830779	1001.688804	29.0000003	2081.895736	0.441690463	514.883161	257.4415759	99.86298155	0	0	0	0	0	0	0
5:31:11	408.933917	2375.25884	-1.562124693	-1.522097916	12.25947991	-8.038030353	-5.330376694	51.3830779	1001.688804	29.0000003	2081.895736	0.441690463	514.883161	257.4415759	99.86298155	0	0	0	0	0	0	0
5:31:11	408.933917	2375.25884	-1.562124693	-1.522097916	12.25947991	-8.038030353	-5.330376694	51.3830779	1001.688804	29.0000003	2081.895736	0.441690463	514.883161	257.4415759	99.86298155	0	0	0	0	0	0	0
5:31:11	408.933917	2375.25884	-1.562124693	-1.522097916	12.25947991	-8.038030353	-5.330376694	51.3830779	1001.688804	29.0000003	2081.895736	0.441690463	514.883161	257.4415759	99.86298155	0	0	0	0	0	0	0
5:31:11	449.4932855	2495.719838	-0.865303843	-0.849186133	12.89758971	-7.875783541	-6.447880867	51.39133588	1001.553236	29.00000015	2090.726993	0.226145517	514.8923544	257.4461749	99.86299056	0	0	0	0	0	0	0
5:31:11	449.4932855	2495.719838	-0.865303843	-0.849186133	12.89758971	-7.875783541	-6.447880867	51.39133588	1001.553236	29.00000015	2090.726993	0.226145517	514.8923544	257.4461749	99.86299056	0	0	0	0	0	0	0
5:31:11	449.4932855	2495.719838	-0.865303843	-0.849186133	12.89758971	-7.875783541	-6.447880867	51.39133588	1001.553236	29.00000015	2090.726993	0.226145517	514.8923544	257.4461749	99.86299056	0	0	0	0	0	0	0
5:31:11	449.4932855	2495.719838	-0.865303843	-0.849186133	12.89758971	-7.875783541	-6.447880867	51.39133588	1001.553236	29.00000015	2090.726993	0.226145517	514.8923544	257.4461749	99.86299056	0	0	0	0	0	0	0
5:31:11	449.4932855	2495.719838	-0.865303843	-0.849186133	12.89758971	-7.875783541	-6.447880867	51.39133588	1001.553236	29.00000015	2090.726993	0.226145517	514.8923544	257.4461749	99.86299056	0	0	0	0	0	0	0
5:31:11	449.4932855	2495.719838	-0.865303843	-0.849186133	12.89758971	-7.875783541	-6.447880867	51.39133588	1001.553236	29.00000015	2090.726993	0.226145517	514.8923544	257.4461749	99.86299056	0	0	0	0	0	0	0
5:31:11	449.4932855	2495.719838	-0.865303843	-0.849186133	12.89758971	-7.875783541	-6.447880867	51.39133588	1001.553236	29.00000015	2090.726993	0.226145517	514.8923544	257.4461749	99.86299056	0	0	0	0	0	0	0
5:31:11	449.4932855	2495.719838	-0.865303843	-0.849186133	12.89758971	-7.875783541	-6.447880867	51.39133588	1001.553236	29.00000015	2090.726993	0.226145517	514.8923544	257.4461749	99.86299056	0	0	0	0	0	0	0
5:31:11	246.3082822	2570.996381	0.457884433	0.3377207	13.23051793	-6.387161173	-6.711371004	51.15156397	1002.446649	29.00000008	2102.103732	0.115786505	513.2032135	256.6013615	99.86153116	0	0	0	0	0	0	0
5:31:11	246.3082822	2570.996381	0.457884433	0.3377207	13.23051793	-6.387161173	-6.711371004	51.15156397	1002.446649	29.00000008	2102.103732	0.115786505	513.2032135	256.6013615	99.86153116	0	0	0	0	0	0	0
5:31:11	246.3082822	2570.996381	0.457884433	0.3377207	13.23051793	-6.387161173	-6.711371004	51.15156397	1002.446649	29.00000008	2102.103732	0.115786505	513.2032135	256.6013615	99.86153116	0	0	0	0	0	0	0
5:31:11	246.3082822	2570.996381	0.457884433	0.3377207	13.23051793	-6.387161173	-6.711371004	51.15156397	1002.446649	29.00000008	2102.103732	0.115786505	513.2032135	256.6013615	99.86153116	0	0	0	0	0	0	0
5:31:11	246.3082822	2570.996381	0.457884433	0.3377207	13.23051793	-6.387161173	-6.711371004	51.15156397	1002.446649	29.00000008	2102.103732	0.115786505	513.2032135	256.6013615	99.86153116	0	0	0	0	0	0	0
5:31:12	246.3082822	2570.996381	0.457884433	0.3377207	13.23051793	-6.387161173	-6.711371004	51.15156397	1002.446649	29.00000008	2102.103732	0.115786505	513.2032135	256.6013615	99.86153116	0	0	0	0	0	0	0
5:31:12	246.3082822	2570.996381	0.457884433	0.3377207	13.23051793	-6.387161173	-6.711371004	51.15156397	1002.446649	29.00000008	2102.103732	0.115786505	513.2032135	256.6013615	99.86153116	0	0	0	0	0	0	0
5:31:12	246.3082822	2570.996381	0.457884433	0.3377207	13.23051793	-6.387161173	-6.711371004	51.15156397	1002.446649	29.00000008	2102.103732	0.115786505	513.2032135	256.6013615	99.86153116	0	0	0	0	0	0	0
5:31:12	108.3181445	2585.722851	1.558772829	1.324312998	13.22692118	-4.44391452	-6.147261954	51.02880075	1002.904076	29.00000004	2114.352831	0.05928269	512.3383733	256.1688171	99.86078396	0	0	0	0	0	0	0
5:31:12	108.3181445	2585.722851	1.558772829	1.324312998	13.22692118	-4.44391452	-6.147261954	51.02880075	1002.904076	29.00000004	2114.352831	0.05928269	512.3383733	256.1688171	99.86078396	0	0	0	0	0	0	0
5:31:12	108.3181445	2585.722851	1.558772829	1.324312998	13.22692118	-4.44391452	-6.147261954	51.02880075	1002.904076	29.00000004	2114.352831	0.05928269	512.3383733	256.1688171	99.86078396	0	0	0	0	0	0	0
5:31:12	108.3181445	2585.722851	1.558772829	1.324312998	13.22692118	-4.44391452	-6.147261954	51.02880075	1002.904076	29.00000004	2114.352831	0.05928269	512.3383733	256.1688171	99.86078396	0	0	0	0	0	0	0
5:31:12	108.3181445	2585.722851	1.558772829	1.324312998	13.22692118	-4.44391452	-6.147261954	51.02880075	1002.904076	29.00000004	2114.352831	0.05928269	512.3383733	256.1688171	99.86078396	0	0	0	0	0	0	0
5:31:12	108.3181445	2585.722851	1.558772829	1.324312998	13.22692118	-4.44391452	-6.147261954	51.02880075	1002.904076	29.00000004	2114.352831	0.05928269	512.3383733	256.1688171	99.86078396	0	0	0	0	0	0	0
5:31:12	108.3181445	2585.722851	1.558772829	1.324312998	13.22692118	-4.44391452	-6.147261954	51.02880075	1002.904076	29.00000004	2114.352831	0.05928269	512.3383733	256.1688171	99.86078396	0	0	0	0	0	0	0
5:31:12	108.3181445	2585.722851	1.558772829	1.324312998	13.22692118	-4.44391452	-6.147261954	51.02880075	1002.904076	29.00000004	2114.352831	0.05928269	512.3383733	256.1688171	99.86078396	0	0	0	0	0	0	0
5:31:12	108.3181445	2585.722851	1.558772829	1.324312998	13.22692118	-4.44391452	-6.147261954	51.02880075	1002.904076	29.00000004	2114.352831	0.05928269	512.3383733	256.1688171	99.86078396	0	0	0	0	0	0	0
5:31:12	-175.499878	2548.878836	2.720051689	2.151720255	12.93914365	-2.499436234	-5.01472612	50.96594599	1003.138279	29.00000002	2126.015273	0.030352737	511.8955751	255.9473544	99.86040139	0	0	0	0	0	0	0
5:31:12	-175.499878	2548.878836	2.720051689	2.151720255	12.93914365	-2.499436234	-5.01472612	50.96594599	1003.138279	29.00000002	2126.015273	0.030352737	511.8955751	255.9473544	99.86040139	0	0	0	0	0	0	0
5:31:12	-175.499878	2548.878836	2.720051689	2.151720255	12.93914365	-2.499436234	-5.01472612	50.96594599	1003.138279	29.00000002	2126.015273	0.030352737	511.8955751	255.9473544	99.86040139	0	0	0	0	0	0	0
5:31:12	-175.499878	2548.878836	2.720051689	2.151720255	12.93914365	-2.499436234	-5.01472612	50.96594599	1003.138279	29.00000002	2126.015273	0.030352737	511.8955751	255.9473544	99.86040139	0	0	0	0	0	0	0
5:31:12	-175.499878	2548.878836	2.720051689	2.151720255	12.93914365	-2.499436234	-5.01472612	50.96594599	1003.138279	29.00000002	2126.015273	0.030352737	511.8955751	255.9473544	99.86040139	0	0	0	0	0	0	0
5:31:12	-175.499878	2548.878836	2.720051689	2.151720255	12.93914365	-2.499436234	-5.01472612	50.96594599	1003.138279	29.00000002	2126.015273	0.030352737	511.8955751	255.9473544	99.86040139	0	0	0	0	0	0	0
5:31:12	-175.499878	2548.878836	2.720051689	2.151720255	12.93914365	-2.499436234	-5.01472612	50.96594599	1003.138279	29.00000002	2126.015273	0.030352737	511.8955751	255.9473544	99.86040139	0	0	0	0	0	0	0
5:31:12	-175.499878	2548.878836	2.720051689	2.151720255	12.93914365	-2.499436234	-5.01472612	50.96594599	1003.138279	29.00000002	2126.015273	0.030352737	511.8955751	255.9473544	99.86040139	0	0	0	0	0	0	0
5:31:12	-321.2159935	2470.191756	3.653650465	2.751224771	12.42546555	-0.792471352	-3.552923774	50.93376434	1001.952791	29.00000001	2136.160564	0.015540602	511.6688625	255.8339654	99.86020551	0	0	0	0	0	0	0
5:31:12	-321.2159935	2470.191756	3.653650465	2.751224771	12.42546555	-0.792471352	-3.552923774	50.93376434	1001.952791	29.00000001	2136.160564	0.015540602	511.6688625	255.8339654	99.86020551	0	0	0	0	0	0	0
5:31:12	-321.2159935	2470.191756	3.653650465	2.751224771	12.42546555	-0.792471352	-3.552923774	50.93376434	1001.952791	29.00000001	2136.160564	0.015540602	511.6688625	255.8339654	99.86020551	0	0	0	0	0	0	0
5:31:12	-321.2159935	2470.191756	3.653650465	2.751224771	12.42546555	-0.792471352	-3.552923774	50.93376434	1001.952791	29.00000001	2136.160564	0.015540602	511.6688625	255.8339654	99.86020551	0	0	0	0	0	0	0
5:31:12	-321.2159935	2470.191756	3.653650465	2.751224771	12.42546555	-0.792471352	-3.552923774	50.93376434	1001.952791	29.00000001	2136.160564	0.015540602	511.6688625	255.8339654	99.86020551	0	0	0	0	0	0	0
5:31:12	-321.2159935	2470.191756	3.653650465	2.751224771	12.42546555	-0.792471352	-3.552923774	50.93376434	1001.952791	29.00000001	2136.160564	0.015540602	511.6688625	255.8339654	99.86020551	0	0	0	0	0	0	0
5:31:12	-321.2159935	2470.191756	3.653650465	2.751224771	12.42546555	-0.792471352	-3.552923774	50.93376434	1001.952791	29.00000001	2136.160564	0.015540602	511.6688625	255.8339654	99.86020551	0	0	0	0	0	0	0
5:31:12	-321.2159935	2470.191756	3.653650465	2.751224771	12.42546555	-0.792471352	-3.552923774	50.93376434	1001.952791	29.00000001	2136.160564	0.015540602	511.6688625	255.8339654	99.86020551	0	0	0	0	0	0	0
5:31:12	-361.0755167	2372.510675	3.857709038	3.107507083	11.84052636	0.252830668	-2.182056972	51.01488734	1001.345821	29.00000001	2143.434385	0.007956788	511.5527856	255.7759103	99.86010522	0	0	0	0	0	0	0
5:31:12	-361.0755167	2372.510675	3.857709038	3.107507083	11.84052636	0.252830668	-2.182056972	51.01488734	1001.345821	29.00000001	2143.434385	0.007956788	511.5527856	255.7759103	99.86010522	0	0	0	0	0	0	0
5:31:12	-361.0755167	2372.510675	3.857709038	3.107507083	11.84052636	0.252830668	-2.182056972	51.01488734	1001.345821	29.00000001	2143.434385	0.007956788	511.5527856	255.7759103	99.86010522	0	0	0	0	0	0	0
5:31:12	-361.0755167	2372.510675	3.857709038	3.107507083	11.84052636	0.252830668	-2.182056972	51.01488734	1001.345821	29.00000001	2143.434385	0.007956788	511.5527856	255.7759103	99.86010522	0	0	0	0	0	0	0
5:31:13	-361.0755167	2372.510675	3.857709038	3.107507083	11.84052636	0.252830668	-2.182056972	51.01488734	1001.345821	29.00000001	2143.434385	0.007956788	511.5527856	255.7759103	99.86010522	0	0	0	0	0	0	0
5:31:13	-361.0755167	2372.510675	3.857709038	3.107507083	11.84052636	0.252830668	-2.182056972	51.01488734	1001.345821	29.00000001	2143.434385	0.007956788	511.5527856	255.7759103	99.86010522	0	0	0	0	0	0	0
5:31:13	-361.0755167	2372.510675	3.857709038	3.107507083	11.84052636	0.252830668	-2.182056972	51.01488734	1001.345821	29.00000001	2143.434385	0.007956788	511.5527856	255.7759103	99.86010522	0	0	0	0	0	0	0
5:31:13	-361.0755167	2372.510675	3.857709038	3.107507083	11.84052636	0.252830668	-2.182056972	51.01488734	1001.345821	29.00000001	2143.434385	0.007956788	511.5527856	255.7759103	99.86010522	0	0	0	0	0	0	0
5:31:13	-361.0755167	2372.510675	3.857709038	3.107507083	11.84052636	0.252830668	-2.182056972	51.01488734	1001.345821	29.00000001	2143.434385	0.007956788	511.5527856	255.7759103	99.86010522	0	0	0	0	0	0	0
5:31:13	-302.4379205	2269.186018	3.744795027	2.907163626	11.2701095	0.521577302	-1.11384517	51.05642232	1001.035052	29	2147.824845	0.004073875	511.4933542	255.7461861	99.86005387	0	0	0	0	0	0	0
5:31:13	-302.4379205	2269.186018	3.744795027	2.907163626	11.2701095	0.521577302	-1.11384517	51.05642232	1001.035052	29	2147.824845	0.004073875	511.4933542	255.7461861	99.86005387	0	0	0	0	0	0	0
5:31:13	-302.4379205	2269.186018	3.744795027	2.907163626	11.2701095	0.521577302	-1.11384517	51.05642232	1001.035052	29	2147.824845	0.004073875	511.4933542	255.7461861	99.86005387	0	0	0	0	0	0	0
5:31:13	-302.4379205	2269.186018	3.744795027	2.907163626	11.2701095	0.521577302	-1.11384517	51.05642232	1001.035052	29	2147.824845	0.004073875	511.4933542	255.7461861	99.86005387	0	0	0	0	0	0	0
5:31:13	-302.4379205	2269.186018	3.744795027	2.907163626	11.2701095	0.521577302	-1.11384517	51.05642232	1001.035052	29	2147.824845	0.004073875	511.4933542	255.7461861	99.86005387	0	0	0	0	0	0	0
5:31:13	-302.4379205	2269.186018	3.744795027	2.907163626	11.2701095	0.521577302	-1.11384517	51.05642232	1001.035052	29	2147.824845	0.004073875	511.4933542	255.7461861	99.86005387	0	0	0	0	0	0	0
5:31:13	-302.4379205	2269.186018	3.744795027	2.907163626	11.2701095	0.521577302	-1.11384517	51.05642232	1001.035052	29	2147.824845	0.004073875	511.4933542	255.7461861	99.86005387	0	0	0	0	0	0	0
5:31:13	-302.4379205	2269.186018	3.744795027	2.907163626	11.2701095	0.521577302	-1.11384517	51.05642232	1001.035052	29	2147.824845	0.004073875	511.4933542	255.7461861	99.86005387	0	0	0	0	0	0	0
5:31:13	-302.4379205	2269.186018	3.744795027	2.907163626	11.2701095	0.521577302	-1.11384517	51.05642232	1001.035052	29	2147.824845	0.004073875	511.4933542	255.7461861	99.86005387	0	0	0	0	0	0	0
5:31:13	-190.0669993	2186.063329	2.926983054	2.469491777	10.85636006	0.507967579	-0.449232727	51.07768823	1000.875939	29	2123.010089	0.002085824	511.4629254	255.7309673	99.86002758	0	0	0	0	0	0	0
5:31:13	-190.0669993	2186.063329	2.926983054	2.469491777	10.85636006	0.507967579	-0.449232727	51.07768823	1000.875939	29	2123.010089	0.002085824	511.4629254	255.7309673	99.86002758	0	0	0	0	0	0	0
5:31:13	-190.0669993	2186.063329	2.926983054	2.469491777	10.85636006	0.507967579	-0.449232727	51.07768823	1000.875939	29	2123.010089	0.002085824	511.4629254	255.7309673	99.86002758	0	0	0	0	0	0	0
5:31:13	-190.0669993	2186.063329	2.926983054	2.469491777	10.85636006	0.507967579	-0.449232727	51.07768823	1000.875939	29	2123.010089	0.002085824	511.4629254	255.7309673	99.86002758	0	0	0	0	0	0	0
5:31:13	-190.0669993	2186.063329	2.926983054	2.469491777	10.85636006	0.507967579	-0.449232727	51.07768823	1000.875939	29	2123.010089	0.002085824	511.4629254	255.7309673	99.86002758	0	0	0	0	0	0	0
5:31:13	-190.0669993	2186.063329	2.926983054	2.469491777	10.85636006	0.507967579	-0.449232727	51.07768823	1000.875939	29	2123.010089	0.002085824	511.4629254	255.7309673	99.86002758	0	0	0	0	0	0	0
5:31:13	-190.0669993	2186.063329	2.926983054	2.469491777	10.85636006	0.507967579	-0.449232727	51.07768823	1000.875939	29	2123.010089	0.002085824	511.4629254	255.7309673	99.86002758	0	0	0	0	0	0	0
5:31:13	-190.0669993	2186.063329	2.926983054	2.469491777	10.85636006	0.507967579	-0.449232727	51.07768823	1000.875939	29	2123.010089	0.002085824	511.4629254	255.7309673	99.86002758	0	0	0	0	0	0	0
5:31:13	-143.5404637	2138.831112	2.406599324	2.19423579	10.62972835	0.4776794	-0.067503156	51.08857637	1002.377545	29	2105.284693	0.147467942	511.4473458	255.7231752	99.86001412	0	0	0	0	0	0	0
5:31:13	-143.5404637	2138.831112	2.406599324	2.19423579	10.62972835	0.4776794	-0.067503156	51.08857637	1002.377545	29	2105.284693	0.147467942	511.4473458	255.7231752	99.86001412	0	0	0	0	0	0	0
5:31:13	-143.5404637	2138.831112	2.406599324	2.19423579	10.62972835	0.4776794	-0.067503156	51.08857637	1002.377545	29	2105.284693	0.147467942	511.4473458	255.7231752	99.86001412	0	0	0	0	0	0	0
5:31:13	-143.5404637	2138.831112	2.406599324	2.19423579	10.62972835	0.4776794	-0.067503156	51.08857637	1002.377545	29	2105.284693	0.147467942	511.4473458	255.7231752	99.86001412	0	0	0	0	0	0	0
5:31:13	-143.5404637	2138.831112	2.406599324	2.19423579	10.62972835	0.4776794	-0.067503156	51.08857637	1002.377545	29	2105.284693	0.147467942	511.4473458	255.7231752	99.86001412	0	0	0	0	0	0	0
5:31:13	-143.5404637	2138.831112	2.406599324	2.19423579	10.62972835	0.4776794	-0.067503156	51.08857637	1002.377545	29	2105.284693	0.147467942	511.4473458	255.7231752	99.86001412	0	0	0	0	0	0	0
5:31:13	-143.5404637	2138.831112	2.406599324	2.19423579	10.62972835	0.4776794	-0.067503156	51.08857637	1002.377545	29	2105.284693	0.147467942	511.4473458	255.7231752	99.86001412	0	0	0	0	0	0	0
5:31:13	-143.5404637	2138.831112	2.406599324	2.19423579	10.62972835	0.4776794	-0.067503156	51.08857637	1002.377545	29	2105.284693	0.147467942	511.4473458	255.7231752	99.86001412	0	0	0	0	0	0	0
5:31:13	-135.4938054	2112.73093	2.114346854	1.654752724	10.50298092	0.452739853	0.148094384	51.0941511	1003.146367	29	2095.024603	0.221903586	512.275801	256.1374017	99.86049523	0	0	0	0	0	0	0
5:31:13	-135.4938054	2112.73093	2.114346854	1.654752724	10.50298092	0.452739853	0.148094384	51.0941511	1003.146367	29	2095.024603	0.221903586	512.275801	256.1374017	99.86049523	0	0	0	0	0	0	0
5:31:14	-135.4938054	2112.73093	2.114346854	1.654752724	10.50298092	0.452739853	0.148094384	51.0941511	1003.146367	29	2095.024603	0.221903586	512.275801	256.1374017	99.86049523	0	0	0	0	0	0	0
5:31:14	-135.4938054	2112.73093	2.114346854	1.654752724	10.50298092	0.452739853	0.148094384	51.0941511	1003.146367	29	2095.024603	0.221903586	512.275801	256.1374017	99.86049523	0	0	0	0	0	0	0
5:31:14	-135.4938054	2112.73093	2.114346854	1.654752724	10.50298092	0.452739853	0.148094384	51.0941511	1003.146367	29	2095.024603	0.221903586	512.275801	256.1374017	99.86049523	0	0	0	0	0	0	0
5:31:14	-135.4938054	2112.73093	2.114346854	1.654752724	10.50298092	0.452739853	0.148094384	51.0941511	1003.146367	29	2095.024603	0.221903586	512.275801	256.1374017	99.86049523	0	0	0	0	0	0	0
5:31:14	-135.4938054	2112.73093	2.114346854	1.654752724	10.50298092	0.452739853	0.148094384	51.0941511	1003.146367	29	2095.024603	0.221903586	512.275801	256.1374017	99.86049523	0	0	0	0	0	0	0
5:31:14	-135.4938054	2112.73093	2.114346854	1.654752724	10.50298092	0.452739853	0.148094384	51.0941511	1003.146367	29	2095.024603	0.221903586	512.275801	256.1374017	99.86049523	0	0	0	0	0	0	0
5:31:14	-135.4938054	2112.73093	2.114346854	1.654752724	10.50298092	0.452739853	0.148094384	51.0941511	1003.146367	29	2095.024603	0.221903586	512.275801	256.1374017	99.86049523	0	0	0	0	0	0	0
5:31:14	-148.9883644	2097.892044	1.804073589	1.553785395	10.43564623	0.432266805	0.267192325	51.09700536	1003.540004	29	2087.869101	0.308814636	512.6999701	256.3494857	99.86074156	0	0	0	0	0	0	0
5:31:14	-148.9883644	2097.892044	1.804073589	1.553785395	10.43564623	0.432266805	0.267192325	51.09700536	1003.540004	29	2087.869101	0.308814636	512.6999701	256.3494857	99.86074156	0	0	0	0	0	0	0
5:31:14	-148.9883644	2097.892044	1.804073589	1.553785395	10.43564623	0.432266805	0.267192325	51.09700536	1003.540004	29	2087.869101	0.308814636	512.6999701	256.3494857	99.86074156	0	0	0	0	0	0	0
5:31:14	-148.9883644	2097.892044	1.804073589	1.553785395	10.43564623	0.432266805	0.267192325	51.09700536	1003.540004	29	2087.869101	0.308814636	512.6999701	256.3494857	99.86074156	0	0	0	0	0	0	0
5:31:14	-23.16555455	2088.725038	1.601957678	1.569874122	10.39629087	0.414160604	0.33033847	51.09846675	1003.741546	29	2081.468884	0.402113094	512.9171447	256.4580727	99.86086768	0	0	0	0	0	0	0
5:31:14	-23.16555455	2088.725038	1.601957678	1.569874122	10.39629087	0.414160604	0.33033847	51.09846675	1003.741546	29	2081.468884	0.402113094	512.9171447	256.4580727	99.86086768	0	0	0	0	0	0	0
5:31:14	-23.16555455	2088.725038	1.601957678	1.569874122	10.39629087	0.414160604	0.33033847	51.09846675	1003.741546	29	2081.468884	0.402113094	512.9171447	256.4580727	99.86086768	0	0	0	0	0	0	0
5:31:14	-23.16555455	2088.725038	1.601957678	1.569874122	10.39629087	0.414160604	0.33033847	51.09846675	1003.741546	29	2081.468884	0.402113094	512.9171447	256.4580727	99.86086768	0	0	0	0	0	0	0
5:31:14	-264.9552439	2081.861148	1.518130331	1.559791551	10.37126093	0.393922229	0.362021297	51.09921497	1003.942536	29.02	2077.350668	0.498681904	513.0283381	256.5136692	99.86093225	0	0	0	0	0	0	0
5:31:14	-264.9552439	2081.861148	1.518130331	1.559791551	10.37126093	0.393922229	0.362021297	51.09921497	1003.942536	29.02	2077.350668	0.498681904	513.0283381	256.5136692	99.86093225	0	0	0	0	0	0	0
5:31:14	-264.9552439	2081.861148	1.518130331	1.559791551	10.37126093	0.393922229	0.362021297	51.09921497	1003.942536	29.02	2077.350668	0.498681904	513.0283381	256.5136692	99.86093225	0	0	0	0	0	0	0
5:31:14	-264.9552439	2081.861148	1.518130331	1.559791551	10.37126093	0.393922229	0.362021297	51.09921497	1003.942536	29.02	2077.350668	0.498681904	513.0283381	256.5136692	99.86093225	0	0	0	0	0	0	0
5:31:14	-264.9552439	2081.861148	1.518130331	1.559791551	10.37126093	0.393922229	0.362021297	51.09921497	1003.942536	29.02	2077.350668	0.498681904	513.0283381	256.5136692	99.86093225	0	0	0	0	0	0	0
5:31:14	-264.9552439	2081.861148	1.518130331	1.559791551	10.37126093	0.393922229	0.362021297	51.09921497	1003.942536	29.02	2077.350668	0.498681904	513.0283381	256.5136692	99.86093225	0	0	0	0	0	0	0
5:31:14	-264.9552439	2081.861148	1.518130331	1.559791551	10.37126093	0.393922229	0.362021297	51.09921497	1003.942536	29.02	2077.350668	0.498681904	513.0283381	256.5136692	99.86093225	0	0	0	0	0	0	0
5:31:14	-264.9552439	2081.861148	1.518130331	1.559791551	10.37126093	0.393922229	0.362021297	51.09921497	1003.942536	29.02	2077.350668	0.498681904	513.0283381	256.5136692	99.86093225	0	0	0	0	0	0	0
5:31:14	-145.7653809	2079.348404	1.433490729	1.413565274	10.35764559	0.388672181	0.377138904	51.06359807	1004.186274	29.05904	2075.128406	0.548125135	513.0852691	256.5421346	99.86096531	0	0	0	0	0	0	0
5:31:14	-145.7653809	2079.348404	1.433490729	1.413565274	10.35764559	0.388672181	0.377138904	51.06359807	1004.186274	29.05904	2075.128406	0.548125135	513.0852691	256.5421346	99.86096531	0	0	0	0	0	0	0
5:31:14	-145.7653809	2079.348404	1.433490729	1.413565274	10.35764559	0.388672181	0.377138904	51.06359807	1004.186274	29.05904	2075.128406	0.548125135	513.0852691	256.5421346	99.86096531	0	0	0	0	0	0	0
5:31:14	-145.7653809	2079.348404	1.433490729	1.413565274	10.35764559	0.388672181	0.377138904	51.06359807	1004.186274	29.05904	2075.128406	0.548125135	513.0852691	256.5421346	99.86096531	0	0	0	0	0	0	0
5:31:14	-145.7653809	2079.348404	1.433490729	1.413565274	10.35764559	0.388672181	0.377138904	51.06359807	1004.186274	29.05904	2075.128406	0.548125135	513.0852691	256.5421346	99.86096531	0	0	0	0	0	0	0
5:31:14	-145.7653809	2079.348404	1.433490729	1.413565274	10.35764559	0.388672181	0.377138904	51.06359807	1004.186274	29.05904	2075.128406	0.548125135	513.0852691	256.5421346	99.86096531	0	0	0	0	0	0	0
5:31:14	-145.7653809	2079.348404	1.433490729	1.413565274	10.35764559	0.388672181	0.377138904	51.06359807	1004.186274	29.05904	2075.128406	0.548125135	513.0852691	256.5421346	99.86096531	0	0	0	0	0	0	0
5:31:14	-145.7653809	2079.348404	1.433490729	1.413565274	10.35764559	0.388672181	0.377138904	51.06359807	1004.186274	29.05904	2075.128406	0.548125135	513.0852691	256.5421346	99.86096531	0	0	0	0	0	0	0
5:31:14	-145.7653809	2079.348404	1.433490729	1.413565274	10.35764559	0.388672181	0.377138904	51.06359807	1004.186274	29.05904	2075.128406	0.548125135	513.0852691	256.5421346	99.86096531	0	0	0	0	0	0	0
5:31:14	112.374541	2078.589759	1.343755253	1.15306542	10.34608254	0.388488157	0.383055119	51.03256221	1004.311068	29.07902848	2073.372312	0.573440069	513.1144178	256.5567089	99.86098224	0	0	0	0	0	0	0
5:31:15	112.374541	2078.589759	1.343755253	1.15306542	10.34608254	0.388488157	0.383055119	51.03256221	1004.311068	29.07902848	2073.372312	0.573440069	513.1144178	256.5567089	99.86098224	0	0	0	0	0	0	0
5:31:15	112.374541	2078.589759	1.343755253	1.15306542	10.34608254	0.388488157	0.383055119	51.03256221	1004.311068	29.07902848	2073.372312	0.573440069	513.1144178	256.5567089	99.86098224	0	0	0	0	0	0	0
5:31:15	112.374541	2078.589759	1.343755253	1.15306542	10.34608254	0.388488157	0.383055119	51.03256221	1004.311068	29.07902848	2073.372312	0.573440069	513.1144178	256.5567089	99.86098224	0	0	0	0	0	0	0
5:31:15	112.374541	2078.589759	1.343755253	1.15306542	10.34608254	0.388488157	0.383055119	51.03256221	1004.311068	29.07902848	2073.372312	0.573440069	513.1144178	256.5567089	99.86098224	0	0	0	0	0	0	0
5:31:15	112.374541	2078.589759	1.343755253	1.15306542	10.34608254	0.388488157	0.383055119	51.03256221	1004.311068	29.07902848	2073.372312	0.573440069	513.1144178	256.5567089	99.86098224	0	0	0	0	0	0	0
5:31:15	112.374541	2078.589759	1.343755253	1.15306542	10.34608254	0.388488157	0.383055119	51.03256221	1004.311068	29.07902848	2073.372312	0.573440069	513.1144178	256.5567089	99.86098224	0	0	0	0	0	0	0
5:31:15	112.374541	2078.589759	1.343755253	1.15306542	10.34608254	0.388488157	0.383055119	51.03256221	1004.311068	29.07902848	2073.372312	0.573440069	513.1144178	256.5567089	99.86098224	0	0	0	0	0	0	0
5:31:15	254.209557	2077.187092	1.30700269	1.176009495	10.33628226	0.383377936	0.383156221	51.01667185	1004.374963	29.08926258	2072.099208	0.586401315	513.1293419	256.564171	99.86099091	0	0	0	0	0	0	0
5:31:15	254.209557	2077.187092	1.30700269	1.176009495	10.33628226	0.383377936	0.383156221	51.01667185	1004.374963	29.08926258	2072.099208	0.586401315	513.1293419	256.564171	99.86099091	0	0	0	0	0	0	0
5:31:15	254.209557	2077.187092	1.30700269	1.176009495	10.33628226	0.383377936	0.383156221	51.01667185	1004.374963	29.08926258	2072.099208	0.586401315	513.1293419	256.564171	99.86099091	0	0	0	0	0	0	0
5:31:15	254.209557	2077.187092	1.30700269	1.176009495	10.33628226	0.383377936	0.383156221	51.01667185	1004.374963	29.08926258	2072.099208	0.586401315	513.1293419	256.564171	99.86099091	0	0	0	0	0	0	0
5:31:15	254.209557	2077.187092	1.30700269	1.176009495	10.33628226	0.383377936	0.383156221	51.01667185	1004.374963	29.08926258	2072.099208	0.586401315	513.1293419	256.564171	99.86099091	0	0	0	0	0	0	0
5:31:15	254.209557	2077.187092	1.30700269	1.176009495	10.33628226	0.383377936	0.383156221	51.01667185	1004.374963	29.08926258	2072.099208	0.586401315	513.1293419	256.564171	99.86099091	0	0	0	0	0	0	0
5:31:15	254.209557	2077.187092	1.30700269	1.176009495	10.33628226	0.383377936	0.383156221	51.01667185	1004.374963	29.08926258	2072.099208	0.586401315	513.1293419	256.564171	99.86099091	0	0	0	0	0	0	0
5:31:15	254.209557	2077.187092	1.30700269	1.176009495	10.33628226	0.383377936	0.383156221	51.01667185	1004.374963	29.08926258	2072.099208	0.586401315	513.1293419	256.564171	99.86099091	0	0	0	0	0	0	0
5:31:15	254.209557	2077.187092	1.30700269	1.176009495	10.33628226	0.383377936	0.383156221	51.01667185	1004.374963	29.08926258	2072.099208	0.586401315	513.1293419	256.564171	99.86099091	0	0	0	0	0	0	0
5:31:15	140.6435732	2075.350007	1.342225377	1.233556862	10.33126452	0.375257503	0.379951985	51.00853599	1004.407677	29.09450244	2071.384682	0.593037473	513.1369831	256.5679915	99.86099534	0	0	0	0	0	0	0
5:31:15	140.6435732	2075.350007	1.342225377	1.233556862	10.33126452	0.375257503	0.379951985	51.00853599	1004.407677	29.09450244	2071.384682	0.593037473	513.1369831	256.5679915	99.86099534	0	0	0	0	0	0	0
5:31:15	140.6435732	2075.350007	1.342225377	1.233556862	10.33126452	0.375257503	0.379951985	51.00853599	1004.407677	29.09450244	2071.384682	0.593037473	513.1369831	256.5679915	99.86099534	0	0	0	0	0	0	0
5:31:15	140.6435732	2075.350007	1.342225377	1.233556862	10.33126452	0.375257503	0.379951985	51.00853599	1004.407677	29.09450244	2071.384682	0.593037473	513.1369831	256.5679915	99.86099534	0	0	0	0	0	0	0
5:31:15	140.6435732	2075.350007	1.342225377	1.233556862	10.33126452	0.375257503	0.379951985	51.00853599	1004.407677	29.09450244	2071.384682	0.593037473	513.1369831	256.5679915	99.86099534	0	0	0	0	0	0	0
5:31:15	140.6435732	2075.350007	1.342225377	1.233556862	10.33126452	0.375257503	0.379951985	51.00853599	1004.407677	29.09450244	2071.384682	0.593037473	513.1369831	256.5679915	99.86099534	0	0	0	0	0	0	0
5:31:15	140.6435732	2075.350007	1.342225377	1.233556862	10.33126452	0.375257503	0.379951985	51.00853599	1004.407677	29.09450244	2071.384682	0.593037473	513.1369831	256.5679915	99.86099534	0	0	0	0	0	0	0
5:31:15	140.6435732	2075.350007	1.342225377	1.233556862	10.33126452	0.375257503	0.379951985	51.00853599	1004.407677	29.09450244	2071.384682	0.593037473	513.1369831	256.5679915	99.86099534	0	0	0	0	0	0	0
5:31:15	121.0670295	2075.148828	1.362075393	1.097405113	10.32869543	0.374563842	0.376559416	51.19957043	1002.026883	29.09718525	2070.411061	0.645235186	513.6689113	256.8339557	99.86148562	0	0	0	0	0	0	0
5:31:15	121.0670295	2075.148828	1.362075393	1.097405113	10.32869543	0.374563842	0.376559416	51.19957043	1002.026883	29.09718525	2070.411061	0.645235186	513.6689113	256.8339557	99.86148562	0	0	0	0	0	0	0
5:31:15	121.0670295	2075.148828	1.362075393	1.097405113	10.32869543	0.374563842	0.376559416	51.19957043	1002.026883	29.09718525	2070.411061	0.645235186	513.6689113	256.8339557	99.86148562	0	0	0	0	0	0	0
5:31:15	121.0670295	2075.148828	1.362075393	1.097405113	10.32869543	0.374563842	0.376559416	51.19957043	1002.026883	29.09718525	2070.411061	0.645235186	513.6689113	256.8339557	99.86148562	0	0	0	0	0	0	0
5:31:15	121.0670295	2075.148828	1.362075393	1.097405113	10.32869543	0.374563842	0.376559416	51.19957043	1002.026883	29.09718525	2070.411061	0.645235186	513.6689113	256.8339557	99.86148562	0	0	0	0	0	0	0
5:31:15	121.0670295	2075.148828	1.362075393	1.097405113	10.32869543	0.374563842	0.376559416	51.19957043	1002.026883	29.09718525	2070.411061	0.645235186	513.6689113	256.8339557	99.86148562	0	0	0	0	0	0	0
5:31:15	121.0670295	2075.148828	1.362075393	1.097405113	10.32869543	0.374563842	0.376559416	51.19957043	1002.026883	29.09718525	2070.411061	0.645235186	513.6689113	256.8339557	99.86148562	0	0	0	0	0	0	0
5:31:15	121.0670295	2075.148828	1.362075393	1.097405113	10.32869543	0.374563842	0.376559416	51.19957043	1002.026883	29.09718525	2070.411061	0.645235186	513.6689113	256.8339557	99.86148562	0	0	0	0	0	0	0
5:31:15	121.0670295	2075.148828	1.362075393	1.097405113	10.32869543	0.374563842	0.376559416	51.19957043	1002.026883	29.09718525	2070.411061	0.645235186	513.6689113	256.8339557	99.86148562	0	0	0	0	0	0	0
5:31:16	-57.02583291	2073.583824	1.229390601	1.286583418	10.33570006	-0.010903313	0.330182421	51.29738006	1000.807916	29.09855885	2069.852511	0.671960415	513.9412586	256.9701293	99.86173664	0	0	0	0	0	0	0
5:31:16	-57.02583291	2073.583824	1.229390601	1.286583418	10.33570006	-0.010903313	0.330182421	51.29738006	1000.807916	29.09855885	2069.852511	0.671960415	513.9412586	256.9701293	99.86173664	0	0	0	0	0	0	0
5:31:16	-57.02583291	2073.583824	1.229390601	1.286583418	10.33570006	-0.010903313	0.330182421	51.29738006	1000.807916	29.09855885	2069.852511	0.671960415	513.9412586	256.9701293	99.86173664	0	0	0	0	0	0	0
5:31:16	-57.02583291	2073.583824	1.229390601	1.286583418	10.33570006	-0.010903313	0.330182421	51.29738006	1000.807916	29.09855885	2069.852511	0.671960415	513.9412586	256.9701293	99.86173664	0	0	0	0	0	0	0
5:31:16	-57.02583291	2073.583824	1.229390601	1.286583418	10.33570006	-0.010903313	0.330182421	51.29738006	1000.807916	29.09855885	2069.852511	0.671960415	513.9412586	256.9701293	99.86173664	0	0	0	0	0	0	0
5:31:16	-57.02583291	2073.583824	1.229390601	1.286583418	10.33570006	-0.010903313	0.330182421	51.29738006	1000.807916	29.09855885	2069.852511	0.671960415	513.9412586	256.9701293	99.86173664	0	0	0	0	0	0	0
5:31:16	-57.02583291	2073.583824	1.229390601	1.286583418	10.33570006	-0.010903313	0.330182421	51.29738006	1000.807916	29.09855885	2069.852511	0.671960415	513.9412586	256.9701293	99.86173664	0	0	0	0	0	0	0
5:31:16	-57.02583291	2073.583824	1.229390601	1.286583418	10.33570006	-0.010903313	0.330182421	51.29738006	1000.807916	29.09855885	2069.852511	0.671960415	513.9412586	256.9701293	99.86173664	0	0	0	0	0	0	0
5:31:16	-163.9102985	2085.405422	0.994671988	1.03601071	10.42618243	-1.322638496	-0.0786506	51.34745859	1000.183805	29.09926213	2069.724446	0.685643733	514.0807004	257.0398502	99.86186516	0	0	0	0	0	0	0
5:31:16	-163.9102985	2085.405422	0.994671988	1.03601071	10.42618243	-1.322638496	-0.0786506	51.34745859	1000.183805	29.09926213	2069.724446	0.685643733	514.0807004	257.0398502	99.86186516	0	0	0	0	0	0	0
5:31:16	-163.9102985	2085.405422	0.994671988	1.03601071	10.42618243	-1.322638496	-0.0786506	51.34745859	1000.183805	29.09926213	2069.724446	0.685643733	514.0807004	257.0398502	99.86186516	0	0	0	0	0	0	0
5:31:16	-163.9102985	2085.405422	0.994671988	1.03601071	10.42618243	-1.322638496	-0.0786506	51.34745859	1000.183805	29.09926213	2069.724446	0.685643733	514.0807004	257.0398502	99.86186516	0	0	0	0	0	0	0
5:31:16	-163.9102985	2085.405422	0.994671988	1.03601071	10.42618243	-1.322638496	-0.0786506	51.34745859	1000.183805	29.09926213	2069.724446	0.685643733	514.0807004	257.0398502	99.86186516	0	0	0	0	0	0	0
5:31:16	-163.9102985	2085.405422	0.994671988	1.03601071	10.42618243	-1.322638496	-0.0786506	51.34745859	1000.183805	29.09926213	2069.724446	0.685643733	514.0807004	257.0398502	99.86186516	0	0	0	0	0	0	0
5:31:16	-163.9102985	2085.405422	0.994671988	1.03601071	10.42618243	-1.322638496	-0.0786506	51.34745859	1000.183805	29.09926213	2069.724446	0.685643733	514.0807004	257.0398502	99.86186516	0	0	0	0	0	0	0
5:31:16	-163.9102985	2085.405422	0.994671988	1.03601071	10.42618243	-1.322638496	-0.0786506	51.34745859	1000.183805	29.09926213	2069.724446	0.685643733	514.0807004	257.0398502	99.86186516	0	0	0	0	0	0	0
5:31:16	81.83270319	2114.89848	0.456352058	0.356333484	10.62034141	-3.10743891	-0.972261107	51.3730988	999.8642601	29.09962221	2070.323236	0.643849591	514.1520946	257.0755473	99.86193096	0	0	0	0	0	0	0
5:31:16	81.83270319	2114.89848	0.456352058	0.356333484	10.62034141	-3.10743891	-0.972261107	51.3730988	999.8642601	29.09962221	2070.323236	0.643849591	514.1520946	257.0755473	99.86193096	0	0	0	0	0	0	0
5:31:16	81.83270319	2114.89848	0.456352058	0.356333484	10.62034141	-3.10743891	-0.972261107	51.3730988	999.8642601	29.09962221	2070.323236	0.643849591	514.1520946	257.0755473	99.86193096	0	0	0	0	0	0	0
5:31:16	81.83270319	2114.89848	0.456352058	0.356333484	10.62034141	-3.10743891	-0.972261107	51.3730988	999.8642601	29.09962221	2070.323236	0.643849591	514.1520946	257.0755473	99.86193096	0	0	0	0	0	0	0
5:31:16	81.83270319	2114.89848	0.456352058	0.356333484	10.62034141	-3.10743891	-0.972261107	51.3730988	999.8642601	29.09962221	2070.323236	0.643849591	514.1520946	257.0755473	99.86193096	0	0	0	0	0	0	0
5:31:16	81.83270319	2114.89848	0.456352058	0.356333484	10.62034141	-3.10743891	-0.972261107	51.3730988	999.8642601	29.09962221	2070.323236	0.643849591	514.1520946	257.0755473	99.86193096	0	0	0	0	0	0	0
5:31:16	81.83270319	2114.89848	0.456352058	0.356333484	10.62034141	-3.10743891	-0.972261107	51.3730988	999.8642601	29.09962221	2070.323236	0.643849591	514.1520946	257.0755473	99.86193096	0	0	0	0	0	0	0
5:31:16	81.83270319	2114.89848	0.456352058	0.356333484	10.62034141	-3.10743891	-0.972261107	51.3730988	999.8642601	29.09962221	2070.323236	0.643849591	514.1520946	257.0755473	99.86193096	0	0	0	0	0	0	0
5:31:16	81.83270319	2114.89848	0.456352058	0.356333484	10.62034141	-3.10743891	-0.972261107	51.3730988	999.8642601	29.09962221	2070.323236	0.643849591	514.1520946	257.0755473	99.86193096	0	0	0	0	0	0	0
5:31:16	283.197736	2166.597406	-0.283651746	-0.262469256	10.9638628	-4.931064722	-2.193845687	51.23982658	1002.098197	29.05100657	2071.905009	0.622450991	514.1886484	257.0938242	99.86196465	0	0	0	0	0	0	0
5:31:16	283.197736	2166.597406	-0.283651746	-0.262469256	10.9638628	-4.931064722	-2.193845687	51.23982658	1002.098197	29.05100657	2071.905009	0.622450991	514.1886484	257.0938242	99.86196465	0	0	0	0	0	0	0
5:31:16	283.197736	2166.597406	-0.283651746	-0.262469256	10.9638628	-4.931064722	-2.193845687	51.23982658	1002.098197	29.05100657	2071.905009	0.622450991	514.1886484	257.0938242	99.86196465	0	0	0	0	0	0	0
5:31:16	283.197736	2166.597406	-0.283651746	-0.262469256	10.9638628	-4.931064722	-2.193845687	51.23982658	1002.098197	29.05100657	2071.905009	0.622450991	514.1886484	257.0938242	99.86196465	0	0	0	0	0	0	0
5:31:16	283.197736	2166.597406	-0.283651746	-0.262469256	10.9638628	-4.931064722	-2.193845687	51.23982658	1002.098197	29.05100657	2071.905009	0.622450991	514.1886484	257.0938242	99.86196465	0	0	0	0	0	0	0
5:31:16	283.197736	2166.597406	-0.283651746	-0.262469256	10.9638628	-4.931064722	-2.193845687	51.23982658	1002.098197	29.05100657	2071.905009	0.622450991	514.1886484	257.0938242	99.86196465	0	0	0	0	0	0	0
5:31:16	283.197736	2166.597406	-0.283651746	-0.262469256	10.9638628	-4.931064722	-2.193845687	51.23982658	1002.098197	29.05100657	2071.905009	0.622450991	514.1886484	257.0938242	99.86196465	0	0	0	0	0	0	0
5:31:17	283.197736	2166.597406	-0.283651746	-0.262469256	10.9638628	-4.931064722	-2.193845687	51.23982658	1002.098197	29.05100657	2071.905009	0.622450991	514.1886484	257.0938242	99.86196465	0	0	0	0	0	0	0
5:31:17	285.7158008	2247.755224	-1.158805694	-1.112408259	11.49283375	-6.648033138	-3.665744992	51.17159121	1003.241973	29.02611536	2075.269053	0.562694907	514.207364	257.103182	99.8619819	0	0	0	0	0	0	0
5:31:17	285.7158008	2247.755224	-1.158805694	-1.112408259	11.49283375	-6.648033138	-3.665744992	51.17159121	1003.241973	29.02611536	2075.269053	0.562694907	514.207364	257.103182	99.8619819	0	0	0	0	0	0	0
5:31:17	285.7158008	2247.755224	-1.158805694	-1.112408259	11.49283375	-6.648033138	-3.665744992	51.17159121	1003.241973	29.02611536	2075.269053	0.562694907	514.207364	257.103182	99.8619819	0	0	0	0	0	0	0
5:31:17	285.7158008	2247.755224	-1.158805694	-1.112408259	11.49283375	-6.648033138	-3.665744992	51.17159121	1003.241973	29.02611536	2075.269053	0.562694907	514.207364	257.103182	99.8619819	0	0	0	0	0	0	0
5:31:17	285.7158008	2247.755224	-1.158805694	-1.112408259	11.49283375	-6.648033138	-3.665744992	51.17159121	1003.241973	29.02611536	2075.269053	0.562694907	514.207364	257.103182	99.8619819	0	0	0	0	0	0	0
5:31:17	285.7158008	2247.755224	-1.158805694	-1.112408259	11.49283375	-6.648033138	-3.665744992	51.17159121	1003.241973	29.02611536	2075.269053	0.562694907	514.207364	257.103182	99.8619819	0	0	0	0	0	0	0
5:31:17	285.7158008	2247.755224	-1.158805694	-1.112408259	11.49283375	-6.648033138	-3.665744992	51.17159121	1003.241973	29.02611536	2075.269053	0.562694907	514.207364	257.103182	99.8619819	0	0	0	0	0	0	0
5:31:17	285.7158008	2247.755224	-1.158805694	-1.112408259	11.49283375	-6.648033138	-3.665744992	51.17159121	1003.241973	29.02611536	2075.269053	0.562694907	514.207364	257.103182	99.8619819	0	0	0	0	0	0	0
5:31:17	427.188914	2359.657971	-1.500244515	-1.441161029	12.16109888	-7.946856966	-5.165549436	51.1366547	1003.827586	29.01337107	2081.107867	0.414499792	514.2169464	257.1079732	99.86199073	0	0	0	0	0	0	0
5:31:17	427.188914	2359.657971	-1.500244515	-1.441161029	12.16109888	-7.946856966	-5.165549436	51.1366547	1003.827586	29.01337107	2081.107867	0.414499792	514.2169464	257.1079732	99.86199073	0	0	0	0	0	0	0
5:31:17	427.188914	2359.657971	-1.500244515	-1.441161029	12.16109888	-7.946856966	-5.165549436	51.1366547	1003.827586	29.01337107	2081.107867	0.414499792	514.2169464	257.1079732	99.86199073	0	0	0	0	0	0	0
5:31:17	427.188914	2359.657971	-1.500244515	-1.441161029	12.16109888	-7.946856966	-5.165549436	51.1366547	1003.827586	29.01337107	2081.107867	0.414499792	514.2169464	257.1079732	99.86199073	0	0	0	0	0	0	0
5:31:17	427.188914	2359.657971	-1.500244515	-1.441161029	12.16109888	-7.946856966	-5.165549436	51.1366547	1003.827586	29.01337107	2081.107867	0.414499792	514.2169464	257.1079732	99.86199073	0	0	0	0	0	0	0
5:31:17	427.188914	2359.657971	-1.500244515	-1.441161029	12.16109888	-7.946856966	-5.165549436	51.1366547	1003.827586	29.01337107	2081.107867	0.414499792	514.2169464	257.1079732	99.86199073	0	0	0	0	0	0	0
5:31:17	427.188914	2359.657971	-1.500244515	-1.441161029	12.16109888	-7.946856966	-5.165549436	51.1366547	1003.827586	29.01337107	2081.107867	0.414499792	514.2169464	257.1079732	99.86199073	0	0	0	0	0	0	0
5:31:17	427.188914	2359.657971	-1.500244515	-1.441161029	12.16109888	-7.946856966	-5.165549436	51.1366547	1003.827586	29.01337107	2081.107867	0.414499792	514.2169464	257.1079732	99.86199073	0	0	0	0	0	0	0
5:31:17	427.188914	2359.657971	-1.500244515	-1.441161029	12.16109888	-7.946856966	-5.165549436	51.1366547	1003.827586	29.01337107	2081.107867	0.414499792	514.2169464	257.1079732	99.86199073	0	0	0	0	0	0	0
5:31:17	395.645996	2487.480905	-0.767437192	-0.674338447	12.84513863	-7.830438767	-6.367193311	51.11876721	1004.12742	29.00684599	2090.381668	0.212223894	514.2218525	257.1104263	99.86199526	0	0	0	0	0	0	0
5:31:17	395.645996	2487.480905	-0.767437192	-0.674338447	12.84513863	-7.830438767	-6.367193311	51.11876721	1004.12742	29.00684599	2090.381668	0.212223894	514.2218525	257.1104263	99.86199526	0	0	0	0	0	0	0
5:31:17	395.645996	2487.480905	-0.767437192	-0.674338447	12.84513863	-7.830438767	-6.367193311	51.11876721	1004.12742	29.00684599	2090.381668	0.212223894	514.2218525	257.1104263	99.86199526	0	0	0	0	0	0	0
5:31:17	395.645996	2487.480905	-0.767437192	-0.674338447	12.84513863	-7.830438767	-6.367193311	51.11876721	1004.12742	29.00684599	2090.381668	0.212223894	514.2218525	257.1104263	99.86199526	0	0	0	0	0	0	0
5:31:17	395.645996	2487.480905	-0.767437192	-0.674338447	12.84513863	-7.830438767	-6.367193311	51.11876721	1004.12742	29.00684599	2090.381668	0.212223894	514.2218525	257.1104263	99.86199526	0	0	0	0	0	0	0
5:31:17	395.645996	2487.480905	-0.767437192	-0.674338447	12.84513863	-7.830438767	-6.367193311	51.11876721	1004.12742	29.00684599	2090.381668	0.212223894	514.2218525	257.1104263	99.86199526	0	0	0	0	0	0	0
5:31:17	395.645996	2487.480905	-0.767437192	-0.674338447	12.84513863	-7.830438767	-6.367193311	51.11876721	1004.12742	29.00684599	2090.381668	0.212223894	514.2218525	257.1104263	99.86199526	0	0	0	0	0	0	0
5:31:17	395.645996	2487.480905	-0.767437192	-0.674338447	12.84513863	-7.830438767	-6.367193311	51.11876721	1004.12742	29.00684599	2090.381668	0.212223894	514.2218525	257.1104263	99.86199526	0	0	0	0	0	0	0
5:31:17	241.5022219	2568.175615	0.422096158	0.325682715	13.21376698	-6.461712649	-6.713362975	51.40240881	999.5063431	29.00350514	2101.461614	0.108658634	514.3258685	257.1624343	99.86199757	0	0	0	0	0	0	0
5:31:17	241.5022219	2568.175615	0.422096158	0.325682715	13.21376698	-6.461712649	-6.713362975	51.40240881	999.5063431	29.00350514	2101.461614	0.108658634	514.3258685	257.1624343	99.86199757	0	0	0	0	0	0	0
5:31:17	241.5022219	2568.175615	0.422096158	0.325682715	13.21376698	-6.461712649	-6.713362975	51.40240881	999.5063431	29.00350514	2101.461614	0.108658634	514.3258685	257.1624343	99.86199757	0	0	0	0	0	0	0
5:31:17	241.5022219	2568.175615	0.422096158	0.325682715	13.21376698	-6.461712649	-6.713362975	51.40240881	999.5063431	29.00350514	2101.461614	0.108658634	514.3258685	257.1624343	99.86199757	0	0	0	0	0	0	0
5:31:17	241.5022219	2568.175615	0.422096158	0.325682715	13.21376698	-6.461712649	-6.713362975	51.40240881	999.5063431	29.00350514	2101.461614	0.108658634	514.3258685	257.1624343	99.86199757	0	0	0	0	0	0	0
5:31:17	241.5022219	2568.175615	0.422096158	0.325682715	13.21376698	-6.461712649	-6.713362975	51.40240881	999.5063431	29.00350514	2101.461614	0.108658634	514.3258685	257.1624343	99.86199757	0	0	0	0	0	0	0
5:31:18	241.5022219	2568.175615	0.422096158	0.325682715	13.21376698	-6.461712649	-6.713362975	51.40240881	999.5063431	29.00350514	2101.461614	0.108658634	514.3258685	257.1624343	99.86199757	0	0	0	0	0	0	0
5:31:18	241.5022219	2568.175615	0.422096158	0.325682715	13.21376698	-6.461712649	-6.713362975	51.40240881	999.5063431	29.00350514	2101.461614	0.108658634	514.3258685	257.1624343	99.86199757	0	0	0	0	0	0	0
5:31:18	241.5022219	2568.175615	0.422096158	0.325682715	13.21376698	-6.461712649	-6.713362975	51.40240881	999.5063431	29.00350514	2101.461614	0.108658634	514.3258685	257.1624343	99.86199757	0	0	0	0	0	0	0
5:31:18	50.08206564	2584.417851	1.623025233	1.26865355	13.21914469	-4.481404876	-6.149417843	51.54763331	997.1403517	29.00179463	2114.080226	0.05563322	514.3791247	257.1890623	99.86199876	0	0	0	0	0	0	0
5:31:18	50.08206564	2584.417851	1.623025233	1.26865355	13.21914469	-4.481404876	-6.149417843	51.54763331	997.1403517	29.00179463	2114.080226	0.05563322	514.3791247	257.1890623	99.86199876	0	0	0	0	0	0	0
5:31:18	50.08206564	2584.417851	1.623025233	1.26865355	13.21914469	-4.481404876	-6.149417843	51.54763331	997.1403517	29.00179463	2114.080226	0.05563322	514.3791247	257.1890623	99.86199876	0	0	0	0	0	0	0
5:31:18	50.08206564	2584.417851	1.623025233	1.26865355	13.21914469	-4.481404876	-6.149417843	51.54763331	997.1403517	29.00179463	2114.080226	0.05563322	514.3791247	257.1890623	99.86199876	0	0	0	0	0	0	0
5:31:18	50.08206564	2584.417851	1.623025233	1.26865355	13.21914469	-4.481404876	-6.149417843	51.54763331	997.1403517	29.00179463	2114.080226	0.05563322	514.3791247	257.1890623	99.86199876	0	0	0	0	0	0	0
5:31:18	50.08206564	2584.417851	1.623025233	1.26865355	13.21914469	-4.481404876	-6.149417843	51.54763331	997.1403517	29.00179463	2114.080226	0.05563322	514.3791247	257.1890623	99.86199876	0	0	0	0	0	0	0
5:31:18	50.08206564	2584.417851	1.623025233	1.26865355	13.21914469	-4.481404876	-6.149417843	51.54763331	997.1403517	29.00179463	2114.080226	0.05563322	514.3791247	257.1890623	99.86199876	0	0	0	0	0	0	0
5:31:18	50.08206564	2584.417851	1.623025233	1.26865355	13.21914469	-4.481404876	-6.149417843	51.54763331	997.1403517	29.00179463	2114.080226	0.05563322	514.3791247	257.1890623	99.86199876	0	0	0	0	0	0	0
5:31:18	-265.0849104	2552.376684	2.822076919	2.516742618	12.95976208	-2.580647297	-5.082613936	51.62198826	995.9289641	29.00091885	2125.562148	0.028484209	514.4063918	257.2026959	99.86199936	0	0	0	0	0	0	0
5:31:18	-265.0849104	2552.376684	2.822076919	2.516742618	12.95976208	-2.580647297	-5.082613936	51.62198826	995.9289641	29.00091885	2125.562148	0.028484209	514.4063918	257.2026959	99.86199936	0	0	0	0	0	0	0
5:31:18	-265.0849104	2552.376684	2.822076919	2.516742618	12.95976208	-2.580647297	-5.082613936	51.62198826	995.9289641	29.00091885	2125.562148	0.028484209	514.4063918	257.2026959	99.86199936	0	0	0	0	0	0	0
5:31:18	-265.0849104	2552.376684	2.822076919	2.516742618	12.95976208	-2.580647297	-5.082613936	51.62198826	995.9289641	29.00091885	2125.562148	0.028484209	514.4063918	257.2026959	99.86199936	0	0	0	0	0	0	0
5:31:18	-265.0849104	2552.376684	2.822076919	2.516742618	12.95976208	-2.580647297	-5.082613936	51.62198826	995.9289641	29.00091885	2125.562148	0.028484209	514.4063918	257.2026959	99.86199936	0	0	0	0	0	0	0
5:31:18	-265.0849104	2552.376684	2.822076919	2.516742618	12.95976208	-2.580647297	-5.082613936	51.62198826	995.9289641	29.00091885	2125.562148	0.028484209	514.4063918	257.2026959	99.86199936	0	0	0	0	0	0	0
5:31:18	-265.0849104	2552.376684	2.822076919	2.516742618	12.95976208	-2.580647297	-5.082613936	51.62198826	995.9289641	29.00091885	2125.562148	0.028484209	514.4063918	257.2026959	99.86199936	0	0	0	0	0	0	0
5:31:18	-265.0849104	2552.376684	2.822076919	2.516742618	12.95976208	-2.580647297	-5.082613936	51.62198826	995.9289641	29.00091885	2125.562148	0.028484209	514.4063918	257.2026959	99.86199936	0	0	0	0	0	0	0
5:31:18	-265.0849104	2552.376684	2.822076919	2.516742618	12.95976208	-2.580647297	-5.082613936	51.62198826	995.9289641	29.00091885	2125.562148	0.028484209	514.4063918	257.2026959	99.86199936	0	0	0	0	0	0	0
5:31:18	-231.4796101	2482.766646	3.678895383	2.98192422	12.49576619	-0.905387416	-3.706138335	51.66005799	996.3073336	29.02047045	2135.509724	0.014583915	514.4203526	257.2096763	99.86199967	0	0	0	0	0	0	0
5:31:18	-231.4796101	2482.766646	3.678895383	2.98192422	12.49576619	-0.905387416	-3.706138335	51.66005799	996.3073336	29.02047045	2135.509724	0.014583915	514.4203526	257.2096763	99.86199967	0	0	0	0	0	0	0
5:31:18	-231.4796101	2482.766646	3.678895383	2.98192422	12.49576619	-0.905387416	-3.706138335	51.66005799	996.3073336	29.02047045	2135.509724	0.014583915	514.4203526	257.2096763	99.86199967	0	0	0	0	0	0	0
5:31:18	-231.4796101	2482.766646	3.678895383	2.98192422	12.49576619	-0.905387416	-3.706138335	51.66005799	996.3073336	29.02047045	2135.509724	0.014583915	514.4203526	257.2096763	99.86199967	0	0	0	0	0	0	0
5:31:18	-231.4796101	2482.766646	3.678895383	2.98192422	12.49576619	-0.905387416	-3.706138335	51.66005799	996.3073336	29.02047045	2135.509724	0.014583915	514.4203526	257.2096763	99.86199967	0	0	0	0	0	0	0
5:31:18	-231.4796101	2482.766646	3.678895383	2.98192422	12.49576619	-0.905387416	-3.706138335	51.66005799	996.3073336	29.02047045	2135.509724	0.014583915	514.4203526	257.2096763	99.86199967	0	0	0	0	0	0	0
5:31:18	-231.4796101	2482.766646	3.678895383	2.98192422	12.49576619	-0.905387416	-3.706138335	51.66005799	996.3073336	29.02047045	2135.509724	0.014583915	514.4203526	257.2096763	99.86199967	0	0	0	0	0	0	0
5:31:18	-231.4796101	2482.766646	3.678895383	2.98192422	12.49576619	-0.905387416	-3.706138335	51.66005799	996.3073336	29.02047045	2135.509724	0.014583915	514.4203526	257.2096763	99.86199967	0	0	0	0	0	0	0
5:31:18	-381.4443844	2384.395259	4.076602436	3.137817201	11.90595229	0.222161643	-2.299798828	51.53314969	997.9390428	29.05928087	2143.069147	0.007466964	514.4275005	257.2132503	99.86199983	0	0	0	0	0	0	0
5:31:18	-381.4443844	2384.395259	4.076602436	3.137817201	11.90595229	0.222161643	-2.299798828	51.53314969	997.9390428	29.05928087	2143.069147	0.007466964	514.4275005	257.2132503	99.86199983	0	0	0	0	0	0	0
5:31:18	-381.4443844	2384.395259	4.076602436	3.137817201	11.90595229	0.222161643	-2.299798828	51.53314969	997.9390428	29.05928087	2143.069147	0.007466964	514.4275005	257.2132503	99.86199983	0	0	0	0	0	0	0
5:31:18	-381.4443844	2384.395259	4.076602436	3.137817201	11.90595229	0.222161643	-2.299798828	51.53314969	997.9390428	29.05928087	2143.069147	0.007466964	514.4275005	257.2132503	99.86199983	0	0	0	0	0	0	0
5:31:19	-381.4443844	2384.395259	4.076602436	3.137817201	11.90595229	0.222161643	-2.299798828	51.53314969	997.9390428	29.05928087	2143.069147	0.007466964	514.4275005	257.2132503	99.86199983	0	0	0	0	0	0	0
5:31:19	-381.4443844	2384.395259	4.076602436	3.137817201	11.90595229	0.222161643	-2.299798828	51.53314969	997.9390428	29.05928087	2143.069147	0.007466964	514.4275005	257.2132503	99.86199983	0	0	0	0	0	0	0
5:31:19	-381.4443844	2384.395259	4.076602436	3.137817201	11.90595229	0.222161643	-2.299798828	51.53314969	997.9390428	29.05928087	2143.069147	0.007466964	514.4275005	257.2132503	99.86199983	0	0	0	0	0	0	0
5:31:19	-381.4443844	2384.395259	4.076602436	3.137817201	11.90595229	0.222161643	-2.299798828	51.53314969	997.9390428	29.05928087	2143.069147	0.007466964	514.4275005	257.2132503	99.86199983	0	0	0	0	0	0	0
5:31:19	-381.4443844	2384.395259	4.076602436	3.137817201	11.90595229	0.222161643	-2.299798828	51.53314969	997.9390428	29.05928087	2143.069147	0.007466964	514.4275005	257.2132503	99.86199983	0	0	0	0	0	0	0
5:31:19	-293.6724368	2283.53514	3.786980447	3.072906407	11.34243957	0.547002761	-1.202001	51.46817264	998.7744779	29.07915181	2147.854027	0.003823086	514.4311603	257.2150801	99.86199991	0	0	0	0	0	0	0
5:31:19	-293.6724368	2283.53514	3.786980447	3.072906407	11.34243957	0.547002761	-1.202001	51.46817264	998.7744779	29.07915181	2147.854027	0.003823086	514.4311603	257.2150801	99.86199991	0	0	0	0	0	0	0
5:31:19	-293.6724368	2283.53514	3.786980447	3.072906407	11.34243957	0.547002761	-1.202001	51.46817264	998.7744779	29.07915181	2147.854027	0.003823086	514.4311603	257.2150801	99.86199991	0	0	0	0	0	0	0
5:31:19	-293.6724368	2283.53514	3.786980447	3.072906407	11.34243957	0.547002761	-1.202001	51.46817264	998.7744779	29.07915181	2147.854027	0.003823086	514.4311603	257.2150801	99.86199991	0	0	0	0	0	0	0
5:31:19	-293.6724368	2283.53514	3.786980447	3.072906407	11.34243957	0.547002761	-1.202001	51.46817264	998.7744779	29.07915181	2147.854027	0.003823086	514.4311603	257.2150801	99.86199991	0	0	0	0	0	0	0
5:31:19	-293.6724368	2283.53514	3.786980447	3.072906407	11.34243957	0.547002761	-1.202001	51.46817264	998.7744779	29.07915181	2147.854027	0.003823086	514.4311603	257.2150801	99.86199991	0	0	0	0	0	0	0
5:31:19	-293.6724368	2283.53514	3.786980447	3.072906407	11.34243957	0.547002761	-1.202001	51.46817264	998.7744779	29.07915181	2147.854027	0.003823086	514.4311603	257.2150801	99.86199991	0	0	0	0	0	0	0
5:31:19	-293.6724368	2283.53514	3.786980447	3.072906407	11.34243957	0.547002761	-1.202001	51.46817264	998.7744779	29.07915181	2147.854027	0.003823086	514.4311603	257.2150801	99.86199991	0	0	0	0	0	0	0
5:31:19	-310.7238316	2196.348944	3.067941989	2.65128808	10.90689706	0.535689414	-0.498616512	51.43490439	999.2022207	29.08932572	2126.836534	0.00195742	514.4330341	257.216017	99.86199996	0	0	0	0	0	0	0
5:31:19	-310.7238316	2196.348944	3.067941989	2.65128808	10.90689706	0.535689414	-0.498616512	51.43490439	999.2022207	29.08932572	2126.836534	0.00195742	514.4330341	257.216017	99.86199996	0	0	0	0	0	0	0
5:31:19	-310.7238316	2196.348944	3.067941989	2.65128808	10.90689706	0.535689414	-0.498616512	51.43490439	999.2022207	29.08932572	2126.836534	0.00195742	514.4330341	257.216017	99.86199996	0	0	0	0	0	0	0
5:31:19	-310.7238316	2196.348944	3.067941989	2.65128808	10.90689706	0.535689414	-0.498616512	51.43490439	999.2022207	29.08932572	2126.836534	0.00195742	514.4330341	257.216017	99.86199996	0	0	0	0	0	0	0
5:31:19	-310.7238316	2196.348944	3.067941989	2.65128808	10.90689706	0.535689414	-0.498616512	51.43490439	999.2022207	29.08932572	2126.836534	0.00195742	514.4330341	257.216017	99.86199996	0	0	0	0	0	0	0
5:31:19	-310.7238316	2196.348944	3.067941989	2.65128808	10.90689706	0.535689414	-0.498616512	51.43490439	999.2022207	29.08932572	2126.836534	0.00195742	514.4330341	257.216017	99.86199996	0	0	0	0	0	0	0
5:31:19	-310.7238316	2196.348944	3.067941989	2.65128808	10.90689706	0.535689414	-0.498616512	51.43490439	999.2022207	29.08932572	2126.836534	0.00195742	514.4330341	257.216017	99.86199996	0	0	0	0	0	0	0
5:31:19	-310.7238316	2196.348944	3.067941989	2.65128808	10.90689706	0.535689414	-0.498616512	51.43490439	999.2022207	29.08932572	2126.836534	0.00195742	514.4330341	257.216017	99.86199996	0	0	0	0	0	0	0
5:31:19	-150.7317138	2146.030107	2.429570298	2.241715497	10.66135529	0.50158498	-0.088195654	51.41787105	1000.324025	29.09453477	2108.713441	0.049802199	514.4339934	257.2164967	99.86199998	0	0	0	0	0	0	0
5:31:19	-150.7317138	2146.030107	2.429570298	2.241715497	10.66135529	0.50158498	-0.088195654	51.41787105	1000.324025	29.09453477	2108.713441	0.049802199	514.4339934	257.2164967	99.86199998	0	0	0	0	0	0	0
5:31:19	-150.7317138	2146.030107	2.429570298	2.241715497	10.66135529	0.50158498	-0.088195654	51.41787105	1000.324025	29.09453477	2108.713441	0.049802199	514.4339934	257.2164967	99.86199998	0	0	0	0	0	0	0
5:31:19	-150.7317138	2146.030107	2.429570298	2.241715497	10.66135529	0.50158498	-0.088195654	51.41787105	1000.324025	29.09453477	2108.713441	0.049802199	514.4339934	257.2164967	99.86199998	0	0	0	0	0	0	0
5:31:19	-150.7317138	2146.030107	2.429570298	2.241715497	10.66135529	0.50158498	-0.088195654	51.41787105	1000.324025	29.09453477	2108.713441	0.049802199	514.4339934	257.2164967	99.86199998	0	0	0	0	0	0	0
5:31:19	-150.7317138	2146.030107	2.429570298	2.241715497	10.66135529	0.50158498	-0.088195654	51.41787105	1000.324025	29.09453477	2108.713441	0.049802199	514.4339934	257.2164967	99.86199998	0	0	0	0	0	0	0
5:31:19	-150.7317138	2146.030107	2.429570298	2.241715497	10.66135529	0.50158498	-0.088195654	51.41787105	1000.324025	29.09453477	2108.713441	0.049802199	514.4339934	257.2164967	99.86199998	0	0	0	0	0	0	0
5:31:19	-150.7317138	2146.030107	2.429570298	2.241715497	10.66135529	0.50158498	-0.088195654	51.41787105	1000.324025	29.09453477	2108.713441	0.049802199	514.4339934	257.2164967	99.86199998	0	0	0	0	0	0	0
5:31:19	-75.50537347	2118.826391	2.082811993	2.051878335	10.53088591	0.47690751	0.141963825	51.75074998	1000.898389	29.0972018	2096.599834	0.143098726	518.3892366	259.1941183	99.86541599	0	0	0	0	0	0	0
5:31:19	-75.50537347	2118.826391	2.082811993	2.051878335	10.53088591	0.47690751	0.141963825	51.75074998	1000.898389	29.0972018	2096.599834	0.143098726	518.3892366	259.1941183	99.86541599	0	0	0	0	0	0	0
5:31:19	-75.50537347	2118.826391	2.082811993	2.051878335	10.53088591	0.47690751	0.141963825	51.75074998	1000.898389	29.0972018	2096.599834	0.143098726	518.3892366	259.1941183	99.86541599	0	0	0	0	0	0	0
5:31:19	-75.50537347	2118.826391	2.082811993	2.051878335	10.53088591	0.47690751	0.141963825	51.75074998	1000.898389	29.0972018	2096.599834	0.143098726	518.3892366	259.1941183	99.86541599	0	0	0	0	0	0	0
5:31:20	-75.50537347	2118.826391	2.082811993	2.051878335	10.53088591	0.47690751	0.141963825	51.75074998	1000.898389	29.0972018	2096.599834	0.143098726	518.3892366	259.1941183	99.86541599	0	0	0	0	0	0	0
5:31:20	-75.50537347	2118.826391	2.082811993	2.051878335	10.53088591	0.47690751	0.141963825	51.75074998	1000.898389	29.0972018	2096.599834	0.143098726	518.3892366	259.1941183	99.86541599	0	0	0	0	0	0	0
5:31:20	-75.50537347	2118.826391	2.082811993	2.051878335	10.53088591	0.47690751	0.141963825	51.75074998	1000.898389	29.0972018	2096.599834	0.143098726	518.3892366	259.1941183	99.86541599	0	0	0	0	0	0	0
5:31:20	-75.50537347	2118.826391	2.082811993	2.051878335	10.53088591	0.47690751	0.141963825	51.75074998	1000.898389	29.0972018	2096.599834	0.143098726	518.3892366	259.1941183	99.86541599	0	0	0	0	0	0	0
5:31:20	-75.50537347	2118.826391	2.082811993	2.051878335	10.53088591	0.47690751	0.141963825	51.75074998	1000.898389	29.0972018	2096.599834	0.143098726	518.3892366	259.1941183	99.86541599	0	0	0	0	0	0	0
5:31:20	-124.7337912	2100.7012	1.88087174	1.726593707	10.45057359	0.443400645	0.269061478	51.92118399	1001.192463	29.09856732	2089.243123	0.268466548	520.4143212	260.2066606	99.86716499	0	0	0	0	0	0	0
5:31:20	-124.7337912	2100.7012	1.88087174	1.726593707	10.45057359	0.443400645	0.269061478	51.92118399	1001.192463	29.09856732	2089.243123	0.268466548	520.4143212	260.2066606	99.86716499	0	0	0	0	0	0	0
5:31:20	-124.7337912	2100.7012	1.88087174	1.726593707	10.45057359	0.443400645	0.269061478	51.92118399	1001.192463	29.09856732	2089.243123	0.268466548	520.4143212	260.2066606	99.86716499	0	0	0	0	0	0	0
5:31:20	-124.7337912	2100.7012	1.88087174	1.726593707	10.45057359	0.443400645	0.269061478	51.92118399	1001.192463	29.09856732	2089.243123	0.268466548	520.4143212	260.2066606	99.86716499	0	0	0	0	0	0	0
5:31:20	-124.7337912	2100.7012	1.88087174	1.726593707	10.45057359	0.443400645	0.269061478	51.92118399	1001.192463	29.09856732	2089.243123	0.268466548	520.4143212	260.2066606	99.86716499	0	0	0	0	0	0	0
5:31:20	-124.7337912	2100.7012	1.88087174	1.726593707	10.45057359	0.443400645	0.269061478	51.92118399	1001.192463	29.09856732	2089.243123	0.268466548	520.4143212	260.2066606	99.86716499	0	0	0	0	0	0	0
5:31:20	-124.7337912	2100.7012	1.88087174	1.726593707	10.45057359	0.443400645	0.269061478	51.92118399	1001.192463	29.09856732	2089.243123	0.268466548	520.4143212	260.2066606	99.86716499	0	0	0	0	0	0	0
5:31:20	-124.7337912	2100.7012	1.88087174	1.726593707	10.45057359	0.443400645	0.269061478	51.92118399	1001.192463	29.09856732	2089.243123	0.268466548	520.4143212	260.2066606	99.86716499	0	0	0	0	0	0	0
5:31:20	-154.7759331	2089.306526	1.568838331	1.725847978	10.39969368	0.41567713	0.334551477	52.0084462	1001.343029	29.09926647	2082.549271	0.381454872	521.4511644	260.7250822	99.86806047	0	0	0	0	0	0	0
5:31:20	-154.7759331	2089.306526	1.568838331	1.725847978	10.39969368	0.41567713	0.334551477	52.0084462	1001.343029	29.09926647	2082.549271	0.381454872	521.4511644	260.7250822	99.86806047	0	0	0	0	0	0	0
5:31:20	-154.7759331	2089.306526	1.568838331	1.725847978	10.39969368	0.41567713	0.334551477	52.0084462	1001.343029	29.09926647	2082.549271	0.381454872	521.4511644	260.7250822	99.86806047	0	0	0	0	0	0	0
5:31:20	-154.7759331	2089.306526	1.568838331	1.725847978	10.39969368	0.41567713	0.334551477	52.0084462	1001.343029	29.09926647	2082.549271	0.381454872	521.4511644	260.7250822	99.86806047	0	0	0	0	0	0	0
5:31:20	-154.7759331	2089.306526	1.568838331	1.725847978	10.39969368	0.41567713	0.334551477	52.0084462	1001.343029	29.09926647	2082.549271	0.381454872	521.4511644	260.7250822	99.86806047	0	0	0	0	0	0	0
5:31:20	-154.7759331	2089.306526	1.568838331	1.725847978	10.39969368	0.41567713	0.334551477	52.0084462	1001.343029	29.09926647	2082.549271	0.381454872	521.4511644	260.7250822	99.86806047	0	0	0	0	0	0	0
5:31:20	-154.7759331	2089.306526	1.568838331	1.725847978	10.39969368	0.41567713	0.334551477	52.0084462	1001.343029	29.09926647	2082.549271	0.381454872	521.4511644	260.7250822	99.86806047	0	0	0	0	0	0	0
5:31:20	-154.7759331	2089.306526	1.568838331	1.725847978	10.39969368	0.41567713	0.334551477	52.0084462	1001.343029	29.09926647	2082.549271	0.381454872	521.4511644	260.7250822	99.86806047	0	0	0	0	0	0	0
5:31:20	21.10270625	2084.064822	1.477501225	1.392954165	10.37056316	0.404346691	0.364338356	52.01312446	1003.197903	29.05082443	2076.868939	0.488104895	521.9820282	260.9905141	99.86851896	0	0	0	0	0	0	0
5:31:20	21.10270625	2084.064822	1.477501225	1.392954165	10.37056316	0.404346691	0.364338356	52.01312446	1003.197903	29.05082443	2076.868939	0.488104895	521.9820282	260.9905141	99.86851896	0	0	0	0	0	0	0
5:31:20	21.10270625	2084.064822	1.477501225	1.392954165	10.37056316	0.404346691	0.364338356	52.01312446	1003.197903	29.05082443	2076.868939	0.488104895	521.9820282	260.9905141	99.86851896	0	0	0	0	0	0	0
5:31:20	21.10270625	2084.064822	1.477501225	1.392954165	10.37056316	0.404346691	0.364338356	52.01312446	1003.197903	29.05082443	2076.868939	0.488104895	521.9820282	260.9905141	99.86851896	0	0	0	0	0	0	0
5:31:20	21.10270625	2084.064822	1.477501225	1.392954165	10.37056316	0.404346691	0.364338356	52.01312446	1003.197903	29.05082443	2076.868939	0.488104895	521.9820282	260.9905141	99.86851896	0	0	0	0	0	0	0
5:31:20	21.10270625	2084.064822	1.477501225	1.392954165	10.37056316	0.404346691	0.364338356	52.01312446	1003.197903	29.05082443	2076.868939	0.488104895	521.9820282	260.9905141	99.86851896	0	0	0	0	0	0	0
5:31:20	21.10270625	2084.064822	1.477501225	1.392954165	10.37056316	0.404346691	0.364338356	52.01312446	1003.197903	29.05082443	2076.868939	0.488104895	521.9820282	260.9905141	99.86851896	0	0	0	0	0	0	0
5:31:20	21.10270625	2084.064822	1.477501225	1.392954165	10.37056316	0.404346691	0.364338356	52.01312446	1003.197903	29.05082443	2076.868939	0.488104895	521.9820282	260.9905141	99.86851896	0	0	0	0	0	0	0
5:31:20	21.10270625	2084.064822	1.477501225	1.392954165	10.37056316	0.404346691	0.364338356	52.01312446	1003.197903	29.05082443	2076.868939	0.488104895	521.9820282	260.9905141	99.86851896	0	0	0	0	0	0	0
5:31:20	78.4710816	2080.484853	1.481376627	1.319608532	10.35369634	0.393937506	0.376373238	51.95791972	1004.147598	29.02602211	2074.017041	0.542709706	522.2538304	261.1264152	99.86875371	0	0	0	0	0	0	0
5:31:20	78.4710816	2080.484853	1.481376627	1.319608532	10.35369634	0.393937506	0.376373238	51.95791972	1004.147598	29.02602211	2074.017041	0.542709706	522.2538304	261.1264152	99.86875371	0	0	0	0	0	0	0
5:31:21	78.4710816	2080.484853	1.481376627	1.319608532	10.35369634	0.393937506	0.376373238	51.95791972	1004.147598	29.02602211	2074.017041	0.542709706	522.2538304	261.1264152	99.86875371	0	0	0	0	0	0	0
5:31:21	78.4710816	2080.484853	1.481376627	1.319608532	10.35369634	0.393937506	0.376373238	51.95791972	1004.147598	29.02602211	2074.017041	0.542709706	522.2538304	261.1264152	99.86875371	0	0	0	0	0	0	0
5:31:21	78.4710816	2080.484853	1.481376627	1.319608532	10.35369634	0.393937506	0.376373238	51.95791972	1004.147598	29.02602211	2074.017041	0.542709706	522.2538304	261.1264152	99.86875371	0	0	0	0	0	0	0
5:31:21	78.4710816	2080.484853	1.481376627	1.319608532	10.35369634	0.393937506	0.376373238	51.95791972	1004.147598	29.02602211	2074.017041	0.542709706	522.2538304	261.1264152	99.86875371	0	0	0	0	0	0	0
5:31:21	78.4710816	2080.484853	1.481376627	1.319608532	10.35369634	0.393937506	0.376373238	51.95791972	1004.147598	29.02602211	2074.017041	0.542709706	522.2538304	261.1264152	99.86875371	0	0	0	0	0	0	0
5:31:21	78.4710816	2080.484853	1.481376627	1.319608532	10.35369634	0.393937506	0.376373238	51.95791972	1004.147598	29.02602211	2074.017041	0.542709706	522.2538304	261.1264152	99.86875371	0	0	0	0	0	0	0
5:31:21	89.89272978	2078.412493	1.486048833	1.367959569	10.34506053	0.387424003	0.380255098	51.9296549	1004.633842	29.01332332	2072.613661	0.57066737	522.3929932	261.1959966	99.8688739	0	0	0	0	0	0	0
5:31:21	89.89272978	2078.412493	1.486048833	1.367959569	10.34506053	0.387424003	0.380255098	51.9296549	1004.633842	29.01332332	2072.613661	0.57066737	522.3929932	261.1959966	99.8688739	0	0	0	0	0	0	0
5:31:21	89.89272978	2078.412493	1.486048833	1.367959569	10.34506053	0.387424003	0.380255098	51.9296549	1004.633842	29.01332332	2072.613661	0.57066737	522.3929932	261.1959966	99.8688739	0	0	0	0	0	0	0
5:31:21	89.89272978	2078.412493	1.486048833	1.367959569	10.34506053	0.387424003	0.380255098	51.9296549	1004.633842	29.01332332	2072.613661	0.57066737	522.3929932	261.1959966	99.8688739	0	0	0	0	0	0	0
5:31:21	89.89272978	2078.412493	1.486048833	1.367959569	10.34506053	0.387424003	0.380255098	51.9296549	1004.633842	29.01332332	2072.613661	0.57066737	522.3929932	261.1959966	99.8688739	0	0	0	0	0	0	0
5:31:21	89.89272978	2078.412493	1.486048833	1.367959569	10.34506053	0.387424003	0.380255098	51.9296549	1004.633842	29.01332332	2072.613661	0.57066737	522.3929932	261.1959966	99.8688739	0	0	0	0	0	0	0
5:31:21	89.89272978	2078.412493	1.486048833	1.367959569	10.34506053	0.387424003	0.380255098	51.9296549	1004.633842	29.01332332	2072.613661	0.57066737	522.3929932	261.1959966	99.8688739	0	0	0	0	0	0	0
5:31:21	89.89272978	2078.412493	1.486048833	1.367959569	10.34506053	0.387424003	0.380255098	51.9296549	1004.633842	29.01332332	2072.613661	0.57066737	522.3929932	261.1959966	99.8688739	0	0	0	0	0	0	0
5:31:21	128.6422776	2077.731156	1.480193003	1.482059299	10.34063899	0.386009089	0.38188261	51.91518331	1004.882799	29.00682154	2071.96293	0.584981693	522.4642445	261.2316223	99.86893544	0	0	0	0	0	0	0
5:31:21	128.6422776	2077.731156	1.480193003	1.482059299	10.34063899	0.386009089	0.38188261	51.91518331	1004.882799	29.00682154	2071.96293	0.584981693	522.4642445	261.2316223	99.86893544	0	0	0	0	0	0	0
5:31:21	128.6422776	2077.731156	1.480193003	1.482059299	10.34063899	0.386009089	0.38188261	51.91518331	1004.882799	29.00682154	2071.96293	0.584981693	522.4642445	261.2316223	99.86893544	0	0	0	0	0	0	0
5:31:21	128.6422776	2077.731156	1.480193003	1.482059299	10.34063899	0.386009089	0.38188261	51.91518331	1004.882799	29.00682154	2071.96293	0.584981693	522.4642445	261.2316223	99.86893544	0	0	0	0	0	0	0
5:31:21	128.6422776	2077.731156	1.480193003	1.482059299	10.34063899	0.386009089	0.38188261	51.91518331	1004.882799	29.00682154	2071.96293	0.584981693	522.4642445	261.2316223	99.86893544	0	0	0	0	0	0	0
5:31:21	128.6422776	2077.731156	1.480193003	1.482059299	10.34063899	0.386009089	0.38188261	51.91518331	1004.882799	29.00682154	2071.96293	0.584981693	522.4642445	261.2316223	99.86893544	0	0	0	0	0	0	0
5:31:21	128.6422776	2077.731156	1.480193003	1.482059299	10.34063899	0.386009089	0.38188261	51.91518331	1004.882799	29.00682154	2071.96293	0.584981693	522.4642445	261.2316223	99.86893544	0	0	0	0	0	0	0
5:31:21	128.6422776	2077.731156	1.480193003	1.482059299	10.34063899	0.386009089	0.38188261	51.91518331	1004.882799	29.00682154	2071.96293	0.584981693	522.4642445	261.2316223	99.86893544	0	0	0	0	0	0	0
5:31:21	128.6422776	2077.731156	1.480193003	1.482059299	10.34063899	0.386009089	0.38188261	51.91518331	1004.882799	29.00682154	2071.96293	0.584981693	522.4642445	261.2316223	99.86893544	0	0	0	0	0	0	0
5:31:21	33.48011816	2075.795488	1.391818817	1.447046361	10.33593516	0.377508654	0.381251896	51.95657385	1002.781081	29.00349263	2071.557276	0.592310627	521.4642132	260.7316066	99.86799094	0	0	0	0	0	0	0
5:31:21	33.48011816	2075.795488	1.391818817	1.447046361	10.33593516	0.377508654	0.381251896	51.95657385	1002.781081	29.00349263	2071.557276	0.592310627	521.4642132	260.7316066	99.86799094	0	0	0	0	0	0	0
5:31:21	33.48011816	2075.795488	1.391818817	1.447046361	10.33593516	0.377508654	0.381251896	51.95657385	1002.781081	29.00349263	2071.557276	0.592310627	521.4642132	260.7316066	99.86799094	0	0	0	0	0	0	0
5:31:21	33.48011816	2075.795488	1.391818817	1.447046361	10.33593516	0.377508654	0.381251896	51.95657385	1002.781081	29.00349263	2071.557276	0.592310627	521.4642132	260.7316066	99.86799094	0	0	0	0	0	0	0
5:31:21	33.48011816	2075.795488	1.391818817	1.447046361	10.33593516	0.377508654	0.381251896	51.95657385	1002.781081	29.00349263	2071.557276	0.592310627	521.4642132	260.7316066	99.86799094	0	0	0	0	0	0	0
5:31:21	33.48011816	2075.795488	1.391818817	1.447046361	10.33593516	0.377508654	0.381251896	51.95657385	1002.781081	29.00349263	2071.557276	0.592310627	521.4642132	260.7316066	99.86799094	0	0	0	0	0	0	0
5:31:21	33.48011816	2075.795488	1.391818817	1.447046361	10.33593516	0.377508654	0.381251896	51.95657385	1002.781081	29.00349263	2071.557276	0.592310627	521.4642132	260.7316066	99.86799094	0	0	0	0	0	0	0
5:31:21	33.48011816	2075.795488	1.391818817	1.447046361	10.33593516	0.377508654	0.381251896	51.95657385	1002.781081	29.00349263	2071.557276	0.592310627	521.4642132	260.7316066	99.86799094	0	0	0	0	0	0	0
5:31:21	90.8943725	2076.056554	1.279355234	1.213431737	10.3384068	0.151212431	0.360016971	51.97776581	1001.705002	29.00178823	2071.394341	0.596063041	520.9521972	260.4755986	99.86750736	0	0	0	0	0	0	0
5:31:22	90.8943725	2076.056554	1.279355234	1.213431737	10.3384068	0.151212431	0.360016971	51.97776581	1001.705002	29.00178823	2071.394341	0.596063041	520.9521972	260.4755986	99.86750736	0	0	0	0	0	0	0
5:31:22	90.8943725	2076.056554	1.279355234	1.213431737	10.3384068	0.151212431	0.360016971	51.97776581	1001.705002	29.00178823	2071.394341	0.596063041	520.9521972	260.4755986	99.86750736	0	0	0	0	0	0	0
5:31:22	90.8943725	2076.056554	1.279355234	1.213431737	10.3384068	0.151212431	0.360016971	51.97776581	1001.705002	29.00178823	2071.394341	0.596063041	520.9521972	260.4755986	99.86750736	0	0	0	0	0	0	0
5:31:22	90.8943725	2076.056554	1.279355234	1.213431737	10.3384068	0.151212431	0.360016971	51.97776581	1001.705002	29.00178823	2071.394341	0.596063041	520.9521972	260.4755986	99.86750736	0	0	0	0	0	0	0
5:31:22	90.8943725	2076.056554	1.279355234	1.213431737	10.3384068	0.151212431	0.360016971	51.97776581	1001.705002	29.00178823	2071.394341	0.596063041	520.9521972	260.4755986	99.86750736	0	0	0	0	0	0	0
5:31:22	90.8943725	2076.056554	1.279355234	1.213431737	10.3384068	0.151212431	0.360016971	51.97776581	1001.705002	29.00178823	2071.394341	0.596063041	520.9521972	260.4755986	99.86750736	0	0	0	0	0	0	0
5:31:22	90.8943725	2076.056554	1.279355234	1.213431737	10.3384068	0.151212431	0.360016971	51.97776581	1001.705002	29.00178823	2071.394341	0.596063041	520.9521972	260.4755986	99.86750736	0	0	0	0	0	0	0
5:31:22	134.9287187	2085.636388	1.07402988	1.222197049	10.41390428	-1.056379235	0.023704689	51.9886161	1001.154049	29.00091557	2071.467127	0.597984277	520.6900449	260.3445225	99.86725977	0	0	0	0	0	0	0
5:31:22	134.9287187	2085.636388	1.07402988	1.222197049	10.41390428	-1.056379235	0.023704689	51.9886161	1001.154049	29.00091557	2071.467127	0.597984277	520.6900449	260.3445225	99.86725977	0	0	0	0	0	0	0
5:31:22	134.9287187	2085.636388	1.07402988	1.222197049	10.41390428	-1.056379235	0.023704689	51.9886161	1001.154049	29.00091557	2071.467127	0.597984277	520.6900449	260.3445225	99.86725977	0	0	0	0	0	0	0
5:31:22	134.9287187	2085.636388	1.07402988	1.222197049	10.41390428	-1.056379235	0.023704689	51.9886161	1001.154049	29.00091557	2071.467127	0.597984277	520.6900449	260.3445225	99.86725977	0	0	0	0	0	0	0
5:31:22	134.9287187	2085.636388	1.07402988	1.222197049	10.41390428	-1.056379235	0.023704689	51.9886161	1001.154049	29.00091557	2071.467127	0.597984277	520.6900449	260.3445225	99.86725977	0	0	0	0	0	0	0
5:31:22	134.9287187	2085.636388	1.07402988	1.222197049	10.41390428	-1.056379235	0.023704689	51.9886161	1001.154049	29.00091557	2071.467127	0.597984277	520.6900449	260.3445225	99.86725977	0	0	0	0	0	0	0
5:31:22	134.9287187	2085.636388	1.07402988	1.222197049	10.41390428	-1.056379235	0.023704689	51.9886161	1001.154049	29.00091557	2071.467127	0.597984277	520.6900449	260.3445225	99.86725977	0	0	0	0	0	0	0
5:31:22	134.9287187	2085.636388	1.07402988	1.222197049	10.41390428	-1.056379235	0.023704689	51.9886161	1001.154049	29.00091557	2071.467127	0.597984277	520.6900449	260.3445225	99.86725977	0	0	0	0	0	0	0
5:31:22	134.9287187	2085.636388	1.07402988	1.222197049	10.41390428	-1.056379235	0.023704689	51.9886161	1001.154049	29.00091557	2071.467127	0.597984277	520.6900449	260.3445225	99.86725977	0	0	0	0	0	0	0
5:31:22	78.88818398	2112.955262	0.636351299	0.651028889	10.60200699	-2.888530169	-0.855655199	51.99417144	1000.871961	29.00046877	2072.146009	0.59896795	520.555823	260.2774115	99.867133	0	0	0	0	0	0	0
5:31:22	78.88818398	2112.955262	0.636351299	0.651028889	10.60200699	-2.888530169	-0.855655199	51.99417144	1000.871961	29.00046877	2072.146009	0.59896795	520.555823	260.2774115	99.867133	0	0	0	0	0	0	0
5:31:22	78.88818398	2112.955262	0.636351299	0.651028889	10.60200699	-2.888530169	-0.855655199	51.99417144	1000.871961	29.00046877	2072.146009	0.59896795	520.555823	260.2774115	99.867133	0	0	0	0	0	0	0
5:31:22	78.88818398	2112.955262	0.636351299	0.651028889	10.60200699	-2.888530169	-0.855655199	51.99417144	1000.871961	29.00046877	2072.146009	0.59896795	520.555823	260.2774115	99.867133	0	0	0	0	0	0	0
5:31:22	78.88818398	2112.955262	0.636351299	0.651028889	10.60200699	-2.888530169	-0.855655199	51.99417144	1000.871961	29.00046877	2072.146009	0.59896795	520.555823	260.2774115	99.867133	0	0	0	0	0	0	0
5:31:22	78.88818398	2112.955262	0.636351299	0.651028889	10.60200699	-2.888530169	-0.855655199	51.99417144	1000.871961	29.00046877	2072.146009	0.59896795	520.555823	260.2774115	99.867133	0	0	0	0	0	0	0
5:31:22	78.88818398	2112.955262	0.636351299	0.651028889	10.60200699	-2.888530169	-0.855655199	51.99417144	1000.871961	29.00046877	2072.146009	0.59896795	520.555823	260.2774115	99.867133	0	0	0	0	0	0	0
5:31:22	78.88818398	2112.955262	0.636351299	0.651028889	10.60200699	-2.888530169	-0.855655199	51.99417144	1000.871961	29.00046877	2072.146009	0.59896795	520.555823	260.2774115	99.867133	0	0	0	0	0	0	0
5:31:22	190.8361502	2162.57351	-0.137156135	0.095230791	10.93788358	-4.745255446	-2.063383462	52.04581578	999.700292	29.00024001	2073.702157	0.59947159	520.4871014	260.2430507	99.8670681	0	0	0	0	0	0	0
5:31:22	190.8361502	2162.57351	-0.137156135	0.095230791	10.93788358	-4.745255446	-2.063383462	52.04581578	999.700292	29.00024001	2073.702157	0.59947159	520.4871014	260.2430507	99.8670681	0	0	0	0	0	0	0
5:31:22	190.8361502	2162.57351	-0.137156135	0.095230791	10.93788358	-4.745255446	-2.063383462	52.04581578	999.700292	29.00024001	2073.702157	0.59947159	520.4871014	260.2430507	99.8670681	0	0	0	0	0	0	0
5:31:22	190.8361502	2162.57351	-0.137156135	0.095230791	10.93788358	-4.745255446	-2.063383462	52.04581578	999.700292	29.00024001	2073.702157	0.59947159	520.4871014	260.2430507	99.8670681	0	0	0	0	0	0	0
5:31:22	190.8361502	2162.57351	-0.137156135	0.095230791	10.93788358	-4.745255446	-2.063383462	52.04581578	999.700292	29.00024001	2073.702157	0.59947159	520.4871014	260.2430507	99.8670681	0	0	0	0	0	0	0
5:31:22	190.8361502	2162.57351	-0.137156135	0.095230791	10.93788358	-4.745255446	-2.063383462	52.04581578	999.700292	29.00024001	2073.702157	0.59947159	520.4871014	260.2430507	99.8670681	0	0	0	0	0	0	0
5:31:22	190.8361502	2162.57351	-0.137156135	0.095230791	10.93788358	-4.745255446	-2.063383462	52.04581578	999.700292	29.00024001	2073.702157	0.59947159	520.4871014	260.2430507	99.8670681	0	0	0	0	0	0	0
5:31:23	190.8361502	2162.57351	-0.137156135	0.095230791	10.93788358	-4.745255446	-2.063383462	52.04581578	999.700292	29.00024001	2073.702157	0.59947159	520.4871014	260.2430507	99.8670681	0	0	0	0	0	0	0
5:31:23	425.4481969	2247.446973	-1.038231941	-0.788201835	11.48536439	-6.543954789	-3.593940333	52.07225768	999.1003975	29.00012289	2077.197528	0.502129454	520.4519159	260.225458	99.86703487	0	0	0	0	0	0	0
5:31:23	425.4481969	2247.446973	-1.038231941	-0.788201835	11.48536439	-6.543954789	-3.593940333	52.07225768	999.1003975	29.00012289	2077.197528	0.502129454	520.4519159	260.225458	99.86703487	0	0	0	0	0	0	0
5:31:23	425.4481969	2247.446973	-1.038231941	-0.788201835	11.48536439	-6.543954789	-3.593940333	52.07225768	999.1003975	29.00012289	2077.197528	0.502129454	520.4519159	260.225458	99.86703487	0	0	0	0	0	0	0
5:31:23	425.4481969	2247.446973	-1.038231941	-0.788201835	11.48536439	-6.543954789	-3.593940333	52.07225768	999.1003975	29.00012289	2077.197528	0.502129454	520.4519159	260.225458	99.86703487	0	0	0	0	0	0	0
5:31:23	425.4481969	2247.446973	-1.038231941	-0.788201835	11.48536439	-6.543954789	-3.593940333	52.07225768	999.1003975	29.00012289	2077.197528	0.502129454	520.4519159	260.225458	99.86703487	0	0	0	0	0	0	0
5:31:23	425.4481969	2247.446973	-1.038231941	-0.788201835	11.48536439	-6.543954789	-3.593940333	52.07225768	999.1003975	29.00012289	2077.197528	0.502129454	520.4519159	260.225458	99.86703487	0	0	0	0	0	0	0
5:31:23	425.4481969	2247.446973	-1.038231941	-0.788201835	11.48536439	-6.543954789	-3.593940333	52.07225768	999.1003975	29.00012289	2077.197528	0.502129454	520.4519159	260.225458	99.86703487	0	0	0	0	0	0	0
5:31:23	425.4481969	2247.446973	-1.038231941	-0.788201835	11.48536439	-6.543954789	-3.593940333	52.07225768	999.1003975	29.00012289	2077.197528	0.502129454	520.4519159	260.225458	99.86703487	0	0	0	0	0	0	0
5:31:23	425.4481969	2247.446973	-1.038231941	-0.788201835	11.48536439	-6.543954789	-3.593940333	52.07225768	999.1003975	29.00012289	2077.197528	0.502129454	520.4519159	260.225458	99.86703487	0	0	0	0	0	0	0
5:31:23	496.6277408	2354.663098	-1.536358754	-1.273495339	12.13274657	-7.876040852	-5.07372945	52.08579593	998.7932515	29.00006292	2082.719518	0.403490281	520.4339009	260.2164505	99.86701785	0	0	0	0	0	0	0
5:31:23	496.6277408	2354.663098	-1.536358754	-1.273495339	12.13274657	-7.876040852	-5.07372945	52.08579593	998.7932515	29.00006292	2082.719518	0.403490281	520.4339009	260.2164505	99.86701785	0	0	0	0	0	0	0
5:31:23	496.6277408	2354.663098	-1.536358754	-1.273495339	12.13274657	-7.876040852	-5.07372945	52.08579593	998.7932515	29.00006292	2082.719518	0.403490281	520.4339009	260.2164505	99.86701785	0	0	0	0	0	0	0
5:31:23	496.6277408	2354.663098	-1.536358754	-1.273495339	12.13274657	-7.876040852	-5.07372945	52.08579593	998.7932515	29.00006292	2082.719518	0.403490281	520.4339009	260.2164505	99.86701785	0	0	0	0	0	0	0
5:31:23	496.6277408	2354.663098	-1.536358754	-1.273495339	12.13274657	-7.876040852	-5.07372945	52.08579593	998.7932515	29.00006292	2082.719518	0.403490281	520.4339009	260.2164505	99.86701785	0	0	0	0	0	0	0
5:31:23	496.6277408	2354.663098	-1.536358754	-1.273495339	12.13274657	-7.876040852	-5.07372945	52.08579593	998.7932515	29.00006292	2082.719518	0.403490281	520.4339009	260.2164505	99.86701785	0	0	0	0	0	0	0
5:31:23	496.6277408	2354.663098	-1.536358754	-1.273495339	12.13274657	-7.876040852	-5.07372945	52.08579593	998.7932515	29.00006292	2082.719518	0.403490281	520.4339009	260.2164505	99.86701785	0	0	0	0	0	0	0
5:31:23	496.6277408	2354.663098	-1.536358754	-1.273495339	12.13274657	-7.876040852	-5.07372945	52.08579593	998.7932515	29.00006292	2082.719518	0.403490281	520.4339009	260.2164505	99.86701785	0	0	0	0	0	0	0
5:31:23	483.3299473	2476.220026	-1.033791682	-0.906613614	12.80223824	-8.039660916	-6.305949479	52.09272752	998.6359928	29.00003221	2091.183009	0.206587024	520.4246773	260.2118386	99.86700914	0	0	0	0	0	0	0
5:31:23	483.3299473	2476.220026	-1.033791682	-0.906613614	12.80223824	-8.039660916	-6.305949479	52.09272752	998.6359928	29.00003221	2091.183009	0.206587024	520.4246773	260.2118386	99.86700914	0	0	0	0	0	0	0
5:31:23	483.3299473	2476.220026	-1.033791682	-0.906613614	12.80223824	-8.039660916	-6.305949479	52.09272752	998.6359928	29.00003221	2091.183009	0.206587024	520.4246773	260.2118386	99.86700914	0	0	0	0	0	0	0
5:31:23	483.3299473	2476.220026	-1.033791682	-0.906613614	12.80223824	-8.039660916	-6.305949479	52.09272752	998.6359928	29.00003221	2091.183009	0.206587024	520.4246773	260.2118386	99.86700914	0	0	0	0	0	0	0
5:31:23	483.3299473	2476.220026	-1.033791682	-0.906613614	12.80223824	-8.039660916	-6.305949479	52.09272752	998.6359928	29.00003221	2091.183009	0.206587024	520.4246773	260.2118386	99.86700914	0	0	0	0	0	0	0
5:31:23	483.3299473	2476.220026	-1.033791682	-0.906613614	12.80223824	-8.039660916	-6.305949479	52.09272752	998.6359928	29.00003221	2091.183009	0.206587024	520.4246773	260.2118386	99.86700914	0	0	0	0	0	0	0
5:31:23	483.3299473	2476.220026	-1.033791682	-0.906613614	12.80223824	-8.039660916	-6.305949479	52.09272752	998.6359928	29.00003221	2091.183009	0.206587024	520.4246773	260.2118386	99.86700914	0	0	0	0	0	0	0
5:31:23	483.3299473	2476.220026	-1.033791682	-0.906613614	12.80223824	-8.039660916	-6.305949479	52.09272752	998.6359928	29.00003221	2091.183009	0.206587024	520.4246773	260.2118386	99.86700914	0	0	0	0	0	0	0
5:31:23	299.379909	2562.362429	0.358818659	0.06452583	13.18772198	-6.569018389	-6.681190133	51.75467649	999.9252923	29.00001649	2102.817797	0.105772556	517.8252588	258.9123734	99.86505268	0	0	0	0	0	0	0
5:31:23	299.379909	2562.362429	0.358818659	0.06452583	13.18772198	-6.569018389	-6.681190133	51.75467649	999.9252923	29.00001649	2102.817797	0.105772556	517.8252588	258.9123734	99.86505268	0	0	0	0	0	0	0
5:31:23	299.379909	2562.362429	0.358818659	0.06452583	13.18772198	-6.569018389	-6.681190133	51.75467649	999.9252923	29.00001649	2102.817797	0.105772556	517.8252588	258.9123734	99.86505268	0	0	0	0	0	0	0
5:31:23	299.379909	2562.362429	0.358818659	0.06452583	13.18772198	-6.569018389	-6.681190133	51.75467649	999.9252923	29.00001649	2102.817797	0.105772556	517.8252588	258.9123734	99.86505268	0	0	0	0	0	0	0
5:31:23	299.379909	2562.362429	0.358818659	0.06452583	13.18772198	-6.569018389	-6.681190133	51.75467649	999.9252923	29.00001649	2102.817797	0.105772556	517.8252588	258.9123734	99.86505268	0	0	0	0	0	0	0
5:31:23	299.379909	2562.362429	0.358818659	0.06452583	13.18772198	-6.569018389	-6.681190133	51.75467649	999.9252923	29.00001649	2102.817797	0.105772556	517.8252588	258.9123734	99.86505268	0	0	0	0	0	0	0
5:31:23	299.379909	2562.362429	0.358818659	0.06452583	13.18772198	-6.569018389	-6.681190133	51.75467649	999.9252923	29.00001649	2102.817797	0.105772556	517.8252588	258.9123734	99.86505268	0	0	0	0	0	0	0
5:31:24	299.379909	2562.362429	0.358818659	0.06452583	13.18772198	-6.569018389	-6.681190133	51.75467649	999.9252923	29.00001649	2102.817797	0.105772556	517.8252588	258.9123734	99.86505268	0	0	0	0	0	0	0
5:31:24	299.379909	2562.362429	0.358818659	0.06452583	13.18772198	-6.569018389	-6.681190133	51.75467649	999.9252923	29.00001649	2102.817797	0.105772556	517.8252588	258.9123734	99.86505268	0	0	0	0	0	0	0
5:31:24	153.4113294	2583.76782	1.564067153	1.103669225	13.22044965	-4.620641415	-6.194577348	51.58159436	1000.585414	29.00000844	2115.220776	0.054155549	516.4943565	258.2470472	99.86405097	0	0	0	0	0	0	0
5:31:24	153.4113294	2583.76782	1.564067153	1.103669225	13.22044965	-4.620641415	-6.194577348	51.58159436	1000.585414	29.00000844	2115.220776	0.054155549	516.4943565	258.2470472	99.86405097	0	0	0	0	0	0	0
5:31:24	153.4113294	2583.76782	1.564067153	1.103669225	13.22044965	-4.620641415	-6.194577348	51.58159436	1000.585414	29.00000844	2115.220776	0.054155549	516.4943565	258.2470472	99.86405097	0	0	0	0	0	0	0
5:31:24	153.4113294	2583.76782	1.564067153	1.103669225	13.22044965	-4.620641415	-6.194577348	51.58159436	1000.585414	29.00000844	2115.220776	0.054155549	516.4943565	258.2470472	99.86405097	0	0	0	0	0	0	0
5:31:24	153.4113294	2583.76782	1.564067153	1.103669225	13.22044965	-4.620641415	-6.194577348	51.58159436	1000.585414	29.00000844	2115.220776	0.054155549	516.4943565	258.2470472	99.86405097	0	0	0	0	0	0	0
5:31:24	153.4113294	2583.76782	1.564067153	1.103669225	13.22044965	-4.620641415	-6.194577348	51.58159436	1000.585414	29.00000844	2115.220776	0.054155549	516.4943565	258.2470472	99.86405097	0	0	0	0	0	0	0
5:31:24	153.4113294	2583.76782	1.564067153	1.103669225	13.22044965	-4.620641415	-6.194577348	51.58159436	1000.585414	29.00000844	2115.220776	0.054155549	516.4943565	258.2470472	99.86405097	0	0	0	0	0	0	0
5:31:24	153.4113294	2583.76782	1.564067153	1.103669225	13.22044965	-4.620641415	-6.194577348	51.58159436	1000.585414	29.00000844	2115.220776	0.054155549	516.4943565	258.2470472	99.86405097	0	0	0	0	0	0	0
5:31:24	-255.2583673	2551.085596	2.736874382	2.143046643	12.95712622	-2.656656405	-5.107071602	51.49297631	1000.923396	29.00000432	2127.017181	0.027727641	515.8129345	257.9064002	99.8635381	0	0	0	0	0	0	0
5:31:24	-255.2583673	2551.085596	2.736874382	2.143046643	12.95712622	-2.656656405	-5.107071602	51.49297631	1000.923396	29.00000432	2127.017181	0.027727641	515.8129345	257.9064002	99.8635381	0	0	0	0	0	0	0
5:31:24	-255.2583673	2551.085596	2.736874382	2.143046643	12.95712622	-2.656656405	-5.107071602	51.49297631	1000.923396	29.00000432	2127.017181	0.027727641	515.8129345	257.9064002	99.8635381	0	0	0	0	0	0	0
5:31:24	-255.2583673	2551.085596	2.736874382	2.143046643	12.95712622	-2.656656405	-5.107071602	51.49297631	1000.923396	29.00000432	2127.017181	0.027727641	515.8129345	257.9064002	99.8635381	0	0	0	0	0	0	0
5:31:24	-383.9648351	2503.896901	3.304279605	2.426549852	12.64596078	-1.452460099	-4.155925825	51.45950484	1001.051053	29.00000277	2134.144596	0.01774569	515.5555581	257.7777361	99.86334438	0	0	0	0	0	0	0
5:31:24	-383.9648351	2503.896901	3.304279605	2.426549852	12.64596078	-1.452460099	-4.155925825	51.45950484	1001.051053	29.00000277	2134.144596	0.01774569	515.5555581	257.7777361	99.86334438	0	0	0	0	0	0	0
5:31:24	-383.9648351	2503.896901	3.304279605	2.426549852	12.64596078	-1.452460099	-4.155925825	51.45950484	1001.051053	29.00000277	2134.144596	0.01774569	515.5555581	257.7777361	99.86334438	0	0	0	0	0	0	0
5:31:24	-383.9648351	2503.896901	3.304279605	2.426549852	12.64596078	-1.452460099	-4.155925825	51.45950484	1001.051053	29.00000277	2134.144596	0.01774569	515.5555581	257.7777361	99.86334438	0	0	0	0	0	0	0
5:31:24	-383.9648351	2503.896901	3.304279605	2.426549852	12.64596078	-1.452460099	-4.155925825	51.45950484	1001.051053	29.00000277	2134.144596	0.01774569	515.5555581	257.7777361	99.86334438	0	0	0	0	0	0	0
5:31:24	-490.6548196	2428.274645	4.132127158	3.380593524	12.16587592	-0.119491571	-2.885986023	51.35846648	1002.705835	29.00000142	2142.071305	0.009085793	515.3322697	257.6661129	99.86317632	0	0	0	0	0	0	0
5:31:24	-490.6548196	2428.274645	4.132127158	3.380593524	12.16587592	-0.119491571	-2.885986023	51.35846648	1002.705835	29.00000142	2142.071305	0.009085793	515.3322697	257.6661129	99.86317632	0	0	0	0	0	0	0
5:31:24	-490.6548196	2428.274645	4.132127158	3.380593524	12.16587592	-0.119491571	-2.885986023	51.35846648	1002.705835	29.00000142	2142.071305	0.009085793	515.3322697	257.6661129	99.86317632	0	0	0	0	0	0	0
5:31:24	-490.6548196	2428.274645	4.132127158	3.380593524	12.16587592	-0.119491571	-2.885986023	51.35846648	1002.705835	29.00000142	2142.071305	0.009085793	515.3322697	257.6661129	99.86317632	0	0	0	0	0	0	0
5:31:24	-490.6548196	2428.274645	4.132127158	3.380593524	12.16587592	-0.119491571	-2.885986023	51.35846648	1002.705835	29.00000142	2142.071305	0.009085793	515.3322697	257.6661129	99.86317632	0	0	0	0	0	0	0
5:31:24	-490.6548196	2428.274645	4.132127158	3.380593524	12.16587592	-0.119491571	-2.885986023	51.35846648	1002.705835	29.00000142	2142.071305	0.009085793	515.3322697	257.6661129	99.86317632	0	0	0	0	0	0	0
5:31:24	-490.6548196	2428.274645	4.132127158	3.380593524	12.16587592	-0.119491571	-2.885986023	51.35846648	1002.705835	29.00000142	2142.071305	0.009085793	515.3322697	257.6661129	99.86317632	0	0	0	0	0	0	0
5:31:24	-490.6548196	2428.274645	4.132127158	3.380593524	12.16587592	-0.119491571	-2.885986023	51.35846648	1002.705835	29.00000142	2142.071305	0.009085793	515.3322697	257.6661129	99.86317632	0	0	0	0	0	0	0
5:31:24	-374.4708356	2358.16445	4.338473105	3.838079884	11.73640847	0.632988316	-1.881144844	51.28113484	1003.553084	29.00000073	2147.238076	0.004651926	515.2179461	257.6089618	99.86309028	0	0	0	0	0	0	0
5:31:24	-374.4708356	2358.16445	4.338473105	3.838079884	11.73640847	0.632988316	-1.881144844	51.28113484	1003.553084	29.00000073	2147.238076	0.004651926	515.2179461	257.6089618	99.86309028	0	0	0	0	0	0	0
5:31:24	-374.4708356	2358.16445	4.338473105	3.838079884	11.73640847	0.632988316	-1.881144844	51.28113484	1003.553084	29.00000073	2147.238076	0.004651926	515.2179461	257.6089618	99.86309028	0	0	0	0	0	0	0
5:31:24	-374.4708356	2358.16445	4.338473105	3.838079884	11.73640847	0.632988316	-1.881144844	51.28113484	1003.553084	29.00000073	2147.238076	0.004651926	515.2179461	257.6089618	99.86309028	0	0	0	0	0	0	0
5:31:24	-374.4708356	2358.16445	4.338473105	3.838079884	11.73640847	0.632988316	-1.881144844	51.28113484	1003.553084	29.00000073	2147.238076	0.004651926	515.2179461	257.6089618	99.86309028	0	0	0	0	0	0	0
5:31:25	-374.4708356	2358.16445	4.338473105	3.838079884	11.73640847	0.632988316	-1.881144844	51.28113484	1003.553084	29.00000073	2147.238076	0.004651926	515.2179461	257.6089618	99.86309028	0	0	0	0	0	0	0
5:31:25	-374.4708356	2358.16445	4.338473105	3.838079884	11.73640847	0.632988316	-1.881144844	51.28113484	1003.553084	29.00000073	2147.238076	0.004651926	515.2179461	257.6089618	99.86309028	0	0	0	0	0	0	0
5:31:25	-374.4708356	2358.16445	4.338473105	3.838079884	11.73640847	0.632988316	-1.881144844	51.28113484	1003.553084	29.00000073	2147.238076	0.004651926	515.2179461	257.6089618	99.86309028	0	0	0	0	0	0	0
5:31:25	-364.1768598	2269.130207	3.97813023	3.414952901	11.25458514	0.752554018	-0.98911416	51.24154104	1003.986875	29.00000037	2150.769103	0.002381786	515.1594124	257.5797004	99.86304622	0	0	0	0	0	0	0
5:31:25	-364.1768598	2269.130207	3.97813023	3.414952901	11.25458514	0.752554018	-0.98911416	51.24154104	1003.986875	29.00000037	2150.769103	0.002381786	515.1594124	257.5797004	99.86304622	0	0	0	0	0	0	0
5:31:25	-364.1768598	2269.130207	3.97813023	3.414952901	11.25458514	0.752554018	-0.98911416	51.24154104	1003.986875	29.00000037	2150.769103	0.002381786	515.1594124	257.5797004	99.86304622	0	0	0	0	0	0	0
5:31:25	-364.1768598	2269.130207	3.97813023	3.414952901	11.25458514	0.752554018	-0.98911416	51.24154104	1003.986875	29.00000037	2150.769103	0.002381786	515.1594124	257.5797004	99.86304622	0	0	0	0	0	0	0
5:31:25	-364.1768598	2269.130207	3.97813023	3.414952901	11.25458514	0.752554018	-0.98911416	51.24154104	1003.986875	29.00000037	2150.769103	0.002381786	515.1594124	257.5797004	99.86304622	0	0	0	0	0	0	0
5:31:25	-364.1768598	2269.130207	3.97813023	3.414952901	11.25458514	0.752554018	-0.98911416	51.24154104	1003.986875	29.00000037	2150.769103	0.002381786	515.1594124	257.5797004	99.86304622	0	0	0	0	0	0	0
5:31:25	-364.1768598	2269.130207	3.97813023	3.414952901	11.25458514	0.752554018	-0.98911416	51.24154104	1003.986875	29.00000037	2150.769103	0.002381786	515.1594124	257.5797004	99.86304622	0	0	0	0	0	0	0
5:31:25	-364.1768598	2269.130207	3.97813023	3.414952901	11.25458514	0.752554018	-0.98911416	51.24154104	1003.986875	29.00000037	2150.769103	0.002381786	515.1594124	257.5797004	99.86304622	0	0	0	0	0	0	0
5:31:25	-364.1768598	2269.130207	3.97813023	3.414952901	11.25458514	0.752554018	-0.98911416	51.24154104	1003.986875	29.00000037	2150.769103	0.002381786	515.1594124	257.5797004	99.86304622	0	0	0	0	0	0	0
5:31:25	-141.5100402	2191.00637	3.154394678	2.546407885	10.85963559	0.651147657	-0.39121045	51.22126901	1004.208976	29.00000019	2129.660685	0.001219475	515.1294432	257.5647186	99.86302367	0	0	0	0	0	0	0
5:31:25	-141.5100402	2191.00637	3.154394678	2.546407885	10.85963559	0.651147657	-0.39121045	51.22126901	1004.208976	29.00000019	2129.660685	0.001219475	515.1294432	257.5647186	99.86302367	0	0	0	0	0	0	0
5:31:25	-141.5100402	2191.00637	3.154394678	2.546407885	10.85963559	0.651147657	-0.39121045	51.22126901	1004.208976	29.00000019	2129.660685	0.001219475	515.1294432	257.5647186	99.86302367	0	0	0	0	0	0	0
5:31:25	-141.5100402	2191.00637	3.154394678	2.546407885	10.85963559	0.651147657	-0.39121045	51.22126901	1004.208976	29.00000019	2129.660685	0.001219475	515.1294432	257.5647186	99.86302367	0	0	0	0	0	0	0
5:31:25	-141.5100402	2191.00637	3.154394678	2.546407885	10.85963559	0.651147657	-0.39121045	51.22126901	1004.208976	29.00000019	2129.660685	0.001219475	515.1294432	257.5647186	99.86302367	0	0	0	0	0	0	0
5:31:25	-141.5100402	2191.00637	3.154394678	2.546407885	10.85963559	0.651147657	-0.39121045	51.22126901	1004.208976	29.00000019	2129.660685	0.001219475	515.1294432	257.5647186	99.86302367	0	0	0	0	0	0	0
5:31:25	-141.5100402	2191.00637	3.154394678	2.546407885	10.85963559	0.651147657	-0.39121045	51.22126901	1004.208976	29.00000019	2129.660685	0.001219475	515.1294432	257.5647186	99.86302367	0	0	0	0	0	0	0
5:31:25	-141.5100402	2191.00637	3.154394678	2.546407885	10.85963559	0.651147657	-0.39121045	51.22126901	1004.208976	29.00000019	2129.660685	0.001219475	515.1294432	257.5647186	99.86302367	0	0	0	0	0	0	0
5:31:25	-11.7991006	2142.861413	2.540066075	1.905752837	10.63384542	0.5584516	-0.03987575	51.21088973	1001.005292	29.0000001	2110.329367	0.085424371	515.1140989	257.5570479	99.86301212	0	0	0	0	0	0	0
5:31:25	-11.7991006	2142.861413	2.540066075	1.905752837	10.63384542	0.5584516	-0.03987575	51.21088973	1001.005292	29.0000001	2110.329367	0.085424371	515.1140989	257.5570479	99.86301212	0	0	0	0	0	0	0
5:31:25	-11.7991006	2142.861413	2.540066075	1.905752837	10.63384542	0.5584516	-0.03987575	51.21088973	1001.005292	29.0000001	2110.329367	0.085424371	515.1140989	257.5570479	99.86301212	0	0	0	0	0	0	0
5:31:25	-11.7991006	2142.861413	2.540066075	1.905752837	10.63384542	0.5584516	-0.03987575	51.21088973	1001.005292	29.0000001	2110.329367	0.085424371	515.1140989	257.5570479	99.86301212	0	0	0	0	0	0	0
5:31:25	-11.7991006	2142.861413	2.540066075	1.905752837	10.63384542	0.5584516	-0.03987575	51.21088973	1001.005292	29.0000001	2110.329367	0.085424371	515.1140989	257.5570479	99.86301212	0	0	0	0	0	0	0
5:31:25	-11.7991006	2142.861413	2.540066075	1.905752837	10.63384542	0.5584516	-0.03987575	51.21088973	1001.005292	29.0000001	2110.329367	0.085424371	515.1140989	257.5570479	99.86301212	0	0	0	0	0	0	0
5:31:25	-11.7991006	2142.861413	2.540066075	1.905752837	10.63384542	0.5584516	-0.03987575	51.21088973	1001.005292	29.0000001	2110.329367	0.085424371	515.1140989	257.5570479	99.86301212	0	0	0	0	0	0	0
5:31:25	-11.7991006	2142.861413	2.540066075	1.905752837	10.63384542	0.5584516	-0.03987575	51.21088973	1001.005292	29.0000001	2110.329367	0.085424371	515.1140989	257.5570479	99.86301212	0	0	0	0	0	0	0
5:31:25	37.08224449	2115.143412	2.11656183	1.830689453	10.50948086	0.495711219	0.163215616	51.69357554	998.1854853	29.00000005	2097.170628	0.190137278	517.6248106	258.8121605	99.8649582	0	0	0	0	0	0	0
5:31:25	37.08224449	2115.143412	2.11656183	1.830689453	10.50948086	0.495711219	0.163215616	51.69357554	998.1854853	29.00000005	2097.170628	0.190137278	517.6248106	258.8121605	99.8649582	0	0	0	0	0	0	0
5:31:25	37.08224449	2115.143412	2.11656183	1.830689453	10.50948086	0.495711219	0.163215616	51.69357554	998.1854853	29.00000005	2097.170628	0.190137278	517.6248106	258.8121605	99.8649582	0	0	0	0	0	0	0
5:31:25	37.08224449	2115.143412	2.11656183	1.830689453	10.50948086	0.495711219	0.163215616	51.69357554	998.1854853	29.00000005	2097.170628	0.190137278	517.6248106	258.8121605	99.8649582	0	0	0	0	0	0	0
5:31:26	37.08224449	2115.143412	2.11656183	1.830689453	10.50948086	0.495711219	0.163215616	51.69357554	998.1854853	29.00000005	2097.170628	0.190137278	517.6248106	258.8121605	99.8649582	0	0	0	0	0	0	0
5:31:26	37.08224449	2115.143412	2.11656183	1.830689453	10.50948086	0.495711219	0.163215616	51.69357554	998.1854853	29.00000005	2097.170628	0.190137278	517.6248106	258.8121605	99.8649582	0	0	0	0	0	0	0
5:31:26	37.08224449	2115.143412	2.11656183	1.830689453	10.50948086	0.495711219	0.163215616	51.69357554	998.1854853	29.00000005	2097.170628	0.190137278	517.6248106	258.8121605	99.8649582	0	0	0	0	0	0	0
5:31:26	37.08224449	2115.143412	2.11656183	1.830689453	10.50948086	0.495711219	0.163215616	51.69357554	998.1854853	29.00000005	2097.170628	0.190137278	517.6248106	258.8121605	99.8649582	0	0	0	0	0	0	0
5:31:26	37.08224449	2115.143412	2.11656183	1.830689453	10.50948086	0.495711219	0.163215616	51.69357554	998.1854853	29.00000005	2097.170628	0.190137278	517.6248106	258.8121605	99.8649582	0	0	0	0	0	0	0
5:31:26	49.89498118	2099.247611	1.822455657	1.642033	10.4389742	0.455220144	0.275550395	51.94071068	996.7417445	29.00000003	2088.934913	0.292550286	518.910295	259.4547782	99.8659546	0	0	0	0	0	0	0
5:31:26	49.89498118	2099.247611	1.822455657	1.642033	10.4389742	0.455220144	0.275550395	51.94071068	996.7417445	29.00000003	2088.934913	0.292550286	518.910295	259.4547782	99.8659546	0	0	0	0	0	0	0
5:31:26	49.89498118	2099.247611	1.822455657	1.642033	10.4389742	0.455220144	0.275550395	51.94071068	996.7417445	29.00000003	2088.934913	0.292550286	518.910295	259.4547782	99.8659546	0	0	0	0	0	0	0
5:31:26	49.89498118	2099.247611	1.822455657	1.642033	10.4389742	0.455220144	0.275550395	51.94071068	996.7417445	29.00000003	2088.934913	0.292550286	518.910295	259.4547782	99.8659546	0	0	0	0	0	0	0
5:31:26	49.89498118	2099.247611	1.822455657	1.642033	10.4389742	0.455220144	0.275550395	51.94071068	996.7417445	29.00000003	2088.934913	0.292550286	518.910295	259.4547782	99.8659546	0	0	0	0	0	0	0
5:31:26	49.89498118	2099.247611	1.822455657	1.642033	10.4389742	0.455220144	0.275550395	51.94071068	996.7417445	29.00000003	2088.934913	0.292550286	518.910295	259.4547782	99.8659546	0	0	0	0	0	0	0
5:31:26	49.89498118	2099.247611	1.822455657	1.642033	10.4389742	0.455220144	0.275550395	51.94071068	996.7417445	29.00000003	2088.934913	0.292550286	518.910295	259.4547782	99.8659546	0	0	0	0	0	0	0
5:31:26	49.89498118	2099.247611	1.822455657	1.642033	10.4389742	0.455220144	0.275550395	51.94071068	996.7417445	29.00000003	2088.934913	0.292550286	518.910295	259.4547782	99.8659546	0	0	0	0	0	0	0
5:31:26	18.33731036	2088.729609	1.572025296	1.440416896	10.39619479	0.422352714	0.334129802	52.06724387	996.0025492	29.00000001	2082.162324	0.393785747	519.5684631	259.7837984	99.86646476	0	0	0	0	0	0	0
5:31:26	18.33731036	2088.729609	1.572025296	1.440416896	10.39619479	0.422352714	0.334129802	52.06724387	996.0025492	29.00000001	2082.162324	0.393785747	519.5684631	259.7837984	99.86646476	0	0	0	0	0	0	0
5:31:26	18.33731036	2088.729609	1.572025296	1.440416896	10.39619479	0.422352714	0.334129802	52.06724387	996.0025492	29.00000001	2082.162324	0.393785747	519.5684631	259.7837984	99.86646476	0	0	0	0	0	0	0
5:31:26	18.33731036	2088.729609	1.572025296	1.440416896	10.39619479	0.422352714	0.334129802	52.06724387	996.0025492	29.00000001	2082.162324	0.393785747	519.5684631	259.7837984	99.86646476	0	0	0	0	0	0	0
5:31:26	18.33731036	2088.729609	1.572025296	1.440416896	10.39619479	0.422352714	0.334129802	52.06724387	996.0025492	29.00000001	2082.162324	0.393785747	519.5684631	259.7837984	99.86646476	0	0	0	0	0	0	0
5:31:26	18.33731036	2088.729609	1.572025296	1.440416896	10.39619479	0.422352714	0.334129802	52.06724387	996.0025492	29.00000001	2082.162324	0.393785747	519.5684631	259.7837984	99.86646476	0	0	0	0	0	0	0
5:31:26	18.33731036	2088.729609	1.572025296	1.440416896	10.39619479	0.422352714	0.334129802	52.06724387	996.0025492	29.00000001	2082.162324	0.393785747	519.5684631	259.7837984	99.86646476	0	0	0	0	0	0	0
5:31:26	18.33731036	2088.729609	1.572025296	1.440416896	10.39619479	0.422352714	0.334129802	52.06724387	996.0025492	29.00000001	2082.162324	0.393785747	519.5684631	259.7837984	99.86646476	0	0	0	0	0	0	0
5:31:26	18.33731036	2088.729609	1.572025296	1.440416896	10.39619479	0.422352714	0.334129802	52.06724387	996.0025492	29.00000001	2082.162324	0.393785747	519.5684631	259.7837984	99.86646476	0	0	0	0	0	0	0
5:31:26	64.14643091	2084.297136	1.456412952	1.160573451	10.37121173	0.41056459	0.363346459	52.13202886	998.8160892	29.00000001	2078.251662	0.494418302	519.9054451	259.9522568	99.86672595	0	0	0	0	0	0	0
5:31:26	64.14643091	2084.297136	1.456412952	1.160573451	10.37121173	0.41056459	0.363346459	52.13202886	998.8160892	29.00000001	2078.251662	0.494418302	519.9054451	259.9522568	99.86672595	0	0	0	0	0	0	0
5:31:26	64.14643091	2084.297136	1.456412952	1.160573451	10.37121173	0.41056459	0.363346459	52.13202886	998.8160892	29.00000001	2078.251662	0.494418302	519.9054451	259.9522568	99.86672595	0	0	0	0	0	0	0
5:31:26	64.14643091	2084.297136	1.456412952	1.160573451	10.37121173	0.41056459	0.363346459	52.13202886	998.8160892	29.00000001	2078.251662	0.494418302	519.9054451	259.9522568	99.86672595	0	0	0	0	0	0	0
5:31:26	64.14643091	2084.297136	1.456412952	1.160573451	10.37121173	0.41056459	0.363346459	52.13202886	998.8160892	29.00000001	2078.251662	0.494418302	519.9054451	259.9522568	99.86672595	0	0	0	0	0	0	0
5:31:26	64.14643091	2084.297136	1.456412952	1.160573451	10.37121173	0.41056459	0.363346459	52.13202886	998.8160892	29.00000001	2078.251662	0.494418302	519.9054451	259.9522568	99.86672595	0	0	0	0	0	0	0
5:31:26	64.14643091	2084.297136	1.456412952	1.160573451	10.37121173	0.41056459	0.363346459	52.13202886	998.8160892	29.00000001	2078.251662	0.494418302	519.9054451	259.9522568	99.86672595	0	0	0	0	0	0	0
5:31:26	64.14643091	2084.297136	1.456412952	1.160573451	10.37121173	0.41056459	0.363346459	52.13202886	998.8160892	29.00000001	2078.251662	0.494418302	519.9054451	259.9522568	99.86672595	0	0	0	0	0	0	0
5:31:26	-16.54954738	2080.130269	1.543739431	1.203069607	10.35222841	0.39492107	0.375865387	52.01879878	1000.256622	29	2075.793787	0.545942171	520.0779799	260.0385075	99.86685969	0	0	0	0	0	0	0
5:31:26	-16.54954738	2080.130269	1.543739431	1.203069607	10.35222841	0.39492107	0.375865387	52.01879878	1000.256622	29	2075.793787	0.545942171	520.0779799	260.0385075	99.86685969	0	0	0	0	0	0	0
5:31:26	-16.54954738	2080.130269	1.543739431	1.203069607	10.35222841	0.39492107	0.375865387	52.01879878	1000.256622	29	2075.793787	0.545942171	520.0779799	260.0385075	99.86685969	0	0	0	0	0	0	0
5:31:27	-16.54954738	2080.130269	1.543739431	1.203069607	10.35222841	0.39492107	0.375865387	52.01879878	1000.256622	29	2075.793787	0.545942171	520.0779799	260.0385075	99.86685969	0	0	0	0	0	0	0
5:31:27	-16.54954738	2080.130269	1.543739431	1.203069607	10.35222841	0.39492107	0.375865387	52.01879878	1000.256622	29	2075.793787	0.545942171	520.0779799	260.0385075	99.86685969	0	0	0	0	0	0	0
5:31:27	-16.54954738	2080.130269	1.543739431	1.203069607	10.35222841	0.39492107	0.375865387	52.01879878	1000.256622	29	2075.793787	0.545942171	520.0779799	260.0385075	99.86685969	0	0	0	0	0	0	0
5:31:27	-16.54954738	2080.130269	1.543739431	1.203069607	10.35222841	0.39492107	0.375865387	52.01879878	1000.256622	29	2075.793787	0.545942171	520.0779799	260.0385075	99.86685969	0	0	0	0	0	0	0
5:31:27	-16.54954738	2080.130269	1.543739431	1.203069607	10.35222841	0.39492107	0.375865387	52.01879878	1000.256622	29	2075.793787	0.545942171	520.0779799	260.0385075	99.86685969	0	0	0	0	0	0	0
5:31:27	-114.5930003	2076.57025	1.488434589	1.164971639	10.33942894	0.379807588	0.378011078	51.96082497	1000.994174	29	2071.039931	0.641122391	520.1663177	260.0826678	99.86692816	0	0	0	0	0	0	0
5:31:27	-114.5930003	2076.57025	1.488434589	1.164971639	10.33942894	0.379807588	0.378011078	51.96082497	1000.994174	29	2071.039931	0.641122391	520.1663177	260.0826678	99.86692816	0	0	0	0	0	0	0
5:31:27	-114.5930003	2076.57025	1.488434589	1.164971639	10.33942894	0.379807588	0.378011078	51.96082497	1000.994174	29	2071.039931	0.641122391	520.1663177	260.0826678	99.86692816	0	0	0	0	0	0	0
5:31:27	-114.5930003	2076.57025	1.488434589	1.164971639	10.33942894	0.379807588	0.378011078	51.96082497	1000.994174	29	2071.039931	0.641122391	520.1663177	260.0826678	99.86692816	0	0	0	0	0	0	0
5:31:27	-114.5930003	2076.57025	1.488434589	1.164971639	10.33942894	0.379807588	0.378011078	51.96082497	1000.994174	29	2071.039931	0.641122391	520.1663177	260.0826678	99.86692816	0	0	0	0	0	0	0
5:31:27	-114.5930003	2076.57025	1.488434589	1.164971639	10.33942894	0.379807588	0.378011078	51.96082497	1000.994174	29	2071.039931	0.641122391	520.1663177	260.0826678	99.86692816	0	0	0	0	0	0	0
5:31:27	-114.5930003	2076.57025	1.488434589	1.164971639	10.33942894	0.379807588	0.378011078	51.96082497	1000.994174	29	2071.039931	0.641122391	520.1663177	260.0826678	99.86692816	0	0	0	0	0	0	0
5:31:27	-114.5930003	2076.57025	1.488434589	1.164971639	10.33942894	0.379807588	0.378011078	51.96082497	1000.994174	29	2071.039931	0.641122391	520.1663177	260.0826678	99.86692816	0	0	0	0	0	0	0
5:31:27	-114.5930003	2076.57025	1.488434589	1.164971639	10.33942894	0.379807588	0.378011078	51.96082497	1000.994174	29	2071.039931	0.641122391	520.1663177	260.0826678	99.86692816	0	0	0	0	0	0	0
5:31:27	76.29758387	2075.980632	1.425750509	1.192497479	10.33143562	0.378045485	0.375893672	51.93114239	1001.371801	29	2068.692637	0.718654664	520.2115467	260.1052779	99.86696322	0	0	0	0	0	0	0
5:31:27	76.29758387	2075.980632	1.425750509	1.192497479	10.33143562	0.378045485	0.375893672	51.93114239	1001.371801	29	2068.692637	0.718654664	520.2115467	260.1052779	99.86696322	0	0	0	0	0	0	0
5:31:27	76.29758387	2075.980632	1.425750509	1.192497479	10.33143562	0.378045485	0.375893672	51.93114239	1001.371801	29	2068.692637	0.718654664	520.2115467	260.1052779	99.86696322	0	0	0	0	0	0	0
5:31:27	76.29758387	2075.980632	1.425750509	1.192497479	10.33143562	0.378045485	0.375893672	51.93114239	1001.371801	29	2068.692637	0.718654664	520.2115467	260.1052779	99.86696322	0	0	0	0	0	0	0
5:31:27	76.29758387	2075.980632	1.425750509	1.192497479	10.33143562	0.378045485	0.375893672	51.93114239	1001.371801	29	2068.692637	0.718654664	520.2115467	260.1052779	99.86696322	0	0	0	0	0	0	0
5:31:27	76.29758387	2075.980632	1.425750509	1.192497479	10.33143562	0.378045485	0.375893672	51.93114239	1001.371801	29	2068.692637	0.718654664	520.2115467	260.1052779	99.86696322	0	0	0	0	0	0	0
5:31:27	76.29758387	2075.980632	1.425750509	1.192497479	10.33143562	0.378045485	0.375893672	51.93114239	1001.371801	29	2068.692637	0.718654664	520.2115467	260.1052779	99.86696322	0	0	0	0	0	0	0
5:31:27	76.29758387	2075.980632	1.425750509	1.192497479	10.33143562	0.378045485	0.375893672	51.93114239	1001.371801	29	2068.692637	0.718654664	520.2115467	260.1052779	99.86696322	0	0	0	0	0	0	0
5:31:27	13.07979494	2074.337892	1.433392261	1.194990709	10.32634304	0.370479288	0.37330556	51.8439449	1001.668602	29	2067.578742	0.758351188	519.4373039	259.7183343	99.86626117	0	0	0	0	0	0	0
5:31:27	13.07979494	2074.337892	1.433392261	1.194990709	10.32634304	0.370479288	0.37330556	51.8439449	1001.668602	29	2067.578742	0.758351188	519.4373039	259.7183343	99.86626117	0	0	0	0	0	0	0
5:31:27	13.07979494	2074.337892	1.433392261	1.194990709	10.32634304	0.370479288	0.37330556	51.8439449	1001.668602	29	2067.578742	0.758351188	519.4373039	259.7183343	99.86626117	0	0	0	0	0	0	0
5:31:27	13.07979494	2074.337892	1.433392261	1.194990709	10.32634304	0.370479288	0.37330556	51.8439449	1001.668602	29	2067.578742	0.758351188	519.4373039	259.7183343	99.86626117	0	0	0	0	0	0	0
5:31:27	13.07979494	2074.337892	1.433392261	1.194990709	10.32634304	0.370479288	0.37330556	51.8439449	1001.668602	29	2067.578742	0.758351188	519.4373039	259.7183343	99.86626117	0	0	0	0	0	0	0
5:31:27	13.07979494	2074.337892	1.433392261	1.194990709	10.32634304	0.370479288	0.37330556	51.8439449	1001.668602	29	2067.578742	0.758351188	519.4373039	259.7183343	99.86626117	0	0	0	0	0	0	0
5:31:27	13.07979494	2074.337892	1.433392261	1.194990709	10.32634304	0.370479288	0.37330556	51.8439449	1001.668602	29	2067.578742	0.758351188	519.4373039	259.7183343	99.86626117	0	0	0	0	0	0	0
5:31:27	13.07979494	2074.337892	1.433392261	1.194990709	10.32634304	0.370479288	0.37330556	51.8439449	1001.668602	29	2067.578742	0.758351188	519.4373039	259.7183343	99.86626117	0	0	0	0	0	0	0
5:31:27	-16.80762499	2073.314312	1.415008838	1.303131243	10.32617564	0.202557396	0.358388447	51.77369979	1001.820564	29	2067.081964	0.729875808	518.7573716	259.3785232	99.86564572	0	0	0	0	0	0	0
5:31:27	-16.80762499	2073.314312	1.415008838	1.303131243	10.32617564	0.202557396	0.358388447	51.77369979	1001.820564	29	2067.081964	0.729875808	518.7573716	259.3785232	99.86564572	0	0	0	0	0	0	0
5:31:28	-16.80762499	2073.314312	1.415008838	1.303131243	10.32617564	0.202557396	0.358388447	51.77369979	1001.820564	29	2067.081964	0.729875808	518.7573716	259.3785232	99.86564572	0	0	0	0	0	0	0
5:31:28	-16.80762499	2073.314312	1.415008838	1.303131243	10.32617564	0.202557396	0.358388447	51.77369979	1001.820564	29	2067.081964	0.729875808	518.7573716	259.3785232	99.86564572	0	0	0	0	0	0	0
5:31:28	-16.80762499	2073.314312	1.415008838	1.303131243	10.32617564	0.202557396	0.358388447	51.77369979	1001.820564	29	2067.081964	0.729875808	518.7573716	259.3785232	99.86564572	0	0	0	0	0	0	0
5:31:28	-16.80762499	2073.314312	1.415008838	1.303131243	10.32617564	0.202557396	0.358388447	51.77369979	1001.820564	29	2067.081964	0.729875808	518.7573716	259.3785232	99.86564572	0	0	0	0	0	0	0
5:31:28	-16.80762499	2073.314312	1.415008838	1.303131243	10.32617564	0.202557396	0.358388447	51.77369979	1001.820564	29	2067.081964	0.729875808	518.7573716	259.3785232	99.86564572	0	0	0	0	0	0	0
5:31:28	-16.80762499	2073.314312	1.415008838	1.303131243	10.32617564	0.202557396	0.358388447	51.77369979	1001.820564	29	2067.081964	0.729875808	518.7573716	259.3785232	99.86564572	0	0	0	0	0	0	0
5:31:28	-16.80762499	2073.314312	1.415008838	1.303131243	10.32617564	0.202557396	0.358388447	51.77369979	1001.820564	29	2067.081964	0.729875808	518.7573716	259.3785232	99.86564572	0	0	0	0	0	0	0
5:31:28	32.176832	2082.503488	1.225772525	1.274827196	10.39528993	-0.947290613	0.056342885	51.73773429	1001.898369	29	2066.995606	0.715296414	518.4092463	259.2045399	99.86533061	0	0	0	0	0	0	0
5:31:28	32.176832	2082.503488	1.225772525	1.274827196	10.39528993	-0.947290613	0.056342885	51.73773429	1001.898369	29	2066.995606	0.715296414	518.4092463	259.2045399	99.86533061	0	0	0	0	0	0	0
5:31:28	32.176832	2082.503488	1.225772525	1.274827196	10.39528993	-0.947290613	0.056342885	51.73773429	1001.898369	29	2066.995606	0.715296414	518.4092463	259.2045399	99.86533061	0	0	0	0	0	0	0
5:31:28	32.176832	2082.503488	1.225772525	1.274827196	10.39528993	-0.947290613	0.056342885	51.73773429	1001.898369	29	2066.995606	0.715296414	518.4092463	259.2045399	99.86533061	0	0	0	0	0	0	0
5:31:28	32.176832	2082.503488	1.225772525	1.274827196	10.39528993	-0.947290613	0.056342885	51.73773429	1001.898369	29	2066.995606	0.715296414	518.4092463	259.2045399	99.86533061	0	0	0	0	0	0	0
5:31:28	32.176832	2082.503488	1.225772525	1.274827196	10.39528993	-0.947290613	0.056342885	51.73773429	1001.898369	29	2066.995606	0.715296414	518.4092463	259.2045399	99.86533061	0	0	0	0	0	0	0
5:31:28	32.176832	2082.503488	1.225772525	1.274827196	10.39528993	-0.947290613	0.056342885	51.73773429	1001.898369	29	2066.995606	0.715296414	518.4092463	259.2045399	99.86533061	0	0	0	0	0	0	0
5:31:28	32.176832	2082.503488	1.225772525	1.274827196	10.39528993	-0.947290613	0.056342885	51.73773429	1001.898369	29	2066.995606	0.715296414	518.4092463	259.2045399	99.86533061	0	0	0	0	0	0	0
5:31:28	32.176832	2082.503488	1.225772525	1.274827196	10.39528993	-0.947290613	0.056342885	51.73773429	1001.898369	29	2066.995606	0.715296414	518.4092463	259.2045399	99.86533061	0	0	0	0	0	0	0
5:31:28	186.36109	2109.558402	0.737523533	0.778535525	10.57304444	-2.749428794	-0.785608443	51.71931996	1001.938205	29	2067.578886	0.707831764	518.2310061	259.1154604	99.86516927	0	0	0	0	0	0	0
5:31:28	186.36109	2109.558402	0.737523533	0.778535525	10.57304444	-2.749428794	-0.785608443	51.71931996	1001.938205	29	2067.578886	0.707831764	518.2310061	259.1154604	99.86516927	0	0	0	0	0	0	0
5:31:28	186.36109	2109.558402	0.737523533	0.778535525	10.57304444	-2.749428794	-0.785608443	51.71931996	1001.938205	29	2067.578886	0.707831764	518.2310061	259.1154604	99.86516927	0	0	0	0	0	0	0
5:31:28	186.36109	2109.558402	0.737523533	0.778535525	10.57304444	-2.749428794	-0.785608443	51.71931996	1001.938205	29	2067.578886	0.707831764	518.2310061	259.1154604	99.86516927	0	0	0	0	0	0	0
5:31:28	186.36109	2109.558402	0.737523533	0.778535525	10.57304444	-2.749428794	-0.785608443	51.71931996	1001.938205	29	2067.578886	0.707831764	518.2310061	259.1154604	99.86516927	0	0	0	0	0	0	0
5:31:28	186.36109	2109.558402	0.737523533	0.778535525	10.57304444	-2.749428794	-0.785608443	51.71931996	1001.938205	29	2067.578886	0.707831764	518.2310061	259.1154604	99.86516927	0	0	0	0	0	0	0
5:31:28	186.36109	2109.558402	0.737523533	0.778535525	10.57304444	-2.749428794	-0.785608443	51.71931996	1001.938205	29	2067.578886	0.707831764	518.2310061	259.1154604	99.86516927	0	0	0	0	0	0	0
5:31:28	186.36109	2109.558402	0.737523533	0.778535525	10.57304444	-2.749428794	-0.785608443	51.71931996	1001.938205	29	2067.578886	0.707831764	518.2310061	259.1154604	99.86516927	0	0	0	0	0	0	0
5:31:28	339.7984141	2156.17995	0.054316049	-0.055461811	10.89159075	-4.608355543	-1.967623523	51.66109182	1002.921425	29	2069.043886	0.704009863	518.1397471	259.0698517	99.86508667	0	0	0	0	0	0	0
5:31:28	339.7984141	2156.17995	0.054316049	-0.055461811	10.89159075	-4.608355543	-1.967623523	51.66109182	1002.921425	29	2069.043886	0.704009863	518.1397471	259.0698517	99.86508667	0	0	0	0	0	0	0
5:31:28	339.7984141	2156.17995	0.054316049	-0.055461811	10.89159075	-4.608355543	-1.967623523	51.66109182	1002.921425	29	2069.043886	0.704009863	518.1397471	259.0698517	99.86508667	0	0	0	0	0	0	0
5:31:28	339.7984141	2156.17995	0.054316049	-0.055461811	10.89159075	-4.608355543	-1.967623523	51.66109182	1002.921425	29	2069.043886	0.704009863	518.1397471	259.0698517	99.86508667	0	0	0	0	0	0	0
5:31:28	339.7984141	2156.17995	0.054316049	-0.055461811	10.89159075	-4.608355543	-1.967623523	51.66109182	1002.921425	29	2069.043886	0.704009863	518.1397471	259.0698517	99.86508667	0	0	0	0	0	0	0
5:31:28	339.7984141	2156.17995	0.054316049	-0.055461811	10.89159075	-4.608355543	-1.967623523	51.66109182	1002.921425	29	2069.043886	0.704009863	518.1397471	259.0698517	99.86508667	0	0	0	0	0	0	0
5:31:28	339.7984141	2156.17995	0.054316049	-0.055461811	10.89159075	-4.608355543	-1.967623523	51.66109182	1002.921425	29	2069.043886	0.704009863	518.1397471	259.0698517	99.86508667	0	0	0	0	0	0	0
5:31:28	339.7984141	2156.17995	0.054316049	-0.055461811	10.89159075	-4.608355543	-1.967623523	51.66109182	1002.921425	29	2069.043886	0.704009863	518.1397471	259.0698517	99.86508667	0	0	0	0	0	0	0
5:31:29	383.132804	2233.71267	-0.819774183	-0.726124447	11.39419847	-6.375526038	-3.423183244	51.63127901	1003.424834	29	2072.173997	0.63325305	518.0930225	259.0465001	99.86504437	0	0	0	0	0	0	0
5:31:29	383.132804	2233.71267	-0.819774183	-0.726124447	11.39419847	-6.375526038	-3.423183244	51.63127901	1003.424834	29	2072.173997	0.63325305	518.0930225	259.0465001	99.86504437	0	0	0	0	0	0	0
5:31:29	383.132804	2233.71267	-0.819774183	-0.726124447	11.39419847	-6.375526038	-3.423183244	51.63127901	1003.424834	29	2072.173997	0.63325305	518.0930225	259.0465001	99.86504437	0	0	0	0	0	0	0
5:31:29	383.132804	2233.71267	-0.819774183	-0.726124447	11.39419847	-6.375526038	-3.423183244	51.63127901	1003.424834	29	2072.173997	0.63325305	518.0930225	259.0465001	99.86504437	0	0	0	0	0	0	0
5:31:29	383.132804	2233.71267	-0.819774183	-0.726124447	11.39419847	-6.375526038	-3.423183244	51.63127901	1003.424834	29	2072.173997	0.63325305	518.0930225	259.0465001	99.86504437	0	0	0	0	0	0	0
5:31:29	383.132804	2233.71267	-0.819774183	-0.726124447	11.39419847	-6.375526038	-3.423183244	51.63127901	1003.424834	29	2072.173997	0.63325305	518.0930225	259.0465001	99.86504437	0	0	0	0	0	0	0
5:31:29	383.132804	2233.71267	-0.819774183	-0.726124447	11.39419847	-6.375526038	-3.423183244	51.63127901	1003.424834	29	2072.173997	0.63325305	518.0930225	259.0465001	99.86504437	0	0	0	0	0	0	0
5:31:29	383.132804	2233.71267	-0.819774183	-0.726124447	11.39419847	-6.375526038	-3.423183244	51.63127901	1003.424834	29	2072.173997	0.63325305	518.0930225	259.0465001	99.86504437	0	0	0	0	0	0	0
5:31:29	383.132804	2233.71267	-0.819774183	-0.726124447	11.39419847	-6.375526038	-3.423183244	51.63127901	1003.424834	29	2072.173997	0.63325305	518.0930225	259.0465001	99.86504437	0	0	0	0	0	0	0
5:31:29	516.0513077	2340.950855	-1.438348382	-1.118967717	12.05172561	-7.778061331	-4.939797821	51.61601485	1003.682579	29	2077.650143	0.519425562	518.0690995	259.034544	99.86502272	0	0	0	0	0	0	0
5:31:29	516.0513077	2340.950855	-1.438348382	-1.118967717	12.05172561	-7.778061331	-4.939797821	51.61601485	1003.682579	29	2077.650143	0.519425562	518.0690995	259.034544	99.86502272	0	0	0	0	0	0	0
5:31:29	516.0513077	2340.950855	-1.438348382	-1.118967717	12.05172561	-7.778061331	-4.939797821	51.61601485	1003.682579	29	2077.650143	0.519425562	518.0690995	259.034544	99.86502272	0	0	0	0	0	0	0
5:31:29	516.0513077	2340.950855	-1.438348382	-1.118967717	12.05172561	-7.778061331	-4.939797821	51.61601485	1003.682579	29	2077.650143	0.519425562	518.0690995	259.034544	99.86502272	0	0	0	0	0	0	0
5:31:29	516.0513077	2340.950855	-1.438348382	-1.118967717	12.05172561	-7.778061331	-4.939797821	51.61601485	1003.682579	29	2077.650143	0.519425562	518.0690995	259.034544	99.86502272	0	0	0	0	0	0	0
5:31:29	516.0513077	2340.950855	-1.438348382	-1.118967717	12.05172561	-7.778061331	-4.939797821	51.61601485	1003.682579	29	2077.650143	0.519425562	518.0690995	259.034544	99.86502272	0	0	0	0	0	0	0
5:31:29	516.0513077	2340.950855	-1.438348382	-1.118967717	12.05172561	-7.778061331	-4.939797821	51.61601485	1003.682579	29	2077.650143	0.519425562	518.0690995	259.034544	99.86502272	0	0	0	0	0	0	0
5:31:29	516.0513077	2340.950855	-1.438348382	-1.118967717	12.05172561	-7.778061331	-4.939797821	51.61601485	1003.682579	29	2077.650143	0.519425562	518.0690995	259.034544	99.86502272	0	0	0	0	0	0	0
5:31:29	516.0513077	2340.950855	-1.438348382	-1.118967717	12.05172561	-7.778061331	-4.939797821	51.61601485	1003.682579	29	2077.650143	0.519425562	518.0690995	259.034544	99.86502272	0	0	0	0	0	0	0
5:31:29	426.3029895	2468.900278	-1.009466371	-1.012327471	12.75703551	-7.991015402	-6.242384484	51.60819961	1003.814544	29	2086.495913	0.314745888	518.056851	259.0284226	99.86501163	0	0	0	0	0	0	0
5:31:29	426.3029895	2468.900278	-1.009466371	-1.012327471	12.75703551	-7.991015402	-6.242384484	51.60819961	1003.814544	29	2086.495913	0.314745888	518.056851	259.0284226	99.86501163	0	0	0	0	0	0	0
5:31:29	426.3029895	2468.900278	-1.009466371	-1.012327471	12.75703551	-7.991015402	-6.242384484	51.60819961	1003.814544	29	2086.495913	0.314745888	518.056851	259.0284226	99.86501163	0	0	0	0	0	0	0
5:31:29	426.3029895	2468.900278	-1.009466371	-1.012327471	12.75703551	-7.991015402	-6.242384484	51.60819961	1003.814544	29	2086.495913	0.314745888	518.056851	259.0284226	99.86501163	0	0	0	0	0	0	0
5:31:29	426.3029895	2468.900278	-1.009466371	-1.012327471	12.75703551	-7.991015402	-6.242384484	51.60819961	1003.814544	29	2086.495913	0.314745888	518.056851	259.0284226	99.86501163	0	0	0	0	0	0	0
5:31:29	426.3029895	2468.900278	-1.009466371	-1.012327471	12.75703551	-7.991015402	-6.242384484	51.60819961	1003.814544	29	2086.495913	0.314745888	518.056851	259.0284226	99.86501163	0	0	0	0	0	0	0
5:31:29	426.3029895	2468.900278	-1.009466371	-1.012327471	12.75703551	-7.991015402	-6.242384484	51.60819961	1003.814544	29	2086.495913	0.314745888	518.056851	259.0284226	99.86501163	0	0	0	0	0	0	0
5:31:29	186.0199626	2559.70495	0.236481218	0.111000335	13.17780218	-6.643887886	-6.689436856	51.6041982	1004.463319	29	2097.869955	0.161149894	518.3990117	259.1995043	99.86549396	0	0	0	0	0	0	0
5:31:29	186.0199626	2559.70495	0.236481218	0.111000335	13.17780218	-6.643887886	-6.689436856	51.6041982	1004.463319	29	2097.869955	0.161149894	518.3990117	259.1995043	99.86549396	0	0	0	0	0	0	0
5:31:29	186.0199626	2559.70495	0.236481218	0.111000335	13.17780218	-6.643887886	-6.689436856	51.6041982	1004.463319	29	2097.869955	0.161149894	518.3990117	259.1995043	99.86549396	0	0	0	0	0	0	0
5:31:29	186.0199626	2559.70495	0.236481218	0.111000335	13.17780218	-6.643887886	-6.689436856	51.6041982	1004.463319	29	2097.869955	0.161149894	518.3990117	259.1995043	99.86549396	0	0	0	0	0	0	0
5:31:29	186.0199626	2559.70495	0.236481218	0.111000335	13.17780218	-6.643887886	-6.689436856	51.6041982	1004.463319	29	2097.869955	0.161149894	518.3990117	259.1995043	99.86549396	0	0	0	0	0	0	0
5:31:29	186.0199626	2559.70495	0.236481218	0.111000335	13.17780218	-6.643887886	-6.689436856	51.6041982	1004.463319	29	2097.869955	0.161149894	518.3990117	259.1995043	99.86549396	0	0	0	0	0	0	0
5:31:29	186.0199626	2559.70495	0.236481218	0.111000335	13.17780218	-6.643887886	-6.689436856	51.6041982	1004.463319	29	2097.869955	0.161149894	518.3990117	259.1995043	99.86549396	0	0	0	0	0	0	0
5:31:30	186.0199626	2559.70495	0.236481218	0.111000335	13.17780218	-6.643887886	-6.689436856	51.6041982	1004.463319	29	2097.869955	0.161149894	518.3990117	259.1995043	99.86549396	0	0	0	0	0	0	0
5:31:30	186.0199626	2559.70495	0.236481218	0.111000335	13.17780218	-6.643887886	-6.689436856	51.6041982	1004.463319	29	2097.869955	0.161149894	518.3990117	259.1995043	99.86549396	0	0	0	0	0	0	0
5:31:30	170.7143489	2589.331359	1.395910384	1.288680171	13.25756272	-4.813686597	-6.31691167	51.60214948	1004.795491	29	2109.804169	0.082508746	518.574198	259.2870982	99.86574091	0	0	0	0	0	0	0
5:31:30	170.7143489	2589.331359	1.395910384	1.288680171	13.25756272	-4.813686597	-6.31691167	51.60214948	1004.795491	29	2109.804169	0.082508746	518.574198	259.2870982	99.86574091	0	0	0	0	0	0	0
5:31:30	170.7143489	2589.331359	1.395910384	1.288680171	13.25756272	-4.813686597	-6.31691167	51.60214948	1004.795491	29	2109.804169	0.082508746	518.574198	259.2870982	99.86574091	0	0	0	0	0	0	0
5:31:30	170.7143489	2589.331359	1.395910384	1.288680171	13.25756272	-4.813686597	-6.31691167	51.60214948	1004.795491	29	2109.804169	0.082508746	518.574198	259.2870982	99.86574091	0	0	0	0	0	0	0
5:31:30	170.7143489	2589.331359	1.395910384	1.288680171	13.25756272	-4.813686597	-6.31691167	51.60214948	1004.795491	29	2109.804169	0.082508746	518.574198	259.2870982	99.86574091	0	0	0	0	0	0	0
5:31:30	170.7143489	2589.331359	1.395910384	1.288680171	13.25756272	-4.813686597	-6.31691167	51.60214948	1004.795491	29	2109.804169	0.082508746	518.574198	259.2870982	99.86574091	0	0	0	0	0	0	0
5:31:30	170.7143489	2589.331359	1.395910384	1.288680171	13.25756272	-4.813686597	-6.31691167	51.60214948	1004.795491	29	2109.804169	0.082508746	518.574198	259.2870982	99.86574091	0	0	0	0	0	0	0
5:31:30	170.7143489	2589.331359	1.395910384	1.288680171	13.25756272	-4.813686597	-6.31691167	51.60214948	1004.795491	29	2109.804169	0.082508746	518.574198	259.2870982	99.86574091	0	0	0	0	0	0	0
5:31:30	-98.62190138	2565.38852	2.587458116	2.051036248	13.03836811	-2.866687538	-5.296642775	51.60110053	1004.965563	29	2121.649495	0.042244478	518.6638934	259.3319463	99.86586734	0	0	0	0	0	0	0
5:31:30	-98.62190138	2565.38852	2.587458116	2.051036248	13.03836811	-2.866687538	-5.296642775	51.60110053	1004.965563	29	2121.649495	0.042244478	518.6638934	259.3319463	99.86586734	0	0	0	0	0	0	0
5:31:30	-98.62190138	2565.38852	2.587458116	2.051036248	13.03836811	-2.866687538	-5.296642775	51.60110053	1004.965563	29	2121.649495	0.042244478	518.6638934	259.3319463	99.86586734	0	0	0	0	0	0	0
5:31:30	-98.62190138	2565.38852	2.587458116	2.051036248	13.03836811	-2.866687538	-5.296642775	51.60110053	1004.965563	29	2121.649495	0.042244478	518.6638934	259.3319463	99.86586734	0	0	0	0	0	0	0
5:31:30	-98.62190138	2565.38852	2.587458116	2.051036248	13.03836811	-2.866687538	-5.296642775	51.60110053	1004.965563	29	2121.649495	0.042244478	518.6638934	259.3319463	99.86586734	0	0	0	0	0	0	0
5:31:30	-98.62190138	2565.38852	2.587458116	2.051036248	13.03836811	-2.866687538	-5.296642775	51.60110053	1004.965563	29	2121.649495	0.042244478	518.6638934	259.3319463	99.86586734	0	0	0	0	0	0	0
5:31:30	-98.62190138	2565.38852	2.587458116	2.051036248	13.03836811	-2.866687538	-5.296642775	51.60110053	1004.965563	29	2121.649495	0.042244478	518.6638934	259.3319463	99.86586734	0	0	0	0	0	0	0
5:31:30	-98.62190138	2565.38852	2.587458116	2.051036248	13.03836811	-2.866687538	-5.296642775	51.60110053	1004.965563	29	2121.649495	0.042244478	518.6638934	259.3319463	99.86586734	0	0	0	0	0	0	0
5:31:30	-98.62190138	2565.38852	2.587458116	2.051036248	13.03836811	-2.866687538	-5.296642775	51.60110053	1004.965563	29	2121.649495	0.042244478	518.6638934	259.3319463	99.86586734	0	0	0	0	0	0	0
5:31:30	-80.31570951	2500.680442	3.423306556	2.684858559	12.60310847	-1.128272019	-3.932137101	51.60056347	1005.052641	29	2132.085229	0.021629173	518.7098174	259.3549085	99.86593208	0	0	0	0	0	0	0
5:31:30	-80.31570951	2500.680442	3.423306556	2.684858559	12.60310847	-1.128272019	-3.932137101	51.60056347	1005.052641	29	2132.085229	0.021629173	518.7098174	259.3549085	99.86593208	0	0	0	0	0	0	0
5:31:30	-80.31570951	2500.680442	3.423306556	2.684858559	12.60310847	-1.128272019	-3.932137101	51.60056347	1005.052641	29	2132.085229	0.021629173	518.7098174	259.3549085	99.86593208	0	0	0	0	0	0	0
5:31:30	-80.31570951	2500.680442	3.423306556	2.684858559	12.60310847	-1.128272019	-3.932137101	51.60056347	1005.052641	29	2132.085229	0.021629173	518.7098174	259.3549085	99.86593208	0	0	0	0	0	0	0
5:31:30	-80.31570951	2500.680442	3.423306556	2.684858559	12.60310847	-1.128272019	-3.932137101	51.60056347	1005.052641	29	2132.085229	0.021629173	518.7098174	259.3549085	99.86593208	0	0	0	0	0	0	0
5:31:30	-80.31570951	2500.680442	3.423306556	2.684858559	12.60310847	-1.128272019	-3.932137101	51.60056347	1005.052641	29	2132.085229	0.021629173	518.7098174	259.3549085	99.86593208	0	0	0	0	0	0	0
5:31:30	-80.31570951	2500.680442	3.423306556	2.684858559	12.60310847	-1.128272019	-3.932137101	51.60056347	1005.052641	29	2132.085229	0.021629173	518.7098174	259.3549085	99.86593208	0	0	0	0	0	0	0
5:31:30	-80.31570951	2500.680442	3.423306556	2.684858559	12.60310847	-1.128272019	-3.932137101	51.60056347	1005.052641	29	2132.085229	0.021629173	518.7098174	259.3549085	99.86593208	0	0	0	0	0	0	0
5:31:30	-332.2038273	2406.015938	4.136260956	3.331639582	12.02615154	0.166372726	-2.497894196	51.6978885	1002.764584	29	2140.241501	0.011074136	518.7333305	259.3666652	99.86596522	0	0	0	0	0	0	0
5:31:30	-332.2038273	2406.015938	4.136260956	3.331639582	12.02615154	0.166372726	-2.497894196	51.6978885	1002.764584	29	2140.241501	0.011074136	518.7333305	259.3666652	99.86596522	0	0	0	0	0	0	0
5:31:30	-332.2038273	2406.015938	4.136260956	3.331639582	12.02615154	0.166372726	-2.497894196	51.6978885	1002.764584	29	2140.241501	0.011074136	518.7333305	259.3666652	99.86596522	0	0	0	0	0	0	0
5:31:30	-332.2038273	2406.015938	4.136260956	3.331639582	12.02615154	0.166372726	-2.497894196	51.6978885	1002.764584	29	2140.241501	0.011074136	518.7333305	259.3666652	99.86596522	0	0	0	0	0	0	0
5:31:30	-332.2038273	2406.015938	4.136260956	3.331639582	12.02615154	0.166372726	-2.497894196	51.6978885	1002.764584	29	2140.241501	0.011074136	518.7333305	259.3666652	99.86596522	0	0	0	0	0	0	0
5:31:30	-332.2038273	2406.015938	4.136260956	3.331639582	12.02615154	0.166372726	-2.497894196	51.6978885	1002.764584	29	2140.241501	0.011074136	518.7333305	259.3666652	99.86596522	0	0	0	0	0	0	0
5:31:31	-332.2038273	2406.015938	4.136260956	3.331639582	12.02615154	0.166372726	-2.497894196	51.6978885	1002.764584	29	2140.241501	0.011074136	518.7333305	259.3666652	99.86596522	0	0	0	0	0	0	0
5:31:31	-332.2038273	2406.015938	4.136260956	3.331639582	12.02615154	0.166372726	-2.497894196	51.6978885	1002.764584	29	2140.241501	0.011074136	518.7333305	259.3666652	99.86596522	0	0	0	0	0	0	0
5:31:31	-315.3276236	2303.351432	3.99524561	3.195959466	11.45335759	0.562150836	-1.330809828	51.74771891	1001.593099	29	2145.640937	0.005669958	518.7453692	259.3726846	99.8659822	0	0	0	0	0	0	0
5:31:31	-315.3276236	2303.351432	3.99524561	3.195959466	11.45335759	0.562150836	-1.330809828	51.74771891	1001.593099	29	2145.640937	0.005669958	518.7453692	259.3726846	99.8659822	0	0	0	0	0	0	0
5:31:31	-315.3276236	2303.351432	3.99524561	3.195959466	11.45335759	0.562150836	-1.330809828	51.74771891	1001.593099	29	2145.640937	0.005669958	518.7453692	259.3726846	99.8659822	0	0	0	0	0	0	0
5:31:31	-315.3276236	2303.351432	3.99524561	3.195959466	11.45335759	0.562150836	-1.330809828	51.74771891	1001.593099	29	2145.640937	0.005669958	518.7453692	259.3726846	99.8659822	0	0	0	0	0	0	0
5:31:31	-315.3276236	2303.351432	3.99524561	3.195959466	11.45335759	0.562150836	-1.330809828	51.74771891	1001.593099	29	2145.640937	0.005669958	518.7453692	259.3726846	99.8659822	0	0	0	0	0	0	0
5:31:31	-315.3276236	2303.351432	3.99524561	3.195959466	11.45335759	0.562150836	-1.330809828	51.74771891	1001.593099	29	2145.640937	0.005669958	518.7453692	259.3726846	99.8659822	0	0	0	0	0	0	0
5:31:31	-315.3276236	2303.351432	3.99524561	3.195959466	11.45335759	0.562150836	-1.330809828	51.74771891	1001.593099	29	2145.640937	0.005669958	518.7453692	259.3726846	99.8659822	0	0	0	0	0	0	0
5:31:31	-315.3276236	2303.351432	3.99524561	3.195959466	11.45335759	0.562150836	-1.330809828	51.74771891	1001.593099	29	2145.640937	0.005669958	518.7453692	259.3726846	99.8659822	0	0	0	0	0	0	0
5:31:31	-315.3276236	2303.351432	3.99524561	3.195959466	11.45335759	0.562150836	-1.330809828	51.74771891	1001.593099	29	2145.640937	0.005669958	518.7453692	259.3726846	99.8659822	0	0	0	0	0	0	0
5:31:31	-288.0112473	2210.919189	3.296733752	2.807723247	10.97295908	0.565605228	-0.559126632	51.77323208	1000.993299	29	2130.171416	0.002903018	518.751533	259.3757665	99.86599088	0	0	0	0	0	0	0
5:31:31	-288.0112473	2210.919189	3.296733752	2.807723247	10.97295908	0.565605228	-0.559126632	51.77323208	1000.993299	29	2130.171416	0.002903018	518.751533	259.3757665	99.86599088	0	0	0	0	0	0	0
5:31:31	-288.0112473	2210.919189	3.296733752	2.807723247	10.97295908	0.565605228	-0.559126632	51.77323208	1000.993299	29	2130.171416	0.002903018	518.751533	259.3757665	99.86599088	0	0	0	0	0	0	0
5:31:31	-288.0112473	2210.919189	3.296733752	2.807723247	10.97295908	0.565605228	-0.559126632	51.77323208	1000.993299	29	2130.171416	0.002903018	518.751533	259.3757665	99.86599088	0	0	0	0	0	0	0
5:31:31	-288.0112473	2210.919189	3.296733752	2.807723247	10.97295908	0.565605228	-0.559126632	51.77323208	1000.993299	29	2130.171416	0.002903018	518.751533	259.3757665	99.86599088	0	0	0	0	0	0	0
5:31:31	-288.0112473	2210.919189	3.296733752	2.807723247	10.97295908	0.565605228	-0.559126632	51.77323208	1000.993299	29	2130.171416	0.002903018	518.751533	259.3757665	99.86599088	0	0	0	0	0	0	0
5:31:31	-288.0112473	2210.919189	3.296733752	2.807723247	10.97295908	0.565605228	-0.559126632	51.77323208	1000.993299	29	2130.171416	0.002903018	518.751533	259.3757665	99.86599088	0	0	0	0	0	0	0
5:31:31	-288.0112473	2210.919189	3.296733752	2.807723247	10.97295908	0.565605228	-0.559126632	51.77323208	1000.993299	29	2130.171416	0.002903018	518.751533	259.3757665	99.86599088	0	0	0	0	0	0	0
5:31:31	-22.9738306	2152.807161	2.477727681	2.127018302	10.69286705	0.513413877	-0.117136836	51.78629483	1000.305321	29	2109.245725	0.109486345	518.7546889	259.3773444	99.86599533	0	0	0	0	0	0	0
5:31:31	-22.9738306	2152.807161	2.477727681	2.127018302	10.69286705	0.513413877	-0.117136836	51.78629483	1000.305321	29	2109.245725	0.109486345	518.7546889	259.3773444	99.86599533	0	0	0	0	0	0	0
5:31:31	-22.9738306	2152.807161	2.477727681	2.127018302	10.69286705	0.513413877	-0.117136836	51.78629483	1000.305321	29	2109.245725	0.109486345	518.7546889	259.3773444	99.86599533	0	0	0	0	0	0	0
5:31:31	-22.9738306	2152.807161	2.477727681	2.127018302	10.69286705	0.513413877	-0.117136836	51.78629483	1000.305321	29	2109.245725	0.109486345	518.7546889	259.3773444	99.86599533	0	0	0	0	0	0	0
5:31:31	-22.9738306	2152.807161	2.477727681	2.127018302	10.69286705	0.513413877	-0.117136836	51.78629483	1000.305321	29	2109.245725	0.109486345	518.7546889	259.3773444	99.86599533	0	0	0	0	0	0	0
5:31:31	-22.9738306	2152.807161	2.477727681	2.127018302	10.69286705	0.513413877	-0.117136836	51.78629483	1000.305321	29	2109.245725	0.109486345	518.7546889	259.3773444	99.86599533	0	0	0	0	0	0	0
5:31:31	-22.9738306	2152.807161	2.477727681	2.127018302	10.69286705	0.513413877	-0.117136836	51.78629483	1000.305321	29	2109.245725	0.109486345	518.7546889	259.3773444	99.86599533	0	0	0	0	0	0	0
5:31:31	-22.9738306	2152.807161	2.477727681	2.127018302	10.69286705	0.513413877	-0.117136836	51.78629483	1000.305321	29	2109.245725	0.109486345	518.7546889	259.3773444	99.86599533	0	0	0	0	0	0	0
5:31:31	-22.9738306	2152.807161	2.477727681	2.127018302	10.69286705	0.513413877	-0.117136836	51.78629483	1000.305321	29	2109.245725	0.109486345	518.7546889	259.3773444	99.86599533	0	0	0	0	0	0	0
5:31:31	-38.24383327	2119.90409	2.124116573	1.934657371	10.53825993	0.471035905	0.12658594	51.84178295	999.8176523	29	2097.186707	0.202457009	519.0647207	259.5323604	99.86599761	0	0	0	0	0	0	0
5:31:31	-38.24383327	2119.90409	2.124116573	1.934657371	10.53825993	0.471035905	0.12658594	51.84178295	999.8176523	29	2097.186707	0.202457009	519.0647207	259.5323604	99.86599761	0	0	0	0	0	0	0
5:31:31	-38.24383327	2119.90409	2.124116573	1.934657371	10.53825993	0.471035905	0.12658594	51.84178295	999.8176523	29	2097.186707	0.202457009	519.0647207	259.5323604	99.86599761	0	0	0	0	0	0	0
5:31:31	-38.24383327	2119.90409	2.124116573	1.934657371	10.53825993	0.471035905	0.12658594	51.84178295	999.8176523	29	2097.186707	0.202457009	519.0647207	259.5323604	99.86599761	0	0	0	0	0	0	0
5:31:32	-38.24383327	2119.90409	2.124116573	1.934657371	10.53825993	0.471035905	0.12658594	51.84178295	999.8176523	29	2097.186707	0.202457009	519.0647207	259.5323604	99.86599761	0	0	0	0	0	0	0
5:31:32	-38.24383327	2119.90409	2.124116573	1.934657371	10.53825993	0.471035905	0.12658594	51.84178295	999.8176523	29	2097.186707	0.202457009	519.0647207	259.5323604	99.86599761	0	0	0	0	0	0	0
5:31:32	-38.24383327	2119.90409	2.124116573	1.934657371	10.53825993	0.471035905	0.12658594	51.84178295	999.8176523	29	2097.186707	0.202457009	519.0647207	259.5323604	99.86599761	0	0	0	0	0	0	0
5:31:32	-38.24383327	2119.90409	2.124116573	1.934657371	10.53825993	0.471035905	0.12658594	51.84178295	999.8176523	29	2097.186707	0.202457009	519.0647207	259.5323604	99.86599761	0	0	0	0	0	0	0
5:31:32	50.78055737	2102.313446	1.852955685	1.649464574	10.45370908	0.445530383	0.258132001	51.87019287	999.567966	29	2088.28733	0.334857989	519.223457	259.6117285	99.86599878	0	0	0	0	0	0	0
5:31:32	50.78055737	2102.313446	1.852955685	1.649464574	10.45370908	0.445530383	0.258132001	51.87019287	999.567966	29	2088.28733	0.334857989	519.223457	259.6117285	99.86599878	0	0	0	0	0	0	0
5:31:32	50.78055737	2102.313446	1.852955685	1.649464574	10.45370908	0.445530383	0.258132001	51.87019287	999.567966	29	2088.28733	0.334857989	519.223457	259.6117285	99.86599878	0	0	0	0	0	0	0
5:31:32	50.78055737	2102.313446	1.852955685	1.649464574	10.45370908	0.445530383	0.258132001	51.87019287	999.567966	29	2088.28733	0.334857989	519.223457	259.6117285	99.86599878	0	0	0	0	0	0	0
5:31:32	50.78055737	2102.313446	1.852955685	1.649464574	10.45370908	0.445530383	0.258132001	51.87019287	999.567966	29	2088.28733	0.334857989	519.223457	259.6117285	99.86599878	0	0	0	0	0	0	0
5:31:32	50.78055737	2102.313446	1.852955685	1.649464574	10.45370908	0.445530383	0.258132001	51.87019287	999.567966	29	2088.28733	0.334857989	519.223457	259.6117285	99.86599878	0	0	0	0	0	0	0
5:31:32	50.78055737	2102.313446	1.852955685	1.649464574	10.45370908	0.445530383	0.258132001	51.87019287	999.567966	29	2088.28733	0.334857989	519.223457	259.6117285	99.86599878	0	0	0	0	0	0	0
5:31:32	50.78055737	2102.313446	1.852955685	1.649464574	10.45370908	0.445530383	0.258132001	51.87019287	999.567966	29	2088.28733	0.334857989	519.223457	259.6117285	99.86599878	0	0	0	0	0	0	0
5:31:32	-151.8169146	2089.391653	1.641329311	1.361781862	10.40065905	0.412935556	0.326187585	51.88473875	999.4401266	29	2081.607617	0.41544729	519.30473	259.652365	99.86599937	0	0	0	0	0	0	0
5:31:32	-151.8169146	2089.391653	1.641329311	1.361781862	10.40065905	0.412935556	0.326187585	51.88473875	999.4401266	29	2081.607617	0.41544729	519.30473	259.652365	99.86599937	0	0	0	0	0	0	0
5:31:32	-151.8169146	2089.391653	1.641329311	1.361781862	10.40065905	0.412935556	0.326187585	51.88473875	999.4401266	29	2081.607617	0.41544729	519.30473	259.652365	99.86599937	0	0	0	0	0	0	0
5:31:32	-151.8169146	2089.391653	1.641329311	1.361781862	10.40065905	0.412935556	0.326187585	51.88473875	999.4401266	29	2081.607617	0.41544729	519.30473	259.652365	99.86599937	0	0	0	0	0	0	0
5:31:32	-151.8169146	2089.391653	1.641329311	1.361781862	10.40065905	0.412935556	0.326187585	51.88473875	999.4401266	29	2081.607617	0.41544729	519.30473	259.652365	99.86599937	0	0	0	0	0	0	0
5:31:32	-151.8169146	2089.391653	1.641329311	1.361781862	10.40065905	0.412935556	0.326187585	51.88473875	999.4401266	29	2081.607617	0.41544729	519.30473	259.652365	99.86599937	0	0	0	0	0	0	0
5:31:32	-151.8169146	2089.391653	1.641329311	1.361781862	10.40065905	0.412935556	0.326187585	51.88473875	999.4401266	29	2081.607617	0.41544729	519.30473	259.652365	99.86599937	0	0	0	0	0	0	0
5:31:32	-151.8169146	2089.391653	1.641329311	1.361781862	10.40065905	0.412935556	0.326187585	51.88473875	999.4401266	29	2081.607617	0.41544729	519.30473	259.652365	99.86599937	0	0	0	0	0	0	0
5:31:32	-151.8169146	2089.391653	1.641329311	1.361781862	10.40065905	0.412935556	0.326187585	51.88473875	999.4401266	29	2081.607617	0.41544729	519.30473	259.652365	99.86599937	0	0	0	0	0	0	0
5:31:32	-74.32370029	2082.597086	1.463480607	1.186264313	10.37121743	0.395303005	0.358104043	51.89218624	1000.342377	29	2076.966124	0.505509013	519.3463418	259.6731709	99.86599968	0	0	0	0	0	0	0
5:31:32	-74.32370029	2082.597086	1.463480607	1.186264313	10.37121743	0.395303005	0.358104043	51.89218624	1000.342377	29	2076.966124	0.505509013	519.3463418	259.6731709	99.86599968	0	0	0	0	0	0	0
5:31:32	-74.32370029	2082.597086	1.463480607	1.186264313	10.37121743	0.395303005	0.358104043	51.89218624	1000.342377	29	2076.966124	0.505509013	519.3463418	259.6731709	99.86599968	0	0	0	0	0	0	0
5:31:32	-74.32370029	2082.597086	1.463480607	1.186264313	10.37121743	0.395303005	0.358104043	51.89218624	1000.342377	29	2076.966124	0.505509013	519.3463418	259.6731709	99.86599968	0	0	0	0	0	0	0
5:31:32	-74.32370029	2082.597086	1.463480607	1.186264313	10.37121743	0.395303005	0.358104043	51.89218624	1000.342377	29	2076.966124	0.505509013	519.3463418	259.6731709	99.86599968	0	0	0	0	0	0	0
5:31:32	-74.32370029	2082.597086	1.463480607	1.186264313	10.37121743	0.395303005	0.358104043	51.89218624	1000.342377	29	2076.966124	0.505509013	519.3463418	259.6731709	99.86599968	0	0	0	0	0	0	0
5:31:32	-74.32370029	2082.597086	1.463480607	1.186264313	10.37121743	0.395303005	0.358104043	51.89218624	1000.342377	29	2076.966124	0.505509013	519.3463418	259.6731709	99.86599968	0	0	0	0	0	0	0
5:31:32	-74.32370029	2082.597086	1.463480607	1.186264313	10.37121743	0.395303005	0.358104043	51.89218624	1000.342377	29	2076.966124	0.505509013	519.3463418	259.6731709	99.86599968	0	0	0	0	0	0	0
5:31:32	25.89824945	2078.701884	1.420550071	1.244303328	10.35323133	0.384203138	0.37249327	51.84719935	1000.804329	29	2073.701439	0.571620614	519.367647	259.6838235	99.86599984	0	0	0	0	0	0	0
5:31:32	25.89824945	2078.701884	1.420550071	1.244303328	10.35323133	0.384203138	0.37249327	51.84719935	1000.804329	29	2073.701439	0.571620614	519.367647	259.6838235	99.86599984	0	0	0	0	0	0	0
5:31:32	25.89824945	2078.701884	1.420550071	1.244303328	10.35323133	0.384203138	0.37249327	51.84719935	1000.804329	29	2073.701439	0.571620614	519.367647	259.6838235	99.86599984	0	0	0	0	0	0	0
5:31:33	25.89824945	2078.701884	1.420550071	1.244303328	10.35323133	0.384203138	0.37249327	51.84719935	1000.804329	29	2073.701439	0.571620614	519.367647	259.6838235	99.86599984	0	0	0	0	0	0	0
5:31:33	25.89824945	2078.701884	1.420550071	1.244303328	10.35323133	0.384203138	0.37249327	51.84719935	1000.804329	29	2073.701439	0.571620614	519.367647	259.6838235	99.86599984	0	0	0	0	0	0	0
5:31:33	25.89824945	2078.701884	1.420550071	1.244303328	10.35323133	0.384203138	0.37249327	51.84719935	1000.804329	29	2073.701439	0.571620614	519.367647	259.6838235	99.86599984	0	0	0	0	0	0	0
5:31:33	25.89824945	2078.701884	1.420550071	1.244303328	10.35323133	0.384203138	0.37249327	51.84719935	1000.804329	29	2073.701439	0.571620614	519.367647	259.6838235	99.86599984	0	0	0	0	0	0	0
5:31:33	25.89824945	2078.701884	1.420550071	1.244303328	10.35323133	0.384203138	0.37249327	51.84719935	1000.804329	29	2073.701439	0.571620614	519.367647	259.6838235	99.86599984	0	0	0	0	0	0	0
5:31:33	-20.97813628	2076.071557	1.430417636	1.290507304	10.34058244	0.375448007	0.376284554	51.82416607	1001.040848	29	2072.017769	0.634269755	519.3785553	259.6892776	99.86599992	0	0	0	0	0	0	0
5:31:33	-20.97813628	2076.071557	1.430417636	1.290507304	10.34058244	0.375448007	0.376284554	51.82416607	1001.040848	29	2072.017769	0.634269755	519.3785553	259.6892776	99.86599992	0	0	0	0	0	0	0
5:31:33	-20.97813628	2076.071557	1.430417636	1.290507304	10.34058244	0.375448007	0.376284554	51.82416607	1001.040848	29	2072.017769	0.634269755	519.3785553	259.6892776	99.86599992	0	0	0	0	0	0	0
5:31:33	-20.97813628	2076.071557	1.430417636	1.290507304	10.34058244	0.375448007	0.376284554	51.82416607	1001.040848	29	2072.017769	0.634269755	519.3785553	259.6892776	99.86599992	0	0	0	0	0	0	0
5:31:33	-20.97813628	2076.071557	1.430417636	1.290507304	10.34058244	0.375448007	0.376284554	51.82416607	1001.040848	29	2072.017769	0.634269755	519.3785553	259.6892776	99.86599992	0	0	0	0	0	0	0
5:31:33	-20.97813628	2076.071557	1.430417636	1.290507304	10.34058244	0.375448007	0.376284554	51.82416607	1001.040848	29	2072.017769	0.634269755	519.3785553	259.6892776	99.86599992	0	0	0	0	0	0	0
5:31:33	-20.97813628	2076.071557	1.430417636	1.290507304	10.34058244	0.375448007	0.376284554	51.82416607	1001.040848	29	2072.017769	0.634269755	519.3785553	259.6892776	99.86599992	0	0	0	0	0	0	0
5:31:33	-20.97813628	2076.071557	1.430417636	1.290507304	10.34058244	0.375448007	0.376284554	51.82416607	1001.040848	29	2072.017769	0.634269755	519.3785553	259.6892776	99.86599992	0	0	0	0	0	0	0
5:31:33	-20.97813628	2076.071557	1.430417636	1.290507304	10.34058244	0.375448007	0.376284554	51.82416607	1001.040848	29	2072.017769	0.634269755	519.3785553	259.6892776	99.86599992	0	0	0	0	0	0	0
5:31:33	71.81289822	2075.421269	1.38215783	1.23112374	10.33282621	0.37429338	0.375169692	51.81237303	1001.161946	29	2070.399818	0.666346114	519.3841403	259.6920701	99.86599996	0	0	0	0	0	0	0
5:31:33	71.81289822	2075.421269	1.38215783	1.23112374	10.33282621	0.37429338	0.375169692	51.81237303	1001.161946	29	2070.399818	0.666346114	519.3841403	259.6920701	99.86599996	0	0	0	0	0	0	0
5:31:33	71.81289822	2075.421269	1.38215783	1.23112374	10.33282621	0.37429338	0.375169692	51.81237303	1001.161946	29	2070.399818	0.666346114	519.3841403	259.6920701	99.86599996	0	0	0	0	0	0	0
5:31:33	71.81289822	2075.421269	1.38215783	1.23112374	10.33282621	0.37429338	0.375169692	51.81237303	1001.161946	29	2070.399818	0.666346114	519.3841403	259.6920701	99.86599996	0	0	0	0	0	0	0
5:31:33	71.81289822	2075.421269	1.38215783	1.23112374	10.33282621	0.37429338	0.375169692	51.81237303	1001.161946	29	2070.399818	0.666346114	519.3841403	259.6920701	99.86599996	0	0	0	0	0	0	0
5:31:33	71.81289822	2075.421269	1.38215783	1.23112374	10.33282621	0.37429338	0.375169692	51.81237303	1001.161946	29	2070.399818	0.666346114	519.3841403	259.6920701	99.86599996	0	0	0	0	0	0	0
5:31:33	71.81289822	2075.421269	1.38215783	1.23112374	10.33282621	0.37429338	0.375169692	51.81237303	1001.161946	29	2070.399818	0.666346114	519.3841403	259.6920701	99.86599996	0	0	0	0	0	0	0
5:31:33	71.81289822	2075.421269	1.38215783	1.23112374	10.33282621	0.37429338	0.375169692	51.81237303	1001.161946	29	2070.399818	0.666346114	519.3841403	259.6920701	99.86599996	0	0	0	0	0	0	0
5:31:33	4.678443891	2074.668874	1.401696809	1.267271355	10.32705502	0.37177421	0.373910882	51.80633499	1000.940909	29	2069.639251	0.682769211	519.2341998	259.6170999	99.86599998	0	0	0	0	0	0	0
5:31:33	4.678443891	2074.668874	1.401696809	1.267271355	10.32705502	0.37177421	0.373910882	51.80633499	1000.940909	29	2069.639251	0.682769211	519.2341998	259.6170999	99.86599998	0	0	0	0	0	0	0
5:31:33	4.678443891	2074.668874	1.401696809	1.267271355	10.32705502	0.37177421	0.373910882	51.80633499	1000.940909	29	2069.639251	0.682769211	519.2341998	259.6170999	99.86599998	0	0	0	0	0	0	0
5:31:33	4.678443891	2074.668874	1.401696809	1.267271355	10.32705502	0.37177421	0.373910882	51.80633499	1000.940909	29	2069.639251	0.682769211	519.2341998	259.6170999	99.86599998	0	0	0	0	0	0	0
5:31:33	4.678443891	2074.668874	1.401696809	1.267271355	10.32705502	0.37177421	0.373910882	51.80633499	1000.940909	29	2069.639251	0.682769211	519.2341998	259.6170999	99.86599998	0	0	0	0	0	0	0
5:31:33	4.678443891	2074.668874	1.401696809	1.267271355	10.32705502	0.37177421	0.373910882	51.80633499	1000.940909	29	2069.639251	0.682769211	519.2341998	259.6170999	99.86599998	0	0	0	0	0	0	0
5:31:33	4.678443891	2074.668874	1.401696809	1.267271355	10.32705502	0.37177421	0.373910882	51.80633499	1000.940909	29	2069.639251	0.682769211	519.2341998	259.6170999	99.86599998	0	0	0	0	0	0	0
5:31:33	4.678443891	2074.668874	1.401696809	1.267271355	10.32705502	0.37177421	0.373910882	51.80633499	1000.940909	29	2069.639251	0.682769211	519.2341998	259.6170999	99.86599998	0	0	0	0	0	0	0
5:31:33	99.03369927	2074.820407	1.439076766	1.324874934	10.32654017	0.265820396	0.366506372	51.80324351	1000.827737	29	2068.828192	0.691177836	518.9373983	259.4686992	99.86599999	0	0	0	0	0	0	0
5:31:33	99.03369927	2074.820407	1.439076766	1.324874934	10.32654017	0.265820396	0.366506372	51.80324351	1000.827737	29	2068.828192	0.691177836	518.9373983	259.4686992	99.86599999	0	0	0	0	0	0	0
5:31:34	99.03369927	2074.820407	1.439076766	1.324874934	10.32654017	0.265820396	0.366506372	51.80324351	1000.827737	29	2068.828192	0.691177836	518.9373983	259.4686992	99.86599999	0	0	0	0	0	0	0
5:31:34	99.03369927	2074.820407	1.439076766	1.324874934	10.32654017	0.265820396	0.366506372	51.80324351	1000.827737	29	2068.828192	0.691177836	518.9373983	259.4686992	99.86599999	0	0	0	0	0	0	0
5:31:34	99.03369927	2074.820407	1.439076766	1.324874934	10.32654017	0.265820396	0.366506372	51.80324351	1000.827737	29	2068.828192	0.691177836	518.9373983	259.4686992	99.86599999	0	0	0	0	0	0	0
5:31:34	99.03369927	2074.820407	1.439076766	1.324874934	10.32654017	0.265820396	0.366506372	51.80324351	1000.827737	29	2068.828192	0.691177836	518.9373983	259.4686992	99.86599999	0	0	0	0	0	0	0
5:31:34	99.03369927	2074.820407	1.439076766	1.324874934	10.32654017	0.265820396	0.366506372	51.80324351	1000.827737	29	2068.828192	0.691177836	518.9373983	259.4686992	99.86599999	0	0	0	0	0	0	0
5:31:34	99.03369927	2074.820407	1.439076766	1.324874934	10.32654017	0.265820396	0.366506372	51.80324351	1000.827737	29	2068.828192	0.691177836	518.9373983	259.4686992	99.86599999	0	0	0	0	0	0	0
5:31:34	99.03369927	2074.820407	1.439076766	1.324874934	10.32654017	0.265820396	0.366506372	51.80324351	1000.827737	29	2068.828192	0.691177836	518.9373983	259.4686992	99.86599999	0	0	0	0	0	0	0
5:31:34	-55.27204197	2083.344977	1.285367304	1.219407966	10.39839657	-0.914499957	0.063139262	51.80166068	1000.769793	29	2068.587106	0.695483052	518.7854359	259.392718	99.86599999	0	0	0	0	0	0	0
5:31:34	-55.27204197	2083.344977	1.285367304	1.219407966	10.39839657	-0.914499957	0.063139262	51.80166068	1000.769793	29	2068.587106	0.695483052	518.7854359	259.392718	99.86599999	0	0	0	0	0	0	0
5:31:34	-55.27204197	2083.344977	1.285367304	1.219407966	10.39839657	-0.914499957	0.063139262	51.80166068	1000.769793	29	2068.587106	0.695483052	518.7854359	259.392718	99.86599999	0	0	0	0	0	0	0
5:31:34	-55.27204197	2083.344977	1.285367304	1.219407966	10.39839657	-0.914499957	0.063139262	51.80166068	1000.769793	29	2068.587106	0.695483052	518.7854359	259.392718	99.86599999	0	0	0	0	0	0	0
5:31:34	-55.27204197	2083.344977	1.285367304	1.219407966	10.39839657	-0.914499957	0.063139262	51.80166068	1000.769793	29	2068.587106	0.695483052	518.7854359	259.392718	99.86599999	0	0	0	0	0	0	0
5:31:34	-55.27204197	2083.344977	1.285367304	1.219407966	10.39839657	-0.914499957	0.063139262	51.80166068	1000.769793	29	2068.587106	0.695483052	518.7854359	259.392718	99.86599999	0	0	0	0	0	0	0
5:31:34	-55.27204197	2083.344977	1.285367304	1.219407966	10.39839657	-0.914499957	0.063139262	51.80166068	1000.769793	29	2068.587106	0.695483052	518.7854359	259.392718	99.86599999	0	0	0	0	0	0	0
5:31:34	-55.27204197	2083.344977	1.285367304	1.219407966	10.39839657	-0.914499957	0.063139262	51.80166068	1000.769793	29	2068.587106	0.695483052	518.7854359	259.392718	99.86599999	0	0	0	0	0	0	0
5:31:34	-23.54450149	2105.998692	0.94695606	0.794200879	10.54819504	-2.566799978	-0.663712698	51.80085027	1000.740126	29	2068.971311	0.697687323	518.7076312	259.3538156	99.866	0	0	0	0	0	0	0
5:31:34	-23.54450149	2105.998692	0.94695606	0.794200879	10.54819504	-2.566799978	-0.663712698	51.80085027	1000.740126	29	2068.971311	0.697687323	518.7076312	259.3538156	99.866	0	0	0	0	0	0	0
5:31:34	-23.54450149	2105.998692	0.94695606	0.794200879	10.54819504	-2.566799978	-0.663712698	51.80085027	1000.740126	29	2068.971311	0.697687323	518.7076312	259.3538156	99.866	0	0	0	0	0	0	0
5:31:34	-23.54450149	2105.998692	0.94695606	0.794200879	10.54819504	-2.566799978	-0.663712698	51.80085027	1000.740126	29	2068.971311	0.697687323	518.7076312	259.3538156	99.866	0	0	0	0	0	0	0
5:31:34	-23.54450149	2105.998692	0.94695606	0.794200879	10.54819504	-2.566799978	-0.663712698	51.80085027	1000.740126	29	2068.971311	0.697687323	518.7076312	259.3538156	99.866	0	0	0	0	0	0	0
5:31:34	-23.54450149	2105.998692	0.94695606	0.794200879	10.54819504	-2.566799978	-0.663712698	51.80085027	1000.740126	29	2068.971311	0.697687323	518.7076312	259.3538156	99.866	0	0	0	0	0	0	0
5:31:34	-23.54450149	2105.998692	0.94695606	0.794200879	10.54819504	-2.566799978	-0.663712698	51.80085027	1000.740126	29	2068.971311	0.697687323	518.7076312	259.3538156	99.866	0	0	0	0	0	0	0
5:31:34	-23.54450149	2105.998692	0.94695606	0.794200879	10.54819504	-2.566799978	-0.663712698	51.80085027	1000.740126	29	2068.971311	0.697687323	518.7076312	259.3538156	99.866	0	0	0	0	0	0	0
5:31:34	125.0761112	2151.814458	0.094417503	-0.30208915	10.86063586	-4.437609589	-1.835556901	51.72843534	1002.308009	29	2070.342039	0.662815909	518.6677952	259.3338976	99.866	0	0	0	0	0	0	0
5:31:34	125.0761112	2151.814458	0.094417503	-0.30208915	10.86063586	-4.437609589	-1.835556901	51.72843534	1002.308009	29	2070.342039	0.662815909	518.6677952	259.3338976	99.866	0	0	0	0	0	0	0
5:31:34	125.0761112	2151.814458	0.094417503	-0.30208915	10.86063586	-4.437609589	-1.835556901	51.72843534	1002.308009	29	2070.342039	0.662815909	518.6677952	259.3338976	99.866	0	0	0	0	0	0	0
5:31:34	125.0761112	2151.814458	0.094417503	-0.30208915	10.86063586	-4.437609589	-1.835556901	51.72843534	1002.308009	29	2070.342039	0.662815909	518.6677952	259.3338976	99.866	0	0	0	0	0	0	0
5:31:34	125.0761112	2151.814458	0.094417503	-0.30208915	10.86063586	-4.437609589	-1.835556901	51.72843534	1002.308009	29	2070.342039	0.662815909	518.6677952	259.3338976	99.866	0	0	0	0	0	0	0
5:31:34	304.1403512	2199.020093	-0.556732798	-0.573057056	11.17152695	-5.653710137	-2.782676417	51.68219862	1002.900206	29	2072.124225	0.604202182	518.6527489	259.3263745	99.866	0	0	0	0	0	0	0
5:31:34	304.1403512	2199.020093	-0.556732798	-0.573057056	11.17152695	-5.653710137	-2.782676417	51.68219862	1002.900206	29	2072.124225	0.604202182	518.6527489	259.3263745	99.866	0	0	0	0	0	0	0
5:31:34	304.1403512	2199.020093	-0.556732798	-0.573057056	11.17152695	-5.653710137	-2.782676417	51.68219862	1002.900206	29	2072.124225	0.604202182	518.6527489	259.3263745	99.866	0	0	0	0	0	0	0
5:31:34	304.1403512	2199.020093	-0.556732798	-0.573057056	11.17152695	-5.653710137	-2.782676417	51.68219862	1002.900206	29	2072.124225	0.604202182	518.6527489	259.3263745	99.866	0	0	0	0	0	0	0
5:31:35	394.4214358	2286.077408	-1.312343193	-1.115709213	11.7248778	-7.18909959	-4.210178325	51.64208569	1003.413969	29	2076.047531	0.517351517	518.6396954	259.3198477	99.866	0	0	0	0	0	0	0
5:31:35	394.4214358	2286.077408	-1.312343193	-1.115709213	11.7248778	-7.18909959	-4.210178325	51.64208569	1003.413969	29	2076.047531	0.517351517	518.6396954	259.3198477	99.866	0	0	0	0	0	0	0
5:31:35	394.4214358	2286.077408	-1.312343193	-1.115709213	11.7248778	-7.18909959	-4.210178325	51.64208569	1003.413969	29	2076.047531	0.517351517	518.6396954	259.3198477	99.866	0	0	0	0	0	0	0
5:31:35	394.4214358	2286.077408	-1.312343193	-1.115709213	11.7248778	-7.18909959	-4.210178325	51.64208569	1003.413969	29	2076.047531	0.517351517	518.6396954	259.3198477	99.866	0	0	0	0	0	0	0
5:31:35	394.4214358	2286.077408	-1.312343193	-1.115709213	11.7248778	-7.18909959	-4.210178325	51.64208569	1003.413969	29	2076.047531	0.517351517	518.6396954	259.3198477	99.866	0	0	0	0	0	0	0
5:31:35	394.4214358	2286.077408	-1.312343193	-1.115709213	11.7248778	-7.18909959	-4.210178325	51.64208569	1003.413969	29	2076.047531	0.517351517	518.6396954	259.3198477	99.866	0	0	0	0	0	0	0
5:31:35	394.4214358	2286.077408	-1.312343193	-1.115709213	11.7248778	-7.18909959	-4.210178325	51.64208569	1003.413969	29	2076.047531	0.517351517	518.6396954	259.3198477	99.866	0	0	0	0	0	0	0
5:31:35	394.4214358	2286.077408	-1.312343193	-1.115709213	11.7248778	-7.18909959	-4.210178325	51.64208569	1003.413969	29	2076.047531	0.517351517	518.6396954	259.3198477	99.866	0	0	0	0	0	0	0
5:31:35	372.4944551	2368.624529	-1.642439715	-1.393547117	12.22488143	-8.19029099	-5.338347303	51.62154787	1003.677016	29	2080.355496	0.460083977	518.6330121	259.316506	99.866	0	0	0	0	0	0	0
5:31:35	372.4944551	2368.624529	-1.642439715	-1.393547117	12.22488143	-8.19029099	-5.338347303	51.62154787	1003.677016	29	2080.355496	0.460083977	518.6330121	259.316506	99.866	0	0	0	0	0	0	0
5:31:35	372.4944551	2368.624529	-1.642439715	-1.393547117	12.22488143	-8.19029099	-5.338347303	51.62154787	1003.677016	29	2080.355496	0.460083977	518.6330121	259.316506	99.866	0	0	0	0	0	0	0
5:31:35	372.4944551	2368.624529	-1.642439715	-1.393547117	12.22488143	-8.19029099	-5.338347303	51.62154787	1003.677016	29	2080.355496	0.460083977	518.6330121	259.316506	99.866	0	0	0	0	0	0	0
5:31:35	372.4944551	2368.624529	-1.642439715	-1.393547117	12.22488143	-8.19029099	-5.338347303	51.62154787	1003.677016	29	2080.355496	0.460083977	518.6330121	259.316506	99.866	0	0	0	0	0	0	0
5:31:35	372.4944551	2368.624529	-1.642439715	-1.393547117	12.22488143	-8.19029099	-5.338347303	51.62154787	1003.677016	29	2080.355496	0.460083977	518.6330121	259.316506	99.866	0	0	0	0	0	0	0
5:31:35	372.4944551	2368.624529	-1.642439715	-1.393547117	12.22488143	-8.19029099	-5.338347303	51.62154787	1003.677016	29	2080.355496	0.460083977	518.6330121	259.316506	99.866	0	0	0	0	0	0	0
5:31:35	372.4944551	2368.624529	-1.642439715	-1.393547117	12.22488143	-8.19029099	-5.338347303	51.62154787	1003.677016	29	2080.355496	0.460083977	518.6330121	259.316506	99.866	0	0	0	0	0	0	0
5:31:35	474.370593	2478.550943	-1.285265134	-1.281152124	12.83157929	-8.318868987	-6.429377819	51.61103251	1003.811696	29	2088.106222	0.297162996	518.6295902	259.3147951	99.866	0	0	0	0	0	0	0
5:31:35	474.370593	2478.550943	-1.285265134	-1.281152124	12.83157929	-8.318868987	-6.429377819	51.61103251	1003.811696	29	2088.106222	0.297162996	518.6295902	259.3147951	99.866	0	0	0	0	0	0	0
5:31:35	474.370593	2478.550943	-1.285265134	-1.281152124	12.83157929	-8.318868987	-6.429377819	51.61103251	1003.811696	29	2088.106222	0.297162996	518.6295902	259.3147951	99.866	0	0	0	0	0	0	0
5:31:35	474.370593	2478.550943	-1.285265134	-1.281152124	12.83157929	-8.318868987	-6.429377819	51.61103251	1003.811696	29	2088.106222	0.297162996	518.6295902	259.3147951	99.866	0	0	0	0	0	0	0
5:31:35	474.370593	2478.550943	-1.285265134	-1.281152124	12.83157929	-8.318868987	-6.429377819	51.61103251	1003.811696	29	2088.106222	0.297162996	518.6295902	259.3147951	99.866	0	0	0	0	0	0	0
5:31:35	474.370593	2478.550943	-1.285265134	-1.281152124	12.83157929	-8.318868987	-6.429377819	51.61103251	1003.811696	29	2088.106222	0.297162996	518.6295902	259.3147951	99.866	0	0	0	0	0	0	0
5:31:35	474.370593	2478.550943	-1.285265134	-1.281152124	12.83157929	-8.318868987	-6.429377819	51.61103251	1003.811696	29	2088.106222	0.297162996	518.6295902	259.3147951	99.866	0	0	0	0	0	0	0
5:31:35	474.370593	2478.550943	-1.285265134	-1.281152124	12.83157929	-8.318868987	-6.429377819	51.61103251	1003.811696	29	2088.106222	0.297162996	518.6295902	259.3147951	99.866	0	0	0	0	0	0	0
5:31:35	474.370593	2478.550943	-1.285265134	-1.281152124	12.83157929	-8.318868987	-6.429377819	51.61103251	1003.811696	29	2088.106222	0.297162996	518.6295902	259.3147951	99.866	0	0	0	0	0	0	0
5:31:35	292.7001036	2563.345227	0.103664251	-0.123413887	13.2157846	-6.923580921	-6.820945443	51.65444865	1002.814373	29	2098.852226	0.152147454	518.4892462	259.2446231	99.866	0	0	0	0	0	0	0
5:31:35	292.7001036	2563.345227	0.103664251	-0.123413887	13.2157846	-6.923580921	-6.820945443	51.65444865	1002.814373	29	2098.852226	0.152147454	518.4892462	259.2446231	99.866	0	0	0	0	0	0	0
5:31:35	292.7001036	2563.345227	0.103664251	-0.123413887	13.2157846	-6.923580921	-6.820945443	51.65444865	1002.814373	29	2098.852226	0.152147454	518.4892462	259.2446231	99.866	0	0	0	0	0	0	0
5:31:35	292.7001036	2563.345227	0.103664251	-0.123413887	13.2157846	-6.923580921	-6.820945443	51.65444865	1002.814373	29	2098.852226	0.152147454	518.4892462	259.2446231	99.866	0	0	0	0	0	0	0
5:31:35	292.7001036	2563.345227	0.103664251	-0.123413887	13.2157846	-6.923580921	-6.820945443	51.65444865	1002.814373	29	2098.852226	0.152147454	518.4892462	259.2446231	99.866	0	0	0	0	0	0	0
5:31:35	292.7001036	2563.345227	0.103664251	-0.123413887	13.2157846	-6.923580921	-6.820945443	51.65444865	1002.814373	29	2098.852226	0.152147454	518.4892462	259.2446231	99.866	0	0	0	0	0	0	0
5:31:35	292.7001036	2563.345227	0.103664251	-0.123413887	13.2157846	-6.923580921	-6.820945443	51.65444865	1002.814373	29	2098.852226	0.152147454	518.4892462	259.2446231	99.866	0	0	0	0	0	0	0
5:31:36	292.7001036	2563.345227	0.103664251	-0.123413887	13.2157846	-6.923580921	-6.820945443	51.65444865	1002.814373	29	2098.852226	0.152147454	518.4892462	259.2446231	99.866	0	0	0	0	0	0	0
5:31:36	262.5539011	2590.821964	1.212988097	0.75865209	13.28348971	-5.054697432	-6.445172067	51.67667771	1002.303743	29	2110.458068	0.077899496	518.41739	259.208695	99.866	0	0	0	0	0	0	0
5:31:36	262.5539011	2590.821964	1.212988097	0.75865209	13.28348971	-5.054697432	-6.445172067	51.67667771	1002.303743	29	2110.458068	0.077899496	518.41739	259.208695	99.866	0	0	0	0	0	0	0
5:31:36	262.5539011	2590.821964	1.212988097	0.75865209	13.28348971	-5.054697432	-6.445172067	51.67667771	1002.303743	29	2110.458068	0.077899496	518.41739	259.208695	99.866	0	0	0	0	0	0	0
5:31:36	262.5539011	2590.821964	1.212988097	0.75865209	13.28348971	-5.054697432	-6.445172067	51.67667771	1002.303743	29	2110.458068	0.077899496	518.41739	259.208695	99.866	0	0	0	0	0	0	0
5:31:36	262.5539011	2590.821964	1.212988097	0.75865209	13.28348971	-5.054697432	-6.445172067	51.67667771	1002.303743	29	2110.458068	0.077899496	518.41739	259.208695	99.866	0	0	0	0	0	0	0
5:31:36	262.5539011	2590.821964	1.212988097	0.75865209	13.28348971	-5.054697432	-6.445172067	51.67667771	1002.303743	29	2110.458068	0.077899496	518.41739	259.208695	99.866	0	0	0	0	0	0	0
5:31:36	262.5539011	2590.821964	1.212988097	0.75865209	13.28348971	-5.054697432	-6.445172067	51.67667771	1002.303743	29	2110.458068	0.077899496	518.41739	259.208695	99.866	0	0	0	0	0	0	0
5:31:36	262.5539011	2590.821964	1.212988097	0.75865209	13.28348971	-5.054697432	-6.445172067	51.67667771	1002.303743	29	2110.458068	0.077899496	518.41739	259.208695	99.866	0	0	0	0	0	0	0
5:31:36	-31.00368266	2565.78843	2.388217906	1.77782987	13.05601873	-3.078957085	-5.435944098	51.68805899	1002.0423	29	2122.130731	0.039884542	518.3805997	259.1902999	99.866	0	0	0	0	0	0	0
5:31:36	-31.00368266	2565.78843	2.388217906	1.77782987	13.05601873	-3.078957085	-5.435944098	51.68805899	1002.0423	29	2122.130731	0.039884542	518.3805997	259.1902999	99.866	0	0	0	0	0	0	0
5:31:36	-31.00368266	2565.78843	2.388217906	1.77782987	13.05601873	-3.078957085	-5.435944098	51.68805899	1002.0423	29	2122.130731	0.039884542	518.3805997	259.1902999	99.866	0	0	0	0	0	0	0
5:31:36	-31.00368266	2565.78843	2.388217906	1.77782987	13.05601873	-3.078957085	-5.435944098	51.68805899	1002.0423	29	2122.130731	0.039884542	518.3805997	259.1902999	99.866	0	0	0	0	0	0	0
5:31:36	-31.00368266	2565.78843	2.388217906	1.77782987	13.05601873	-3.078957085	-5.435944098	51.68805899	1002.0423	29	2122.130731	0.039884542	518.3805997	259.1902999	99.866	0	0	0	0	0	0	0
5:31:36	-31.00368266	2565.78843	2.388217906	1.77782987	13.05601873	-3.078957085	-5.435944098	51.68805899	1002.0423	29	2122.130731	0.039884542	518.3805997	259.1902999	99.866	0	0	0	0	0	0	0
5:31:36	-31.00368266	2565.78843	2.388217906	1.77782987	13.05601873	-3.078957085	-5.435944098	51.68805899	1002.0423	29	2122.130731	0.039884542	518.3805997	259.1902999	99.866	0	0	0	0	0	0	0
5:31:36	-31.00368266	2565.78843	2.388217906	1.77782987	13.05601873	-3.078957085	-5.435944098	51.68805899	1002.0423	29	2122.130731	0.039884542	518.3805997	259.1902999	99.866	0	0	0	0	0	0	0
5:31:36	-31.00368266	2565.78843	2.388217906	1.77782987	13.05601873	-3.078957085	-5.435944098	51.68805899	1002.0423	29	2122.130731	0.039884542	518.3805997	259.1902999	99.866	0	0	0	0	0	0	0
5:31:36	-194.2594215	2495.525924	3.387519568	2.857920893	12.58887359	-1.263714028	-4.016995378	51.6938862	1001.908442	29	2132.740974	0.020420886	518.361763	259.1808815	99.866	0	0	0	0	0	0	0
5:31:36	-194.2594215	2495.525924	3.387519568	2.857920893	12.58887359	-1.263714028	-4.016995378	51.6938862	1001.908442	29	2132.740974	0.020420886	518.361763	259.1808815	99.866	0	0	0	0	0	0	0
5:31:36	-194.2594215	2495.525924	3.387519568	2.857920893	12.58887359	-1.263714028	-4.016995378	51.6938862	1001.908442	29	2132.740974	0.020420886	518.361763	259.1808815	99.866	0	0	0	0	0	0	0
5:31:36	-194.2594215	2495.525924	3.387519568	2.857920893	12.58887359	-1.263714028	-4.016995378	51.6938862	1001.908442	29	2132.740974	0.020420886	518.361763	259.1808815	99.866	0	0	0	0	0	0	0
5:31:36	-194.2594215	2495.525924	3.387519568	2.857920893	12.58887359	-1.263714028	-4.016995378	51.6938862	1001.908442	29	2132.740974	0.020420886	518.361763	259.1808815	99.866	0	0	0	0	0	0	0
5:31:36	-194.2594215	2495.525924	3.387519568	2.857920893	12.58887359	-1.263714028	-4.016995378	51.6938862	1001.908442	29	2132.740974	0.020420886	518.361763	259.1808815	99.866	0	0	0	0	0	0	0
5:31:36	-194.2594215	2495.525924	3.387519568	2.857920893	12.58887359	-1.263714028	-4.016995378	51.6938862	1001.908442	29	2132.740974	0.020420886	518.361763	259.1808815	99.866	0	0	0	0	0	0	0
5:31:36	-194.2594215	2495.525924	3.387519568	2.857920893	12.58887359	-1.263714028	-4.016995378	51.6938862	1001.908442	29	2132.740974	0.020420886	518.361763	259.1808815	99.866	0	0	0	0	0	0	0
5:31:36	-253.0498398	2400.746753	4.086546019	3.361623497	11.99771928	0.084098418	-2.557317634	51.74566973	1001.154754	29	2140.876931	0.010455493	518.3521187	259.1760593	99.866	0	0	0	0	0	0	0
5:31:36	-253.0498398	2400.746753	4.086546019	3.361623497	11.99771928	0.084098418	-2.557317634	51.74566973	1001.154754	29	2140.876931	0.010455493	518.3521187	259.1760593	99.866	0	0	0	0	0	0	0
5:31:36	-253.0498398	2400.746753	4.086546019	3.361623497	11.99771928	0.084098418	-2.557317634	51.74566973	1001.154754	29	2140.876931	0.010455493	518.3521187	259.1760593	99.866	0	0	0	0	0	0	0
5:31:36	-253.0498398	2400.746753	4.086546019	3.361623497	11.99771928	0.084098418	-2.557317634	51.74566973	1001.154754	29	2140.876931	0.010455493	518.3521187	259.1760593	99.866	0	0	0	0	0	0	0
5:31:36	-253.0498398	2400.746753	4.086546019	3.361623497	11.99771928	0.084098418	-2.557317634	51.74566973	1001.154754	29	2140.876931	0.010455493	518.3521187	259.1760593	99.866	0	0	0	0	0	0	0
5:31:36	-253.0498398	2400.746753	4.086546019	3.361623497	11.99771928	0.084098418	-2.557317634	51.74566973	1001.154754	29	2140.876931	0.010455493	518.3521187	259.1760593	99.866	0	0	0	0	0	0	0
5:31:37	-253.0498398	2400.746753	4.086546019	3.361623497	11.99771928	0.084098418	-2.557317634	51.74566973	1001.154754	29	2140.876931	0.010455493	518.3521187	259.1760593	99.866	0	0	0	0	0	0	0
5:31:37	-253.0498398	2400.746753	4.086546019	3.361623497	11.99771928	0.084098418	-2.557317634	51.74566973	1001.154754	29	2140.876931	0.010455493	518.3521187	259.1760593	99.866	0	0	0	0	0	0	0
5:31:37	-308.863038	2300.889706	3.899287562	3.359703231	11.43760827	0.52134639	-1.399698628	51.7721829	1000.768866	29	2146.125509	0.005353213	518.3471808	259.1735904	99.866	0	0	0	0	0	0	0
5:31:37	-308.863038	2300.889706	3.899287562	3.359703231	11.43760827	0.52134639	-1.399698628	51.7721829	1000.768866	29	2146.125509	0.005353213	518.3471808	259.1735904	99.866	0	0	0	0	0	0	0
5:31:37	-308.863038	2300.889706	3.899287562	3.359703231	11.43760827	0.52134639	-1.399698628	51.7721829	1000.768866	29	2146.125509	0.005353213	518.3471808	259.1735904	99.866	0	0	0	0	0	0	0
5:31:37	-308.863038	2300.889706	3.899287562	3.359703231	11.43760827	0.52134639	-1.399698628	51.7721829	1000.768866	29	2146.125509	0.005353213	518.3471808	259.1735904	99.866	0	0	0	0	0	0	0
5:31:37	-308.863038	2300.889706	3.899287562	3.359703231	11.43760827	0.52134639	-1.399698628	51.7721829	1000.768866	29	2146.125509	0.005353213	518.3471808	259.1735904	99.866	0	0	0	0	0	0	0
5:31:37	-308.863038	2300.889706	3.899287562	3.359703231	11.43760827	0.52134639	-1.399698628	51.7721829	1000.768866	29	2146.125509	0.005353213	518.3471808	259.1735904	99.866	0	0	0	0	0	0	0
5:31:37	-308.863038	2300.889706	3.899287562	3.359703231	11.43760827	0.52134639	-1.399698628	51.7721829	1000.768866	29	2146.125509	0.005353213	518.3471808	259.1735904	99.866	0	0	0	0	0	0	0
5:31:37	-308.863038	2300.889706	3.899287562	3.359703231	11.43760827	0.52134639	-1.399698628	51.7721829	1000.768866	29	2146.125509	0.005353213	518.3471808	259.1735904	99.866	0	0	0	0	0	0	0
5:31:37	-308.863038	2300.889706	3.899287562	3.359703231	11.43760827	0.52134639	-1.399698628	51.7721829	1000.768866	29	2146.125509	0.005353213	518.3471808	259.1735904	99.866	0	0	0	0	0	0	0
5:31:37	-285.3792834	2209.997409	3.230947232	2.591440054	10.96553543	0.546305352	-0.615725698	51.78575765	1000.571291	29	2130.713468	0.002740845	518.3446526	259.1723263	99.866	0	0	0	0	0	0	0
5:31:37	-285.3792834	2209.997409	3.230947232	2.591440054	10.96553543	0.546305352	-0.615725698	51.78575765	1000.571291	29	2130.713468	0.002740845	518.3446526	259.1723263	99.866	0	0	0	0	0	0	0
5:31:37	-285.3792834	2209.997409	3.230947232	2.591440054	10.96553543	0.546305352	-0.615725698	51.78575765	1000.571291	29	2130.713468	0.002740845	518.3446526	259.1723263	99.866	0	0	0	0	0	0	0
5:31:37	-285.3792834	2209.997409	3.230947232	2.591440054	10.96553543	0.546305352	-0.615725698	51.78575765	1000.571291	29	2130.713468	0.002740845	518.3446526	259.1723263	99.866	0	0	0	0	0	0	0
5:31:37	-285.3792834	2209.997409	3.230947232	2.591440054	10.96553543	0.546305352	-0.615725698	51.78575765	1000.571291	29	2130.713468	0.002740845	518.3446526	259.1723263	99.866	0	0	0	0	0	0	0
5:31:37	-285.3792834	2209.997409	3.230947232	2.591440054	10.96553543	0.546305352	-0.615725698	51.78575765	1000.571291	29	2130.713468	0.002740845	518.3446526	259.1723263	99.866	0	0	0	0	0	0	0
5:31:37	-285.3792834	2209.997409	3.230947232	2.591440054	10.96553543	0.546305352	-0.615725698	51.78575765	1000.571291	29	2130.713468	0.002740845	518.3446526	259.1723263	99.866	0	0	0	0	0	0	0
5:31:37	-285.3792834	2209.997409	3.230947232	2.591440054	10.96553543	0.546305352	-0.615725698	51.78575765	1000.571291	29	2130.713468	0.002740845	518.3446526	259.1723263	99.866	0	0	0	0	0	0	0
5:31:37	-203.4465771	2152.778458	2.588924983	2.306049308	10.69101814	0.50586834	-0.160323557	51.79270792	1000.470133	29	2111.600632	0.050203313	518.3433581	259.1716791	99.866	0	0	0	0	0	0	0
5:31:37	-203.4465771	2152.778458	2.588924983	2.306049308	10.69101814	0.50586834	-0.160323557	51.79270792	1000.470133	29	2111.600632	0.050203313	518.3433581	259.1716791	99.866	0	0	0	0	0	0	0
5:31:37	-203.4465771	2152.778458	2.588924983	2.306049308	10.69101814	0.50586834	-0.160323557	51.79270792	1000.470133	29	2111.600632	0.050203313	518.3433581	259.1716791	99.866	0	0	0	0	0	0	0
5:31:37	-203.4465771	2152.778458	2.588924983	2.306049308	10.69101814	0.50586834	-0.160323557	51.79270792	1000.470133	29	2111.600632	0.050203313	518.3433581	259.1716791	99.866	0	0	0	0	0	0	0
5:31:37	-203.4465771	2152.778458	2.588924983	2.306049308	10.69101814	0.50586834	-0.160323557	51.79270792	1000.470133	29	2111.600632	0.050203313	518.3433581	259.1716791	99.866	0	0	0	0	0	0	0
5:31:37	-203.4465771	2152.778458	2.588924983	2.306049308	10.69101814	0.50586834	-0.160323557	51.79270792	1000.470133	29	2111.600632	0.050203313	518.3433581	259.1716791	99.866	0	0	0	0	0	0	0
5:31:37	-203.4465771	2152.778458	2.588924983	2.306049308	10.69101814	0.50586834	-0.160323557	51.79270792	1000.470133	29	2111.600632	0.050203313	518.3433581	259.1716791	99.866	0	0	0	0	0	0	0
5:31:37	-203.4465771	2152.778458	2.588924983	2.306049308	10.69101814	0.50586834	-0.160323557	51.79270792	1000.470133	29	2111.600632	0.050203313	518.3433581	259.1716791	99.866	0	0	0	0	0	0	0
5:31:37	-203.4465771	2152.778458	2.588924983	2.306049308	10.69101814	0.50586834	-0.160323557	51.79270792	1000.470133	29	2111.600632	0.050203313	518.3433581	259.1716791	99.866	0	0	0	0	0	0	0
5:31:37	-43.24974349	2121.550202	2.110857591	1.931217246	10.53939329	0.47547659	0.100770339	51.55226645	997.6338122	29	2098.263899	0.172104096	514.4055114	257.2027557	99.862584	0	0	0	0	0	0	0
5:31:37	-43.24974349	2121.550202	2.110857591	1.931217246	10.53939329	0.47547659	0.100770339	51.55226645	997.6338122	29	2098.263899	0.172104096	514.4055114	257.2027557	99.862584	0	0	0	0	0	0	0
5:31:37	-43.24974349	2121.550202	2.110857591	1.931217246	10.53939329	0.47547659	0.100770339	51.55226645	997.6338122	29	2098.263899	0.172104096	514.4055114	257.2027557	99.862584	0	0	0	0	0	0	0
5:31:37	-43.24974349	2121.550202	2.110857591	1.931217246	10.53939329	0.47547659	0.100770339	51.55226645	997.6338122	29	2098.263899	0.172104096	514.4055114	257.2027557	99.862584	0	0	0	0	0	0	0
5:31:37	-43.24974349	2121.550202	2.110857591	1.931217246	10.53939329	0.47547659	0.100770339	51.55226645	997.6338122	29	2098.263899	0.172104096	514.4055114	257.2027557	99.862584	0	0	0	0	0	0	0
5:31:38	-43.24974349	2121.550202	2.110857591	1.931217246	10.53939329	0.47547659	0.100770339	51.55226645	997.6338122	29	2098.263899	0.172104096	514.4055114	257.2027557	99.862584	0	0	0	0	0	0	0
5:31:38	-43.24974349	2121.550202	2.110857591	1.931217246	10.53939329	0.47547659	0.100770339	51.55226645	997.6338122	29	2098.263899	0.172104096	514.4055114	257.2027557	99.862584	0	0	0	0	0	0	0
5:31:38	-43.24974349	2121.550202	2.110857591	1.931217246	10.53939329	0.47547659	0.100770339	51.55226645	997.6338122	29	2098.263899	0.172104096	514.4055114	257.2027557	99.862584	0	0	0	0	0	0	0
5:31:38	4.180947334	2102.835912	1.809207087	1.64160723	10.45428936	0.446228014	0.243450413	51.42916042	996.1816159	29	2089.853405	0.283317297	512.3893338	256.1946669	99.86083501	0	0	0	0	0	0	0
5:31:38	4.180947334	2102.835912	1.809207087	1.64160723	10.45428936	0.446228014	0.243450413	51.42916042	996.1816159	29	2089.853405	0.283317297	512.3893338	256.1946669	99.86083501	0	0	0	0	0	0	0
5:31:38	4.180947334	2102.835912	1.809207087	1.64160723	10.45428936	0.446228014	0.243450413	51.42916042	996.1816159	29	2089.853405	0.283317297	512.3893338	256.1946669	99.86083501	0	0	0	0	0	0	0
5:31:38	4.180947334	2102.835912	1.809207087	1.64160723	10.45428936	0.446228014	0.243450413	51.42916042	996.1816159	29	2089.853405	0.283317297	512.3893338	256.1946669	99.86083501	0	0	0	0	0	0	0
5:31:38	4.180947334	2102.835912	1.809207087	1.64160723	10.45428936	0.446228014	0.243450413	51.42916042	996.1816159	29	2089.853405	0.283317297	512.3893338	256.1946669	99.86083501	0	0	0	0	0	0	0
5:31:38	4.180947334	2102.835912	1.809207087	1.64160723	10.45428936	0.446228014	0.243450413	51.42916042	996.1816159	29	2089.853405	0.283317297	512.3893338	256.1946669	99.86083501	0	0	0	0	0	0	0
5:31:38	4.180947334	2102.835912	1.809207087	1.64160723	10.45428936	0.446228014	0.243450413	51.42916042	996.1816159	29	2089.853405	0.283317297	512.3893338	256.1946669	99.86083501	0	0	0	0	0	0	0
5:31:38	4.180947334	2102.835912	1.809207087	1.64160723	10.45428936	0.446228014	0.243450413	51.42916042	996.1816159	29	2089.853405	0.283317297	512.3893338	256.1946669	99.86083501	0	0	0	0	0	0	0
5:31:38	-44.95661897	2091.389875	1.624706028	1.476838902	10.40647615	0.422036743	0.319846612	51.36613014	995.4380913	29	2084.035591	0.340258456	511.3570509	255.6785255	99.85993952	0	0	0	0	0	0	0
5:31:38	-44.95661897	2091.389875	1.624706028	1.476838902	10.40647615	0.422036743	0.319846612	51.36613014	995.4380913	29	2084.035591	0.340258456	511.3570509	255.6785255	99.85993952	0	0	0	0	0	0	0
5:31:38	-44.95661897	2091.389875	1.624706028	1.476838902	10.40647615	0.422036743	0.319846612	51.36613014	995.4380913	29	2084.035591	0.340258456	511.3570509	255.6785255	99.85993952	0	0	0	0	0	0	0
5:31:38	-44.95661897	2091.389875	1.624706028	1.476838902	10.40647615	0.422036743	0.319846612	51.36613014	995.4380913	29	2084.035591	0.340258456	511.3570509	255.6785255	99.85993952	0	0	0	0	0	0	0
5:31:38	-44.95661897	2091.389875	1.624706028	1.476838902	10.40647615	0.422036743	0.319846612	51.36613014	995.4380913	29	2084.035591	0.340258456	511.3570509	255.6785255	99.85993952	0	0	0	0	0	0	0
5:31:38	-44.95661897	2091.389875	1.624706028	1.476838902	10.40647615	0.422036743	0.319846612	51.36613014	995.4380913	29	2084.035591	0.340258456	511.3570509	255.6785255	99.85993952	0	0	0	0	0	0	0
5:31:38	-44.95661897	2091.389875	1.624706028	1.476838902	10.40647615	0.422036743	0.319846612	51.36613014	995.4380913	29	2084.035591	0.340258456	511.3570509	255.6785255	99.85993952	0	0	0	0	0	0	0
5:31:38	-44.95661897	2091.389875	1.624706028	1.476838902	10.40647615	0.422036743	0.319846612	51.36613014	995.4380913	29	2084.035591	0.340258456	511.3570509	255.6785255	99.85993952	0	0	0	0	0	0	0
5:31:38	-44.95661897	2091.389875	1.624706028	1.476838902	10.40647615	0.422036743	0.319846612	51.36613014	995.4380913	29	2084.035591	0.340258456	511.3570509	255.6785255	99.85993952	0	0	0	0	0	0	0
5:31:38	26.01492309	2085.112656	1.483569487	1.433381518	10.37891579	0.407338813	0.357297465	51.33385863	997.3256308	29	2079.682711	0.41821233	510.8285221	255.414261	99.85948104	0	0	0	0	0	0	0
5:31:38	26.01492309	2085.112656	1.483569487	1.433381518	10.37891579	0.407338813	0.357297465	51.33385863	997.3256308	29	2079.682711	0.41821233	510.8285221	255.414261	99.85948104	0	0	0	0	0	0	0
5:31:38	26.01492309	2085.112656	1.483569487	1.433381518	10.37891579	0.407338813	0.357297465	51.33385863	997.3256308	29	2079.682711	0.41821233	510.8285221	255.414261	99.85948104	0	0	0	0	0	0	0
5:31:38	26.01492309	2085.112656	1.483569487	1.433381518	10.37891579	0.407338813	0.357297465	51.33385863	997.3256308	29	2079.682711	0.41821233	510.8285221	255.414261	99.85948104	0	0	0	0	0	0	0
5:31:38	26.01492309	2085.112656	1.483569487	1.433381518	10.37891579	0.407338813	0.357297465	51.33385863	997.3256308	29	2079.682711	0.41821233	510.8285221	255.414261	99.85948104	0	0	0	0	0	0	0
5:31:38	26.01492309	2085.112656	1.483569487	1.433381518	10.37891579	0.407338813	0.357297465	51.33385863	997.3256308	29	2079.682711	0.41821233	510.8285221	255.414261	99.85948104	0	0	0	0	0	0	0
5:31:38	26.01492309	2085.112656	1.483569487	1.433381518	10.37891579	0.407338813	0.357297465	51.33385863	997.3256308	29	2079.682711	0.41821233	510.8285221	255.414261	99.85948104	0	0	0	0	0	0	0
5:31:38	26.01492309	2085.112656	1.483569487	1.433381518	10.37891579	0.407338813	0.357297465	51.33385863	997.3256308	29	2079.682711	0.41821233	510.8285221	255.414261	99.85948104	0	0	0	0	0	0	0
5:31:38	-69.50733538	2080.27056	1.477291577	1.379387337	10.35553289	0.391749472	0.374032302	51.17093562	998.2920509	29	2076.529148	0.506924713	510.5579153	255.2789576	99.85924629	0	0	0	0	0	0	0
5:31:38	-69.50733538	2080.27056	1.477291577	1.379387337	10.35553289	0.391749472	0.374032302	51.17093562	998.2920509	29	2076.529148	0.506924713	510.5579153	255.2789576	99.85924629	0	0	0	0	0	0	0
5:31:38	-69.50733538	2080.27056	1.477291577	1.379387337	10.35553289	0.391749472	0.374032302	51.17093562	998.2920509	29	2076.529148	0.506924713	510.5579153	255.2789576	99.85924629	0	0	0	0	0	0	0
5:31:38	-69.50733538	2080.27056	1.477291577	1.379387337	10.35553289	0.391749472	0.374032302	51.17093562	998.2920509	29	2076.529148	0.506924713	510.5579153	255.2789576	99.85924629	0	0	0	0	0	0	0
5:31:39	-69.50733538	2080.27056	1.477291577	1.379387337	10.35553289	0.391749472	0.374032302	51.17093562	998.2920509	29	2076.529148	0.506924713	510.5579153	255.2789576	99.85924629	0	0	0	0	0	0	0
5:31:39	-69.50733538	2080.27056	1.477291577	1.379387337	10.35553289	0.391749472	0.374032302	51.17093562	998.2920509	29	2076.529148	0.506924713	510.5579153	255.2789576	99.85924629	0	0	0	0	0	0	0
5:31:39	-69.50733538	2080.27056	1.477291577	1.379387337	10.35553289	0.391749472	0.374032302	51.17093562	998.2920509	29	2076.529148	0.506924713	510.5579153	255.2789576	99.85924629	0	0	0	0	0	0	0
5:31:39	-69.50733538	2080.27056	1.477291577	1.379387337	10.35553289	0.391749472	0.374032302	51.17093562	998.2920509	29	2076.529148	0.506924713	510.5579153	255.2789576	99.85924629	0	0	0	0	0	0	0
5:31:39	-10.08299571	2077.354039	1.437133287	1.223502317	10.34112084	0.38159973	0.377920539	51.08751904	998.7868581	29	2072.37778	0.601145453	510.4193646	255.2096823	99.8591261	0	0	0	0	0	0	0
5:31:39	-10.08299571	2077.354039	1.437133287	1.223502317	10.34112084	0.38159973	0.377920539	51.08751904	998.7868581	29	2072.37778	0.601145453	510.4193646	255.2096823	99.8591261	0	0	0	0	0	0	0
5:31:39	-10.08299571	2077.354039	1.437133287	1.223502317	10.34112084	0.38159973	0.377920539	51.08751904	998.7868581	29	2072.37778	0.601145453	510.4193646	255.2096823	99.8591261	0	0	0	0	0	0	0
5:31:39	-10.08299571	2077.354039	1.437133287	1.223502317	10.34112084	0.38159973	0.377920539	51.08751904	998.7868581	29	2072.37778	0.601145453	510.4193646	255.2096823	99.8591261	0	0	0	0	0	0	0
5:31:39	-10.08299571	2077.354039	1.437133287	1.223502317	10.34112084	0.38159973	0.377920539	51.08751904	998.7868581	29	2072.37778	0.601145453	510.4193646	255.2096823	99.8591261	0	0	0	0	0	0	0
5:31:39	-10.08299571	2077.354039	1.437133287	1.223502317	10.34112084	0.38159973	0.377920539	51.08751904	998.7868581	29	2072.37778	0.601145453	510.4193646	255.2096823	99.8591261	0	0	0	0	0	0	0
5:31:39	-10.08299571	2077.354039	1.437133287	1.223502317	10.34112084	0.38159973	0.377920539	51.08751904	998.7868581	29	2072.37778	0.601145453	510.4193646	255.2096823	99.8591261	0	0	0	0	0	0	0
5:31:39	-10.08299571	2077.354039	1.437133287	1.223502317	10.34112084	0.38159973	0.377920539	51.08751904	998.7868581	29	2072.37778	0.601145453	510.4193646	255.2096823	99.8591261	0	0	0	0	0	0	0
5:31:39	-10.08299571	2077.354039	1.437133287	1.223502317	10.34112084	0.38159973	0.377920539	51.08751904	998.7868581	29	2072.37778	0.601145453	510.4193646	255.2096823	99.8591261	0	0	0	0	0	0	0
5:31:39	-142.6246138	2074.491044	1.476572243	1.086153186	10.33130187	0.369595062	0.377271316	51.04480975	999.0401993	29	2070.323959	0.649386472	510.3484267	255.1742133	99.85906456	0	0	0	0	0	0	0
5:31:39	-142.6246138	2074.491044	1.476572243	1.086153186	10.33130187	0.369595062	0.377271316	51.04480975	999.0401993	29	2070.323959	0.649386472	510.3484267	255.1742133	99.85906456	0	0	0	0	0	0	0
5:31:39	-142.6246138	2074.491044	1.476572243	1.086153186	10.33130187	0.369595062	0.377271316	51.04480975	999.0401993	29	2070.323959	0.649386472	510.3484267	255.1742133	99.85906456	0	0	0	0	0	0	0
5:31:39	-142.6246138	2074.491044	1.476572243	1.086153186	10.33130187	0.369595062	0.377271316	51.04480975	999.0401993	29	2070.323959	0.649386472	510.3484267	255.1742133	99.85906456	0	0	0	0	0	0	0
5:31:39	-142.6246138	2074.491044	1.476572243	1.086153186	10.33130187	0.369595062	0.377271316	51.04480975	999.0401993	29	2070.323959	0.649386472	510.3484267	255.1742133	99.85906456	0	0	0	0	0	0	0
5:31:39	-142.6246138	2074.491044	1.476572243	1.086153186	10.33130187	0.369595062	0.377271316	51.04480975	999.0401993	29	2070.323959	0.649386472	510.3484267	255.1742133	99.85906456	0	0	0	0	0	0	0
5:31:39	-142.6246138	2074.491044	1.476572243	1.086153186	10.33130187	0.369595062	0.377271316	51.04480975	999.0401993	29	2070.323959	0.649386472	510.3484267	255.1742133	99.85906456	0	0	0	0	0	0	0
5:31:39	-142.6246138	2074.491044	1.476572243	1.086153186	10.33130187	0.369595062	0.377271316	51.04480975	999.0401993	29	2070.323959	0.649386472	510.3484267	255.1742133	99.85906456	0	0	0	0	0	0	0
5:31:39	13.90504573	2074.142262	1.473516989	1.288110431	10.32691456	0.369040672	0.374698914	51.02294259	1000.132246	29	2069.343451	0.674085874	510.3121065	255.1560532	99.85903306	0	0	0	0	0	0	0
5:31:39	13.90504573	2074.142262	1.473516989	1.288110431	10.32691456	0.369040672	0.374698914	51.02294259	1000.132246	29	2069.343451	0.674085874	510.3121065	255.1560532	99.85903306	0	0	0	0	0	0	0
5:31:39	13.90504573	2074.142262	1.473516989	1.288110431	10.32691456	0.369040672	0.374698914	51.02294259	1000.132246	29	2069.343451	0.674085874	510.3121065	255.1560532	99.85903306	0	0	0	0	0	0	0
5:31:39	13.90504573	2074.142262	1.473516989	1.288110431	10.32691456	0.369040672	0.374698914	51.02294259	1000.132246	29	2069.343451	0.674085874	510.3121065	255.1560532	99.85903306	0	0	0	0	0	0	0
5:31:39	13.90504573	2074.142262	1.473516989	1.288110431	10.32691456	0.369040672	0.374698914	51.02294259	1000.132246	29	2069.343451	0.674085874	510.3121065	255.1560532	99.85903306	0	0	0	0	0	0	0
5:31:39	13.90504573	2074.142262	1.473516989	1.288110431	10.32691456	0.369040672	0.374698914	51.02294259	1000.132246	29	2069.343451	0.674085874	510.3121065	255.1560532	99.85903306	0	0	0	0	0	0	0
5:31:39	13.90504573	2074.142262	1.473516989	1.288110431	10.32691456	0.369040672	0.374698914	51.02294259	1000.132246	29	2069.343451	0.674085874	510.3121065	255.1560532	99.85903306	0	0	0	0	0	0	0
5:31:39	13.90504573	2074.142262	1.473516989	1.288110431	10.32691456	0.369040672	0.374698914	51.02294259	1000.132246	29	2069.343451	0.674085874	510.3121065	255.1560532	99.85903306	0	0	0	0	0	0	0
5:31:39	13.90504573	2074.142262	1.473516989	1.288110431	10.32691456	0.369040672	0.374698914	51.02294259	1000.132246	29	2069.343451	0.674085874	510.3121065	255.1560532	99.85903306	0	0	0	0	0	0	0
5:31:39	33.48655941	2073.631374	1.464232698	1.222568541	10.32582825	0.305300824	0.369077844	51.06054661	1000.691374	29	2068.897719	0.686731967	511.3431985	255.6713553	99.85999292	0	0	0	0	0	0	0
5:31:39	33.48655941	2073.631374	1.464232698	1.222568541	10.32582825	0.305300824	0.369077844	51.06054661	1000.691374	29	2068.897719	0.686731967	511.3431985	255.6713553	99.85999292	0	0	0	0	0	0	0
5:31:40	33.48655941	2073.631374	1.464232698	1.222568541	10.32582825	0.305300824	0.369077844	51.06054661	1000.691374	29	2068.897719	0.686731967	511.3431985	255.6713553	99.85999292	0	0	0	0	0	0	0
5:31:40	33.48655941	2073.631374	1.464232698	1.222568541	10.32582825	0.305300824	0.369077844	51.06054661	1000.691374	29	2068.897719	0.686731967	511.3431985	255.6713553	99.85999292	0	0	0	0	0	0	0
5:31:40	33.48655941	2073.631374	1.464232698	1.222568541	10.32582825	0.305300824	0.369077844	51.06054661	1000.691374	29	2068.897719	0.686731967	511.3431985	255.6713553	99.85999292	0	0	0	0	0	0	0
5:31:40	33.48655941	2073.631374	1.464232698	1.222568541	10.32582825	0.305300824	0.369077844	51.06054661	1000.691374	29	2068.897719	0.686731967	511.3431985	255.6713553	99.85999292	0	0	0	0	0	0	0
5:31:40	33.48655941	2073.631374	1.464232698	1.222568541	10.32582825	0.305300824	0.369077844	51.06054661	1000.691374	29	2068.897719	0.686731967	511.3431985	255.6713553	99.85999292	0	0	0	0	0	0	0
5:31:40	33.48655941	2073.631374	1.464232698	1.222568541	10.32582825	0.305300824	0.369077844	51.06054661	1000.691374	29	2068.897719	0.686731967	511.3431985	255.6713553	99.85999292	0	0	0	0	0	0	0
5:31:40	115.7448544	2080.279368	1.129343141	0.841579093	10.38208807	-0.724997978	0.133279856	51.07979986	1000.977647	29	2068.783448	0.693206767	511.8711176	255.9351899	99.86048438	0	0	0	0	0	0	0
5:31:40	115.7448544	2080.279368	1.129343141	0.841579093	10.38208807	-0.724997978	0.133279856	51.07979986	1000.977647	29	2068.783448	0.693206767	511.8711176	255.9351899	99.86048438	0	0	0	0	0	0	0
5:31:40	115.7448544	2080.279368	1.129343141	0.841579093	10.38208807	-0.724997978	0.133279856	51.07979986	1000.977647	29	2068.783448	0.693206767	511.8711176	255.9351899	99.86048438	0	0	0	0	0	0	0
5:31:40	115.7448544	2080.279368	1.129343141	0.841579093	10.38208807	-0.724997978	0.133279856	51.07979986	1000.977647	29	2068.783448	0.693206767	511.8711176	255.9351899	99.86048438	0	0	0	0	0	0	0
5:31:40	115.7448544	2080.279368	1.129343141	0.841579093	10.38208807	-0.724997978	0.133279856	51.07979986	1000.977647	29	2068.783448	0.693206767	511.8711176	255.9351899	99.86048438	0	0	0	0	0	0	0
5:31:40	115.7448544	2080.279368	1.129343141	0.841579093	10.38208807	-0.724997978	0.133279856	51.07979986	1000.977647	29	2068.783448	0.693206767	511.8711176	255.9351899	99.86048438	0	0	0	0	0	0	0
5:31:40	115.7448544	2080.279368	1.129343141	0.841579093	10.38208807	-0.724997978	0.133279856	51.07979986	1000.977647	29	2068.783448	0.693206767	511.8711176	255.9351899	99.86048438	0	0	0	0	0	0	0
5:31:40	115.7448544	2080.279368	1.129343141	0.841579093	10.38208807	-0.724997978	0.133279856	51.07979986	1000.977647	29	2068.783448	0.693206767	511.8711176	255.9351899	99.86048438	0	0	0	0	0	0	0
5:31:40	231.1376695	2102.435652	0.816247688	0.527472496	10.52609309	-2.385182965	-0.575112714	51.08965753	1001.12422	29	2069.192045	0.696521865	512.1414122	256.0702732	99.860736	0	0	0	0	0	0	0
5:31:40	231.1376695	2102.435652	0.816247688	0.527472496	10.52609309	-2.385182965	-0.575112714	51.08965753	1001.12422	29	2069.192045	0.696521865	512.1414122	256.0702732	99.860736	0	0	0	0	0	0	0
5:31:40	231.1376695	2102.435652	0.816247688	0.527472496	10.52609309	-2.385182965	-0.575112714	51.08965753	1001.12422	29	2069.192045	0.696521865	512.1414122	256.0702732	99.860736	0	0	0	0	0	0	0
5:31:40	231.1376695	2102.435652	0.816247688	0.527472496	10.52609309	-2.385182965	-0.575112714	51.08965753	1001.12422	29	2069.192045	0.696521865	512.1414122	256.0702732	99.860736	0	0	0	0	0	0	0
5:31:40	231.1376695	2102.435652	0.816247688	0.527472496	10.52609309	-2.385182965	-0.575112714	51.08965753	1001.12422	29	2069.192045	0.696521865	512.1414122	256.0702732	99.860736	0	0	0	0	0	0	0
5:31:40	231.1376695	2102.435652	0.816247688	0.527472496	10.52609309	-2.385182965	-0.575112714	51.08965753	1001.12422	29	2069.192045	0.696521865	512.1414122	256.0702732	99.860736	0	0	0	0	0	0	0
5:31:40	231.1376695	2102.435652	0.816247688	0.527472496	10.52609309	-2.385182965	-0.575112714	51.08965753	1001.12422	29	2069.192045	0.696521865	512.1414122	256.0702732	99.860736	0	0	0	0	0	0	0
5:31:40	231.1376695	2102.435652	0.816247688	0.527472496	10.52609309	-2.385182965	-0.575112714	51.08965753	1001.12422	29	2069.192045	0.696521865	512.1414122	256.0702732	99.860736	0	0	0	0	0	0	0
5:31:40	231.1376695	2102.435652	0.816247688	0.527472496	10.52609309	-2.385182965	-0.575112714	51.08965753	1001.12422	29	2069.192045	0.696521865	512.1414122	256.0702732	99.860736	0	0	0	0	0	0	0
5:31:40	380.1787108	2145.991062	0.041142816	-0.116350082	10.82325566	-4.273397678	-1.729481709	51.09470466	1001.37348	29	2070.472303	0.649419195	512.2798031	256.1394359	99.86086483	0	0	0	0	0	0	0
5:31:40	380.1787108	2145.991062	0.041142816	-0.116350082	10.82325566	-4.273397678	-1.729481709	51.09470466	1001.37348	29	2070.472303	0.649419195	512.2798031	256.1394359	99.86086483	0	0	0	0	0	0	0
5:31:40	380.1787108	2145.991062	0.041142816	-0.116350082	10.82325566	-4.273397678	-1.729481709	51.09470466	1001.37348	29	2070.472303	0.649419195	512.2798031	256.1394359	99.86086483	0	0	0	0	0	0	0
5:31:40	380.1787108	2145.991062	0.041142816	-0.116350082	10.82325566	-4.273397678	-1.729481709	51.09470466	1001.37348	29	2070.472303	0.649419195	512.2798031	256.1394359	99.86086483	0	0	0	0	0	0	0
5:31:40	380.1787108	2145.991062	0.041142816	-0.116350082	10.82325566	-4.273397678	-1.729481709	51.09470466	1001.37348	29	2070.472303	0.649419195	512.2798031	256.1394359	99.86086483	0	0	0	0	0	0	0
5:31:40	380.1787108	2145.991062	0.041142816	-0.116350082	10.82325566	-4.273397678	-1.729481709	51.09470466	1001.37348	29	2070.472303	0.649419195	512.2798031	256.1394359	99.86086483	0	0	0	0	0	0	0
5:31:40	380.1787108	2145.991062	0.041142816	-0.116350082	10.82325566	-4.273397678	-1.729481709	51.09470466	1001.37348	29	2070.472303	0.649419195	512.2798031	256.1394359	99.86086483	0	0	0	0	0	0	0
5:31:40	380.1787108	2145.991062	0.041142816	-0.116350082	10.82325566	-4.273397678	-1.729481709	51.09470466	1001.37348	29	2070.472303	0.649419195	512.2798031	256.1394359	99.86086483	0	0	0	0	0	0	0
5:31:40	425.4627879	2223.524256	-0.839182878	-0.819587242	11.3302749	-6.152131611	-3.238046635	51.09728878	1001.501102	29	2073.493083	0.576502628	512.3506592	256.1748472	99.86093079	0	0	0	0	0	0	0
5:31:41	425.4627879	2223.524256	-0.839182878	-0.819587242	11.3302749	-6.152131611	-3.238046635	51.09728878	1001.501102	29	2073.493083	0.576502628	512.3506592	256.1748472	99.86093079	0	0	0	0	0	0	0
5:31:41	425.4627879	2223.524256	-0.839182878	-0.819587242	11.3302749	-6.152131611	-3.238046635	51.09728878	1001.501102	29	2073.493083	0.576502628	512.3506592	256.1748472	99.86093079	0	0	0	0	0	0	0
5:31:41	425.4627879	2223.524256	-0.839182878	-0.819587242	11.3302749	-6.152131611	-3.238046635	51.09728878	1001.501102	29	2073.493083	0.576502628	512.3506592	256.1748472	99.86093079	0	0	0	0	0	0	0
5:31:41	425.4627879	2223.524256	-0.839182878	-0.819587242	11.3302749	-6.152131611	-3.238046635	51.09728878	1001.501102	29	2073.493083	0.576502628	512.3506592	256.1748472	99.86093079	0	0	0	0	0	0	0
5:31:41	425.4627879	2223.524256	-0.839182878	-0.819587242	11.3302749	-6.152131611	-3.238046635	51.09728878	1001.501102	29	2073.493083	0.576502628	512.3506592	256.1748472	99.86093079	0	0	0	0	0	0	0
5:31:41	425.4627879	2223.524256	-0.839182878	-0.819587242	11.3302749	-6.152131611	-3.238046635	51.09728878	1001.501102	29	2073.493083	0.576502628	512.3506592	256.1748472	99.86093079	0	0	0	0	0	0	0
5:31:41	425.4627879	2223.524256	-0.839182878	-0.819587242	11.3302749	-6.152131611	-3.238046635	51.09728878	1001.501102	29	2073.493083	0.576502628	512.3506592	256.1748472	99.86093079	0	0	0	0	0	0	0
5:31:41	510.1144114	2325.371659	-1.484845634	-1.424972668	11.95963675	-7.614115385	-4.737519877	51.09861186	1001.566444	29	2078.417499	0.490369345	512.3869375	256.1929778	99.86096457	0	0	0	0	0	0	0
5:31:41	510.1144114	2325.371659	-1.484845634	-1.424972668	11.95963675	-7.614115385	-4.737519877	51.09861186	1001.566444	29	2078.417499	0.490369345	512.3869375	256.1929778	99.86096457	0	0	0	0	0	0	0
5:31:41	510.1144114	2325.371659	-1.484845634	-1.424972668	11.95963675	-7.614115385	-4.737519877	51.09861186	1001.566444	29	2078.417499	0.490369345	512.3869375	256.1929778	99.86096457	0	0	0	0	0	0	0
5:31:41	510.1144114	2325.371659	-1.484845634	-1.424972668	11.95963675	-7.614115385	-4.737519877	51.09861186	1001.566444	29	2078.417499	0.490369345	512.3869375	256.1929778	99.86096457	0	0	0	0	0	0	0
5:31:41	510.1144114	2325.371659	-1.484845634	-1.424972668	11.95963675	-7.614115385	-4.737519877	51.09861186	1001.566444	29	2078.417499	0.490369345	512.3869375	256.1929778	99.86096457	0	0	0	0	0	0	0
5:31:41	510.1144114	2325.371659	-1.484845634	-1.424972668	11.95963675	-7.614115385	-4.737519877	51.09861186	1001.566444	29	2078.417499	0.490369345	512.3869375	256.1929778	99.86096457	0	0	0	0	0	0	0
5:31:41	510.1144114	2325.371659	-1.484845634	-1.424972668	11.95963675	-7.614115385	-4.737519877	51.09861186	1001.566444	29	2078.417499	0.490369345	512.3869375	256.1929778	99.86096457	0	0	0	0	0	0	0
5:31:41	510.1144114	2325.371659	-1.484845634	-1.424972668	11.95963675	-7.614115385	-4.737519877	51.09861186	1001.566444	29	2078.417499	0.490369345	512.3869375	256.1929778	99.86096457	0	0	0	0	0	0	0
5:31:41	510.1144114	2325.371659	-1.484845634	-1.424972668	11.95963675	-7.614115385	-4.737519877	51.09861186	1001.566444	29	2078.417499	0.490369345	512.3869375	256.1929778	99.86096457	0	0	0	0	0	0	0
5:31:41	483.1972666	2450.947089	-1.267376964	-1.412658006	12.67446202	-8.137315077	-6.107634177	51.09928927	1001.599899	29	2086.685879	0.328669105	512.405512	256.2022606	99.86098186	0	0	0	0	0	0	0
5:31:41	483.1972666	2450.947089	-1.267376964	-1.412658006	12.67446202	-8.137315077	-6.107634177	51.09928927	1001.599899	29	2086.685879	0.328669105	512.405512	256.2022606	99.86098186	0	0	0	0	0	0	0
5:31:41	483.1972666	2450.947089	-1.267376964	-1.412658006	12.67446202	-8.137315077	-6.107634177	51.09928927	1001.599899	29	2086.685879	0.328669105	512.405512	256.2022606	99.86098186	0	0	0	0	0	0	0
5:31:41	483.1972666	2450.947089	-1.267376964	-1.412658006	12.67446202	-8.137315077	-6.107634177	51.09928927	1001.599899	29	2086.685879	0.328669105	512.405512	256.2022606	99.86098186	0	0	0	0	0	0	0
5:31:41	483.1972666	2450.947089	-1.267376964	-1.412658006	12.67446202	-8.137315077	-6.107634177	51.09928927	1001.599899	29	2086.685879	0.328669105	512.405512	256.2022606	99.86098186	0	0	0	0	0	0	0
5:31:41	483.1972666	2450.947089	-1.267376964	-1.412658006	12.67446202	-8.137315077	-6.107634177	51.09928927	1001.599899	29	2086.685879	0.328669105	512.405512	256.2022606	99.86098186	0	0	0	0	0	0	0
5:31:41	483.1972666	2450.947089	-1.267376964	-1.412658006	12.67446202	-8.137315077	-6.107634177	51.09928927	1001.599899	29	2086.685879	0.328669105	512.405512	256.2022606	99.86098186	0	0	0	0	0	0	0
5:31:41	483.1972666	2450.947089	-1.267376964	-1.412658006	12.67446202	-8.137315077	-6.107634177	51.09928927	1001.599899	29	2086.685879	0.328669105	512.405512	256.2022606	99.86098186	0	0	0	0	0	0	0
5:31:41	243.8516005	2548.583142	0.001262994	-0.300200899	13.13568455	-6.938457319	-6.694380699	51.14843611	1002.405637	29	2097.629274	0.168278582	513.2002141	256.5998534	99.86147871	0	0	0	0	0	0	0
5:31:41	243.8516005	2548.583142	0.001262994	-0.300200899	13.13568455	-6.938457319	-6.694380699	51.14843611	1002.405637	29	2097.629274	0.168278582	513.2002141	256.5998534	99.86147871	0	0	0	0	0	0	0
5:31:41	243.8516005	2548.583142	0.001262994	-0.300200899	13.13568455	-6.938457319	-6.694380699	51.14843611	1002.405637	29	2097.629274	0.168278582	513.2002141	256.5998534	99.86147871	0	0	0	0	0	0	0
5:31:41	243.8516005	2548.583142	0.001262994	-0.300200899	13.13568455	-6.938457319	-6.694380699	51.14843611	1002.405637	29	2097.629274	0.168278582	513.2002141	256.5998534	99.86147871	0	0	0	0	0	0	0
5:31:41	243.8516005	2548.583142	0.001262994	-0.300200899	13.13568455	-6.938457319	-6.694380699	51.14843611	1002.405637	29	2097.629274	0.168278582	513.2002141	256.5998534	99.86147871	0	0	0	0	0	0	0
5:31:41	243.8516005	2548.583142	0.001262994	-0.300200899	13.13568455	-6.938457319	-6.694380699	51.14843611	1002.405637	29	2097.629274	0.168278582	513.2002141	256.5998534	99.86147871	0	0	0	0	0	0	0
5:31:41	243.8516005	2548.583142	0.001262994	-0.300200899	13.13568455	-6.938457319	-6.694380699	51.14843611	1002.405637	29	2097.629274	0.168278582	513.2002141	256.5998534	99.86147871	0	0	0	0	0	0	0
5:31:41	243.8516005	2548.583142	0.001262994	-0.300200899	13.13568455	-6.938457319	-6.694380699	51.14843611	1002.405637	29	2097.629274	0.168278582	513.2002141	256.5998534	99.86147871	0	0	0	0	0	0	0
5:31:41	56.67141147	2581.208049	1.209862653	0.69541714	13.23455849	-5.072626148	-6.386026918	51.17359929	1002.818174	29	2109.823868	0.086158634	513.6071016	256.803421	99.8617331	0	0	0	0	0	0	0
5:31:42	56.67141147	2581.208049	1.209862653	0.69541714	13.23455849	-5.072626148	-6.386026918	51.17359929	1002.818174	29	2109.823868	0.086158634	513.6071016	256.803421	99.8617331	0	0	0	0	0	0	0
5:31:42	56.67141147	2581.208049	1.209862653	0.69541714	13.23455849	-5.072626148	-6.386026918	51.17359929	1002.818174	29	2109.823868	0.086158634	513.6071016	256.803421	99.8617331	0	0	0	0	0	0	0
5:31:42	56.67141147	2581.208049	1.209862653	0.69541714	13.23455849	-5.072626148	-6.386026918	51.17359929	1002.818174	29	2109.823868	0.086158634	513.6071016	256.803421	99.8617331	0	0	0	0	0	0	0
5:31:42	56.67141147	2581.208049	1.209862653	0.69541714	13.23455849	-5.072626148	-6.386026918	51.17359929	1002.818174	29	2109.823868	0.086158634	513.6071016	256.803421	99.8617331	0	0	0	0	0	0	0
5:31:42	56.67141147	2581.208049	1.209862653	0.69541714	13.23455849	-5.072626148	-6.386026918	51.17359929	1002.818174	29	2109.823868	0.086158634	513.6071016	256.803421	99.8617331	0	0	0	0	0	0	0
5:31:42	56.67141147	2581.208049	1.209862653	0.69541714	13.23455849	-5.072626148	-6.386026918	51.17359929	1002.818174	29	2109.823868	0.086158634	513.6071016	256.803421	99.8617331	0	0	0	0	0	0	0
5:31:42	56.67141147	2581.208049	1.209862653	0.69541714	13.23455849	-5.072626148	-6.386026918	51.17359929	1002.818174	29	2109.823868	0.086158634	513.6071016	256.803421	99.8617331	0	0	0	0	0	0	0
5:31:42	56.67141147	2581.208049	1.209862653	0.69541714	13.23455849	-5.072626148	-6.386026918	51.17359929	1002.818174	29	2109.823868	0.086158634	513.6071016	256.803421	99.8617331	0	0	0	0	0	0	0
5:31:42	-105.2843893	2563.635641	2.351049678	1.514909576	13.05174195	-3.164016588	-5.476293782	51.18648283	1003.029393	29	2121.383381	0.044113221	513.815428	256.9076475	99.86186335	0	0	0	0	0	0	0
5:31:42	-105.2843893	2563.635641	2.351049678	1.514909576	13.05174195	-3.164016588	-5.476293782	51.18648283	1003.029393	29	2121.383381	0.044113221	513.815428	256.9076475	99.86186335	0	0	0	0	0	0	0
5:31:42	-105.2843893	2563.635641	2.351049678	1.514909576	13.05174195	-3.164016588	-5.476293782	51.18648283	1003.029393	29	2121.383381	0.044113221	513.815428	256.9076475	99.86186335	0	0	0	0	0	0	0
5:31:42	-105.2843893	2563.635641	2.351049678	1.514909576	13.05174195	-3.164016588	-5.476293782	51.18648283	1003.029393	29	2121.383381	0.044113221	513.815428	256.9076475	99.86186335	0	0	0	0	0	0	0
5:31:42	-105.2843893	2563.635641	2.351049678	1.514909576	13.05174195	-3.164016588	-5.476293782	51.18648283	1003.029393	29	2121.383381	0.044113221	513.815428	256.9076475	99.86186335	0	0	0	0	0	0	0
5:31:42	-105.2843893	2563.635641	2.351049678	1.514909576	13.05174195	-3.164016588	-5.476293782	51.18648283	1003.029393	29	2121.383381	0.044113221	513.815428	256.9076475	99.86186335	0	0	0	0	0	0	0
5:31:42	-105.2843893	2563.635641	2.351049678	1.514909576	13.05174195	-3.164016588	-5.476293782	51.18648283	1003.029393	29	2121.383381	0.044113221	513.815428	256.9076475	99.86186335	0	0	0	0	0	0	0
5:31:42	-105.2843893	2563.635641	2.351049678	1.514909576	13.05174195	-3.164016588	-5.476293782	51.18648283	1003.029393	29	2121.383381	0.044113221	513.815428	256.9076475	99.86186335	0	0	0	0	0	0	0
5:31:42	-443.9332473	2498.963568	3.430601435	2.461817703	12.61463588	-1.353152493	-4.102126416	51.19307921	1003.137537	29	2132.062827	0.022585969	513.9220912	256.9610115	99.86193003	0	0	0	0	0	0	0
5:31:42	-443.9332473	2498.963568	3.430601435	2.461817703	12.61463588	-1.353152493	-4.102126416	51.19307921	1003.137537	29	2132.062827	0.022585969	513.9220912	256.9610115	99.86193003	0	0	0	0	0	0	0
5:31:42	-443.9332473	2498.963568	3.430601435	2.461817703	12.61463588	-1.353152493	-4.102126416	51.19307921	1003.137537	29	2132.062827	0.022585969	513.9220912	256.9610115	99.86193003	0	0	0	0	0	0	0
5:31:42	-443.9332473	2498.963568	3.430601435	2.461817703	12.61463588	-1.353152493	-4.102126416	51.19307921	1003.137537	29	2132.062827	0.022585969	513.9220912	256.9610115	99.86193003	0	0	0	0	0	0	0
5:31:42	-443.9332473	2498.963568	3.430601435	2.461817703	12.61463588	-1.353152493	-4.102126416	51.19307921	1003.137537	29	2132.062827	0.022585969	513.9220912	256.9610115	99.86193003	0	0	0	0	0	0	0
5:31:42	-443.9332473	2498.963568	3.430601435	2.461817703	12.61463588	-1.353152493	-4.102126416	51.19307921	1003.137537	29	2132.062827	0.022585969	513.9220912	256.9610115	99.86193003	0	0	0	0	0	0	0
5:31:42	-443.9332473	2498.963568	3.430601435	2.461817703	12.61463588	-1.353152493	-4.102126416	51.19307921	1003.137537	29	2132.062827	0.022585969	513.9220912	256.9610115	99.86193003	0	0	0	0	0	0	0
5:31:42	-443.9332473	2498.963568	3.430601435	2.461817703	12.61463588	-1.353152493	-4.102126416	51.19307921	1003.137537	29	2132.062827	0.022585969	513.9220912	256.9610115	99.86193003	0	0	0	0	0	0	0
5:31:42	-443.9332473	2498.963568	3.430601435	2.461817703	12.61463588	-1.353152493	-4.102126416	51.19307921	1003.137537	29	2132.062827	0.022585969	513.9220912	256.9610115	99.86193003	0	0	0	0	0	0	0
5:31:42	-426.4966706	2406.382099	4.047939935	3.136802664	12.03857357	0.038993924	-2.651656725	51.19645656	1003.192907	29	2140.363911	0.011564016	513.9767027	256.9883339	99.86196418	0	0	0	0	0	0	0
5:31:42	-426.4966706	2406.382099	4.047939935	3.136802664	12.03857357	0.038993924	-2.651656725	51.19645656	1003.192907	29	2140.363911	0.011564016	513.9767027	256.9883339	99.86196418	0	0	0	0	0	0	0
5:31:42	-426.4966706	2406.382099	4.047939935	3.136802664	12.03857357	0.038993924	-2.651656725	51.19645656	1003.192907	29	2140.363911	0.011564016	513.9767027	256.9883339	99.86196418	0	0	0	0	0	0	0
5:31:42	-426.4966706	2406.382099	4.047939935	3.136802664	12.03857357	0.038993924	-2.651656725	51.19645656	1003.192907	29	2140.363911	0.011564016	513.9767027	256.9883339	99.86196418	0	0	0	0	0	0	0
5:31:42	-426.4966706	2406.382099	4.047939935	3.136802664	12.03857357	0.038993924	-2.651656725	51.19645656	1003.192907	29	2140.363911	0.011564016	513.9767027	256.9883339	99.86196418	0	0	0	0	0	0	0
5:31:42	-426.4966706	2406.382099	4.047939935	3.136802664	12.03857357	0.038993924	-2.651656725	51.19645656	1003.192907	29	2140.363911	0.011564016	513.9767027	256.9883339	99.86196418	0	0	0	0	0	0	0
5:31:42	-426.4966706	2406.382099	4.047939935	3.136802664	12.03857357	0.038993924	-2.651656725	51.19645656	1003.192907	29	2140.363911	0.011564016	513.9767027	256.9883339	99.86196418	0	0	0	0	0	0	0
5:31:43	-426.4966706	2406.382099	4.047939935	3.136802664	12.03857357	0.038993924	-2.651656725	51.19645656	1003.192907	29	2140.363911	0.011564016	513.9767027	256.9883339	99.86196418	0	0	0	0	0	0	0
5:31:43	-343.2721194	2307.037075	4.010033247	3.209786964	11.47560567	0.514532889	-1.472184243	51.19818576	1003.221256	29	2145.798739	0.005920776	514.0046638	257.002323	99.86198166	0	0	0	0	0	0	0
5:31:43	-343.2721194	2307.037075	4.010033247	3.209786964	11.47560567	0.514532889	-1.472184243	51.19818576	1003.221256	29	2145.798739	0.005920776	514.0046638	257.002323	99.86198166	0	0	0	0	0	0	0
5:31:43	-343.2721194	2307.037075	4.010033247	3.209786964	11.47560567	0.514532889	-1.472184243	51.19818576	1003.221256	29	2145.798739	0.005920776	514.0046638	257.002323	99.86198166	0	0	0	0	0	0	0
5:31:43	-343.2721194	2307.037075	4.010033247	3.209786964	11.47560567	0.514532889	-1.472184243	51.19818576	1003.221256	29	2145.798739	0.005920776	514.0046638	257.002323	99.86198166	0	0	0	0	0	0	0
5:31:43	-343.2721194	2307.037075	4.010033247	3.209786964	11.47560567	0.514532889	-1.472184243	51.19818576	1003.221256	29	2145.798739	0.005920776	514.0046638	257.002323	99.86198166	0	0	0	0	0	0	0
5:31:43	-343.2721194	2307.037075	4.010033247	3.209786964	11.47560567	0.514532889	-1.472184243	51.19818576	1003.221256	29	2145.798739	0.005920776	514.0046638	257.002323	99.86198166	0	0	0	0	0	0	0
5:31:43	-343.2721194	2307.037075	4.010033247	3.209786964	11.47560567	0.514532889	-1.472184243	51.19818576	1003.221256	29	2145.798739	0.005920776	514.0046638	257.002323	99.86198166	0	0	0	0	0	0	0
5:31:43	-343.2721194	2307.037075	4.010033247	3.209786964	11.47560567	0.514532889	-1.472184243	51.19818576	1003.221256	29	2145.798739	0.005920776	514.0046638	257.002323	99.86198166	0	0	0	0	0	0	0
5:31:43	-233.3050531	2213.623006	3.296777022	2.721370925	10.9849901	0.545344839	-0.663342333	51.19907111	1003.235771	29	2130.183378	0.003031437	514.0189798	257.0094854	99.86199061	0	0	0	0	0	0	0
5:31:43	-233.3050531	2213.623006	3.296777022	2.721370925	10.9849901	0.545344839	-0.663342333	51.19907111	1003.235771	29	2130.183378	0.003031437	514.0189798	257.0094854	99.86199061	0	0	0	0	0	0	0
5:31:43	-233.3050531	2213.623006	3.296777022	2.721370925	10.9849901	0.545344839	-0.663342333	51.19907111	1003.235771	29	2130.183378	0.003031437	514.0189798	257.0094854	99.86199061	0	0	0	0	0	0	0
5:31:43	-233.3050531	2213.623006	3.296777022	2.721370925	10.9849901	0.545344839	-0.663342333	51.19907111	1003.235771	29	2130.183378	0.003031437	514.0189798	257.0094854	99.86199061	0	0	0	0	0	0	0
5:31:43	-233.3050531	2213.623006	3.296777022	2.721370925	10.9849901	0.545344839	-0.663342333	51.19907111	1003.235771	29	2130.183378	0.003031437	514.0189798	257.0094854	99.86199061	0	0	0	0	0	0	0
5:31:43	-233.3050531	2213.623006	3.296777022	2.721370925	10.9849901	0.545344839	-0.663342333	51.19907111	1003.235771	29	2130.183378	0.003031437	514.0189798	257.0094854	99.86199061	0	0	0	0	0	0	0
5:31:43	-233.3050531	2213.623006	3.296777022	2.721370925	10.9849901	0.545344839	-0.663342333	51.19907111	1003.235771	29	2130.183378	0.003031437	514.0189798	257.0094854	99.86199061	0	0	0	0	0	0	0
5:31:43	-233.3050531	2213.623006	3.296777022	2.721370925	10.9849901	0.545344839	-0.663342333	51.19907111	1003.235771	29	2130.183378	0.003031437	514.0189798	257.0094854	99.86199061	0	0	0	0	0	0	0
5:31:43	-233.3050531	2213.623006	3.296777022	2.721370925	10.9849901	0.545344839	-0.663342333	51.19907111	1003.235771	29	2130.183378	0.003031437	514.0189798	257.0094854	99.86199061	0	0	0	0	0	0	0
5:31:43	-113.9637632	2154.828259	2.616589835	2.173173914	10.69953893	0.506176558	-0.192599274	51.19952441	1003.243203	29	2110.343858	0.050352096	514.0263097	257.0131525	99.86199519	0	0	0	0	0	0	0
5:31:43	-113.9637632	2154.828259	2.616589835	2.173173914	10.69953893	0.506176558	-0.192599274	51.19952441	1003.243203	29	2110.343858	0.050352096	514.0263097	257.0131525	99.86199519	0	0	0	0	0	0	0
5:31:43	-113.9637632	2154.828259	2.616589835	2.173173914	10.69953893	0.506176558	-0.192599274	51.19952441	1003.243203	29	2110.343858	0.050352096	514.0263097	257.0131525	99.86199519	0	0	0	0	0	0	0
5:31:43	-113.9637632	2154.828259	2.616589835	2.173173914	10.69953893	0.506176558	-0.192599274	51.19952441	1003.243203	29	2110.343858	0.050352096	514.0263097	257.0131525	99.86199519	0	0	0	0	0	0	0
5:31:43	-113.9637632	2154.828259	2.616589835	2.173173914	10.69953893	0.506176558	-0.192599274	51.19952441	1003.243203	29	2110.343858	0.050352096	514.0263097	257.0131525	99.86199519	0	0	0	0	0	0	0
5:31:43	-113.9637632	2154.828259	2.616589835	2.173173914	10.69953893	0.506176558	-0.192599274	51.19952441	1003.243203	29	2110.343858	0.050352096	514.0263097	257.0131525	99.86199519	0	0	0	0	0	0	0
5:31:43	-113.9637632	2154.828259	2.616589835	2.173173914	10.69953893	0.506176558	-0.192599274	51.19952441	1003.243203	29	2110.343858	0.050352096	514.0263097	257.0131525	99.86199519	0	0	0	0	0	0	0
5:31:43	-113.9637632	2154.828259	2.616589835	2.173173914	10.69953893	0.506176558	-0.192599274	51.19952441	1003.243203	29	2110.343858	0.050352096	514.0263097	257.0131525	99.86199519	0	0	0	0	0	0	0
5:31:43	21.63831324	2121.879429	2.150749996	1.811889044	10.54167593	0.472114398	0.076957172	51.3949565	1001.490208	29	2097.528463	0.172180273	515.2461586	257.6230781	99.86297354	0	0	0	0	0	0	0
5:31:43	21.63831324	2121.879429	2.150749996	1.811889044	10.54167593	0.472114398	0.076957172	51.3949565	1001.490208	29	2097.528463	0.172180273	515.2461586	257.6230781	99.86297354	0	0	0	0	0	0	0
5:31:43	21.63831324	2121.879429	2.150749996	1.811889044	10.54167593	0.472114398	0.076957172	51.3949565	1001.490208	29	2097.528463	0.172180273	515.2461586	257.6230781	99.86297354	0	0	0	0	0	0	0
5:31:43	21.63831324	2121.879429	2.150749996	1.811889044	10.54167593	0.472114398	0.076957172	51.3949565	1001.490208	29	2097.528463	0.172180273	515.2461586	257.6230781	99.86297354	0	0	0	0	0	0	0
5:31:43	21.63831324	2121.879429	2.150749996	1.811889044	10.54167593	0.472114398	0.076957172	51.3949565	1001.490208	29	2097.528463	0.172180273	515.2461586	257.6230781	99.86297354	0	0	0	0	0	0	0
5:31:43	21.63831324	2121.879429	2.150749996	1.811889044	10.54167593	0.472114398	0.076957172	51.3949565	1001.490208	29	2097.528463	0.172180273	515.2461586	257.6230781	99.86297354	0	0	0	0	0	0	0
5:31:44	21.63831324	2121.879429	2.150749996	1.811889044	10.54167593	0.472114398	0.076957172	51.3949565	1001.490208	29	2097.528463	0.172180273	515.2461586	257.6230781	99.86297354	0	0	0	0	0	0	0
5:31:44	21.63831324	2121.879429	2.150749996	1.811889044	10.54167593	0.472114398	0.076957172	51.3949565	1001.490208	29	2097.528463	0.172180273	515.2461586	257.6230781	99.86297354	0	0	0	0	0	0	0
5:31:44	65.27908838	2102.402755	1.844791998	1.49303919	10.45301808	0.441554572	0.227354072	51.49501773	1000.592674	29	2088.298389	0.3033563	515.8707212	257.93536	99.86347445	0	0	0	0	0	0	0
5:31:44	65.27908838	2102.402755	1.844791998	1.49303919	10.45301808	0.441554572	0.227354072	51.49501773	1000.592674	29	2088.298389	0.3033563	515.8707212	257.93536	99.86347445	0	0	0	0	0	0	0
5:31:44	65.27908838	2102.402755	1.844791998	1.49303919	10.45301808	0.441554572	0.227354072	51.49501773	1000.592674	29	2088.298389	0.3033563	515.8707212	257.93536	99.86347445	0	0	0	0	0	0	0
5:31:44	65.27908838	2102.402755	1.844791998	1.49303919	10.45301808	0.441554572	0.227354072	51.49501773	1000.592674	29	2088.298389	0.3033563	515.8707212	257.93536	99.86347445	0	0	0	0	0	0	0
5:31:44	65.27908838	2102.402755	1.844791998	1.49303919	10.45301808	0.441554572	0.227354072	51.49501773	1000.592674	29	2088.298389	0.3033563	515.8707212	257.93536	99.86347445	0	0	0	0	0	0	0
5:31:44	65.27908838	2102.402755	1.844791998	1.49303919	10.45301808	0.441554572	0.227354072	51.49501773	1000.592674	29	2088.298389	0.3033563	515.8707212	257.93536	99.86347445	0	0	0	0	0	0	0
5:31:44	65.27908838	2102.402755	1.844791998	1.49303919	10.45301808	0.441554572	0.227354072	51.49501773	1000.592674	29	2088.298389	0.3033563	515.8707212	257.93536	99.86347445	0	0	0	0	0	0	0
5:31:44	65.27908838	2102.402755	1.844791998	1.49303919	10.45301808	0.441554572	0.227354072	51.49501773	1000.592674	29	2088.298389	0.3033563	515.8707212	257.93536	99.86347445	0	0	0	0	0	0	0
5:31:44	65.27908838	2102.402755	1.844791998	1.49303919	10.45301808	0.441554572	0.227354072	51.49501773	1000.592674	29	2088.298389	0.3033563	515.8707212	257.93536	99.86347445	0	0	0	0	0	0	0
5:31:44	88.98436525	2090.983227	1.662901503	1.411156066	10.40274526	0.418763941	0.306725285	51.54624908	1000.133137	29	2081.783383	0.399318426	516.1904972	258.0952483	99.86373092	0	0	0	0	0	0	0
5:31:44	88.98436525	2090.983227	1.662901503	1.411156066	10.40274526	0.418763941	0.306725285	51.54624908	1000.133137	29	2081.783383	0.399318426	516.1904972	258.0952483	99.86373092	0	0	0	0	0	0	0
5:31:44	88.98436525	2090.983227	1.662901503	1.411156066	10.40274526	0.418763941	0.306725285	51.54624908	1000.133137	29	2081.783383	0.399318426	516.1904972	258.0952483	99.86373092	0	0	0	0	0	0	0
5:31:44	88.98436525	2090.983227	1.662901503	1.411156066	10.40274526	0.418763941	0.306725285	51.54624908	1000.133137	29	2081.783383	0.399318426	516.1904972	258.0952483	99.86373092	0	0	0	0	0	0	0
5:31:44	88.98436525	2090.983227	1.662901503	1.411156066	10.40274526	0.418763941	0.306725285	51.54624908	1000.133137	29	2081.783383	0.399318426	516.1904972	258.0952483	99.86373092	0	0	0	0	0	0	0
5:31:44	88.98436525	2090.983227	1.662901503	1.411156066	10.40274526	0.418763941	0.306725285	51.54624908	1000.133137	29	2081.783383	0.399318426	516.1904972	258.0952483	99.86373092	0	0	0	0	0	0	0
5:31:44	88.98436525	2090.983227	1.662901503	1.411156066	10.40274526	0.418763941	0.306725285	51.54624908	1000.133137	29	2081.783383	0.399318426	516.1904972	258.0952483	99.86373092	0	0	0	0	0	0	0
5:31:44	88.98436525	2090.983227	1.662901503	1.411156066	10.40274526	0.418763941	0.306725285	51.54624908	1000.133137	29	2081.783383	0.399318426	516.1904972	258.0952483	99.86373092	0	0	0	0	0	0	0
5:31:44	-130.647909	2083.505828	1.554149569	1.160855906	10.37456557	0.398775138	0.347163346	51.57247953	1000.736294	29	2077.399796	0.497251034	516.3542226	258.1771111	99.86386223	0	0	0	0	0	0	0
5:31:44	-130.647909	2083.505828	1.554149569	1.160855906	10.37456557	0.398775138	0.347163346	51.57247953	1000.736294	29	2077.399796	0.497251034	516.3542226	258.1771111	99.86386223	0	0	0	0	0	0	0
5:31:44	-130.647909	2083.505828	1.554149569	1.160855906	10.37456557	0.398775138	0.347163346	51.57247953	1000.736294	29	2077.399796	0.497251034	516.3542226	258.1771111	99.86386223	0	0	0	0	0	0	0
5:31:44	-130.647909	2083.505828	1.554149569	1.160855906	10.37456557	0.398775138	0.347163346	51.57247953	1000.736294	29	2077.399796	0.497251034	516.3542226	258.1771111	99.86386223	0	0	0	0	0	0	0
5:31:44	-130.647909	2083.505828	1.554149569	1.160855906	10.37456557	0.398775138	0.347163346	51.57247953	1000.736294	29	2077.399796	0.497251034	516.3542226	258.1771111	99.86386223	0	0	0	0	0	0	0
5:31:44	-130.647909	2083.505828	1.554149569	1.160855906	10.37456557	0.398775138	0.347163346	51.57247953	1000.736294	29	2077.399796	0.497251034	516.3542226	258.1771111	99.86386223	0	0	0	0	0	0	0
5:31:44	-130.647909	2083.505828	1.554149569	1.160855906	10.37456557	0.398775138	0.347163346	51.57247953	1000.736294	29	2077.399796	0.497251034	516.3542226	258.1771111	99.86386223	0	0	0	0	0	0	0
5:31:44	-130.647909	2083.505828	1.554149569	1.160855906	10.37456557	0.398775138	0.347163346	51.57247953	1000.736294	29	2077.399796	0.497251034	516.3542226	258.1771111	99.86386223	0	0	0	0	0	0	0
5:31:44	-93.2855534	2079.577064	1.50871658	1.158638224	10.35574557	0.38806087	0.366603633	51.53710952	1001.343223	29	2074.940616	0.547392529	516.43805	258.2190249	99.86392946	0	0	0	0	0	0	0
5:31:44	-93.2855534	2079.577064	1.50871658	1.158638224	10.35574557	0.38806087	0.366603633	51.53710952	1001.343223	29	2074.940616	0.547392529	516.43805	258.2190249	99.86392946	0	0	0	0	0	0	0
5:31:44	-93.2855534	2079.577064	1.50871658	1.158638224	10.35574557	0.38806087	0.366603633	51.53710952	1001.343223	29	2074.940616	0.547392529	516.43805	258.2190249	99.86392946	0	0	0	0	0	0	0
5:31:44	-93.2855534	2079.577064	1.50871658	1.158638224	10.35574557	0.38806087	0.366603633	51.53710952	1001.343223	29	2074.940616	0.547392529	516.43805	258.2190249	99.86392946	0	0	0	0	0	0	0
5:31:44	-93.2855534	2079.577064	1.50871658	1.158638224	10.35574557	0.38806087	0.366603633	51.53710952	1001.343223	29	2074.940616	0.547392529	516.43805	258.2190249	99.86392946	0	0	0	0	0	0	0
5:31:45	-93.2855534	2079.577064	1.50871658	1.158638224	10.35574557	0.38806087	0.366603633	51.53710952	1001.343223	29	2074.940616	0.547392529	516.43805	258.2190249	99.86392946	0	0	0	0	0	0	0
5:31:45	-93.2855534	2079.577064	1.50871658	1.158638224	10.35574557	0.38806087	0.366603633	51.53710952	1001.343223	29	2074.940616	0.547392529	516.43805	258.2190249	99.86392946	0	0	0	0	0	0	0
5:31:45	-93.2855534	2079.577064	1.50871658	1.158638224	10.35574557	0.38806087	0.366603633	51.53710952	1001.343223	29	2074.940616	0.547392529	516.43805	258.2190249	99.86392946	0	0	0	0	0	0	0
5:31:45	6.444652657	2077.791529	1.420510889	1.121934771	10.34610973	0.383615166	0.37411706	51.51900007	1001.65397	29	2073.357331	0.573064975	516.4809696	258.2404847	99.86396388	0	0	0	0	0	0	0
5:31:45	6.444652657	2077.791529	1.420510889	1.121934771	10.34610973	0.383615166	0.37411706	51.51900007	1001.65397	29	2073.357331	0.573064975	516.4809696	258.2404847	99.86396388	0	0	0	0	0	0	0
[truncated: 58 more rows]
