# Supplementary material for: Design and simulation-based evaluation of a novel tracheostomy high-flow therapy device interface: a preclinical study
Source: PeerJ. 2025 Dec 16;13:e20445. doi: 10.7717/peerj.20445 (PMC12716144; doi:10.7717/peerj.20445)
Supplement: Supplemental Information 13 — PEEP, positive end-expiratory pressure; nHFTI, new high-flow tracheal interface; [file peerj-13-20445-s013.csv]

Time	Flow	Lung tidal volume	p alveole	Airway pressure	Bellows position	Intrapleural pressure	Cardial pressure	Fraction of O2 inspir	Ambient pressure	Temperature Celsius	FRC actual	Shunt fraction	Partial pressure O2 air chamber	Partial pressure O2 effectiv	Oxygen sat pulm. capillaries	NA	NA	NA	NA	NA	NA	NA
0:25:21	-419.1074353	2286.81213	4.053851777	2.795143246	11.35158233	0.67989593	-1.904334594	51.21114865	1004.495829	28.3	2128.779834	0.004662347	515.259876	257.6294493	99.86302221	0	0	0	0	0	0	0
0:25:21	-485.7960786	2255.989323	3.979265138	2.784451677	11.18045269	0.797053395	-1.58501414	51.20713514	1004.553131	28.3	2129.913213	0.002983902	515.2530806	257.6260475	99.86301422	0	0	0	0	0	0	0
0:25:21	-485.7960786	2255.989323	3.979265138	2.784451677	11.18045269	0.797053395	-1.58501414	51.20713514	1004.553131	28.3	2129.913213	0.002983902	515.2530806	257.6260475	99.86301422	0	0	0	0	0	0	0
0:25:21	-577.3967303	2225.648407	3.879969688	2.837129074	11.02004972	0.819114173	-1.30916905	51.20456649	1004.589804	28.3	2130.741257	0.001909697	515.2487316	257.6238704	99.8630091	0	0	0	0	0	0	0
0:25:21	-539.5709474	2199.4561	3.7174206	2.737962607	10.87971182	0.799193071	-1.082388192	51.20292255	1004.359074	28.3	2131.317204	0.001222206	515.2459482	257.6224771	99.86300582	0	0	0	0	0	0	0
0:25:21	-464.2656063	2173.789544	3.486829184	2.605776069	10.74737557	0.742003565	-0.886728443	51.20187043	1004.008048	28.3	2130.013291	0.000782212	515.2441669	257.6215853	99.86300373	0	0	0	0	0	0	0
0:25:21	-464.2656063	2173.789544	3.486829184	2.605776069	10.74737557	0.742003565	-0.886728443	51.20187043	1004.008048	28.3	2130.013291	0.000782212	515.2441669	257.6215853	99.86300373	0	0	0	0	0	0	0
0:25:21	-449.390428	2150.196828	3.109930678	2.356496684	10.63632036	0.669602282	-0.726906203	51.22119708	1003.78339	28.3	2122.180026	0.000500616	515.2430268	257.6210146	99.86300238	0	0	0	0	0	0	0
0:25:21	-350.317754	2130.30633	2.647875634	2.041397878	10.55192503	0.59922546	-0.60225997	51.24956613	1003.63961	28.3	2112.375577	0.000320394	515.2422971	257.6206493	99.86300153	0	0	0	0	0	0	0
0:25:21	-350.317754	2130.30633	2.647875634	2.041397878	10.55192503	0.59922546	-0.60225997	51.24956613	1003.63961	28.3	2112.375577	0.000320394	515.2422971	257.6206493	99.86300153	0	0	0	0	0	0	0
0:25:21	-336.2815225	2112.414011	2.205000406	1.743374642	10.47883202	0.528544295	-0.487046381	51.26772232	1003.54759	28.3	2100.790009	0.080205052	515.2418302	257.6204156	99.86300098	0	0	0	0	0	0	0
0:25:21	-52.26855135	2067.73735	1.115759601	1.033469789	10.30641707	0.335895003	-0.106074945	51.29778189	1003.395242	28.3	2065.953447	0.745772211	515.241057	257.6200286	99.86300007	0	0	0	0	0	0	0
0:25:21	-51.12475287	2066.108624	1.103646144	0.977140665	10.29906692	0.328532802	-0.066487965	51.29858041	1003.391195	28.3	2064.158526	0.801294215	515.2410365	257.6200183	99.86300004	0	0	0	0	0	0	0
0:25:22	-83.28032183	2065.010999	1.136093532	0.976850025	10.29436283	0.323540993	-0.029552297	51.29909146	1003.388605	28.3	2063.012697	0.836828297	515.2410234	257.6200117	99.86300003	0	0	0	0	0	0	0
0:25:22	-83.28032183	2065.010999	1.136093532	0.976850025	10.29436283	0.323540993	-0.029552297	51.29909146	1003.388605	28.3	2063.012697	0.836828297	515.2410234	257.6200117	99.86300003	0	0	0	0	0	0	0
0:25:22	-47.49860597	2064.26424	1.063899861	0.760824016	10.29135221	0.320146236	0.00260653	51.29941854	1003.386947	28.3	2062.281126	0.85957011	515.241015	257.6200075	99.86300002	0	0	0	0	0	0	0
0:25:22	15.22385218	2063.325873	1.015215911	0.55532737	10.28942542	0.315773591	0.029228179	51.29962786	1003.385886	28.3	2061.339561	0.874124871	515.2410096	257.6200048	99.86300001	0	0	0	0	0	0	0
0:25:22	-30.12789461	2062.735439	1.041538183	0.610049517	10.28639227	0.312775098	0.056226035	51.29976183	1003.385207	28.3	2060.742319	0.883439917	515.2410061	257.6200031	99.86300001	0	0	0	0	0	0	0
0:25:22	-30.12789461	2062.735439	1.041538183	0.610049517	10.28639227	0.312775098	0.056226035	51.29976183	1003.385207	28.3	2060.742319	0.883439917	515.2410061	257.6200031	99.86300001	0	0	0	0	0	0	0
0:25:22	-66.10121255	2062.303681	1.066544437	0.645071691	10.28445105	0.310776063	0.078624662	51.29984757	1003.384773	28.3	2060.322164	0.889401547	515.2410039	257.620002	99.863	0	0	0	0	0	0	0
0:25:22	-136.515576	2061.288956	1.01334844	0.691925882	10.28320867	0.30581668	0.098759784	51.29990245	1003.384494	28.3	2060.020785	0.89321699	515.2410025	257.6200013	99.863	0	0	0	0	0	0	0
0:25:22	-45.94224866	2061.984212	1.034303001	0.657112565	10.28241355	0.309322675	0.118046262	51.29993757	1003.384316	28.3	2059.832182	0.895658874	515.2410016	257.6200008	99.863	0	0	0	0	0	0	0
0:25:22	-45.94224866	2061.984212	1.034303001	0.657112565	10.28241355	0.309322675	0.118046262	51.29993757	1003.384316	28.3	2059.832182	0.895658874	515.2410016	257.6200008	99.863	0	0	0	0	0	0	0
0:25:22	-138.7280791	2061.045855	0.963073921	0.785872041	10.28190467	0.304566512	0.135109607	51.29996004	1003.384203	28.3	2059.572077	0.897221679	515.241001	257.6200005	99.863	0	0	0	0	0	0	0
0:25:22	-164.7682107	2060.136188	0.988647309	0.845278106	10.28157899	0.299922568	0.149390149	51.29997443	1003.38413	28.3	2059.069769	0.898221875	515.2410007	257.6200003	99.863	0	0	0	0	0	0	0
0:25:22	-164.7682107	2060.136188	0.988647309	0.845278106	10.28157899	0.299922568	0.149390149	51.29997443	1003.38413	28.3	2059.069769	0.898221875	515.2410007	257.6200003	99.863	0	0	0	0	0	0	0
0:25:22	-155.6223348	2060.08208	0.942974278	0.672817988	10.28137055	0.299670443	0.164129695	51.29998363	1003.919083	28.3	2058.754612	0.898862	515.2410004	257.6200002	99.863	0	0	0	0	0	0	0
0:25:22	-28.18037428	2060.559411	0.891943538	0.621203512	10.27943715	0.302149084	0.176403005	51.29998953	1004.689453	28.3	2058.556272	0.89927168	515.2410003	257.6200001	99.863	0	0	0	0	0	0	0
0:25:22	-31.35183954	2060.332983	0.946883864	0.771210248	10.27819978	0.301015414	0.186777923	51.2999933	1005.18249	28.3	2057.860854	0.899533875	515.2410002	257.6200001	99.863	0	0	0	0	0	0	0
0:25:22	-31.35183954	2060.332983	0.946883864	0.771210248	10.27819978	0.301015414	0.186777923	51.2999933	1005.18249	28.3	2057.860854	0.899533875	515.2410002	257.6200001	99.863	0	0	0	0	0	0	0
0:25:22	-3.034057306	2060.646629	0.964605673	0.775094559	10.27740786	0.302689865	0.196417871	50.93999571	1005.498034	28.3	2057.421787	0.93570168	511.9876801	255.9935201	99.86048	0	0	0	0	0	0	0
0:25:22	-86.16127668	2059.816683	0.956427631	0.814060518	10.27510103	0.298521513	0.205867437	50.70959725	1005.699981	28.3	2057.146743	0.958849075	509.9055553	254.9525728	99.8588672	0	0	0	0	0	0	0
0:25:22	-86.16127668	2059.816683	0.956427631	0.814060518	10.27510103	0.298521513	0.205867437	50.70959725	1005.699981	28.3	2057.146743	0.958849075	509.9055553	254.9525728	99.8588672	0	0	0	0	0	0	0
0:25:22	-123.5601371	2059.573517	0.968233684	0.711598731	10.27362466	0.297213769	0.21403516	50.56214224	1005.829228	28.3	2056.976076	0.973663408	508.5729954	254.2863666	99.85783501	0	0	0	0	0	0	0
0:25:22	-73.84512773	2059.362291	0.936549558	0.791823188	10.27267978	0.296096812	0.221982502	50.46777104	1005.911946	28.3	2056.872408	0.983144581	507.720157	253.8599946	99.85717441	0	0	0	0	0	0	0
0:25:22	-82.01948174	2058.647106	0.925391717	0.73316684	10.27207506	0.29258196	0.228668801	50.40737346	1005.964885	28.3	2056.808541	0.989212532	507.1743405	253.5871166	99.85675162	0	0	0	0	0	0	0
0:25:22	-82.01948174	2058.647106	0.925391717	0.73316684	10.27207506	0.29258196	0.228668801	50.40737346	1005.964885	28.3	2056.808541	0.989212532	507.1743405	253.5871166	99.85675162	0	0	0	0	0	0	0
0:25:22	-105.9182283	2058.661188	0.973650699	0.805626778	10.27168804	0.292652454	0.234228033	50.36871902	1005.998767	28.3	2056.770667	0.99309602	506.8250179	253.4124746	99.85648104	0	0	0	0	0	0	0
0:25:22	-51.23490612	2058.83576	1.000856447	0.807641138	10.27144034	0.293457571	0.240105941	50.34398017	1006.020451	28.3	2056.752667	0.995581453	506.6014515	253.3007037	99.85630786	0	0	0	0	0	0	0
0:25:22	-45.38321992	2059.071687	0.963468126	0.867010328	10.27128182	0.294572845	0.244947802	50.32814731	1006.034328	28.3	2056.745147	0.99717213	506.4583689	253.2291704	99.85619703	0	0	0	0	0	0	0
0:25:22	-45.38321992	2059.071687	0.963468126	0.867010328	10.27128182	0.294572845	0.244947802	50.32814731	1006.034328	28.3	2056.745147	0.99717213	506.4583689	253.2291704	99.85619703	0	0	0	0	0	0	0
0:25:22	-45.38321992	2059.071687	0.963468126	0.867010328	10.27128182	0.294572845	0.244947802	50.32814731	1006.034328	28.3	2056.745147	0.99717213	506.4583689	253.2291704	99.85619703	0	0	0	0	0	0	0
0:25:23	-18.55226075	2058.923719	0.984139601	1.04232661	10.27018037	0.293886621	0.249846593	50.31801428	1006.04321	28.3	2056.744614	0.998190163	506.3667961	253.1833891	99.8561261	0	0	0	0	0	0	0
0:25:23	3.129513121	2058.87318	0.946729345	1.02248903	10.26947543	0.293647437	0.25370182	50.31152914	1006.048895	28.3	2056.638033	0.998841704	506.3081895	253.154089	99.8560807	0	0	0	0	0	0	0
0:25:23	3.129513121	2058.87318	0.946729345	1.02248903	10.26947543	0.293647437	0.25370182	50.31152914	1006.048895	28.3	2056.638033	0.998841704	506.3081895	253.154089	99.8560807	0	0	0	0	0	0	0
0:25:23	-77.9921116	2058.080675	0.99166678	0.923432979	10.26822428	0.28977436	0.257409165	50.30737865	1006.052532	28.3	2056.221861	0.999258691	506.2706813	253.135337	99.85605165	0	0	0	0	0	0	0
0:25:23	-103.7137514	2057.987072	0.98286674	0.698477107	10.26742354	0.28941559	0.261061865	50.30472233	1006.054861	28.3	2055.751551	0.999525562	506.246676	253.1233357	99.85603306	0	0	0	0	0	0	0
0:25:23	8.115239088	2058.437766	0.900034713	0.680305348	10.26691106	0.291665978	0.264119594	50.30302229	1006.056351	28.3	2055.456833	0.99969636	506.2313127	253.1156548	99.85602116	0	0	0	0	0	0	0
0:25:23	8.115239088	2058.437766	0.900034713	0.680305348	10.26691106	0.291665978	0.264119594	50.30302229	1006.056351	28.3	2055.456833	0.99969636	506.2313127	253.1156548	99.85602116	0	0	0	0	0	0	0
0:25:23	58.15455302	2058.21561	0.932142217	0.771675423	10.26658308	0.290626226	0.26659654	50.30193427	1006.057305	28.3	2055.256653	0.99980567	506.2214801	253.1107391	99.85601354	0	0	0	0	0	0	0
0:25:23	58.15455302	2058.21561	0.932142217	0.771675423	10.26658308	0.290626226	0.26659654	50.30193427	1006.057305	28.3	2055.256653	0.99980567	506.2214801	253.1107391	99.85601354	0	0	0	0	0	0	0
0:25:23	127.7167939	2058.768791	0.919491019	0.808712271	10.26637317	0.293440785	0.268901786	50.30123793	1006.057915	28.3	2055.135778	0.999875629	506.2151873	253.107593	99.85600867	0	0	0	0	0	0	0
0:25:23	45.59450812	2058.093866	0.865514252	0.945375853	10.26623883	0.290042102	0.270737143	50.30079228	1006.058306	28.3	2055.061978	0.999920403	506.2111598	253.1055795	99.85600555	0	0	0	0	0	0	0
0:25:23	98.42632519	2058.643914	0.863089121	0.886480546	10.26615285	0.292866945	0.272271771	50.30050706	1006.058556	28.3	2054.756826	0.999949058	506.2085823	253.1042909	99.85600355	0	0	0	0	0	0	0
0:25:23	98.42632519	2058.643914	0.863089121	0.886480546	10.26615285	0.292866945	0.272271771	50.30050706	1006.058556	28.3	2054.756826	0.999949058	506.2085823	253.1042909	99.85600355	0	0	0	0	0	0	0
0:25:23	56.36984812	2058.237145	0.871737038	0.839547549	10.26609782	0.290754845	0.273613934	50.30032452	1006.058716	28.3	2054.567689	0.999967397	506.2069327	253.1034662	99.85600227	0	0	0	0	0	0	0
0:25:23	4.208502799	2057.506613	0.852991704	0.892710432	10.26606261	0.287243101	0.274832918	50.30020769	1004.590378	28.3	2054.451201	0.999979134	506.2058769	253.1029384	99.85600145	0	0	0	0	0	0	0
0:25:23	127.2362018	2058.796152	0.889354691	0.868054676	10.26604007	0.293675585	0.275813067	50.30013292	1003.650642	28.3	2054.382088	0.999986646	506.2052012	253.1026005	99.85600093	0	0	0	0	0	0	0
0:25:23	127.2362018	2058.796152	0.889354691	0.868054676	10.26604007	0.293675585	0.275813067	50.30013292	1003.650642	28.3	2054.382088	0.999986646	506.2052012	253.1026005	99.85600093	0	0	0	0	0	0	0
0:25:23	-16.86847085	2058.643977	0.917387002	0.827754993	10.26602564	0.292912374	0.277320363	50.37208507	1003.049211	28.3	2054.348457	0.999991453	506.2047688	253.1023843	99.8560006	0	0	0	0	0	0	0
0:25:23	87.47253865	2058.736866	0.862647681	0.830203195	10.26601641	0.293303919	0.278285032	50.41813444	1002.664295	28.3	2054.331132	0.99999453	506.204492	253.102246	99.85600038	0	0	0	0	0	0	0
0:25:23	87.47253865	2058.736866	0.862647681	0.830203195	10.26601641	0.293303919	0.278285032	50.41813444	1002.664295	28.3	2054.331132	0.99999453	506.204492	253.102246	99.85600038	0	0	0	0	0	0	0
0:25:23	165.3240247	2059.459114	0.961934516	0.599730045	10.2660105	0.296954508	0.279462421	50.44760604	1002.417949	28.3	2054.326725	0.999996499	506.2043149	253.1021574	99.85600024	0	0	0	0	0	0	0
0:25:23	165.3240247	2059.459114	0.961934516	0.599730045	10.2660105	0.296954508	0.279462421	50.44760604	1002.417949	28.3	2054.326725	0.999996499	506.2043149	253.1021574	99.85600024	0	0	0	0	0	0	0
0:25:23	140.0524558	2059.090393	0.91983809	0.562147229	10.26600672	0.295210885	0.280575949	50.46646787	1002.260287	28.3	2054.331864	0.99999776	506.2042015	253.1021008	99.85600016	0	0	0	0	0	0	0
0:25:23	70.56509173	2059.036371	0.944816378	0.751814226	10.2660043	0.294894967	0.281648608	50.47853944	1002.159384	28.3	2054.341953	0.999998566	506.204129	253.1020645	99.8560001	0	0	0	0	0	0	0
0:25:23	17.55925871	2058.811358	0.968642482	0.603841105	10.26600275	0.293652779	0.282495109	50.48626524	1002.094806	28.3	2054.35437	0.999999082	506.2040825	253.1020413	99.85600006	0	0	0	0	0	0	0
0:25:23	17.55925871	2058.811358	0.968642482	0.603841105	10.26600275	0.293652779	0.282495109	50.48626524	1002.094806	28.3	2054.35437	0.999999082	506.2040825	253.1020413	99.85600006	0	0	0	0	0	0	0
0:25:23	203.9408856	2059.539869	1.015891188	0.549578307	10.26600176	0.297377778	0.28339687	50.49120975	1002.053476	28.3	2054.372277	0.999999413	506.2040528	253.1020264	99.85600004	0	0	0	0	0	0	0
0:25:23	33.32796677	2058.910036	1.008770361	0.493410117	10.26600113	0.294161778	0.284173997	50.49437424	1002.027024	28.3	2054.388737	0.999999624	506.2040338	253.1020169	99.85600003	0	0	0	0	0	0	0
0:25:23	30.99501873	2058.244743	0.995693031	0.448502475	10.26600072	0.290703538	0.284831358	50.49639951	1002.010096	28.3	2054.403832	0.999999759	506.2040216	253.1020108	99.85600002	0	0	0	0	0	0	0
0:25:23	1.609211988	2058.370956	1.00248354	0.437881584	10.26600046	0.291410264	0.285252069	50.49769569	1001.999261	28.3	2054.420532	0.999999846	506.2040138	253.1020069	99.85600001	0	0	0	0	0	0	0
0:25:24	1.609211988	2058.370956	1.00248354	0.437881584	10.26600046	0.291410264	0.285252069	50.49769569	1001.999261	28.3	2054.420532	0.999999846	506.2040138	253.1020069	99.85600001	0	0	0	0	0	0	0
0:25:24	14.01237567	2058.371852	0.982749465	0.485364214	10.2660003	0.291462569	0.285881324	50.49852524	1001.992327	28.3	2054.439741	0.999999901	506.2040089	253.1020044	99.85600001	0	0	0	0	0	0	0
0:25:24	-6.20883957	2057.580145	0.976759658	0.743033097	10.26600019	0.287376044	0.286284047	50.49905615	1001.987889	28.3	2054.455874	0.999999937	506.2040057	253.1020028	99.856	0	0	0	0	0	0	0
0:25:24	-6.20883957	2057.580145	0.976759658	0.743033097	10.26600019	0.287376044	0.286284047	50.49905615	1001.987889	28.3	2054.455874	0.999999937	506.2040057	253.1020028	99.856	0	0	0	0	0	0	0
0:25:24	2.656102675	2057.526093	0.992646181	0.804221182	10.26600012	0.287040668	0.28654179	50.49939594	1001.985049	28.3	2054.472439	0.99999996	506.2040036	253.1020018	99.856	0	0	0	0	0	0	0
0:25:24	2.656102675	2057.526093	0.992646181	0.804221182	10.26600012	0.287040668	0.28654179	50.49939594	1001.985049	28.3	2054.472439	0.99999996	506.2040036	253.1020018	99.856	0	0	0	0	0	0	0
0:25:24	-132.0810827	2057.018044	0.955528676	0.704644196	10.26600005	0.284616658	0.286972317	50.49975258	1001.982068	28.3	2054.440529	0.999999983	506.2040015	253.1020007	99.856	0	0	0	0	0	0	0
0:25:24	-132.0810827	2057.018044	0.955528676	0.704644196	10.26600005	0.284616658	0.286972317	50.49975258	1001.982068	28.3	2054.440529	0.999999983	506.2040015	253.1020007	99.856	0	0	0	0	0	0	0
0:25:24	-77.22725296	2057.612388	0.961018352	0.675092286	10.26456003	0.287634661	0.287342283	50.49984165	1001.981324	28.3	2054.365898	0.999999989	506.204001	253.1020005	99.856	0	0	0	0	0	0	0
0:25:24	-77.22725296	2057.612388	0.961018352	0.675092286	10.26456003	0.287634661	0.287342283	50.49984165	1001.981324	28.3	2054.365898	0.999999989	506.204001	253.1020005	99.856	0	0	0	0	0	0	0
0:25:24	-38.38256189	2057.382449	0.937971746	0.512059063	10.26363842	0.286446183	0.287579061	50.49989866	1001.980847	28.3	2054.321735	0.999999993	506.2040006	253.1020003	99.856	0	0	0	0	0	0	0
0:25:24	33.94764039	2057.400887	0.956421917	0.6778378	10.26304859	0.275525557	0.287170599	50.49993514	1001.980542	28.3	2054.29923	0.999999996	506.2040004	253.1020002	99.856	0	0	0	0	0	0	0
0:25:24	33.94764039	2057.400887	0.956421917	0.6778378	10.26304859	0.275525557	0.287170599	50.49993514	1001.980542	28.3	2054.29923	0.999999996	506.2040004	253.1020002	99.856	0	0	0	0	0	0	0
0:25:24	103.5954098	2057.712368	0.889750027	0.611456192	10.2641111	0.187856357	0.280949183	50.49995849	1001.980347	28.3	2054.291467	0.999999997	506.2040002	253.1020001	99.856	0	0	0	0	0	0	0
0:25:24	54.7621023	2057.505875	0.862240017	0.469051963	10.2675911	0.022868068	0.264367477	50.49997343	1000.636342	28.3	2054.290619	0.999999998	506.2040002	253.1020001	99.856	0	0	0	0	0	0	0
0:25:24	54.7621023	2057.505875	0.862240017	0.469051963	10.2675911	0.022868068	0.264367477	50.49997343	1000.636342	28.3	2054.290619	0.999999998	506.2040002	253.1020001	99.856	0	0	0	0	0	0	0
0:25:24	63.42566547	2058.1674	0.827353611	0.331473256	10.27441831	-0.181204436	0.236995186	50.499983	999.7761789	28.3	2054.295436	0.999999999	506.2040001	253.1020001	99.856	0	0	0	0	0	0	0
0:25:24	96.3802659	2059.823776	0.690266311	0.127622884	10.29118772	-0.513330839	0.173516919	50.89598912	999.2256745	28.3	2054.312359	0.999999999	509.5347201	254.76736	99.85852	0	0	0	0	0	0	0
0:25:24	-69.08402982	2060.643817	0.653010439	-0.012001354	10.30996014	-0.845411737	0.099490828	51.14943304	998.8733517	28.3	2054.33431	1	511.6663808	255.8331904	99.8601328	0	0	0	0	0	0	0
0:25:24	-69.08402982	2060.643817	0.653010439	-0.012001354	10.30996014	-0.845411737	0.099490828	51.14943304	998.8733517	28.3	2054.33431	1	511.6663808	255.8331904	99.8601328	0	0	0	0	0	0	0
0:25:24	-0.607539086	2065.087803	0.585326681	-8.09E-05	10.33761449	-1.259703512	-0.02216587	51.31163714	998.6478651	28.3	2054.384798	1	513.0306437	256.5153219	99.86116499	0	0	0	0	0	0	0
0:25:24	-0.389745015	2069.269314	0.486009076	0.153228245	10.36495327	-1.636370248	-0.147866157	51.41544777	998.5035537	28.3	2054.444471	1	513.903772	256.951886	99.86182559	0	0	0	0	0	0	0
0:25:24	124.7553632	2074.641321	0.480765809	0.147466077	10.39549009	-2.021156958	-0.29631434	51.48188657	998.4111943	28.3	2054.525621	1	514.4625741	257.231287	99.86224838	0	0	0	0	0	0	0
0:25:24	124.7553632	2074.641321	0.480765809	0.147466077	10.39549009	-2.021156958	-0.29631434	51.48188657	998.4111943	28.3	2054.525621	1	514.4625741	257.231287	99.86224838	0	0	0	0	0	0	0
0:25:24	118.6217124	2079.300525	0.310090117	0.147578289	10.43115366	-2.453380453	-0.481561178	51.52440741	998.3520844	28.3	2054.637998	1	514.8202074	257.4101037	99.86251896	0	0	0	0	0	0	0
0:25:24	123.907936	2086.340376	0.227017675	-0.038149895	10.47881834	-2.93796349	-0.718759154	51.55162074	998.314254	28.3	2054.801079	1	515.0490927	257.5245464	99.86269214	0	0	0	0	0	0	0
0:25:24	123.907936	2086.340376	0.227017675	-0.038149895	10.47881834	-2.93796349	-0.718759154	51.55162074	998.314254	28.3	2054.801079	1	515.0490927	257.5245464	99.86269214	0	0	0	0	0	0	0
0:25:24	195.219799	2093.220241	0.112571312	-0.111215933	10.52440374	-3.361136634	-0.940685858	51.56903727	998.2900426	28.3	2054.96697	1	515.1955794	257.5977897	99.86280297	0	0	0	0	0	0	0
0:25:24	165.9181514	2100.238034	0.02300564	-0.081938197	10.57261839	-3.777167446	-1.176878949	51.58018386	998.2745472	28.3	2055.163421	1	515.2893308	257.6446654	99.8628739	0	0	0	0	0	0	0
0:25:25	101.6700569	2109.174422	0.038723609	-0.158240446	10.62467577	-4.206907165	-1.445042528	51.58731767	998.2646302	28.3	2055.417749	1	515.3493317	257.6746659	99.8629193	0	0	0	0	0	0	0
0:25:25	101.6700569	2109.174422	0.038723609	-0.158240446	10.62467577	-4.206907165	-1.445042528	51.58731767	998.2646302	28.3	2055.417749	1	515.3493317	257.6746659	99.8629193	0	0	0	0	0	0	0
0:25:25	47.4995564	2117.39991	-0.09445689	-0.444353885	10.68063249	-4.623740586	-1.718827218	51.59188331	998.2582833	28.3	2055.70296	1	515.3877323	257.6938661	99.86294835	0	0	0	0	0	0	0
0:25:25	253.1954761	2126.232062	-0.25481241	-0.590826487	10.7368448	-4.987313975	-1.973289419	51.59480532	998.2542213	28.3	2055.986414	1	515.4123087	257.7061543	99.86296694	0	0	0	0	0	0	0
0:25:25	253.1954761	2126.232062	-0.25481241	-0.590826487	10.7368448	-4.987313975	-1.973289419	51.59480532	998.2542213	28.3	2055.986414	1	515.4123087	257.7061543	99.86296694	0	0	0	0	0	0	0
0:25:25	221.0291847	2137.384	-0.409759942	-0.584848951	10.81442067	-5.416400944	-2.290745228	51.5966754	998.2516217	28.3	2056.389865	1	515.4280375	257.7140188	99.86297884	0	0	0	0	0	0	0
0:25:25	218.9945582	2148.17644	-0.585046363	-0.727423329	10.89018923	-5.789536604	-2.577036946	51.59787226	998.2499579	28.3	2056.780634	1	515.438104	257.719052	99.86298646	0	0	0	0	0	0	0
0:25:25	218.9945582	2148.17644	-0.585046363	-0.727423329	10.89018923	-5.789536604	-2.577036946	51.59787226	998.2499579	28.3	2056.780634	1	515.438104	257.719052	99.86298646	0	0	0	0	0	0	0
0:25:25	338.8869173	2161.051522	-0.763949672	-0.659110931	10.97044111	-6.131663427	-2.857463646	51.59863824	998.248893	28.3	2057.203046	1	515.4445466	257.7222733	99.86299133	0	0	0	0	0	0	0
0:25:25	399.465627	2177.140734	-0.91640779	-0.857390996	11.07440231	-6.507824593	-3.184216733	51.59912848	998.2482115	28.3	2057.769629	0.964	515.4486698	257.7243349	99.86299445	0	0	0	0	0	0	0
0:25:25	399.465627	2177.140734	-0.91640779	-0.857390996	11.07440231	-6.507824593	-3.184216733	51.59912848	998.2482115	28.3	2057.769629	0.964	515.4486698	257.7243349	99.86299445	0	0	0	0	0	0	0
0:25:25	358.0717112	2210.690501	-1.213925431	-1.017340952	11.28845119	-7.160270553	-3.796467974	51.59964302	998.2474962	28.3	2059.014659	0.9262144	515.4529976	257.7264988	99.86299773	0	0	0	0	0	0	0
0:25:25	358.0717112	2210.690501	-1.213925431	-1.017340952	11.28845119	-7.160270553	-3.796467974	51.59964302	998.2474962	28.3	2059.014659	0.9262144	515.4529976	257.7264988	99.86299773	0	0	0	0	0	0	0
0:25:25	395.8336952	2231.5976	-1.346792276	-1.239058209	11.41932876	-7.480613154	-4.126019503	51.59977154	998.2473176	28.3	2059.828702	0.916777216	515.4540784	257.7270392	99.86299855	0	0	0	0	0	0	0
0:25:25	478.9896849	2253.932384	-1.488027056	-1.371117254	11.55305041	-7.767992419	-4.442692482	51.59985378	999.5910833	28.3	2060.704329	0.910737418	515.4547702	257.7273851	99.86299907	0	0	0	0	0	0	0
0:25:25	478.9896849	2253.932384	-1.488027056	-1.371117254	11.55305041	-7.767992419	-4.442692482	51.59985378	999.5910833	28.3	2060.704329	0.910737418	515.4547702	257.7273851	99.86299907	0	0	0	0	0	0	0
0:25:25	562.8188784	2278.366726	-1.650857316	-1.550355042	11.70375226	-8.055675148	-4.774923189	51.59990642	1000.451093	28.3	2061.756451	0.906871948	515.4552129	257.7276065	99.8629994	0	0	0	0	0	0	0
0:25:25	592.5290421	2302.204985	-1.790748682	-1.616827227	11.85336145	-8.314552095	-5.088670841	51.52794011	1001.0015	28.3	2062.863168	0.868398047	515.4554963	257.7277481	99.86299962	0	0	0	0	0	0	0
0:25:25	612.708747	2324.99387	-1.965879157	-1.726609425	11.99447133	-8.531153341	-5.368429338	51.48188167	1001.35376	28.3	2063.947388	0.84377475	515.4556776	257.7278388	99.86299976	0	0	0	0	0	0	0
0:25:25	612.708747	2324.99387	-1.965879157	-1.726609425	11.99447133	-8.531153341	-5.368429338	51.48188167	1001.35376	28.3	2063.947388	0.84377475	515.4556776	257.7278388	99.86299976	0	0	0	0	0	0	0
0:25:25	647.3678781	2353.626997	-2.10488266	-1.842670032	12.16614165	-8.746938138	-5.684594776	51.45240427	1001.579206	28.3	2065.384688	0.79201584	515.4557937	257.7278968	99.86299984	0	0	0	0	0	0	0
0:25:25	602.324082	2380.079878	-2.098404903	-1.775748821	12.32065065	-8.916960408	-5.958940657	51.43353873	1001.723492	28.3	2066.75468	0.758890138	515.455868	257.727934	99.8629999	0	0	0	0	0	0	0
0:25:25	602.324082	2380.079878	-2.098404903	-1.775748821	12.32065065	-8.916960408	-5.958940657	51.43353873	1001.723492	28.3	2066.75468	0.758890138	515.455868	257.727934	99.8629999	0	0	0	0	0	0	0
0:25:25	611.6513325	2407.261842	-2.028059138	-1.889319245	12.47397642	-9.056094661	-6.22216202	51.42146479	1001.815835	28.3	2068.247435	0.717689688	515.4559155	257.7279577	99.86299994	0	0	0	0	0	0	0
0:25:25	611.6513325	2407.261842	-2.028059138	-1.889319245	12.47397642	-9.056094661	-6.22216202	51.42146479	1001.815835	28.3	2068.247435	0.717689688	515.4559155	257.7279577	99.86299994	0	0	0	0	0	0	0
0:25:25	524.2691728	2435.585819	-2.026437848	-1.762924317	12.63438491	-9.171460583	-6.488623693	51.41373746	1001.874934	28.3	2069.990479	0.6753214	515.4559459	257.727973	99.86299996	0	0	0	0	0	0	0
0:25:25	485.2811906	2466.518164	-1.964720223	-1.801111563	12.81040634	-9.246334773	-6.763559164	51.40879198	1001.912758	28.3	2072.109386	0.612205696	515.4559654	257.7279827	99.86299997	0	0	0	0	0	0	0
0:25:25	485.2811906	2466.518164	-1.964720223	-1.801111563	12.81040634	-9.246334773	-6.763559164	51.40879198	1001.912758	28.3	2072.109386	0.612205696	515.4559654	257.7279827	99.86299997	0	0	0	0	0	0	0
0:25:25	477.960762	2493.681145	-1.903420943	-1.7431114	12.96318006	-9.263414255	-6.990397865	51.40562687	1001.936965	28.3	2074.053047	0.571811646	515.4559778	257.7279889	99.86299998	0	0	0	0	0	0	0
0:25:25	514.0441677	2520.834893	-1.710389403	-1.605911296	13.10679524	-9.152745123	-7.188294633	51.40360119	1001.952458	28.3	2076.08563	0.525959453	515.4559858	257.7279929	99.86299999	0	0	0	0	0	0	0
0:25:26	468.5612673	2548.369731	-1.351049218	-1.34042323	13.24202895	-8.868196879	-7.354508565	51.40230476	1001.962373	28.3	2078.378603	0.48061405	515.4559909	257.7279955	99.86299999	0	0	0	0	0	0	0
0:25:26	468.5612673	2548.369731	-1.351049218	-1.34042323	13.24202895	-8.868196879	-7.354508565	51.40230476	1001.962373	28.3	2078.378603	0.48061405	515.4559909	257.7279955	99.86299999	0	0	0	0	0	0	0
0:25:26	361.2549711	2572.352588	-0.9473515	-1.162230867	13.35025853	-8.486326002	-7.471765482	51.40147505	1001.968719	28.3	2080.709906	0.431592992	515.4559942	257.7279971	99.863	0	0	0	0	0	0	0
0:25:26	267.2411015	2593.297696	-0.47210496	-0.839947755	13.43260546	-8.008688642	-7.537289908	51.40094403	1001.97278	28.3	2083.25962	0.384219515	515.4559963	257.7279981	99.863	0	0	0	0	0	0	0
0:25:26	267.2411015	2593.297696	-0.47210496	-0.839947755	13.43260546	-8.008688642	-7.537289908	51.40094403	1001.97278	28.3	2083.25962	0.384219515	515.4559963	257.7279981	99.863	0	0	0	0	0	0	0
0:25:26	260.554545	2608.651926	-0.033627174	-0.469166563	13.48610749	-7.526240731	-7.554065541	51.40060418	1001.975379	28.3	2085.784957	0.33390049	515.4559976	257.7279988	99.863	0	0	0	0	0	0	0
0:25:26	130.9891888	2618.487472	0.345998608	-0.0951466	13.5173888	-7.086714068	-7.537921946	51.40038668	1001.977043	28.3	2088.076772	0.285696313	515.4559985	257.7279992	99.863	0	0	0	0	0	0	0
0:25:26	64.22780081	2623.733062	0.646439109	0.312026176	13.52252883	-6.560057003	-7.456870046	51.40024747	1001.978107	28.3	2090.822054	0.214845641	515.455999	257.7279995	99.863	0	0	0	0	0	0	0
0:25:26	64.22780081	2623.733062	0.646439109	0.312026176	13.52252883	-6.560057003	-7.456870046	51.40024747	1001.978107	28.3	2090.822054	0.214845641	515.455999	257.7279995	99.863	0	0	0	0	0	0	0
0:25:26	53.19567252	2624.68372	0.92008103	0.590936752	13.50789845	-6.023716482	-7.330876829	51.40015838	1001.978789	28.3	2093.621075	0.13750121	515.4559994	257.7279997	99.863	0	0	0	0	0	0	0
0:25:26	53.19567252	2624.68372	0.92008103	0.590936752	13.50789845	-6.023716482	-7.330876829	51.40015838	1001.978789	28.3	2093.621075	0.13750121	515.4559994	257.7279997	99.863	0	0	0	0	0	0	0
0:25:26	-78.58356959	2622.788061	1.090451859	0.920519522	13.47969501	-5.517338549	-7.178041171	51.40010136	1001.979225	28.3	2096.268768	0.088000774	515.4559996	257.7279998	99.863	0	0	0	0	0	0	0
0:25:26	-157.0501645	2618.977079	1.29168919	1.076652494	13.44600481	-5.075016671	-7.021066349	51.40006487	1001.979504	28.3	2098.599371	0.056320496	515.4559997	257.7279999	99.863	0	0	0	0	0	0	0
0:25:26	-95.9849853	2613.06141	1.543361082	1.148937596	13.39200308	-4.561970669	-6.796682464	51.40004152	1002.752882	28.3	2101.274558	0.036045117	515.4559998	257.7279999	99.863	0	0	0	0	0	0	0
0:25:26	-95.9849853	2613.06141	1.543361082	1.148937596	13.39200308	-4.561970669	-6.796682464	51.40004152	1002.752882	28.3	2101.274558	0.036045117	515.4559998	257.7279999	99.863	0	0	0	0	0	0	0
0:25:26	-199.8237506	2606.246143	1.816351092	1.378200061	13.33604197	-4.121781228	-6.583156777	51.40002657	1003.866405	28.3	2103.595277	0.023068875	515.4559999	257.7279999	99.863	0	0	0	0	0	0	0
0:25:26	-253.5070404	2594.849851	2.021984699	1.520528039	13.25574686	-3.644619986	-6.306780337	51.44001701	1004.579059	28.3	2106.199137	0.01476408	516.3275999	258.1638	99.8638	0	0	0	0	0	0	0
0:25:26	-304.0071458	2583.641025	2.230790207	1.849617945	13.17903799	-3.236836791	-6.053819416	51.49761088	1005.035158	28.3	2108.432728	0.009449011	517.582704	258.791352	99.864952	0	0	0	0	0	0	0
0:25:26	-304.0071458	2583.641025	2.230790207	1.849617945	13.17903799	-3.236836791	-6.053819416	51.49761088	1005.035158	28.3	2108.432728	0.009449011	517.582704	258.791352	99.864952	0	0	0	0	0	0	0
0:25:26	-308.5019733	2572.657136	2.480385733	1.877115485	13.09690431	-2.851855546	-5.801124426	51.53447097	1005.327061	28.3	2110.501666	0.006047367	518.3859705	259.1929853	99.86568928	0	0	0	0	0	0	0
0:25:26	-394.1461829	2556.440047	2.714846869	2.09147391	12.99205876	-2.44626755	-5.500399633	51.55806142	1005.513879	28.3	2112.740506	0.003870315	518.9000611	259.4500306	99.86616114	0	0	0	0	0	0	0
0:25:26	-394.1461829	2556.440047	2.714846869	2.09147391	12.99205876	-2.44626755	-5.500399633	51.55806142	1005.513879	28.3	2112.740506	0.003870315	518.9000611	259.4500306	99.86616114	0	0	0	0	0	0	0
0:25:26	-448.2397171	2536.33207	2.858261996	2.169223303	12.86403761	-2.018451232	-5.153415765	51.57315931	1005.633443	28.3	2115.106404	0.002477002	519.2290791	259.6145396	99.86646313	0	0	0	0	0	0	0
0:25:26	-384.3332589	2518.910605	3.109407678	2.296742914	12.74994407	-1.656448788	-4.84966609	51.58282196	1005.709963	28.3	2117.084339	0.001585281	519.4396506	259.7198253	99.8666564	0	0	0	0	0	0	0
0:25:26	-384.3332589	2518.910605	3.109407678	2.296742914	12.74994407	-1.656448788	-4.84966609	51.58282196	1005.709963	28.3	2117.084339	0.001585281	519.4396506	259.7198253	99.8666564	0	0	0	0	0	0	0
0:25:26	-413.7934857	2501.124827	3.167660914	2.199915465	12.6374842	-1.334967225	-4.560426297	51.58900605	1005.758936	28.3	2118.862017	0.00101458	519.5744164	259.7872082	99.8667801	0	0	0	0	0	0	0
0:25:26	-323.4390709	2480.476609	3.326742985	2.192905897	12.50734989	-0.996179024	-4.23439283	51.59296387	1005.790279	28.3	2120.713931	0.000649331	519.6606665	259.8303333	99.86685926	0	0	0	0	0	0	0
0:25:26	-323.4390709	2480.476609	3.326742985	2.192905897	12.50734989	-0.996179024	-4.23439283	51.59296387	1005.790279	28.3	2120.713931	0.000649331	519.6606665	259.8303333	99.86685926	0	0	0	0	0	0	0
0:25:26	-399.2898453	2459.97551	3.49971551	2.206659774	12.38238393	-0.702354575	-3.932531411	51.59549688	1005.810339	28.3	2122.341276	0.000415572	519.7158666	259.8579333	99.86690993	0	0	0	0	0	0	0
0:25:26	-447.477901	2439.297646	3.649657927	2.448942256	12.25604572	-0.427546928	-3.636940103	51.597118	1005.823177	28.3	2123.840496	0.000265966	519.7511946	259.8755973	99.86694235	0	0	0	0	0	0	0
0:25:27	-517.3417767	2416.484854	3.767661073	2.773363044	12.11350926	-0.155390034	-3.322561666	51.59815552	1005.831393	28.3	2125.321318	0.000170218	519.7738045	259.8869023	99.86696311	0	0	0	0	0	0	0
0:25:27	-517.3417767	2416.484854	3.767661073	2.773363044	12.11350926	-0.155390034	-3.322561666	51.59815552	1005.831393	28.3	2125.321318	0.000170218	519.7738045	259.8869023	99.86696311	0	0	0	0	0	0	0
0:25:27	-568.5067771	2393.651706	3.880143087	3.049792348	11.97284592	0.088110378	-3.023799466	51.59881953	1005.836652	28.3	2126.643763	0.00010894	519.7882749	259.8941375	99.86697639	0	0	0	0	0	0	0
0:25:27	-627.1106573	2371.442812	4.002771575	3.226707103	11.84406139	0.289310642	-2.756751658	51.5992445	1005.840017	28.3	2127.758929	6.97E-05	519.7975359	259.898768	99.86698489	0	0	0	0	0	0	0
0:25:27	-627.1106573	2371.442812	4.002771575	3.226707103	11.84406139	0.289310642	-2.756751658	51.5992445	1005.840017	28.3	2127.758929	6.97E-05	519.7975359	259.898768	99.86698489	0	0	0	0	0	0	0
0:25:27	-601.3447407	2345.31664	4.078773808	3.170292546	11.68991929	0.498078811	-2.453681061	51.59951648	1005.842171	28.3	2128.897714	4.46E-05	519.803463	259.9017315	99.86699033	0	0	0	0	0	0	0
0:25:27	-719.610434	2321.738249	4.182055237	3.267187229	11.55214835	0.671970439	-2.189555879	51.59969055	1005.843549	28.3	2129.826977	2.86E-05	519.8072563	259.9036282	99.86699381	0	0	0	0	0	0	0
0:25:27	-661.2595978	2298.0082	4.182115352	3.077279827	11.41669494	0.833301081	-1.933875763	51.59980195	1005.844432	28.3	2130.640225	1.83E-05	519.809684	259.904842	99.86699604	0	0	0	0	0	0	0
0:25:27	-661.2595978	2298.0082	4.182115352	3.077279827	11.41669494	0.833301081	-1.933875763	51.59980195	1005.844432	28.3	2130.640225	1.83E-05	519.809684	259.904842	99.86699604	0	0	0	0	0	0	0
0:25:27	-601.1767426	2273.828288	4.192793825	3.225899089	11.26968476	0.948592692	-1.672680488	51.59987325	1005.844996	28.3	2131.375664	1.17E-05	519.8112378	259.9056189	99.86699746	0	0	0	0	0	0	0
0:25:27	-553.6796353	2248.746384	4.097828048	3.160695417	11.13271825	0.974419323	-1.435115512	51.59991888	1005.845358	28.3	2131.977345	7.49E-06	519.8122322	259.9061161	99.86699838	0	0	0	0	0	0	0
0:25:27	-568.4730066	2225.919046	3.955849951	3.004565067	11.01337968	0.957188367	-1.235993928	51.59994808	1005.845589	28.3	2132.436261	4.79E-06	519.8128686	259.9064343	99.86699896	0	0	0	0	0	0	0
0:25:27	-568.4730066	2225.919046	3.955849951	3.004565067	11.01337968	0.957188367	-1.235993928	51.59994808	1005.845589	28.3	2132.436261	4.79E-06	519.8128686	259.9064343	99.86699896	0	0	0	0	0	0	0
0:25:27	-501.2258442	2200.911309	3.802943969	2.845201643	10.87964299	0.893880555	-1.033396114	51.59996677	1005.168337	28.3	2132.811647	3.07E-06	519.8132759	259.906638	99.86699934	0	0	0	0	0	0	0
0:25:27	-490.0626603	2178.687158	3.62800414	2.738609051	10.76733152	0.822323555	-0.870253513	51.59997873	1004.192976	28.3	2133.067694	1.96E-06	519.8135366	259.9067683	99.86699957	0	0	0	0	0	0	0
0:25:27	-490.0626603	2178.687158	3.62800414	2.738609051	10.76733152	0.822323555	-0.870253513	51.59997873	1004.192976	28.3	2133.067694	1.96E-06	519.8135366	259.9067683	99.86699957	0	0	0	0	0	0	0
0:25:27	-393.5618626	2159.234261	3.41612265	2.487109793	10.66541217	0.750527075	-0.732122248	51.59998639	1003.568744	28.3	2130.037804	1.26E-06	519.8137034	259.9068517	99.86699973	0	0	0	0	0	0	0
0:25:27	-466.7231921	2136.505207	2.887678496	2.143230267	10.57218379	0.653177328	-0.602518239	51.67199129	1003.169236	28.3	2117.819475	8.04E-07	519.8138102	259.9069051	99.86699983	0	0	0	0	0	0	0
0:25:27	-348.2368029	2119.013613	2.505634237	2.005587371	10.50143763	0.57603349	-0.496811673	51.71807443	1002.913551	28.3	2107.054744	5.14E-07	519.8138785	259.9069393	99.86699989	0	0	0	0	0	0	0
0:25:27	-289.5532339	2104.757912	2.171245912	1.789255918	10.44492008	0.511381434	-0.407159471	51.74756763	1002.749913	28.3	2097.027436	0.144000329	519.8139223	259.9069611	99.86699993	0	0	0	0	0	0	0
0:25:27	-289.5532339	2104.757912	2.171245912	1.789255918	10.44492008	0.511381434	-0.407159471	51.74756763	1002.749913	28.3	2097.027436	0.144000329	519.8139223	259.9069611	99.86699993	0	0	0	0	0	0	0
0:25:27	-280.2963497	2092.406424	1.869997384	1.436323787	10.39914885	0.453964117	-0.326742061	51.76644328	1002.645184	28.3	2087.458919	0.236160211	519.8139502	259.9069751	99.86699995	0	0	0	0	0	0	0
0:25:27	-280.2963497	2092.406424	1.869997384	1.436323787	10.39914885	0.453964117	-0.326742061	51.76644328	1002.645184	28.3	2087.458919	0.236160211	519.8139502	259.9069751	99.86699995	0	0	0	0	0	0	0
0:25:27	-229.1258238	2083.452191	1.596758325	1.360887224	10.36741526	0.412017035	-0.259154919	51.7785237	1002.578158	28.3	2080.285788	0.403142535	519.8139682	259.9069841	99.86699997	0	0	0	0	0	0	0
0:25:27	-196.6209272	2077.363722	1.484885328	1.275967823	10.34430577	0.383170903	-0.204219148	51.78625517	1002.535261	28.3	2075.127464	0.510011222	519.8139796	259.9069898	99.86699998	0	0	0	0	0	0	0
0:25:27	-196.6209272	2077.363722	1.484885328	1.275967823	10.34430577	0.383170903	-0.204219148	51.78625517	1002.535261	28.3	2075.127464	0.510011222	519.8139796	259.9069898	99.86699998	0	0	0	0	0	0	0
0:25:27	-223.6339534	2072.134342	1.36928661	1.144459407	10.32511569	0.358189378	-0.150180255	51.79120331	1002.507807	28.3	2070.703137	0.614407182	519.813987	259.9069935	99.86699999	0	0	0	0	0	0	0
0:25:27	-133.1844502	2068.647219	1.23246343	1.01389402	10.31103404	0.341401202	-0.101635363	51.79437012	1002.490237	28.3	2067.451088	0.681220597	519.8139917	259.9069958	99.86699999	0	0	0	0	0	0	0
0:25:27	-133.1844502	2068.647219	1.23246343	1.01389402	10.31103404	0.341401202	-0.101635363	51.79437012	1002.490237	28.3	2067.451088	0.681220597	519.8139917	259.9069958	99.86699999	0	0	0	0	0	0	0
0:25:28	-71.43444812	2066.02322	1.166496596	0.962372173	10.30202179	0.328736769	-0.060966632	51.79639688	1002.478991	28.3	2065.119896	0.759981182	519.8139947	259.9069973	99.867	0	0	0	0	0	0	0
0:25:28	-50.1213268	2064.962821	1.145397821	0.943038191	10.29625394	0.323751532	-0.023858645	51.797694	1002.471794	28.3	2063.629654	0.810387956	519.8139966	259.9069983	99.867	0	0	0	0	0	0	0
0:25:28	-50.1213268	2064.962821	1.145397821	0.943038191	10.29625394	0.323751532	-0.023858645	51.797694	1002.471794	28.3	2063.629654	0.810387956	519.8139966	259.9069983	99.867	0	0	0	0	0	0	0
0:25:28	-45.05336915	2063.927605	1.078774606	0.848344442	10.29256252	0.318640981	0.008410467	51.79852416	1002.467188	28.3	2062.674378	0.842648292	519.8139978	259.9069989	99.867	0	0	0	0	0	0	0
0:25:28	-62.24507626	2062.729387	1.117695748	0.947940443	10.28840002	0.312850228	0.037942699	51.79905546	1002.464241	28.3	2061.527922	0.863294907	519.8139986	259.9069993	99.867	0	0	0	0	0	0	0
0:25:28	-62.24507626	2062.729387	1.117695748	0.947940443	10.28840002	0.312850228	0.037942699	51.79905546	1002.464241	28.3	2061.527922	0.863294907	519.8139986	259.9069993	99.867	0	0	0	0	0	0	0
0:25:28	-39.8368488	2062.282848	1.111285278	0.922401883	10.28573601	0.310744146	0.063603327	51.7993955	1002.462354	28.3	2060.79863	0.87650874	519.8139991	259.9069996	99.867	0	0	0	0	0	0	0
0:25:28	-17.65962323	2062.147103	1.109662578	0.919017205	10.28403105	0.310156253	0.08746613	51.79961312	1002.461147	28.3	2060.337163	0.884965594	519.8139994	259.9069997	99.867	0	0	0	0	0	0	0
0:25:28	-17.65962323	2062.147103	1.109662578	0.919017205	10.28403105	0.310156253	0.08746613	51.79961312	1002.461147	28.3	2060.337163	0.884965594	519.8139994	259.9069997	99.867	0	0	0	0	0	0	0
0:25:28	3.88536113	2061.923826	1.09702405	0.766491011	10.28293987	0.308980002	0.108258323	51.7997524	1002.460374	28.3	2060.045745	0.89037798	519.8139996	259.9069998	99.867	0	0	0	0	0	0	0
0:25:28	-4.529928877	2061.866648	1.034135392	0.865034247	10.28224152	0.308747201	0.127725327	51.79984153	1002.459879	28.3	2059.864636	0.893841907	519.8139998	259.9069999	99.867	0	0	0	0	0	0	0
0:25:28	-4.529928877	2061.866648	1.034135392	0.865034247	10.28224152	0.308747201	0.127725327	51.79984153	1002.459879	28.3	2059.864636	0.893841907	519.8139998	259.9069999	99.867	0	0	0	0	0	0	0
0:25:28	-4.529928877	2061.866648	1.034135392	0.865034247	10.28224152	0.308747201	0.127725327	51.79984153	1002.459879	28.3	2059.864636	0.893841907	519.8139998	259.9069999	99.867	0	0	0	0	0	0	0
0:25:28	-40.17243448	2061.219735	1.071686651	0.917221918	10.28179457	0.305478209	0.144424209	51.79989858	1002.459563	28.3	2059.738287	0.896058821	519.8139998	259.9069999	99.867	0	0	0	0	0	0	0
0:25:28	-76.61087807	2061.16923	1.077679457	0.970662028	10.28150853	0.305306054	0.160031494	51.79993509	1002.45936	28.3	2059.173904	0.897477645	519.8139999	259.907	99.867	0	0	0	0	0	0	0
0:25:28	-152.553242	2059.981987	1.048314852	0.971343698	10.28132546	0.299315874	0.174860156	51.79995846	1001.95379	28.3	2058.567978	0.898385693	519.8139999	259.907	99.867	0	0	0	0	0	0	0
0:25:28	-152.553242	2059.981987	1.048314852	0.971343698	10.28132546	0.299315874	0.174860156	51.79995846	1001.95379	28.3	2058.567978	0.898385693	519.8139999	259.907	99.867	0	0	0	0	0	0	0
0:25:28	-35.66351486	2060.784032	1.002961505	0.845779967	10.28120829	0.30328216	0.1872305	51.79997341	1001.630226	28.3	2058.185106	0.898966843	519.814	259.907	99.867	0	0	0	0	0	0	0
0:25:28	-35.66351486	2060.784032	1.002961505	0.845779967	10.28120829	0.30328216	0.1872305	51.79997341	1001.630226	28.3	2058.185106	0.898966843	519.814	259.907	99.867	0	0	0	0	0	0	0
0:25:28	-7.837329508	2061.05054	0.985335363	0.914339179	10.28113331	0.304740582	0.19798752	51.33198298	1001.423145	28.3	2057.945948	0.93533878	514.97056	257.48528	99.86304	0	0	0	0	0	0	0
0:25:28	-36.40553089	2060.933106	0.989214633	0.977217074	10.28108532	0.304153973	0.208152013	51.03246911	1001.290613	28.3	2057.799967	0.958616819	511.8707584	255.9353792	99.8605056	0	0	0	0	0	0	0
0:25:28	-60.73193977	2061.160628	1.046497365	0.816018928	10.2792546	0.305298542	0.217137288	50.84078023	1001.205792	28.3	2057.712939	0.973514764	509.8868854	254.9434427	99.85888358	0	0	0	0	0	0	0
0:25:28	-60.73193977	2061.160628	1.046497365	0.816018928	10.2792546	0.305298542	0.217137288	50.84078023	1001.205792	28.3	2057.712939	0.973514764	509.8868854	254.9434427	99.85888358	0	0	0	0	0	0	0
0:25:28	-58.42704145	2060.263442	1.007158314	0.823452114	10.27808295	0.300831067	0.225407864	50.71809935	1001.151507	28.3	2057.661721	0.983049449	508.6172066	254.3086033	99.85784549	0	0	0	0	0	0	0
0:25:28	-5.907826528	2059.729483	0.909901321	0.714489353	10.27733309	0.298091883	0.232301033	50.63958358	1001.116764	28.3	2057.540381	0.989151647	507.8046122	253.9023061	99.85718112	0	0	0	0	0	0	0
0:25:28	-5.907826528	2059.729483	0.909901321	0.714489353	10.27733309	0.298091883	0.232301033	50.63958358	1001.116764	28.3	2057.540381	0.989151647	507.8046122	253.9023061	99.85718112	0	0	0	0	0	0	0
0:25:28	-25.49980898	2059.433029	0.965016845	0.690553186	10.27685317	0.296738805	0.237992661	50.58933349	1001.094529	28.3	2057.463844	0.993057054	507.2845518	253.6422759	99.85675591	0	0	0	0	0	0	0
0:25:28	26.93388225	2059.856099	0.883850781	0.738674039	10.27654603	0.298752835	0.243075303	50.55717344	1001.080299	28.3	2057.27642	0.995556515	506.9517132	253.4758566	99.85648379	0	0	0	0	0	0	0
0:25:28	-14.83835536	2059.676543	0.8657045	0.568831385	10.27634946	0.297881815	0.248128194	50.536591	1001.071191	28.3	2057.046909	0.997156169	506.7386964	253.3693482	99.85630962	0	0	0	0	0	0	0
0:25:28	-14.83835536	2059.676543	0.8657045	0.568831385	10.27634946	0.297881815	0.248128194	50.536591	1001.071191	28.3	2057.046909	0.997156169	506.7386964	253.3693482	99.85630962	0	0	0	0	0	0	0
0:25:28	33.86081257	2059.523548	0.88609088	0.759972086	10.27622365	0.297204361	0.252442044	50.52341824	1001.065362	28.3	2056.903822	0.998179948	506.6023657	253.3011829	99.85619816	0	0	0	0	0	0	0
0:25:29	33.86081257	2059.523548	0.88609088	0.759972086	10.27622365	0.297204361	0.252442044	50.52341824	1001.065362	28.3	2056.903822	0.998179948	506.6023657	253.3011829	99.85619816	0	0	0	0	0	0	0
0:25:29	10.71964005	2059.19351	0.859898163	0.741102135	10.27614314	0.292890791	0.256242908	50.51498767	1001.061632	28.3	2056.670646	0.998835167	506.5151141	253.257557	99.85612682	0	0	0	0	0	0	0
0:25:29	60.20804963	2059.539767	0.887734824	0.839625367	10.27509161	0.295530106	0.259795461	50.50959211	1001.059244	28.3	2056.410693	0.999254507	506.459273	253.2296365	99.85608117	0	0	0	0	0	0	0
0:25:29	51.96391176	2059.480691	0.891070288	0.892760235	10.27361863	0.295819268	0.262949095	50.50613895	1001.057716	28.3	2056.248564	0.999522884	506.4235347	253.2117674	99.85605195	0	0	0	0	0	0	0
0:25:29	51.96391176	2059.480691	0.891070288	0.892760235	10.27361863	0.295819268	0.262949095	50.50613895	1001.057716	28.3	2056.248564	0.999522884	506.4235347	253.2117674	99.85605195	0	0	0	0	0	0	0
0:25:29	119.1151435	2059.184242	0.874484984	0.80376655	10.27267592	0.294604332	0.265687421	50.50392893	1001.056739	28.3	2055.970721	0.999694646	506.4006622	253.2003311	99.85603325	0	0	0	0	0	0	0
0:25:29	30.19577186	2058.614275	0.91223039	0.640890592	10.27207259	0.292026772	0.267799949	50.50251451	1001.056113	28.3	2055.651661	0.999804573	506.3860238	253.1930119	99.85602128	0	0	0	0	0	0	0
0:25:29	5.689533989	2058.641376	0.949067449	0.551849979	10.27168646	0.292297134	0.269871968	50.50160929	1001.055712	28.3	2055.453223	0.999874927	506.3766552	253.1883276	99.85601362	0	0	0	0	0	0	0
0:25:29	5.689533989	2058.641376	0.949067449	0.551849979	10.27168646	0.292297134	0.269871968	50.50160929	1001.055712	28.3	2055.453223	0.999874927	506.3766552	253.1883276	99.85601362	0	0	0	0	0	0	0
0:25:29	-48.80969825	2057.962921	0.907443168	0.384463987	10.26963933	0.289030166	0.271718059	50.50102995	1001.055456	28.3	2055.331303	0.999919953	506.3706594	253.1853297	99.85600872	0	0	0	0	0	0	0
0:25:29	21.76179312	2057.790909	0.873563627	0.409176951	10.26832917	0.288339306	0.273259558	50.50065916	1001.055292	28.3	2055.178434	0.99994877	506.366822	253.183411	99.85600558	0	0	0	0	0	0	0
0:25:29	21.76179312	2057.790909	0.873563627	0.409176951	10.26832917	0.288339306	0.273259558	50.50065916	1001.055292	28.3	2055.178434	0.99994877	506.366822	253.183411	99.85600558	0	0	0	0	0	0	0
0:25:29	2.884667598	2057.694462	0.936800721	0.552353249	10.26749067	0.287857156	0.274606117	50.50042187	1001.055187	28.3	2055.084358	0.999967213	506.3643661	253.182183	99.85600357	0	0	0	0	0	0	0
0:25:29	-114.1107727	2056.617056	0.908272462	0.682186079	10.26695403	0.28234858	0.275467915	50.50026999	1001.055119	28.3	2054.547189	0.999979016	506.3627943	253.1813971	99.85600228	0	0	0	0	0	0	0
0:25:29	-81.44301455	2056.845436	0.863894376	0.778919091	10.26661058	0.283543091	0.276379466	50.5001728	999.6633165	28.3	2054.211321	1.03598657	506.3617883	253.1808942	99.85600146	0	0	0	0	0	0	0
0:25:29	101.5354307	2058.319319	0.8322124	0.731788218	10.26639077	0.290907578	0.277162858	50.50011059	998.7725625	28.3	2054.001805	1.059031405	506.3611445	253.1805723	99.85600094	0	0	0	0	0	0	0
0:25:29	101.5354307	2058.319319	0.8322124	0.731788218	10.26639077	0.290907578	0.277162858	50.50011059	998.7725625	28.3	2054.001805	1.059031405	506.3611445	253.1805723	99.85600094	0	0	0	0	0	0	0
0:25:29	85.96699564	2057.562844	0.825415936	0.73222446	10.26625009	0.28734085	0.277824229	50.54007078	998.20248	28.3	2053.873155	1.073780099	506.3607325	253.1803663	99.8560006	0	0	0	0	0	0	0
0:25:29	85.96699564	2057.562844	0.825415936	0.73222446	10.26625009	0.28734085	0.277824229	50.54007078	998.20248	28.3	2053.873155	1.073780099	506.3607325	253.1803663	99.8560006	0	0	0	0	0	0	0
0:25:29	114.1419572	2057.40774	0.816306199	0.759823654	10.26616006	0.286538144	0.278247507	50.5976453	997.8376272	28.3	2053.794539	1.083219264	506.3604688	253.1802344	99.85600038	0	0	0	0	0	0	0
0:25:29	126.9276526	2057.518234	0.859835967	0.663927139	10.26610244	0.287144412	0.278878404	50.63449299	997.6041214	28.3	2053.751705	1.089260329	506.3603	253.18015	99.85600025	0	0	0	0	0	0	0
0:25:29	62.16933767	2057.95387	0.889375019	0.510953369	10.26606556	0.289332424	0.279642179	50.65807551	997.4546777	28.3	2053.730411	1.09312661	506.360192	253.180096	99.85600016	0	0	0	0	0	0	0
0:25:29	62.16933767	2057.95387	0.889375019	0.510953369	10.26606556	0.289332424	0.279642179	50.65807551	997.4546777	28.3	2053.730411	1.09312661	506.360192	253.180096	99.85600016	0	0	0	0	0	0	0
0:25:29	27.46121611	2057.591557	0.901240012	0.596050156	10.26604196	0.287532751	0.280330994	50.67316833	997.3590337	28.3	2053.725263	1.095601031	506.3601229	253.1800614	99.8560001	0	0	0	0	0	0	0
0:25:29	-6.049781689	2057.070836	0.893673608	0.5133121	10.26538685	0.285020961	0.280731836	50.68282773	997.2978216	28.3	2053.725448	1.09718466	506.3600787	253.1800393	99.85600006	0	0	0	0	0	0	0
0:25:29	20.44837972	2057.019855	0.867031109	0.500119744	10.26416759	0.284693415	0.281028375	50.68900975	997.2586458	28.3	2053.729207	1.098198182	506.3600503	253.1800252	99.85600004	0	0	0	0	0	0	0
0:25:29	10.32528302	2057.006627	0.83193991	0.415276636	10.26338726	0.284563786	0.28137816	50.69296624	997.2335733	28.3	2053.736573	1.098846837	506.3600322	253.1800161	99.85600003	0	0	0	0	0	0	0
0:25:29	10.32528302	2057.006627	0.83193991	0.415276636	10.26338726	0.284563786	0.28137816	50.69296624	997.2335733	28.3	2053.736573	1.098846837	506.3600322	253.1800161	99.85600003	0	0	0	0	0	0	0
0:25:29	30.36570113	2057.025801	0.866761542	0.511177047	10.26288784	0.284600823	0.281602023	50.69549839	997.2175269	28.3	2053.607086	1.099261975	506.3600206	253.1800103	99.85600002	0	0	0	0	0	0	0
0:25:29	-0.738871275	2055.772913	0.839007387	0.70163331	10.26256822	0.278344527	0.281385294	50.69711897	997.2072572	28.3	2053.047135	1.099527664	506.3600132	253.1800066	99.85600001	0	0	0	0	0	0	0
0:25:30	-0.738871275	2055.772913	0.839007387	0.70163331	10.26256822	0.278344527	0.281385294	50.69711897	997.2072572	28.3	2053.047135	1.099527664	506.3600132	253.1800066	99.85600001	0	0	0	0	0	0	0
0:25:30	-8.762077616	2056.236224	0.794684728	0.666285318	10.26236366	0.280620497	0.281446588	50.69815614	997.2006846	28.3	2052.694847	1.099697705	506.3600084	253.1800042	99.85600001	0	0	0	0	0	0	0
0:25:30	-50.90552967	2055.980304	0.840638226	0.753542604	10.26223274	0.279357118	0.281285817	50.69881993	997.1964782	28.3	2052.478582	1.099806531	506.3600054	253.1800027	99.856	0	0	0	0	0	0	0
0:25:30	2.772981008	2056.059514	0.782448464	0.797987266	10.26214896	0.279668556	0.281182923	50.69924476	997.193786	28.3	2052.344412	1.09987618	506.3600035	253.1800017	99.856	0	0	0	0	0	0	0
0:25:30	2.772981008	2056.059514	0.782448464	0.797987266	10.26214896	0.279668556	0.281182923	50.69924476	997.193786	28.3	2052.344412	1.09987618	506.3600035	253.1800017	99.856	0	0	0	0	0	0	0
0:25:30	68.62314785	2056.668209	0.838167017	0.792231851	10.26209533	0.282747876	0.28111707	50.69951664	997.1920631	28.3	2052.266184	1.099920755	506.3600022	253.1800011	99.856	0	0	0	0	0	0	0
0:25:30	68.62314785	2056.668209	0.838167017	0.792231851	10.26209533	0.282747876	0.28111707	50.69951664	997.1920631	28.3	2052.266184	1.099920755	506.3600022	253.1800011	99.856	0	0	0	0	0	0	0
0:25:30	158.0239346	2057.477774	0.796026891	0.761748384	10.26206101	0.28679864	0.281274925	50.69969065	997.1909604	28.3	2052.225638	1.099949283	506.3600014	253.1800007	99.856	0	0	0	0	0	0	0
0:25:30	199.4681582	2056.979215	0.79749721	0.692638966	10.26203905	0.28431113	0.281175952	50.69980202	997.1902546	28.3	2052.204328	1.099967541	506.3600009	253.1800005	99.856	0	0	0	0	0	0	0
0:25:30	121.0336212	2056.870058	0.841158215	0.713208938	10.26202499	0.283839123	0.281112609	50.69987329	997.189803	28.3	2052.19793	1.099979226	506.3600006	253.1800003	99.856	0	0	0	0	0	0	0
0:25:30	121.0336212	2056.870058	0.841158215	0.713208938	10.26202499	0.283839123	0.281112609	50.69987329	997.189803	28.3	2052.19793	1.099979226	506.3600006	253.1800003	99.856	0	0	0	0	0	0	0
0:25:30	13.92959758	2056.065477	0.792061257	0.78045372	10.26201599	0.276217039	0.28087207	50.69991891	997.1895139	28.3	2052.199915	1.099986705	506.3600004	253.1800002	99.856	0	0	0	0	0	0	0
0:25:30	37.08970245	2056.423465	0.837679205	0.763370381	10.26201024	0.251298905	0.279598125	50.6999481	997.1893289	28.3	2052.206106	1.099991491	506.3600002	253.1800001	99.856	0	0	0	0	0	0	0
0:25:30	-9.817950431	2056.370858	0.771434691	0.639397044	10.26444655	0.109631299	0.2673828	50.69996678	998.8228105	28.3	2052.220508	1.099994554	506.3600002	253.1800001	99.856	0	0	0	0	0	0	0
0:25:30	-9.817950431	2056.370858	0.771434691	0.639397044	10.26444655	0.109631299	0.2673828	50.69996678	998.8228105	28.3	2052.220508	1.099994554	506.3600002	253.1800001	99.856	0	0	0	0	0	0	0
0:25:30	21.74967172	2056.744429	0.725838202	0.626414108	10.26860579	-0.070115969	0.246764992	50.69997874	1001.175119	28.3	2052.235605	1.099996515	506.3600001	253.18	99.856	0	0	0	0	0	0	0
0:25:30	21.74967172	2056.744429	0.725838202	0.626414108	10.26860579	-0.070115969	0.246764992	50.69997874	1001.175119	28.3	2052.235605	1.099996515	506.3600001	253.18	99.856	0	0	0	0	0	0	0
0:25:30	93.9227899	2058.170715	0.622656449	0.545705029	10.28146771	-0.38423422	0.192649595	50.75998639	1002.680596	28.3	2052.257947	1.099997769	507.8102001	253.905	99.8572	0	0	0	0	0	0	0
0:25:30	112.9658255	2059.581697	0.570260128	0.234131219	10.29833933	-0.695789901	0.128935741	50.84639129	1003.644101	28.3	2052.282646	1.099998572	509.898488	254.949	99.858928	0	0	0	0	0	0	0
0:25:30	112.9658255	2059.581697	0.570260128	0.234131219	10.29833933	-0.695789901	0.128935741	50.84639129	1003.644101	28.3	2052.282646	1.099998572	509.898488	254.949	99.858928	0	0	0	0	0	0	0
0:25:30	103.9825683	2062.057286	0.453126482	0.04476398	10.31893717	-1.023585536	0.047638874	50.90169043	1004.260745	28.3	2052.316974	1.099999086	511.2349923	255.61716	99.86003392	0	0	0	0	0	0	0
0:25:30	52.09960374	2065.674663	0.431280948	0.014968947	10.34515979	-1.426694743	-0.078111121	50.93708187	1004.655397	28.3	2052.377423	1.099999415	512.0903551	256.0447824	99.86074171	0	0	0	0	0	0	0
0:25:30	52.09960374	2065.674663	0.431280948	0.014968947	10.34515979	-1.426694743	-0.078111121	50.93708187	1004.655397	28.3	2052.377423	1.099999415	512.0903551	256.0447824	99.86074171	0	0	0	0	0	0	0
0:25:30	204.7947064	2070.471104	0.360659807	0.050020126	10.37382227	-1.807204636	-0.215071117	50.9597324	1004.907974	28.3	2052.449871	1.099999626	512.6377873	256.3184607	99.86119469	0	0	0	0	0	0	0
0:25:30	122.5705721	2074.985507	0.377542276	0.018332881	10.40504625	-2.199130967	-0.371645515	50.97422874	1005.069623	28.3	2052.542837	1.09999976	512.9881438	256.4936149	99.8614846	0	0	0	0	0	0	0
0:25:30	122.5705721	2074.985507	0.377542276	0.018332881	10.40504625	-2.199130967	-0.371645515	50.97422874	1005.069623	28.3	2052.542837	1.09999976	512.9881438	256.4936149	99.8614846	0	0	0	0	0	0	0
0:25:30	161.6034903	2086.714876	0.157924516	-0.358367652	10.48403014	-3.055264844	-0.775730003	50.98944409	1005.239291	28.3	2052.822823	1.099999902	513.3558781	256.6774567	99.86178889	0	0	0	0	0	0	0
0:25:30	161.6034903	2086.714876	0.157924516	-0.358367652	10.48403014	-3.055264844	-0.775730003	50.98944409	1005.239291	28.3	2052.822823	1.099999902	513.3558781	256.6774567	99.86178889	0	0	0	0	0	0	0
0:25:30	288.3801538	2093.222641	0.034151691	-0.325475297	10.52533929	-3.4373295	-0.979307202	50.99324422	1005.281666	28.3	2052.980607	1.099999937	513.447722	256.7233723	99.86186489	0	0	0	0	0	0	0
0:25:30	225.2254184	2102.01205	0.025337082	-0.32270419	10.57849715	-3.88193088	-1.243556609	50.9956763	1005.308786	28.3	2053.216748	1.09999996	513.5065021	256.7527582	99.86191353	0	0	0	0	0	0	0
0:25:30	225.2254184	2102.01205	0.025337082	-0.32270419	10.57849715	-3.88193088	-1.243556609	50.9956763	1005.308786	28.3	2053.216748	1.09999996	513.5065021	256.7527582	99.86191353	0	0	0	0	0	0	0
0:25:31	176.0475078	2109.668192	-0.019144268	-0.346010682	10.62683817	-4.277235763	-1.48987623	50.99723283	1005.326143	28.3	2053.454559	1.099999974	513.5441213	256.7715653	99.86194466	0	0	0	0	0	0	0
0:25:31	122.254365	2117.265843	-0.056692331	-0.518726836	10.67977643	-4.670990888	-1.749840787	50.99822901	1005.337252	28.3	2053.742838	1.079999984	513.5681977	256.7836018	99.86196458	0	0	0	0	0	0	0
0:25:31	122.254365	2117.265843	-0.056692331	-0.518726836	10.67977643	-4.670990888	-1.749840787	50.99822901	1005.337252	28.3	2053.742838	1.079999984	513.5681977	256.7836018	99.86196458	0	0	0	0	0	0	0
0:25:31	122.9860336	2126.986899	-0.193283092	-0.590545175	10.74517692	-5.081074169	-2.041938104	50.99886657	1005.344361	28.3	2054.082096	1.051199989	513.5836065	256.7913051	99.86197733	0	0	0	0	0	0	0
0:25:31	147.9754215	2137.899416	-0.422421179	-0.885908912	10.81795323	-5.476127468	-2.336640386	50.9992746	1005.348911	28.3	2054.459742	1.032767993	513.5934682	256.7962353	99.86198549	0	0	0	0	0	0	0
0:25:31	147.9754215	2137.899416	-0.422421179	-0.885908912	10.81795323	-5.476127468	-2.336640386	50.9992746	1005.348911	28.3	2054.459742	1.032767993	513.5934682	256.7962353	99.86198549	0	0	0	0	0	0	0
0:25:31	191.5352298	2148.771866	-0.575709554	-0.888781704	10.88937006	-5.837481579	-2.619089847	50.99953575	1005.351823	28.3	2054.853835	1.020971516	513.5997796	256.7993906	99.86199072	0	0	0	0	0	0	0
0:25:31	195.9755416	2171.226595	-0.878483292	-0.910008232	11.03671747	-6.407118569	-3.097950002	50.9997623	1005.354349	28.3	2055.638811	1.010737416	513.6052552	256.802128	99.86199525	0	0	0	0	0	0	0
0:25:31	195.9755416	2171.226595	-0.878483292	-0.910008232	11.03671747	-6.407118569	-3.097950002	50.9997623	1005.354349	28.3	2055.638811	1.010737416	513.6052552	256.802128	99.86199525	0	0	0	0	0	0	0
0:25:31	334.3695066	2186.395501	-1.028949307	-0.990285269	11.13365918	-6.734355884	-3.389048001	50.99984787	1005.355304	28.3	2056.174359	1.006871946	513.6073233	256.8031619	99.86199696	0	0	0	0	0	0	0
0:25:31	341.6654053	2194.230601	-1.127759445	-0.956228215	11.18352735	-6.887884707	-3.531838401	50.9998783	1005.355643	28.3	2056.459287	1.005497557	513.6080586	256.8035295	99.86199757	0	0	0	0	0	0	0
0:25:31	341.6654053	2194.230601	-1.127759445	-0.956228215	11.18352735	-6.887884707	-3.531838401	50.9998783	1005.355643	28.3	2056.459287	1.005497557	513.6080586	256.8035295	99.86199757	0	0	0	0	0	0	0
0:25:31	446.3541794	2217.323065	-1.327326045	-1.157266058	11.3280175	-7.266046213	-3.910416577	50.99992211	1005.356131	28.3	2057.344344	1.003518436	513.6091175	256.8040589	99.86199844	0	0	0	0	0	0	0
0:25:31	435.2974348	2240.235881	-1.512768669	-1.294410277	11.4712112	-7.599669576	-4.261826609	50.99995015	1005.735044	28.3	2058.26026	0.982251799	513.6097952	256.8043977	99.861999	0	0	0	0	0	0	0
0:25:31	495.2395983	2261.006444	-1.659091948	-1.318742577	11.60197517	-7.880348529	-4.56816903	50.9999681	1006.280428	28.3	2059.131886	0.952641152	513.6102289	256.8046145	99.86199936	0	0	0	0	0	0	0
0:25:31	495.2395983	2261.006444	-1.659091948	-1.318742577	11.60197517	-7.880348529	-4.56816903	50.9999681	1006.280428	28.3	2059.131886	0.952641152	513.6102289	256.8046145	99.86199936	0	0	0	0	0	0	0
0:25:31	404.4326229	2286.463404	-1.832778847	-1.407595249	11.76366411	-8.176783058	-4.915708179	50.97997958	1006.629474	28.3	2060.297087	0.913690337	513.6105065	256.8047533	99.86199959	0	0	0	0	0	0	0
0:25:31	447.7498787	2314.494339	-1.978658462	-1.69034096	11.93526503	-8.445021157	-5.259533235	50.95118693	1006.852863	28.3	2061.608016	0.872761816	513.6106842	256.8048421	99.86199974	0	0	0	0	0	0	0
0:25:31	447.7498787	2314.494339	-1.978658462	-1.69034096	11.93526503	-8.445021157	-5.259533235	50.95118693	1006.852863	28.3	2061.608016	0.872761816	513.6106842	256.8048421	99.86199974	0	0	0	0	0	0	0
0:25:31	394.9494423	2341.880377	-2.124661416	-1.779698214	12.10256962	-8.675533541	-5.57730127	50.93275964	1006.995833	28.3	2062.96713	0.846567562	513.6107979	256.8048989	99.86199983	0	0	0	0	0	0	0
0:25:31	473.1658031	2367.659761	-2.128383306	-1.775886857	12.25316456	-8.855701466	-5.852152813	50.92096617	1007.087333	28.3	2064.257843	0.82980324	513.6108706	256.8049353	99.86199989	0	0	0	0	0	0	0
0:25:31	473.1658031	2367.659761	-2.128383306	-1.775886857	12.25316456	-8.855701466	-5.852152813	50.92096617	1007.087333	28.3	2064.257843	0.82980324	513.6108706	256.8049353	99.86199989	0	0	0	0	0	0	0
0:25:31	520.686314	2399.076167	-2.096365316	-1.806967589	12.42858532	-9.018208938	-6.1558178	50.91341835	1007.145893	28.3	2065.95878	0.799074073	513.6109172	256.8049586	99.86199993	0	0	0	0	0	0	0
0:25:31	466.5242009	2425.886307	-1.997873802	-1.756699257	12.5808146	-9.14185372	-6.412923392	50.90858774	1007.183372	28.3	2067.539499	0.763407407	513.610947	256.8049735	99.86199996	0	0	0	0	0	0	0
0:25:31	466.5242009	2425.886307	-1.997873802	-1.756699257	12.5808146	-9.14185372	-6.412923392	50.90858774	1007.183372	28.3	2067.539499	0.763407407	513.610947	256.8049735	99.86199996	0	0	0	0	0	0	0
0:25:31	525.5866199	2480.253999	-1.958533909	-1.810692816	12.88375926	-9.273724084	-6.888973421	50.90351754	1007.222709	28.3	2071.144678	0.689971674	513.6109783	256.8049891	99.86199998	0	0	0	0	0	0	0
0:25:31	525.5866199	2480.253999	-1.958533909	-1.810692816	12.88375926	-9.273724084	-6.888973421	50.90351754	1007.222709	28.3	2071.144678	0.689971674	513.6109783	256.8049891	99.86199998	0	0	0	0	0	0	0
0:25:31	548.3713967	2506.5168	-1.867181702	-1.718643402	13.02876593	-9.241023414	-7.09750299	50.90225123	1007.232534	28.3	2073.094474	0.657581871	513.6109861	256.8049931	99.86199999	0	0	0	0	0	0	0
0:25:31	594.9780539	2533.049192	-1.628516289	-1.507811777	13.16381019	-9.069854985	-7.275961913	50.90144078	1007.238822	28.3	2075.128863	0.600852398	513.6109911	256.8049956	99.86199999	0	0	0	0	0	0	0
0:25:32	594.9780539	2533.049192	-1.628516289	-1.507811777	13.16381019	-9.069854985	-7.275961913	50.90144078	1007.238822	28.3	2075.128863	0.600852398	513.6109911	256.8049956	99.86199999	0	0	0	0	0	0	0
0:25:32	512.8188745	2559.552243	-1.221450425	-1.204359537	13.28811852	-8.72674719	-7.419575625	50.9009221	1007.242846	28.3	2077.463553	0.564545534	513.6109943	256.8049972	99.862	0	0	0	0	0	0	0
0:25:32	451.7342397	2582.579515	-0.793248272	-0.948990104	13.38599586	-8.308478202	-7.5148884	50.90059015	1007.245421	28.3	2079.812754	0.505309142	513.6109964	256.8049982	99.862	0	0	0	0	0	0	0
0:25:32	332.2181534	2599.41565	-0.327758894	-0.682913667	13.45547735	-7.877426049	-7.564728576	50.90037769	1007.24707	28.3	2082.097882	0.467397851	513.6109977	256.8049988	99.862	0	0	0	0	0	0	0
0:25:32	332.2181534	2599.41565	-0.327758894	-0.682913667	13.45547735	-7.877426049	-7.564728576	50.90037769	1007.24707	28.3	2082.097882	0.467397851	513.6109977	256.8049988	99.862	0	0	0	0	0	0	0
0:25:32	225.4057382	2613.048056	0.078674308	-0.173264747	13.4999455	-7.369032671	-7.559346289	50.90024172	1007.248125	28.3	2084.743525	0.371134625	513.6109985	256.8049993	99.862	0	0	0	0	0	0	0
0:25:32	146.0838724	2620.741836	0.387751557	0.152990562	13.52280512	-6.91242091	-7.523381625	50.9001547	1007.2488	28.3	2087.133856	0.30952616	513.610999	256.8049995	99.862	0	0	0	0	0	0	0
0:25:32	146.0838724	2620.741836	0.387751557	0.152990562	13.52280512	-6.91242091	-7.523381625	50.9001547	1007.2488	28.3	2087.133856	0.30952616	513.610999	256.8049995	99.862	0	0	0	0	0	0	0
0:25:32	146.0838724	2620.741836	0.387751557	0.152990562	13.52280512	-6.91242091	-7.523381625	50.9001547	1007.2488	28.3	2087.133856	0.30952616	513.610999	256.8049995	99.862	0	0	0	0	0	0	0
0:25:32	-8.318148252	2625.340456	0.944479038	0.534077734	13.50800498	-5.953721205	-7.326692313	50.90006337	1007.249508	28.3	2092.146259	0.196061915	513.6109996	256.8049998	99.862	0	0	0	0	0	0	0
0:25:32	-8.318148252	2625.340456	0.944479038	0.534077734	13.50800498	-5.953721205	-7.326692313	50.90006337	1007.249508	28.3	2092.146259	0.196061915	513.6109996	256.8049998	99.862	0	0	0	0	0	0	0
0:25:32	-69.05893488	2622.707212	1.128266584	0.82008975	13.47976319	-5.475061571	-7.176443081	50.90004055	1007.249685	28.3	2094.665246	0.141479626	513.6109997	256.8049999	99.862	0	0	0	0	0	0	0
0:25:32	-117.7269183	2618.219576	1.366530614	1.05809744	13.43524844	-4.975639405	-6.984683572	50.90002595	1007.249799	28.3	2097.284117	0.09054696	513.6109998	256.8049999	99.862	0	0	0	0	0	0	0
0:25:32	-117.7269183	2618.219576	1.366530614	1.05809744	13.43524844	-4.975639405	-6.984683572	50.90002595	1007.249799	28.3	2097.284117	0.09054696	513.6109998	256.8049999	99.862	0	0	0	0	0	0	0
0:25:32	-264.3721713	2603.667007	1.709678139	1.503207911	13.32968416	-4.0922859	-6.569732791	50.90001063	1005.298406	28.3	2101.985941	0.037088035	513.6109999	256.805	99.862	0	0	0	0	0	0	0
0:25:32	-264.3721713	2603.667007	1.709678139	1.503207911	13.32968416	-4.0922859	-6.569732791	50.90001063	1005.298406	28.3	2101.985941	0.037088035	513.6109999	256.805	99.862	0	0	0	0	0	0	0
0:25:32	-218.0594297	2595.771164	1.966394009	1.472293063	13.26691786	-3.701582976	-6.354868986	50.9000068	1004.56134	28.3	2104.084962	0.023736342	513.611	256.805	99.862	0	0	0	0	0	0	0
0:25:32	-305.895715	2583.415065	2.206612166	1.594587561	13.18274743	-3.277293105	-6.086036151	51.36800435	1004.089617	28.3	2106.426096	0.015191259	517.35392	258.67664	99.86488	0	0	0	0	0	0	0
0:25:32	-305.895715	2583.415065	2.206612166	1.594587561	13.18274743	-3.277293105	-6.086036151	51.36800435	1004.089617	28.3	2106.426096	0.015191259	517.35392	258.67664	99.86488	0	0	0	0	0	0	0
0:25:32	-399.3210576	2570.565042	2.429231786	1.764256039	13.09583836	-2.887507587	-5.823743137	51.66752279	1003.787715	28.3	2108.562061	0.009722406	519.7493888	259.8744896	99.8667232	0	0	0	0	0	0	0
0:25:32	-411.4353569	2557.116227	2.685188343	1.813403865	13.00037655	-2.510644856	-5.553075608	51.85921458	1003.594498	28.3	2110.611759	0.00622234	521.2824888	260.6411133	99.86790285	0	0	0	0	0	0	0
0:25:32	-411.4353569	2557.116227	2.685188343	1.813403865	13.00037655	-2.510644856	-5.553075608	51.85921458	1003.594498	28.3	2110.611759	0.00622234	521.2824888	260.6411133	99.86790285	0	0	0	0	0	0	0
0:25:32	-364.6984684	2540.058665	2.84212054	1.954618473	12.88972099	-2.128092708	-5.249848389	51.98189733	1003.470838	28.3	2112.731846	0.003982297	522.2636728	261.1317525	99.86865782	0	0	0	0	0	0	0
0:25:32	-394.1547798	2522.331466	3.010477145	2.122835823	12.77622143	-1.770219333	-4.950862969	52.06041429	1003.391697	28.3	2114.699341	0.00254867	522.8916306	261.4457616	99.86914101	0	0	0	0	0	0	0
0:25:32	-394.1547798	2522.331466	3.010477145	2.122835823	12.77622143	-1.770219333	-4.950862969	52.06041429	1003.391697	28.3	2114.699341	0.00254867	522.8916306	261.4457616	99.86914101	0	0	0	0	0	0	0
0:25:32	-437.4667791	2505.646978	3.130905373	2.143574927	12.66978172	-1.457060373	-4.6752323	52.11066515	1003.341046	28.3	2116.423058	0.001631149	523.2935236	261.6467274	99.86945024	0	0	0	0	0	0	0
0:25:32	-499.7557786	2484.306066	3.286379439	2.166007953	12.5364203	-1.114558639	-4.347148672	52.14282569	1003.308629	28.3	2118.313157	0.001043935	523.5507351	261.7753456	99.86964816	0	0	0	0	0	0	0
0:25:32	-555.7321383	2464.048002	3.406482841	2.15728509	12.41602899	-0.826517529	-4.05417515	52.16340844	1003.287883	28.3	2119.922261	0.000668119	523.7153505	261.8576612	99.86977482	0	0	0	0	0	0	0
0:25:32	-555.7321383	2464.048002	3.406482841	2.15728509	12.41602899	-0.826517529	-4.05417515	52.16340844	1003.287883	28.3	2119.922261	0.000668119	523.7153505	261.8576612	99.86977482	0	0	0	0	0	0	0
0:25:32	-541.6566085	2443.676481	3.491509018	2.330422458	12.29205855	-0.550731218	-3.761752096	52.1765814	1003.274605	28.3	2121.477927	0.000427596	523.8207043	261.9103431	99.86985588	0	0	0	0	0	0	0
0:25:33	-560.4832694	2421.995868	3.714805772	2.596950373	12.14991747	-0.27166798	-3.451001341	52.1850121	1003.266107	28.3	2122.956113	0.000273661	523.8881308	261.9440596	99.86990777	0	0	0	0	0	0	0
0:25:33	-560.4832694	2421.995868	3.714805772	2.596950373	12.14991747	-0.27166798	-3.451001341	52.1850121	1003.266107	28.3	2122.956113	0.000273661	523.8881308	261.9440596	99.86990777	0	0	0	0	0	0	0
0:25:33	-481.1104124	2399.170196	3.887835694	2.671328239	12.00874718	-0.022987507	-3.151440859	52.19040774	1003.260669	28.3	2124.297552	0.000175143	523.9312837	261.9656382	99.86994097	0	0	0	0	0	0	0
0:25:33	-610.811864	2377.381485	3.994054844	2.902050073	11.8797582	0.183887995	-2.885402149	52.19386096	1003.257188	28.3	2125.429554	0.000112092	523.9589016	261.9794484	99.86996222	0	0	0	0	0	0	0
0:25:33	-610.811864	2377.381485	3.994054844	2.902050073	11.8797582	0.183887995	-2.885402149	52.19386096	1003.257188	28.3	2125.429554	0.000112092	523.9589016	261.9794484	99.86996222	0	0	0	0	0	0	0
0:25:33	-491.9145529	2356.671991	4.0285951	2.903072047	11.75260525	0.373488317	-2.631137376	52.19607101	1003.25496	28.3	2126.440554	7.17E-05	523.976577	261.988287	99.86997582	0	0	0	0	0	0	0
0:25:33	-524.2237139	2330.852354	4.068940864	3.02280611	11.60270736	0.559432523	-2.34756792	52.19748545	1003.253535	28.3	2127.453995	4.59E-05	523.9878893	261.9939437	99.86998453	0	0	0	0	0	0	0
0:25:33	-524.2237139	2330.852354	4.068940864	3.02280611	11.60270736	0.559432523	-2.34756792	52.19748545	1003.253535	28.3	2127.453995	4.59E-05	523.9878893	261.9939437	99.86998453	0	0	0	0	0	0	0
0:25:33	-541.7120569	2306.526227	4.108442153	3.00791591	11.46449271	0.723036815	-2.088923469	52.19839069	1003.252622	28.3	2128.307757	2.94E-05	523.9951291	261.9975639	99.8699901	0	0	0	0	0	0	0
0:25:33	-511.8927964	2282.191305	4.083082978	3.057746183	11.32703533	0.873103561	-1.84079102	52.19897004	1003.252038	28.3	2129.044004	1.88E-05	523.9997626	261.9998809	99.86999366	0	0	0	0	0	0	0
0:25:33	-511.8927964	2282.191305	4.083082978	3.057746183	11.32703533	0.873103561	-1.84079102	52.19897004	1003.252038	28.3	2129.044004	1.88E-05	523.9997626	261.9998809	99.86999366	0	0	0	0	0	0	0
0:25:33	-599.4939497	2250.498075	3.937133106	3.071397557	11.15386261	0.908226279	-1.550506253	52.19934083	1003.251664	28.3	2129.759883	1.20E-05	524.0027281	262.0013638	99.86999594	0	0	0	0	0	0	0
0:25:33	-506.7756478	2224.388368	3.802365188	3.121454436	11.01051207	0.901344819	-1.318164002	52.19957813	1003.251425	28.3	2130.283685	7.70E-06	524.004626	262.0023128	99.8699974	0	0	0	0	0	0	0
0:25:33	-506.7756478	2224.388368	3.802365188	3.121454436	11.01051207	0.901344819	-1.318164002	52.19957813	1003.251425	28.3	2130.283685	7.70E-06	524.004626	262.0023128	99.8699974	0	0	0	0	0	0	0
0:25:33	-434.2991746	2200.583116	3.65863372	3.135090839	10.88340773	0.861540684	-1.121944961	52.19973	1003.251272	28.3	2130.667078	4.93E-06	524.0058406	262.0029202	99.86999834	0	0	0	0	0	0	0
0:25:33	-329.2178717	2178.746314	3.566645581	2.910418137	10.76526094	0.803186038	-0.950804775	52.1998272	1003.804494	28.3	2130.93485	3.16E-06	524.006618	262.0033089	99.86999894	0	0	0	0	0	0	0
0:25:33	-282.0791979	2155.671401	3.191893172	2.569867608	10.651567	0.720199064	-0.793955056	52.19988941	1004.158556	28.3	2125.072064	2.02E-06	524.0071155	262.0035577	99.86999932	0	0	0	0	0	0	0
0:25:33	-282.0791979	2155.671401	3.191893172	2.569867608	10.651567	0.720199064	-0.793955056	52.19988941	1004.158556	28.3	2125.072064	2.02E-06	524.0071155	262.0035577	99.86999932	0	0	0	0	0	0	0
0:25:33	-331.5080867	2133.377817	2.76009163	2.205435269	10.56008288	0.629487401	-0.662571236	52.16392922	1004.385156	28.3	2113.794241	1.29E-06	524.0074339	262.0037169	99.86999956	0	0	0	0	0	0	0
0:25:33	-267.4706955	2116.120123	2.377698643	1.816478572	10.49009305	0.556431937	-0.557325591	52.1409147	1004.53018	28.3	2103.586634	8.27E-07	524.0076377	262.0038188	99.86999972	0	0	0	0	0	0	0
0:25:33	-267.4706955	2116.120123	2.377698643	1.816478572	10.49009305	0.556431937	-0.557325591	52.1409147	1004.53018	28.3	2103.586634	8.27E-07	524.0076377	262.0038188	99.86999972	0	0	0	0	0	0	0
0:25:33	-180.2556451	2100.300158	1.943287132	1.604186286	10.42965955	0.485716439	-0.457248378	52.12618541	1004.622995	28.3	2091.909126	0.216000529	524.0077681	262.0038841	99.86999982	0	0	0	0	0	0	0
0:25:33	-57.21733286	2089.572901	1.674543764	1.486559223	10.38594211	0.437738521	-0.377678962	52.11675866	1004.682397	28.3	2083.621841	0.354240339	524.0078516	262.0039258	99.86999989	0	0	0	0	0	0	0
0:25:33	-39.91489303	2080.582977	1.432588009	1.280077903	10.35256295	0.396232654	-0.302354536	52.11072554	1004.720414	28.3	2076.774298	0.514713817	524.007905	262.0039525	99.86999993	0	0	0	0	0	0	0
0:25:33	-39.91489303	2080.582977	1.432588009	1.280077903	10.35256295	0.396232654	-0.302354536	52.11072554	1004.720414	28.3	2076.774298	0.514713817	524.007905	262.0039525	99.86999993	0	0	0	0	0	0	0
0:25:33	47.88498846	2074.381585	1.254256326	1.089169858	10.32940029	0.367428898	-0.242306903	52.10686435	1004.744745	28.3	2071.210431	0.617416843	524.0079392	262.0039696	99.86999995	0	0	0	0	0	0	0
0:25:33	43.26339261	2070.174775	1.158844049	1.106748709	10.31377618	0.347714495	-0.190036418	52.10439318	1004.760317	28.3	2067.304036	0.703146779	524.0079611	262.0039805	99.86999997	0	0	0	0	0	0	0
0:25:33	-1.846588727	2066.762056	1.012660191	0.953719174	10.30377676	0.331497277	-0.147063307	52.10281164	1004.770283	28.3	2064.800583	0.774013939	524.0079751	262.0039876	99.86999998	0	0	0	0	0	0	0
0:25:33	-1.846588727	2066.762056	1.012660191	0.953719174	10.30377676	0.331497277	-0.147063307	52.10281164	1004.770283	28.3	2064.800583	0.774013939	524.0079751	262.0039876	99.86999998	0	0	0	0	0	0	0
0:25:33	42.97326321	2064.473356	0.964982522	0.828380271	10.29557713	0.320638257	-0.104480517	52.10179945	1004.776661	28.3	2062.480933	0.819368921	524.0079841	262.003992	99.86999999	0	0	0	0	0	0	0
0:25:33	38.54192846	2062.996988	0.976788814	0.939563374	10.29032936	0.313728485	-0.068267531	52.10115165	1004.780743	28.3	2060.999437	0.848396109	524.0079898	262.0039949	99.86999999	0	0	0	0	0	0	0
0:25:34	38.54192846	2062.996988	0.976788814	0.939563374	10.29032936	0.313728485	-0.068267531	52.10115165	1004.780743	28.3	2060.999437	0.848396109	524.0079898	262.0039949	99.86999999	0	0	0	0	0	0	0
0:25:34	24.66683421	2062.551672	1.014704841	0.974240559	10.28697079	0.31178623	-0.03165122	52.10073705	1004.783356	28.3	2060.05884	0.86697351	524.0079935	262.0039967	99.86999999	0	0	0	0	0	0	0
0:25:34	-21.6301061	2061.22195	0.942211098	0.749993958	10.28382131	0.305223187	-0.001896781	52.10047171	1004.785028	28.3	2059.244297	0.878863046	524.0079958	262.0039979	99.87	0	0	0	0	0	0	0
0:25:34	-83.33908488	2060.70316	0.966368879	0.756395166	10.28225704	0.30277855	0.013282576	52.10037737	1004.785622	28.3	2058.861038	0.883090437	524.0079967	262.0039983	99.87	0	0	0	0	0	0	0
0:25:34	-123.0725635	2059.178482	0.959060866	0.846386325	10.27920361	0.295366618	0.052096679	52.10019321	1004.786782	28.3	2057.975379	0.940142304	524.0079983	262.0039991	99.87	0	0	0	0	0	0	0
0:25:34	-123.0725635	2059.178482	0.959060866	0.846386325	10.27920361	0.295366618	0.052096679	52.10019321	1004.786782	28.3	2057.975379	0.940142304	524.0079983	262.0039991	99.87	0	0	0	0	0	0	0
0:25:34	-110.8846508	2059.466386	0.958048693	0.80670906	10.27856289	0.296893294	0.062877343	52.10015457	1004.787026	28.3	2057.707704	0.952113843	524.0079986	262.0039993	99.87	0	0	0	0	0	0	0
0:25:34	-110.8846508	2059.466386	0.958048693	0.80670906	10.27856289	0.296893294	0.062877343	52.10015457	1004.787026	28.3	2057.707704	0.952113843	524.0079986	262.0039993	99.87	0	0	0	0	0	0	0
0:25:34	-120.8656234	2060.046024	1.009755945	0.765456831	10.27704976	0.299765893	0.10493856	52.10006331	1004.787601	28.3	2057.092531	0.98038583	524.0079994	262.0039997	99.87	0	0	0	0	0	0	0
0:25:34	-120.8656234	2060.046024	1.009755945	0.765456831	10.27704976	0.299765893	0.10493856	52.10006331	1004.787601	28.3	2057.092531	0.98038583	524.0079994	262.0039997	99.87	0	0	0	0	0	0	0
0:25:34	-67.41655895	2060.479455	1.028923804	0.845292372	10.27667185	0.302010172	0.124080678	52.10004052	1004.787745	28.3	2056.94934	0.987446931	524.0079996	262.0039998	99.87	0	0	0	0	0	0	0
0:25:34	-88.99135773	2059.860771	0.990551235	0.801067118	10.27462998	0.29884651	0.139811634	52.10002593	1004.787837	28.3	2056.861658	0.991966036	524.0079998	262.0039999	99.87	0	0	0	0	0	0	0
0:25:34	-88.99135773	2059.860771	0.990551235	0.801067118	10.27462998	0.29884651	0.139811634	52.10002593	1004.787837	28.3	2056.861658	0.991966036	524.0079998	262.0039999	99.87	0	0	0	0	0	0	0
0:25:34	-34.71238894	2059.549214	0.96599279	0.941362956	10.27332319	0.297141766	0.153879446	52.1000166	1004.576295	28.3	2056.809301	0.994858263	524.0079999	262.0039999	99.87	0	0	0	0	0	0	0
0:25:34	-62.23052892	2058.941337	0.992595386	0.801552292	10.27148684	0.29417073	0.166962845	52.10001062	1004.271629	28.3	2056.779713	0.996709288	524.0079999	262.004	99.87	0	0	0	0	0	0	0
0:25:34	-62.23052892	2058.941337	0.992595386	0.801552292	10.27148684	0.29417073	0.166962845	52.10001062	1004.271629	28.3	2056.779713	0.996709288	524.0079999	262.004	99.87	0	0	0	0	0	0	0
0:25:34	-115.9894185	2058.125735	0.906261047	0.917993467	10.26951158	0.290109267	0.178416221	51.8600068	1004.076643	28.3	2056.395896	0.997893945	521.4627999	260.7314	99.868	0	0	0	0	0	0	0
0:25:34	-115.9894185	2058.125735	0.906261047	0.917993467	10.26951158	0.290109267	0.178416221	51.8600068	1004.076643	28.3	2056.395896	0.997893945	521.4627999	260.7314	99.868	0	0	0	0	0	0	0
0:25:34	-96.60110785	2058.403751	0.96268707	0.975635819	10.26824741	0.291509931	0.189146381	51.51440435	1003.951851	28.3	2055.613653	0.998652125	517.797712	258.898856	99.86512	0	0	0	0	0	0	0
0:25:34	-69.55518902	2057.33192	0.886879725	0.979046924	10.26743834	0.286086356	0.199373684	51.29321878	1003.871985	28.3	2054.884658	0.99913736	515.4520557	257.7260278	99.8632768	0	0	0	0	0	0	0
0:25:34	-18.28992097	2058.158109	0.920163024	0.777430031	10.26692054	0.290335268	0.208639158	51.15166002	1003.82087	28.3	2054.427101	0.99944791	513.9508356	256.9754178	99.86209715	0	0	0	0	0	0	0
0:25:34	-61.66142942	2058.02447	1.007864335	0.81327522	10.26658914	0.289654571	0.216529061	51.06106241	1003.788157	28.3	2054.142545	1.035646663	512.9900548	256.4950274	99.86134218	0	0	0	0	0	0	0
0:25:34	-61.66142942	2058.02447	1.007864335	0.81327522	10.26658914	0.289654571	0.216529061	51.06106241	1003.788157	28.3	2054.142545	1.035646663	512.9900548	256.4950274	99.86134218	0	0	0	0	0	0	0
0:25:34	-69.29647483	2057.908541	0.953753175	0.711096141	10.26637705	0.289138926	0.223218599	51.00307995	1003.76722	28.3	2053.966469	1.058813864	512.3751551	256.1875775	99.86085899	0	0	0	0	0	0	0
0:25:34	-55.38478389	2057.906306	0.971282032	0.80522153	10.26624131	0.289168912	0.229139903	50.96597116	1003.753821	28.3	2053.86094	1.073640873	511.9816192	255.9908096	99.86054976	0	0	0	0	0	0	0
0:25:34	-55.38478389	2057.906306	0.971282032	0.80522153	10.26624131	0.289168912	0.229139903	50.96597116	1003.753821	28.3	2053.86094	1.073640873	511.9816192	255.9908096	99.86054976	0	0	0	0	0	0	0
0:25:34	-43.44534169	2057.824836	0.9432605	0.966141779	10.26615444	0.288788104	0.234889538	50.94222155	1003.745246	28.3	2053.802602	1.083130159	511.7297563	255.8648782	99.86035184	0	0	0	0	0	0	0
0:25:34	20.76022132	2058.100935	0.96764672	0.845570739	10.26609884	0.290184387	0.239849304	50.92702179	1003.739757	28.3	2053.772065	1.089203302	511.568564	255.784282	99.86022518	0	0	0	0	0	0	0
0:25:35	-20.94677836	2058.112078	0.975653901	0.822685273	10.26606326	0.290158007	0.244623555	50.91729395	1003.736245	28.3	2053.762002	1.093090113	511.465401	255.7327005	99.86014412	0	0	0	0	0	0	0
0:25:35	-20.94677836	2058.112078	0.975653901	0.822685273	10.26606326	0.290158007	0.244623555	50.91729395	1003.736245	28.3	2053.762002	1.093090113	511.465401	255.7327005	99.86014412	0	0	0	0	0	0	0
0:25:35	-3.468498148	2058.17437	0.970138497	0.750638575	10.26604049	0.290421125	0.248759075	50.91106812	1003.733997	28.3	2053.762641	1.095577672	511.3993766	255.6996883	99.86009223	0	0	0	0	0	0	0
0:25:35	-3.468498148	2058.17437	0.970138497	0.750638575	10.26604049	0.290421125	0.248759075	50.91106812	1003.733997	28.3	2053.762641	1.095577672	511.3993766	255.6996883	99.86009223	0	0	0	0	0	0	0
0:25:35	-84.77355881	2058.534397	1.023488638	0.734248688	10.26602591	0.29218952	0.252485808	50.9070836	1003.732558	28.3	2053.77009	1.09716971	511.357121	255.6785605	99.86005903	0	0	0	0	0	0	0
0:25:35	-75.22771764	2058.069494	0.969632728	0.67883916	10.26601658	0.289841293	0.256310917	50.9045335	1003.731637	28.3	2053.785218	1.078188615	511.3300775	255.6650387	99.86003778	0	0	0	0	0	0	0
0:25:35	-55.32841929	2057.275156	0.920004946	0.734977062	10.26601061	0.285858427	0.259078987	50.90290144	1003.731048	28.3	2053.797979	1.050040713	511.3127696	255.6563848	99.86002418	0	0	0	0	0	0	0
0:25:35	-55.32841929	2057.275156	0.920004946	0.734977062	10.26601061	0.285858427	0.259078987	50.90290144	1003.731048	28.3	2053.797979	1.050040713	511.3127696	255.6563848	99.86002418	0	0	0	0	0	0	0
0:25:35	24.22233165	2058.3455	0.941363165	0.85238532	10.26600679	0.291269393	0.261610552	50.90185692	1003.730671	28.3	2053.812627	1.032026057	511.3016925	255.6508463	99.86001547	0	0	0	0	0	0	0
0:25:35	24.22233165	2058.3455	0.941363165	0.85238532	10.26600679	0.291269393	0.261610552	50.90185692	1003.730671	28.3	2053.812627	1.032026057	511.3016925	255.6508463	99.86001547	0	0	0	0	0	0	0
0:25:35	54.48286385	2058.052288	0.943807953	0.799218627	10.26600278	0.289705544	0.266070882	50.9007606	1003.730275	28.3	2053.846073	1.013117873	511.2900661	255.645033	99.86000634	0	0	0	0	0	0	0
0:25:35	54.48286385	2058.052288	0.943807953	0.799218627	10.26600278	0.289705544	0.266070882	50.9007606	1003.730275	28.3	2053.846073	1.013117873	511.2900661	255.645033	99.86000634	0	0	0	0	0	0	0
0:25:35	55.84935286	2058.580664	0.96491709	0.922619921	10.26600178	0.292331548	0.268205364	50.90048678	1003.730176	28.3	2053.864527	1.008395439	511.2871623	255.6435811	99.86000406	0	0	0	0	0	0	0
0:25:35	61.96418583	2058.198465	0.891026937	0.91771675	10.26600114	0.290412191	0.270131433	50.90031154	1003.730112	28.3	2053.883537	1.005373081	511.2853039	255.6426519	99.8600026	0	0	0	0	0	0	0
0:25:35	61.96418583	2058.198465	0.891026937	0.91771675	10.26600114	0.290412191	0.270131433	50.90031154	1003.730112	28.3	2053.883537	1.005373081	511.2853039	255.6426519	99.8600026	0	0	0	0	0	0	0
0:25:35	55.83379893	2058.711498	0.92281724	0.90305872	10.26600073	0.293103802	0.271884117	50.90019939	1004.568512	28.3	2053.902384	1.003438772	511.2841145	255.6420572	99.86000166	0	0	0	0	0	0	0
0:25:35	35.73363132	2058.790999	0.918283034	0.686277581	10.26600047	0.293546433	0.273365835	50.90012761	1005.105088	28.3	2053.920646	1.002200814	511.2833533	255.6416766	99.86000106	0	0	0	0	0	0	0
0:25:35	56.69660404	2058.670879	0.897941141	0.602337652	10.2652003	0.293029717	0.275034134	50.86408167	1005.448496	28.3	2053.942293	1.001408521	511.2828661	255.641433	99.86000068	0	0	0	0	0	0	0
0:25:35	56.69660404	2058.670879	0.897941141	0.602337652	10.2652003	0.293029717	0.275034134	50.86408167	1005.448496	28.3	2053.942293	1.001408521	511.2828661	255.641433	99.86000068	0	0	0	0	0	0	0
0:25:35	40.15102659	2058.359403	0.927242331	0.625696097	10.26468819	0.291459019	0.276301846	50.84101227	1005.668278	28.3	2053.960708	1.000901453	511.2825543	255.6412771	99.86000044	0	0	0	0	0	0	0
0:25:35	53.27965702	2058.133658	0.930835092	0.692485502	10.26372044	0.290293772	0.277273181	50.82624785	1005.808938	28.3	2053.978093	1.00057693	511.2823547	255.6411774	99.86000028	0	0	0	0	0	0	0
0:25:35	53.27965702	2058.133658	0.930835092	0.692485502	10.26372044	0.290293772	0.277273181	50.82624785	1005.808938	28.3	2053.978093	1.00057693	511.2823547	255.6411774	99.86000028	0	0	0	0	0	0	0
0:25:35	12.85882049	2058.236381	0.998934459	0.758910721	10.26374108	0.290828014	0.278254836	50.81679862	1005.89896	28.3	2053.995739	1.000369235	511.282227	255.6411135	99.86000018	0	0	0	0	0	0	0
0:25:35	-44.74299489	2057.707324	0.982758053	0.728142862	10.26311429	0.288129929	0.279243095	50.81075112	1005.956574	28.3	2054.013313	1.000236311	511.2821453	255.6410727	99.86000011	0	0	0	0	0	0	0
0:25:35	-46.84251673	2057.258327	0.930085154	0.607691431	10.26271315	0.285763155	0.279875581	50.80688072	1005.993448	28.3	2054.02772	1.000151239	511.282093	255.6410465	99.86000007	0	0	0	0	0	0	0
0:25:35	-46.84251673	2057.258327	0.930085154	0.607691431	10.26271315	0.285763155	0.279875581	50.80688072	1005.993448	28.3	2054.02772	1.000151239	511.282093	255.6410465	99.86000007	0	0	0	0	0	0	0
0:25:35	-18.94801071	2057.343569	0.956134499	0.725922516	10.26245641	0.286288419	0.280280372	50.80440366	1006.017046	28.3	2054.040981	1.000096793	511.2820595	255.6410298	99.86000005	0	0	0	0	0	0	0
0:25:35	-46.33484685	2057.613284	1.003726079	0.89239041	10.26229211	0.287704588	0.280899438	50.80281834	1006.03215	28.3	2054.059508	1.000061947	511.2820381	255.641019	99.86000003	0	0	0	0	0	0	0
0:25:35	-127.854342	2056.883902	0.983544691	0.899809863	10.26218695	0.284010936	0.28165564	50.80180374	1006.041816	28.3	2054.075965	1.000039646	511.2820244	255.6410122	99.86000002	0	0	0	0	0	0	0
0:25:35	-127.854342	2056.883902	0.983544691	0.899809863	10.26218695	0.284010936	0.28165564	50.80180374	1006.041816	28.3	2054.075965	1.000039646	511.2820244	255.6410122	99.86000002	0	0	0	0	0	0	0
0:25:36	-71.06701887	2057.341297	0.963788602	0.891598312	10.26211965	0.286246999	0.28213961	50.80115439	1006.048002	28.3	2054.091938	1.000025374	511.2820156	255.6410078	99.86000001	0	0	0	0	0	0	0
0:25:36	-134.0383321	2056.93047	1.010904705	0.87114292	10.26207657	0.28419808	0.28244935	50.80073881	1006.051961	28.3	2054.1088	1.000016239	511.28201	255.641005	99.86000001	0	0	0	0	0	0	0
0:25:36	-134.0383321	2056.93047	1.010904705	0.87114292	10.26207657	0.28419808	0.28244935	50.80073881	1006.051961	28.3	2054.1088	1.000016239	511.28201	255.641005	99.86000001	0	0	0	0	0	0	0
0:25:36	-64.81973253	2057.081141	1.012219011	0.863211469	10.26204901	0.284846771	0.283007584	50.80047284	1006.054495	28.3	2054.124952	1.000010393	511.2820064	255.6410032	99.86000001	0	0	0	0	0	0	0
0:25:36	-113.4796288	2056.56797	0.979860167	0.72473534	10.26203136	0.282301933	0.283364854	50.80030262	1006.056117	28.3	2054.142169	1.000006652	511.2820041	255.641002	99.86	0	0	0	0	0	0	0
0:25:36	-47.80196244	2056.987141	0.937350507	0.727710618	10.26202007	0.284433237	0.283593506	50.80019367	1006.057155	28.3	2054.157468	1.000004257	511.2820026	255.6410013	99.86	0	0	0	0	0	0	0
0:25:36	-47.80196244	2056.987141	0.937350507	0.727710618	10.26202007	0.284433237	0.283593506	50.80019367	1006.057155	28.3	2054.157468	1.000004257	511.2820026	255.6410013	99.86	0	0	0	0	0	0	0
0:25:36	-9.628455964	2057.40737	0.991704325	0.579454795	10.26201285	0.288597272	0.283739844	50.80012395	1006.057819	28.3	2054.17198	1.000002724	511.2820017	255.6410008	99.86	0	0	0	0	0	0	0
0:25:36	-9.628455964	2057.40737	0.991704325	0.579454795	10.26201285	0.288597272	0.283739844	50.80012395	1006.057819	28.3	2054.17198	1.000002724	511.2820017	255.6410008	99.86	0	0	0	0	0	0	0
0:25:36	-36.22957182	2057.458317	1.006970768	0.588931069	10.26200822	0.288182254	0.2841935	50.80007933	1006.058244	28.3	2054.189667	1.000001744	511.2820011	255.6410005	99.86	0	0	0	0	0	0	0
0:25:36	-26.58751262	2057.236192	0.949340026	0.615181366	10.26200337	0.275263451	0.284469658	50.80003249	1006.05869	28.3	2054.221603	1.000000714	511.2820004	255.6410002	99.86	0	0	0	0	0	0	0
0:25:36	-26.58751262	2057.236192	0.949340026	0.615181366	10.26200337	0.275263451	0.284469658	50.80003249	1006.05869	28.3	2054.221603	1.000000714	511.2820004	255.6410002	99.86	0	0	0	0	0	0	0
0:25:36	43.82947193	2057.322603	0.872897617	0.535396074	10.26344216	0.186208609	0.278500581	50.8000208	1006.058802	28.3	2054.237666	1.000000457	511.2820003	255.6410001	99.86	0	0	0	0	0	0	0
0:25:36	43.82947193	2057.322603	0.872897617	0.535396074	10.26344216	0.186208609	0.278500581	50.8000208	1006.058802	28.3	2054.237666	1.000000457	511.2820003	255.6410001	99.86	0	0	0	0	0	0	0
0:25:36	-24.11225797	2057.352986	0.849574475	0.643173487	10.26796298	0.02229351	0.262280372	50.80001331	1004.209553	28.3	2054.253106	1.000000293	511.2820002	255.6410001	99.86	0	0	0	0	0	0	0
0:25:36	-24.11225797	2057.352986	0.849574475	0.643173487	10.26796298	0.02229351	0.262280372	50.80001331	1004.209553	28.3	2054.253106	1.000000293	511.2820002	255.6410001	99.86	0	0	0	0	0	0	0
0:25:36	28.1753949	2058.521711	0.759927664	0.593071032	10.27545631	-0.179292154	0.235299438	50.80000852	1003.026034	28.3	2054.269188	1.000000187	511.2820001	255.6410001	99.86	0	0	0	0	0	0	0
0:25:36	124.6502927	2060.411215	0.656073705	0.46044546	10.29185204	-0.495866978	0.17595164	51.02000545	1002.268582	28.3	2054.29356	1.00000012	513.1198001	256.5598	99.8614	0	0	0	0	0	0	0
0:25:36	83.02406735	2061.864338	0.569847171	0.283285095	10.3103853	-0.830154866	0.10104905	51.33680349	1001.783812	28.3	2054.322759	1.000000077	515.766232	257.882872	99.863416	0	0	0	0	0	0	0
0:25:36	83.02406735	2061.864338	0.569847171	0.283285095	10.3103853	-0.830154866	0.10104905	51.33680349	1001.783812	28.3	2054.322759	1.000000077	515.766232	257.882872	99.863416	0	0	0	0	0	0	0
0:25:36	75.8736431	2064.885176	0.51618219	0.286342461	10.33368659	-1.190819114	0.001831392	51.53955423	1001.47356	28.3	2054.365245	1.000000049	517.4599485	258.7296381	99.86470624	0	0	0	0	0	0	0
0:25:36	30.33649159	2069.014673	0.468916601	0.402179175	10.36243942	-1.592884233	-0.132867909	51.66931471	1001.274998	28.3	2054.431397	1.000000031	518.543927	259.2715684	99.86553199	0	0	0	0	0	0	0
0:25:36	-13.90972538	2073.207871	0.329186625	0.335114672	10.39388123	-1.999605909	-0.287075462	51.75236141	1001.147919	28.3	2054.515614	1.00000002	519.2376733	259.6184038	99.86606048	0	0	0	0	0	0	0
0:25:36	69.64337575	2077.268757	0.24943944	0.14895339	10.42508399	-2.374467782	-0.441928296	51.8055113	1001.066588	28.3	2054.604593	1.000000013	519.6816709	259.8403784	99.8663987	0	0	0	0	0	0	0
0:25:36	69.64337575	2077.268757	0.24943944	0.14895339	10.42508399	-2.374467782	-0.441928296	51.8055113	1001.066588	28.3	2054.604593	1.000000013	519.6816709	259.8403784	99.8663987	0	0	0	0	0	0	0
0:25:36	91.58916048	2082.670165	0.151641242	-0.04414983	10.45917375	-2.74225938	-0.610634109	51.83952724	1001.014536	28.3	2054.71174	1.000000008	519.9658294	259.9824422	99.86661517	0	0	0	0	0	0	0
0:25:36	32.74718271	2089.099505	0.154050395	-0.041935891	10.5029512	-3.174606003	-0.83200583	51.86129743	1000.981223	28.3	2054.873033	1.000000005	520.1476908	260.073363	99.86675371	0	0	0	0	0	0	0
0:25:36	32.74718271	2089.099505	0.154050395	-0.041935891	10.5029512	-3.174606003	-0.83200583	51.86129743	1000.981223	28.3	2054.873033	1.000000005	520.1476908	260.073363	99.86675371	0	0	0	0	0	0	0
0:25:36	40.88587693	2096.357643	0.050632253	-0.092358971	10.54832877	-3.575627842	-1.053883731	51.87523036	1000.959903	28.3	2055.050901	1.000000003	520.2640821	260.1315523	99.86684237	0	0	0	0	0	0	0
0:25:36	79.58964124	2104.149532	0.043684642	-0.164909741	10.59521041	-3.969801819	-1.289125588	51.88414743	1000.946258	28.3	2055.259217	1.000000002	520.3385726	260.1687935	99.86689912	0	0	0	0	0	0	0
0:25:37	79.58964124	2104.149532	0.043684642	-0.164909741	10.59521041	-3.969801819	-1.289125588	51.88414743	1000.946258	28.3	2055.259217	1.000000002	520.3385726	260.1687935	99.86689912	0	0	0	0	0	0	0
0:25:37	165.4968104	2113.62554	0.024598171	-0.171062234	10.64965466	-4.388913164	-1.561200376	51.88985435	1000.937525	28.3	2055.532139	1.000000001	520.3862464	260.1926278	99.86693544	0	0	0	0	0	0	0
0:25:37	228.6217987	2122.524866	-0.119457171	-0.34055983	10.70809898	-4.791344425	-1.836168241	51.89350679	1000.931936	28.3	2055.832569	1.000000001	520.4167577	260.2078818	99.86695868	0	0	0	0	0	0	0
0:25:37	228.6217987	2122.524866	-0.119457171	-0.34055983	10.70809898	-4.791344425	-1.836168241	51.89350679	1000.931936	28.3	2055.832569	1.000000001	520.4167577	260.2078818	99.86695868	0	0	0	0	0	0	0
0:25:37	267.7291095	2144.598811	-0.525539257	-0.595302906	10.85890454	-5.611013077	-2.443347311	51.89734038	1000.92607	28.3	2056.605551	1	520.4487824	260.2238924	99.86698308	0	0	0	0	0	0	0
0:25:37	267.7291095	2144.598811	-0.525539257	-0.595302906	10.85890454	-5.611013077	-2.443347311	51.89734038	1000.92607	28.3	2056.605551	1	520.4487824	260.2238924	99.86698308	0	0	0	0	0	0	0
0:25:37	259.5495901	2156.331199	-0.634465125	-0.76759386	10.93593891	-5.963328369	-2.722582279	51.89829784	1000.924605	28.3	2057.010913	1	520.4567807	260.2278911	99.86698917	0	0	0	0	0	0	0
0:25:37	308.6828177	2172.040367	-0.81397768	-0.99006007	11.0403209	-6.359530156	-3.058532659	51.89891062	1000.923667	28.3	2057.576304	0.964	520.4618997	260.2304503	99.86699307	0	0	0	0	0	0	0
0:25:37	308.6828177	2172.040367	-0.81397768	-0.99006007	11.0403209	-6.359530156	-3.058532659	51.89891062	1000.923667	28.3	2057.576304	0.964	520.4618997	260.2304503	99.86699307	0	0	0	0	0	0	0
0:25:37	391.1799633	2187.411355	-0.992425715	-1.110998445	11.13956538	-6.7013793	-3.360780902	51.8993028	1000.923067	28.3	2058.131755	0.94096	520.4651758	260.2320882	99.86699556	0	0	0	0	0	0	0
0:25:37	424.4995765	2208.113107	-1.210592458	-1.099919005	11.26772184	-7.062562752	-3.711579777	51.89955379	1000.922683	28.3	2058.886003	0.9262144	520.4672725	260.2331365	99.86699716	0	0	0	0	0	0	0
0:25:37	424.4995765	2208.113107	-1.210592458	-1.099919005	11.26772184	-7.062562752	-3.711579777	51.89955379	1000.922683	28.3	2058.886003	0.9262144	520.4672725	260.2331365	99.86699716	0	0	0	0	0	0	0
0:25:37	445.080929	2226.641269	-1.356259173	-1.120308163	11.38710198	-7.375680161	-4.022211057	51.89971443	1000.922437	28.3	2059.617082	0.916777216	520.4686144	260.2338073	99.86699818	0	0	0	0	0	0	0
0:25:37	461.0127945	2250.028612	-1.502605871	-1.295117224	11.53438527	-7.704595303	-4.375175077	51.89981723	1002.81948	28.3	2060.586852	0.910737418	520.4694732	260.2342367	99.86699884	0	0	0	0	0	0	0
0:25:37	461.0127945	2250.028612	-1.502605871	-1.295117224	11.53438527	-7.704595303	-4.375175077	51.89981723	1002.81948	28.3	2060.586852	0.910737418	520.4694732	260.2342367	99.86699884	0	0	0	0	0	0	0
0:25:37	447.2774685	2272.034632	-1.640867757	-1.480275024	11.66952657	-7.979700994	-4.684072049	51.89988303	1004.033587	28.3	2061.518666	0.906871948	520.4700229	260.2345115	99.86699926	0	0	0	0	0	0	0
0:25:37	492.9634998	2298.880644	-1.706355365	-1.656856015	11.83309701	-8.262168636	-5.029286111	51.82792514	1004.810616	28.3	2062.732426	0.868398047	520.4703746	260.2346873	99.86699952	0	0	0	0	0	0	0
0:25:37	492.9634998	2298.880644	-1.706355365	-1.656856015	11.83309701	-8.262168636	-5.029286111	51.82792514	1004.810616	28.3	2062.732426	0.868398047	520.4703746	260.2346873	99.86699952	0	0	0	0	0	0	0
0:25:37	564.7220399	2323.509412	-1.942547433	-1.67826785	11.98150208	-8.494307927	-5.328983111	51.78187209	1005.307914	28.3	2063.887153	0.84377475	520.4705998	260.2347999	99.8669997	0	0	0	0	0	0	0
0:25:37	539.3086255	2348.528024	-2.096230357	-1.670531424	12.13556133	-8.702437073	-5.618509191	51.75239814	1005.626185	28.3	2065.144978	0.80801584	520.4707438	260.2348719	99.8669998	0	0	0	0	0	0	0
0:25:37	539.3086255	2348.528024	-2.096230357	-1.670531424	12.13556133	-8.702437073	-5.618509191	51.75239814	1005.626185	28.3	2065.144978	0.80801584	520.4707438	260.2348719	99.8669998	0	0	0	0	0	0	0
0:25:37	580.2266403	2377.313535	-2.074507429	-1.778620111	12.30287925	-8.886039727	-5.915365882	51.73353481	1005.829878	28.3	2066.625946	0.769130138	520.4708361	260.234918	99.86699988	0	0	0	0	0	0	0
0:25:37	687.3252498	2406.069823	-2.051684754	-1.670636871	12.46360272	-9.033545425	-6.193034165	51.72146228	1005.960242	28.3	2068.190845	0.724243288	520.4708951	260.2349475	99.86699992	0	0	0	0	0	0	0
0:25:37	577.6739999	2430.788246	-2.011598243	-1.711447598	12.60570574	-9.149549072	-6.433861865	51.71373586	1006.043675	28.3	2069.683101	0.679515704	520.4709329	260.2349664	99.86699995	0	0	0	0	0	0	0
0:25:37	577.6739999	2430.788246	-2.011598243	-1.711447598	12.60570574	-9.149549072	-6.433861865	51.71373586	1006.043675	28.3	2069.683101	0.679515704	520.4709329	260.2349664	99.86699995	0	0	0	0	0	0	0
0:25:37	572.7854399	2460.011158	-1.955222875	-1.700926462	12.77089167	-9.233391406	-6.698071594	51.70879095	1006.097072	28.3	2071.636905	0.630890051	520.470957	260.2349785	99.86699997	0	0	0	0	0	0	0
0:25:37	524.5512016	2485.893621	-1.93490264	-1.666712936	12.91585067	-9.2746105	-6.91944582	51.70562621	1006.131246	28.3	2073.444139	0.583769632	520.4709725	260.2349862	99.86699998	0	0	0	0	0	0	0
0:25:37	524.5512016	2485.893621	-1.93490264	-1.666712936	12.91585067	-9.2746105	-6.91944582	51.70562621	1006.131246	28.3	2073.444139	0.583769632	520.4709725	260.2349862	99.86699998	0	0	0	0	0	0	0
0:25:37	671.845449	2511.049637	-1.85701769	-1.758536279	13.05210443	-9.22759072	-7.120085325	51.70360077	1006.153117	28.3	2075.350449	0.553612565	520.4709824	260.2349912	99.86699999	0	0	0	0	0	0	0
0:25:38	647.0844874	2538.885488	-1.555131321	-1.530423219	13.19298684	-8.998538061	-7.298974608	51.70230449	1006.167115	28.3	2077.562527	0.498312041	520.4709887	260.2349944	99.86699999	0	0	0	0	0	0	0
0:25:38	637.0157119	2563.991872	-1.212444046	-1.22267086	13.30959157	-8.677584359	-7.431943749	51.70147488	1006.176074	28.3	2079.725217	0.462919707	520.4709928	260.2349964	99.86699999	0	0	0	0	0	0	0
0:25:38	637.0157119	2563.991872	-1.212444046	-1.22267086	13.30959157	-8.677584359	-7.431943749	51.70147488	1006.176074	28.3	2079.725217	0.462919707	520.4709928	260.2349964	99.86699999	0	0	0	0	0	0	0
0:25:38	558.0140556	2585.469758	-0.744084189	-0.94342935	13.40169861	-8.27681399	-7.520643999	51.70094392	1006.181807	28.3	2081.961099	0.404268612	520.4709954	260.2349977	99.867	0	0	0	0	0	0	0
0:25:38	359.4269956	2602.958285	-0.260453881	-0.590874784	13.46912711	-7.795400953	-7.55853216	51.70060411	1006.185477	28.3	2084.480623	0.366731912	520.470997	260.2349985	99.867	0	0	0	0	0	0	0
0:25:38	256.8547572	2615.752983	0.137509516	-0.196719862	13.51092135	-7.31417661	-7.553220582	51.70038663	1006.187825	28.3	2086.968319	0.306708424	520.4709981	260.2349991	99.867	0	0	0	0	0	0	0
0:25:38	256.8547572	2615.752983	0.137509516	-0.196719862	13.51092135	-7.31417661	-7.553220582	51.70038663	1006.187825	28.3	2086.968319	0.306708424	520.4709981	260.2349991	99.867	0	0	0	0	0	0	0
0:25:38	213.5216846	2623.429429	0.42668609	0.247019288	13.53162966	-6.872393031	-7.517101173	51.70024744	1006.189328	28.3	2089.257724	0.268293391	520.4709988	260.2349994	99.867	0	0	0	0	0	0	0
0:25:38	109.3375181	2626.437834	0.726919098	0.691332345	13.52780298	-6.35165154	-7.41858475	51.70015836	1006.19029	28.3	2091.974623	0.17170777	520.4709992	260.2349996	99.867	0	0	0	0	0	0	0
0:25:38	109.3375181	2626.437834	0.726919098	0.691332345	13.52780298	-6.35165154	-7.41858475	51.70015836	1006.19029	28.3	2091.974623	0.17170777	520.4709992	260.2349996	99.867	0	0	0	0	0	0	0
0:25:38	6.090411611	2626.685214	0.955828223	0.966532701	13.51291391	-5.889016985	-7.30513424	51.70010135	1006.190906	28.3	2094.393319	0.109892973	520.4709995	260.2349998	99.867	0	0	0	0	0	0	0
0:25:38	-64.09905657	2623.942737	1.104650062	1.018820928	13.4853449	-5.431650871	-7.160485914	51.70006487	1006.1913	28.3	2096.798084	0.070331503	520.4709997	260.2349998	99.867	0	0	0	0	0	0	0
0:25:38	-164.3894762	2618.682032	1.35845604	1.162285394	13.44142074	-4.949536557	-6.972310985	51.70004151	1006.191552	28.3	2099.340254	0.045012162	520.4709998	260.2349999	99.867	0	0	0	0	0	0	0
0:25:38	-164.3894762	2618.682032	1.35845604	1.162285394	13.44142074	-4.949536557	-6.972310985	51.70004151	1006.191552	28.3	2099.340254	0.045012162	520.4709998	260.2349999	99.867	0	0	0	0	0	0	0
0:25:38	-221.8897448	2612.1633	1.520891866	1.441782652	13.38906927	-4.485223397	-6.76423903	51.70002657	1005.445113	28.3	2101.786642	0.028807784	520.4709999	260.2349999	99.867	0	0	0	0	0	0	0
0:25:38	-200.1370767	2604.055192	1.793810794	1.556660897	13.32256433	-4.008742974	-6.519712979	51.700017	1004.370112	28.3	2104.306171	0.018436981	520.4709999	260.235	99.867	0	0	0	0	0	0	0
0:25:38	-200.1370767	2604.055192	1.793810794	1.556660897	13.32256433	-4.008742974	-6.519712979	51.700017	1004.370112	28.3	2104.306171	0.018436981	520.4709999	260.235	99.867	0	0	0	0	0	0	0
0:25:38	-190.4205691	2593.899843	2.047678908	1.620902974	13.24812117	-3.570035503	-6.265256307	51.82001088	1003.682112	28.3	2106.69087	0.011799668	521.2349999	260.617	99.8676	0	0	0	0	0	0	0
0:25:38	-251.2850442	2582.99174	2.187474501	1.584257904	13.17415755	-3.189302722	-6.026524036	51.99280696	1003.241792	28.3	2108.783597	0.007551788	522.33516	261.16708	99.868464	0	0	0	0	0	0	0
0:25:38	-227.9901083	2568.178353	2.442023681	1.885805058	13.07022083	-2.752753742	-5.724415383	52.10339646	1002.959987	28.3	2111.153502	0.004833144	523.0392624	261.5191312	99.86901696	0	0	0	0	0	0	0
0:25:38	-227.9901083	2568.178353	2.442023681	1.885805058	13.07022083	-2.752753742	-5.724415383	52.10339646	1002.959987	28.3	2111.153502	0.004833144	523.0392624	261.5191312	99.86901696	0	0	0	0	0	0	0
0:25:38	-235.4614693	2554.315906	2.672855156	1.817755237	12.97354133	-2.379162395	-5.450945845	52.17417373	1002.779631	28.3	2113.189121	0.003093212	523.4898879	261.744444	99.86937085	0	0	0	0	0	0	0
0:25:38	-235.4614693	2554.315906	2.672855156	1.817755237	12.97354133	-2.379162395	-5.450945845	52.17417373	1002.779631	28.3	2113.189121	0.003093212	523.4898879	261.744444	99.86937085	0	0	0	0	0	0	0
0:25:38	-295.3357804	2539.44474	2.8344673	2.053563352	12.87494645	-2.038143933	-5.181765341	52.21947119	1002.664204	28.3	2115.069958	0.001979656	523.7782883	261.8886441	99.86959735	0	0	0	0	0	0	0
0:25:38	-310.1347794	2522.915714	3.042579072	2.213640545	12.77000573	-1.707932117	-4.904769818	52.24846156	1002.590331	28.3	2116.883693	0.00126698	523.9628645	261.9809322	99.8697423	0	0	0	0	0	0	0
0:25:38	-457.0816988	2498.173737	3.166850606	2.302369949	12.62344367	-1.317916555	-4.535732684	52.2670154	1002.543052	28.3	2119.070363	0.000810867	524.0809933	262.0399966	99.86983507	0	0	0	0	0	0	0
0:25:38	-457.0816988	2498.173737	3.166850606	2.302369949	12.62344367	-1.317916555	-4.535732684	52.2670154	1002.543052	28.3	2119.070363	0.000810867	524.0809933	262.0399966	99.86983507	0	0	0	0	0	0	0
0:25:38	-434.7469673	2477.224391	3.316024388	2.455236767	12.49476395	-0.992066595	-4.218948918	52.27888986	1002.512793	28.3	2120.870753	0.000518955	524.1565957	262.0777978	99.86989445	0	0	0	0	0	0	0
0:25:38	-294.591619	2458.387931	3.445775608	2.520991531	12.37092893	-0.697202621	-3.923167307	52.28648951	1002.493428	28.3	2122.462322	0.000332131	524.2049812	262.1019906	99.86993245	0	0	0	0	0	0	0
0:25:38	-344.7123162	2438.653236	3.689096389	2.66843458	12.24547451	-0.422169677	-3.631667077	52.29135328	1002.481034	28.3	2123.937926	0.000212564	524.235948	262.117474	99.86995677	0	0	0	0	0	0	0
0:25:39	-344.7123162	2438.653236	3.689096389	2.66843458	12.24547451	-0.422169677	-3.631667077	52.29135328	1002.481034	28.3	2123.937926	0.000212564	524.235948	262.117474	99.86995677	0	0	0	0	0	0	0
0:25:39	-389.5218824	2415.784191	3.820741689	2.891038131	12.10298369	-0.153268594	-3.319906929	52.2944661	1002.473102	28.3	2125.401433	0.000136041	524.2557667	262.1273834	99.86997233	0	0	0	0	0	0	0
0:25:39	-345.3962847	2392.376442	3.885474681	2.804424404	11.96122956	0.0854281	-3.023180435	52.29645831	1002.468025	28.3	2126.707077	8.71E-05	524.2684507	262.1337253	99.86998229	0	0	0	0	0	0	0
0:25:39	-345.3962847	2392.376442	3.885474681	2.804424404	11.96122956	0.0854281	-3.023180435	52.29645831	1002.468025	28.3	2126.707077	8.71E-05	524.2684507	262.1337253	99.86998229	0	0	0	0	0	0	0
0:25:39	-535.9284222	2365.966283	4.006183796	2.950591619	11.80818692	0.309113984	-2.716075478	52.29773332	1002.464776	28.3	2127.948969	5.57E-05	524.2765684	262.1377842	99.86998867	0	0	0	0	0	0	0
0:25:39	-648.4452702	2340.142421	4.054597629	3.108258636	11.66091963	0.50235295	-2.429288306	52.29854932	1002.462697	28.3	2129.02442	3.57E-05	524.2817638	262.1403819	99.86999275	0	0	0	0	0	0	0
0:25:39	-648.4452702	2340.142421	4.054597629	3.108258636	11.66091963	0.50235295	-2.429288306	52.29854932	1002.462697	28.3	2129.02442	3.57E-05	524.2817638	262.1403819	99.86999275	0	0	0	0	0	0	0
0:25:39	-587.5556929	2313.190389	4.035142483	3.108405527	11.50594856	0.689945888	-2.137984516	52.29907157	1002.461366	28.3	2130.003869	2.28E-05	524.2850888	262.1420444	99.86999536	0	0	0	0	0	0	0
0:25:39	-587.5556929	2313.190389	4.035142483	3.108405527	11.50594856	0.689945888	-2.137984516	52.29907157	1002.461366	28.3	2130.003869	2.28E-05	524.2850888	262.1420444	99.86999536	0	0	0	0	0	0	0
0:25:39	-600.1047635	2287.356329	4.134571189	3.232059537	11.35796708	0.856565368	-1.86879009	52.2994058	1002.460514	28.3	2130.821636	1.46E-05	524.2872169	262.1431084	99.86999703	0	0	0	0	0	0	0
0:25:39	-634.9897286	2259.864851	4.071565561	3.160078104	11.20385893	0.927681836	-1.602345658	52.29961971	1002.459969	28.3	2131.529927	9.35E-06	524.2885788	262.1437894	99.8699981	0	0	0	0	0	0	0
0:25:39	-634.9897286	2259.864851	4.071565561	3.160078104	11.20385893	0.927681836	-1.602345658	52.29961971	1002.459969	28.3	2131.529927	9.35E-06	524.2885788	262.1437894	99.8699981	0	0	0	0	0	0	0
0:25:39	-618.3572263	2233.619104	3.951561959	3.141569986	11.06206972	0.930196375	-1.367661221	52.29975662	1002.45962	28.3	2132.085753	5.98E-06	524.2894504	262.1442252	99.86999878	0	0	0	0	0	0	0
0:25:39	-540.9720648	2207.457627	3.722999654	2.955684791	10.92236462	0.88476568	-1.149663181	52.29984423	1002.459397	28.3	2132.518642	3.83E-06	524.2900083	262.1445041	99.86999922	0	0	0	0	0	0	0
0:25:39	-540.9720648	2207.457627	3.722999654	2.955684791	10.92236462	0.88476568	-1.149663181	52.29984423	1002.459397	28.3	2132.518642	3.83E-06	524.2900083	262.1445041	99.86999922	0	0	0	0	0	0	0
0:25:39	-464.9690015	2183.177721	3.558479778	2.740718266	10.79523336	0.818170035	-0.964584436	52.29990031	1001.829254	28.3	2132.818051	2.45E-06	524.2903653	262.1446826	99.8699995	0	0	0	0	0	0	0
0:25:39	-497.854401	2162.077822	3.383227058	2.538939691	10.68586935	0.747588822	-0.814774039	52.2999362	1001.425963	28.3	2129.847633	1.57E-06	524.2905938	262.1447969	99.86999968	0	0	0	0	0	0	0
0:25:39	-497.854401	2162.077822	3.383227058	2.538939691	10.68586935	0.747588822	-0.814774039	52.2999362	1001.425963	28.3	2129.847633	1.57E-06	524.2905938	262.1447969	99.86999968	0	0	0	0	0	0	0
0:25:39	-452.9734166	2140.432326	3.016265317	2.226601402	10.58967638	0.661776846	-0.681615385	52.29995917	1001.167856	28.3	2119.805005	1.00E-06	524.29074	262.14487	99.8699998	0	0	0	0	0	0	0
0:25:39	-396.8501066	2119.993569	2.494969803	1.967424897	10.51083288	0.573857182	-0.566113846	52.29997387	1001.002668	28.3	2106.792083	6.42E-07	524.2908336	262.1449168	99.86999987	0	0	0	0	0	0	0
0:25:39	-329.4225082	2103.623004	2.107140674	1.723711934	10.44473305	0.501228596	-0.459432862	52.29998327	1000.896947	28.3	2095.174053	0.180000411	524.2908935	262.1449468	99.86999992	0	0	0	0	0	0	0
0:25:39	-329.4225082	2103.623004	2.107140674	1.723711934	10.44473305	0.501228596	-0.459432862	52.29998327	1000.896947	28.3	2095.174053	0.180000411	524.2908935	262.1449468	99.86999992	0	0	0	0	0	0	0
0:25:39	-238.8576853	2091.580602	1.769210031	1.408855638	10.39638915	0.446906302	-0.375837031	52.2999893	1000.829286	28.3	2086.173274	0.295200263	524.2909318	262.1449659	99.86999995	0	0	0	0	0	0	0
0:25:39	-238.8576853	2091.580602	1.769210031	1.408855638	10.39638915	0.446906302	-0.375837031	52.2999893	1000.829286	28.3	2086.173274	0.295200263	524.2909318	262.1449659	99.86999995	0	0	0	0	0	0	0
0:25:39	-118.2009986	2081.634986	1.47345442	1.257067608	10.35844906	0.400980033	-0.2984957	52.29999315	1000.785983	28.3	2077.722935	0.476928168	524.2909564	262.1449782	99.86999997	0	0	0	0	0	0	0
0:25:39	-66.81755909	2075.088191	1.330450829	1.101243269	10.3323674	0.370707221	-0.237317248	52.29999562	1000.758269	28.3	2071.697559	0.593234028	524.2909721	262.144986	99.86999998	0	0	0	0	0	0	0
0:25:39	-68.65859782	2070.136362	1.21672853	1.137195692	10.31467513	0.347412622	-0.184523039	52.29999719	1000.740532	28.3	2067.615958	0.687669778	524.2909821	262.1449911	99.86999999	0	0	0	0	0	0	0
0:25:39	-68.65859782	2070.136362	1.21672853	1.137195692	10.31467513	0.347412622	-0.184523039	52.29999719	1000.740532	28.3	2067.615958	0.687669778	524.2909821	262.1449911	99.86999999	0	0	0	0	0	0	0
0:25:39	-28.7158226	2066.401432	1.120626259	1.091405243	10.30255209	0.329744078	-0.136374745	52.2999982	1000.729181	28.3	2064.524173	0.764108658	524.2909886	262.1449943	99.86999999	0	0	0	0	0	0	0
0:25:39	-28.7158226	2066.401432	1.120626259	1.091405243	10.30255209	0.329744078	-0.136374745	52.2999982	1000.729181	28.3	2064.524173	0.764108658	524.2909886	262.1449943	99.86999999	0	0	0	0	0	0	0
0:25:39	-15.07236647	2064.103796	1.059120806	1.048619356	10.29479333	0.31883621	-0.090199837	52.29999885	1000.721916	28.3	2062.240151	0.813029541	524.2909927	262.1449963	99.86999999	0	0	0	0	0	0	0
0:25:40	3.588045462	2062.56703	0.989957316	1.057716388	10.28982773	0.311575174	-0.053367895	52.29999926	1000.717266	28.3	2060.503976	0.844338906	524.2909953	262.1449977	99.87	0	0	0	0	0	0	0
0:25:40	-90.7786509	2061.348739	0.955212682	0.744858488	10.28664975	0.305688112	-0.020875453	52.29999953	1000.71429	28.3	2059.175825	0.8843769	524.290997	262.1449985	99.87	0	0	0	0	0	0	0
0:25:40	-90.7786509	2061.348739	0.955212682	0.744858488	10.28664975	0.305688112	-0.020875453	52.29999953	1000.71429	28.3	2059.175825	0.8843769	524.290997	262.1449985	99.87	0	0	0	0	0	0	0
0:25:40	-34.34561658	2061.499833	0.987976117	0.645189432	10.28461584	0.306640391	0.00967971	52.2999997	1000.712386	28.3	2058.333288	0.926001216	524.2909981	262.144999	99.87	0	0	0	0	0	0	0
0:25:40	-70.59339461	2061.220813	0.937784715	0.704121237	10.28331414	0.30536985	0.036875014	52.29999981	1000.711167	28.3	2057.801304	0.952640778	524.2909988	262.1449994	99.87	0	0	0	0	0	0	0
0:25:40	-70.59339461	2061.220813	0.937784715	0.704121237	10.28331414	0.30536985	0.036875014	52.29999981	1000.711167	28.3	2057.801304	0.952640778	524.2909988	262.1449994	99.87	0	0	0	0	0	0	0
0:25:40	-67.56145255	2060.99812	0.982862217	0.806037591	10.28248105	0.304356704	0.059400009	52.29999988	1000.710387	28.3	2057.465315	0.969690098	524.2909992	262.1449996	99.87	0	0	0	0	0	0	0
0:25:40	-67.56145255	2060.99812	0.982862217	0.806037591	10.28248105	0.304356704	0.059400009	52.29999988	1000.710387	28.3	2057.465315	0.969690098	524.2909992	262.1449996	99.87	0	0	0	0	0	0	0
0:25:40	-46.38284963	2060.895957	0.995791819	0.890344059	10.28194787	0.303908291	0.082856006	52.29999992	1000.709888	28.3	2057.261721	0.980601663	524.2909995	262.1449997	99.87	0	0	0	0	0	0	0
0:25:40	-33.66746376	2060.571933	0.938426764	0.887820197	10.28160664	0.302221306	0.102107844	52.29999995	1000.709568	28.3	2057.136102	0.987585064	524.2909997	262.1449998	99.87	0	0	0	0	0	0	0
0:25:40	-33.66746376	2060.571933	0.938426764	0.887820197	10.28160664	0.302221306	0.102107844	52.29999995	1000.709568	28.3	2057.136102	0.987585064	524.2909997	262.1449998	99.87	0	0	0	0	0	0	0
0:25:40	89.52778319	2060.600077	0.956953129	0.755004926	10.28138825	0.302421636	0.12150902	52.29999997	1000.709364	28.3	2057.018385	0.992054441	524.2909998	262.1449999	99.87	0	0	0	0	0	0	0
0:25:40	20.01470124	2060.670569	0.984730003	0.811883153	10.28124848	0.302789847	0.139445773	52.29999998	1000.709233	28.3	2056.951646	0.994914842	524.2909999	262.1449999	99.87	0	0	0	0	0	0	0
0:25:40	20.01470124	2060.670569	0.984730003	0.811883153	10.28124848	0.302789847	0.139445773	52.29999998	1000.709233	28.3	2056.951646	0.994914842	524.2909999	262.1449999	99.87	0	0	0	0	0	0	0
0:25:40	59.88160879	2061.036604	0.964547202	0.637125218	10.28115903	0.304665502	0.155085295	52.29999999	1000.330549	28.3	2056.915974	0.996745499	524.2909999	262.145	99.87	0	0	0	0	0	0	0
0:25:40	59.88160879	2061.036604	0.964547202	0.637125218	10.28115903	0.304665502	0.155085295	52.29999999	1000.330549	28.3	2056.915974	0.996745499	524.2909999	262.145	99.87	0	0	0	0	0	0	0
0:25:40	53.73250963	2060.842827	0.976510209	0.789760139	10.28110178	0.303785921	0.169534589	52.29999999	999.7853113	28.3	2056.901343	0.997917119	524.2909999	262.145	99.87	0	0	0	0	0	0	0
0:25:40	68.64844616	2061.354409	1.011806534	0.901366489	10.28106514	0.30646299	0.182422137	51.87999999	999.4363592	28.3	2056.89934	0.998666956	519.782	259.8906	99.8664	0	0	0	0	0	0	0
0:25:40	47.99356554	2061.335302	1.000116182	0.931514553	10.28104169	0.306216313	0.194230167	51.2752	999.2130299	28.3	2056.905857	0.999146852	513.28904	256.644264	99.861216	0	0	0	0	0	0	0
0:25:40	30.71588195	2061.111593	1.021474356	0.804409314	10.28002668	0.305218441	0.204507307	50.888128	999.0700991	28.3	2056.916589	0.999453985	509.1335456	254.566609	99.85789824	0	0	0	0	0	0	0
0:25:40	30.71588195	2061.111593	1.021474356	0.804409314	10.28002668	0.305218441	0.204507307	50.888128	999.0700991	28.3	2056.916589	0.999453985	509.1335456	254.566609	99.85789824	0	0	0	0	0	0	0
0:25:40	-2.439435553	2060.98382	1.001943588	0.888461961	10.27857708	0.304499802	0.213044677	50.64040192	998.9786235	28.3	2056.928457	0.999650551	506.4740292	253.2369097	99.85577487	0	0	0	0	0	0	0
0:25:40	-10.18227875	2060.348605	1.067763896	0.887295655	10.27584933	0.301159873	0.221748593	50.48185723	998.920079	28.3	2056.944012	0.999776352	504.7719387	252.3859022	99.85441592	0	0	0	0	0	0	0
0:25:40	-10.18227875	2060.348605	1.067763896	0.887295655	10.27584933	0.301159873	0.221748593	50.48185723	998.920079	28.3	2056.944012	0.999776352	504.7719387	252.3859022	99.85441592	0	0	0	0	0	0	0
0:25:40	-2.442378403	2060.140147	1.048608894	0.883589219	10.27410357	0.300022319	0.2287191	50.38038863	998.8826106	28.3	2056.957968	0.999856866	503.6826008	251.8412574	99.85354619	0	0	0	0	0	0	0
0:25:40	-7.365842178	2059.248894	0.959149692	0.8803371	10.27398628	0.295734284	0.234620224	50.31544872	998.8586308	28.3	2056.641099	0.999908394	502.9854245	251.4926848	99.85298956	0	0	0	0	0	0	0
0:25:40	-7.365842178	2059.248894	0.959149692	0.8803371	10.27398628	0.295734284	0.234620224	50.31544872	998.8586308	28.3	2056.641099	0.999908394	502.9854245	251.4926848	99.85298956	0	0	0	0	0	0	0
0:25:40	19.28002101	2059.681932	0.974735803	0.750895744	10.27471122	0.297909942	0.241076943	50.27388718	998.8432837	28.3	2056.339024	0.999941372	502.5392317	251.2695982	99.85263332	0	0	0	0	0	0	0
0:25:40	-2.855066556	2059.715077	0.996110914	0.796293276	10.27337518	0.297942363	0.246689244	50.2472878	998.8334616	28.3	2056.152455	0.999962478	502.2536683	251.1268229	99.85240532	0	0	0	0	0	0	0
0:25:40	-2.855066556	2059.715077	0.996110914	0.796293276	10.27337518	0.297942363	0.246689244	50.2472878	998.8334616	28.3	2056.152455	0.999962478	502.2536683	251.1268229	99.85240532	0	0	0	0	0	0	0
0:25:41	48.0074774	2059.694009	0.954390985	0.697107697	10.27252012	0.297843112	0.251321116	50.23026419	998.8271754	28.3	2056.037891	0.999975986	502.0709077	251.0354466	99.85225941	0	0	0	0	0	0	0
0:25:41	-24.53209446	2059.654526	0.96941023	0.755748926	10.27197287	0.297619592	0.255925514	50.21936908	998.8231523	28.3	2055.94749	0.999984631	501.9539409	250.9769658	99.85216602	0	0	0	0	0	0	0
0:25:41	-104.4316605	2058.974456	0.987182547	0.774879313	10.27162264	0.294156539	0.259592329	50.21239621	998.8205774	28.3	2055.894194	0.999990164	501.8790822	250.9395381	99.85210625	0	0	0	0	0	0	0
0:25:41	-104.4316605	2058.974456	0.987182547	0.774879313	10.27162264	0.294156539	0.259592329	50.21239621	998.8205774	28.3	2055.894194	0.999990164	501.8790822	250.9395381	99.85210625	0	0	0	0	0	0	0
0:25:41	-23.91238269	2059.066212	0.90279683	0.75892276	10.27139849	0.294540185	0.262659091	50.20793358	998.8189296	28.3	2055.864204	0.999993705	501.8311726	250.9155844	99.852068	0	0	0	0	0	0	0
0:25:41	-23.91238269	2059.066212	0.90279683	0.75892276	10.27139849	0.294540185	0.262659091	50.20793358	998.8189296	28.3	2055.864204	0.999993705	501.8311726	250.9155844	99.852068	0	0	0	0	0	0	0
0:25:41	-86.51760492	2058.918416	0.952149971	0.786230566	10.27125503	0.293785718	0.265301818	50.20507749	998.8178749	28.3	2055.830331	0.999995971	501.8005105	250.900254	99.85204352	0	0	0	0	0	0	0
0:25:41	15.52505285	2059.611226	0.961935982	0.748067563	10.27116322	0.29730286	0.268113164	50.20324959	998.8171999	28.3	2055.816012	0.999997422	501.7808867	250.8904426	99.85202785	0	0	0	0	0	0	0
0:25:41	-4.218366176	2058.861625	0.869359028	0.66868324	10.27110446	0.29359383	0.270592425	50.20207974	998.816768	28.3	2055.811727	0.99999835	501.7683275	250.8841632	99.85201783	0	0	0	0	0	0	0
0:25:41	-4.218366176	2058.861625	0.869359028	0.66868324	10.27110446	0.29359383	0.270592425	50.20207974	998.816768	28.3	2055.811727	0.99999835	501.7683275	250.8841632	99.85201783	0	0	0	0	0	0	0
0:25:41	-35.96815435	2058.67708	0.890709778	0.819997274	10.27106686	0.292700051	0.272899152	50.20133103	998.8164915	28.3	2055.802386	0.999998944	501.7602896	250.8801445	99.85201141	0	0	0	0	0	0	0
0:25:41	-28.89461879	2058.741691	0.928654258	0.605678255	10.27104279	0.293128033	0.274735457	50.20085186	998.8163146	28.3	2055.800647	0.999999324	501.7551453	250.8775725	99.8520073	0	0	0	0	0	0	0
0:25:41	53.99056398	2059.475242	0.949178725	0.724034083	10.27102738	0.296761941	0.276470693	50.20054519	998.8162013	28.3	2055.804014	0.999999567	501.751853	250.8759264	99.85200467	0	0	0	0	0	0	0
0:25:41	29.59385118	2059.258794	0.93874298	0.827027267	10.27102191	0.295609553	0.277376554	50.20043615	999.4755611	28.3	2055.809411	0.999999654	501.7506824	250.8753411	99.85200374	0	0	0	0	0	0	0
0:25:41	17.24474476	2058.928948	0.935115507	1.053377451	10.27101402	0.293990114	0.278880995	50.20027914	1000.425039	28.3	2055.819423	0.999999779	501.7489967	250.8744983	99.85200239	0	0	0	0	0	0	0
0:25:41	17.24474476	2058.928948	0.935115507	1.053377451	10.27101402	0.293990114	0.278880995	50.20027914	1000.425039	28.3	2055.819423	0.999999779	501.7489967	250.8744983	99.85200239	0	0	0	0	0	0	0
0:25:41	53.82979581	2059.185758	0.950292406	1.067701961	10.27001122	0.295392091	0.279704796	50.20022331	1000.762631	28.3	2055.825939	0.999999823	501.7483974	250.8741986	99.85200191	0	0	0	0	0	0	0
0:25:41	53.82979581	2059.185758	0.950292406	1.067701961	10.27001122	0.295392091	0.279704796	50.20022331	1000.762631	28.3	2055.825939	0.999999823	501.7483974	250.8741986	99.85200191	0	0	0	0	0	0	0
0:25:41	66.47442932	2059.207805	0.95766714	1.253209255	10.26856718	0.295490938	0.281091069	50.12814292	1001.248764	28.3	2055.840321	0.999999887	501.7475343	250.8737671	99.85200123	0	0	0	0	0	0	0
0:25:41	125.6430748	2059.307475	0.917106969	1.001053923	10.26764299	0.2960742	0.282338284	50.08201147	1001.559889	28.3	2055.853605	0.999999927	501.746982	250.873491	99.85200078	0	0	0	0	0	0	0
0:25:41	103.6039678	2058.855144	0.90382846	0.809154511	10.26705152	0.293847488	0.283296502	50.05248734	1001.759009	28.3	2055.864987	0.999999954	501.7466285	250.8733142	99.8520005	0	0	0	0	0	0	0
0:25:41	103.6039678	2058.855144	0.90382846	0.809154511	10.26705152	0.293847488	0.283296502	50.05248734	1001.759009	28.3	2055.864987	0.999999954	501.7466285	250.8733142	99.8520005	0	0	0	0	0	0	0
0:25:41	24.33789942	2058.761612	0.931010215	0.846538887	10.26667297	0.293422393	0.284269761	50.0335919	1001.886446	28.3	2055.878432	0.99999997	501.7464022	250.8732011	99.85200032	0	0	0	0	0	0	0
0:25:41	15.02165563	2058.144232	0.893166537	0.878184888	10.2664307	0.290310331	0.284892647	50.02149881	1001.968005	28.3	2055.774996	0.999999981	501.7462574	250.8731287	99.85200021	0	0	0	0	0	0	0
0:25:41	51.0269796	2058.430828	0.886226584	0.875518328	10.26627565	0.291758612	0.285291294	50.01375924	1002.020203	28.3	2055.711558	0.999999988	501.7461647	250.8730824	99.85200013	0	0	0	0	0	0	0
0:25:41	104.7107869	2058.75225	0.867225014	1.03861173	10.26617642	0.293485512	0.285746428	50.00880591	1002.05361	28.3	2055.674357	0.999999992	501.7461054	250.8730527	99.85200008	0	0	0	0	0	0	0
0:25:41	104.7107869	2058.75225	0.867225014	1.03861173	10.26617642	0.293485512	0.285746428	50.00880591	1002.05361	28.3	2055.674357	0.999999992	501.7461054	250.8730527	99.85200008	0	0	0	0	0	0	0
0:25:41	60.38014365	2058.20984	0.907584009	0.993391507	10.26611291	0.290670727	0.286037714	50.00563579	1002.07499	28.3	2055.645348	0.999999995	501.7460675	250.8730337	99.85200005	0	0	0	0	0	0	0
0:25:41	-6.627188067	2058.020178	0.963533766	0.914850565	10.26607226	0.289749266	0.286384137	50.0036069	1002.088674	28.3	2055.633703	0.999999997	501.7460432	250.8730216	99.85200003	0	0	0	0	0	0	0
0:25:41	-6.627188067	2058.020178	0.963533766	0.914850565	10.26607226	0.289749266	0.286384137	50.0036069	1002.088674	28.3	2055.633703	0.999999997	501.7460432	250.8730216	99.85200003	0	0	0	0	0	0	0
0:25:42	4.316319637	2058.646914	0.94434161	0.886024361	10.26604625	0.29287953	0.286965848	50.00230842	1002.097431	28.3	2055.63089	0.999999998	501.7460276	250.8730138	99.85200002	0	0	0	0	0	0	0
0:25:42	55.20384457	2058.170185	0.93037863	0.846135591	10.2660296	0.290602899	0.287138143	50.00147739	1002.103036	28.3	2055.62313	0.999999999	501.7460177	250.8730088	99.85200001	0	0	0	0	0	0	0
0:25:42	55.20384457	2058.170185	0.93037863	0.846135591	10.2660296	0.290602899	0.287138143	50.00147739	1002.103036	28.3	2055.62313	0.999999999	501.7460177	250.8730088	99.85200001	0	0	0	0	0	0	0
0:25:42	143.5237805	2058.185238	0.894882323	0.774806778	10.26601894	0.290745855	0.287088411	50.00094553	1002.106623	28.3	2055.474123	0.999999999	501.7460113	250.8730057	99.85200001	0	0	0	0	0	0	0
0:25:42	51.82601953	2057.932472	0.911804687	0.838196338	10.26601212	0.289437348	0.287056583	50.00060514	1002.108919	28.3	2055.273039	0.999999999	501.7460072	250.8730036	99.85200001	0	0	0	0	0	0	0
0:25:42	51.82601953	2057.932472	0.911804687	0.838196338	10.26601212	0.289437348	0.287056583	50.00060514	1002.108919	28.3	2055.273039	0.999999999	501.7460072	250.8730036	99.85200001	0	0	0	0	0	0	0
0:25:42	103.2857725	2058.543702	0.900435	0.791845656	10.26600776	0.292479902	0.287396213	50.00038729	1002.110388	28.3	2055.150745	1	501.7460046	250.8730023	99.852	0	0	0	0	0	0	0
0:25:42	90.9493744	2058.67269	0.9045584	0.87038122	10.26600497	0.293027138	0.287613576	50.00024786	1002.111328	28.3	2055.077917	1	501.746003	250.8730015	99.852	0	0	0	0	0	0	0
0:25:42	91.61371962	2058.578601	0.893517376	0.801923981	10.26600318	0.292457368	0.287752689	50.00015863	1002.11193	28.3	2055.036987	1	501.7460019	250.8730009	99.852	0	0	0	0	0	0	0
0:25:42	91.61371962	2058.578601	0.893517376	0.801923981	10.26600318	0.292457368	0.287752689	50.00015863	1002.11193	28.3	2055.036987	1	501.7460019	250.8730009	99.852	0	0	0	0	0	0	0
0:25:42	103.9013006	2058.264465	0.917571121	0.895231348	10.26600203	0.287332716	0.287641721	50.00010153	1002.112315	28.3	2055.014271	1	501.7460012	250.8730006	99.852	0	0	0	0	0	0	0
0:25:42	103.9013006	2058.264465	0.917571121	0.895231348	10.26600203	0.287332716	0.287641721	50.00010153	1002.112315	28.3	2055.014271	1	501.7460012	250.8730006	99.852	0	0	0	0	0	0	0
0:25:42	144.7238559	2058.607696	0.875544331	0.85367236	10.26700083	0.10266748	0.273373249	50.00004158	1002.48072	28.3	2055.004793	1	501.7460005	250.8730002	99.852	0	0	0	0	0	0	0
0:25:42	144.7238559	2058.607696	0.875544331	0.85367236	10.26700083	0.10266748	0.273373249	50.00004158	1002.48072	28.3	2055.004793	1	501.7460005	250.8730002	99.852	0	0	0	0	0	0	0
0:25:42	58.31654778	2057.594565	0.774068372	0.56307031	10.27124053	-0.077572813	0.252918879	50.00002661	1003.010741	28.3	2055.005627	1	501.7460003	250.8730002	99.852	0	0	0	0	0	0	0
0:25:42	108.2980306	2059.011882	0.718243758	0.629404999	10.28575394	-0.3874066	0.199108083	50.28001703	1003.349954	28.3	2055.016082	1	504.7508002	252.3754001	99.8544	0	0	0	0	0	0	0
0:25:42	108.2980306	2059.011882	0.718243758	0.629404999	10.28575394	-0.3874066	0.199108083	50.28001703	1003.349954	28.3	2055.016082	1	504.7508002	252.3754001	99.8544	0	0	0	0	0	0	0
0:25:42	151.1826596	2061.323724	0.622756005	0.453099199	10.30188252	-0.691660224	0.135589173	50.6832109	1003.567051	28.3	2055.033332	1	509.0777121	254.5388561	99.857856	0	0	0	0	0	0	0
0:25:42	103.5529021	2063.166504	0.552523843	0.266983487	10.32200481	-1.021062543	0.054217071	50.94125498	1003.705992	28.3	2055.059613	1	511.8469358	255.9234679	99.86006784	0	0	0	0	0	0	0
0:25:42	63.65865736	2065.575762	0.50357526	0.186909432	10.34452308	-1.377720028	-0.050981075	51.10640319	1003.794915	28.3	2055.098912	1	513.6192389	256.8096194	99.86148342	0	0	0	0	0	0	0
0:25:42	63.65865736	2065.575762	0.50357526	0.186909432	10.34452308	-1.377720028	-0.050981075	51.10640319	1003.794915	28.3	2055.098912	1	513.6192389	256.8096194	99.86148342	0	0	0	0	0	0	0
0:25:42	144.5713407	2070.254648	0.406168166	0.032822036	10.37457477	-1.776580818	-0.195547888	51.21209804	1003.851826	28.3	2055.164864	1	514.7535129	257.3767564	99.86238939	0	0	0	0	0	0	0
0:25:42	70.79517805	2074.368855	0.307827626	-0.108593897	10.40732785	-2.182051723	-0.357350648	51.27974274	1003.888248	28.3	2055.248593	1	515.4794482	257.7397241	99.86296921	0	0	0	0	0	0	0
0:25:42	70.79517805	2074.368855	0.307827626	-0.108593897	10.40732785	-2.182051723	-0.357350648	51.27974274	1003.888248	28.3	2055.248593	1	515.4794482	257.7397241	99.86296921	0	0	0	0	0	0	0
0:25:42	132.490514	2079.744107	0.223289681	-0.010780094	10.44016983	-2.553313103	-0.521144415	51.32303536	1003.911559	28.3	2055.342259	1	515.9440469	257.9720234	99.86334029	0	0	0	0	0	0	0
0:25:42	135.0827289	2087.122508	0.199905396	-0.14861926	10.48458869	-2.999400386	-0.744292426	51.35074263	1003.926478	28.3	2055.493206	1	516.24139	258.120695	99.86357779	0	0	0	0	0	0	0
0:25:42	84.48990652	2093.177725	0.079979453	-0.273316326	10.52749676	-3.403256247	-0.957387152	51.36847528	1003.936026	28.3	2055.650452	1	516.4316896	258.2158448	99.86372978	0	0	0	0	0	0	0
0:25:42	84.48990652	2093.177725	0.079979453	-0.273316326	10.52749676	-3.403256247	-0.957387152	51.36847528	1003.936026	28.3	2055.650452	1	516.4316896	258.2158448	99.86372978	0	0	0	0	0	0	0
0:25:42	217.8429402	2101.589184	0.06434685	-0.316642449	10.57459793	-3.797323998	-1.187727777	51.37982418	1003.942136	28.3	2055.841449	1	516.5534813	258.2767407	99.86382706	0	0	0	0	0	0	0
0:25:43	298.0883217	2110.505878	-0.041498016	-0.415411167	10.62614267	-4.217447359	-1.452185778	51.38708748	1003.946047	28.3	2056.090487	1	516.6314281	258.315714	99.86388932	0	0	0	0	0	0	0
0:25:43	264.4511259	2118.793882	-0.06539873	-0.463263147	10.67817131	-4.60968631	-1.710958898	51.39173598	1003.94855	28.3	2056.355712	1	516.681314	258.340657	99.86392916	0	0	0	0	0	0	0
0:25:43	223.1928406	2126.914844	-0.240375187	-0.547968414	10.73478964	-4.979439238	-1.968253695	51.39471103	1003.950152	28.3	2056.643256	1	516.7132409	258.3566205	99.86395467	0	0	0	0	0	0	0
0:25:43	223.1928406	2126.914844	-0.240375187	-0.547968414	10.73478964	-4.979439238	-1.968253695	51.39471103	1003.950152	28.3	2056.643256	1	516.7132409	258.3566205	99.86395467	0	0	0	0	0	0	0
0:25:43	319.225138	2138.58746	-0.41236012	-0.749619785	10.81454537	-5.407441112	-2.287522364	51.39661506	1003.951177	28.3	2057.047204	1	516.7336742	258.3668371	99.86397099	0	0	0	0	0	0	0
0:25:43	256.2668883	2149.424175	-0.544230477	-0.805396662	10.89122904	-5.781482312	-2.574774313	51.39783364	1003.951834	28.3	2057.43773	1	516.7467515	258.3733757	99.86398143	0	0	0	0	0	0	0
0:25:43	256.2668883	2149.424175	-0.544230477	-0.805396662	10.89122904	-5.781482312	-2.574774313	51.39783364	1003.951834	28.3	2057.43773	1	516.7467515	258.3733757	99.86398143	0	0	0	0	0	0	0
0:25:43	223.7314485	2161.212792	-0.784667505	-0.992813864	10.97290658	-6.12978868	-2.85585556	51.39861353	1003.952253	28.3	2057.859907	1	516.755121	258.3775605	99.86398812	0	0	0	0	0	0	0
0:25:43	181.722047	2174.829507	-0.958107203	-1.070080873	11.06298021	-6.467744755	-3.144547559	51.39911266	1003.952522	28.3	2058.344781	0.964	516.7604774	258.3802387	99.86399239	0	0	0	0	0	0	0
0:25:43	181.722047	2174.829507	-0.958107203	-1.070080873	11.06298021	-6.467744755	-3.144547559	51.39911266	1003.952522	28.3	2058.344781	0.964	516.7604774	258.3802387	99.86399239	0	0	0	0	0	0	0
0:25:43	219.4679101	2191.682804	-1.06246861	-1.128691759	11.17150734	-6.819956643	-3.465870438	51.3994321	1003.952694	28.3	2058.96106	0.94096	516.7639055	258.3819528	99.86399513	0	0	0	0	0	0	0
0:25:43	302.2551025	2210.611755	-1.17157991	-1.121282726	11.2863647	-7.139572252	-3.77975708	51.39963654	1003.952804	28.3	2059.635958	0.9262144	516.7660995	258.3830498	99.86399688	0	0	0	0	0	0	0
0:25:43	302.2551025	2210.611755	-1.17157991	-1.121282726	11.2863647	-7.139572252	-3.77975708	51.39963654	1003.952804	28.3	2059.635958	0.9262144	516.7660995	258.3830498	99.86399688	0	0	0	0	0	0	0
0:25:43	418.4021056	2231.995483	-1.396731143	-1.378860944	11.41979341	-7.465126241	-4.114804531	51.39976739	1003.952875	28.3	2060.463173	0.916777216	516.7675037	258.3837519	99.86399801	0	0	0	0	0	0	0
0:25:43	456.6189476	2253.907349	-1.484507931	-1.362951004	11.55382778	-7.759640794	-4.4349549	51.39985113	1002.1036	28.3	2061.345591	0.874737418	516.7684024	258.3842012	99.86399872	0	0	0	0	0	0	0
0:25:43	406.6978864	2273.858343	-1.639485076	-1.460248643	11.68160978	-8.018170108	-4.723211136	51.39990472	1000.920064	28.3	2062.218938	0.847831948	516.7689775	258.3844888	99.86399918	0	0	0	0	0	0	0
0:25:43	406.6978864	2273.858343	-1.639485076	-1.460248643	11.68160978	-8.018170108	-4.723211136	51.39990472	1000.920064	28.3	2062.218938	0.847831948	516.7689775	258.3844888	99.86399918	0	0	0	0	0	0	0
0:25:43	429.8762873	2294.55882	-1.840990449	-1.626399131	11.81123026	-8.251548869	-4.999815127	51.39993902	1000.162601	28.3	2063.15168	0.830612447	516.7693456	258.3846728	99.86399948	0	0	0	0	0	0	0
0:25:43	445.1890639	2320.099125	-1.936753887	-1.638015444	11.96750737	-8.490831276	-5.310841681	51.50796097	999.6778246	28.3	2064.366275	0.819591966	516.7695812	258.3847906	99.86399967	0	0	0	0	0	0	0
0:25:43	454.7284009	2346.58188	-2.055282488	-1.699729884	12.12660471	-8.699132017	-5.607458676	51.57709502	999.3675677	28.3	2065.663536	0.792538858	516.769732	258.384866	99.86399979	0	0	0	0	0	0	0
0:25:43	454.7284009	2346.58188	-2.055282488	-1.699729884	12.12660471	-8.699132017	-5.607458676	51.57709502	999.3675677	28.3	2065.663536	0.792538858	516.769732	258.384866	99.86399979	0	0	0	0	0	0	0
0:25:43	480.0757366	2370.895403	-2.110660792	-1.678227126	12.27198702	-8.869684491	-5.868573553	51.62134082	999.1690033	28.3	2066.912263	0.759224869	516.7698285	258.3849142	99.86399986	0	0	0	0	0	0	0
0:25:43	553.3440714	2401.863898	-2.051822907	-1.618665361	12.44367169	-9.023598074	-6.163447074	51.64965812	999.0419221	28.3	2068.582928	0.717903916	516.7698902	258.3849451	99.86399991	0	0	0	0	0	0	0
0:25:43	553.3440714	2401.863898	-2.051822907	-1.618665361	12.44367169	-9.023598074	-6.163447074	51.64965812	999.0419221	28.3	2068.582928	0.717903916	516.7698902	258.3849451	99.86399991	0	0	0	0	0	0	0
0:25:43	489.9116457	2428.564735	-2.04716666	-1.553745831	12.59374988	-9.141022767	-6.415286127	51.6677812	998.9605902	28.3	2070.143954	0.675458506	516.7699297	258.3849649	99.86399994	0	0	0	0	0	0	0
0:25:43	521.1223732	2453.50711	-1.975506663	-1.582357332	12.73547992	-9.228454571	-6.645263121	51.67937997	998.9085377	28.3	2071.741291	0.648293444	516.769955	258.3849775	99.86399996	0	0	0	0	0	0	0
0:25:43	484.4575189	2478.229471	-1.971004264	-1.793028692	12.87690715	-9.281530926	-6.863088398	51.68680318	998.8752241	28.3	2073.465186	0.594907804	516.7699712	258.3849856	99.86399998	0	0	0	0	0	0	0
0:25:43	591.2490921	2506.801341	-1.926762729	-1.689698363	13.02898058	-9.238019792	-7.078416575	51.69155403	998.8539034	28.3	2075.499719	0.560740995	516.7699816	258.3849908	99.86399999	0	0	0	0	0	0	0
0:25:43	591.2490921	2506.801341	-1.926762729	-1.689698363	13.02898058	-9.238019792	-7.078416575	51.69155403	998.8539034	28.3	2075.499719	0.560740995	516.7699816	258.3849908	99.86399999	0	0	0	0	0	0	0
0:25:43	523.0908589	2532.981058	-1.702328147	-1.480326952	13.16754757	-9.069132667	-7.261066608	51.69459458	998.8402582	28.3	2077.58634	0.502874237	516.7699882	258.3849941	99.86399999	0	0	0	0	0	0	0
0:25:44	523.0908589	2532.981058	-1.702328147	-1.480326952	13.16754757	-9.069132667	-7.261066608	51.69459458	998.8402582	28.3	2077.58634	0.502874237	516.7699882	258.3849941	99.86399999	0	0	0	0	0	0	0
0:25:44	513.7183497	2560.811877	-1.218050014	-1.20804925	13.29395044	-8.719764907	-7.407322629	51.69654053	998.8315253	28.3	2079.953818	0.465839511	516.7699925	258.3849962	99.86399999	0	0	0	0	0	0	0
0:25:44	366.6419838	2582.865681	-0.791072009	-0.84247152	13.39236828	-8.30672954	-7.504166483	51.69778594	998.8259362	28.3	2082.322043	0.406137287	516.7699952	258.3849976	99.864	0	0	0	0	0	0	0
0:25:44	323.2405496	2601.802596	-0.317086086	-0.351701773	13.4645957	-7.812026906	-7.547266549	51.698583	998.8223591	28.3	2084.923988	0.367927864	516.7699969	258.3849985	99.864	0	0	0	0	0	0	0
0:25:44	323.2405496	2601.802596	-0.317086086	-0.351701773	13.4645957	-7.812026906	-7.547266549	51.698583	998.8223591	28.3	2084.923988	0.367927864	516.7699969	258.3849985	99.864	0	0	0	0	0	0	0
0:25:44	110.2608318	2614.206502	0.151904905	0.161510866	13.50638125	-7.26933722	-7.531970591	51.69909312	998.8200699	28.3	2087.768712	0.307473833	516.769998	258.384999	99.864	0	0	0	0	0	0	0
0:25:44	110.2608318	2614.206502	0.151904905	0.161510866	13.50638125	-7.26933722	-7.531970591	51.69909312	998.8200699	28.3	2087.768712	0.307473833	516.769998	258.384999	99.864	0	0	0	0	0	0	0
0:25:44	-16.18224971	2625.329665	0.750561049	0.601727651	13.52335776	-6.287112525	-7.395747954	51.69962854	998.817667	28.3	2092.895376	0.172021282	516.7699992	258.3849996	99.864	0	0	0	0	0	0	0
0:25:44	-16.18224971	2625.329665	0.750561049	0.601727651	13.52335776	-6.287112525	-7.395747954	51.69962854	998.817667	28.3	2092.895376	0.172021282	516.7699992	258.3849996	99.864	0	0	0	0	0	0	0
0:25:44	-60.19539981	2625.136345	1.015559071	0.721425696	13.50302897	-5.774912016	-7.259638691	51.69976227	998.8170669	28.3	2095.571041	0.11009362	516.7699995	258.3849997	99.864	0	0	0	0	0	0	0
0:25:44	-17.45401588	2622.972541	1.200157806	1.008592446	13.47177854	-5.28630369	-7.098968762	51.69984785	998.8166828	28.3	2098.114866	0.070459917	516.7699997	258.3849998	99.864	0	0	0	0	0	0	0
0:25:44	-17.45401588	2622.972541	1.200157806	1.008592446	13.47177854	-5.28630369	-7.098968762	51.69984785	998.8166828	28.3	2098.114866	0.070459917	516.7699997	258.3849998	99.864	0	0	0	0	0	0	0
0:25:44	-124.9184902	2617.363306	1.467940996	1.192379165	13.42393826	-4.784314362	-6.894340008	51.69990262	998.816437	28.3	2100.759074	0.045094347	516.7699998	258.3849999	99.864	0	0	0	0	0	0	0
0:25:44	-141.1858737	2610.888556	1.676082237	1.186362666	13.36948049	-4.311361192	-6.675457605	51.69993768	1000.46076	28.3	2103.245848	0.028860382	516.7699999	258.3849999	99.864	0	0	0	0	0	0	0
0:25:44	-345.0130392	2601.484716	1.879692632	1.489272106	13.31002751	-3.906311163	-6.461812867	51.69996012	1001.513126	28.3	2105.454182	0.018470645	516.7699999	258.385	99.864	0	0	0	0	0	0	0
0:25:44	-345.0130392	2601.484716	1.879692632	1.489272106	13.31002751	-3.906311163	-6.461812867	51.69996012	1001.513126	28.3	2105.454182	0.018470645	516.7699999	258.385	99.864	0	0	0	0	0	0	0
0:25:44	-343.1665451	2590.467178	2.097403284	1.618934148	13.22601761	-3.447359144	-6.185960235	51.51997447	1002.186641	28.3	2107.952677	0.011821212	515.8599199	257.92996	99.86328	0	0	0	0	0	0	0
0:25:44	-387.3001488	2579.129314	2.408898102	1.546357855	13.14469127	-3.047269852	-5.92965455	51.40478366	1002.61769	28.3	2110.127233	0.007565576	515.2774688	257.6387344	99.8628192	0	0	0	0	0	0	0
0:25:44	-387.3001488	2579.129314	2.408898102	1.546357855	13.14469127	-3.047269852	-5.92965455	51.40478366	1002.61769	28.3	2110.127233	0.007565576	515.2774688	257.6387344	99.8628192	0	0	0	0	0	0	0
0:25:44	-475.6611353	2565.545721	2.548494785	1.724149027	13.05404241	-2.662812705	-5.660978912	51.33106154	1002.893562	28.3	2112.231829	0.004841969	514.9047	257.45235	99.86252429	0	0	0	0	0	0	0
0:25:44	-432.5664066	2550.005021	2.776676663	1.888335377	12.94606714	-2.268920131	-5.361906504	51.28387939	1003.070119	28.3	2114.390011	0.00309886	514.666128	257.333064	99.86233554	0	0	0	0	0	0	0
0:25:44	-507.4448202	2532.286214	2.900913064	2.052854641	12.83476297	-1.904828884	-5.063340162	51.25368281	1003.183116	28.3	2116.411207	0.00198327	514.5134419	257.256721	99.86221475	0	0	0	0	0	0	0
0:25:44	-507.4448202	2532.286214	2.900913064	2.052854641	12.83476297	-1.904828884	-5.063340162	51.25368281	1003.183116	28.3	2116.411207	0.00198327	514.5134419	257.256721	99.86221475	0	0	0	0	0	0	0
0:25:44	-420.3973649	2516.046097	3.042544361	2.396306971	12.7302083	-1.585010486	-4.790577704	51.234357	1003.255435	28.3	2118.166652	0.001269293	514.4157228	257.2078614	99.86213744	0	0	0	0	0	0	0
0:25:44	-420.3973649	2516.046097	3.042544361	2.396306971	12.7302083	-1.585010486	-4.790577704	51.234357	1003.255435	28.3	2118.166652	0.001269293	514.4157228	257.2078614	99.86213744	0	0	0	0	0	0	0
0:25:44	-385.1946736	2495.239222	3.240348391	2.414676461	12.59797331	-1.232046711	-4.461369731	51.22198848	1003.301718	28.3	2120.110978	0.000812348	514.3531826	257.1765913	99.86208796	0	0	0	0	0	0	0
0:25:44	-519.1240311	2475.232222	3.37478297	2.490472935	12.48026292	-0.937669895	-4.169916628	51.21407263	1003.33134	28.3	2121.757266	0.000519902	514.3131569	257.1565784	99.86205629	0	0	0	0	0	0	0
0:25:44	-518.0945799	2456.455222	3.501261101	2.548142678	12.36324827	-0.665668733	-3.890546642	51.20900648	1003.350297	28.3	2123.24973	0.000332738	514.2875404	257.1437702	99.86203603	0	0	0	0	0	0	0
0:25:44	-518.0945799	2456.455222	3.501261101	2.548142678	12.36324827	-0.665668733	-3.890546642	51.20900648	1003.350297	28.3	2123.24973	0.000332738	514.2875404	257.1437702	99.86203603	0	0	0	0	0	0	0
0:25:44	-425.7318111	2434.823862	3.655247105	2.649171314	12.22387889	-0.373707989	-3.574269851	51.20576415	1003.36243	28.3	2124.811147	0.000212952	514.2711459	257.1355729	99.86202306	0	0	0	0	0	0	0
0:25:45	-317.5905191	2413.458392	3.783518147	2.741229641	12.09052249	-0.121893113	-3.282452704	51.20368905	1003.370195	28.3	2126.175854	0.000136289	514.2606533	257.1303267	99.86201476	0	0	0	0	0	0	0
0:25:45	-401.5840522	2390.934131	3.865411614	2.85958697	11.95469439	0.105548408	-2.998329731	51.20236099	1003.375165	28.3	2127.419547	8.72E-05	514.2539381	257.1269691	99.86200944	0	0	0	0	0	0	0
0:25:45	-401.5840522	2390.934131	3.865411614	2.85958697	11.95469439	0.105548408	-2.998329731	51.20236099	1003.375165	28.3	2127.419547	8.72E-05	514.2539381	257.1269691	99.86200944	0	0	0	0	0	0	0
0:25:45	-542.3827534	2365.917124	3.976303433	2.926255661	11.80660441	0.326190981	-2.699091028	51.20151104	1003.378346	28.3	2128.62107	5.58E-05	514.2496404	257.1248202	99.86200604	0	0	0	0	0	0	0
0:25:45	-579.1072822	2340.825839	4.080074197	3.101843623	11.66154682	0.516922228	-2.417338258	51.20096706	1003.380381	28.3	2129.670605	3.57E-05	514.2468899	257.1234449	99.86200387	0	0	0	0	0	0	0
0:25:45	-579.1072822	2340.825839	4.080074197	3.101843623	11.66154682	0.516922228	-2.417338258	51.20096706	1003.380381	28.3	2129.670605	3.57E-05	514.2468899	257.1234449	99.86200387	0	0	0	0	0	0	0
0:25:45	-545.0093006	2318.375097	4.075327486	3.136179919	11.53038997	0.681590226	-2.167216485	51.20061892	1003.381684	28.3	2130.538307	2.29E-05	514.2451295	257.1225648	99.86200248	0	0	0	0	0	0	0
0:25:45	-516.6036324	2291.897862	4.177729591	3.094115148	11.37720958	0.857217745	-1.88621855	51.20039611	1003.382518	28.3	2131.384956	1.46E-05	514.2440029	257.1220014	99.86200158	0	0	0	0	0	0	0
0:25:45	-581.9300047	2268.263312	4.150906938	3.025993695	11.24021413	0.955659356	-1.643979872	51.20025351	1003.383051	28.3	2132.055172	9.37E-06	514.2432818	257.1216409	99.86200101	0	0	0	0	0	0	0
0:25:45	-589.338323	2243.4648	4.034740441	3.133515965	11.10821704	0.970301988	-1.418947118	51.20016225	1003.383393	28.3	2132.60855	5.99E-06	514.2428204	257.1214102	99.86200065	0	0	0	0	0	0	0
0:25:45	-589.338323	2243.4648	4.034740441	3.133515965	11.10821704	0.970301988	-1.418947118	51.20016225	1003.383393	28.3	2132.60855	5.99E-06	514.2428204	257.1214102	99.86200065	0	0	0	0	0	0	0
0:25:45	-576.8863667	2218.071632	3.867033882	2.991730217	10.97381891	0.932073272	-1.203246156	51.20010384	1003.383611	28.3	2133.063032	3.84E-06	514.242525	257.1212625	99.86200042	0	0	0	0	0	0	0
0:25:45	-576.8863667	2218.071632	3.867033882	2.991730217	10.97381891	0.932073272	-1.203246156	51.20010384	1003.383611	28.3	2133.063032	3.84E-06	514.242525	257.1212625	99.86200042	0	0	0	0	0	0	0
0:25:45	-475.0385838	2174.235342	3.516961078	2.681188697	10.74339942	0.806034812	-0.861460825	51.20004253	1001.154657	28.3	2133.621991	1.57E-06	514.2422151	257.1211075	99.86200017	0	0	0	0	0	0	0
0:25:45	-475.0385838	2174.235342	3.516961078	2.681188697	10.74339942	0.806034812	-0.861460825	51.20004253	1001.154657	28.3	2133.621991	1.57E-06	514.2422151	257.1211075	99.86200017	0	0	0	0	0	0	0
0:25:45	-466.0890936	2150.082179	3.15685509	2.551200766	10.63377563	0.70862228	-0.711094928	51.24002722	1000.31274	28.3	2124.089634	1.01E-06	514.2421376	257.1210688	99.86200011	0	0	0	0	0	0	0
0:25:45	-408.7138999	2130.403434	2.724987258	2.23928849	10.5502964	0.625118259	-0.592300754	51.29761742	999.7739138	28.3	2113.768206	6.44E-07	514.2420881	257.121044	99.86200007	0	0	0	0	0	0	0
0:25:45	-408.7138999	2130.403434	2.724987258	2.23928849	10.5502964	0.625118259	-0.592300754	51.29761742	999.7739138	28.3	2113.768206	6.44E-07	514.2420881	257.121044	99.86200007	0	0	0	0	0	0	0
0:25:45	-353.468336	2112.067678	2.282791845	1.770144634	10.4776297	0.542995686	-0.481032483	51.33447515	999.4290649	28.3	2101.421132	0.080000412	514.2420564	257.1210282	99.86200004	0	0	0	0	0	0	0
0:25:45	-323.499775	2098.154954	1.949546781	1.734652566	10.42428301	0.479557239	-0.393940789	51.3580641	999.2083615	28.3	2091.144964	0.195200264	514.2420361	257.121018	99.86200003	0	0	0	0	0	0	0
0:25:45	-290.952816	2087.714851	1.71670994	1.533417642	10.38430112	0.431236633	-0.321882105	51.37316102	999.0671114	28.3	2083.228457	0.268928169	514.2420231	257.1210115	99.86200002	0	0	0	0	0	0	0
0:25:45	-290.952816	2087.714851	1.71670994	1.533417642	10.38430112	0.431236633	-0.321882105	51.37316102	999.0671114	28.3	2083.228457	0.268928169	514.2420231	257.1210115	99.86200002	0	0	0	0	0	0	0
0:25:45	-203.2694022	2079.423144	1.466214361	1.624387291	10.35431272	0.392111445	-0.259644547	51.38282305	998.9767113	28.3	2076.151453	0.424114028	514.2420148	257.1210074	99.86200001	0	0	0	0	0	0	0
0:25:45	-204.8627774	2073.955012	1.378337191	1.303407866	10.33152014	0.366391325	-0.20201251	51.38900675	998.9188552	28.3	2071.62581	0.523432978	514.2420095	257.1210047	99.86200001	0	0	0	0	0	0	0
0:25:45	-204.8627774	2073.955012	1.378337191	1.303407866	10.33152014	0.366391325	-0.20201251	51.38900675	998.9188552	28.3	2071.62581	0.523432978	514.2420095	257.1210047	99.86200001	0	0	0	0	0	0	0
0:25:45	-50.97057756	2070.086128	1.216455802	1.245301034	10.31513289	0.347930448	-0.152528007	51.39296432	998.8818273	28.3	2067.794838	0.658997106	514.2420061	257.121003	99.862	0	0	0	0	0	0	0
0:25:45	-19.35752964	2066.999162	1.117211714	1.102672662	10.30464505	0.333155487	-0.106697924	51.39549717	998.8581295	28.3	2064.870336	0.745758148	514.2420039	257.1210019	99.862	0	0	0	0	0	0	0
0:25:45	-19.35752964	2066.999162	1.117211714	1.102672662	10.30464505	0.333155487	-0.106697924	51.39549717	998.8581295	28.3	2064.870336	0.745758148	514.2420039	257.1210019	99.862	0	0	0	0	0	0	0
0:25:45	-112.127859	2064.454544	1.064495497	0.919990504	10.29613283	0.320819511	-0.067286671	51.39711819	998.8429629	28.3	2062.702335	0.801285215	514.2420025	257.1210012	99.862	0	0	0	0	0	0	0
0:25:46	-112.127859	2064.454544	1.064495497	0.919990504	10.29613283	0.320819511	-0.067286671	51.39711819	998.8429629	28.3	2062.702335	0.801285215	514.2420025	257.1210012	99.862	0	0	0	0	0	0	0
0:25:46	-71.92966974	2063.166748	1.000637118	0.906873922	10.29068501	0.314724487	-0.03510347	51.39815564	998.8332562	28.3	2061.077495	0.836822537	514.2420016	257.1210008	99.862	0	0	0	0	0	0	0
0:25:46	-60.05838863	2062.425079	1.026167755	0.78551931	10.28719841	0.311143672	-0.002386221	51.39881961	998.827044	28.3	2060.043997	0.859566424	514.242001	257.1210005	99.862	0	0	0	0	0	0	0
0:25:46	68.47063127	2062.04541	1.002467363	0.839132359	10.28316698	0.30941195	0.027992819	51.39924455	998.8230682	28.3	2059.068358	0.874122511	514.2420006	257.1210003	99.862	0	0	0	0	0	0	0
0:25:46	68.47063127	2062.04541	1.002467363	0.839132359	10.28316698	0.30941195	0.027992819	51.39924455	998.8230682	28.3	2059.068358	0.874122511	514.2420006	257.1210003	99.862	0	0	0	0	0	0	0
0:25:46	36.03796402	2061.007583	0.983499113	0.816124709	10.28058687	0.304383648	0.053995404	51.39951651	998.8205236	28.3	2058.442069	0.919438407	514.2420004	257.1210002	99.862	0	0	0	0	0	0	0
0:25:46	55.55845697	2060.872013	0.946319432	0.918239814	10.2789356	0.303885535	0.078077059	51.39969057	998.8188951	28.3	2058.047364	0.948440581	514.2420003	257.1210001	99.862	0	0	0	0	0	0	0
0:25:46	55.55845697	2060.872013	0.946319432	0.918239814	10.2789356	0.303885535	0.078077059	51.39969057	998.8188951	28.3	2058.047364	0.948440581	514.2420003	257.1210001	99.862	0	0	0	0	0	0	0
0:25:46	67.26721246	2061.063688	0.960484437	1.021593481	10.27787878	0.304726742	0.099009317	51.39980196	998.8178529	28.3	2057.799833	0.967001972	514.2420002	257.1210001	99.862	0	0	0	0	0	0	0
0:25:46	65.63673597	2060.73484	0.929310039	1.090699828	10.27720242	0.303185115	0.116405963	51.39987326	998.8171858	28.3	2057.645333	0.978881262	514.2420001	257.1210001	99.862	0	0	0	0	0	0	0
0:25:46	5.762591024	2060.909138	0.964758425	0.90628789	10.27676955	0.304078474	0.134299816	51.39991888	998.8167589	28.3	2057.534933	0.986484008	514.2420001	257.121	99.862	0	0	0	0	0	0	0
0:25:46	5.762591024	2060.909138	0.964758425	0.90628789	10.27676955	0.304078474	0.134299816	51.39991888	998.8167589	28.3	2057.534933	0.986484008	514.2420001	257.121	99.862	0	0	0	0	0	0	0
0:25:46	-10.29414174	2060.824848	0.998845392	0.917024249	10.27649251	0.303650223	0.149071883	51.39994809	998.8164857	28.3	2057.468517	0.991349765	514.242	257.121	99.862	0	0	0	0	0	0	0
0:25:46	-10.29414174	2060.824848	0.998845392	0.917024249	10.27649251	0.303650223	0.149071883	51.39994809	998.8164857	28.3	2057.468517	0.991349765	514.242	257.121	99.862	0	0	0	0	0	0	0
0:25:46	65.78291794	2061.380442	0.971547873	0.821326733	10.27620173	0.306347931	0.175479043	51.39997874	1001.110287	28.3	2057.414861	0.996456864	514.242	257.121	99.862	0	0	0	0	0	0	0
0:25:46	65.78291794	2061.380442	0.971547873	0.821326733	10.27620173	0.306347931	0.175479043	51.39997874	1001.110287	28.3	2057.414861	0.996456864	514.242	257.121	99.862	0	0	0	0	0	0	0
0:25:46	42.10106748	2061.012643	1.031030638	0.889249109	10.27612911	0.304622676	0.186946588	50.87998639	1001.976704	28.3	2057.409431	0.997732393	509.5258	254.7628	99.858	0	0	0	0	0	0	0
0:25:46	-67.16159681	2060.522891	1.045019609	0.83903943	10.27428263	0.302118513	0.196565816	50.13119129	1002.53121	28.3	2057.411476	0.998548731	502.734472	251.366992	99.85224	0	0	0	0	0	0	0
0:25:46	-67.16159681	2060.522891	1.045019609	0.83903943	10.27428263	0.302118513	0.196565816	50.13119129	1002.53121	28.3	2057.411476	0.998548731	502.734472	251.366992	99.85224	0	0	0	0	0	0	0
0:25:46	-88.45694196	2059.47329	0.97797255	0.806905235	10.27310088	0.296955848	0.206162122	49.65196243	1002.886095	28.3	2057.218945	0.999071188	498.3880221	249.1936749	99.8485536	0	0	0	0	0	0	0
0:25:46	-76.02764285	2058.189826	0.912822432	0.92141935	10.27234457	0.290571743	0.213903758	49.34525595	1003.113221	28.3	2056.223845	0.99940556	495.6062941	247.8027519	99.8461943	0	0	0	0	0	0	0
0:25:46	-76.02764285	2058.189826	0.912822432	0.92141935	10.27234457	0.290571743	0.213903758	49.34525595	1003.113221	28.3	2056.223845	0.99940556	495.6062941	247.8027519	99.8461943	0	0	0	0	0	0	0
0:25:46	-56.82557143	2058.216729	0.916246356	0.944428384	10.27186052	0.290645915	0.220458405	49.14896381	1003.258581	28.3	2055.593061	0.999619559	493.8259882	246.9125612	99.84468435	0	0	0	0	0	0	0
0:25:46	-147.0546857	2057.789586	1.002277668	0.895634166	10.27155073	0.288493386	0.227173379	49.02333684	1003.351612	28.3	2055.196839	0.999756518	492.6865925	246.3428392	99.84371799	0	0	0	0	0	0	0
0:25:46	-147.0546857	2057.789586	1.002277668	0.895634166	10.27155073	0.288493386	0.227173379	49.02333684	1003.351612	28.3	2055.196839	0.999756518	492.6865925	246.3428392	99.84371799	0	0	0	0	0	0	0
0:25:46	-160.5522789	2058.251975	0.982617708	0.901885866	10.27135247	0.290835767	0.232910963	48.94293558	1003.411152	28.3	2054.950857	0.999844171	491.9573792	245.9782171	99.84309951	0	0	0	0	0	0	0
0:25:46	-166.4427385	2058.021504	0.905915333	0.746526954	10.27122558	0.289734891	0.238183016	48.89147877	1003.449257	28.3	2054.800468	0.99990027	491.4906827	245.7448589	99.84270369	0	0	0	0	0	0	0
0:25:46	-125.9569126	2058.260403	0.905785813	0.746817251	10.27114437	0.29083033	0.24319713	48.85854641	1003.473645	28.3	2054.7115	0.999936173	491.1919969	245.5955097	99.84245036	0	0	0	0	0	0	0
0:25:46	-101.8025441	2058.799698	0.87726292	0.610683041	10.2710924	0.293411411	0.247646163	48.8374697	1003.489252	28.3	2054.66264	0.99995915	491.000838	245.4999262	99.84228823	0	0	0	0	0	0	0
0:25:47	-101.8025441	2058.799698	0.87726292	0.610683041	10.2710924	0.293411411	0.247646163	48.8374697	1003.489252	28.3	2054.66264	0.99995915	491.000838	245.4999262	99.84228823	0	0	0	0	0	0	0
0:25:47	-29.05810821	2059.145247	0.893488269	0.618077146	10.27105913	0.295063303	0.251933545	48.82398061	1003.499242	28.3	2054.639569	0.999973856	490.8784963	245.4387528	99.84218447	0	0	0	0	0	0	0
0:25:47	-29.05810821	2059.145247	0.893488269	0.618077146	10.27105913	0.295063303	0.251933545	48.82398061	1003.499242	28.3	2054.639569	0.999973856	490.8784963	245.4387528	99.84218447	0	0	0	0	0	0	0
0:25:47	61.58453075	2059.498398	0.949552492	0.613649373	10.26923785	0.296960514	0.255757469	48.81534759	1003.505635	28.3	2054.631604	0.999983268	490.8001977	245.3996018	99.84211806	0	0	0	0	0	0	0
0:25:47	-89.76354032	2058.424255	0.957193595	0.752015599	10.26807222	0.291694729	0.25892478	48.80982246	1003.509726	28.3	2054.632067	0.999989292	490.7500865	245.3745451	99.84207556	0	0	0	0	0	0	0
0:25:47	-49.44478581	2058.275003	0.927203901	0.723009983	10.26732622	0.290924627	0.262031859	48.80628637	1003.512345	28.3	2054.639323	0.999993147	490.7180154	245.3585089	99.84204836	0	0	0	0	0	0	0
0:25:47	-49.44478581	2058.275003	0.927203901	0.723009983	10.26732622	0.290924627	0.262031859	48.80628637	1003.512345	28.3	2054.639323	0.999993147	490.7180154	245.3585089	99.84204836	0	0	0	0	0	0	0
0:25:47	-31.64466292	2057.878642	0.919410497	0.772326389	10.26684878	0.288911761	0.26454039	48.80402328	1003.514021	28.3	2054.647567	0.999995614	490.6974898	245.3482457	99.84203095	0	0	0	0	0	0	0
0:25:47	108.9036557	2058.411771	0.911342718	0.681768889	10.26654322	0.291623527	0.266865849	48.8025749	1003.515093	28.3	2054.268803	1.035997193	490.6843535	245.3416772	99.84201981	0	0	0	0	0	0	0
0:25:47	34.92689967	2058.280813	0.941859339	0.687252089	10.26634766	0.290999057	0.268914144	48.80164793	1003.51578	28.3	2054.032434	1.059038203	490.6759462	245.3374734	99.84201268	0	0	0	0	0	0	0
0:25:47	34.92689967	2058.280813	0.941859339	0.687252089	10.26634766	0.290999057	0.268914144	48.80164793	1003.51578	28.3	2054.032434	1.059038203	490.6759462	245.3374734	99.84201268	0	0	0	0	0	0	0
0:25:47	44.43129579	2058.627561	0.977149977	0.805161337	10.2662225	0.292679397	0.270945052	48.80105468	1003.516219	28.3	2053.889878	1.07378445	490.6705656	245.334783	99.84200811	0	0	0	0	0	0	0
0:25:47	80.0337493	2058.325079	0.937895985	1.002743256	10.2661424	0.291154814	0.272604833	48.80067499	1003.5165	28.3	2053.806362	1.083222048	490.667122	245.3330611	99.84200519	0	0	0	0	0	0	0
0:25:47	80.0337493	2058.325079	0.937895985	1.002743256	10.2661424	0.291154814	0.272604833	48.80067499	1003.5165	28.3	2053.806362	1.083222048	490.667122	245.3330611	99.84200519	0	0	0	0	0	0	0
0:25:47	34.80763955	2057.60157	0.904453431	0.984075684	10.26609114	0.287459081	0.273827093	48.800432	1003.02428	28.3	2053.757271	1.089262111	490.6649181	245.3319591	99.84200332	0	0	0	0	0	0	0
0:25:47	70.01992932	2057.533245	0.934970196	0.853928438	10.26541833	0.287173812	0.27496934	48.80027648	1002.315339	28.3	2053.731734	1.093127751	490.6635076	245.3312538	99.84200213	0	0	0	0	0	0	0
0:25:47	78.18687476	2057.489517	0.893460925	0.7096342	10.26498773	0.28699124	0.276060377	48.84017695	1001.861617	28.3	2053.72079	1.095601761	490.6626048	245.3308025	99.84200136	0	0	0	0	0	0	0
0:25:47	78.18687476	2057.489517	0.893460925	0.7096342	10.26498773	0.28699124	0.276060377	48.84017695	1001.861617	28.3	2053.72079	1.095601761	490.6626048	245.3308025	99.84200136	0	0	0	0	0	0	0
0:25:47	118.9271998	2057.397011	0.891934992	0.668445888	10.26455215	0.286634393	0.276758642	48.89771325	1001.571235	28.3	2053.718265	1.097185127	490.6620271	245.3305136	99.84200087	0	0	0	0	0	0	0
0:25:47	4.042407902	2057.173567	0.914278395	0.718405368	10.26363337	0.285446012	0.277405531	48.93453648	1001.38539	28.3	2053.72257	1.098198481	490.6616573	245.3303287	99.84200056	0	0	0	0	0	0	0
0:25:47	4.042407902	2057.173567	0.914278395	0.718405368	10.26363337	0.285446012	0.277405531	48.93453648	1001.38539	28.3	2053.72257	1.098198481	490.6616573	245.3303287	99.84200056	0	0	0	0	0	0	0
0:25:47	-19.76309894	2056.296403	0.858618173	0.714499436	10.26304536	0.280965447	0.27797954	48.95810335	1001.26645	28.3	2053.730885	1.098847028	490.6614207	245.3302104	99.84200036	0	0	0	0	0	0	0
0:25:47	26.55185668	2056.651338	0.881555631	0.748479639	10.26266903	0.282817886	0.278346905	48.97318614	1001.190328	28.3	2053.740486	1.099262098	490.6612692	245.3301346	99.84200023	0	0	0	0	0	0	0
0:25:47	39.08294827	2056.754296	0.901595604	0.890146969	10.26242818	0.283403447	0.278582019	48.98283913	1001.14161	28.3	2053.750671	1.099527743	490.6611723	245.3300862	99.84200015	0	0	0	0	0	0	0
0:25:47	39.08294827	2056.754296	0.901595604	0.890146969	10.26242818	0.283403447	0.278582019	48.98283913	1001.14161	28.3	2053.750671	1.099527743	490.6611723	245.3300862	99.84200015	0	0	0	0	0	0	0
0:25:47	170.5051669	2057.44431	0.907541186	0.96697406	10.26227403	0.286858206	0.279092492	48.98901704	1001.11043	28.3	2053.76315	1.099697755	490.6611103	245.3300551	99.84200009	0	0	0	0	0	0	0
0:25:47	170.5051669	2057.44431	0.907541186	0.96697406	10.26227403	0.286858206	0.279092492	48.98901704	1001.11043	28.3	2053.76315	1.099697755	490.6611103	245.3300551	99.84200009	0	0	0	0	0	0	0
0:25:47	-48.59327884	2056.565722	0.96095607	1.003064575	10.26211224	0.282492321	0.279397885	48.99550138	1001.077704	28.3	2053.784444	1.099876201	490.6610452	245.3300226	99.84200004	0	0	0	0	0	0	0
0:25:47	-48.59327884	2056.565722	0.96095607	1.003064575	10.26211224	0.282492321	0.279397885	48.99550138	1001.077704	28.3	2053.784444	1.099876201	490.6610452	245.3300226	99.84200004	0	0	0	0	0	0	0
0:25:47	-12.04601846	2056.779542	0.919211885	0.993441328	10.26207184	0.283595086	0.279814646	48.99712088	1001.069531	28.3	2053.798804	1.063920768	490.6610289	245.3300145	99.84200002	0	0	0	0	0	0	0
0:25:48	-12.04601846	2056.779542	0.919211885	0.993441328	10.26207184	0.283595086	0.279814646	48.99712088	1001.069531	28.3	2053.798804	1.063920768	490.6610289	245.3300145	99.84200002	0	0	0	0	0	0	0
0:25:48	0.849068187	2056.725947	0.934015606	0.87152245	10.26204598	0.283260855	0.280241374	48.99815737	1001.0643	28.3	2053.812115	1.040909292	490.6610185	245.3300093	99.84200002	0	0	0	0	0	0	0
0:25:48	-73.44091636	2056.161726	0.890569988	0.811614368	10.26202942	0.280486947	0.280514479	48.99882071	1001.060952	28.3	2053.827273	1.026181947	490.6610118	245.3300059	99.84200001	0	0	0	0	0	0	0
0:25:48	-73.44091636	2056.161726	0.890569988	0.811614368	10.26202942	0.280486947	0.280514479	48.99882071	1001.060952	28.3	2053.827273	1.026181947	490.6610118	245.3300059	99.84200001	0	0	0	0	0	0	0
0:25:48	-54.18674647	2056.592745	0.913404792	0.724553195	10.26201883	0.282471646	0.280689267	48.99924526	1001.058809	28.3	2053.843375	1.016756446	490.6610076	245.3300038	99.84200001	0	0	0	0	0	0	0
0:25:48	-18.11019774	2056.896197	0.930299067	0.779434045	10.26201205	0.284061854	0.281001131	48.99951696	1001.057438	28.3	2053.8576	1.010724125	490.6610049	245.3300024	99.842	0	0	0	0	0	0	0
0:25:48	-18.11019774	2056.896197	0.930299067	0.779434045	10.26201205	0.284061854	0.281001131	48.99951696	1001.057438	28.3	2053.8576	1.010724125	490.6610049	245.3300024	99.842	0	0	0	0	0	0	0
0:25:48	-101.8540066	2056.008486	0.932791403	0.752677789	10.26200771	0.279599586	0.281160724	48.99969086	1001.05656	28.3	2053.869864	1.00686344	490.6610031	245.3300016	99.842	0	0	0	0	0	0	0
0:25:48	-78.99016419	2055.884511	0.944786498	0.763233785	10.26200494	0.278943735	0.281102863	48.99980215	1001.055999	28.3	2053.881473	1.004392602	490.661002	245.330001	99.842	0	0	0	0	0	0	0
0:25:48	-78.99016419	2055.884511	0.944786498	0.763233785	10.26200494	0.278943735	0.281102863	48.99980215	1001.055999	28.3	2053.881473	1.004392602	490.661002	245.330001	99.842	0	0	0	0	0	0	0
0:25:48	-6.104705085	2056.387727	0.908863359	0.694269622	10.26200316	0.281523991	0.281425832	48.99987338	1001.055639	28.3	2053.895623	1.002811265	490.6610013	245.3300006	99.842	0	0	0	0	0	0	0
0:25:48	-110.1666113	2055.674785	0.96851255	0.807932558	10.26200202	0.266855354	0.281232533	48.99991896	1001.055409	28.3	2053.531359	1.00179921	490.6610008	245.3300004	99.842	0	0	0	0	0	0	0
0:25:48	-110.1666113	2055.674785	0.96851255	0.807932558	10.26200202	0.266855354	0.281232533	48.99991896	1001.055409	28.3	2053.531359	1.00179921	490.6610008	245.3300004	99.842	0	0	0	0	0	0	0
0:25:48	-107.7749112	2055.560383	0.910768032	0.725996837	10.26200129	0.176827427	0.275348821	48.99994813	1001.055262	28.3	2053.005629	1.001151494	490.6610005	245.3300003	99.842	0	0	0	0	0	0	0
0:25:48	-107.7749112	2055.560383	0.910768032	0.725996837	10.26200129	0.176827427	0.275348821	48.99994813	1001.055262	28.3	2053.005629	1.001151494	490.6610005	245.3300003	99.842	0	0	0	0	0	0	0
0:25:48	-162.8577432	2055.104565	0.87569154	0.709517976	10.26344083	0.010769553	0.258983245	48.99996681	1001.941488	28.3	2052.674923	1.036736956	490.6610003	245.3300002	99.842	0	0	0	0	0	0	0
0:25:48	-20.29263563	2056.688842	0.774162586	0.498331505	10.27356213	-0.251587486	0.219389277	48.99997876	1002.508672	28.3	2052.472911	1.059511652	490.6610002	245.3300001	99.842	0	0	0	0	0	0	0
0:25:48	-20.29263563	2056.688842	0.774162586	0.498331505	10.27356213	-0.251587486	0.219389277	48.99997876	1002.508672	28.3	2052.472911	1.059511652	490.6610002	245.3300001	99.842	0	0	0	0	0	0	0
0:25:48	46.9949132	2058.438419	0.615024055	0.408772163	10.28803976	-0.560695991	0.160449137	49.5759864	1002.87167	28.3	2052.356343	1.074087457	496.9530801	248.4760401	99.8474	0	0	0	0	0	0	0
0:25:48	77.09046445	2061.061428	0.517615395	0.321054184	10.31154545	-0.938565434	0.067807448	49.9446313	1003.103989	28.3	2052.302459	1.083415973	500.9800113	250.4895056	99.850856	0	0	0	0	0	0	0
0:25:48	77.09046445	2061.061428	0.517615395	0.321054184	10.31154545	-0.938565434	0.067807448	49.9446313	1003.103989	28.3	2052.302459	1.083415973	500.9800113	250.4895056	99.850856	0	0	0	0	0	0	0
0:25:48	12.92865725	2064.793154	0.500193853	0.203914678	10.33602909	-1.322121878	-0.044803233	50.18056403	1003.252673	28.3	2052.296174	1.089386223	503.5572472	251.7781236	99.85306784	0	0	0	0	0	0	0
0:25:48	116.3035406	2069.520818	0.387524066	0.036825394	10.36897862	-1.742118002	-0.193754069	50.33156098	1003.347831	28.3	2052.335671	1.093207182	505.2066782	252.6028391	99.85448342	0	0	0	0	0	0	0
0:25:48	116.3035406	2069.520818	0.387524066	0.036825394	10.36897862	-1.742118002	-0.193754069	50.33156098	1003.347831	28.3	2052.335671	1.093207182	505.2066782	252.6028391	99.85448342	0	0	0	0	0	0	0
0:25:48	80.22726601	2074.915564	0.339735402	-0.070111748	10.40274631	-2.154835521	-0.358002604	50.42819903	1003.408732	28.3	2052.40843	1.095652597	506.2623141	253.130657	99.85538939	0	0	0	0	0	0	0
0:25:48	46.23229025	2079.260521	0.238190657	0.044968481	10.43579764	-2.540094734	-0.523561667	50.49004738	1003.447708	28.3	2052.498235	1.097217662	506.937921	253.4684605	99.85596921	0	0	0	0	0	0	0
0:25:48	46.23229025	2079.260521	0.238190657	0.044968481	10.43579764	-2.540094734	-0.523561667	50.49004738	1003.447708	28.3	2052.498235	1.097217662	506.937921	253.4684605	99.85596921	0	0	0	0	0	0	0
0:25:48	63.22418576	2086.141573	0.178722021	-0.147340172	10.48095049	-2.994460629	-0.747639467	50.52963032	1003.472653	28.3	2052.65135	1.098219304	507.3703094	253.6846547	99.85634029	0	0	0	0	0	0	0
0:25:48	65.56383888	2092.596887	0.091462093	-0.19729771	10.52516831	-3.399934803	-0.961129259	50.55496341	1003.488618	28.3	2052.812784	1.098860354	507.647038	253.823019	99.85657779	0	0	0	0	0	0	0
0:25:48	65.56383888	2092.596887	0.091462093	-0.19729771	10.52516831	-3.399934803	-0.961129259	50.55496341	1003.488618	28.3	2052.812784	1.098860354	507.647038	253.823019	99.85657779	0	0	0	0	0	0	0
0:25:48	122.3288569	2100.291328	0.04701574	-0.250550534	10.57182772	-3.799878274	-1.191762726	50.57117658	1003.498836	28.3	2053.010022	1.099270627	507.8241443	253.9115722	99.85672978	0	0	0	0	0	0	0
0:25:49	98.70350841	2108.79133	0.005130073	-0.174032342	10.62400974	-4.223642095	-1.456368144	50.58155301	1003.505375	28.3	2053.266854	1.099533201	507.9374924	253.9682462	99.85682706	0	0	0	0	0	0	0
0:25:49	98.70350841	2108.79133	0.005130073	-0.174032342	10.62400974	-4.223642095	-1.456368144	50.58155301	1003.505375	28.3	2053.266854	1.099533201	507.9374924	253.9682462	99.85682706	0	0	0	0	0	0	0
0:25:49	137.9533254	2117.744131	-0.092836753	-0.443220699	10.68000623	-4.631530941	-1.727875612	50.58819393	1003.50956	28.3	2053.556667	1.079701249	508.0100351	254.0045176	99.85688932	0	0	0	0	0	0	0
0:25:49	204.4492882	2126.083604	-0.250015522	-0.642101247	10.73576399	-4.994219802	-1.980520392	50.59244411	1003.512238	28.3	2053.845707	1.051008799	508.0564625	254.0277312	99.85692916	0	0	0	0	0	0	0
0:25:49	204.4492882	2126.083604	-0.250015522	-0.642101247	10.73576399	-4.994219802	-1.980520392	50.59244411	1003.512238	28.3	2053.845707	1.051008799	508.0564625	254.0277312	99.85692916	0	0	0	0	0	0	0
0:25:49	256.3698645	2138.035426	-0.372409934	-0.736584798	10.81500895	-5.416940673	-2.296973051	50.59516423	1003.513953	28.3	2054.257172	1.032645631	508.086176	254.042588	99.85695467	0	0	0	0	0	0	0
0:25:49	325.1447533	2149.181873	-0.622422358	-0.829854271	10.89152573	-5.786922031	-2.582102753	50.59690511	1003.51505	28.3	2054.65655	1.020893204	508.1051926	254.0520963	99.85697099	0	0	0	0	0	0	0
0:25:49	325.1447533	2149.181873	-0.622422358	-0.829854271	10.89152573	-5.786922031	-2.582102753	50.59690511	1003.51505	28.3	2054.65655	1.020893204	508.1051926	254.0520963	99.85697099	0	0	0	0	0	0	0
0:25:49	348.2164021	2164.443879	-0.839470309	-0.990826733	10.99521647	-6.1997901	-2.924545762	50.59801927	1003.515752	28.3	2055.210152	1.013371651	508.1173633	254.0581816	99.85698143	0	0	0	0	0	0	0
0:25:49	443.4842573	2179.637322	-1.025780998	-1.074849109	11.09105854	-6.549625664	-3.228029287	50.59873233	1003.516201	28.3	2055.743297	1.008557856	508.1251525	254.0620763	99.85698812	0	0	0	0	0	0	0
0:25:49	443.4842573	2179.637322	-1.025780998	-1.074849109	11.09105854	-6.549625664	-3.228029287	50.59873233	1003.516201	28.3	2055.743297	1.008557856	508.1251525	254.0620763	99.85698812	0	0	0	0	0	0	0
0:25:49	424.3220847	2194.952286	-1.119419839	-1.02182343	11.18947747	-6.871480425	-3.520538744	50.59918869	1003.516489	28.3	2056.31275	1.005477028	508.1301376	254.0645688	99.85699239	0	0	0	0	0	0	0
0:25:49	393.0590542	2211.482983	-1.285228697	-1.222926995	11.29706558	-7.178667472	-3.816184796	50.59948076	1003.516673	28.3	2056.95984	1.003505298	508.1333281	254.066164	99.85699513	0	0	0	0	0	0	0
0:25:49	393.0590542	2211.482983	-1.285228697	-1.222926995	11.29706558	-7.178667472	-3.816184796	50.59948076	1003.516673	28.3	2056.95984	1.003505298	508.1333281	254.066164	99.85699513	0	0	0	0	0	0	0
0:25:49	400.7323547	2231.995509	-1.399506366	-1.282153277	11.42500197	-7.492827182	-4.13955827	50.59966769	1003.516791	28.3	2057.772418	1.002243391	508.13537	254.067185	99.85699688	0	0	0	0	0	0	0
0:25:49	363.210707	2253.403766	-1.507884074	-1.297938097	11.55668126	-7.779849397	-4.452077292	50.59978732	1003.088106	28.3	2058.650267	0.96543577	508.1366768	254.0678384	99.85699801	0	0	0	0	0	0	0
0:25:49	363.210707	2253.403766	-1.507884074	-1.297938097	11.55668126	-7.779849397	-4.452077292	50.59978732	1003.088106	28.3	2058.650267	0.96543577	508.1366768	254.0678384	99.85699801	0	0	0	0	0	0	0
0:25:49	455.2458525	2277.77417	-1.754245807	-1.347800382	11.70603601	-8.064543614	-4.781489467	50.59986389	1002.813748	28.3	2059.709611	0.941878893	508.1375131	254.0682566	99.85699872	0	0	0	0	0	0	0
0:25:49	463.6873456	2302.463109	-1.873077317	-1.513992245	11.85466304	-8.316907913	-5.093233259	50.59991289	1002.638159	28.3	2060.825191	0.890802491	508.1380484	254.0685242	99.85699918	0	0	0	0	0	0	0
0:25:49	463.6873456	2302.463109	-1.873077317	-1.513992245	11.85466304	-8.316907913	-5.093233259	50.59991289	1002.638159	28.3	2060.825191	0.890802491	508.1380484	254.0685242	99.85699918	0	0	0	0	0	0	0
0:25:49	444.8300612	2324.57803	-1.987969483	-1.694315037	11.99350435	-8.535381064	-5.371709286	50.59994425	1002.525782	28.3	2061.916562	0.858113595	508.138391	254.0686955	99.85699948	0	0	0	0	0	0	0
0:25:49	476.6607592	2352.549299	-2.118100469	-1.744921623	12.16536278	-8.753683881	-5.687253943	50.59996432	1002.45386	28.3	2063.36296	0.8371927	508.1386102	254.0688051	99.85699967	0	0	0	0	0	0	0
0:25:49	476.6607592	2352.549299	-2.118100469	-1.744921623	12.16536278	-8.753683881	-5.687253943	50.59996432	1002.45386	28.3	2063.36296	0.8371927	508.1386102	254.0688051	99.85699967	0	0	0	0	0	0	0
0:25:49	613.6935659	2379.370751	-2.2013843	-1.854389839	12.31951218	-8.921397684	-5.961162523	50.59997716	1002.407831	28.3	2064.739294	0.823803328	508.1387505	254.0688753	99.85699979	0	0	0	0	0	0	0
0:25:49	713.9474421	2406.610921	-2.092445952	-1.774769497	12.4726878	-9.060094518	-6.224144015	50.59998538	1002.378372	28.3	2066.237428	0.79523413	508.1388403	254.0689202	99.85699986	0	0	0	0	0	0	0
0:25:49	713.9474421	2406.610921	-2.092445952	-1.774769497	12.4726878	-9.060094518	-6.224144015	50.59998538	1002.378372	28.3	2066.237428	0.79523413	508.1388403	254.0689202	99.85699986	0	0	0	0	0	0	0
0:25:49	826.953603	2436.012469	-2.038125409	-1.708612478	12.63196019	-9.169620491	-6.49061217	50.59999065	1002.359518	28.3	2067.986114	0.760949843	508.1388978	254.0689489	99.85699991	0	0	0	0	0	0	0
0:25:49	743.8809859	2463.0821	-2.032880262	-1.735751986	12.78669452	-9.247597114	-6.736031789	50.59999401	1002.347451	28.3	2069.811313	0.7190079	508.1389346	254.0689673	99.85699994	0	0	0	0	0	0	0
0:25:49	743.8809859	2463.0821	-2.032880262	-1.735751986	12.78669452	-9.247597114	-6.736031789	50.59999401	1002.347451	28.3	2069.811313	0.7190079	508.1389346	254.0689673	99.85699994	0	0	0	0	0	0	0
0:25:49	728.536911	2488.045224	-1.992763368	-1.737921271	12.92416449	-9.282622153	-6.945540345	50.59999617	1002.339729	28.3	2071.61056	0.676165056	508.1389581	254.0689791	99.85699996	0	0	0	0	0	0	0
0:25:49	591.004503	2516.810984	-1.859328555	-1.691069613	13.08102528	-9.167158178	-7.160105821	50.59999755	1002.334786	28.3	2073.814879	0.628745636	508.1389732	254.0689866	99.85699998	0	0	0	0	0	0	0
0:25:49	591.004503	2516.810984	-1.859328555	-1.691069613	13.08102528	-9.167158178	-7.160105821	50.59999755	1002.334786	28.3	2073.814879	0.628745636	508.1389732	254.0689866	99.85699998	0	0	0	0	0	0	0
0:25:50	633.8414819	2542.549469	-1.562650275	-1.526804553	13.21005618	-8.959901234	-7.326227725	50.59999843	1002.331623	28.3	2075.847602	0.582397207	508.1389829	254.0689914	99.85699999	0	0	0	0	0	0	0
0:25:50	569.4631084	2565.44238	-1.192216176	-1.156234914	13.31915595	-8.65721679	-7.451025744	50.599999	1002.329599	28.3	2077.980665	0.552734212	508.138989	254.0689945	99.85699999	0	0	0	0	0	0	0
0:25:50	569.4631084	2565.44238	-1.192216176	-1.156234914	13.31915595	-8.65721679	-7.451025744	50.599999	1002.329599	28.3	2077.980665	0.552734212	508.138989	254.0689945	99.85699999	0	0	0	0	0	0	0
0:25:50	592.1485094	2588.123483	-0.670338353	-0.662270345	13.40929981	-8.196218745	-7.531216476	50.59999936	1002.328303	28.3	2080.420146	0.497749896	508.138993	254.0689965	99.85699999	0	0	0	0	0	0	0
0:25:50	592.1485094	2588.123483	-0.670338353	-0.662270345	13.40929981	-8.196218745	-7.531216476	50.59999936	1002.328303	28.3	2080.420146	0.497749896	508.138993	254.0689965	99.85699999	0	0	0	0	0	0	0
0:25:50	379.106846	2605.059189	-0.160496546	-0.153933021	13.47103188	-7.647539997	-7.550698545	50.59999959	1002.327474	28.3	2083.272693	0.422559933	508.1389955	254.0689978	99.857	0	0	0	0	0	0	0
0:25:50	379.106846	2605.059189	-0.160496546	-0.153933021	13.47103188	-7.647539997	-7.550698545	50.59999959	1002.327474	28.3	2083.272693	0.422559933	508.1389955	254.0689978	99.857	0	0	0	0	0	0	0
0:25:50	206.5874615	2615.606361	0.217402211	0.133882867	13.5061004	-7.167505598	-7.536327069	50.59999974	1002.326943	28.3	2085.775164	0.342438357	508.1389971	254.0689986	99.857	0	0	0	0	0	0	0
0:25:50	148.1434553	2621.860551	0.576617415	0.432685035	13.51366426	-6.611843583	-7.456569324	50.59999983	1002.326604	28.3	2088.655905	0.271160549	508.1389982	254.0689991	99.857	0	0	0	0	0	0	0
0:25:50	148.1434553	2621.860551	0.576617415	0.432685035	13.51366426	-6.611843583	-7.456569324	50.59999983	1002.326604	28.3	2088.655905	0.271160549	508.1389982	254.0689991	99.857	0	0	0	0	0	0	0
0:25:50	35.58245141	2622.797153	0.842195145	0.755118422	13.50026512	-6.060379893	-7.331604367	50.59999989	1002.326386	28.3	2091.544099	0.209542751	508.1389988	254.0689994	99.857	0	0	0	0	0	0	0
0:25:50	-41.6518711	2620.710058	1.045364893	1.03475579	13.47220968	-5.545243132	-7.179586795	50.59999993	1002.326247	28.3	2094.248663	0.150107361	508.1389992	254.0689996	99.857	0	0	0	0	0	0	0
0:25:50	-41.6518711	2620.710058	1.045364893	1.03475579	13.47220968	-5.545243132	-7.179586795	50.59999993	1002.326247	28.3	2094.248663	0.150107361	508.1389992	254.0689996	99.857	0	0	0	0	0	0	0
0:25:50	-79.4792775	2617.495037	1.260753532	1.277923706	13.4384142	-5.093795604	-7.023135549	50.59999996	1002.326158	28.3	2096.617985	0.096068711	508.1389995	254.0689998	99.857	0	0	0	0	0	0	0
0:25:50	-91.5600576	2610.600704	1.44220226	1.428791172	13.38174508	-4.581629187	-6.799486751	50.59999997	1003.030101	28.3	2099.31691	0.061483975	508.1389997	254.0689998	99.857	0	0	0	0	0	0	0
0:25:50	-91.5600576	2610.600704	1.44220226	1.428791172	13.38174508	-4.581629187	-6.799486751	50.59999997	1003.030101	28.3	2099.31691	0.061483975	508.1389997	254.0689998	99.857	0	0	0	0	0	0	0
0:25:50	-169.4234369	2602.76209	1.664209447	1.45206635	13.32427685	-4.143762679	-6.586951521	50.59999998	1004.043825	28.3	2101.648702	0.039349744	508.1389998	254.0689999	99.857	0	0	0	0	0	0	0
0:25:50	-163.1379196	2591.792098	1.946334046	1.462562464	13.24137719	-3.662888115	-6.311728973	50.71999999	1004.692608	28.3	2104.25433	0.025183836	509.5965999	254.7977999	99.8582	0	0	0	0	0	0	0
0:25:50	-163.1379196	2591.792098	1.946334046	1.462562464	13.24137719	-3.662888115	-6.311728973	50.71999999	1004.692608	28.3	2104.25433	0.025183836	509.5965999	254.7977999	99.8582	0	0	0	0	0	0	0
0:25:50	-237.1571485	2580.537783	2.196053789	1.688839977	13.1628014	-3.254328394	-6.059866543	50.89279999	1005.107829	28.3	2106.487611	0.016117655	511.6955439	255.847272	99.859928	0	0	0	0	0	0	0
0:25:50	-322.7794151	2568.304061	2.437314425	1.797097585	13.0788729	-2.874930172	-5.808434587	51.003392	1005.373571	28.3	2108.552071	0.010315299	513.0388681	256.5189341	99.86103392	0	0	0	0	0	0	0
0:25:50	-322.7794151	2568.304061	2.437314425	1.797097585	13.0788729	-2.874930172	-5.808434587	51.003392	1005.373571	28.3	2108.552071	0.010315299	513.0388681	256.5189341	99.86103392	0	0	0	0	0	0	0
0:25:50	-420.6119456	2551.886799	2.690361232	1.944262455	12.97187865	-2.46983531	-5.508878136	51.07417088	1005.543645	28.3	2110.780565	0.006601792	513.8985956	256.9487978	99.86174171	0	0	0	0	0	0	0
0:25:50	-444.0636052	2536.194951	2.827431189	2.189407971	12.86784234	-2.104454598	-5.223522007	51.11946936	1005.652493	28.3	2112.782082	0.004225147	514.4488212	257.2239106	99.86219469	0	0	0	0	0	0	0
0:25:50	-444.0636052	2536.194951	2.827431189	2.189407971	12.86784234	-2.104454598	-5.223522007	51.11946936	1005.652493	28.3	2112.782082	0.004225147	514.4488212	257.2239106	99.86219469	0	0	0	0	0	0	0
0:25:50	-435.0414273	2518.510329	2.943355961	2.309741101	12.7604191	-1.761930943	-4.936374084	51.14846039	1005.722155	28.3	2114.668612	0.002704094	514.8009656	257.3999828	99.8624846	0	0	0	0	0	0	0
0:25:50	-435.0414273	2518.510329	2.943355961	2.309741101	12.7604191	-1.761930943	-4.936374084	51.14846039	1005.722155	28.3	2114.668612	0.002704094	514.8009656	257.3999828	99.8624846	0	0	0	0	0	0	0
0:25:50	-518.0767535	2494.76753	3.149987815	2.441634305	12.60946822	-1.355355803	-4.561519414	51.16701465	1005.766739	28.3	2116.893472	0.00173062	515.026338	257.512669	99.86267015	0	0	0	0	0	0	0
0:25:50	-558.0924822	2473.669779	3.315432201	2.507725955	12.48041966	-1.022907714	-4.240852425	51.17888938	1005.795273	28.3	2118.717702	0.001107597	515.1705763	257.5847881	99.86278889	0	0	0	0	0	0	0
0:25:50	-558.0924822	2473.669779	3.315432201	2.507725955	12.48041966	-1.022907714	-4.240852425	51.17888938	1005.795273	28.3	2118.717702	0.001107597	515.1705763	257.5847881	99.86278889	0	0	0	0	0	0	0
0:25:50	-548.2942286	2453.928459	3.482396609	2.600504611	12.35534858	-0.728100937	-3.942785552	51.1864892	1005.813535	28.3	2120.322209	0.000708862	515.2628888	257.6309444	99.86286489	0	0	0	0	0	0	0
0:25:50	-548.2942286	2453.928459	3.482396609	2.600504611	12.35534858	-0.728100937	-3.942785552	51.1864892	1005.813535	28.3	2120.322209	0.000708862	515.2628888	257.6309444	99.86286489	0	0	0	0	0	0	0
0:25:51	-519.7529863	2433.626734	3.59397383	2.522442951	12.22766309	-0.4528246	-3.649982753	51.19135309	1005.825222	28.3	2121.802134	0.000453672	515.3219688	257.6604844	99.86291353	0	0	0	0	0	0	0
0:25:51	-437.7490712	2406.12315	3.751343251	2.797603489	12.05562438	-0.141127744	-3.281868962	51.19446598	1005.832702	28.3	2123.475486	0.00029035	515.3597801	257.67939	99.86294466	0	0	0	0	0	0	0
0:25:51	-437.7490712	2406.12315	3.751343251	2.797603489	12.05562438	-0.141127744	-3.281868962	51.19446598	1005.832702	28.3	2123.475486	0.00029035	515.3597801	257.67939	99.86294466	0	0	0	0	0	0	0
0:25:51	-487.1386856	2381.788776	3.893779681	2.900426233	11.9059996	0.108038244	-2.971916136	51.19645823	1005.837489	28.3	2124.817471	0.000185824	515.3839792	257.6914896	99.86296458	0	0	0	0	0	0	0
0:25:51	-461.0848788	2352.872336	3.928258996	3.002872789	11.73783975	0.346664476	-2.637386327	51.19773326	1005.840553	28.3	2126.123501	0.000118927	515.3994667	257.6992334	99.86297733	0	0	0	0	0	0	0
0:25:51	-461.0848788	2352.872336	3.928258996	3.002872789	11.73783975	0.346664476	-2.637386327	51.19773326	1005.840553	28.3	2126.123501	0.000118927	515.3994667	257.6992334	99.86297733	0	0	0	0	0	0	0
0:25:51	-448.6517224	2328.448575	4.016125757	3.196678585	11.59145744	0.542545265	-2.354607249	51.19854929	1005.842514	28.3	2127.160881	7.61E-05	515.4093787	257.7041893	99.86298549	0	0	0	0	0	0	0
0:25:51	-411.0421423	2304.927328	3.986040485	3.164914294	11.45549276	0.711908969	-2.096508639	51.19907154	1005.843769	28.3	2128.028164	4.87E-05	515.4157224	257.7073612	99.86299072	0	0	0	0	0	0	0
0:25:51	-411.0421423	2304.927328	3.986040485	3.164914294	11.45549276	0.711908969	-2.096508639	51.19907154	1005.843769	28.3	2128.028164	4.87E-05	515.4157224	257.7073612	99.86299072	0	0	0	0	0	0	0
0:25:51	-475.9622911	2281.33457	4.07490591	3.222425148	11.32027537	0.86694174	-1.848365529	51.19940579	1005.844572	28.3	2128.773465	3.12E-05	515.4197823	257.7093912	99.86299406	0	0	0	0	0	0	0
0:25:51	-472.8470263	2255.673805	3.993339782	3.181472095	11.17453623	0.932642714	-1.595393939	51.1996197	1005.845086	28.3	2129.433937	2.00E-05	515.4223807	257.7106903	99.8629962	0	0	0	0	0	0	0
0:25:51	-472.8470263	2255.673805	3.993339782	3.181472095	11.17453623	0.932642714	-1.595393939	51.1996197	1005.845086	28.3	2129.433937	2.00E-05	515.4223807	257.7106903	99.8629962	0	0	0	0	0	0	0
0:25:51	-428.6493368	2231.622275	3.925577461	3.095622141	11.04242319	0.936811337	-1.375212121	51.19975661	1005.845415	28.3	2129.95028	1.28E-05	515.4240436	257.7115218	99.86299757	0	0	0	0	0	0	0
0:25:51	-379.6986556	2205.286016	3.771569575	2.86683817	10.90475084	0.884679256	-1.160415757	51.19984423	1005.845626	28.3	2130.365139	8.17E-06	515.4251079	257.712054	99.86299844	0	0	0	0	0	0	0
0:25:51	-379.6986556	2205.286016	3.771569575	2.86683817	10.90475084	0.884679256	-1.160415757	51.19984423	1005.845626	28.3	2130.365139	8.17E-06	515.4251079	257.712054	99.86299844	0	0	0	0	0	0	0
0:25:51	-368.7989796	2180.88505	3.554124528	2.651616429	10.77892054	0.813474724	-0.977226085	51.19990031	1005.00732	28.3	2130.653729	5.23E-06	515.4257891	257.7123945	99.862999	0	0	0	0	0	0	0
0:25:51	-366.7949069	2159.569712	3.358639698	2.381154514	10.67218914	0.739383823	-0.828624694	51.1999362	1004.470805	28.3	2127.421667	3.35E-06	515.426225	257.7126125	99.86299936	0	0	0	0	0	0	0
0:25:51	-366.7949069	2159.569712	3.358639698	2.381154514	10.67218914	0.739383823	-0.828624694	51.1999362	1004.470805	28.3	2127.421667	3.35E-06	515.426225	257.7126125	99.86299936	0	0	0	0	0	0	0
0:25:51	-380.6441004	2135.890496	2.886129407	2.143938889	10.57428105	0.641805647	-0.686399804	51.23595917	1004.127435	28.3	2115.315747	2.14E-06	515.426504	257.712752	99.86299959	0	0	0	0	0	0	0
0:25:51	-303.6278243	2118.096197	2.43656282	1.914440889	10.50097987	0.566195614	-0.573855875	51.25901387	1003.907679	28.3	2104.839158	1.37E-06	515.4266826	257.7128413	99.86299974	0	0	0	0	0	0	0
0:25:51	-303.6278243	2118.096197	2.43656282	1.914440889	10.50097987	0.566195614	-0.573855875	51.25901387	1003.907679	28.3	2104.839158	1.37E-06	515.4266826	257.7128413	99.86299974	0	0	0	0	0	0	0
0:25:51	-312.4670875	2102.833486	2.028400205	1.804282169	10.44262712	0.498485193	-0.47786776	51.27376887	1003.767034	28.3	2094.348981	0.100000878	515.4267968	257.7128984	99.86299983	0	0	0	0	0	0	0
0:25:51	-238.396976	2090.838831	1.767176131	1.701620588	10.39604136	0.443950523	-0.391755366	51.28321208	1003.677022	28.3	2085.125868	0.244000562	515.42687	257.712935	99.86299989	0	0	0	0	0	0	0
0:25:51	-238.396976	2090.838831	1.767176131	1.701620588	10.39604136	0.443950523	-0.391755366	51.28321208	1003.677022	28.3	2085.125868	0.244000562	515.42687	257.712935	99.86299989	0	0	0	0	0	0	0
0:25:51	-273.6911808	2085.525465	1.637740905	1.632096471	10.37703309	0.419360419	-0.354804293	51.28656966	1003.645018	28.3	2080.955094	0.295200449	515.426896	257.712948	99.86299991	0	0	0	0	0	0	0
0:25:51	-154.5508206	2074.544774	1.334131343	1.324665393	10.33404894	0.368200534	-0.252227798	51.29312367	1003.582545	28.3	2071.275624	0.54154263	515.4269467	257.7129734	99.86299996	0	0	0	0	0	0	0
0:25:51	-154.5508206	2074.544774	1.334131343	1.324665393	10.33404894	0.368200534	-0.252227798	51.29312367	1003.582545	28.3	2071.275624	0.54154263	515.4269467	257.7129734	99.86299996	0	0	0	0	0	0	0
0:25:51	-123.6406565	2072.106419	1.291305075	1.284732314	10.32443915	0.356760428	-0.224182238	51.29449893	1003.569436	28.3	2069.216099	0.593234104	515.4269574	257.7129787	99.86299996	0	0	0	0	0	0	0
0:25:51	-18.73146014	2068.454348	1.123995248	1.076948681	10.30880106	0.339646674	-0.169276633	51.29647932	1003.550559	28.3	2065.467104	0.703669827	515.4269727	257.7129864	99.86299998	0	0	0	0	0	0	0
0:25:51	-18.73146014	2068.454348	1.123995248	1.076948681	10.30880106	0.339646674	-0.169276633	51.29647932	1003.550559	28.3	2065.467104	0.703669827	515.4269727	257.7129864	99.86299998	0	0	0	0	0	0	0
0:25:51	28.57742551	2065.835343	1.047036959	0.922527156	10.29879268	0.327253871	-0.123897045	51.29774676	1003.538478	28.3	2062.596066	0.774348689	515.4269825	257.7129913	99.86299999	0	0	0	0	0	0	0
0:25:51	-2.690767672	2064.073819	1.052783653	0.86261738	10.29238731	0.318962478	-0.081054109	51.29855793	1003.530746	28.3	2060.766362	0.855583161	515.4269888	257.7129944	99.86299999	0	0	0	0	0	0	0
0:25:52	-2.690767672	2064.073819	1.052783653	0.86261738	10.29238731	0.318962478	-0.081054109	51.29855793	1003.530746	28.3	2060.766362	0.855583161	515.4269888	257.7129944	99.86299999	0	0	0	0	0	0	0
0:25:52	-15.52089131	2062.792724	1.060621538	1.030275123	10.28728788	0.312935986	-0.04535463	51.29907707	1003.525797	28.3	2059.600992	0.907573223	515.4269929	257.7129964	99.86299999	0	0	0	0	0	0	0
0:25:52	10.87910956	2061.762504	1.055437784	1.001696079	10.28322424	0.307919031	-0.013786963	51.29940933	1003.52263	28.3	2058.859435	0.940846863	515.4269954	257.7129977	99.863	0	0	0	0	0	0	0
0:25:52	10.87910956	2061.762504	1.055437784	1.001696079	10.28322424	0.307919031	-0.013786963	51.29940933	1003.52263	28.3	2058.859435	0.940846863	515.4269954	257.7129977	99.863	0	0	0	0	0	0	0
0:25:52	112.4234301	2061.667362	1.039440182	0.99648549	10.27882352	0.30742818	0.016016344	51.29962197	1003.520603	28.3	2058.219198	0.962141992	515.4269971	257.7129985	99.863	0	0	0	0	0	0	0
0:25:52	137.4117553	2061.104952	0.984601717	0.997030714	10.27600705	0.304634035	0.04201046	51.29975806	1003.519306	28.3	2057.585247	0.975770875	515.4269981	257.7129991	99.863	0	0	0	0	0	0	0
0:25:52	137.4117553	2061.104952	0.984601717	0.997030714	10.27600705	0.304634035	0.04201046	51.29975806	1003.519306	28.3	2057.585247	0.975770875	515.4269981	257.7129991	99.863	0	0	0	0	0	0	0
0:25:52	175.1846034	2060.926209	1.006785099	1.003419657	10.27420451	0.303725782	0.063766694	51.29984516	1003.518476	28.3	2057.182678	0.98449336	515.4269988	257.7129994	99.863	0	0	0	0	0	0	0
0:25:52	175.1846034	2060.926209	1.006785099	1.003419657	10.27420451	0.303725782	0.063766694	51.29984516	1003.518476	28.3	2057.182678	0.98449336	515.4269988	257.7129994	99.863	0	0	0	0	0	0	0
0:25:52	175.1846034	2060.926209	1.006785099	1.003419657	10.27420451	0.303725782	0.063766694	51.29984516	1003.518476	28.3	2057.182678	0.98449336	515.4269988	257.7129994	99.863	0	0	0	0	0	0	0
0:25:52	175.1846034	2060.926209	1.006785099	1.003419657	10.27420451	0.303725782	0.063766694	51.29984516	1003.518476	28.3	2057.182678	0.98449336	515.4269988	257.7129994	99.863	0	0	0	0	0	0	0
0:25:52	175.1846034	2060.926209	1.006785099	1.003419657	10.27420451	0.303725782	0.063766694	51.29984516	1003.518476	28.3	2057.182678	0.98449336	515.4269988	257.7129994	99.863	0	0	0	0	0	0	0
0:25:52	175.1846034	2060.926209	1.006785099	1.003419657	10.27420451	0.303725782	0.063766694	51.29984516	1003.518476	28.3	2057.182678	0.98449336	515.4269988	257.7129994	99.863	0	0	0	0	0	0	0
0:25:52	175.1846034	2060.926209	1.006785099	1.003419657	10.27420451	0.303725782	0.063766694	51.29984516	1003.518476	28.3	2057.182678	0.98449336	515.4269988	257.7129994	99.863	0	0	0	0	0	0	0
0:25:52	175.1846034	2060.926209	1.006785099	1.003419657	10.27420451	0.303725782	0.063766694	51.29984516	1003.518476	28.3	2057.182678	0.98449336	515.4269988	257.7129994	99.863	0	0	0	0	0	0	0
0:25:52	96.88845514	2060.27135	1.027846376	0.980080691	10.27231257	0.30055648	0.104512438	51.29993658	1003.517605	28.3	2056.758999	0.99364848	515.4269995	257.7129998	99.863	0	0	0	0	0	0	0
0:25:52	96.88845514	2060.27135	1.027846376	0.980080691	10.27231257	0.30055648	0.104512438	51.29993658	1003.517605	28.3	2056.758999	0.99364848	515.4269995	257.7129998	99.863	0	0	0	0	0	0	0
0:25:52	96.88845514	2060.27135	1.027846376	0.980080691	10.27231257	0.30055648	0.104512438	51.29993658	1003.517605	28.3	2056.758999	0.99364848	515.4269995	257.7129998	99.863	0	0	0	0	0	0	0
0:25:52	96.88845514	2060.27135	1.027846376	0.980080691	10.27231257	0.30055648	0.104512438	51.29993658	1003.517605	28.3	2056.758999	0.99364848	515.4269995	257.7129998	99.863	0	0	0	0	0	0	0
0:25:52	96.88845514	2060.27135	1.027846376	0.980080691	10.27231257	0.30055648	0.104512438	51.29993658	1003.517605	28.3	2056.758999	0.99364848	515.4269995	257.7129998	99.863	0	0	0	0	0	0	0
0:25:52	96.88845514	2060.27135	1.027846376	0.980080691	10.27231257	0.30055648	0.104512438	51.29993658	1003.517605	28.3	2056.758999	0.99364848	515.4269995	257.7129998	99.863	0	0	0	0	0	0	0
0:25:52	96.88845514	2060.27135	1.027846376	0.980080691	10.27231257	0.30055648	0.104512438	51.29993658	1003.517605	28.3	2056.758999	0.99364848	515.4269995	257.7129998	99.863	0	0	0	0	0	0	0
0:25:52	96.88845514	2060.27135	1.027846376	0.980080691	10.27231257	0.30055648	0.104512438	51.29993658	1003.517605	28.3	2056.758999	0.99364848	515.4269995	257.7129998	99.863	0	0	0	0	0	0	0
0:25:52	21.07919283	2059.207894	1.075426676	1.095210651	10.26858563	0.295488734	0.163153895	50.47341402	1004.267646	28.3	2056.073065	0.997398418	507.6898078	253.8446991	99.8565056	0	0	0	0	0	0	0
0:25:52	21.07919283	2059.207894	1.075426676	1.095210651	10.26858563	0.295488734	0.163153895	50.47341402	1004.267646	28.3	2056.073065	0.997398418	507.6898078	253.8446991	99.8565056	0	0	0	0	0	0	0
0:25:52	21.07919283	2059.207894	1.075426676	1.095210651	10.26858563	0.295488734	0.163153895	50.47341402	1004.267646	28.3	2056.073065	0.997398418	507.6898078	253.8446991	99.8565056	0	0	0	0	0	0	0
0:25:52	21.07919283	2059.207894	1.075426676	1.095210651	10.26858563	0.295488734	0.163153895	50.47341402	1004.267646	28.3	2056.073065	0.997398418	507.6898078	253.8446991	99.8565056	0	0	0	0	0	0	0
0:25:52	21.07919283	2059.207894	1.075426676	1.095210651	10.26858563	0.295488734	0.163153895	50.47341402	1004.267646	28.3	2056.073065	0.997398418	507.6898078	253.8446991	99.8565056	0	0	0	0	0	0	0
0:25:52	21.07919283	2059.207894	1.075426676	1.095210651	10.26858563	0.295488734	0.163153895	50.47341402	1004.267646	28.3	2056.073065	0.997398418	507.6898078	253.8446991	99.8565056	0	0	0	0	0	0	0
0:25:52	21.07919283	2059.207894	1.075426676	1.095210651	10.26858563	0.295488734	0.163153895	50.47341402	1004.267646	28.3	2056.073065	0.997398418	507.6898078	253.8446991	99.8565056	0	0	0	0	0	0	0
0:25:52	21.07919283	2059.207894	1.075426676	1.095210651	10.26858563	0.295488734	0.163153895	50.47341402	1004.267646	28.3	2056.073065	0.997398418	507.6898078	253.8446991	99.8565056	0	0	0	0	0	0	0
0:25:52	21.07919283	2059.207894	1.075426676	1.095210651	10.26858563	0.295488734	0.163153895	50.47341402	1004.267646	28.3	2056.073065	0.997398418	507.6898078	253.8446991	99.8565056	0	0	0	0	0	0	0
0:25:53	64.51721338	2058.845715	0.975101166	1.008318283	10.26705907	0.293836986	0.208418235	50.13487038	1004.574863	28.3	2055.417262	0.998934392	504.5206541	252.2602432	99.85384549	0	0	0	0	0	0	0
0:25:53	64.51721338	2058.845715	0.975101166	1.008318283	10.26705907	0.293836986	0.208418235	50.13487038	1004.574863	28.3	2055.417262	0.998934392	504.5206541	252.2602432	99.85384549	0	0	0	0	0	0	0
0:25:53	64.51721338	2058.845715	0.975101166	1.008318283	10.26705907	0.293836986	0.208418235	50.13487038	1004.574863	28.3	2055.417262	0.998934392	504.5206541	252.2602432	99.85384549	0	0	0	0	0	0	0
0:25:53	64.51721338	2058.845715	0.975101166	1.008318283	10.26705907	0.293836986	0.208418235	50.13487038	1004.574863	28.3	2055.417262	0.998934392	504.5206541	252.2602432	99.85384549	0	0	0	0	0	0	0
0:25:53	64.51721338	2058.845715	0.975101166	1.008318283	10.26705907	0.293836986	0.208418235	50.13487038	1004.574863	28.3	2055.417262	0.998934392	504.5206541	252.2602432	99.85384549	0	0	0	0	0	0	0
0:25:53	64.51721338	2058.845715	0.975101166	1.008318283	10.26705907	0.293836986	0.208418235	50.13487038	1004.574863	28.3	2055.417262	0.998934392	504.5206541	252.2602432	99.85384549	0	0	0	0	0	0	0
0:25:53	64.51721338	2058.845715	0.975101166	1.008318283	10.26705907	0.293836986	0.208418235	50.13487038	1004.574863	28.3	2055.417262	0.998934392	504.5206541	252.2602432	99.85384549	0	0	0	0	0	0	0
0:25:53	64.51721338	2058.845715	0.975101166	1.008318283	10.26705907	0.293836986	0.208418235	50.13487038	1004.574863	28.3	2055.417262	0.998934392	504.5206541	252.2602432	99.85384549	0	0	0	0	0	0	0
0:25:53	9.577404201	2058.575976	0.975095838	0.955112769	10.2640722	0.292418029	0.239427309	49.99620291	1004.700699	28.3	2055.129614	0.999563527	503.2225687	251.61125	99.85275591	0	0	0	0	0	0	0
0:25:53	9.577404201	2058.575976	0.975095838	0.955112769	10.2640722	0.292418029	0.239427309	49.99620291	1004.700699	28.3	2055.129614	0.999563527	503.2225687	251.61125	99.85275591	0	0	0	0	0	0	0
0:25:53	9.577404201	2058.575976	0.975095838	0.955112769	10.2640722	0.292418029	0.239427309	49.99620291	1004.700699	28.3	2055.129614	0.999563527	503.2225687	251.61125	99.85275591	0	0	0	0	0	0	0
0:25:53	9.577404201	2058.575976	0.975095838	0.955112769	10.2640722	0.292418029	0.239427309	49.99620291	1004.700699	28.3	2055.129614	0.999563527	503.2225687	251.61125	99.85275591	0	0	0	0	0	0	0
0:25:53	9.577404201	2058.575976	0.975095838	0.955112769	10.2640722	0.292418029	0.239427309	49.99620291	1004.700699	28.3	2055.129614	0.999563527	503.2225687	251.61125	99.85275591	0	0	0	0	0	0	0
0:25:53	9.577404201	2058.575976	0.975095838	0.955112769	10.2640722	0.292418029	0.239427309	49.99620291	1004.700699	28.3	2055.129614	0.999563527	503.2225687	251.61125	99.85275591	0	0	0	0	0	0	0
0:25:53	9.577404201	2058.575976	0.975095838	0.955112769	10.2640722	0.292418029	0.239427309	49.99620291	1004.700699	28.3	2055.129614	0.999563527	503.2225687	251.61125	99.85275591	0	0	0	0	0	0	0
0:25:53	9.577404201	2058.575976	0.975095838	0.955112769	10.2640722	0.292418029	0.239427309	49.99620291	1004.700699	28.3	2055.129614	0.999563527	503.2225687	251.61125	99.85275591	0	0	0	0	0	0	0
0:25:53	116.6494968	2058.596885	0.887424855	0.69135339	10.26284877	0.292537625	0.257735026	49.93940471	1004.752242	28.3	2054.901172	0.999821221	502.6908729	251.3454224	99.85230962	0	0	0	0	0	0	0
0:25:53	116.6494968	2058.596885	0.887424855	0.69135339	10.26284877	0.292537625	0.257735026	49.93940471	1004.752242	28.3	2054.901172	0.999821221	502.6908729	251.3454224	99.85230962	0	0	0	0	0	0	0
0:25:53	116.6494968	2058.596885	0.887424855	0.69135339	10.26284877	0.292537625	0.257735026	49.93940471	1004.752242	28.3	2054.901172	0.999821221	502.6908729	251.3454224	99.85230962	0	0	0	0	0	0	0
0:25:53	116.6494968	2058.596885	0.887424855	0.69135339	10.26284877	0.292537625	0.257735026	49.93940471	1004.752242	28.3	2054.901172	0.999821221	502.6908729	251.3454224	99.85230962	0	0	0	0	0	0	0
0:25:53	116.6494968	2058.596885	0.887424855	0.69135339	10.26284877	0.292537625	0.257735026	49.93940471	1004.752242	28.3	2054.901172	0.999821221	502.6908729	251.3454224	99.85230962	0	0	0	0	0	0	0
0:25:53	116.6494968	2058.596885	0.887424855	0.69135339	10.26284877	0.292537625	0.257735026	49.93940471	1004.752242	28.3	2054.901172	0.999821221	502.6908729	251.3454224	99.85230962	0	0	0	0	0	0	0
0:25:53	116.6494968	2058.596885	0.887424855	0.69135339	10.26284877	0.292537625	0.257735026	49.93940471	1004.752242	28.3	2054.901172	0.999821221	502.6908729	251.3454224	99.85230962	0	0	0	0	0	0	0
0:25:53	116.6494968	2058.596885	0.887424855	0.69135339	10.26284877	0.292537625	0.257735026	49.93940471	1004.752242	28.3	2054.901172	0.999821221	502.6908729	251.3454224	99.85230962	0	0	0	0	0	0	0
0:25:53	116.6494968	2058.596885	0.887424855	0.69135339	10.26284877	0.292537625	0.257735026	49.93940471	1004.752242	28.3	2054.901172	0.999821221	502.6908729	251.3454224	99.85230962	0	0	0	0	0	0	0
0:25:53	85.53806587	2057.519305	0.870038021	0.802751149	10.26234766	0.287239411	0.269109067	50.03422017	1003.194033	28.3	2054.806723	0.999926772	502.4730904	251.2365394	99.85212682	0	0	0	0	0	0	0
0:25:53	85.53806587	2057.519305	0.870038021	0.802751149	10.26234766	0.287239411	0.269109067	50.03422017	1003.194033	28.3	2054.806723	0.999926772	502.4730904	251.2365394	99.85212682	0	0	0	0	0	0	0
0:25:53	85.53806587	2057.519305	0.870038021	0.802751149	10.26234766	0.287239411	0.269109067	50.03422017	1003.194033	28.3	2054.806723	0.999926772	502.4730904	251.2365394	99.85212682	0	0	0	0	0	0	0
0:25:53	85.53806587	2057.519305	0.870038021	0.802751149	10.26234766	0.287239411	0.269109067	50.03422017	1003.194033	28.3	2054.806723	0.999926772	502.4730904	251.2365394	99.85212682	0	0	0	0	0	0	0
0:25:53	85.53806587	2057.519305	0.870038021	0.802751149	10.26234766	0.287239411	0.269109067	50.03422017	1003.194033	28.3	2054.806723	0.999926772	502.4730904	251.2365394	99.85212682	0	0	0	0	0	0	0
0:25:53	85.53806587	2057.519305	0.870038021	0.802751149	10.26234766	0.287239411	0.269109067	50.03422017	1003.194033	28.3	2054.806723	0.999926772	502.4730904	251.2365394	99.85212682	0	0	0	0	0	0	0
0:25:53	85.53806587	2057.519305	0.870038021	0.802751149	10.26234766	0.287239411	0.269109067	50.03422017	1003.194033	28.3	2054.806723	0.999926772	502.4730904	251.2365394	99.85212682	0	0	0	0	0	0	0
0:25:54	85.53806587	2057.519305	0.870038021	0.802751149	10.26234766	0.287239411	0.269109067	50.03422017	1003.194033	28.3	2054.806723	0.999926772	502.4730904	251.2365394	99.85212682	0	0	0	0	0	0	0
0:25:54	63.25557258	2057.543816	0.895985173	0.61477647	10.2621424	0.287333263	0.275539074	50.07305658	1002.555791	28.3	2054.778243	0.999970006	502.3838866	251.1919409	99.85205195	0	0	0	0	0	0	0
0:25:54	63.25557258	2057.543816	0.895985173	0.61477647	10.2621424	0.287333263	0.275539074	50.07305658	1002.555791	28.3	2054.778243	0.999970006	502.3838866	251.1919409	99.85205195	0	0	0	0	0	0	0
0:25:54	63.25557258	2057.543816	0.895985173	0.61477647	10.2621424	0.287333263	0.275539074	50.07305658	1002.555791	28.3	2054.778243	0.999970006	502.3838866	251.1919409	99.85205195	0	0	0	0	0	0	0
0:25:54	63.25557258	2057.543816	0.895985173	0.61477647	10.2621424	0.287333263	0.275539074	50.07305658	1002.555791	28.3	2054.778243	0.999970006	502.3838866	251.1919409	99.85205195	0	0	0	0	0	0	0
0:25:54	63.25557258	2057.543816	0.895985173	0.61477647	10.2621424	0.287333263	0.275539074	50.07305658	1002.555791	28.3	2054.778243	0.999970006	502.3838866	251.1919409	99.85205195	0	0	0	0	0	0	0
0:25:54	63.25557258	2057.543816	0.895985173	0.61477647	10.2621424	0.287333263	0.275539074	50.07305658	1002.555791	28.3	2054.778243	0.999970006	502.3838866	251.1919409	99.85205195	0	0	0	0	0	0	0
0:25:54	63.25557258	2057.543816	0.895985173	0.61477647	10.2621424	0.287333263	0.275539074	50.07305658	1002.555791	28.3	2054.778243	0.999970006	502.3838866	251.1919409	99.85205195	0	0	0	0	0	0	0
0:25:54	63.25557258	2057.543816	0.895985173	0.61477647	10.2621424	0.287333263	0.275539074	50.07305658	1002.555791	28.3	2054.778243	0.999970006	502.3838866	251.1919409	99.85205195	0	0	0	0	0	0	0
0:25:54	63.25557258	2057.543816	0.895985173	0.61477647	10.2621424	0.287333263	0.275539074	50.07305658	1002.555791	28.3	2054.778243	0.999970006	502.3838866	251.1919409	99.85205195	0	0	0	0	0	0	0
0:25:54	54.83114653	2056.592118	0.876313927	0.654732442	10.25961833	0.282606904	0.278891205	50.08896398	1002.294367	28.3	2053.880863	1.035987714	502.3473488	251.1736734	99.85202128	0	0	0	0	0	0	0
0:25:54	54.83114653	2056.592118	0.876313927	0.654732442	10.25961833	0.282606904	0.278891205	50.08896398	1002.294367	28.3	2053.880863	1.035987714	502.3473488	251.1736734	99.85202128	0	0	0	0	0	0	0
0:25:54	54.83114653	2056.592118	0.876313927	0.654732442	10.25961833	0.282606904	0.278891205	50.08896398	1002.294367	28.3	2053.880863	1.035987714	502.3473488	251.1736734	99.85202128	0	0	0	0	0	0	0
0:25:54	54.83114653	2056.592118	0.876313927	0.654732442	10.25961833	0.282606904	0.278891205	50.08896398	1002.294367	28.3	2053.880863	1.035987714	502.3473488	251.1736734	99.85202128	0	0	0	0	0	0	0
0:25:54	54.83114653	2056.592118	0.876313927	0.654732442	10.25961833	0.282606904	0.278891205	50.08896398	1002.294367	28.3	2053.880863	1.035987714	502.3473488	251.1736734	99.85202128	0	0	0	0	0	0	0
0:25:54	54.83114653	2056.592118	0.876313927	0.654732442	10.25961833	0.282606904	0.278891205	50.08896398	1002.294367	28.3	2053.880863	1.035987714	502.3473488	251.1736734	99.85202128	0	0	0	0	0	0	0
0:25:54	54.83114653	2056.592118	0.876313927	0.654732442	10.25961833	0.282606904	0.278891205	50.08896398	1002.294367	28.3	2053.880863	1.035987714	502.3473488	251.1736734	99.85202128	0	0	0	0	0	0	0
0:25:54	54.83114653	2056.592118	0.876313927	0.654732442	10.25961833	0.282606904	0.278891205	50.08896398	1002.294367	28.3	2053.880863	1.035987714	502.3473488	251.1736734	99.85202128	0	0	0	0	0	0	0
0:25:54	-23.33633678	2055.975815	0.833027784	0.611799208	10.25907247	0.168438988	0.272643437	50.09547964	1002.187288	28.3	2053.502713	1.073780568	502.3323829	251.166191	99.85200872	0	0	0	0	0	0	0
0:25:54	-23.33633678	2055.975815	0.833027784	0.611799208	10.25907247	0.168438988	0.272643437	50.09547964	1002.187288	28.3	2053.502713	1.073780568	502.3323829	251.166191	99.85200872	0	0	0	0	0	0	0
0:25:54	-23.33633678	2055.975815	0.833027784	0.611799208	10.25907247	0.168438988	0.272643437	50.09547964	1002.187288	28.3	2053.502713	1.073780568	502.3323829	251.166191	99.85200872	0	0	0	0	0	0	0
0:25:54	-23.33633678	2055.975815	0.833027784	0.611799208	10.25907247	0.168438988	0.272643437	50.09547964	1002.187288	28.3	2053.502713	1.073780568	502.3323829	251.166191	99.85200872	0	0	0	0	0	0	0
0:25:54	-23.33633678	2055.975815	0.833027784	0.611799208	10.25907247	0.168438988	0.272643437	50.09547964	1002.187288	28.3	2053.502713	1.073780568	502.3323829	251.166191	99.85200872	0	0	0	0	0	0	0
0:25:54	-23.33633678	2055.975815	0.833027784	0.611799208	10.25907247	0.168438988	0.272643437	50.09547964	1002.187288	28.3	2053.502713	1.073780568	502.3323829	251.166191	99.85200872	0	0	0	0	0	0	0
0:25:54	-23.33633678	2055.975815	0.833027784	0.611799208	10.25907247	0.168438988	0.272643437	50.09547964	1002.187288	28.3	2053.502713	1.073780568	502.3323829	251.166191	99.85200872	0	0	0	0	0	0	0
0:25:54	-23.33633678	2055.975815	0.833027784	0.611799208	10.25907247	0.168438988	0.272643437	50.09547964	1002.187288	28.3	2053.502713	1.073780568	502.3323829	251.166191	99.85200872	0	0	0	0	0	0	0
0:25:54	82.22782685	2066.155134	0.520339381	0.339421756	10.34195768	-1.22701379	-0.081333248	50.68854846	1002.557889	28.3	2053.486559	1.089260521	508.4056016	254.2025054	99.85731717	0	0	0	0	0	0	0
0:25:54	82.22782685	2066.155134	0.520339381	0.339421756	10.34195768	-1.22701379	-0.081333248	50.68854846	1002.557889	28.3	2053.486559	1.089260521	508.4056016	254.2025054	99.85731717	0	0	0	0	0	0	0
0:25:54	82.22782685	2066.155134	0.520339381	0.339421756	10.34195768	-1.22701379	-0.081333248	50.68854846	1002.557889	28.3	2053.486559	1.089260521	508.4056016	254.2025054	99.85731717	0	0	0	0	0	0	0
0:25:54	82.22782685	2066.155134	0.520339381	0.339421756	10.34195768	-1.22701379	-0.081333248	50.68854846	1002.557889	28.3	2053.486559	1.089260521	508.4056016	254.2025054	99.85731717	0	0	0	0	0	0	0
0:25:54	82.22782685	2066.155134	0.520339381	0.339421756	10.34195768	-1.22701379	-0.081333248	50.68854846	1002.557889	28.3	2053.486559	1.089260521	508.4056016	254.2025054	99.85731717	0	0	0	0	0	0	0
0:25:54	82.22782685	2066.155134	0.520339381	0.339421756	10.34195768	-1.22701379	-0.081333248	50.68854846	1002.557889	28.3	2053.486559	1.089260521	508.4056016	254.2025054	99.85731717	0	0	0	0	0	0	0
0:25:55	82.22782685	2066.155134	0.520339381	0.339421756	10.34195768	-1.22701379	-0.081333248	50.68854846	1002.557889	28.3	2053.486559	1.089260521	508.4056016	254.2025054	99.85731717	0	0	0	0	0	0	0
0:25:55	82.22782685	2066.155134	0.520339381	0.339421756	10.34195768	-1.22701379	-0.081333248	50.68854846	1002.557889	28.3	2053.486559	1.089260521	508.4056016	254.2025054	99.85731717	0	0	0	0	0	0	0
0:25:55	82.22782685	2066.155134	0.520339381	0.339421756	10.34195768	-1.22701379	-0.081333248	50.68854846	1002.557889	28.3	2053.486559	1.089260521	508.4056016	254.2025054	99.85731717	0	0	0	0	0	0	0
0:25:55	122.8634763	2094.33222	0.15356621	-0.138443249	10.52748507	-3.174074449	-0.984992498	50.93146945	1002.709687	28.3	2054.078613	1.036561109	510.893192	255.4461798	99.85949151	0	0	0	0	0	0	0
0:25:55	122.8634763	2094.33222	0.15356621	-0.138443249	10.52748507	-3.174074449	-0.984992498	50.93146945	1002.709687	28.3	2054.078613	1.036561109	510.893192	255.4461798	99.85949151	0	0	0	0	0	0	0
0:25:55	122.8634763	2094.33222	0.15356621	-0.138443249	10.52748507	-3.174074449	-0.984992498	50.93146945	1002.709687	28.3	2054.078613	1.036561109	510.893192	255.4461798	99.85949151	0	0	0	0	0	0	0
0:25:55	122.8634763	2094.33222	0.15356621	-0.138443249	10.52748507	-3.174074449	-0.984992498	50.93146945	1002.709687	28.3	2054.078613	1.036561109	510.893192	255.4461798	99.85949151	0	0	0	0	0	0	0
0:25:55	122.8634763	2094.33222	0.15356621	-0.138443249	10.52748507	-3.174074449	-0.984992498	50.93146945	1002.709687	28.3	2054.078613	1.036561109	510.893192	255.4461798	99.85949151	0	0	0	0	0	0	0
0:25:55	122.8634763	2094.33222	0.15356621	-0.138443249	10.52748507	-3.174074449	-0.984992498	50.93146945	1002.709687	28.3	2054.078613	1.036561109	510.893192	255.4461798	99.85949151	0	0	0	0	0	0	0
0:25:55	122.8634763	2094.33222	0.15356621	-0.138443249	10.52748507	-3.174074449	-0.984992498	50.93146945	1002.709687	28.3	2054.078613	1.036561109	510.893192	255.4461798	99.85949151	0	0	0	0	0	0	0
0:25:55	122.8634763	2094.33222	0.15356621	-0.138443249	10.52748507	-3.174074449	-0.984992498	50.93146945	1002.709687	28.3	2054.078613	1.036561109	510.893192	255.4461798	99.85949151	0	0	0	0	0	0	0
0:25:55	424.5508975	2140.696868	-0.50544808	-0.672163955	10.82867548	-5.127292894	-2.252088127	51.03096989	1002.771864	28.3	2055.526	1.01497543	511.9121091	255.9555889	99.86038212	0	0	0	0	0	0	0
0:25:55	424.5508975	2140.696868	-0.50544808	-0.672163955	10.82867548	-5.127292894	-2.252088127	51.03096989	1002.771864	28.3	2055.526	1.01497543	511.9121091	255.9555889	99.86038212	0	0	0	0	0	0	0
0:25:55	424.5508975	2140.696868	-0.50544808	-0.672163955	10.82867548	-5.127292894	-2.252088127	51.03096989	1002.771864	28.3	2055.526	1.01497543	511.9121091	255.9555889	99.86038212	0	0	0	0	0	0	0
0:25:55	424.5508975	2140.696868	-0.50544808	-0.672163955	10.82867548	-5.127292894	-2.252088127	51.03096989	1002.771864	28.3	2055.526	1.01497543	511.9121091	255.9555889	99.86038212	0	0	0	0	0	0	0
0:25:55	424.5508975	2140.696868	-0.50544808	-0.672163955	10.82867548	-5.127292894	-2.252088127	51.03096989	1002.771864	28.3	2055.526	1.01497543	511.9121091	255.9555889	99.86038212	0	0	0	0	0	0	0
0:25:55	424.5508975	2140.696868	-0.50544808	-0.672163955	10.82867548	-5.127292894	-2.252088127	51.03096989	1002.771864	28.3	2055.526	1.01497543	511.9121091	255.9555889	99.86038212	0	0	0	0	0	0	0
0:25:55	424.5508975	2140.696868	-0.50544808	-0.672163955	10.82867548	-5.127292894	-2.252088127	51.03096989	1002.771864	28.3	2055.526	1.01497543	511.9121091	255.9555889	99.86038212	0	0	0	0	0	0	0
0:25:55	424.5508975	2140.696868	-0.50544808	-0.672163955	10.82867548	-5.127292894	-2.252088127	51.03096989	1002.771864	28.3	2055.526	1.01497543	511.9121091	255.9555889	99.86038212	0	0	0	0	0	0	0
0:25:55	367.1722412	2228.981299	-1.260162734	-1.201507156	11.39948628	-7.007598369	-3.887999297	51.07172527	1003.243851	28.3	2058.941066	0.947093936	512.3294575	256.1642428	99.86074692	0	0	0	0	0	0	0
0:25:55	367.1722412	2228.981299	-1.260162734	-1.201507156	11.39948628	-7.007598369	-3.887999297	51.07172527	1003.243851	28.3	2058.941066	0.947093936	512.3294575	256.1642428	99.86074692	0	0	0	0	0	0	0
0:25:55	367.1722412	2228.981299	-1.260162734	-1.201507156	11.39948628	-7.007598369	-3.887999297	51.07172527	1003.243851	28.3	2058.941066	0.947093936	512.3294575	256.1642428	99.86074692	0	0	0	0	0	0	0
0:25:55	367.1722412	2228.981299	-1.260162734	-1.201507156	11.39948628	-7.007598369	-3.887999297	51.07172527	1003.243851	28.3	2058.941066	0.947093936	512.3294575	256.1642428	99.86074692	0	0	0	0	0	0	0
0:25:55	367.1722412	2228.981299	-1.260162734	-1.201507156	11.39948628	-7.007598369	-3.887999297	51.07172527	1003.243851	28.3	2058.941066	0.947093936	512.3294575	256.1642428	99.86074692	0	0	0	0	0	0	0
0:25:55	367.1722412	2228.981299	-1.260162734	-1.201507156	11.39948628	-7.007598369	-3.887999297	51.07172527	1003.243851	28.3	2058.941066	0.947093936	512.3294575	256.1642428	99.86074692	0	0	0	0	0	0	0
0:25:55	367.1722412	2228.981299	-1.260162734	-1.201507156	11.39948628	-7.007598369	-3.887999297	51.07172527	1003.243851	28.3	2058.941066	0.947093936	512.3294575	256.1642428	99.86074692	0	0	0	0	0	0	0
0:25:55	367.1722412	2228.981299	-1.260162734	-1.201507156	11.39948628	-7.007598369	-3.887999297	51.07172527	1003.243851	28.3	2058.941066	0.947093936	512.3294575	256.1642428	99.86074692	0	0	0	0	0	0	0
0:25:55	503.2884844	2346.924323	-1.760673056	-1.441722931	12.11080238	-8.320712292	-5.413788512	51.02937867	1003.530874	28.3	2064.508968	0.801209676	512.5004034	256.2497074	99.86089634	0	0	0	0	0	0	0
0:25:55	503.2884844	2346.924323	-1.760673056	-1.441722931	12.11080238	-8.320712292	-5.413788512	51.02937867	1003.530874	28.3	2064.508968	0.801209676	512.5004034	256.2497074	99.86089634	0	0	0	0	0	0	0
0:25:55	503.2884844	2346.924323	-1.760673056	-1.441722931	12.11080238	-8.320712292	-5.413788512	51.02937867	1003.530874	28.3	2064.508968	0.801209676	512.5004034	256.2497074	99.86089634	0	0	0	0	0	0	0
0:25:55	503.2884844	2346.924323	-1.760673056	-1.441722931	12.11080238	-8.320712292	-5.413788512	51.02937867	1003.530874	28.3	2064.508968	0.801209676	512.5004034	256.2497074	99.86089634	0	0	0	0	0	0	0
0:25:55	503.2884844	2346.924323	-1.760673056	-1.441722931	12.11080238	-8.320712292	-5.413788512	51.02937867	1003.530874	28.3	2064.508968	0.801209676	512.5004034	256.2497074	99.86089634	0	0	0	0	0	0	0
0:25:56	503.2884844	2346.924323	-1.760673056	-1.441722931	12.11080238	-8.320712292	-5.413788512	51.02937867	1003.530874	28.3	2064.508968	0.801209676	512.5004034	256.2497074	99.86089634	0	0	0	0	0	0	0
0:25:56	503.2884844	2346.924323	-1.760673056	-1.441722931	12.11080238	-8.320712292	-5.413788512	51.02937867	1003.530874	28.3	2064.508968	0.801209676	512.5004034	256.2497074	99.86089634	0	0	0	0	0	0	0
0:25:56	503.2884844	2346.924323	-1.760673056	-1.441722931	12.11080238	-8.320712292	-5.413788512	51.02937867	1003.530874	28.3	2064.508968	0.801209676	512.5004034	256.2497074	99.86089634	0	0	0	0	0	0	0
0:25:56	503.2884844	2346.924323	-1.760673056	-1.441722931	12.11080238	-8.320712292	-5.413788512	51.02937867	1003.530874	28.3	2064.508968	0.801209676	512.5004034	256.2497074	99.86089634	0	0	0	0	0	0	0
0:25:56	590.480728	2485.185771	-1.449635684	-1.396899313	12.87654305	-8.563726955	-6.699540575	51.0120335	1003.648438	28.3	2073.52019	0.633615483	512.5704228	256.2847138	99.86095754	0	0	0	0	0	0	0
0:25:56	590.480728	2485.185771	-1.449635684	-1.396899313	12.87654305	-8.563726955	-6.699540575	51.0120335	1003.648438	28.3	2073.52019	0.633615483	512.5704228	256.2847138	99.86095754	0	0	0	0	0	0	0
0:25:56	590.480728	2485.185771	-1.449635684	-1.396899313	12.87654305	-8.563726955	-6.699540575	51.0120335	1003.648438	28.3	2073.52019	0.633615483	512.5704228	256.2847138	99.86095754	0	0	0	0	0	0	0
0:25:56	590.480728	2485.185771	-1.449635684	-1.396899313	12.87654305	-8.563726955	-6.699540575	51.0120335	1003.648438	28.3	2073.52019	0.633615483	512.5704228	256.2847138	99.86095754	0	0	0	0	0	0	0
0:25:56	590.480728	2485.185771	-1.449635684	-1.396899313	12.87654305	-8.563726955	-6.699540575	51.0120335	1003.648438	28.3	2073.52019	0.633615483	512.5704228	256.2847138	99.86095754	0	0	0	0	0	0	0
0:25:56	590.480728	2485.185771	-1.449635684	-1.396899313	12.87654305	-8.563726955	-6.699540575	51.0120335	1003.648438	28.3	2073.52019	0.633615483	512.5704228	256.2847138	99.86095754	0	0	0	0	0	0	0
0:25:56	590.480728	2485.185771	-1.449635684	-1.396899313	12.87654305	-8.563726955	-6.699540575	51.0120335	1003.648438	28.3	2073.52019	0.633615483	512.5704228	256.2847138	99.86095754	0	0	0	0	0	0	0
0:25:56	590.480728	2485.185771	-1.449635684	-1.396899313	12.87654305	-8.563726955	-6.699540575	51.0120335	1003.648438	28.3	2073.52019	0.633615483	512.5704228	256.2847138	99.86095754	0	0	0	0	0	0	0
0:25:56	245.3242966	2571.981512	0.122480424	-0.068982758	13.25936964	-6.819852961	-7.058917419	51.00492892	1003.696592	28.3	2086.088574	0.341608902	512.5991028	256.2990524	99.86098261	0	0	0	0	0	0	0
0:25:56	245.3242966	2571.981512	0.122480424	-0.068982758	13.25936964	-6.819852961	-7.058917419	51.00492892	1003.696592	28.3	2086.088574	0.341608902	512.5991028	256.2990524	99.86098261	0	0	0	0	0	0	0
0:25:56	245.3242966	2571.981512	0.122480424	-0.068982758	13.25936964	-6.819852961	-7.058917419	51.00492892	1003.696592	28.3	2086.088574	0.341608902	512.5991028	256.2990524	99.86098261	0	0	0	0	0	0	0
0:25:56	245.3242966	2571.981512	0.122480424	-0.068982758	13.25936964	-6.819852961	-7.058917419	51.00492892	1003.696592	28.3	2086.088574	0.341608902	512.5991028	256.2990524	99.86098261	0	0	0	0	0	0	0
0:25:56	245.3242966	2571.981512	0.122480424	-0.068982758	13.25936964	-6.819852961	-7.058917419	51.00492892	1003.696592	28.3	2086.088574	0.341608902	512.5991028	256.2990524	99.86098261	0	0	0	0	0	0	0
0:25:56	245.3242966	2571.981512	0.122480424	-0.068982758	13.25936964	-6.819852961	-7.058917419	51.00492892	1003.696592	28.3	2086.088574	0.341608902	512.5991028	256.2990524	99.86098261	0	0	0	0	0	0	0
0:25:56	245.3242966	2571.981512	0.122480424	-0.068982758	13.25936964	-6.819852961	-7.058917419	51.00492892	1003.696592	28.3	2086.088574	0.341608902	512.5991028	256.2990524	99.86098261	0	0	0	0	0	0	0
0:25:56	245.3242966	2571.981512	0.122480424	-0.068982758	13.25936964	-6.819852961	-7.058917419	51.00492892	1003.696592	28.3	2086.088574	0.341608902	512.5991028	256.2990524	99.86098261	0	0	0	0	0	0	0
0:25:56	245.3242966	2571.981512	0.122480424	-0.068982758	13.25936964	-6.819852961	-7.058917419	51.00492892	1003.696592	28.3	2086.088574	0.341608902	512.5991028	256.2990524	99.86098261	0	0	0	0	0	0	0
0:25:56	-23.94877772	2582.68564	1.291481582	0.896613462	13.2349242	-4.741133373	-6.535255775	51.00201889	1003.590561	28.3	2098.457569	0.139923006	512.6108501	256.3049254	99.86099288	0	0	0	0	0	0	0
0:25:56	-23.94877772	2582.68564	1.291481582	0.896613462	13.2349242	-4.741133373	-6.535255775	51.00201889	1003.590561	28.3	2098.457569	0.139923006	512.6108501	256.3049254	99.86099288	0	0	0	0	0	0	0
0:25:56	-23.94877772	2582.68564	1.291481582	0.896613462	13.2349242	-4.741133373	-6.535255775	51.00201889	1003.590561	28.3	2098.457569	0.139923006	512.6108501	256.3049254	99.86099288	0	0	0	0	0	0	0
0:25:56	-23.94877772	2582.68564	1.291481582	0.896613462	13.2349242	-4.741133373	-6.535255775	51.00201889	1003.590561	28.3	2098.457569	0.139923006	512.6108501	256.3049254	99.86099288	0	0	0	0	0	0	0
0:25:56	-23.94877772	2582.68564	1.291481582	0.896613462	13.2349242	-4.741133373	-6.535255775	51.00201889	1003.590561	28.3	2098.457569	0.139923006	512.6108501	256.3049254	99.86099288	0	0	0	0	0	0	0
0:25:56	-23.94877772	2582.68564	1.291481582	0.896613462	13.2349242	-4.741133373	-6.535255775	51.00201889	1003.590561	28.3	2098.457569	0.139923006	512.6108501	256.3049254	99.86099288	0	0	0	0	0	0	0
0:25:56	-23.94877772	2582.68564	1.291481582	0.896613462	13.2349242	-4.741133373	-6.535255775	51.00201889	1003.590561	28.3	2098.457569	0.139923006	512.6108501	256.3049254	99.86099288	0	0	0	0	0	0	0
0:25:56	-23.94877772	2582.68564	1.291481582	0.896613462	13.2349242	-4.741133373	-6.535255775	51.00201889	1003.590561	28.3	2098.457569	0.139923006	512.6108501	256.3049254	99.86099288	0	0	0	0	0	0	0
0:25:56	-347.7228226	2532.129093	2.416160456	1.854160074	12.87019295	-2.687334629	-5.354216765	51.35506694	1003.547131	28.3	2110.194723	0.057312463	515.926625	257.9628127	99.86335868	0	0	0	0	0	0	0
0:25:56	-347.7228226	2532.129093	2.416160456	1.854160074	12.87019295	-2.687334629	-5.354216765	51.35506694	1003.547131	28.3	2110.194723	0.057312463	515.926625	257.9628127	99.86335868	0	0	0	0	0	0	0
0:25:56	-347.7228226	2532.129093	2.416160456	1.854160074	12.87019295	-2.687334629	-5.354216765	51.35506694	1003.547131	28.3	2110.194723	0.057312463	515.926625	257.9628127	99.86335868	0	0	0	0	0	0	0
0:25:56	-347.7228226	2532.129093	2.416160456	1.854160074	12.87019295	-2.687334629	-5.354216765	51.35506694	1003.547131	28.3	2110.194723	0.057312463	515.926625	257.9628127	99.86335868	0	0	0	0	0	0	0
0:25:57	-347.7228226	2532.129093	2.416160456	1.854160074	12.87019295	-2.687334629	-5.354216765	51.35506694	1003.547131	28.3	2110.194723	0.057312463	515.926625	257.9628127	99.86335868	0	0	0	0	0	0	0
0:25:57	-347.7228226	2532.129093	2.416160456	1.854160074	12.87019295	-2.687334629	-5.354216765	51.35506694	1003.547131	28.3	2110.194723	0.057312463	515.926625	257.9628127	99.86335868	0	0	0	0	0	0	0
0:25:57	-347.7228226	2532.129093	2.416160456	1.854160074	12.87019295	-2.687334629	-5.354216765	51.35506694	1003.547131	28.3	2110.194723	0.057312463	515.926625	257.9628127	99.86335868	0	0	0	0	0	0	0
0:25:57	-347.7228226	2532.129093	2.416160456	1.854160074	12.87019295	-2.687334629	-5.354216765	51.35506694	1003.547131	28.3	2110.194723	0.057312463	515.926625	257.9628127	99.86335868	0	0	0	0	0	0	0
0:25:57	-347.7228226	2532.129093	2.416160456	1.854160074	12.87019295	-2.687334629	-5.354216765	51.35506694	1003.547131	28.3	2110.194723	0.057312463	515.926625	257.9628127	99.86335868	0	0	0	0	0	0	0
0:25:57	-546.0357577	2440.907177	3.364225723	2.456067166	12.28563743	-0.967463464	-3.890827987	51.49967542	1003.529341	28.3	2119.78213	0.023475185	517.2847664	258.6418833	99.86432772	0	0	0	0	0	0	0
0:25:57	-546.0357577	2440.907177	3.364225723	2.456067166	12.28563743	-0.967463464	-3.890827987	51.49967542	1003.529341	28.3	2119.78213	0.023475185	517.2847664	258.6418833	99.86432772	0	0	0	0	0	0	0
0:25:57	-546.0357577	2440.907177	3.364225723	2.456067166	12.28563743	-0.967463464	-3.890827987	51.49967542	1003.529341	28.3	2119.78213	0.023475185	517.2847664	258.6418833	99.86432772	0	0	0	0	0	0	0
0:25:57	-546.0357577	2440.907177	3.364225723	2.456067166	12.28563743	-0.967463464	-3.890827987	51.49967542	1003.529341	28.3	2119.78213	0.023475185	517.2847664	258.6418833	99.86432772	0	0	0	0	0	0	0
0:25:57	-546.0357577	2440.907177	3.364225723	2.456067166	12.28563743	-0.967463464	-3.890827987	51.49967542	1003.529341	28.3	2119.78213	0.023475185	517.2847664	258.6418833	99.86432772	0	0	0	0	0	0	0
0:25:57	-546.0357577	2440.907177	3.364225723	2.456067166	12.28563743	-0.967463464	-3.890827987	51.49967542	1003.529341	28.3	2119.78213	0.023475185	517.2847664	258.6418833	99.86432772	0	0	0	0	0	0	0
0:25:57	-546.0357577	2440.907177	3.364225723	2.456067166	12.28563743	-0.967463464	-3.890827987	51.49967542	1003.529341	28.3	2119.78213	0.023475185	517.2847664	258.6418833	99.86432772	0	0	0	0	0	0	0
0:25:57	-546.0357577	2440.907177	3.364225723	2.456067166	12.28563743	-0.967463464	-3.890827987	51.49967542	1003.529341	28.3	2119.78213	0.023475185	517.2847664	258.6418833	99.86432772	0	0	0	0	0	0	0
0:25:57	-470.010552	2321.679257	3.864830056	3.015286711	11.56861629	0.267446965	-2.417047944	51.55890705	1003.522055	28.3	2126.444	0.009615436	517.8410611	258.9200306	99.86472463	0	0	0	0	0	0	0
0:25:57	-470.010552	2321.679257	3.864830056	3.015286711	11.56861629	0.267446965	-2.417047944	51.55890705	1003.522055	28.3	2126.444	0.009615436	517.8410611	258.9200306	99.86472463	0	0	0	0	0	0	0
0:25:57	-470.010552	2321.679257	3.864830056	3.015286711	11.56861629	0.267446965	-2.417047944	51.55890705	1003.522055	28.3	2126.444	0.009615436	517.8410611	258.9200306	99.86472463	0	0	0	0	0	0	0
0:25:57	-470.010552	2321.679257	3.864830056	3.015286711	11.56861629	0.267446965	-2.417047944	51.55890705	1003.522055	28.3	2126.444	0.009615436	517.8410611	258.9200306	99.86472463	0	0	0	0	0	0	0
0:25:57	-470.010552	2321.679257	3.864830056	3.015286711	11.56861629	0.267446965	-2.417047944	51.55890705	1003.522055	28.3	2126.444	0.009615436	517.8410611	258.9200306	99.86472463	0	0	0	0	0	0	0
0:25:57	-470.010552	2321.679257	3.864830056	3.015286711	11.56861629	0.267446965	-2.417047944	51.55890705	1003.522055	28.3	2126.444	0.009615436	517.8410611	258.9200306	99.86472463	0	0	0	0	0	0	0
0:25:57	-470.010552	2321.679257	3.864830056	3.015286711	11.56861629	0.267446965	-2.417047944	51.55890705	1003.522055	28.3	2126.444	0.009615436	517.8410611	258.9200306	99.86472463	0	0	0	0	0	0	0
0:25:57	-470.010552	2321.679257	3.864830056	3.015286711	11.56861629	0.267446965	-2.417047944	51.55890705	1003.522055	28.3	2126.444	0.009615436	517.8410611	258.9200306	99.86472463	0	0	0	0	0	0	0
0:25:57	-422.3644101	2191.364067	2.918586391	2.118403837	10.88913723	0.407189477	-1.264653238	51.61916833	1002.275688	28.3	2111.395706	0.003938482	518.0689194	259.0339597	99.86488721	0	0	0	0	0	0	0
0:25:57	-422.3644101	2191.364067	2.918586391	2.118403837	10.88913723	0.407189477	-1.264653238	51.61916833	1002.275688	28.3	2111.395706	0.003938482	518.0689194	259.0339597	99.86488721	0	0	0	0	0	0	0
0:25:57	-422.3644101	2191.364067	2.918586391	2.118403837	10.88913723	0.407189477	-1.264653238	51.61916833	1002.275688	28.3	2111.395706	0.003938482	518.0689194	259.0339597	99.86488721	0	0	0	0	0	0	0
0:25:57	-422.3644101	2191.364067	2.918586391	2.118403837	10.88913723	0.407189477	-1.264653238	51.61916833	1002.275688	28.3	2111.395706	0.003938482	518.0689194	259.0339597	99.86488721	0	0	0	0	0	0	0
0:25:57	-422.3644101	2191.364067	2.918586391	2.118403837	10.88913723	0.407189477	-1.264653238	51.61916833	1002.275688	28.3	2111.395706	0.003938482	518.0689194	259.0339597	99.86488721	0	0	0	0	0	0	0
0:25:57	-422.3644101	2191.364067	2.918586391	2.118403837	10.88913723	0.407189477	-1.264653238	51.61916833	1002.275688	28.3	2111.395706	0.003938482	518.0689194	259.0339597	99.86488721	0	0	0	0	0	0	0
0:25:57	-422.3644101	2191.364067	2.918586391	2.118403837	10.88913723	0.407189477	-1.264653238	51.61916833	1002.275688	28.3	2111.395706	0.003938482	518.0689194	259.0339597	99.86488721	0	0	0	0	0	0	0
0:25:57	-422.3644101	2191.364067	2.918586391	2.118403837	10.88913723	0.407189477	-1.264653238	51.61916833	1002.275688	28.3	2111.395706	0.003938482	518.0689194	259.0339597	99.86488721	0	0	0	0	0	0	0
0:25:57	-422.3644101	2191.364067	2.918586391	2.118403837	10.88913723	0.407189477	-1.264653238	51.61916833	1002.275688	28.3	2111.395706	0.003938482	518.0689194	259.0339597	99.86488721	0	0	0	0	0	0	0
0:25:57	-350.873472	2114.879181	1.861547386	1.523362212	10.53499701	0.34899921	-0.606752366	51.66689135	1001.765176	28.3	2081.89794	0.473933202	518.1622502	259.0806251	99.8649538	0	0	0	0	0	0	0
0:25:57	-350.873472	2114.879181	1.861547386	1.523362212	10.53499701	0.34899921	-0.606752366	51.66689135	1001.765176	28.3	2081.89794	0.473933202	518.1622502	259.0806251	99.8649538	0	0	0	0	0	0	0
0:25:58	-350.873472	2114.879181	1.861547386	1.523362212	10.53499701	0.34899921	-0.606752366	51.66689135	1001.765176	28.3	2081.89794	0.473933202	518.1622502	259.0806251	99.8649538	0	0	0	0	0	0	0
0:25:58	-350.873472	2114.879181	1.861547386	1.523362212	10.53499701	0.34899921	-0.606752366	51.66689135	1001.765176	28.3	2081.89794	0.473933202	518.1622502	259.0806251	99.8649538	0	0	0	0	0	0	0
0:25:58	-350.873472	2114.879181	1.861547386	1.523362212	10.53499701	0.34899921	-0.606752366	51.66689135	1001.765176	28.3	2081.89794	0.473933202	518.1622502	259.0806251	99.8649538	0	0	0	0	0	0	0
0:25:58	-350.873472	2114.879181	1.861547386	1.523362212	10.53499701	0.34899921	-0.606752366	51.66689135	1001.765176	28.3	2081.89794	0.473933202	518.1622502	259.0806251	99.8649538	0	0	0	0	0	0	0
0:25:58	-350.873472	2114.879181	1.861547386	1.523362212	10.53499701	0.34899921	-0.606752366	51.66689135	1001.765176	28.3	2081.89794	0.473933202	518.1622502	259.0806251	99.8649538	0	0	0	0	0	0	0
0:25:58	-350.873472	2114.879181	1.861547386	1.523362212	10.53499701	0.34899921	-0.606752366	51.66689135	1001.765176	28.3	2081.89794	0.473933202	518.1622502	259.0806251	99.8649538	0	0	0	0	0	0	0
0:25:58	-132.2740013	2083.630985	1.334504209	1.219100362	10.38503718	0.325698876	-0.228234569	51.6864387	1001.556071	28.3	2068.268219	0.72548304	518.2004785	259.0997392	99.86498108	0	0	0	0	0	0	0
0:25:58	-132.2740013	2083.630985	1.334504209	1.219100362	10.38503718	0.325698876	-0.228234569	51.6864387	1001.556071	28.3	2068.268219	0.72548304	518.2004785	259.0997392	99.86498108	0	0	0	0	0	0	0
0:25:58	-132.2740013	2083.630985	1.334504209	1.219100362	10.38503718	0.325698876	-0.228234569	51.6864387	1001.556071	28.3	2068.268219	0.72548304	518.2004785	259.0997392	99.86498108	0	0	0	0	0	0	0
0:25:58	-132.2740013	2083.630985	1.334504209	1.219100362	10.38503718	0.325698876	-0.228234569	51.6864387	1001.556071	28.3	2068.268219	0.72548304	518.2004785	259.0997392	99.86498108	0	0	0	0	0	0	0
0:25:58	-132.2740013	2083.630985	1.334504209	1.219100362	10.38503718	0.325698876	-0.228234569	51.6864387	1001.556071	28.3	2068.268219	0.72548304	518.2004785	259.0997392	99.86498108	0	0	0	0	0	0	0
0:25:58	-132.2740013	2083.630985	1.334504209	1.219100362	10.38503718	0.325698876	-0.228234569	51.6864387	1001.556071	28.3	2068.268219	0.72548304	518.2004785	259.0997392	99.86498108	0	0	0	0	0	0	0
0:25:58	-132.2740013	2083.630985	1.334504209	1.219100362	10.38503718	0.325698876	-0.228234569	51.6864387	1001.556071	28.3	2068.268219	0.72548304	518.2004785	259.0997392	99.86498108	0	0	0	0	0	0	0
0:25:58	-132.2740013	2083.630985	1.334504209	1.219100362	10.38503718	0.325698876	-0.228234569	51.6864387	1001.556071	28.3	2068.268219	0.72548304	518.2004785	259.0997392	99.86498108	0	0	0	0	0	0	0
0:25:58	-132.2740013	2083.630985	1.334504209	1.219100362	10.38503718	0.325698876	-0.228234569	51.6864387	1001.556071	28.3	2068.268219	0.72548304	518.2004785	259.0997392	99.86498108	0	0	0	0	0	0	0
0:25:58	-18.33456854	2070.52756	1.122462524	0.866385108	10.32261363	0.31446226	-0.00949448	51.69444529	1001.470421	28.3	2062.339099	0.828517853	518.2161368	259.1075684	99.86499225	0	0	0	0	0	0	0
0:25:58	-18.33456854	2070.52756	1.122462524	0.866385108	10.32261363	0.31446226	-0.00949448	51.69444529	1001.470421	28.3	2062.339099	0.828517853	518.2161368	259.1075684	99.86499225	0	0	0	0	0	0	0
0:25:58	-18.33456854	2070.52756	1.122462524	0.866385108	10.32261363	0.31446226	-0.00949448	51.69444529	1001.470421	28.3	2062.339099	0.828517853	518.2161368	259.1075684	99.86499225	0	0	0	0	0	0	0
0:25:58	-18.33456854	2070.52756	1.122462524	0.866385108	10.32261363	0.31446226	-0.00949448	51.69444529	1001.470421	28.3	2062.339099	0.828517853	518.2161368	259.1075684	99.86499225	0	0	0	0	0	0	0
0:25:58	-18.33456854	2070.52756	1.122462524	0.866385108	10.32261363	0.31446226	-0.00949448	51.69444529	1001.470421	28.3	2062.339099	0.828517853	518.2161368	259.1075684	99.86499225	0	0	0	0	0	0	0
0:25:58	-18.33456854	2070.52756	1.122462524	0.866385108	10.32261363	0.31446226	-0.00949448	51.69444529	1001.470421	28.3	2062.339099	0.828517853	518.2161368	259.1075684	99.86499225	0	0	0	0	0	0	0
0:25:58	-18.33456854	2070.52756	1.122462524	0.866385108	10.32261363	0.31446226	-0.00949448	51.69444529	1001.470421	28.3	2062.339099	0.828517853	518.2161368	259.1075684	99.86499225	0	0	0	0	0	0	0
0:25:58	-18.33456854	2070.52756	1.122462524	0.866385108	10.32261363	0.31446226	-0.00949448	51.69444529	1001.470421	28.3	2062.339099	0.828517853	518.2161368	259.1075684	99.86499225	0	0	0	0	0	0	0
0:25:58	-144.2237465	2062.756791	0.98578945	0.98071614	10.29214094	0.297670942	0.117488661	51.06332479	999.1528524	28.3	2058.66701	0.929760913	510.9586704	255.4790792	99.85914083	0	0	0	0	0	0	0
0:25:58	-144.2237465	2062.756791	0.98578945	0.98071614	10.29214094	0.297670942	0.117488661	51.06332479	999.1528524	28.3	2058.66701	0.929760913	510.9586704	255.4790792	99.85914083	0	0	0	0	0	0	0
0:25:58	-144.2237465	2062.756791	0.98578945	0.98071614	10.29214094	0.297670942	0.117488661	51.06332479	999.1528524	28.3	2058.66701	0.929760913	510.9586704	255.4790792	99.85914083	0	0	0	0	0	0	0
0:25:58	-144.2237465	2062.756791	0.98578945	0.98071614	10.29214094	0.297670942	0.117488661	51.06332479	999.1528524	28.3	2058.66701	0.929760913	510.9586704	255.4790792	99.85914083	0	0	0	0	0	0	0
0:25:58	-144.2237465	2062.756791	0.98578945	0.98071614	10.29214094	0.297670942	0.117488661	51.06332479	999.1528524	28.3	2058.66701	0.929760913	510.9586704	255.4790792	99.85914083	0	0	0	0	0	0	0
0:25:58	-144.2237465	2062.756791	0.98578945	0.98071614	10.29214094	0.297670942	0.117488661	51.06332479	999.1528524	28.3	2058.66701	0.929760913	510.9586704	255.4790792	99.85914083	0	0	0	0	0	0	0
0:25:58	-144.2237465	2062.756791	0.98578945	0.98071614	10.29214094	0.297670942	0.117488661	51.06332479	999.1528524	28.3	2058.66701	0.929760913	510.9586704	255.4790792	99.85914083	0	0	0	0	0	0	0
0:25:58	-144.2237465	2062.756791	0.98578945	0.98071614	10.29214094	0.297670942	0.117488661	51.06332479	999.1528524	28.3	2058.66701	0.929760913	510.9586704	255.4790792	99.85914083	0	0	0	0	0	0	0
0:25:58	-72.99840496	2060.725516	0.996537759	0.931464531	10.27670733	0.296791618	0.190934556	50.67169783	998.2035763	28.3	2057.001372	0.97123007	506.4617882	253.2307892	99.85551528	0	0	0	0	0	0	0
0:25:59	-72.99840496	2060.725516	0.996537759	0.931464531	10.27670733	0.296791618	0.190934556	50.67169783	998.2035763	28.3	2057.001372	0.97123007	506.4617882	253.2307892	99.85551528	0	0	0	0	0	0	0
0:25:59	-72.99840496	2060.725516	0.996537759	0.931464531	10.27670733	0.296791618	0.190934556	50.67169783	998.2035763	28.3	2057.001372	0.97123007	506.4617882	253.2307892	99.85551528	0	0	0	0	0	0	0
0:25:59	-72.99840496	2060.725516	0.996537759	0.931464531	10.27670733	0.296791618	0.190934556	50.67169783	998.2035763	28.3	2057.001372	0.97123007	506.4617882	253.2307892	99.85551528	0	0	0	0	0	0	0
0:25:59	-72.99840496	2060.725516	0.996537759	0.931464531	10.27670733	0.296791618	0.190934556	50.67169783	998.2035763	28.3	2057.001372	0.97123007	506.4617882	253.2307892	99.85551528	0	0	0	0	0	0	0
0:25:59	-72.99840496	2060.725516	0.996537759	0.931464531	10.27670733	0.296791618	0.190934556	50.67169783	998.2035763	28.3	2057.001372	0.97123007	506.4617882	253.2307892	99.85551528	0	0	0	0	0	0	0
0:25:59	-72.99840496	2060.725516	0.996537759	0.931464531	10.27670733	0.296791618	0.190934556	50.67169783	998.2035763	28.3	2057.001372	0.97123007	506.4617882	253.2307892	99.85551528	0	0	0	0	0	0	0
0:25:59	-72.99840496	2060.725516	0.996537759	0.931464531	10.27670733	0.296791618	0.190934556	50.67169783	998.2035763	28.3	2057.001372	0.97123007	506.4617882	253.2307892	99.85551528	0	0	0	0	0	0	0
0:25:59	-72.99840496	2060.725516	0.996537759	0.931464531	10.27670733	0.296791618	0.190934556	50.67169783	998.2035763	28.3	2057.001372	0.97123007	506.4617882	253.2307892	99.85551528	0	0	0	0	0	0	0
0:25:59	-94.21164747	2059.357599	1.039937066	0.911579072	10.27138572	0.293730647	0.232758794	50.51128743	997.8147529	28.3	2055.770319	0.988215837	504.6198652	252.3098897	99.85403026	0	0	0	0	0	0	0
0:25:59	-94.21164747	2059.357599	1.039937066	0.911579072	10.27138572	0.293730647	0.232758794	50.51128743	997.8147529	28.3	2055.770319	0.988215837	504.6198652	252.3098897	99.85403026	0	0	0	0	0	0	0
0:25:59	-94.21164747	2059.357599	1.039937066	0.911579072	10.27138572	0.293730647	0.232758794	50.51128743	997.8147529	28.3	2055.770319	0.988215837	504.6198652	252.3098897	99.85403026	0	0	0	0	0	0	0
0:25:59	-94.21164747	2059.357599	1.039937066	0.911579072	10.27138572	0.293730647	0.232758794	50.51128743	997.8147529	28.3	2055.770319	0.988215837	504.6198652	252.3098897	99.85403026	0	0	0	0	0	0	0
0:25:59	-94.21164747	2059.357599	1.039937066	0.911579072	10.27138572	0.293730647	0.232758794	50.51128743	997.8147529	28.3	2055.770319	0.988215837	504.6198652	252.3098897	99.85403026	0	0	0	0	0	0	0
0:25:59	-94.21164747	2059.357599	1.039937066	0.911579072	10.27138572	0.293730647	0.232758794	50.51128743	997.8147529	28.3	2055.770319	0.988215837	504.6198652	252.3098897	99.85403026	0	0	0	0	0	0	0
0:25:59	-94.21164747	2059.357599	1.039937066	0.911579072	10.27138572	0.293730647	0.232758794	50.51128743	997.8147529	28.3	2055.770319	0.988215837	504.6198652	252.3098897	99.85403026	0	0	0	0	0	0	0
0:25:59	-94.21164747	2059.357599	1.039937066	0.911579072	10.27138572	0.293730647	0.232758794	50.51128743	997.8147529	28.3	2055.770319	0.988215837	504.6198652	252.3098897	99.85403026	0	0	0	0	0	0	0
0:25:59	1.984499596	2059.444674	1.012766222	0.883856388	10.26820599	0.295846473	0.257693202	50.44558333	997.6554908	28.3	2055.321001	0.995173207	503.8654136	251.9326892	99.85342199	0	0	0	0	0	0	0
0:25:59	1.984499596	2059.444674	1.012766222	0.883856388	10.26820599	0.295846473	0.257693202	50.44558333	997.6554908	28.3	2055.321001	0.995173207	503.8654136	251.9326892	99.85342199	0	0	0	0	0	0	0
0:25:59	1.984499596	2059.444674	1.012766222	0.883856388	10.26820599	0.295846473	0.257693202	50.44558333	997.6554908	28.3	2055.321001	0.995173207	503.8654136	251.9326892	99.85342199	0	0	0	0	0	0	0
0:25:59	1.984499596	2059.444674	1.012766222	0.883856388	10.26820599	0.295846473	0.257693202	50.44558333	997.6554908	28.3	2055.321001	0.995173207	503.8654136	251.9326892	99.85342199	0	0	0	0	0	0	0
0:25:59	1.984499596	2059.444674	1.012766222	0.883856388	10.26820599	0.295846473	0.257693202	50.44558333	997.6554908	28.3	2055.321001	0.995173207	503.8654136	251.9326892	99.85342199	0	0	0	0	0	0	0
0:25:59	1.984499596	2059.444674	1.012766222	0.883856388	10.26820599	0.295846473	0.257693202	50.44558333	997.6554908	28.3	2055.321001	0.995173207	503.8654136	251.9326892	99.85342199	0	0	0	0	0	0	0
0:25:59	1.984499596	2059.444674	1.012766222	0.883856388	10.26820599	0.295846473	0.257693202	50.44558333	997.6554908	28.3	2055.321001	0.995173207	503.8654136	251.9326892	99.85342199	0	0	0	0	0	0	0
0:25:59	1.984499596	2059.444674	1.012766222	0.883856388	10.26820599	0.295846473	0.257693202	50.44558333	997.6554908	28.3	2055.321001	0.995173207	503.8654136	251.9326892	99.85342199	0	0	0	0	0	0	0
0:25:59	39.99945583	2059.392228	1.071997045	0.825203576	10.26690357	0.296159515	0.271813536	50.35963093	998.7551162	28.3	2055.185128	0.998022945	503.5563902	251.7781879	99.85317285	0	0	0	0	0	0	0
0:25:59	39.99945583	2059.392228	1.071997045	0.825203576	10.26690357	0.296159515	0.271813536	50.35963093	998.7551162	28.3	2055.185128	0.998022945	503.5563902	251.7781879	99.85317285	0	0	0	0	0	0	0
0:25:59	39.99945583	2059.392228	1.071997045	0.825203576	10.26690357	0.296159515	0.271813536	50.35963093	998.7551162	28.3	2055.185128	0.998022945	503.5563902	251.7781879	99.85317285	0	0	0	0	0	0	0
0:25:59	39.99945583	2059.392228	1.071997045	0.825203576	10.26690357	0.296159515	0.271813536	50.35963093	998.7551162	28.3	2055.185128	0.998022945	503.5563902	251.7781879	99.85317285	0	0	0	0	0	0	0
0:25:59	39.99945583	2059.392228	1.071997045	0.825203576	10.26690357	0.296159515	0.271813536	50.35963093	998.7551162	28.3	2055.185128	0.998022945	503.5563902	251.7781879	99.85317285	0	0	0	0	0	0	0
0:25:59	39.99945583	2059.392228	1.071997045	0.825203576	10.26690357	0.296159515	0.271813536	50.35963093	998.7551162	28.3	2055.185128	0.998022945	503.5563902	251.7781879	99.85317285	0	0	0	0	0	0	0
0:25:59	39.99945583	2059.392228	1.071997045	0.825203576	10.26690357	0.296159515	0.271813536	50.35963093	998.7551162	28.3	2055.185128	0.998022945	503.5563902	251.7781879	99.85317285	0	0	0	0	0	0	0
0:25:59	39.99945583	2059.392228	1.071997045	0.825203576	10.26690357	0.296159515	0.271813536	50.35963093	998.7551162	28.3	2055.185128	0.998022945	503.5563902	251.7781879	99.85317285	0	0	0	0	0	0	0
0:26:00	39.99945583	2059.392228	1.071997045	0.825203576	10.26690357	0.296159515	0.271813536	50.35963093	998.7551162	28.3	2055.185128	0.998022945	503.5563902	251.7781879	99.85317285	0	0	0	0	0	0	0
0:26:00	56.49860111	2059.722242	1.056541189	1.001496185	10.2663701	0.298111737	0.280389224	50.32442483	999.2055228	28.3	2055.186571	0.999190198	503.4298142	251.7149042	99.8530708	0	0	0	0	0	0	0
0:26:00	56.49860111	2059.722242	1.056541189	1.001496185	10.2663701	0.298111737	0.280389224	50.32442483	999.2055228	28.3	2055.186571	0.999190198	503.4298142	251.7149042	99.8530708	0	0	0	0	0	0	0
0:26:00	56.49860111	2059.722242	1.056541189	1.001496185	10.2663701	0.298111737	0.280389224	50.32442483	999.2055228	28.3	2055.186571	0.999190198	503.4298142	251.7149042	99.8530708	0	0	0	0	0	0	0
0:26:00	56.49860111	2059.722242	1.056541189	1.001496185	10.2663701	0.298111737	0.280389224	50.32442483	999.2055228	28.3	2055.186571	0.999190198	503.4298142	251.7149042	99.8530708	0	0	0	0	0	0	0
0:26:00	56.49860111	2059.722242	1.056541189	1.001496185	10.2663701	0.298111737	0.280389224	50.32442483	999.2055228	28.3	2055.186571	0.999190198	503.4298142	251.7149042	99.8530708	0	0	0	0	0	0	0
0:26:00	56.49860111	2059.722242	1.056541189	1.001496185	10.2663701	0.298111737	0.280389224	50.32442483	999.2055228	28.3	2055.186571	0.999190198	503.4298142	251.7149042	99.8530708	0	0	0	0	0	0	0
0:26:00	56.49860111	2059.722242	1.056541189	1.001496185	10.2663701	0.298111737	0.280389224	50.32442483	999.2055228	28.3	2055.186571	0.999190198	503.4298142	251.7149042	99.8530708	0	0	0	0	0	0	0
0:26:00	56.49860111	2059.722242	1.056541189	1.001496185	10.2663701	0.298111737	0.280389224	50.32442483	999.2055228	28.3	2055.186571	0.999190198	503.4298142	251.7149042	99.8530708	0	0	0	0	0	0	0
0:26:00	62.00273581	2059.081763	1.059773671	1.112489637	10.26615159	0.295080968	0.285370626	50.31000441	999.3900093	28.3	2055.030016	0.999668305	503.3779687	251.6889831	99.853029	0	0	0	0	0	0	0
0:26:00	62.00273581	2059.081763	1.059773671	1.112489637	10.26615159	0.295080968	0.285370626	50.31000441	999.3900093	28.3	2055.030016	0.999668305	503.3779687	251.6889831	99.853029	0	0	0	0	0	0	0
0:26:00	62.00273581	2059.081763	1.059773671	1.112489637	10.26615159	0.295080968	0.285370626	50.31000441	999.3900093	28.3	2055.030016	0.999668305	503.3779687	251.6889831	99.853029	0	0	0	0	0	0	0
0:26:00	62.00273581	2059.081763	1.059773671	1.112489637	10.26615159	0.295080968	0.285370626	50.31000441	999.3900093	28.3	2055.030016	0.999668305	503.3779687	251.6889831	99.853029	0	0	0	0	0	0	0
0:26:00	62.00273581	2059.081763	1.059773671	1.112489637	10.26615159	0.295080968	0.285370626	50.31000441	999.3900093	28.3	2055.030016	0.999668305	503.3779687	251.6889831	99.853029	0	0	0	0	0	0	0
0:26:00	62.00273581	2059.081763	1.059773671	1.112489637	10.26615159	0.295080968	0.285370626	50.31000441	999.3900093	28.3	2055.030016	0.999668305	503.3779687	251.6889831	99.853029	0	0	0	0	0	0	0
0:26:00	62.00273581	2059.081763	1.059773671	1.112489637	10.26615159	0.295080968	0.285370626	50.31000441	999.3900093	28.3	2055.030016	0.999668305	503.3779687	251.6889831	99.853029	0	0	0	0	0	0	0
0:26:00	62.00273581	2059.081763	1.059773671	1.112489637	10.26615159	0.295080968	0.285370626	50.31000441	999.3900093	28.3	2055.030016	0.999668305	503.3779687	251.6889831	99.853029	0	0	0	0	0	0	0
0:26:00	45.16399739	2059.584423	1.026436896	1.082269355	10.26606209	0.234028364	0.285233408	50.30409781	999.465575	28.3	2055.021715	0.999864138	503.3567328	251.6783659	99.85301188	0	0	0	0	0	0	0
0:26:00	45.16399739	2059.584423	1.026436896	1.082269355	10.26606209	0.234028364	0.285233408	50.30409781	999.465575	28.3	2055.021715	0.999864138	503.3567328	251.6783659	99.85301188	0	0	0	0	0	0	0
0:26:00	45.16399739	2059.584423	1.026436896	1.082269355	10.26606209	0.234028364	0.285233408	50.30409781	999.465575	28.3	2055.021715	0.999864138	503.3567328	251.6783659	99.85301188	0	0	0	0	0	0	0
0:26:00	45.16399739	2059.584423	1.026436896	1.082269355	10.26606209	0.234028364	0.285233408	50.30409781	999.465575	28.3	2055.021715	0.999864138	503.3567328	251.6783659	99.85301188	0	0	0	0	0	0	0
0:26:00	45.16399739	2059.584423	1.026436896	1.082269355	10.26606209	0.234028364	0.285233408	50.30409781	999.465575	28.3	2055.021715	0.999864138	503.3567328	251.6783659	99.85301188	0	0	0	0	0	0	0
0:26:00	45.16399739	2059.584423	1.026436896	1.082269355	10.26606209	0.234028364	0.285233408	50.30409781	999.465575	28.3	2055.021715	0.999864138	503.3567328	251.6783659	99.85301188	0	0	0	0	0	0	0
0:26:00	45.16399739	2059.584423	1.026436896	1.082269355	10.26606209	0.234028364	0.285233408	50.30409781	999.465575	28.3	2055.021715	0.999864138	503.3567328	251.6783659	99.85301188	0	0	0	0	0	0	0
0:26:00	45.16399739	2059.584423	1.026436896	1.082269355	10.26606209	0.234028364	0.285233408	50.30409781	999.465575	28.3	2055.021715	0.999864138	503.3567328	251.6783659	99.85301188	0	0	0	0	0	0	0
0:26:00	45.16399739	2059.584423	1.026436896	1.082269355	10.26606209	0.234028364	0.285233408	50.30409781	999.465575	28.3	2055.021715	0.999864138	503.3567328	251.6783659	99.85301188	0	0	0	0	0	0	0
0:26:00	208.7307653	2068.807596	0.642284552	0.681865528	10.34103663	-1.086543582	-0.027161996	50.77399846	1001.857536	28.3	2055.150315	0.999944351	509.0194169	254.5097083	99.85772807	0	0	0	0	0	0	0
0:26:00	208.7307653	2068.807596	0.642284552	0.681865528	10.34103663	-1.086543582	-0.027161996	50.77399846	1001.857536	28.3	2055.150315	0.999944351	509.0194169	254.5097083	99.85772807	0	0	0	0	0	0	0
0:26:00	208.7307653	2068.807596	0.642284552	0.681865528	10.34103663	-1.086543582	-0.027161996	50.77399846	1001.857536	28.3	2055.150315	0.999944351	509.0194169	254.5097083	99.85772807	0	0	0	0	0	0	0
0:26:00	208.7307653	2068.807596	0.642284552	0.681865528	10.34103663	-1.086543582	-0.027161996	50.77399846	1001.857536	28.3	2055.150315	0.999944351	509.0194169	254.5097083	99.85772807	0	0	0	0	0	0	0
0:26:00	208.7307653	2068.807596	0.642284552	0.681865528	10.34103663	-1.086543582	-0.027161996	50.77399846	1001.857536	28.3	2055.150315	0.999944351	509.0194169	254.5097083	99.85772807	0	0	0	0	0	0	0
0:26:00	208.7307653	2068.807596	0.642284552	0.681865528	10.34103663	-1.086543582	-0.027161996	50.77399846	1001.857536	28.3	2055.150315	0.999944351	509.0194169	254.5097083	99.85772807	0	0	0	0	0	0	0
0:26:01	208.7307653	2068.807596	0.642284552	0.681865528	10.34103663	-1.086543582	-0.027161996	50.77399846	1001.857536	28.3	2055.150315	0.999944351	509.0194169	254.5097083	99.85772807	0	0	0	0	0	0	0
0:26:01	208.7307653	2068.807596	0.642284552	0.681865528	10.34103663	-1.086543582	-0.027161996	50.77399846	1001.857536	28.3	2055.150315	0.999944351	509.0194169	254.5097083	99.85772807	0	0	0	0	0	0	0
0:26:01	227.2443711	2091.670916	0.217361353	-0.02831588	10.50057981	-2.892369851	-0.812531954	50.96646977	1002.837284	28.3	2055.676644	0.999977206	511.3388524	255.6694261	99.85965982	0	0	0	0	0	0	0
0:26:01	227.2443711	2091.670916	0.217361353	-0.02831588	10.50057981	-2.892369851	-0.812531954	50.96646977	1002.837284	28.3	2055.676644	0.999977206	511.3388524	255.6694261	99.85965982	0	0	0	0	0	0	0
0:26:01	227.2443711	2091.670916	0.217361353	-0.02831588	10.50057981	-2.892369851	-0.812531954	50.96646977	1002.837284	28.3	2055.676644	0.999977206	511.3388524	255.6694261	99.85965982	0	0	0	0	0	0	0
0:26:01	227.2443711	2091.670916	0.217361353	-0.02831588	10.50057981	-2.892369851	-0.812531954	50.96646977	1002.837284	28.3	2055.676644	0.999977206	511.3388524	255.6694261	99.85965982	0	0	0	0	0	0	0
0:26:01	227.2443711	2091.670916	0.217361353	-0.02831588	10.50057981	-2.892369851	-0.812531954	50.96646977	1002.837284	28.3	2055.676644	0.999977206	511.3388524	255.6694261	99.85965982	0	0	0	0	0	0	0
0:26:01	227.2443711	2091.670916	0.217361353	-0.02831588	10.50057981	-2.892369851	-0.812531954	50.96646977	1002.837284	28.3	2055.676644	0.999977206	511.3388524	255.6694261	99.85965982	0	0	0	0	0	0	0
0:26:01	227.2443711	2091.670916	0.217361353	-0.02831588	10.50057981	-2.892369851	-0.812531954	50.96646977	1002.837284	28.3	2055.676644	0.999977206	511.3388524	255.6694261	99.85965982	0	0	0	0	0	0	0
0:26:01	227.2443711	2091.670916	0.217361353	-0.02831588	10.50057981	-2.892369851	-0.812531954	50.96646977	1002.837284	28.3	2055.676644	0.999977206	511.3388524	255.6694261	99.85965982	0	0	0	0	0	0	0
0:26:01	271.450216	2135.161217	-0.42190319	-0.558550184	10.79687909	-4.925639491	-2.099331488	51.04530602	1003.238588	28.3	2057.096869	0.999990664	512.2888931	256.1444465	99.86045106	0	0	0	0	0	0	0
0:26:01	271.450216	2135.161217	-0.42190319	-0.558550184	10.79687909	-4.925639491	-2.099331488	51.04530602	1003.238588	28.3	2057.096869	0.999990664	512.2888931	256.1444465	99.86045106	0	0	0	0	0	0	0
0:26:01	271.450216	2135.161217	-0.42190319	-0.558550184	10.79687909	-4.925639491	-2.099331488	51.04530602	1003.238588	28.3	2057.096869	0.999990664	512.2888931	256.1444465	99.86045106	0	0	0	0	0	0	0
0:26:01	271.450216	2135.161217	-0.42190319	-0.558550184	10.79687909	-4.925639491	-2.099331488	51.04530602	1003.238588	28.3	2057.096869	0.999990664	512.2888931	256.1444465	99.86045106	0	0	0	0	0	0	0
0:26:01	271.450216	2135.161217	-0.42190319	-0.558550184	10.79687909	-4.925639491	-2.099331488	51.04530602	1003.238588	28.3	2057.096869	0.999990664	512.2888931	256.1444465	99.86045106	0	0	0	0	0	0	0
0:26:01	271.450216	2135.161217	-0.42190319	-0.558550184	10.79687909	-4.925639491	-2.099331488	51.04530602	1003.238588	28.3	2057.096869	0.999990664	512.2888931	256.1444465	99.86045106	0	0	0	0	0	0	0
0:26:01	271.450216	2135.161217	-0.42190319	-0.558550184	10.79687909	-4.925639491	-2.099331488	51.04530602	1003.238588	28.3	2057.096869	0.999990664	512.2888931	256.1444465	99.86045106	0	0	0	0	0	0	0
0:26:01	271.450216	2135.161217	-0.42190319	-0.558550184	10.79687909	-4.925639491	-2.099331488	51.04530602	1003.238588	28.3	2057.096869	0.999990664	512.2888931	256.1444465	99.86045106	0	0	0	0	0	0	0
0:26:01	271.450216	2135.161217	-0.42190319	-0.558550184	10.79687909	-4.925639491	-2.099331488	51.04530602	1003.238588	28.3	2057.096869	0.999990664	512.2888931	256.1444465	99.86045106	0	0	0	0	0	0	0
0:26:01	372.6918741	2222.707422	-1.182312347	-1.056244556	11.35519207	-6.854092336	-3.745471778	51.07759734	1001.630323	28.3	2060.361026	0.904956176	512.6780298	256.3390149	99.86077515	0	0	0	0	0	0	0
0:26:01	372.6918741	2222.707422	-1.182312347	-1.056244556	11.35519207	-6.854092336	-3.745471778	51.07759734	1001.630323	28.3	2060.361026	0.904956176	512.6780298	256.3390149	99.86077515	0	0	0	0	0	0	0
0:26:01	372.6918741	2222.707422	-1.182312347	-1.056244556	11.35519207	-6.854092336	-3.745471778	51.07759734	1001.630323	28.3	2060.361026	0.904956176	512.6780298	256.3390149	99.86077515	0	0	0	0	0	0	0
0:26:01	372.6918741	2222.707422	-1.182312347	-1.056244556	11.35519207	-6.854092336	-3.745471778	51.07759734	1001.630323	28.3	2060.361026	0.904956176	512.6780298	256.3390149	99.86077515	0	0	0	0	0	0	0
0:26:01	372.6918741	2222.707422	-1.182312347	-1.056244556	11.35519207	-6.854092336	-3.745471778	51.07759734	1001.630323	28.3	2060.361026	0.904956176	512.6780298	256.3390149	99.86077515	0	0	0	0	0	0	0
0:26:01	587.6086732	2345.139269	-1.759123137	-1.41115297	12.09722107	-8.254081021	-5.35147644	51.20890387	999.8370873	28.3	2066.11996	0.78395005	512.8374202	256.4187101	99.8609079	0	0	0	0	0	0	0
0:26:01	587.6086732	2345.139269	-1.759123137	-1.41115297	12.09722107	-8.254081021	-5.35147644	51.20890387	999.8370873	28.3	2066.11996	0.78395005	512.8374202	256.4187101	99.8609079	0	0	0	0	0	0	0
0:26:01	587.6086732	2345.139269	-1.759123137	-1.41115297	12.09722107	-8.254081021	-5.35147644	51.20890387	999.8370873	28.3	2066.11996	0.78395005	512.8374202	256.4187101	99.8609079	0	0	0	0	0	0	0
0:26:01	466.7626709	2404.464052	-1.832198808	-1.398977901	12.44530149	-8.664051853	-6.005544922	51.24169848	999.3892159	28.3	2069.598694	0.697728032	512.8772289	256.4386145	99.86094106	0	0	0	0	0	0	0
0:26:01	466.7626709	2404.464052	-1.832198808	-1.398977901	12.44530149	-8.664051853	-6.005544922	51.24169848	999.3892159	28.3	2069.598694	0.697728032	512.8772289	256.4386145	99.86094106	0	0	0	0	0	0	0
0:26:01	492.8744694	2449.682713	-1.883807237	-1.602385856	12.70747295	-8.913513186	-6.47638875	51.26268703	999.1025782	28.3	2072.379324	0.62654594	512.9027065	256.4513533	99.86096228	0	0	0	0	0	0	0
0:26:01	566.0283804	2487.314216	-1.787356632	-1.595166948	12.91874269	-9.008808439	-6.8311288	51.2761197	998.91913	28.3	2074.831328	0.580989402	512.9190122	256.4595061	99.86097586	0	0	0	0	0	0	0
0:26:01	566.0283804	2487.314216	-1.787356632	-1.595166948	12.91874269	-9.008808439	-6.8311288	51.2761197	998.91913	28.3	2074.831328	0.580989402	512.9190122	256.4595061	99.86097586	0	0	0	0	0	0	0
0:26:02	522.9074834	2520.440939	-1.615388244	-1.428106847	13.09599532	-8.922757401	-7.103162432	51.28471661	998.8017232	28.3	2077.18501	0.515833217	512.9294478	256.4647239	99.86098455	0	0	0	0	0	0	0
0:26:02	434.5679094	2551.303201	-1.241888476	-1.308908382	13.24651701	-8.633324737	-7.306823956	51.29021863	998.7265829	28.3	2079.719686	0.474133259	512.9361266	256.4680633	99.86099011	0	0	0	0	0	0	0
0:26:02	434.5679094	2551.303201	-1.241888476	-1.308908382	13.24651701	-8.633324737	-7.306823956	51.29021863	998.7265829	28.3	2079.719686	0.474133259	512.9361266	256.4680633	99.86099011	0	0	0	0	0	0	0
0:26:02	394.457422	2577.570688	-0.766248625	-1.043581364	13.36057088	-8.247327831	-7.440567332	51.29373992	998.678493	28.3	2082.193319	0.411445286	512.940401	256.4702005	99.86099367	0	0	0	0	0	0	0
0:26:02	326.2787901	2598.128081	-0.27251912	-0.700572073	13.44264537	-7.775449812	-7.507443093	51.29599355	998.6477155	28.3	2084.861764	0.371324983	512.9431366	256.4715683	99.86099595	0	0	0	0	0	0	0
0:26:02	326.2787901	2598.128081	-0.27251912	-0.700572073	13.44264537	-7.775449812	-7.507443093	51.29599355	998.6477155	28.3	2084.861764	0.371324983	512.9431366	256.4715683	99.86099595	0	0	0	0	0	0	0
0:26:02	235.8750257	2612.799892	0.171307763	-0.370646127	13.49417303	-7.30092788	-7.520523579	51.29743587	998.6280179	28.3	2087.444089	0.309647989	512.9448875	256.4724437	99.86099741	0	0	0	0	0	0	0
0:26:02	95.42225642	2621.379011	0.487356968	0.296026479	13.52175074	-6.864833843	-7.496175091	51.29835896	998.6154115	28.3	2089.794777	0.270174713	512.946008	256.473004	99.86099834	0	0	0	0	0	0	0
0:26:02	95.42225642	2621.379011	0.487356968	0.296026479	13.52175074	-6.864833843	-7.496175091	51.29835896	998.6154115	28.3	2089.794777	0.270174713	512.946008	256.473004	99.86099834	0	0	0	0	0	0	0
0:26:02	-60.31519589	2625.164167	0.77162846	0.585376946	13.52292047	-6.36409366	-7.410792058	51.29894973	998.6073434	28.3	2092.465177	0.204911816	512.9467251	256.4733626	99.86099894	0	0	0	0	0	0	0
0:26:02	-36.63980537	2626.277787	1.019762214	0.831561246	13.5097891	-5.894819942	-7.300146917	51.29932783	998.6021797	28.3	2094.939473	0.131143562	512.9471841	256.473592	99.86099932	0	0	0	0	0	0	0
0:26:02	-36.63980537	2626.277787	1.019762214	0.831561246	13.5097891	-5.894819942	-7.300146917	51.29956981	998.598875	28.3	2097.379783	0.08393188	512.9474778	256.4737389	99.86099957	0	0	0	0	0	0	0
0:26:02	-150.1982354	2623.676384	1.137407817	0.923479197	13.48270503	-5.435524763	-7.156934027	51.29956981	998.598875	28.3	2097.379783	0.08393188	512.9474778	256.4737389	99.86099957	0	0	0	0	0	0	0
0:26:02	-142.6619107	2618.667645	1.405581003	1.082946686	13.43973122	-4.951215848	-6.969877777	51.29972468	998.59676	28.3	2099.942541	0.053716403	512.9476658	256.4738329	99.86099972	0	0	0	0	0	0	0
0:26:02	-142.6619107	2618.667645	1.405581003	1.082946686	13.43973122	-4.951215848	-6.969877777	51.29972468	998.59676	28.3	2099.942541	0.053716403	512.9476658	256.4738329	99.86099972	0	0	0	0	0	0	0
0:26:02	-256.7653828	2611.947853	1.577611842	1.134805879	13.38798798	-4.487418143	-6.762681777	51.29982379	999.0186064	28.3	2102.401586	0.034378498	512.9477861	256.4738931	99.86099982	0	0	0	0	0	0	0
0:26:02	-266.441125	2605.246986	1.783471579	1.309715763	13.33527231	-4.075427611	-6.560156338	51.29988723	999.6271481	28.3	2104.582215	0.022002239	512.9478631	256.4739316	99.86099989	0	0	0	0	0	0	0
0:26:02	-266.441125	2605.246986	1.783471579	1.309715763	13.33527231	-4.075427611	-6.560156338	51.29988723	999.6271481	28.3	2104.582215	0.022002239	512.9478631	256.4739316	99.86099989	0	0	0	0	0	0	0
0:26:02	-278.85032	2594.469911	2.04106181	1.490538088	13.25445428	-3.613673671	-6.290980056	51.31992783	1000.016615	28.3	2107.094298	0.014081433	513.3493124	256.6745562	99.86139993	0	0	0	0	0	0	0
0:26:02	-278.85032	2594.469911	2.04106181	1.490538088	13.25445428	-3.613673671	-6.290980056	51.31992783	1000.016615	28.3	2107.094298	0.014081433	513.3493124	256.6745562	99.86139993	0	0	0	0	0	0	0
0:26:02	-336.8575248	2583.367783	2.301479559	1.523744376	13.17801074	-3.21727115	-6.042787236	51.34875381	1000.265873	28.3	2109.268071	0.009012117	513.9273599	256.963436	99.86197595	0	0	0	0	0	0	0
0:26:02	-361.6922959	2569.055181	2.576066918	1.631996401	13.07432687	-2.767533536	-5.734063831	51.36720244	1000.425399	28.3	2111.695045	0.005767755	514.2973104	257.148319	99.86234461	0	0	0	0	0	0	0
0:26:02	-361.6922959	2569.055181	2.576066918	1.631996401	13.07432687	-2.767533536	-5.734063831	51.36720244	1000.425399	28.3	2111.695045	0.005767755	514.2973104	257.148319	99.86234461	0	0	0	0	0	0	0
0:26:02	-388.3628294	2552.527436	2.865802827	2.030757697	12.9602092	-2.334421463	-5.409040852	51.37900956	1000.527495	28.3	2114.061629	0.003691363	514.5340786	257.2666442	99.86258055	0	0	0	0	0	0	0
0:26:02	-388.3628294	2552.527436	2.865802827	2.030757697	12.9602092	-2.334421463	-5.409040852	51.37900956	1000.527495	28.3	2114.061629	0.003691363	514.5340786	257.2666442	99.86258055	0	0	0	0	0	0	0
0:26:02	-388.3628294	2552.527436	2.865802827	2.030757697	12.9602092	-2.334421463	-5.409040852	51.37900956	1000.527495	28.3	2114.061629	0.003691363	514.5340786	257.2666442	99.86258055	0	0	0	0	0	0	0
0:26:02	-408.0361125	2518.18126	3.112965638	2.116934353	12.74023449	-1.606372631	-4.809723933	51.39140232	1000.634656	28.3	2118.065069	0.001511982	514.7825906	257.3908383	99.86282819	0	0	0	0	0	0	0
0:26:02	-408.0361125	2518.18126	3.112965638	2.116934353	12.74023449	-1.606372631	-4.809723933	51.39140232	1000.634656	28.3	2118.065069	0.001511982	514.7825906	257.3908383	99.86282819	0	0	0	0	0	0	0
0:26:02	-476.762072	2496.553207	3.230898008	2.409837986	12.60799007	-1.245758484	-4.473263317	51.39449748	1000.66142	28.3	2120.069004	0.000967669	514.844658	257.4218565	99.86289004	0	0	0	0	0	0	0
0:26:02	-460.1041261	2477.504372	3.401934725	2.455416311	12.48847365	-0.93924543	-4.176808523	51.39647839	1000.678549	28.3	2121.806203	0.000619308	514.8843811	257.4417081	99.86292963	0	0	0	0	0	0	0
0:26:02	-460.1041261	2477.504372	3.401934725	2.455416311	12.48847365	-0.93924543	-4.176808523	51.39647839	1000.678549	28.3	2121.806203	0.000619308	514.8843811	257.4417081	99.86292963	0	0	0	0	0	0	0
0:26:02	-355.1238007	2454.666958	3.529438224	2.663026439	12.34526313	-0.610957075	-3.835197455	51.39774617	1000.689511	28.3	2123.57437	0.000396357	514.9098039	257.4544132	99.86295496	0	0	0	0	0	0	0
0:26:02	-318.7916724	2434.197573	3.668680463	2.827936921	12.21480841	-0.336012528	-3.537766371	51.39855755	1000.696527	28.3	2125.048117	0.000253669	514.9260745	257.4625445	99.86297118	0	0	0	0	0	0	0
0:26:03	-318.7916724	2434.197573	3.668680463	2.827936921	12.21480841	-0.336012528	-3.537766371	51.39855755	1000.696527	28.3	2125.048117	0.000253669	514.9260745	257.4625445	99.86297118	0	0	0	0	0	0	0
0:26:03	-407.6993904	2408.617487	3.802915497	2.791599629	12.05915738	-0.055888018	-3.201570477	51.39907683	1000.701017	28.3	2126.578275	0.000162348	514.9364877	257.4677485	99.86298155	0	0	0	0	0	0	0
0:26:03	-454.1208498	2385.628992	3.914105918	2.896583763	11.92194072	0.173871669	-2.911885106	51.39940917	1000.703891	28.3	2127.833536	0.000103903	514.9431521	257.471079	99.86298819	0	0	0	0	0	0	0
0:26:03	-454.1208498	2385.628992	3.914105918	2.896583763	11.92194072	0.173871669	-2.911885106	51.39940917	1000.703891	28.3	2127.833536	0.000103903	514.9431521	257.471079	99.86298819	0	0	0	0	0	0	0
0:26:03	-375.3529839	2364.156155	4.026787787	2.963773608	11.78888206	0.378077868	-2.642126468	51.39962187	1000.70573	28.3	2128.926983	6.65E-05	514.9474174	257.4732106	99.86299244	0	0	0	0	0	0	0
0:26:03	-431.0187497	2337.931219	4.130904184	2.965655109	11.63736452	0.574009835	-2.348120939	51.399758	1000.706907	28.3	2130.000669	4.26E-05	514.9501471	257.4745748	99.86299516	0	0	0	0	0	0	0
0:26:03	-431.0187497	2337.931219	4.130904184	2.965655109	11.63736452	0.574009835	-2.348120939	51.399758	1000.706907	28.3	2130.000669	4.26E-05	514.9501471	257.4745748	99.86299516	0	0	0	0	0	0	0
0:26:03	-444.8684398	2313.1997	4.083578678	2.98497927	11.49827329	0.743086295	-2.082637401	51.39984512	1000.707661	28.3	2130.896788	2.72E-05	514.9518941	257.4754478	99.86299691	0	0	0	0	0	0	0
0:26:03	-487.2644815	2289.161168	4.068450354	2.988186733	11.36169491	0.899655229	-1.829567937	51.39990088	1000.708143	28.3	2131.667544	1.74E-05	514.9530123	257.4760066	99.86299802	0	0	0	0	0	0	0
0:26:03	-487.2644815	2289.161168	4.068450354	2.988186733	11.36169491	0.899655229	-1.829567937	51.39990088	1000.708143	28.3	2131.667544	1.74E-05	514.9530123	257.4760066	99.86299802	0	0	0	0	0	0	0
0:26:03	-508.1762281	2263.080268	4.032608226	3.049799509	11.21436474	0.965779346	-1.573283479	51.39993656	1000.708451	28.3	2132.351348	1.12E-05	514.9537278	257.4763642	99.86299873	0	0	0	0	0	0	0
0:26:03	-544.338066	2237.816611	3.932469265	3.075471686	11.07815343	0.965218782	-1.344381427	51.3999594	1000.708649	28.3	2132.899383	7.14E-06	514.9541858	257.4765931	99.86299919	0	0	0	0	0	0	0
0:26:03	-544.338066	2237.816611	3.932469265	3.075471686	11.07815343	0.965218782	-1.344381427	51.3999594	1000.708649	28.3	2132.899383	7.14E-06	514.9541858	257.4765931	99.86299919	0	0	0	0	0	0	0
0:26:03	-472.0354422	2212.066591	3.75230033	2.890581879	10.9410982	0.91690002	-1.129884113	51.39997402	1000.708775	28.3	2133.333685	4.57E-06	514.9544789	257.4767396	99.86299948	0	0	0	0	0	0	0
0:26:03	-525.440443	2188.044578	3.613992211	2.794972402	10.81694285	0.848176013	-0.946525832	51.39998337	1001.719736	28.3	2133.643758	2.92E-06	514.9546665	257.4768333	99.86299967	0	0	0	0	0	0	0
0:26:03	-525.440443	2188.044578	3.613992211	2.794972402	10.81694285	0.848176013	-0.946525832	51.39998337	1001.719736	28.3	2133.643758	2.92E-06	514.9546665	257.4768333	99.86299967	0	0	0	0	0	0	0
0:26:03	-476.7280435	2164.79485	3.367315015	2.633182338	10.69732342	0.765032648	-0.781136533	51.39998936	1002.366751	28.3	2129.978325	1.87E-06	514.9547866	257.4768933	99.86299979	0	0	0	0	0	0	0
0:26:03	-477.2932279	2142.652624	2.99872161	2.328236696	10.59864699	0.675460895	-0.643567381	51.36399319	1002.780841	28.3	2120.370048	1.20E-06	514.9548634	257.4769317	99.86299986	0	0	0	0	0	0	0
0:26:03	-477.2932279	2142.652624	2.99872161	2.328236696	10.59864699	0.675460895	-0.643567381	51.36399319	1002.780841	28.3	2120.370048	1.20E-06	514.9548634	257.4769317	99.86299986	0	0	0	0	0	0	0
0:26:03	-378.3603458	2124.487919	2.59850183	1.853671485	10.52361407	0.598054973	-0.534203124	51.34095564	1003.045858	28.3	2110.150471	7.67E-07	514.9549126	257.4769563	99.86299991	0	0	0	0	0	0	0
0:26:03	-275.4385413	2108.714588	2.169841171	1.650909751	10.45991301	0.527715183	-0.433529999	51.32621161	1003.215469	28.3	2099.279901	0.080000491	514.954944	257.476972	99.86299994	0	0	0	0	0	0	0
0:26:03	-275.4385413	2108.714588	2.169841171	1.650909751	10.45991301	0.527715183	-0.433529999	51.32621161	1003.215469	28.3	2099.279901	0.080000491	514.954944	257.476972	99.86299994	0	0	0	0	0	0	0
0:26:03	-192.7307465	2095.922977	1.89181835	1.47686224	10.41114432	0.469457717	-0.3516992	51.31677543	1003.32402	28.3	2089.884777	0.195200314	514.9549642	257.4769821	99.86299996	0	0	0	0	0	0	0
0:26:03	-222.0945177	2085.901185	1.629123744	1.290631834	10.37489237	0.422852939	-0.282087488	51.31073628	1003.393493	28.3	2082.036737	0.328928201	514.9549771	257.4769885	99.86299998	0	0	0	0	0	0	0
0:26:03	-222.0945177	2085.901185	1.629123744	1.290631834	10.37489237	0.422852939	-0.282087488	51.31073628	1003.393493	28.3	2082.036737	0.328928201	514.9549771	257.4769885	99.86299998	0	0	0	0	0	0	0
0:26:03	-128.4227313	2078.753958	1.458519196	1.295044374	10.34729112	0.389265881	-0.219255992	51.30687122	1003.437956	28.3	2076.108232	0.462514049	514.9549853	257.4769927	99.86299999	0	0	0	0	0	0	0
0:26:03	-162.7010281	2072.912973	1.286012285	1.027828399	10.32702631	0.361450164	-0.165603835	51.30439758	1003.466412	28.3	2071.219708	0.568008991	514.9549906	257.4769953	99.86299999	0	0	0	0	0	0	0
0:26:03	-162.7010281	2072.912973	1.286012285	1.027828399	10.32702631	0.361450164	-0.165603835	51.30439758	1003.466412	28.3	2071.219708	0.568008991	514.9549906	257.4769953	99.86299999	0	0	0	0	0	0	0
0:26:03	-72.09745796	2069.633063	1.219007863	0.973530175	10.31405684	0.346048105	-0.122266454	51.30281445	1003.484623	28.3	2068.091973	0.651525754	514.954994	257.476997	99.86299999	0	0	0	0	0	0	0
0:26:03	-177.8571331	2066.50164	1.110925032	0.960059312	10.30395638	0.330950787	-0.078810531	51.30180125	1003.496279	28.3	2065.515343	0.724976483	514.9549962	257.4769981	99.863	0	0	0	0	0	0	0
0:26:03	-177.8571331	2066.50164	1.110925032	0.960059312	10.30395638	0.330950787	-0.078810531	51.30180125	1003.496279	28.3	2065.515343	0.724976483	514.9549962	257.4769981	99.863	0	0	0	0	0	0	0
0:26:04	-58.05632518	2065.37005	1.071872021	0.67315796	10.29749208	0.325648504	-0.04355874	51.3011528	1003.503739	28.3	2063.658619	0.787984949	514.9549975	257.4769988	99.863	0	0	0	0	0	0	0
0:26:04	-83.81624812	2064.093632	1.085958093	0.740421094	10.29335493	0.319495042	-0.012917593	51.30073779	1003.508513	28.3	2062.470316	0.828310367	514.9549984	257.4769992	99.863	0	0	0	0	0	0	0
0:26:04	-83.81624812	2064.093632	1.085958093	0.740421094	10.29335493	0.319495042	-0.012917593	51.30073779	1003.508513	28.3	2062.470316	0.828310367	514.9549984	257.4769992	99.863	0	0	0	0	0	0	0
0:26:04	-65.24683879	2063.743204	1.04985318	0.8849895	10.29070716	0.317956827	0.01505274	51.30047219	1003.511568	28.3	2061.711763	0.854118635	514.954999	257.4769995	99.863	0	0	0	0	0	0	0
0:26:04	-39.27665683	2063.629331	1.053306035	0.90279328	10.28901258	0.317452369	0.042393754	51.3003022	1003.513524	28.3	2061.231568	0.870635926	514.9549994	257.4769997	99.863	0	0	0	0	0	0	0
0:26:04	-39.27665683	2063.629331	1.053306035	0.90279328	10.28901258	0.317452369	0.042393754	51.3003022	1003.513524	28.3	2061.231568	0.870635926	514.9549994	257.4769997	99.863	0	0	0	0	0	0	0
0:26:04	-41.42698037	2063.131372	1.056795862	0.856867699	10.28792805	0.315009516	0.066452002	51.30019341	1003.514775	28.3	2060.928084	0.881206993	514.9549996	257.4769998	99.863	0	0	0	0	0	0	0
0:26:04	-53.05722744	2062.865158	1.019789352	0.754195328	10.28723395	0.31368609	0.089649282	51.30012378	1003.515576	28.3	2060.738413	0.887972475	514.9549997	257.4769999	99.863	0	0	0	0	0	0	0
0:26:04	-53.05722744	2062.865158	1.019789352	0.754195328	10.28723395	0.31368609	0.089649282	51.30012378	1003.515576	28.3	2060.738413	0.887972475	514.9549997	257.4769999	99.863	0	0	0	0	0	0	0
0:26:04	-78.42326556	2062.780301	1.024945185	0.83808501	10.28678973	0.313199098	0.11001554	51.30007922	1003.516089	28.3	2060.620945	0.892302384	514.9549998	257.4769999	99.863	0	0	0	0	0	0	0
0:26:04	-43.25052996	2062.695993	1.030324919	0.978014406	10.28650543	0.312927423	0.129209946	51.3000507	1003.516417	28.3	2060.550845	0.895073526	514.9549999	257.4769999	99.863	0	0	0	0	0	0	0
0:26:04	-43.25052996	2062.695993	1.030324919	0.978014406	10.28650543	0.312927423	0.129209946	51.3000507	1003.516417	28.3	2060.550845	0.895073526	514.9549999	257.4769999	99.863	0	0	0	0	0	0	0
0:26:04	-2.833859173	2062.462115	1.014247948	0.98132922	10.28632347	0.311753551	0.145934365	51.30003245	1003.516627	28.3	2060.508461	0.896847057	514.9549999	257.477	99.863	0	0	0	0	0	0	0
0:26:04	4.487050129	2062.436834	0.998598687	0.806370701	10.28620702	0.311602272	0.159917994	51.30002077	1003.516761	28.3	2060.483535	0.897982116	514.955	257.477	99.863	0	0	0	0	0	0	0
0:26:04	4.487050129	2062.436834	0.998598687	0.806370701	10.28620702	0.311602272	0.159917994	51.30002077	1003.516761	28.3	2060.483535	0.897982116	514.955	257.477	99.863	0	0	0	0	0	0	0
0:26:04	33.14127208	2062.210174	1.033183159	0.982157248	10.28533249	0.310545454	0.172867516	51.30001329	1003.516847	28.3	2060.126062	0.898708554	514.955	257.477	99.863	0	0	0	0	0	0	0
0:26:04	111.0274941	2062.047231	0.972077222	0.800980639	10.2837728	0.309749091	0.18503521	51.30000851	1003.516902	28.3	2059.49828	0.899173475	514.955	257.477	99.863	0	0	0	0	0	0	0
0:26:04	111.0274941	2062.047231	0.972077222	0.800980639	10.2837728	0.309749091	0.18503521	51.30000851	1003.516902	28.3	2059.49828	0.899173475	514.955	257.477	99.863	0	0	0	0	0	0	0
0:26:04	147.8259962	2062.474948	1.011689422	0.917627609	10.28277459	0.311959418	0.196102535	51.00000544	1003.516937	28.3	2058.781499	0.919471024	511.9296	255.9644	99.8604	0	0	0	0	0	0	0
0:26:04	29.9477576	2061.470327	0.96684123	0.79240167	10.28213574	0.306734028	0.205305622	50.56800348	1003.51696	28.3	2058.326919	0.948461455	507.573024	253.786256	99.856656	0	0	0	0	0	0	0
0:26:04	29.9477576	2061.470327	0.96684123	0.79240167	10.28213574	0.306734028	0.205305622	50.56800348	1003.51696	28.3	2058.326919	0.948461455	507.573024	253.786256	99.856656	0	0	0	0	0	0	0
0:26:04	-11.64507514	2061.377969	0.993138387	0.783977069	10.28172687	0.306309778	0.214635598	50.29152223	1003.516974	28.3	2058.043508	0.967015331	504.7848154	252.3922438	99.85425984	0	0	0	0	0	0	0
0:26:04	-29.85040809	2061.29246	0.999568568	0.783265324	10.2806652	0.305878258	0.222566783	50.11457423	1003.516984	28.3	2057.866725	0.978889812	503.0003618	251.5000761	99.8527263	0	0	0	0	0	0	0
0:26:04	-29.85040809	2061.29246	0.999568568	0.783265324	10.2806652	0.305878258	0.222566783	50.11457423	1003.516984	28.3	2057.866725	0.978889812	503.0003618	251.5000761	99.8527263	0	0	0	0	0	0	0
0:26:04	-71.60126118	2060.914335	1.006483883	0.814769807	10.27898573	0.304042085	0.229442741	50.00132751	1003.516989	28.3	2057.758784	0.98648948	501.8583116	250.9290887	99.85174483	0	0	0	0	0	0	0
0:26:04	20.47099285	2060.976534	0.989869685	0.848572677	10.27791087	0.304346934	0.235603354	49.9288496	1003.516993	28.3	2057.693622	0.991353267	501.1273994	250.5636568	99.85111669	0	0	0	0	0	0	0
0:26:04	20.47099285	2060.976534	0.989869685	0.848572677	10.27791087	0.304346934	0.235603354	49.9288496	1003.516993	28.3	2057.693622	0.991353267	501.1273994	250.5636568	99.85111669	0	0	0	0	0	0	0
0:26:04	-33.41712458	2060.093302	0.986076599	0.730566513	10.27722295	0.299942038	0.241546147	49.88246375	1003.516996	28.3	2057.656558	0.994466091	500.6596156	250.3297803	99.85071468	0	0	0	0	0	0	0
0:26:04	32.09448027	2059.907353	0.941929023	0.636042568	10.27678269	0.299042904	0.246589534	49.8527768	1003.516997	28.3	2057.284237	0.996458298	500.360234	250.1800994	99.8504574	0	0	0	0	0	0	0
0:26:04	32.09448027	2059.907353	0.941929023	0.636042568	10.27678269	0.299042904	0.246589534	49.8527768	1003.516997	28.3	2057.284237	0.996458298	500.360234	250.1800994	99.8504574	0	0	0	0	0	0	0
0:26:04	-98.00153263	2059.282826	1.001674575	0.523707244	10.27650092	0.295947459	0.251457302	49.83377715	1003.516998	28.3	2057.052272	0.997733311	500.1686298	250.0843036	99.85029273	0	0	0	0	0	0	0
0:26:04	-57.47782088	2059.310009	0.955671728	0.727212636	10.27632059	0.296086374	0.255812673	49.82161738	1003.516999	28.3	2056.908974	0.998549319	500.046003	250.0229943	99.85018735	0	0	0	0	0	0	0
0:26:05	-57.47782088	2059.310009	0.955671728	0.727212636	10.27632059	0.296086374	0.255812673	49.82161738	1003.516999	28.3	2056.908974	0.998549319	500.046003	250.0229943	99.85018735	0	0	0	0	0	0	0
0:26:05	-65.78076536	2059.535566	0.993029906	0.929856087	10.27620518	0.297135279	0.259520111	49.81383512	1003.516999	28.3	2056.821503	0.999071564	499.9675219	249.9837564	99.8501199	0	0	0	0	0	0	0
0:26:05	-47.07736983	2059.037602	0.90405914	0.758227896	10.27613131	0.294606579	0.263292871	49.80885448	1003.517	28.3	2056.501002	0.999405801	499.917294	249.9586441	99.85007674	0	0	0	0	0	0	0
0:26:05	-47.07736983	2059.037602	0.90405914	0.758227896	10.27613131	0.294606579	0.263292871	49.80885448	1003.517	28.3	2056.501002	0.999405801	499.917294	249.9586441	99.85007674	0	0	0	0	0	0	0
0:26:05	-23.16067669	2059.360825	0.942557849	0.574585853	10.27608404	0.29618821	0.266267437	49.80566687	1003.517	28.3	2056.300841	0.999619713	499.8851482	249.9425722	99.85004911	0	0	0	0	0	0	0
0:26:05	-73.02675308	2058.958128	0.913477024	0.637654946	10.27605379	0.294240455	0.26889116	49.80362679	1003.517	28.3	2056.178698	0.999756616	499.8645748	249.9322862	99.85003143	0	0	0	0	0	0	0
0:26:05	-73.02675308	2058.958128	0.913477024	0.637654946	10.27605379	0.294240455	0.26889116	49.80362679	1003.517	28.3	2056.178698	0.999756616	499.8645748	249.9322862	99.85003143	0	0	0	0	0	0	0
0:26:05	-38.97936197	2059.180002	0.873065295	0.716939165	10.27603442	0.295473891	0.271650342	49.80232115	1003.517	28.3	2056.108887	0.999844234	499.8514079	249.9257032	99.85002012	0	0	0	0	0	0	0
0:26:05	-19.33351166	2059.380601	0.913601789	0.731041066	10.27602203	0.29658329	0.273976219	49.80148553	1003.517	28.3	2056.069088	0.99990031	499.8429811	249.92149	99.85001287	0	0	0	0	0	0	0
0:26:05	-19.33351166	2059.380601	0.913601789	0.731041066	10.27602203	0.29658329	0.273976219	49.80148553	1003.517	28.3	2056.069088	0.99990031	499.8429811	249.92149	99.85001287	0	0	0	0	0	0	0
0:26:05	-23.02096746	2059.846625	0.978785145	0.782706282	10.2760141	0.298973306	0.27614478	49.80095074	1003.517	28.3	2056.050136	0.999936198	499.8375879	249.9187936	99.85000824	0	0	0	0	0	0	0
0:26:05	-23.02096746	2059.846625	0.978785145	0.782706282	10.2760141	0.298973306	0.27614478	49.80095074	1003.517	28.3	2056.050136	0.999936198	499.8375879	249.9187936	99.85000824	0	0	0	0	0	0	0
0:26:05	-65.64149918	2059.7406	0.967582493	0.718132021	10.27600902	0.298382916	0.278452659	49.80060848	1003.517	28.3	2056.049087	0.999959167	499.8341362	249.9170679	99.85000527	0	0	0	0	0	0	0
0:26:05	19.59780053	2060.167104	1.001932795	0.658604493	10.27420578	0.300325066	0.280649702	49.80038942	1003.517	28.3	2056.057136	0.999973867	499.8319272	249.9159635	99.85000337	0	0	0	0	0	0	0
0:26:05	19.59780053	2060.167104	1.001932795	0.658604493	10.27420578	0.300325066	0.280649702	49.80038942	1003.517	28.3	2056.057136	0.999973867	499.8319272	249.9159635	99.85000337	0	0	0	0	0	0	0
0:26:05	-29.24636766	2059.299627	0.997596989	0.700586876	10.2730517	0.295888042	0.282415809	49.80024923	1003.0246	28.3	2056.067527	0.999983275	499.8305134	249.9152566	99.85000216	0	0	0	0	0	0	0
0:26:05	-58.5535153	2058.471481	0.972782073	0.6932556	10.27151309	0.291808347	0.283706118	49.80015951	1002.315544	28.3	2056.076577	0.999989296	499.8296086	249.9148042	99.85000138	0	0	0	0	0	0	0
0:26:05	-58.5535153	2058.471481	0.972782073	0.6932556	10.27151309	0.291808347	0.283706118	49.80015951	1002.315544	28.3	2056.076577	0.999989296	499.8296086	249.9148042	99.85000138	0	0	0	0	0	0	0
0:26:05	-104.2778498	2058.111108	0.978700527	0.826563584	10.26952837	0.289997342	0.284731915	49.82010209	1001.861748	28.3	2055.655969	0.999993149	499.8290295	249.9145147	99.85000088	0	0	0	0	0	0	0
0:26:05	-102.9085039	2057.996149	0.948008337	0.792880694	10.26825816	0.289438299	0.285548426	49.84886533	1001.571319	28.3	2055.3913	0.999995616	499.8286589	249.9143294	99.85000057	0	0	0	0	0	0	0
0:26:05	-102.9085039	2057.996149	0.948008337	0.792880694	10.26825816	0.289438299	0.285548426	49.84886533	1001.571319	28.3	2055.3913	0.999995616	499.8286589	249.9143294	99.85000057	0	0	0	0	0	0	0
0:26:05	21.38827752	2058.474975	0.932725336	0.836123644	10.26744522	0.292000511	0.286070993	49.86727381	1001.385444	28.3	2055.226112	0.999997194	499.8284217	249.9142108	99.85000036	0	0	0	0	0	0	0
0:26:05	-10.06518238	2058.491424	0.949504215	0.676799132	10.26692494	0.292120327	0.286765435	49.87905524	1001.266484	28.3	2055.126592	0.999998204	499.8282699	249.9141349	99.85000023	0	0	0	0	0	0	0
0:26:05	-10.06518238	2058.491424	0.949504215	0.676799132	10.26692494	0.292120327	0.286765435	49.87905524	1001.266484	28.3	2055.126592	0.999998204	499.8282699	249.9141349	99.85000023	0	0	0	0	0	0	0
0:26:05	-72.72091673	2058.253352	0.985842698	0.738831445	10.26659196	0.290917009	0.287209879	49.88659535	1001.19035	28.3	2055.067339	0.999998851	499.8281727	249.9140864	99.85000015	0	0	0	0	0	0	0
0:26:05	-63.1068667	2057.903785	1.005299326	0.751932125	10.26493886	0.289186886	0.287494322	49.89142103	1001.141624	28.3	2055.037377	0.999999264	499.8281105	249.9140553	99.85000009	0	0	0	0	0	0	0
0:26:05	-63.1068667	2057.903785	1.005299326	0.751932125	10.26493886	0.289186886	0.287494322	49.89142103	1001.141624	28.3	2055.037377	0.999999264	499.8281105	249.9140553	99.85000009	0	0	0	0	0	0	0
0:26:05	2.140925309	2058.342662	0.975431569	0.73507656	10.26388087	0.291279607	0.287876366	49.89450946	1001.110439	28.3	2055.022441	0.999999529	499.8280707	249.9140354	99.85000006	0	0	0	0	0	0	0
0:26:05	35.8817522	2057.960944	0.929756204	0.694568998	10.26320376	0.289418949	0.287920874	49.89648605	1001.090481	28.3	2055.016402	0.999999699	499.8280453	249.9140226	99.85000004	0	0	0	0	0	0	0
0:26:05	35.8817522	2057.960944	0.929756204	0.694568998	10.26320376	0.289418949	0.287920874	49.89648605	1001.090481	28.3	2055.016402	0.999999699	499.8280453	249.9140226	99.85000004	0	0	0	0	0	0	0
0:26:05	-74.22987859	2057.454244	1.010923971	0.714444159	10.2627704	0.286828127	0.28794936	49.89775107	1001.077708	28.3	2055.017058	0.999999807	499.828029	249.9140145	99.85000002	0	0	0	0	0	0	0
0:26:05	-100.5343223	2057.019556	0.939791341	0.689644262	10.26249306	0.284530001	0.28796759	49.89856069	1001.069533	28.3	2055.021397	0.999999877	499.8280185	249.9140093	99.85000002	0	0	0	0	0	0	0
0:26:05	-100.5343223	2057.019556	0.939791341	0.689644262	10.26249306	0.284530001	0.28796759	49.89856069	1001.069533	28.3	2055.021397	0.999999877	499.8280185	249.9140093	99.85000002	0	0	0	0	0	0	0
0:26:06	-40.32240627	2057.324076	0.962346458	0.783692327	10.26231556	0.286059201	0.287979258	49.89907884	1001.064301	28.3	2055.026934	0.999999921	499.8280119	249.9140059	99.85000001	0	0	0	0	0	0	0
0:26:06	-40.32240627	2057.324076	0.962346458	0.783692327	10.26231556	0.286059201	0.287979258	49.89907884	1001.064301	28.3	2055.026934	0.999999921	499.8280119	249.9140059	99.85000001	0	0	0	0	0	0	0
0:26:06	75.26177999	2057.889049	1.005221733	0.69820309	10.26220196	0.288957889	0.287626725	49.89941046	1001.060953	28.3	2055.034878	0.999999949	499.8280076	249.9140038	99.85000001	0	0	0	0	0	0	0
0:26:06	-67.79214081	2056.853511	0.999701909	0.625169977	10.26212925	0.283693049	0.287401104	49.89962269	1001.05881	28.3	2054.978522	0.999999968	499.8280049	249.9140024	99.85	0	0	0	0	0	0	0
0:26:06	-67.79214081	2056.853511	0.999701909	0.625169977	10.26212925	0.283693049	0.287401104	49.89962269	1001.05881	28.3	2054.978522	0.999999968	499.8280049	249.9140024	99.85	0	0	0	0	0	0	0
0:26:06	-94.45905012	2056.314767	0.915329222	0.618188785	10.26208272	0.280923551	0.286896707	49.89975852	1001.057438	28.3	2054.892334	0.999999979	499.8280031	249.9140016	99.85	0	0	0	0	0	0	0
0:26:06	12.98732792	2056.842691	0.911810702	0.577080823	10.26205294	0.283671073	0.286573892	49.89984545	1001.05656	28.3	2054.839214	0.999999987	499.828002	249.914001	99.85	0	0	0	0	0	0	0
0:26:06	12.98732792	2056.842691	0.911810702	0.577080823	10.26205294	0.283671073	0.286573892	49.89984545	1001.05656	28.3	2054.839214	0.999999987	499.828002	249.914001	99.85	0	0	0	0	0	0	0
0:26:06	-69.00423013	2056.766362	0.914318849	0.719451727	10.26203388	0.283309487	0.286367291	49.89990109	1001.055999	28.3	2054.812497	0.999999992	499.8280013	249.9140006	99.85	0	0	0	0	0	0	0
0:26:06	-69.00423013	2056.766362	0.914318849	0.719451727	10.26203388	0.283309487	0.286367291	49.89990109	1001.055999	28.3	2054.812497	0.999999992	499.8280013	249.9140006	99.85	0	0	0	0	0	0	0
0:26:06	-117.0523073	2056.565712	0.963324064	0.776169105	10.26202168	0.282318071	0.286235066	49.8999367	1001.055639	28.3	2054.790918	0.999999995	499.8280008	249.9140004	99.85	0	0	0	0	0	0	0
0:26:06	-34.87947666	2057.050696	0.937767401	0.793468227	10.26101388	0.281283566	0.286150442	49.89995949	1001.055409	28.3	2054.463267	1.019999997	499.8280005	249.9140003	99.85	0	0	0	0	0	0	0
0:26:06	-34.87947666	2057.050696	0.937767401	0.793468227	10.26101388	0.281283566	0.286150442	49.89995949	1001.055409	28.3	2054.463267	1.019999997	499.8280005	249.9140003	99.85	0	0	0	0	0	0	0
0:26:06	-49.92526506	2056.921485	0.952731136	0.857939665	10.25956888	0.254101482	0.284936283	49.89997407	1001.055262	28.3	2054.006651	1.048799998	499.8280003	249.9140002	99.85	0	0	0	0	0	0	0
0:26:06	-49.92526506	2056.921485	0.952731136	0.857939665	10.25956888	0.254101482	0.284936283	49.89997407	1001.055262	28.3	2054.006651	1.048799998	499.8280003	249.9140002	99.85	0	0	0	0	0	0	0
0:26:06	-34.44052964	2056.667271	0.913947927	0.886921386	10.26124408	0.111344949	0.272399221	49.89998341	1001.634768	28.3	2053.721697	1.067231999	499.8280002	249.9140001	99.85	0	0	0	0	0	0	0
0:26:06	52.40410103	2056.570093	0.782286673	0.617029687	10.26855621	-0.129939233	0.241215502	49.89998938	1002.469331	28.3	2053.544406	1.079028479	499.8280001	249.9140001	99.85	0	0	0	0	0	0	0
0:26:06	52.40410103	2056.570093	0.782286673	0.617029687	10.26855621	-0.129939233	0.241215502	49.89998938	1002.469331	28.3	2053.544406	1.079028479	499.8280001	249.9140001	99.85	0	0	0	0	0	0	0
0:26:06	32.11466466	2057.3791	0.702783471	0.448099	10.28243598	-0.425881109	0.190177921	50.0999932	1003.003452	28.3	2053.4385	1.086578227	502.1950001	251.0974	99.852	0	0	0	0	0	0	0
0:26:06	66.80798538	2059.979824	0.595581421	0.22958336	10.30335903	-0.78508391	0.109233869	50.38799565	1003.345289	28.3	2053.38948	1.091410065	505.6034801	252.801496	99.85488	0	0	0	0	0	0	0
0:26:06	66.80798538	2059.979824	0.595581421	0.22958336	10.30335903	-0.78508391	0.109233869	50.38799565	1003.345289	28.3	2053.38948	1.091410065	505.6034801	252.801496	99.85488	0	0	0	0	0	0	0
0:26:06	163.7949506	2063.830447	0.54425211	0.20637335	10.32754978	-1.161213702	0.006149676	50.57231722	1003.564065	28.3	2053.382547	1.094502442	507.7849072	253.8921175	99.8567232	0	0	0	0	0	0	0
0:26:06	183.8314884	2067.813126	0.50432135	0.072598944	10.35311186	-1.524616769	-0.109304207	50.69028302	1003.704082	28.3	2053.40511	1.096481563	509.1810206	254.5901152	99.85790285	0	0	0	0	0	0	0
0:26:06	183.8314884	2067.813126	0.50432135	0.072598944	10.35311186	-1.524616769	-0.109304207	50.69028302	1003.704082	28.3	2053.40511	1.096481563	509.1810206	254.5901152	99.85790285	0	0	0	0	0	0	0
0:26:06	183.8314884	2067.813126	0.50432135	0.072598944	10.35311186	-1.524616769	-0.109304207	50.69028302	1003.704082	28.3	2053.40511	1.096481563	509.1810206	254.5901152	99.85790285	0	0	0	0	0	0	0
0:26:06	215.9212209	2077.319671	0.322544425	0.044075728	10.41884902	-2.343777429	-0.433585403	50.81409992	1003.851043	28.3	2053.557002	1.098558848	510.6463813	255.3227336	99.85914101	0	0	0	0	0	0	0
0:26:06	215.9212209	2077.319671	0.322544425	0.044075728	10.41884902	-2.343777429	-0.433585403	50.81409992	1003.851043	28.3	2053.557002	1.098558848	510.6463813	255.3227336	99.85914101	0	0	0	0	0	0	0
0:26:06	140.4346613	2082.553869	0.202308432	-0.221191534	10.45374337	-2.723497554	-0.606174658	50.84502395	1003.887748	28.3	2053.660681	1.099077663	511.012364	255.5057095	99.85945024	0	0	0	0	0	0	0
0:26:06	105.5452233	2088.401596	0.142077397	-0.225362582	10.49343576	-3.110958435	-0.799431781	50.86481533	1003.911238	28.3	2053.794356	1.063409704	511.246593	255.6228141	99.85964816	0	0	0	0	0	0	0
0:26:06	105.5452233	2088.401596	0.142077397	-0.225362582	10.49343576	-3.110958435	-0.799431781	50.86481533	1003.911238	28.3	2053.794356	1.063409704	511.246593	255.6228141	99.85964816	0	0	0	0	0	0	0
0:26:06	45.91826289	2095.199982	0.105809534	-0.292192052	10.54287888	-3.538333398	-1.03411634	50.87748181	1003.926273	28.3	2053.979708	1.040582211	511.3964995	255.697761	99.85977482	0	0	0	0	0	0	0
0:26:06	82.82108825	2103.408628	0.089198102	-0.549282914	10.59172249	-3.945933375	-1.277354458	50.88558836	1003.935894	28.3	2054.195653	1.025972615	511.4924397	255.745727	99.85985588	0	0	0	0	0	0	0
0:26:07	82.82108825	2103.408628	0.089198102	-0.549282914	10.59172249	-3.945933375	-1.277354458	50.88558836	1003.935894	28.3	2054.195653	1.025972615	511.4924397	255.745727	99.85985588	0	0	0	0	0	0	0
0:26:07	183.0005765	2113.215402	-0.017433215	-0.558261065	10.64670239	-4.37351736	-1.554386853	50.89077655	1003.942052	28.3	2054.476658	1.016622473	511.5538414	255.7764253	99.85990777	0	0	0	0	0	0	0
0:26:07	249.1963289	2122.108377	-0.134957258	-0.652487081	10.70524953	-4.78225111	-1.832727586	50.89409699	1003.945994	28.3	2054.781581	1.010638383	511.5931385	255.7960722	99.85994097	0	0	0	0	0	0	0
0:26:07	249.1963289	2122.108377	-0.134957258	-0.652487081	10.70524953	-4.78225111	-1.832727586	50.89409699	1003.945994	28.3	2054.781581	1.010638383	511.5931385	255.7960722	99.85994097	0	0	0	0	0	0	0
0:26:07	239.2219705	2132.631762	-0.304812645	-0.670111732	10.7772397	-5.207720711	-2.140385655	50.89622207	1003.948516	28.3	2055.157812	1.006808565	511.6182886	255.8086462	99.85996222	0	0	0	0	0	0	0
0:26:07	233.8451411	2144.378327	-0.453360093	-0.771951509	10.85511341	-5.607581255	-2.443086819	50.89758213	1003.95013	28.3	2055.56452	1.004357482	511.6343847	255.8166936	99.85997582	0	0	0	0	0	0	0
0:26:07	233.8451411	2144.378327	-0.453360093	-0.771951509	10.85511341	-5.607581255	-2.443086819	50.89758213	1003.95013	28.3	2055.56452	1.004357482	511.6343847	255.8166936	99.85997582	0	0	0	0	0	0	0
0:26:07	360.5551703	2156.17673	-0.666990459	-0.953248965	10.93335258	-5.961292003	-2.723135564	50.89845256	1003.951163	28.3	2055.973053	1.002788788	511.6446862	255.8218439	99.85998453	0	0	0	0	0	0	0
0:26:07	376.060909	2172.178187	-0.889793894	-1.042479338	11.03766565	-6.357026882	-3.059606761	50.89900964	1003.951825	28.3	2056.542234	1.001784825	511.6512792	255.8251401	99.8599901	0	0	0	0	0	0	0
0:26:07	376.060909	2172.178187	-0.889793894	-1.042479338	11.03766565	-6.357026882	-3.059606761	50.89900964	1003.951825	28.3	2056.542234	1.001784825	511.6512792	255.8251401	99.8599901	0	0	0	0	0	0	0
0:26:07	421.6719818	2187.6814	-1.040548092	-1.181186776	11.13786602	-6.698857204	-3.362348327	50.89936617	1003.952248	28.3	2057.10127	1.001142288	511.6554987	255.8272497	99.85999366	0	0	0	0	0	0	0
0:26:07	383.8610283	2204.281976	-1.157550779	-1.215679537	11.24691425	-7.023468611	-3.667422929	50.89959435	1003.952519	28.3	2057.735932	0.980731064	511.6581992	255.8285998	99.85999594	0	0	0	0	0	0	0
0:26:07	383.8610283	2204.281976	-1.157550779	-1.215679537	11.24691425	-7.023468611	-3.667422929	50.89959435	1003.952519	28.3	2057.735932	0.980731064	511.6581992	255.8285998	99.85999594	0	0	0	0	0	0	0
0:26:07	455.4472581	2221.586264	-1.255912499	-1.258514904	11.35250512	-7.303019911	-3.946270675	50.89974038	1003.952692	28.3	2058.373517	0.951667881	511.6599275	255.8294639	99.8599974	0	0	0	0	0	0	0
0:26:07	404.1092052	2243.172929	-1.465543999	-1.273649538	11.49116328	-7.622252743	-4.282053232	50.89983385	1002.769203	28.3	2059.276091	0.933067444	511.6610336	255.8300169	99.85999834	0	0	0	0	0	0	0
0:26:07	404.1092052	2243.172929	-1.465543999	-1.273649538	11.49116328	-7.622252743	-4.282053232	50.89983385	1002.769203	28.3	2059.276091	0.933067444	511.6610336	255.8300169	99.85999834	0	0	0	0	0	0	0
0:26:07	538.0241713	2264.693475	-1.621508159	-1.348135704	11.6183445	-7.885761756	-4.578034068	50.89989366	1001.06489	28.3	2060.142898	0.921163164	511.6617415	255.8303708	99.85999894	0	0	0	0	0	0	0
0:26:07	569.0949897	2284.755824	-1.780125222	-1.407406851	11.74714048	-8.133607524	-4.860661804	50.89993194	999.9741295	28.3	2061.058535	0.913544425	511.6621946	255.8305973	99.85999932	0	0	0	0	0	0	0
0:26:07	569.0949897	2284.755824	-1.780125222	-1.407406851	11.74714048	-8.133607524	-4.860661804	50.89993194	999.9741295	28.3	2061.058535	0.913544425	511.6621946	255.8305973	99.85999932	0	0	0	0	0	0	0
0:26:07	580.2539134	2306.737327	-1.895280142	-1.598620385	11.88276991	-8.361988815	-5.142463554	51.00795644	999.2760429	28.3	2062.080862	0.872668432	511.6624845	255.8307423	99.85999956	0	0	0	0	0	0	0
0:26:07	572.3369446	2332.274649	-2.008139291	-1.756957046	12.03993274	-8.587232842	-5.445096675	51.07709212	998.8292674	28.3	2063.335872	0.846507796	511.6626701	255.8308351	99.85999972	0	0	0	0	0	0	0
0:26:07	572.3369446	2332.274649	-2.008139291	-1.756957046	12.03993274	-8.587232842	-5.445096675	51.07709212	998.8292674	28.3	2063.335872	0.846507796	511.6626701	255.8308351	99.85999972	0	0	0	0	0	0	0
0:26:07	564.0024045	2358.520376	-2.103489146	-1.81545251	12.19687695	-8.781669019	-5.732581872	51.12133896	998.5433312	28.3	2064.664838	0.79376499	511.6627889	255.8308944	99.85999982	0	0	0	0	0	0	0
0:26:07	676.8569389	2387.93472	-2.166033054	-1.770609606	12.36580125	-8.953548172	-6.027932398	51.14965693	998.3603319	28.3	2066.230856	0.760009593	511.6628649	255.8309324	99.85999989	0	0	0	0	0	0	0
0:26:07	676.8569389	2387.93472	-2.166033054	-1.770609606	12.36580125	-8.953548172	-6.027932398	51.14965693	998.3603319	28.3	2066.230856	0.760009593	511.6628649	255.8309324	99.85999989	0	0	0	0	0	0	0
0:26:07	653.3758809	2415.761221	-2.115341154	-1.622830148	12.5261528	-9.09259083	-6.300596735	51.16778044	998.2432124	28.3	2067.849148	0.73840614	511.6629135	255.8309568	99.85999993	0	0	0	0	0	0	0
0:26:07	497.1691238	2441.053301	-2.006458339	-1.620531295	12.66861779	-9.194658131	-6.53810191	51.17937948	998.168256	28.3	2069.408815	0.724579929	511.6629447	255.8309723	99.85999995	0	0	0	0	0	0	0
0:26:07	497.1691238	2441.053301	-2.006458339	-1.620531295	12.66861779	-9.194658131	-6.53810191	51.17937948	998.168256	28.3	2069.408815	0.724579929	511.6629447	255.8309723	99.85999995	0	0	0	0	0	0	0
0:26:07	481.4077592	2470.577033	-1.982653337	-1.518300029	12.83295539	-9.258221204	-6.794505223	51.18680287	998.1202838	28.3	2071.415361	0.679731155	511.6629646	255.8309823	99.85999997	0	0	0	0	0	0	0
0:26:07	467.2930859	2495.970181	-1.912618136	-1.488832018	12.97761145	-9.272541571	-7.009483342	51.19155384	998.0895816	28.3	2073.288111	0.651027939	511.6629773	255.8309887	99.85999998	0	0	0	0	0	0	0
0:26:07	467.2930859	2495.970181	-1.912618136	-1.488832018	12.97761145	-9.272541571	-7.009483342	51.19155384	998.0895816	28.3	2073.288111	0.651027939	511.6629773	255.8309887	99.85999998	0	0	0	0	0	0	0
0:26:07	498.819335	2522.601316	-1.726475607	-1.440252492	13.11603133	-9.156946605	-7.199589339	51.19459445	998.0699323	28.3	2075.277711	0.612657881	511.6629855	255.8309927	99.85999999	0	0	0	0	0	0	0
0:26:07	489.0176544	2549.756242	-1.355304388	-1.311521595	13.24794005	-8.869805827	-7.361177177	51.19654045	998.0573566	28.3	2077.543375	0.572101044	511.6629907	255.8309954	99.85999999	0	0	0	0	0	0	0
0:26:08	489.0176544	2549.756242	-1.355304388	-1.311521595	13.24794005	-8.869805827	-7.361177177	51.19654045	998.0573566	28.3	2077.543375	0.572101044	511.6629907	255.8309954	99.85999999	0	0	0	0	0	0	0
0:26:08	422.8050988	2573.615235	-0.977714809	-1.155853821	13.35500163	-8.485395729	-7.475513393	51.19778589	998.0493082	28.3	2079.85912	0.506144668	511.6629941	255.830997	99.85999999	0	0	0	0	0	0	0
0:26:08	553.4475832	2594.10819	-0.529697477	-0.708466445	13.43404104	-8.082373267	-7.545448572	51.19858297	998.0441573	28.3	2082.010397	0.431932588	511.6629962	255.8309981	99.86	0	0	0	0	0	0	0
0:26:08	553.4475832	2594.10819	-0.529697477	-0.708466445	13.43404104	-8.082373267	-7.545448572	51.19858297	998.0441573	28.3	2082.010397	0.431932588	511.6629962	255.8309981	99.86	0	0	0	0	0	0	0
0:26:08	280.8873333	2608.175442	-0.116166386	-0.449618525	13.48882627	-7.672398891	-7.574407086	51.1990931	998.0408607	28.3	2084.173454	0.384436856	511.6629976	255.8309988	99.86	0	0	0	0	0	0	0
0:26:08	280.8873333	2608.175442	-0.116166386	-0.449618525	13.48882627	-7.672398891	-7.574407086	51.1990931	998.0408607	28.3	2084.173454	0.384436856	511.6629976	255.8309988	99.86	0	0	0	0	0	0	0
0:26:08	159.6818133	2617.940283	0.236493513	0.040924144	13.51928881	-7.18161529	-7.550060535	51.19941958	998.0387508	28.3	2086.737571	0.318039588	511.6629984	255.8309992	99.86	0	0	0	0	0	0	0
0:26:08	44.65456051	2624.311101	0.581115848	0.399831452	13.53078484	-6.714353786	-7.494438742	51.19962853	998.0374005	28.3	2089.161765	0.275545336	511.662999	255.8309995	99.86	0	0	0	0	0	0	0
0:26:08	44.65456051	2624.311101	0.581115848	0.399831452	13.53078484	-6.714353786	-7.494438742	51.19962853	998.0374005	28.3	2089.161765	0.275545336	511.662999	255.8309995	99.86	0	0	0	0	0	0	0
0:26:08	75.19711872	2626.793585	0.787794143	0.761572129	13.5216623	-6.190946423	-7.382920795	51.19976226	998.0365363	28.3	2091.87521	0.212349015	511.6629994	255.8309997	99.86	0	0	0	0	0	0	0
0:26:08	75.19711872	2626.793585	0.787794143	0.761572129	13.5216623	-6.190946423	-7.382920795	51.19976226	998.0365363	28.3	2091.87521	0.212349015	511.6629994	255.8309997	99.86	0	0	0	0	0	0	0
0:26:08	17.78943598	2624.849734	1.051908252	1.057286163	13.48914387	-5.620845711	-7.210629309	51.19984785	998.0359833	28.3	2094.852734	0.15190337	511.6629996	255.8309998	99.86	0	0	0	0	0	0	0
0:26:08	-114.951561	2620.91639	1.333821281	1.164103144	13.45205208	-5.138261255	-7.041002758	51.19990262	998.0356293	28.3	2097.39787	0.097218157	511.6629997	255.8309999	99.86	0	0	0	0	0	0	0
0:26:08	-114.951561	2620.91639	1.333821281	1.164103144	13.45205208	-5.138261255	-7.041002758	51.19990262	998.0356293	28.3	2097.39787	0.097218157	511.6629997	255.8309999	99.86	0	0	0	0	0	0	0
0:26:08	-138.037759	2613.44381	1.50640562	1.324066012	13.39487333	-4.606847203	-6.808401765	51.19993768	999.1052027	28.3	2100.213037	0.06221962	511.6629998	255.8309999	99.86	0	0	0	0	0	0	0
0:26:08	-137.7896058	2605.825758	1.727099597	1.412442248	13.33707893	-4.15374221	-6.59013713	51.19996011	1000.64557	28.3	2102.620864	0.039820557	511.6629999	255.8309999	99.86	0	0	0	0	0	0	0
0:26:08	-137.7896058	2605.825758	1.727099597	1.412442248	13.33707893	-4.15374221	-6.59013713	51.19996011	1000.64557	28.3	2102.620864	0.039820557	511.6629999	255.8309999	99.86	0	0	0	0	0	0	0
0:26:08	-232.4458277	2594.431005	1.954463742	1.638363039	13.25561052	-3.665875014	-6.310887763	51.09997447	1001.631405	28.3	2105.281033	0.025485156	511.1061999	255.5526	99.8596	0	0	0	0	0	0	0
0:26:08	-199.2174097	2583.622323	2.152696795	1.737352345	13.17731073	-3.249200009	-6.056088168	50.95598366	1002.262339	28.3	2107.551021	0.0163105	510.304408	255.151704	99.859024	0	0	0	0	0	0	0
0:26:08	-199.2174097	2583.622323	2.152696795	1.737352345	13.17731073	-3.249200009	-6.056088168	50.95598366	1002.262339	28.3	2107.551021	0.0163105	510.304408	255.151704	99.859024	0	0	0	0	0	0	0
0:26:08	-167.4453822	2572.531847	2.439325949	1.754905501	13.09419887	-2.860328006	-5.802416428	50.86382954	1002.666137	28.3	2109.643173	0.01043872	509.7912611	254.8951305	99.85865536	0	0	0	0	0	0	0
0:26:08	-153.0458446	2559.832542	2.686288607	1.92173952	13.00400728	-2.485969924	-5.537266514	50.80485091	1002.924568	28.3	2111.666991	0.006680781	509.4628471	254.7309235	99.85841943	0	0	0	0	0	0	0
0:26:08	-153.0458446	2559.832542	2.686288607	1.92173952	13.00400728	-2.485969924	-5.537266514	50.80485091	1002.924568	28.3	2111.666991	0.006680781	509.4628471	254.7309235	99.85841943	0	0	0	0	0	0	0
0:26:08	-147.1201806	2543.495067	2.838304709	2.065273293	12.89528466	-2.103780751	-5.237010569	50.76710458	1003.089963	28.3	2113.774714	0.0042757	509.2526621	254.6258311	99.85826844	0	0	0	0	0	0	0
0:26:08	-255.8111156	2525.818523	3.023235013	2.184414908	12.78482218	-1.748299681	-4.939766764	50.74294693	1003.195817	28.3	2115.737457	0.002736448	509.1181438	254.5585719	99.8581718	0	0	0	0	0	0	0
0:26:08	-255.8111156	2525.818523	3.023235013	2.184414908	12.78482218	-1.748299681	-4.939766764	50.74294693	1003.195817	28.3	2115.737457	0.002736448	509.1181438	254.5585719	99.8581718	0	0	0	0	0	0	0
0:26:08	-436.925954	2504.867695	3.199070409	2.192065541	12.6598062	-1.397151796	-4.618090729	50.72748604	1003.263563	28.3	2117.711893	0.001751327	509.032052	254.515526	99.85810995	0	0	0	0	0	0	0
0:26:08	-518.5688905	2483.706525	3.275925062	2.206201946	12.53643596	-1.076897149	-4.307698067	50.71759106	1003.30692	28.3	2119.511691	0.001120849	508.9769533	254.4879766	99.85807037	0	0	0	0	0	0	0
0:26:08	-518.5688905	2483.706525	3.275925062	2.206201946	12.53643596	-1.076897149	-4.307698067	50.71759106	1003.30692	28.3	2119.511691	0.001120849	508.9769533	254.4879766	99.85807037	0	0	0	0	0	0	0
0:26:08	-466.4337299	2465.198016	3.407632039	2.347889246	12.42043902	-0.794814176	-4.026046763	50.71125828	1003.334669	28.3	2121.065202	0.000717343	508.9416901	254.4703451	99.85804504	0	0	0	0	0	0	0
0:26:08	-490.3281072	2442.52017	3.579324505	2.543809117	12.28040097	-0.487161072	-3.697149928	50.7072053	1003.352428	28.3	2122.73525	0.0004591	508.9191217	254.4590608	99.85802882	0	0	0	0	0	0	0
0:26:08	-490.3281072	2442.52017	3.579324505	2.543809117	12.28040097	-0.487161072	-3.697149928	50.7072053	1003.352428	28.3	2122.73525	0.0004591	508.9191217	254.4590608	99.85802882	0	0	0	0	0	0	0
0:26:09	-528.3068286	2422.072909	3.783687683	2.728837835	12.15009662	-0.226903086	-3.406055954	50.70461139	1003.363794	28.3	2124.14424	0.000293824	508.9046779	254.4518389	99.85801845	0	0	0	0	0	0	0
0:26:09	-571.7626903	2400.100942	3.947080117	2.897456214	12.01606184	0.010222025	-3.118875811	50.70295129	1003.371068	28.3	2125.445873	0.000188047	508.8954338	254.4472169	99.85801181	0	0	0	0	0	0	0
0:26:09	-571.7626903	2400.100942	3.947080117	2.897456214	12.01606184	0.010222025	-3.118875811	50.70295129	1003.371068	28.3	2125.445873	0.000188047	508.8954338	254.4472169	99.85801181	0	0	0	0	0	0	0
0:26:09	-492.4914418	2376.050763	4.052251275	2.936851977	11.87027958	0.241982096	-2.818120519	50.70188883	1003.375724	28.3	2126.704439	0.00012035	508.8895177	254.4442588	99.85800756	0	0	0	0	0	0	0
0:26:09	-494.6514427	2352.015608	4.152160816	3.200025265	11.72541893	0.446588541	-2.531357132	50.70120885	1003.378703	28.3	2127.819801	7.70E-05	508.8857313	254.4423656	99.85800484	0	0	0	0	0	0	0
0:26:09	-494.6514427	2352.015608	4.152160816	3.200025265	11.72541893	0.446588541	-2.531357132	50.70120885	1003.378703	28.3	2127.819801	7.70E-05	508.8857313	254.4423656	99.85800484	0	0	0	0	0	0	0
0:26:09	-642.9839234	2328.587909	4.200942922	3.08021617	11.59494811	0.609816666	-2.279028564	50.70077366	1003.38061	28.3	2128.740673	4.93E-05	508.883308	254.441154	99.85800309	0	0	0	0	0	0	0
0:26:09	-517.0650709	2302.623062	4.15268347	3.099538349	11.44148679	0.794882667	-1.991858281	50.70049514	1003.38183	28.3	2129.65795	3.15E-05	508.8817571	254.4403786	99.85800198	0	0	0	0	0	0	0
0:26:09	-517.0650709	2302.623062	4.15268347	3.099538349	11.44148679	0.794882667	-1.991858281	50.70049514	1003.38183	28.3	2129.65795	3.15E-05	508.8817571	254.4403786	99.85800198	0	0	0	0	0	0	0
0:26:09	-482.9820454	2279.48684	4.159757421	3.102824543	11.30571155	0.932804907	-1.7451493	50.70031689	1003.382611	28.3	2130.385728	2.02E-05	508.8807646	254.4398823	99.85800127	0	0	0	0	0	0	0
0:26:09	-382.6435891	2257.441017	4.140004749	2.967527708	11.17673539	0.98975514	-1.520695552	50.70020281	1003.383111	28.3	2130.984746	1.29E-05	508.8801293	254.4395647	99.85800081	0	0	0	0	0	0	0
0:26:09	-382.6435891	2257.441017	4.140004749	2.967527708	11.17673539	0.98975514	-1.520695552	50.70020281	1003.383111	28.3	2130.984746	1.29E-05	508.8801293	254.4395647	99.85800081	0	0	0	0	0	0	0
0:26:09	-487.692537	2233.397771	4.00120304	2.944977733	11.05267065	0.97652329	-1.312165153	50.7001298	1003.383431	28.3	2131.480398	8.27E-06	508.8797228	254.4393614	99.85800052	0	0	0	0	0	0	0
0:26:09	-458.2022637	2208.887934	3.871009945	2.843705749	10.92366922	0.922494905	-1.110705698	50.70008307	1003.383636	28.3	2131.882894	5.29E-06	508.8794626	254.4392313	99.85800033	0	0	0	0	0	0	0
0:26:09	-458.2022637	2208.887934	3.871009945	2.843705749	10.92366922	0.922494905	-1.110705698	50.70008307	1003.383636	28.3	2131.882894	5.29E-06	508.8794626	254.4392313	99.85800033	0	0	0	0	0	0	0
0:26:09	-394.8264888	2185.697557	3.699686365	2.760651679	10.8048283	0.850316739	-0.935851647	50.70005317	1003.178927	28.3	2132.171692	3.39E-06	508.879296	254.439148	99.85800021	0	0	0	0	0	0	0
0:26:09	-383.0987928	2162.728597	3.398679274	2.510537075	10.68877011	0.763402713	-0.775745054	50.70003403	1003.047913	28.3	2128.472043	2.17E-06	508.8791895	254.4390947	99.85800014	0	0	0	0	0	0	0
0:26:09	-383.0987928	2162.728597	3.398679274	2.510537075	10.68877011	0.763402713	-0.775745054	50.70003403	1003.047913	28.3	2128.472043	2.17E-06	508.8791895	254.4390947	99.85800014	0	0	0	0	0	0	0
0:26:09	-352.7377874	2140.502822	2.970554735	2.226823728	10.59253287	0.670137736	-0.641916835	50.70002178	1002.964065	28.3	2118.578628	1.39E-06	508.8791213	254.4390606	99.85800009	0	0	0	0	0	0	0
0:26:09	-320.4501839	2122.637086	2.59375503	1.862047186	10.51870104	0.592368151	-0.534946774	50.70001394	1002.910401	28.3	2108.605602	8.88E-07	508.8790776	254.4390388	99.85800006	0	0	0	0	0	0	0
0:26:09	-320.4501839	2122.637086	2.59375503	1.862047186	10.51870104	0.592368151	-0.534946774	50.70001394	1002.910401	28.3	2108.605602	8.88E-07	508.8790776	254.4390388	99.85800006	0	0	0	0	0	0	0
0:26:09	-293.3634377	2105.624655	2.14476322	1.669990199	10.45416866	0.514555617	-0.433725935	50.70000892	1002.876057	28.3	2096.644505	0.144000568	508.8790497	254.4390248	99.85800004	0	0	0	0	0	0	0
0:26:09	-258.4564801	2093.711979	1.87032846	1.450793727	10.40586794	0.459755595	-0.353624599	50.70000571	1002.854076	28.3	2087.964683	0.236160364	508.8790318	254.4390159	99.85800002	0	0	0	0	0	0	0
0:26:09	-258.4564801	2093.711979	1.87032846	1.450793727	10.40586794	0.459755595	-0.353624599	50.70000571	1002.854076	28.3	2087.964683	0.236160364	508.8790318	254.4390159	99.85800002	0	0	0	0	0	0	0
0:26:09	-258.4564801	2093.711979	1.87032846	1.450793727	10.40586794	0.459755595	-0.353624599	50.70000571	1002.854076	28.3	2087.964683	0.236160364	508.8790318	254.4390159	99.85800002	0	0	0	0	0	0	0
0:26:09	-160.8305007	2076.874398	1.387652937	1.054344311	10.34217791	0.380402292	-0.223356636	50.70000234	1002.831006	28.3	2073.939185	0.479291285	508.879013	254.4390065	99.85800001	0	0	0	0	0	0	0
0:26:09	-160.8305007	2076.874398	1.387652937	1.054344311	10.34217791	0.380402292	-0.223356636	50.70000234	1002.831006	28.3	2073.939185	0.479291285	508.879013	254.4390065	99.85800001	0	0	0	0	0	0	0
0:26:09	-107.6638404	2071.909815	1.30873788	0.938580359	10.32195386	0.356817467	-0.170388247	50.7000015	1002.825244	28.3	2069.631079	0.598746422	508.8790083	254.4390042	99.85800001	0	0	0	0	0	0	0
0:26:09	-60.90489787	2068.483721	1.205112243	0.95609143	10.30901047	0.340443179	-0.127128478	50.70000096	1002.821556	28.3	2066.62533	0.70719771	508.8790053	254.4390027	99.858	0	0	0	0	0	0	0
0:26:09	-60.90489787	2068.483721	1.205112243	0.95609143	10.30901047	0.340443179	-0.127128478	50.70000096	1002.821556	28.3	2066.62533	0.70719771	508.8790053	254.4390027	99.858	0	0	0	0	0	0	0
0:26:09	112.3449054	2067.012102	1.178831836	0.954218515	10.3007267	0.333563634	-0.083882226	50.70000061	1002.819196	28.3	2063.651531	0.776606535	508.8790034	254.4390017	99.858	0	0	0	0	0	0	0
0:26:09	10.86957943	2065.269265	1.103932375	0.96081985	10.29542509	0.325160726	-0.048764625	50.70000039	1002.817685	28.3	2061.7541	0.821028182	508.8790022	254.4390011	99.858	0	0	0	0	0	0	0
0:26:10	10.86957943	2065.269265	1.103932375	0.96081985	10.29542509	0.325160726	-0.048764625	50.70000039	1002.817685	28.3	2061.7541	0.821028182	508.8790022	254.4390011	99.858	0	0	0	0	0	0	0
0:26:10	-2.984749164	2064.11301	1.09607672	0.795524704	10.29103206	0.319662865	-0.01820936	50.70000025	1002.816719	28.3	2060.544304	0.849458037	508.8790014	254.4390007	99.858	0	0	0	0	0	0	0
0:26:10	2.299760535	2062.889806	1.065449101	0.69661581	10.28742052	0.313704233	0.00950601	50.70000016	1002.8161	28.3	2059.774715	0.867653143	508.8790009	254.4390004	99.858	0	0	0	0	0	0	0
0:26:10	2.299760535	2062.889806	1.065449101	0.69661581	10.28742052	0.313704233	0.00950601	50.70000016	1002.8161	28.3	2059.774715	0.867653143	508.8790009	254.4390004	99.858	0	0	0	0	0	0	0
0:26:10	46.14748674	2062.639196	0.996487424	0.745474119	10.28510913	0.312610709	0.036683846	50.7000001	1002.815704	28.3	2059.288697	0.879298012	508.8790006	254.4390003	99.858	0	0	0	0	0	0	0
0:26:10	23.73259152	2061.766245	0.975151952	0.950703436	10.28362984	0.308190854	0.060637662	50.70000007	1002.815451	28.3	2058.980686	0.886750728	508.8790004	254.4390002	99.858	0	0	0	0	0	0	0
0:26:10	23.73259152	2061.766245	0.975151952	0.950703436	10.28362984	0.308190854	0.060637662	50.70000007	1002.815451	28.3	2058.980686	0.886750728	508.8790004	254.4390002	99.858	0	0	0	0	0	0	0
0:26:10	-14.06914143	2061.233757	1.010937249	0.899050199	10.2826831	0.305522147	0.080728103	50.70000004	1002.815288	28.3	2058.786319	0.891520466	508.8790002	254.4390001	99.858	0	0	0	0	0	0	0
0:26:10	36.23786948	2061.016765	0.985679839	0.957392127	10.28207718	0.304414174	0.101785986	50.70000003	1002.815185	28.3	2058.667484	0.894573098	508.8790002	254.4390001	99.858	0	0	0	0	0	0	0
0:26:10	36.23786948	2061.016765	0.985679839	0.957392127	10.28207718	0.304414174	0.101785986	50.70000003	1002.815185	28.3	2058.667484	0.894573098	508.8790002	254.4390001	99.858	0	0	0	0	0	0	0
0:26:10	-72.81920353	2060.325689	0.950195097	0.928450962	10.2816894	0.300945071	0.119263031	50.70000002	1002.815118	28.3	2058.59431	0.896526783	508.8790001	254.439	99.858	0	0	0	0	0	0	0
0:26:10	-73.34553026	2059.812041	0.938644862	0.922888615	10.28144121	0.298404846	0.13668834	50.70000001	1002.815076	28.3	2058.194278	0.933777141	508.8790001	254.439	99.858	0	0	0	0	0	0	0
0:26:10	-73.34553026	2059.812041	0.938644862	0.922888615	10.28144121	0.298404846	0.13668834	50.70000001	1002.815076	28.3	2058.194278	0.933777141	508.8790001	254.439	99.858	0	0	0	0	0	0	0
0:26:10	-97.08441937	2060.013226	0.964692712	0.932968714	10.28128238	0.299499101	0.151120538	50.70000001	1002.815048	28.3	2057.943018	0.95761737	508.879	254.439	99.858	0	0	0	0	0	0	0
0:26:10	-108.1280284	2059.946025	0.984163336	0.876179977	10.28118072	0.299199425	0.164357144	50.7	1002.322631	28.3	2057.787372	0.972875117	508.879	254.439	99.858	0	0	0	0	0	0	0
0:26:10	-108.1280284	2059.946025	0.984163336	0.876179977	10.28118072	0.299199425	0.164357144	50.7	1002.322631	28.3	2057.787372	0.972875117	508.879	254.439	99.858	0	0	0	0	0	0	0
0:26:10	-52.83661817	2060.044256	0.999264535	0.730075185	10.28111566	0.299807632	0.175468572	50.7	1001.613564	28.3	2057.691398	0.982640075	508.879	254.439	99.858	0	0	0	0	0	0	0
0:26:10	-95.09743563	2059.933924	0.985249302	0.639648119	10.27927402	0.299356884	0.187299886	50.3	1001.159761	28.3	2057.636895	0.988889648	504.5482	252.2736	99.854	0	0	0	0	0	0	0
0:26:10	-95.09743563	2059.933924	0.985249302	0.639648119	10.27927402	0.299356884	0.187299886	50.3	1001.159761	28.3	2057.636895	0.988889648	504.5482	252.2736	99.854	0	0	0	0	0	0	0
0:26:10	-73.6932788	2059.516911	0.914239553	0.774694796	10.27909538	0.297148406	0.197151927	49.724	1000.869327	28.3	2057.452893	0.992889375	498.311848	249.155424	99.84824	0	0	0	0	0	0	0
0:26:10	-73.6932788	2059.516911	0.914239553	0.774694796	10.27909538	0.297148406	0.197151927	49.724	1000.869327	28.3	2057.452893	0.992889375	498.311848	249.155424	99.84824	0	0	0	0	0	0	0
0:26:10	-35.91581843	2059.462183	0.983553314	0.765724669	10.27798104	0.29685498	0.205617233	49.35536	1000.683449	28.3	2057.215811	0.9954492	494.3205827	247.1597914	99.8445536	0	0	0	0	0	0	0
0:26:10	-51.9930038	2059.609277	1.001754121	0.734943788	10.27726787	0.297667187	0.214275029	49.1194304	1000.564488	28.3	2057.073279	0.997087488	491.7661729	245.8825865	99.8421943	0	0	0	0	0	0	0
0:26:10	-51.9930038	2059.609277	1.001754121	0.734943788	10.27726787	0.297667187	0.214275029	49.1194304	1000.564488	28.3	2057.073279	0.997087488	491.7661729	245.8825865	99.8421943	0	0	0	0	0	0	0
0:26:10	34.58363757	2060.672257	0.983962637	0.921164025	10.27681143	0.302827	0.223056019	48.96843546	1000.488352	28.3	2056.950139	0.998135992	490.1313507	245.0651753	99.84068435	0	0	0	0	0	0	0
0:26:10	-64.78327196	2060.483245	0.996496088	0.880144976	10.27651932	0.30196928	0.230275852	48.87179869	1000.439625	28.3	2056.843529	0.998807035	489.0850644	244.5420322	99.83971799	0	0	0	0	0	0	0
0:26:10	-64.78327196	2060.483245	0.996496088	0.880144976	10.27651932	0.30196928	0.230275852	48.87179869	1000.439625	28.3	2056.843529	0.998807035	489.0850644	244.5420322	99.83971799	0	0	0	0	0	0	0
0:26:10	-19.73669405	2060.659757	1.031837496	0.753892784	10.27633236	0.302940339	0.236336545	48.80995116	1000.40844	28.3	2056.780698	0.999236502	488.4154412	244.2072206	99.83909951	0	0	0	0	0	0	0
0:26:10	-147.7084842	2059.260924	1.025615998	0.910291382	10.27621271	0.295841817	0.242375389	48.77036874	1000.388482	28.3	2056.257327	0.999511362	487.9868824	243.9929412	99.83870369	0	0	0	0	0	0	0
0:26:10	-147.7084842	2059.260924	1.025615998	0.910291382	10.27621271	0.295841817	0.242375389	48.77036874	1000.388482	28.3	2056.257327	0.999511362	487.9868824	243.9929412	99.83870369	0	0	0	0	0	0	0
0:26:10	-126.5763099	2059.135312	1.004194238	0.920426485	10.27613614	0.295298763	0.247480249	48.745036	1000.375708	28.3	2055.928289	0.999687271	487.7126047	243.8558024	99.83845036	0	0	0	0	0	0	0
0:26:10	-109.9649183	2059.025519	0.974724313	0.85295295	10.27608713	0.294631208	0.251987359	48.72882304	1000.367533	28.3	2055.724305	0.999799854	487.537067	243.7680335	99.83828823	0	0	0	0	0	0	0
0:26:11	-109.9649183	2059.025519	0.974724313	0.85295295	10.27608713	0.294631208	0.251987359	48.72882304	1000.367533	28.3	2055.724305	0.999799854	487.537067	243.7680335	99.83828823	0	0	0	0	0	0	0
0:26:11	-92.30714773	2059.073652	0.95586356	0.705889888	10.27505576	0.294923973	0.25615191	48.71844674	1000.362301	28.3	2055.602315	0.999871906	487.4247229	243.7118614	99.83818447	0	0	0	0	0	0	0
0:26:11	-85.14893455	2059.534618	0.970352678	0.737769528	10.27359569	0.297151343	0.259897222	48.71180592	1000.358953	28.3	2055.531562	0.99991802	487.3528227	243.6759113	99.83811806	0	0	0	0	0	0	0
0:26:11	-85.14893455	2059.534618	0.970352678	0.737769528	10.27359569	0.297151343	0.259897222	48.71180592	1000.358953	28.3	2055.531562	0.99991802	487.3528227	243.6759113	99.83811806	0	0	0	0	0	0	0
0:26:11	-120.7599181	2058.461835	0.984985714	0.699412498	10.27166124	0.291656859	0.263174222	48.70755579	1000.35681	28.3	2055.49128	0.999947533	487.3068065	243.6529032	99.83807556	0	0	0	0	0	0	0
0:26:11	-103.5167476	2058.110775	0.952030857	0.820543999	10.26962319	0.29002039	0.265991502	48.7048357	1000.355438	28.3	2055.469619	0.999966421	487.2773562	243.6381781	99.83804836	0	0	0	0	0	0	0
0:26:11	-103.5167476	2058.110775	0.952030857	0.820543999	10.26962319	0.29002039	0.265991502	48.7048357	1000.355438	28.3	2055.469619	0.999966421	487.2773562	243.6381781	99.83804836	0	0	0	0	0	0	0
0:26:11	-21.78791846	2058.521256	0.928659749	0.801988159	10.26831884	0.29205305	0.268354561	48.70309485	1000.354561	28.3	2055.459276	0.999978509	487.2585079	243.628754	99.83803095	0	0	0	0	0	0	0
0:26:11	37.14741219	2058.811604	0.915982239	0.748992422	10.26748406	0.293673952	0.270386919	48.7019807	1000.353999	28.3	2055.458737	0.999986246	487.2464451	243.6227225	99.83801981	0	0	0	0	0	0	0
0:26:11	37.14741219	2058.811604	0.915982239	0.748992422	10.26748406	0.293673952	0.270386919	48.7019807	1000.353999	28.3	2055.458737	0.999986246	487.2464451	243.6227225	99.83801981	0	0	0	0	0	0	0
0:26:11	-36.6992562	2058.182786	0.989428633	0.66927515	10.2669498	0.290391329	0.272247628	48.70126765	1000.353639	28.3	2055.461991	0.999991197	487.2387249	243.6188624	99.83801268	0	0	0	0	0	0	0
0:26:11	-103.585124	2058.376863	0.974394325	0.536656096	10.26660787	0.291410451	0.274158482	48.7008113	1000.353409	28.3	2055.470675	0.999994366	487.2337839	243.616392	99.83800811	0	0	0	0	0	0	0
0:26:11	-103.585124	2058.376863	0.974394325	0.536656096	10.26660787	0.291410451	0.274158482	48.7008113	1000.353409	28.3	2055.470675	0.999994366	487.2337839	243.616392	99.83800811	0	0	0	0	0	0	0
0:26:11	-122.0676793	2057.388112	0.938212368	0.583659901	10.26638904	0.286542688	0.275541429	48.70051923	1000.353262	28.3	2055.266552	0.999996394	487.2306217	243.6148108	99.83800519	0	0	0	0	0	0	0
0:26:11	-109.3373148	2057.766072	1.003655916	0.628942337	10.26624898	0.288547321	0.276986514	48.70033231	1000.678568	28.3	2055.143673	0.999997692	487.2285979	243.6137989	99.83800332	0	0	0	0	0	0	0
0:26:11	-109.3373148	2057.766072	1.003655916	0.628942337	10.26624898	0.288547321	0.276986514	48.70033231	1000.678568	28.3	2055.143673	0.999997692	487.2285979	243.6137989	99.83800332	0	0	0	0	0	0	0
0:26:11	-57.60784146	2058.509126	0.951499786	0.574803096	10.26615935	0.292230285	0.278271369	48.70021268	1001.147083	28.3	2055.070871	0.999998523	487.2273026	243.6131513	99.83800213	0	0	0	0	0	0	0
0:26:11	7.573101467	2058.054401	0.931879863	0.836913981	10.26610198	0.289867383	0.279253676	48.68013611	1001.446933	28.3	2055.011477	0.999999055	487.2264737	243.6127368	99.83800136	0	0	0	0	0	0	0
0:26:11	7.573101467	2058.054401	0.931879863	0.836913981	10.26610198	0.289867383	0.279253676	48.68013611	1001.446933	28.3	2055.011477	0.999999055	487.2264737	243.6127368	99.83800136	0	0	0	0	0	0	0
0:26:11	93.98914494	2058.320896	0.869883112	0.622544948	10.26606527	0.291235125	0.279882353	48.65128711	1001.638837	28.3	2054.977185	0.999999395	487.2259432	243.6124716	99.83800087	0	0	0	0	0	0	0
0:26:11	93.98914494	2058.320896	0.869883112	0.622544948	10.26606527	0.291235125	0.279882353	48.65128711	1001.638837	28.3	2054.977185	0.999999395	487.2259432	243.6124716	99.83800087	0	0	0	0	0	0	0
0:26:11	-0.740187239	2058.183814	0.917605192	0.631708767	10.26460177	0.29047048	0.280844706	48.63282375	1001.761656	28.3	2054.962919	0.999999613	487.2256036	243.6123018	99.83800056	0	0	0	0	0	0	0
0:26:11	19.13168017	2057.944281	0.921587323	0.767893611	10.26366513	0.289261107	0.281620612	48.6210072	1001.84026	28.3	2054.957588	0.999999752	487.2253863	243.6121932	99.83800036	0	0	0	0	0	0	0
0:26:11	19.13168017	2057.944281	0.921587323	0.767893611	10.26366513	0.289261107	0.281620612	48.6210072	1001.84026	28.3	2054.957588	0.999999752	487.2253863	243.6121932	99.83800036	0	0	0	0	0	0	0
0:26:11	47.03123531	2057.79098	0.928895887	0.797131911	10.26306569	0.288487109	0.282117191	48.61344461	1001.890566	28.3	2054.960016	0.999999841	487.2252472	243.6121236	99.83800023	0	0	0	0	0	0	0
0:26:11	-15.1696894	2057.234547	0.933573367	0.678644423	10.26268204	0.285591749	0.282795003	48.60860455	1001.922762	28.3	2054.96405	0.999999899	487.2251582	243.6120791	99.83800015	0	0	0	0	0	0	0
0:26:11	-15.1696894	2057.234547	0.933573367	0.678644423	10.26268204	0.285591749	0.282795003	48.60860455	1001.922762	28.3	2054.96405	0.999999899	487.2251582	243.6120791	99.83800015	0	0	0	0	0	0	0
0:26:11	-52.15035152	2056.596638	0.915858694	0.653515538	10.26254563	0.2824734	0.282836002	48.60688364	1001.93421	28.3	2054.78024	0.999999919	487.2251266	243.6120633	99.83800012	0	0	0	0	0	0	0
0:26:11	-59.60162497	2057.080288	0.958429564	0.682049945	10.2623492	0.284862976	0.282895041	48.60440553	1001.950694	28.3	2054.519594	0.999999948	487.225081	243.6120405	99.83800007	0	0	0	0	0	0	0
0:26:11	-59.60162497	2057.080288	0.958429564	0.682049945	10.2623492	0.284862976	0.282895041	48.60440553	1001.950694	28.3	2054.519594	0.999999948	487.225081	243.6120405	99.83800007	0	0	0	0	0	0	0
0:26:11	-99.15455998	2057.041904	0.962874921	0.878151965	10.26222349	0.284672304	0.283292826	48.60281954	1001.961244	28.3	2054.36058	0.999999967	487.2250519	243.6120259	99.83800005	0	0	0	0	0	0	0
0:26:11	-99.15455998	2057.041904	0.962874921	0.878151965	10.26222349	0.284672304	0.283292826	48.60281954	1001.961244	28.3	2054.36058	0.999999967	487.2250519	243.6120259	99.83800005	0	0	0	0	0	0	0
0:26:12	-37.23351839	2056.835179	0.930839949	0.816657257	10.26214303	0.283550275	0.283547409	48.6018045	1001.967996	28.3	2054.264531	0.999999979	487.2250332	243.6120166	99.83800003	0	0	0	0	0	0	0
0:26:12	-1.747531769	2057.271434	0.948297568	0.927660645	10.26209154	0.285872176	0.283710342	48.60115488	1001.972318	28.3	2054.20798	0.999999986	487.2250212	243.6120106	99.83800002	0	0	0	0	0	0	0
0:26:12	-1.747531769	2057.271434	0.948297568	0.927660645	10.26209154	0.285872176	0.283710342	48.60115488	1001.972318	28.3	2054.20798	0.999999986	487.2250212	243.6120106	99.83800002	0	0	0	0	0	0	0
0:26:12	-46.93674033	2056.692278	0.889510443	0.798822813	10.26205859	0.282958193	0.283814619	48.60073913	1001.975083	28.3	2054.176507	0.999999991	487.2250136	243.6120068	99.83800001	0	0	0	0	0	0	0
0:26:12	-102.0968738	2056.821178	0.961086684	0.8269666	10.2620375	0.283573243	0.283881356	48.60047304	1001.976853	28.3	2054.162285	0.999999994	487.2250087	243.6120043	99.83800001	0	0	0	0	0	0	0
0:26:12	-102.0968738	2056.821178	0.961086684	0.8269666	10.2620375	0.283573243	0.283881356	48.60047304	1001.976853	28.3	2054.162285	0.999999994	487.2250087	243.6120043	99.83800001	0	0	0	0	0	0	0
0:26:12	-4.31787924	2057.886794	0.932575478	0.921298624	10.262024	0.288966876	0.284284068	48.60030275	1001.977986	28.3	2054.160142	0.999999996	487.2250056	243.6120028	99.83800001	0	0	0	0	0	0	0
0:26:12	-16.63448271	2057.494348	0.918488306	0.777111119	10.26021536	0.2869388	0.284541803	48.60019376	1001.978711	28.3	2054.164691	0.999999998	487.2250036	243.6120018	99.838	0	0	0	0	0	0	0
0:26:12	-16.63448271	2057.494348	0.918488306	0.777111119	10.26021536	0.2869388	0.284541803	48.60019376	1001.978711	28.3	2054.164691	0.999999998	487.2250036	243.6120018	99.838	0	0	0	0	0	0	0
0:26:12	-33.82770894	2056.718783	0.962192516	0.678791116	10.25905783	0.283040832	0.284506754	48.600124	1001.979175	28.3	2054.107642	0.999999999	487.2250023	243.6120011	99.838	0	0	0	0	0	0	0
0:26:12	-33.82770894	2056.718783	0.962192516	0.678791116	10.25905783	0.283040832	0.284506754	48.600124	1001.979175	28.3	2054.107642	0.999999999	487.2250023	243.6120011	99.838	0	0	0	0	0	0	0
0:26:12	-52.28169372	2056.578661	0.92496321	0.587826314	10.25831701	0.282466133	0.284324323	48.60007936	1001.979472	28.3	2054.027091	0.999999999	487.2250015	243.6120007	99.838	0	0	0	0	0	0	0
0:26:12	-48.64280398	2056.284543	0.990416454	0.817848841	10.25784289	0.269818325	0.283847567	48.60005079	1001.979662	28.3	2053.971818	0.999999999	487.2250009	243.6120005	99.838	0	0	0	0	0	0	0
0:26:12	-48.64280398	2056.284543	0.990416454	0.817848841	10.25784289	0.269818325	0.283847567	48.60005079	1001.979662	28.3	2053.971818	0.999999999	487.2250009	243.6120005	99.838	0	0	0	0	0	0	0
0:26:12	-87.98875455	2055.811548	0.959866531	0.765863258	10.25853945	0.178083728	0.277742443	48.60003251	1001.979784	28.3	2053.942244	1	487.2250006	243.6120003	99.838	0	0	0	0	0	0	0
0:26:12	-90.47304291	2055.63991	0.91543458	0.549592485	10.26122525	0.013253586	0.261235163	48.6000208	1003.448302	28.3	2053.863876	1	487.2250004	243.6120002	99.838	0	0	0	0	0	0	0
0:26:12	-90.47304291	2055.63991	0.91543458	0.549592485	10.26122525	0.013253586	0.261235163	48.6000208	1003.448302	28.3	2053.863876	1	487.2250004	243.6120002	99.838	0	0	0	0	0	0	0
0:26:12	0.636092537	2056.906223	0.783238131	0.529379191	10.27214416	-0.250597705	0.221550504	48.60001331	1004.388153	28.3	2053.772281	1	487.2250002	243.6120001	99.838	0	0	0	0	0	0	0
0:26:12	5.117979224	2058.166023	0.674552404	0.526282682	10.28713226	-0.562222531	0.162552323	49.06800852	1004.989658	28.3	2053.72334	1.036	492.6818802	246.3404401	99.84304	0	0	0	0	0	0	0
0:26:12	5.117979224	2058.166023	0.674552404	0.526282682	10.28713226	-0.562222531	0.162552323	49.06800852	1004.989658	28.3	2053.72334	1.036	492.6818802	246.3404401	99.84304	0	0	0	0	0	0	0
0:26:12	-52.6864533	2059.973534	0.559273538	0.349740916	10.30736465	-0.87470242	0.091393487	49.36752545	1005.374621	28.3	2053.704217	1.05904	496.1742833	248.0866417	99.8462656	0	0	0	0	0	0	0
0:26:12	-57.04129011	2063.521502	0.474695065	0.245914187	10.33515337	-1.284209549	-0.028988169	49.55921629	1005.620997	28.3	2053.724259	1.0737856	498.4094213	249.2042107	99.84832998	0	0	0	0	0	0	0
0:26:12	-57.04129011	2063.521502	0.474695065	0.245914187	10.33515337	-1.284209549	-0.028988169	49.55921629	1005.620997	28.3	2053.724259	1.0737856	498.4094213	249.2042107	99.84832998	0	0	0	0	0	0	0
0:26:12	52.32545433	2068.554961	0.410364841	0.073585079	10.36237816	-1.650454111	-0.154032428	49.68189843	1005.778678	28.3	2053.764326	1.083222784	499.8399096	249.9194548	99.84965119	0	0	0	0	0	0	0
0:26:12	47.00989077	2073.316855	0.364753498	0.224734451	10.39288202	-2.034690631	-0.302060754	49.76041499	1005.879594	28.3	2053.833089	1.069262582	500.7554222	250.3772111	99.85049676	0	0	0	0	0	0	0
0:26:12	47.00989077	2073.316855	0.364753498	0.224734451	10.39288202	-2.034690631	-0.302060754	49.76041499	1005.879594	28.3	2053.833089	1.069262582	500.7554222	250.3772111	99.85049676	0	0	0	0	0	0	0
0:26:12	42.35969009	2078.010147	0.227802239	-0.062889951	10.42948449	-2.464482004	-0.486878882	49.8106656	1005.94418	28.3	2053.937497	1.044328052	501.3413502	250.6701751	99.85103793	0	0	0	0	0	0	0
0:26:12	42.35969009	2078.010147	0.227802239	-0.062889951	10.42948449	-2.464482004	-0.486878882	49.8106656	1005.94418	28.3	2053.937497	1.044328052	501.3413502	250.6701751	99.85103793	0	0	0	0	0	0	0
0:26:12	118.3971217	2084.256614	0.142433433	-0.181969569	10.46983008	-2.884828483	-0.688042485	49.84282598	1005.985515	28.3	2054.066158	1.028369953	501.7163441	250.8576721	99.85138427	0	0	0	0	0	0	0
0:26:12	78.06219786	2091.612153	0.074037397	-0.112660524	10.51805125	-3.328650229	-0.92246719	49.86340863	1006.01197	28.3	2054.240581	1.01815677	501.9563402	250.9776701	99.85160594	0	0	0	0	0	0	0
0:26:12	78.06219786	2091.612153	0.074037397	-0.112660524	10.51805125	-3.328650229	-0.92246719	49.86340863	1006.01197	28.3	2054.240581	1.01815677	501.9563402	250.9776701	99.85160594	0	0	0	0	0	0	0
0:26:12	109.9695266	2100.895738	-0.002096066	-0.250302735	10.5756328	-3.812936146	-1.206259002	49.87658152	1006.028901	28.3	2054.486092	1.011620333	502.1099378	251.0544689	99.8517478	0	0	0	0	0	0	0
0:26:12	109.9695266	2100.895738	-0.002096066	-0.250302735	10.5756328	-3.812936146	-1.206259002	49.87658152	1006.028901	28.3	2054.486092	1.011620333	502.1099378	251.0544689	99.8517478	0	0	0	0	0	0	0
0:26:13	111.687977	2109.566632	-0.018461482	-0.347713751	10.62644499	-4.229959134	-1.464925761	49.88501217	1006.039736	28.3	2054.730459	1.007437013	502.2082402	251.1036201	99.85183859	0	0	0	0	0	0	0
0:26:13	54.21962531	2117.536165	-0.182495349	-0.5268968	10.68156479	-4.639093846	-1.732792487	49.89040779	1006.046671	28.3	2055.009814	1.004759688	502.2711537	251.1350769	99.8518967	0	0	0	0	0	0	0
0:26:13	54.21962531	2117.536165	-0.182495349	-0.5268968	10.68156479	-4.639093846	-1.732792487	49.89040779	1006.046671	28.3	2055.009814	1.004759688	502.2711537	251.1350769	99.8518967	0	0	0	0	0	0	0
0:26:13	21.9906402	2127.411585	-0.340197023	-0.745093952	10.74812147	-5.059420061	-2.029587192	49.89386099	1006.05111	28.3	2055.355201	1.003046201	502.3114184	251.1552092	99.85193389	0	0	0	0	0	0	0
0:26:13	120.8930897	2140.110215	-0.540526095	-0.765860129	10.83563774	-5.517308839	-2.373255803	49.89607103	1006.05395	28.3	2055.805288	1.001949568	502.3371878	251.1680939	99.85195769	0	0	0	0	0	0	0
0:26:13	120.8930897	2140.110215	-0.540526095	-0.765860129	10.83563774	-5.517308839	-2.373255803	49.89607103	1006.05395	28.3	2055.805288	1.001949568	502.3371878	251.1680939	99.85195769	0	0	0	0	0	0	0
0:26:13	164.3372174	2152.922017	-0.688056701	-0.756990483	10.92292815	-5.921157657	-2.690243714	49.89748546	1006.055768	28.3	2056.257745	1.001247724	502.3536802	251.1763401	99.85197292	0	0	0	0	0	0	0
0:26:13	208.2030592	2169.678691	-0.838996288	-1.020593909	11.03099402	-6.333300901	-3.039635977	49.89839069	1006.056932	28.3	2056.833277	1.000798543	502.3642353	251.1816177	99.85198267	0	0	0	0	0	0	0
0:26:13	208.2030592	2169.678691	-0.838996288	-1.020593909	11.03099402	-6.333300901	-3.039635977	49.89839069	1006.056932	28.3	2056.833277	1.000798543	502.3642353	251.1816177	99.85198267	0	0	0	0	0	0	0
0:26:13	273.1813579	2186.025242	-0.999877625	-1.139700102	11.13359617	-6.683872576	-3.350647025	49.89897004	1006.057676	28.3	2057.396257	1.000511068	502.3709906	251.1849953	99.85198891	0	0	0	0	0	0	0
0:26:13	402.760669	2207.123115	-1.19960168	-1.375448065	11.26230155	-7.051758449	-3.706894096	49.89934083	1006.058153	28.3	2058.155044	0.964327083	502.375314	251.187157	99.8519929	0	0	0	0	0	0	0
0:26:13	402.760669	2207.123115	-1.19960168	-1.375448065	11.26230155	-7.051758449	-3.706894096	49.89934083	1006.058153	28.3	2058.155044	0.964327083	502.375314	251.187157	99.8519929	0	0	0	0	0	0	0
0:26:13	382.2842682	2225.855194	-1.362505075	-1.238726762	11.38363299	-7.369445407	-4.020652222	49.89957813	1006.058458	28.3	2058.890148	0.941169333	502.3780809	251.1885405	99.85199546	0	0	0	0	0	0	0
0:26:13	382.2842682	2225.855194	-1.362505075	-1.238726762	11.38363299	-7.369445407	-4.020652222	49.89957813	1006.058458	28.3	2058.890148	0.941169333	502.3780809	251.1885405	99.85199546	0	0	0	0	0	0	0
0:26:13	432.8336916	2249.905764	-1.541923248	-1.454025127	11.53216511	-7.698765061	-4.375417422	49.89973	1005.095653	28.3	2059.864255	0.926348373	502.3798518	251.1894259	99.85199709	0	0	0	0	0	0	0
0:26:13	452.5847226	2271.339089	-1.692590879	-1.490376082	11.66874567	-7.978969639	-4.68566715	49.8998272	1004.479458	28.3	2060.797683	0.916862959	502.3809852	251.1899926	99.85199814	0	0	0	0	0	0	0
0:26:13	452.5847226	2271.339089	-1.692590879	-1.490376082	11.66874567	-7.978969639	-4.68566715	49.8998272	1004.479458	28.3	2060.797683	0.916862959	502.3809852	251.1899926	99.85199814	0	0	0	0	0	0	0
0:26:13	519.2449825	2298.552137	-1.851978162	-1.663320692	11.83259723	-8.261180569	-5.031546976	49.93588941	1004.085093	28.3	2062.016197	0.874792294	502.3817105	251.1903552	99.85199881	0	0	0	0	0	0	0
0:26:13	457.7627488	2322.389968	-1.987186024	-1.774685243	11.98118223	-8.498275564	-5.331510065	49.95896922	1003.8327	28.3	2063.172926	0.847867068	502.3821747	251.1905874	99.85199924	0	0	0	0	0	0	0
0:26:13	457.7627488	2322.389968	-1.987186024	-1.774685243	11.98118223	-8.498275564	-5.331510065	49.95896922	1003.8327	28.3	2063.172926	0.847867068	502.3821747	251.1905874	99.85199924	0	0	0	0	0	0	0
0:26:13	478.1407992	2347.780339	-2.118519055	-1.915438556	12.13535663	-8.705296361	-5.621206441	49.9737403	1003.671168	28.3	2064.434153	0.810634924	502.3824718	251.1907359	99.85199951	0	0	0	0	0	0	0
0:26:13	559.2833115	2376.681897	-2.206012195	-1.835280676	12.30190824	-8.888789671	-5.918172122	49.98319379	1003.567787	28.3	2065.917898	0.770806351	502.382662	251.190831	99.85199969	0	0	0	0	0	0	0
0:26:13	559.2833115	2376.681897	-2.206012195	-1.835280676	12.30190824	-8.888789671	-5.918172122	49.98319379	1003.567787	28.3	2065.917898	0.770806351	502.382662	251.190831	99.85199969	0	0	0	0	0	0	0
0:26:13	615.8746794	2405.217014	-2.152927805	-1.838939632	12.46322127	-9.037585389	-6.195910158	49.98924403	1003.501624	28.3	2067.484535	0.745316065	502.3827837	251.1908918	99.8519998	0	0	0	0	0	0	0
0:26:13	615.8746794	2405.217014	-2.152927805	-1.838939632	12.46322127	-9.037585389	-6.195910158	49.98924403	1003.501624	28.3	2067.484535	0.745316065	502.3827837	251.1908918	99.8519998	0	0	0	0	0	0	0
0:26:13	678.7877679	2460.764057	-2.021346429	-1.802053673	12.77330983	-9.229679776	-6.705190401	49.99559435	1003.432179	28.3	2070.984073	0.69856146	502.3829114	251.1909557	99.85199992	0	0	0	0	0	0	0
0:26:13	678.7877679	2460.764057	-2.021346429	-1.802053673	12.77330983	-9.229679776	-6.705190401	49.99559435	1003.432179	28.3	2070.984073	0.69856146	502.3829114	251.1909557	99.85199992	0	0	0	0	0	0	0
0:26:13	678.7877679	2460.764057	-2.021346429	-1.802053673	12.77330983	-9.229679776	-6.705190401	49.99559435	1003.432179	28.3	2070.984073	0.69856146	502.3829114	251.1909557	99.85199992	0	0	0	0	0	0	0
0:26:13	661.5811714	2486.928796	-1.963581715	-1.851194351	12.91919829	-9.269355056	-6.924161857	49.99718039	1003.414834	28.3	2072.782847	0.663079334	502.3829433	251.1909716	99.85199995	0	0	0	0	0	0	0
0:26:13	568.0895897	2516.63471	-1.811852297	-1.711724385	13.08144691	-9.155947236	-7.144623588	49.99819545	1003.403734	28.3	2075.061102	0.600370774	502.3829637	251.1909819	99.85199997	0	0	0	0	0	0	0
0:26:13	568.0895897	2516.63471	-1.811852297	-1.711724385	13.08144691	-9.155947236	-7.144623588	49.99819545	1003.403734	28.3	2075.061102	0.600370774	502.3829637	251.1909819	99.85199997	0	0	0	0	0	0	0
0:26:14	566.3886574	2546.653214	-1.43778547	-1.420263606	13.22760602	-8.865526231	-7.325279096	49.99884509	1003.39663	28.3	2077.514225	0.528237295	502.3829768	251.1909884	99.85199998	0	0	0	0	0	0	0
0:26:14	511.5423007	2572.367897	-1.020302701	-0.992768708	13.34406785	-8.479016788	-7.451618622	49.99926086	1003.392083	28.3	2079.951944	0.462071869	502.3829851	251.1909926	99.85199999	0	0	0	0	0	0	0
0:26:14	511.5423007	2572.367897	-1.020302701	-0.992768708	13.34406785	-8.479016788	-7.451618622	49.99926086	1003.392083	28.3	2079.951944	0.462071869	502.3829851	251.1909926	99.85199999	0	0	0	0	0	0	0
0:26:14	472.9786725	2592.766294	-0.529593729	-0.658371973	13.42884343	-8.081050744	-7.529435918	49.99952695	1003.389173	28.3	2082.181564	0.403725996	502.3829905	251.1909952	99.85199999	0	0	0	0	0	0	0
0:26:14	339.6057504	2608.283588	-0.085219986	-0.352958063	13.48549979	-7.572632476	-7.547398987	49.99969725	1003.387311	28.3	2084.897641	0.346384638	502.3829939	251.190997	99.85199999	0	0	0	0	0	0	0
0:26:14	339.6057504	2608.283588	-0.085219986	-0.352958063	13.48549979	-7.572632476	-7.547398987	49.99969725	1003.387311	28.3	2084.897641	0.346384638	502.3829939	251.190997	99.85199999	0	0	0	0	0	0	0
0:26:14	224.5527602	2618.333496	0.229139209	-0.05361316	13.51815987	-7.116124785	-7.532055352	49.99980624	1003.386119	28.3	2087.31337	0.293686168	502.3829961	251.1909981	99.852	0	0	0	0	0	0	0
0:26:14	192.8865266	2624.626678	0.478689094	0.393487577	13.53186232	-6.672079862	-7.482195425	49.99987599	1003.385356	28.3	2089.640717	0.259959148	502.3829975	251.1909988	99.852	0	0	0	0	0	0	0
0:26:14	192.8865266	2624.626678	0.478689094	0.393487577	13.53186232	-6.672079862	-7.482195425	49.99987599	1003.385356	28.3	2089.640717	0.259959148	502.3829975	251.1909988	99.852	0	0	0	0	0	0	0
0:26:14	159.288097	2627.179874	0.80360102	0.62631205	13.52615188	-6.223491112	-7.396245072	49.99992063	1003.384868	28.3	2091.989739	0.202373854	502.3829984	251.1909992	99.852	0	0	0	0	0	0	0
0:26:14	98.21094208	2625.991359	1.016504653	0.920159712	13.5022172	-5.735634312	-7.260316846	49.99994921	1003.384555	28.3	2094.552233	0.165519267	502.382999	251.1909995	99.852	0	0	0	0	0	0	0
0:26:14	98.21094208	2625.991359	1.016504653	0.920159712	13.5022172	-5.735634312	-7.260316846	49.99994921	1003.384555	28.3	2094.552233	0.165519267	502.382999	251.1909995	99.852	0	0	0	0	0	0	0
0:26:14	9.10404293	2622.25291	1.170042978	1.016702216	13.46865901	-5.267445959	-7.100122782	49.99996749	1003.384355	28.3	2097.022109	0.105932331	502.3829993	251.1909997	99.852	0	0	0	0	0	0	0
0:26:14	-147.2698925	2616.002062	1.470467506	1.303009418	13.41834177	-4.776805414	-6.89635858	49.99997919	1003.384228	28.3	2099.61735	0.067796692	502.3829996	251.1909998	99.852	0	0	0	0	0	0	0
0:26:14	-147.2698925	2616.002062	1.470467506	1.303009418	13.41834177	-4.776805414	-6.89635858	49.99997919	1003.384228	28.3	2099.61735	0.067796692	502.3829996	251.1909998	99.852	0	0	0	0	0	0	0
0:26:14	-196.0611312	2608.46688	1.637699204	1.531846027	13.36229873	-4.314315465	-6.678389491	49.99998668	1003.255986	28.3	2102.069904	0.043389883	502.3829997	251.1909999	99.852	0	0	0	0	0	0	0
0:26:14	-228.255444	2600.756123	1.88584749	1.559421458	13.30299119	-3.904001898	-6.465129274	49.99999148	1003.173911	28.3	2104.256698	0.027769525	502.3829998	251.1909999	99.852	0	0	0	0	0	0	0
0:26:14	-228.255444	2600.756123	1.88584749	1.559421458	13.30299119	-3.904001898	-6.465129274	49.99999148	1003.173911	28.3	2104.256698	0.027769525	502.3829998	251.1909999	99.852	0	0	0	0	0	0	0
0:26:14	-294.4241641	2589.711479	2.073502394	1.814869733	13.22311436	-3.462721214	-6.199122736	50.01999455	1003.121383	28.3	2106.669447	0.017772496	502.6069999	251.3029999	99.8522	0	0	0	0	0	0	0
0:26:14	-236.4898651	2578.065026	2.291881532	1.955556629	13.14023319	-3.060141577	-5.939718551	50.04879651	1003.087765	28.3	2108.860846	0.011374397	502.9295599	251.46428	99.852488	0	0	0	0	0	0	0
0:26:14	-236.4898651	2578.065026	2.291881532	1.955556629	13.14023319	-3.060141577	-5.939718551	50.04879651	1003.087765	28.3	2108.860846	0.011374397	502.9295599	251.46428	99.852488	0	0	0	0	0	0	0
0:26:14	-266.5769936	2565.020097	2.581524181	1.976876243	13.04766924	-2.670170609	-5.669179873	50.06722977	1003.06625	28.3	2110.975062	0.007279614	503.1359984	251.5674992	99.85267232	0	0	0	0	0	0	0
0:26:14	-225.1490759	2549.273782	2.700495476	2.095880795	12.94074831	-2.27542919	-5.369155118	50.07902705	1003.05248	28.3	2113.139399	0.004658953	503.2681189	251.6335595	99.85279028	0	0	0	0	0	0	0
0:26:14	-225.1490759	2549.273782	2.700495476	2.095880795	12.94074831	-2.27542919	-5.369155118	50.07902705	1003.05248	28.3	2113.139399	0.004658953	503.2681189	251.6335595	99.85279028	0	0	0	0	0	0	0
0:26:14	-296.9956486	2531.83366	2.912237104	2.149043709	12.83019892	-1.908754682	-5.069779276	50.08657731	1003.043667	28.3	2115.163776	0.00298173	503.3526761	251.6758381	99.85286578	0	0	0	0	0	0	0
0:26:14	-395.3270951	2515.224183	3.076351747	2.114467974	12.72648731	-1.590162996	-4.796698737	50.09140948	1003.038027	28.3	2116.922656	0.001908307	503.4067927	251.7028964	99.8529141	0	0	0	0	0	0	0
0:26:14	-395.3270951	2515.224183	3.076351747	2.114467974	12.72648731	-1.590162996	-4.796698737	50.09140948	1003.038027	28.3	2116.922656	0.001908307	503.4067927	251.7028964	99.8529141	0	0	0	0	0	0	0
0:26:14	-524.0559809	2493.823717	3.198665118	2.243379503	12.59559188	-1.239704318	-4.467087191	50.09450207	1003.034417	28.3	2118.86966	0.001221317	503.4414273	251.7202137	99.85294502	0	0	0	0	0	0	0
0:26:14	-519.2041878	2474.667499	3.392905675	2.307642882	12.4769388	-0.940930763	-4.175375802	50.09648132	1003.032107	28.3	2120.518462	0.000781643	503.4635935	251.7312967	99.85296482	0	0	0	0	0	0	0
0:26:14	-519.2041878	2474.667499	3.392905675	2.307642882	12.4769388	-0.940930763	-4.175375802	50.09648132	1003.032107	28.3	2120.518462	0.000781643	503.4635935	251.7312967	99.85296482	0	0	0	0	0	0	0
0:26:14	-526.1263602	2456.180519	3.526499632	2.513491445	12.36032083	-0.667275688	-3.895480514	50.09774805	1003.030628	28.3	2122.015016	0.000500251	503.4777798	251.7383899	99.85297748	0	0	0	0	0	0	0
0:26:14	-526.1263602	2456.180519	3.526499632	2.513491445	12.36032083	-0.667275688	-3.895480514	50.09774805	1003.030628	28.3	2122.015016	0.000500251	503.4777798	251.7383899	99.85297748	0	0	0	0	0	0	0
0:26:15	-553.6336705	2433.730052	3.693199765	2.791794524	12.22120533	-0.379176441	-3.578867529	50.09855875	1003.029682	28.3	2123.57993	0.000320161	503.4868591	251.7429295	99.85298559	0	0	0	0	0	0	0
0:26:15	-629.5069891	2407.167113	3.871727849	3.001948496	12.05977141	-0.089312922	-3.230195218	50.0990776	1003.029077	28.3	2125.167795	0.000204903	503.4926698	251.7458349	99.85299078	0	0	0	0	0	0	0
0:26:15	-629.5069891	2407.167113	3.871727849	3.001948496	12.05977141	-0.089312922	-3.230195218	50.0990776	1003.029077	28.3	2125.167795	0.000204903	503.4926698	251.7458349	99.85299078	0	0	0	0	0	0	0
0:26:15	-463.536593	2384.619913	3.892345824	3.003647037	11.9180537	0.15199973	-2.93256494	50.09940966	1003.028689	28.3	2126.459749	0.000131138	503.4963887	251.7476943	99.8529941	0	0	0	0	0	0	0
0:26:15	-523.9824995	2356.845864	3.977981327	3.123814104	11.75419437	0.385679827	-2.605881561	50.09962218	1003.028441	28.3	2127.740119	8.39E-05	503.4987688	251.7488844	99.85299622	0	0	0	0	0	0	0
0:26:15	-523.9824995	2356.845864	3.977981327	3.123814104	11.75419437	0.385679827	-2.605881561	50.09962218	1003.028441	28.3	2127.740119	8.39E-05	503.4987688	251.7488844	99.85299622	0	0	0	0	0	0	0
0:26:15	-467.1738397	2333.095073	4.059348049	2.976401026	11.6109244	0.578075089	-2.327604199	50.0997582	1003.028282	28.3	2128.766636	5.37E-05	503.500292	251.749646	99.85299758	0	0	0	0	0	0	0
0:26:15	-508.5419374	2309.130047	4.040262752	3.088136657	11.47675161	0.740768057	-2.072186688	50.09984525	1003.028181	28.3	2129.631287	3.44E-05	503.5012669	251.7501334	99.85299845	0	0	0	0	0	0	0
0:26:15	-508.5419374	2309.130047	4.040262752	3.088136657	11.47675161	0.740768057	-2.072186688	50.09984525	1003.028181	28.3	2129.631287	3.44E-05	503.5012669	251.7501334	99.85299845	0	0	0	0	0	0	0
0:26:15	-528.4411599	2286.05583	4.129328161	3.11384746	11.34352103	0.895651557	-1.82575948	50.09990096	1003.028116	28.3	2130.380384	2.20E-05	503.5018908	251.7504454	99.85299901	0	0	0	0	0	0	0
0:26:15	-577.3699824	2260.501491	4.104770023	3.262942375	11.19949346	0.960216996	-1.573366067	50.09993661	1003.028074	28.3	2131.052886	1.41E-05	503.5022901	251.7506451	99.85299937	0	0	0	0	0	0	0
0:26:15	-577.3699824	2260.501491	4.104770023	3.262942375	11.19949346	0.960216996	-1.573366067	50.09993661	1003.028074	28.3	2131.052886	1.41E-05	503.5022901	251.7506451	99.85299937	0	0	0	0	0	0	0
0:26:15	-513.3173487	2235.742274	3.945452815	3.28060312	11.06555582	0.959538878	-1.347114283	50.09995943	1003.028047	28.3	2131.592807	9.01E-06	503.5025457	251.7507728	99.85299959	0	0	0	0	0	0	0
0:26:15	-505.6791032	2209.795736	3.815409801	3.076745997	10.92963572	0.908544882	-1.134153141	50.09997404	1003.02803	28.3	2132.022396	5.77E-06	503.5027092	251.7508546	99.85299974	0	0	0	0	0	0	0
0:26:15	-505.6791032	2209.795736	3.815409801	3.076745997	10.92963572	0.908544882	-1.134153141	50.09997404	1003.02803	28.3	2132.022396	5.77E-06	503.5027092	251.7508546	99.85299974	0	0	0	0	0	0	0
0:26:15	-400.783906	2185.645071	3.600182273	2.850077438	10.80636686	0.838188724	-0.95213801	50.09998338	1003.204059	28.3	2132.326094	3.69E-06	503.5028139	251.750907	99.85299983	0	0	0	0	0	0	0
0:26:15	-455.8824599	2164.952005	3.454516655	2.80568956	10.70063479	0.766920784	-0.804088327	50.09998937	1003.316718	28.3	2130.82786	2.36E-06	503.5028809	251.7509405	99.85299989	0	0	0	0	0	0	0
0:26:15	-455.8824599	2164.952005	3.454516655	2.80568956	10.70063479	0.766920784	-0.804088327	50.09998937	1003.316718	28.3	2130.82786	2.36E-06	503.5028809	251.7509405	99.85299989	0	0	0	0	0	0	0
0:26:15	-414.6161343	2145.135963	3.165850659	2.553121319	10.60640627	0.688549301	-0.674536529	50.09999319	1003.38882	28.3	2123.29651	1.51E-06	503.5029238	251.7509619	99.85299993	0	0	0	0	0	0	0
0:26:15	-400.130486	2124.667817	2.672264422	2.180877644	10.52678001	0.599391553	-0.557423379	50.09999564	1003.434964	28.3	2110.690567	9.68E-07	503.5029512	251.7509756	99.85299996	0	0	0	0	0	0	0
0:26:15	-400.130486	2124.667817	2.672264422	2.180877644	10.52678001	0.599391553	-0.557423379	50.09999564	1003.434964	28.3	2110.690567	9.68E-07	503.5029512	251.7509756	99.85299996	0	0	0	0	0	0	0
0:26:15	-305.488711	2109.130323	2.27480923	1.806881692	10.46437921	0.530210594	-0.458710962	50.09999721	1003.464497	28.3	2100.102323	0.080000619	503.5029688	251.7509844	99.85299997	0	0	0	0	0	0	0
0:26:15	-215.354335	2096.652766	1.898317907	1.648244283	10.41660269	0.47321478	-0.379495016	50.09999822	1003.483398	28.3	2090.874846	0.195200396	503.50298	251.75099	99.85299998	0	0	0	0	0	0	0
0:26:15	-215.354335	2096.652766	1.898317907	1.648244283	10.41660269	0.47321478	-0.379495016	50.09999822	1003.483398	28.3	2090.874846	0.195200396	503.50298	251.75099	99.85299998	0	0	0	0	0	0	0
0:26:15	-194.1478144	2086.127891	1.613363461	1.652076341	10.37838572	0.424057459	-0.30311681	50.09999886	1003.495495	28.3	2081.939022	0.348928254	503.5029872	251.7509936	99.85299999	0	0	0	0	0	0	0
0:26:15	-175.6947612	2079.07125	1.463392615	1.420928858	10.35132686	0.390876774	-0.242394758	50.09999927	1003.503237	28.3	2076.111654	0.511314082	503.5029918	251.7509959	99.85299999	0	0	0	0	0	0	0
0:26:15	-175.6947612	2079.07125	1.463392615	1.420928858	10.35132686	0.390876774	-0.242394758	50.09999927	1003.503237	28.3	2076.111654	0.511314082	503.5029918	251.7509959	99.85299999	0	0	0	0	0	0	0
0:26:15	-126.2482472	2073.53432	1.323411273	1.154194469	10.33040919	0.364761135	-0.190812645	50.09999953	1003.508192	28.3	2071.569299	0.615241013	503.5029948	251.7509974	99.853	0	0	0	0	0	0	0
0:26:15	-57.0539982	2069.461845	1.203103215	1.05440446	10.31622188	0.345287127	-0.145360093	50.0999997	1003.511363	28.3	2067.843031	0.717754248	503.5029966	251.7509983	99.853	0	0	0	0	0	0	0
0:26:15	-57.0539982	2069.461845	1.203103215	1.05440446	10.31622188	0.345287127	-0.145360093	50.0999997	1003.511363	28.3	2067.843031	0.717754248	503.5029966	251.7509983	99.853	0	0	0	0	0	0	0
0:26:15	-41.76159885	2066.974581	1.142266058	1.001938855	10.30534201	0.333463761	-0.10211046	50.09999981	1003.513392	28.3	2065.37186	0.783362719	503.5029979	251.7509989	99.853	0	0	0	0	0	0	0
0:26:15	24.09661674	2064.988252	1.023850277	0.991360867	10.29837888	0.323776807	-0.064350694	50.09999988	1003.514691	28.3	2063.31707	0.82535214	503.5029986	251.7509993	99.853	0	0	0	0	0	0	0
0:26:16	24.09661674	2064.988252	1.023850277	0.991360867	10.29837888	0.323776807	-0.064350694	50.09999988	1003.514691	28.3	2063.31707	0.82535214	503.5029986	251.7509993	99.853	0	0	0	0	0	0	0
0:26:16	-4.166085289	2063.733401	1.019224177	0.889190955	10.29392249	0.317697157	-0.028904444	50.09999992	1003.515522	28.3	2062.002445	0.85222537	503.5029991	251.7509996	99.853	0	0	0	0	0	0	0
0:26:16	-132.9767346	2062.325657	0.973943473	0.951082211	10.29107039	0.31080618	0.002101156	50.09999995	1003.516054	28.3	2060.900405	0.869424237	503.5029994	251.7509997	99.853	0	0	0	0	0	0	0
0:26:16	-132.9767346	2062.325657	0.973943473	0.951082211	10.29107039	0.31080618	0.002101156	50.09999995	1003.516054	28.3	2060.900405	0.869424237	503.5029994	251.7509997	99.853	0	0	0	0	0	0	0
0:26:16	-88.59735013	2061.98046	0.997683823	0.814492615	10.28924505	0.309275955	0.02798474	50.09999997	1003.516395	28.3	2059.986299	0.880431511	503.5029996	251.7509998	99.853	0	0	0	0	0	0	0
0:26:16	-94.25498409	2061.838575	1.012877647	0.665395274	10.28807683	0.308496611	0.054710233	50.09999998	1003.516613	28.3	2059.410071	0.887476167	503.5029998	251.7509999	99.853	0	0	0	0	0	0	0
0:26:16	-94.25498409	2061.838575	1.012877647	0.665395274	10.28807683	0.308496611	0.054710233	50.09999998	1003.516613	28.3	2059.410071	0.887476167	503.5029998	251.7509999	99.853	0	0	0	0	0	0	0
0:26:16	-41.27234981	2062.175768	1.003081694	0.830932975	10.28732917	0.310317831	0.076934549	50.09999999	1003.516752	28.3	2059.046246	0.891984747	503.5029999	251.7509999	99.853	0	0	0	0	0	0	0
0:26:16	-62.05962388	2061.742771	0.974012284	0.887197104	10.28685067	0.308043412	0.097158112	50.09999999	1003.516841	28.3	2058.818997	0.894870238	503.5029999	251.751	99.853	0	0	0	0	0	0	0
0:26:16	-62.05962388	2061.742771	0.974012284	0.887197104	10.28685067	0.308043412	0.097158112	50.09999999	1003.516841	28.3	2058.818997	0.894870238	503.5029999	251.751	99.853	0	0	0	0	0	0	0
0:26:16	-51.00503928	2061.463254	0.969087862	0.978926147	10.28654443	0.306587784	0.114621191	50.09999999	1003.516898	28.3	2058.677558	0.896716952	503.5029999	251.751	99.853	0	0	0	0	0	0	0
0:26:16	69.48169486	2061.645562	0.981096232	0.896432734	10.28634843	0.307576182	0.132557563	50.1	1003.516935	28.3	2058.437197	0.91789885	503.503	251.751	99.853	0	0	0	0	0	0	0
0:26:16	69.48169486	2061.645562	0.981096232	0.896432734	10.28634843	0.307576182	0.132557563	50.1	1003.516935	28.3	2058.437197	0.91789885	503.503	251.751	99.853	0	0	0	0	0	0	0
0:26:16	111.2952447	2062.32008	0.971341588	0.75135695	10.286223	0.310888756	0.14739684	50.1	1003.516958	28.3	2058.163526	0.947455264	503.503	251.751	99.853	0	0	0	0	0	0	0
0:26:16	5.590476614	2062.009851	1.003058616	0.826348448	10.28614272	0.309328804	0.162893978	50.1	1002.955373	28.3	2057.998777	0.966371369	503.503	251.751	99.853	0	0	0	0	0	0	0
0:26:16	5.590476614	2062.009851	1.003058616	0.826348448	10.28614272	0.309328804	0.162893978	50.1	1002.955373	28.3	2057.998777	0.966371369	503.503	251.751	99.853	0	0	0	0	0	0	0
0:26:16	-36.98253497	2061.417585	0.963597515	0.865263007	10.28429134	0.306370435	0.175612146	50.1	1002.146679	28.3	2057.897497	0.978477676	503.503	251.751	99.853	0	0	0	0	0	0	0
0:26:16	-16.48506238	2061.057774	0.926942409	0.881608324	10.28310646	0.304717078	0.186631773	50.1	1001.629115	28.3	2057.836598	0.986225713	503.503	251.751	99.853	0	0	0	0	0	0	0
0:26:16	-16.48506238	2061.057774	0.926942409	0.881608324	10.28310646	0.304717078	0.186631773	50.1	1001.629115	28.3	2057.836598	0.986225713	503.503	251.751	99.853	0	0	0	0	0	0	0
0:26:16	-2.222279923	2061.074336	0.967603142	0.705909327	10.28234813	0.30493893	0.196524335	49.344	1001.297873	28.3	2057.801703	0.991184456	495.52144	247.7604	99.84544	0	0	0	0	0	0	0
0:26:16	-30.95345915	2060.943295	0.980146011	0.66070197	10.28086281	0.304400915	0.206135574	48.86016	1001.085879	28.3	2057.78521	0.994358052	490.4132416	245.206416	99.8406016	0	0	0	0	0	0	0
0:26:16	-30.95345915	2060.943295	0.980146011	0.66070197	10.28086281	0.304400915	0.206135574	48.86016	1001.085879	28.3	2057.78521	0.994358052	490.4132416	245.206416	99.8406016	0	0	0	0	0	0	0
0:26:16	-71.93021386	2060.477869	0.994053447	0.663049261	10.2791122	0.301936586	0.214566768	48.5505024	1000.950203	28.3	2057.688054	0.996389153	487.1439946	243.5718662	99.83750502	0	0	0	0	0	0	0
0:26:16	-18.22761687	2060.354876	1.001434206	0.740071527	10.2779918	0.301399415	0.222522731	48.35232154	1000.86337	28.3	2057.557435	0.997689058	485.0516766	242.5257544	99.83552322	0	0	0	0	0	0	0
0:26:16	-18.22761687	2060.354876	1.001434206	0.740071527	10.2779918	0.301399415	0.222522731	48.35232154	1000.86337	28.3	2057.557435	0.997689058	485.0516766	242.5257544	99.83552322	0	0	0	0	0	0	0
0:26:16	-5.870834796	2060.417961	0.946797892	0.745845777	10.27727476	0.301655626	0.229734548	48.22548578	1000.807797	28.3	2057.478678	0.998520997	483.712593	241.8562428	99.83425486	0	0	0	0	0	0	0
0:26:16	25.79350573	2059.613415	0.911430651	0.591061297	10.27681584	0.2976196	0.235430111	48.1443109	1000.77223	28.3	2057.176034	0.999053438	482.8555795	241.4277554	99.83344311	0	0	0	0	0	0	0
0:26:16	25.79350573	2059.613415	0.911430651	0.591061297	10.27681584	0.2976196	0.235430111	48.1443109	1000.77223	28.3	2057.176034	0.999053438	482.8555795	241.4277554	99.83344311	0	0	0	0	0	0	0
0:26:16	48.54288367	2060.205825	0.922395617	0.73367923	10.27652214	0.300636544	0.241235271	48.09235898	1000.749467	28.3	2056.988182	0.9993942	482.3070909	241.1535235	99.83292359	0	0	0	0	0	0	0
0:26:16	35.85944555	2060.085048	0.866293195	0.657034707	10.27633417	0.300087388	0.246230573	48.05910975	1000.734899	28.3	2056.872156	0.999612288	481.9560582	240.978015	99.8325911	0	0	0	0	0	0	0
0:26:16	35.85944555	2060.085048	0.866293195	0.657034707	10.27633417	0.300087388	0.246230573	48.05910975	1000.734899	28.3	2056.872156	0.999612288	481.9560582	240.978015	99.8325911	0	0	0	0	0	0	0
0:26:16	145.5465652	2060.383271	0.882707645	0.592102213	10.27621387	0.301615929	0.250507567	48.03783024	1000.725575	28.3	2056.31866	0.999751864	481.7313972	240.8656896	99.8323783	0	0	0	0	0	0	0
0:26:17	132.8078817	2060.206933	0.885052892	0.721265416	10.27613688	0.300594194	0.254484843	48.02421135	1000.719608	28.3	2055.971382	0.999841193	481.5876142	240.7938013	99.83224211	0	0	0	0	0	0	0
0:26:17	132.8078817	2060.206933	0.885052892	0.721265416	10.27613688	0.300594194	0.254484843	48.02421135	1000.719608	28.3	2055.971382	0.999841193	481.5876142	240.7938013	99.83224211	0	0	0	0	0	0	0
0:26:17	73.95032429	2059.975357	0.889353851	0.826929866	10.2760876	0.299420284	0.258310299	48.01549527	1000.715789	28.3	2055.756205	0.999898364	481.4955931	240.7477929	99.83215495	0	0	0	0	0	0	0
0:26:17	36.32728754	2059.833549	0.973466465	0.661075114	10.27425606	0.298628982	0.261638592	48.00991697	1000.713345	28.3	2055.624171	0.999934953	481.4366996	240.7183474	99.83209917	0	0	0	0	0	0	0
0:26:17	36.32728754	2059.833549	0.973466465	0.661075114	10.27425606	0.298628982	0.261638592	48.00991697	1000.713345	28.3	2055.624171	0.999934953	481.4366996	240.7183474	99.83209917	0	0	0	0	0	0	0
0:26:17	70.64082403	2059.769991	0.957338537	0.709088073	10.27308388	0.298282548	0.264848699	48.00634686	1000.711781	28.3	2055.549229	0.99995837	481.3990077	240.6995024	99.83206347	0	0	0	0	0	0	0
0:26:17	60.35644738	2059.270834	0.940976664	0.835816367	10.27233368	0.295660831	0.267423167	48.00406199	1000.71078	28.3	2055.504787	0.999973357	481.374885	240.6874415	99.83204062	0	0	0	0	0	0	0
0:26:17	60.35644738	2059.270834	0.940976664	0.835816367	10.27233368	0.295660831	0.267423167	48.00406199	1000.71078	28.3	2055.504787	0.999973357	481.374885	240.6874415	99.83204062	0	0	0	0	0	0	0
0:26:17	-40.82875368	2058.780254	0.951705065	0.871322475	10.27185356	0.293342932	0.269630827	48.00259967	1000.710139	28.3	2055.480744	0.999982948	481.3594464	240.6797226	99.832026	0	0	0	0	0	0	0
0:26:17	-7.079562354	2059.024403	0.956891242	0.729246384	10.27154628	0.294539476	0.271923729	48.00166379	1000.709729	28.3	2055.473596	0.999989087	481.3495657	240.6747824	99.83201664	0	0	0	0	0	0	0
0:26:17	-7.079562354	2059.024403	0.956891242	0.729246384	10.27154628	0.294539476	0.271923729	48.00166379	1000.709729	28.3	2055.473596	0.999989087	481.3495657	240.6747824	99.83201664	0	0	0	0	0	0	0
0:26:17	-67.48787991	2058.760738	0.943170395	0.908357686	10.27134962	0.293225265	0.273951187	48.00106483	1000.709467	28.3	2055.473901	0.999993016	481.343242	240.6716208	99.83201065	0	0	0	0	0	0	0
0:26:17	-93.17652314	2058.412272	0.944789053	0.832268919	10.26942376	0.29150417	0.27576876	48.00068149	1000.709299	28.3	2055.479177	0.99999553	481.3391949	240.6695973	99.83200681	0	0	0	0	0	0	0
0:26:17	-93.17652314	2058.412272	0.944789053	0.832268919	10.26942376	0.29150417	0.27576876	48.00068149	1000.709299	28.3	2055.479177	0.99999553	481.3391949	240.6695973	99.83200681	0	0	0	0	0	0	0
0:26:17	-6.24553481	2058.551374	0.924784994	0.713252108	10.2689912	0.292122668	0.277292006	48.00043615	1000.709191	28.3	2055.487273	0.999997139	481.3366047	240.6683023	99.83200436	0	0	0	0	0	0	0
0:26:17	32.56341772	2058.638439	0.964142396	0.772201349	10.26791437	0.292678508	0.278466884	48.00027914	1002.177562	28.3	2055.496215	0.999998169	481.334947	240.6674734	99.83200279	0	0	0	0	0	0	0
0:26:17	32.56341772	2058.638439	0.964142396	0.772201349	10.26791437	0.292678508	0.278466884	48.00027914	1002.177562	28.3	2055.496215	0.999998169	481.334947	240.6674734	99.83200279	0	0	0	0	0	0	0
0:26:17	-5.370212658	2058.193161	0.962771133	0.859528863	10.2672252	0.290554245	0.279378806	48.00017865	1003.11732	28.3	2055.505378	0.999998828	481.3338861	240.666943	99.83200179	0	0	0	0	0	0	0
0:26:17	-5.370212658	2058.193161	0.962771133	0.859528863	10.2672252	0.290554245	0.279378806	48.00017865	1003.11732	28.3	2055.505378	0.999998828	481.3338861	240.666943	99.83200179	0	0	0	0	0	0	0
0:26:17	-6.276415105	2057.815533	0.919799056	0.862671022	10.26650184	0.288628619	0.281126359	47.94103317	1004.103689	28.3	2055.526177	0.99999952	481.3327725	240.6663863	99.83200073	0	0	0	0	0	0	0
0:26:17	-6.276415105	2057.815533	0.919799056	0.862671022	10.26650184	0.288628619	0.281126359	47.94103317	1004.103689	28.3	2055.526177	0.99999952	481.3327725	240.6663863	99.83200073	0	0	0	0	0	0	0
0:26:17	-10.28726567	2058.343061	0.974431396	0.888509454	10.26712118	0.291202316	0.28180087	47.92626123	1004.350041	28.3	2055.537873	0.999999693	481.3324944	240.6662472	99.83200047	0	0	0	0	0	0	0
0:26:17	-11.81817003	2058.103639	0.891556093	0.667646051	10.26671755	0.290089482	0.282592557	47.91680719	1004.507706	28.3	2055.551839	0.999999803	481.3323164	240.6661582	99.8320003	0	0	0	0	0	0	0
0:26:17	-11.81817003	2058.103639	0.891556093	0.667646051	10.26671755	0.290089482	0.282592557	47.91680719	1004.507706	28.3	2055.551839	0.999999803	481.3323164	240.6661582	99.8320003	0	0	0	0	0	0	0
0:26:17	-23.84294882	2058.350609	0.9428759	0.869013473	10.26645923	0.291377269	0.283299236	47.9107566	1004.608612	28.3	2055.071937	0.999999874	481.3322025	240.6661013	99.83200019	0	0	0	0	0	0	0
0:26:17	-11.92936724	2058.58043	0.977800576	0.782568622	10.26629391	0.292521452	0.283911511	47.90688422	1004.673192	28.3	2054.77116	0.999999919	481.3321296	240.6660648	99.83200012	0	0	0	0	0	0	0
0:26:17	-11.92936724	2058.58043	0.977800576	0.782568622	10.26629391	0.292521452	0.283911511	47.90688422	1004.673192	28.3	2054.77116	0.999999919	481.3321296	240.6660648	99.83200012	0	0	0	0	0	0	0
0:26:17	-50.40915504	2058.628155	0.984392369	0.624363918	10.2661881	0.292773729	0.284663367	47.9044059	1004.714523	28.3	2054.588822	0.999999948	481.332083	240.6660415	99.83200008	0	0	0	0	0	0	0
0:26:17	-46.05085922	2057.965939	0.956011116	0.781592908	10.26612039	0.289495187	0.285144555	47.90281978	1004.740975	28.3	2054.475766	0.999999967	481.3320531	240.6660265	99.83200005	0	0	0	0	0	0	0
0:26:17	-46.05085922	2057.965939	0.956011116	0.781592908	10.26612039	0.289495187	0.285144555	47.90281978	1004.740975	28.3	2054.475766	0.999999967	481.3320531	240.6660265	99.83200005	0	0	0	0	0	0	0
0:26:17	-48.5106699	2058.124481	0.943887114	0.863819461	10.26607705	0.290196919	0.285652515	47.90180466	1004.757904	28.3	2054.40985	0.999999979	481.332034	240.666017	99.83200003	0	0	0	0	0	0	0
0:26:17	-23.86030874	2058.474348	0.923447753	0.816724455	10.26604931	0.292086028	0.28613761	47.90115498	1004.768738	28.3	2054.375704	0.999999986	481.3320217	240.6660109	99.83200002	0	0	0	0	0	0	0
0:26:18	-23.86030874	2058.474348	0.923447753	0.816724455	10.26604931	0.292086028	0.28613761	47.90115498	1004.768738	28.3	2054.375704	0.999999986	481.3320217	240.6660109	99.83200002	0	0	0	0	0	0	0
0:26:18	-48.10075759	2057.867503	0.945246562	0.801783651	10.26603156	0.289055058	0.28644807	47.90073919	1004.775673	28.3	2054.359891	0.999999991	481.3320139	240.666007	99.83200001	0	0	0	0	0	0	0
0:26:18	30.75067514	2058.147042	0.9610778	0.755581537	10.2660202	0.290435237	0.287006765	47.90047308	1004.78011	28.3	2054.35537	0.999999994	481.3320089	240.6660045	99.83200001	0	0	0	0	0	0	0
0:26:18	30.75067514	2058.147042	0.9610778	0.755581537	10.2660202	0.290435237	0.287006765	47.90047308	1004.78011	28.3	2054.35537	0.999999994	481.3320089	240.6660045	99.83200001	0	0	0	0	0	0	0
0:26:18	87.84535209	2058.378387	0.941089792	0.912252184	10.26601293	0.291598552	0.28716433	47.90030277	1004.782951	28.3	2054.306477	0.999999996	481.3320057	240.6660029	99.83200001	0	0	0	0	0	0	0
0:26:18	107.2754653	2058.827127	0.934337467	0.843921397	10.26600827	0.293863073	0.287465171	47.90019377	1004.784768	28.3	2054.280385	0.999999998	481.3320036	240.6660018	99.832	0	0	0	0	0	0	0
0:26:18	107.2754653	2058.827127	0.934337467	0.843921397	10.26600827	0.293863073	0.287465171	47.90019377	1004.784768	28.3	2054.280385	0.999999998	481.3320036	240.6660018	99.832	0	0	0	0	0	0	0
0:26:18	118.3387378	2059.128282	0.961935979	0.809149694	10.26600529	0.295432367	0.287657709	47.90012402	1004.785932	28.3	2054.270207	0.999999999	481.3320023	240.6660012	99.832	0	0	0	0	0	0	0
0:26:18	86.2211522	2058.37726	0.912959026	0.772575804	10.26600339	0.291596715	0.287780934	47.90007937	1004.786676	28.3	2054.269852	0.999999999	481.3320015	240.6660007	99.832	0	0	0	0	0	0	0
0:26:18	86.2211522	2058.37726	0.912959026	0.772575804	10.26600339	0.291596715	0.287780934	47.90007937	1004.786676	28.3	2054.269852	0.999999999	481.3320015	240.6660007	99.832	0	0	0	0	0	0	0
0:26:18	24.81537741	2058.164007	0.945173777	0.691088515	10.26600217	0.290461897	0.287859798	47.9000508	1004.787153	28.3	2054.276905	0.999999999	481.332001	240.6660005	99.832	0	0	0	0	0	0	0
0:26:18	-8.946998458	2058.041484	0.970151217	0.862576649	10.26600139	0.278775614	0.287710271	47.90003251	1004.787458	28.3	2054.287819	1	481.3320006	240.6660003	99.832	0	0	0	0	0	0	0
0:26:18	-8.946998458	2058.041484	0.970151217	0.862576649	10.26600139	0.278775614	0.287710271	47.90003251	1004.787458	28.3	2054.287819	1	481.3320006	240.6660003	99.832	0	0	0	0	0	0	0
0:26:18	-109.202519	2057.74767	0.924496779	0.776169056	10.26700089	0.188056393	0.282014573	47.90002081	1004.787653	28.3	2054.302644	1	481.3320004	240.6660002	99.832	0	0	0	0	0	0	0
0:26:18	-117.1412522	2057.724389	0.853557939	0.833748196	10.27204057	0.023796092	0.265769327	47.90001332	1004.077498	28.3	2054.317572	1	481.3320003	240.6660001	99.832	0	0	0	0	0	0	0
0:26:18	-117.1412522	2057.724389	0.853557939	0.833748196	10.27204057	0.023796092	0.265769327	47.90001332	1004.077498	28.3	2054.317572	1	481.3320003	240.6660001	99.832	0	0	0	0	0	0	0
0:26:18	-57.80356139	2057.894129	0.718637081	0.824198845	10.27906596	-0.182770501	0.238412369	47.90000852	1003.622999	28.3	2054.331366	1	481.3320002	240.6660001	99.832	0	0	0	0	0	0	0
0:26:18	25.58552071	2060.393882	0.692967732	0.864487261	10.29480222	-0.510733121	0.175343916	48.51200545	1003.332119	28.3	2054.357194	1	487.3944001	243.6972001	99.83812	0	0	0	0	0	0	0
0:26:18	25.58552071	2060.393882	0.692967732	0.864487261	10.29480222	-0.510733121	0.175343916	48.51200545	1003.332119	28.3	2054.357194	1	487.3944001	243.6972001	99.83812	0	0	0	0	0	0	0
0:26:18	-12.25990674	2062.253405	0.612419348	0.643111847	10.31227342	-0.837549197	0.101580106	48.90368349	1003.145956	28.3	2054.388004	1	491.2743361	245.637168	99.8420368	0	0	0	0	0	0	0
0:26:18	30.50205968	2065.062099	0.537748383	0.479991582	10.33489499	-1.195911486	0.003251268	49.15435743	1003.026812	28.3	2054.430403	1	493.7574951	246.8787475	99.84454355	0	0	0	0	0	0	0
0:26:18	30.50205968	2065.062099	0.537748383	0.479991582	10.33489499	-1.195911486	0.003251268	49.15435743	1003.026812	28.3	2054.430403	1	493.7574951	246.8787475	99.84454355	0	0	0	0	0	0	0
0:26:18	23.0573982	2069.201223	0.476318965	0.256874613	10.36421279	-1.595743351	-0.131079188	49.31478876	1002.95056	28.3	2054.495778	1	495.3467169	247.6733584	99.84614787	0	0	0	0	0	0	0
0:26:18	35.84641485	2073.843823	0.401324138	0.049279752	10.39501619	-1.998835745	-0.285210681	49.4174648	1002.901758	28.3	2054.579618	1	496.3638188	248.1819094	99.84717464	0	0	0	0	0	0	0
0:26:18	35.84641485	2073.843823	0.401324138	0.049279752	10.39501619	-1.998835745	-0.285210681	49.4174648	1002.901758	28.3	2054.579618	1	496.3638188	248.1819094	99.84717464	0	0	0	0	0	0	0
0:26:18	70.6622655	2078.436127	0.289007448	-0.037780959	10.42581036	-2.370254877	-0.439654836	49.48317748	1002.870525	28.3	2054.670675	1	497.014764	248.507382	99.84783177	0	0	0	0	0	0	0
0:26:18	70.6622655	2078.436127	0.289007448	-0.037780959	10.42581036	-2.370254877	-0.439654836	49.48317748	1002.870525	28.3	2054.670675	1	497.014764	248.507382	99.84783177	0	0	0	0	0	0	0
0:26:18	167.5772899	2086.238761	0.221124767	-0.212419814	10.46927863	-2.815843121	-0.655299095	49.52523358	1002.850536	28.3	2054.818632	1	497.431369	248.7156845	99.84825233	0	0	0	0	0	0	0
0:26:18	131.7679855	2093.169287	0.158679851	-0.077228681	10.51829832	-3.283019597	-0.899151421	49.55214949	1002.837743	28.3	2055.004605	1	497.6979961	248.8489981	99.84852149	0	0	0	0	0	0	0
0:26:18	131.7679855	2093.169287	0.158679851	-0.077228681	10.51829832	-3.283019597	-0.899151421	49.55214949	1002.837743	28.3	2055.004605	1	497.6979961	248.8489981	99.84852149	0	0	0	0	0	0	0
0:26:18	153.6693108	2101.079344	0.130115104	-0.283466356	10.56947093	-3.722732542	-1.149376909	49.56937568	1002.829556	28.3	2055.215947	1	497.8686375	248.9343188	99.84869376	0	0	0	0	0	0	0
0:26:19	128.5405989	2110.2339	0.095873667	-0.396258468	10.62430139	-4.169388827	-1.426361222	49.58040043	1002.824316	28.3	2055.481286	1	497.977848	248.988924	99.848804	0	0	0	0	0	0	0
0:26:19	128.5405989	2110.2339	0.095873667	-0.396258468	10.62430139	-4.169388827	-1.426361222	49.58040043	1002.824316	28.3	2055.481286	1	497.977848	248.988924	99.848804	0	0	0	0	0	0	0
0:26:19	207.1008233	2119.191976	-0.008200853	-0.575405419	10.68219289	-4.594048849	-1.705791182	49.58745628	1002.820962	28.3	2055.775543	1	498.0477427	249.0238714	99.84887456	0	0	0	0	0	0	0
0:26:19	198.7406069	2127.494345	-0.173648546	-0.726699468	10.73896345	-4.979071264	-1.973906356	49.59197202	1002.818816	28.3	2056.080068	1	498.0924753	249.0462377	99.84891972	0	0	0	0	0	0	0
0:26:19	198.7406069	2127.494345	-0.173648546	-0.726699468	10.73896345	-4.979071264	-1.973906356	49.59197202	1002.818816	28.3	2056.080068	1	498.0924753	249.0462377	99.84891972	0	0	0	0	0	0	0
0:26:19	276.4292284	2139.506501	-0.350095069	-0.67992766	10.81901661	-5.404325609	-2.289700068	49.59486209	1002.817442	28.3	2056.487123	1	498.1211042	249.0605521	99.84894862	0	0	0	0	0	0	0
0:26:19	279.9994662	2150.41112	-0.550420844	-0.867553702	10.89673063	-5.77752839	-2.574568044	49.59671174	1002.816563	28.3	2056.881999	1	498.1394267	249.0697134	99.84896712	0	0	0	0	0	0	0
0:26:19	279.9994662	2150.41112	-0.550420844	-0.867553702	10.89673063	-5.77752839	-2.574568044	49.59671174	1002.816563	28.3	2056.881999	1	498.1394267	249.0697134	99.84896712	0	0	0	0	0	0	0
0:26:19	170.6332984	2161.745037	-0.70598934	-0.934954369	10.9780676	-6.127818169	-2.854283548	49.59789551	1002.816	28.3	2057.328759	1	498.1511531	249.0755765	99.84897896	0	0	0	0	0	0	0
0:26:19	310.255951	2178.260784	-0.882753178	-0.905690796	11.08288327	-6.501843628	-3.180381471	49.59865313	1002.81564	28.3	2057.893966	0.964	498.158658	249.079329	99.84898653	0	0	0	0	0	0	0
0:26:19	310.255951	2178.260784	-0.882753178	-0.905690796	11.08288327	-6.501843628	-3.180381471	49.59865313	1002.81564	28.3	2057.893966	0.964	498.158658	249.079329	99.84898653	0	0	0	0	0	0	0
0:26:19	365.6886886	2195.438262	-1.036042034	-0.98388211	11.18884529	-6.834059922	-3.486964141	49.599138	1002.81541	28.3	2058.486058	0.94096	498.1634611	249.0817306	99.84899138	0	0	0	0	0	0	0
0:26:19	444.6636807	2213.447247	-1.167746902	-1.00940455	11.30090099	-7.14639835	-3.79125705	49.59944832	1002.815262	28.3	2059.148237	0.9262144	498.1665351	249.0832676	99.84899448	0	0	0	0	0	0	0
0:26:19	444.6636807	2213.447247	-1.167746902	-1.00940455	11.30090099	-7.14639835	-3.79125705	49.59944832	1002.815262	28.3	2059.148237	0.9262144	498.1665351	249.0832676	99.84899448	0	0	0	0	0	0	0
0:26:19	373.7515157	2233.856718	-1.334518017	-1.081578912	11.43297663	-7.469414944	-4.120164512	49.59964693	1002.815168	28.3	2059.972552	0.916777216	498.1685025	249.0842512	99.84899647	0	0	0	0	0	0	0
0:26:19	416.26133	2255.54986	-1.547851531	-1.310770504	11.56682504	-7.760145564	-4.436225288	49.59977403	1002.686947	28.3	2060.857233	0.910737418	498.1697616	249.0848808	99.84899774	0	0	0	0	0	0	0
0:26:19	416.26133	2255.54986	-1.547851531	-1.310770504	11.56682504	-7.760145564	-4.436225288	49.59977403	1002.686947	28.3	2060.857233	0.910737418	498.1697616	249.0848808	99.84899774	0	0	0	0	0	0	0
0:26:19	505.9392112	2275.98351	-1.71910498	-1.475093122	11.69352803	-8.021293161	-4.732104184	49.59985538	1002.604886	28.3	2061.773749	0.906871948	498.1705674	249.0852837	99.84899855	0	0	0	0	0	0	0
0:26:19	484.9581752	2301.253287	-1.895507187	-1.549659598	11.85205794	-8.289587623	-5.058386678	49.59990744	1002.552367	28.3	2062.94232	0.868398047	498.1710831	249.0855416	99.84899907	0	0	0	0	0	0	0
0:26:19	484.9581752	2301.253287	-1.895507187	-1.549659598	11.85205794	-8.289587623	-5.058386678	49.59990744	1002.552367	28.3	2062.94232	0.868398047	498.1710831	249.0855416	99.84899907	0	0	0	0	0	0	0
0:26:19	534.8418721	2325.316863	-2.0188046	-1.710422143	11.99723708	-8.510416079	-5.345967474	49.59994076	1002.518755	28.3	2064.068244	0.84377475	498.1714132	249.0857066	99.84899941	0	0	0	0	0	0	0
0:26:19	552.0613182	2354.655233	-2.077114944	-1.859790171	12.17295173	-8.72962629	-5.666979183	49.59996209	1002.497243	28.3	2065.540356	0.79201584	498.1716245	249.0858122	99.84899962	0	0	0	0	0	0	0
0:26:19	590.8238436	2381.486029	-2.142873564	-1.86066571	12.32984911	-8.902240826	-5.944226677	49.59997574	1002.483476	28.3	2066.934228	0.758890138	498.1717597	249.0858798	99.84899976	0	0	0	0	0	0	0
0:26:19	590.8238436	2381.486029	-2.142873564	-1.86066571	12.32984911	-8.902240826	-5.944226677	49.59997574	1002.483476	28.3	2066.934228	0.758890138	498.1717597	249.0858798	99.84899976	0	0	0	0	0	0	0
0:26:19	686.6779799	2409.200378	-2.067919081	-1.817866054	12.48354343	-9.041594129	-6.209345073	49.59998447	1002.474664	28.3	2068.445146	0.717689688	498.1718462	249.0859231	99.84899984	0	0	0	0	0	0	0
0:26:19	683.3303071	2437.900882	-1.979668212	-1.625594275	12.64410779	-9.156780242	-6.476980847	49.59999006	1002.469025	28.3	2070.202253	0.6753214	498.1719016	249.0859508	99.8489999	0	0	0	0	0	0	0
0:26:19	683.3303071	2437.900882	-1.979668212	-1.625594275	12.64410779	-9.156780242	-6.476980847	49.59999006	1002.469025	28.3	2070.202253	0.6753214	498.1719016	249.0859508	99.8489999	0	0	0	0	0	0	0
0:26:19	615.1904766	2465.245085	-1.925507656	-1.585660336	12.79806899	-9.234659355	-6.723347742	49.59999364	1002.465416	28.3	2072.034042	0.628205696	498.171937	249.0859685	99.84899994	0	0	0	0	0	0	0
0:26:19	630.020585	2489.763054	-1.9150849	-1.660182615	12.93584415	-9.272661987	-6.933102555	49.59999593	1002.463106	28.3	2073.763947	0.582051646	498.1719597	249.0859798	99.84899996	0	0	0	0	0	0	0
0:26:19	630.020585	2489.763054	-1.9150849	-1.660182615	12.93584415	-9.272661987	-6.933102555	49.59999593	1002.463106	28.3	2073.763947	0.582051646	498.1719597	249.0859798	99.84899996	0	0	0	0	0	0	0
0:26:19	538.9386944	2519.027515	-1.787814336	-1.433076874	13.09210026	-9.155023672	-7.148025635	49.59999739	1002.461628	28.3	2075.998206	0.532513053	498.1719742	249.0859871	99.84899997	0	0	0	0	0	0	0
0:26:19	454.8864444	2544.055369	-1.494481175	-1.312089199	13.22138416	-8.95185515	-7.314176407	49.59999833	1002.460682	28.3	2078.050052	0.484808354	498.1719835	249.0859917	99.84899998	0	0	0	0	0	0	0
0:26:20	454.8864444	2544.055369	-1.494481175	-1.312089199	13.22138416	-8.95185515	-7.314176407	49.59999833	1002.460682	28.3	2078.050052	0.484808354	498.1719835	249.0859917	99.84899998	0	0	0	0	0	0	0
0:26:20	469.5139644	2567.063396	-1.119907952	-1.247617087	13.32856587	-8.648787296	-7.4391529	49.59999893	1002.460076	28.3	2080.110473	0.454277347	498.1719894	249.0859947	99.84899999	0	0	0	0	0	0	0
0:26:20	437.0952172	2587.724814	-0.693181089	-0.818394936	13.41532215	-8.256783869	-7.522737856	49.59999932	1002.459689	28.3	2082.282743	0.398737502	498.1719932	249.0859966	99.84899999	0	0	0	0	0	0	0
0:26:20	437.0952172	2587.724814	-0.693181089	-0.818394936	13.41532215	-8.256783869	-7.522737856	49.59999932	1002.459689	28.3	2082.282743	0.398737502	498.1719932	249.0859966	99.84899999	0	0	0	0	0	0	0
0:26:20	278.603139	2603.964961	-0.201675897	-0.516172759	13.47864618	-7.784821676	-7.557712228	49.59999956	1002.459441	28.3	2084.759355	0.363192001	498.1719957	249.0859978	99.849	0	0	0	0	0	0	0
0:26:20	220.377289	2616.497455	0.157847426	-0.207670566	13.51721355	-7.307125873	-7.550535826	49.59999972	1002.459282	28.3	2087.220547	0.304442881	498.1719972	249.0859986	99.849	0	0	0	0	0	0	0
0:26:20	220.377289	2616.497455	0.157847426	-0.207670566	13.51721355	-7.307125873	-7.550535826	49.59999972	1002.459282	28.3	2087.220547	0.304442881	498.1719972	249.0859986	99.849	0	0	0	0	0	0	0
0:26:20	130.8979449	2624.053651	0.464982353	0.020370838	13.53665667	-6.867400559	-7.513422929	49.59999982	1002.459181	28.3	2089.58111	0.266843444	498.1719982	249.0859991	99.849	0	0	0	0	0	0	0
0:26:20	57.83724477	2626.495937	0.689988706	0.468237336	13.53262027	-6.350256358	-7.414430674	49.59999989	1002.459116	28.3	2092.257231	0.170779804	498.1719989	249.0859994	99.849	0	0	0	0	0	0	0
0:26:20	57.83724477	2626.495937	0.689988706	0.468237336	13.53262027	-6.350256358	-7.414430674	49.59999989	1002.459116	28.3	2092.257231	0.170779804	498.1719989	249.0859994	99.849	0	0	0	0	0	0	0
0:26:20	28.13411665	2627.00624	0.917232772	0.622311895	13.51615697	-5.886724069	-7.300675632	49.59999993	1002.459074	28.3	2094.650308	0.109299075	498.1719993	249.0859996	99.849	0	0	0	0	0	0	0
0:26:20	-40.90528534	2624.489553	1.067428974	0.931519613	13.48858046	-5.428543404	-7.155832404	49.59999995	1002.459047	28.3	2097.039797	0.069951408	498.1719995	249.0859998	99.849	0	0	0	0	0	0	0
0:26:20	-40.90528534	2624.489553	1.067428974	0.931519613	13.48858046	-5.428543404	-7.155832404	49.59999995	1002.459047	28.3	2097.039797	0.069951408	498.1719995	249.0859998	99.849	0	0	0	0	0	0	0
0:26:20	-85.09518262	2619.712834	1.325514543	1.266732552	13.4452915	-4.944227779	-6.967532739	49.59999997	1002.45903	28.3	2099.57383	0.044768901	498.1719997	249.0859999	99.849	0	0	0	0	0	0	0
0:26:20	-68.46875688	2613.156654	1.544929308	1.485828833	13.39334656	-4.480065778	-6.759380953	49.59999998	1003.038619	28.3	2102.015531	0.028652097	498.1719998	249.0859999	99.849	0	0	0	0	0	0	0
0:26:20	-68.46875688	2613.156654	1.544929308	1.485828833	13.39334656	-4.480065778	-6.759380953	49.59999998	1003.038619	28.3	2102.015531	0.028652097	498.1719998	249.0859999	99.849	0	0	0	0	0	0	0
0:26:20	-78.1880444	2606.833378	1.723314757	1.566530453	13.3387018	-4.066722098	-6.55660381	49.59999999	1003.873236	28.3	2104.18638	0.018337342	498.1719999	249.0859999	99.849	0	0	0	0	0	0	0
0:26:20	-177.4767884	2595.903482	1.997321444	1.69125949	13.25764915	-3.606022143	-6.287066438	49.57999999	1004.407391	28.3	2106.695403	0.011735899	498.2317999	249.1158	99.849	0	0	0	0	0	0	0
0:26:20	-177.4767884	2595.903482	1.997321444	1.69125949	13.25764915	-3.606022143	-6.287066438	49.57999999	1004.407391	28.3	2106.695403	0.011735899	498.2317999	249.1158	99.849	0	0	0	0	0	0	0
0:26:20	-245.5536646	2584.152189	2.177045724	1.761926074	13.18025546	-3.212974171	-6.03868252	49.55119999	1004.74925	28.3	2108.867498	0.007510975	498.317912	249.158712	99.849	0	0	0	0	0	0	0
0:26:20	-270.0946653	2572.209401	2.412549264	1.875872687	13.09768349	-2.84034347	-5.789476813	49.532768	1004.96804	28.3	2110.894279	0.004807024	498.3730236	249.1861757	99.849	0	0	0	0	0	0	0
0:26:20	-270.0946653	2572.209401	2.412549264	1.875872687	13.09768349	-2.84034347	-5.789476813	49.532768	1004.96804	28.3	2110.894279	0.004807024	498.3730236	249.1861757	99.849	0	0	0	0	0	0	0
0:26:20	-311.1769058	2558.817496	2.690431529	2.11823852	13.00583743	-2.477419821	-5.52738516	49.52097152	1005.108066	28.3	2112.874058	0.003076495	498.4082951	249.2037524	99.849	0	0	0	0	0	0	0
0:26:20	-360.1102197	2541.757678	2.812276178	2.085672653	12.89725596	-2.103828685	-5.229446503	49.51342177	1005.197682	28.3	2114.949957	0.001968957	498.4308689	249.2150016	99.849	0	0	0	0	0	0	0
0:26:20	-360.1102197	2541.757678	2.812276178	2.085672653	12.89725596	-2.103828685	-5.229446503	49.51342177	1005.197682	28.3	2114.949957	0.001968957	498.4308689	249.2150016	99.849	0	0	0	0	0	0	0
0:26:20	-403.5337406	2524.533474	2.975616754	2.115310498	12.78708381	-1.749410359	-4.933845762	49.50858993	1005.255037	28.3	2116.889693	0.001260133	498.4453161	249.222201	99.849	0	0	0	0	0	0	0
0:26:20	-388.159874	2508.024863	3.143114723	2.266918719	12.68097364	-1.438982629	-4.660541287	49.50549756	1005.291743	28.3	2118.595643	0.000806485	498.4545623	249.2268086	99.849	0	0	0	0	0	0	0
0:26:20	-388.159874	2508.024863	3.143114723	2.266918719	12.68097364	-1.438982629	-4.660541287	49.50549756	1005.291743	28.3	2118.595643	0.000806485	498.4545623	249.2268086	99.849	0	0	0	0	0	0	0
0:26:20	-395.7893594	2486.782032	3.317313423	2.46926798	12.54898313	-1.098348883	-4.333786424	49.50351844	1005.315236	28.3	2120.475132	0.00051615	498.4604799	249.2297575	99.849	0	0	0	0	0	0	0
0:26:20	-431.88319	2467.080101	3.41340059	2.452211507	12.4310692	-0.808903285	-4.041663311	49.5022518	1005.330271	28.3	2122.079364	0.000330336	498.4642671	249.2316448	99.849	0	0	0	0	0	0	0
0:26:20	-431.88319	2467.080101	3.41340059	2.452211507	12.4310692	-0.808903285	-4.041663311	49.5022518	1005.330271	28.3	2122.079364	0.000330336	498.4642671	249.2316448	99.849	0	0	0	0	0	0	0
0:26:20	-503.8454016	2446.486144	3.473816378	2.688455365	12.30752429	-0.534938102	-3.749624519	49.50144115	1005.339893	28.3	2123.586393	0.000211415	498.466691	249.2328527	99.849	0	0	0	0	0	0	0
0:26:20	-503.8454016	2446.486144	3.473816378	2.688455365	12.30752429	-0.534938102	-3.749624519	49.50144115	1005.339893	28.3	2123.586393	0.000211415	498.466691	249.2328527	99.849	0	0	0	0	0	0	0
0:26:21	-317.619177	2425.663932	3.629842482	2.684091433	12.16745555	-0.252280386	-3.438919692	49.50092234	1005.346052	28.3	2125.080572	0.000135306	498.4682422	249.2336257	99.849	0	0	0	0	0	0	0
0:26:21	-306.7408333	2399.705037	3.785099188	2.754498517	12.00669155	0.027100553	-3.098268603	49.5005903	1005.349993	28.3	2126.589646	8.66E-05	498.469235	249.2341205	99.849	0	0	0	0	0	0	0
0:26:21	-306.7408333	2399.705037	3.785099188	2.754498517	12.00669155	0.027100553	-3.098268603	49.5005903	1005.349993	28.3	2126.589646	8.66E-05	498.469235	249.2341205	99.849	0	0	0	0	0	0	0
0:26:21	-424.8686533	2375.394784	3.954623481	2.923039051	11.86428259	0.250624354	-2.804411906	49.50037779	1005.352516	28.3	2127.824293	5.54E-05	498.4698704	249.2344371	99.849	0	0	0	0	0	0	0
0:26:21	-495.2820181	2351.203461	4.003359028	2.893784993	11.72222086	0.450119587	-2.52206362	49.50024179	1005.35413	28.3	2128.920988	3.55E-05	498.4702771	249.2346397	99.849	0	0	0	0	0	0	0
0:26:21	-495.2820181	2351.203461	4.003359028	2.893784993	11.72222086	0.450119587	-2.52206362	49.50024179	1005.35413	28.3	2128.920988	3.55E-05	498.4702771	249.2346397	99.849	0	0	0	0	0	0	0
0:26:21	-522.7411316	2324.871055	4.030989778	3.081062395	11.57102135	0.638076535	-2.233680717	49.50015474	1005.355163	28.3	2129.937112	2.27E-05	498.4705373	249.2347694	99.849	0	0	0	0	0	0	0
0:26:21	-479.5611242	2299.593035	4.066713458	3.127639933	11.42517366	0.809528983	-1.962835659	49.50009904	1005.355824	28.3	2130.801632	1.45E-05	498.4707039	249.2348524	99.849	0	0	0	0	0	0	0
0:26:21	-479.5611242	2299.593035	4.066713458	3.127639933	11.42517366	0.809528983	-1.962835659	49.50009904	1005.355824	28.3	2130.801632	1.45E-05	498.4707039	249.2348524	99.849	0	0	0	0	0	0	0
0:26:21	-475.1152795	2277.677743	4.196736613	3.111649557	11.29283114	0.942818549	-1.726374822	49.50006338	1005.356248	28.3	2131.494284	9.30E-06	498.4708105	249.2349056	99.849	0	0	0	0	0	0	0
0:26:21	-462.8911389	2250.058635	4.045551432	2.950375717	11.14353193	0.965003871	-1.470759886	49.50004056	1005.356518	28.3	2132.135142	5.95E-06	498.4708787	249.2349396	99.849	0	0	0	0	0	0	0
0:26:21	-462.8911389	2250.058635	4.045551432	2.950375717	11.14353193	0.965003871	-1.470759886	49.50004056	1005.356518	28.3	2132.135142	5.95E-06	498.4708787	249.2349396	99.849	0	0	0	0	0	0	0
0:26:21	-431.3107289	2226.020087	3.868512917	2.970720459	11.01446044	0.947322478	-1.260086327	49.50002596	1005.356692	28.3	2132.615611	3.81E-06	498.4709224	249.2349613	99.849	0	0	0	0	0	0	0
0:26:21	-337.8453465	2204.009575	3.718248267	2.754861094	10.89597468	0.896646386	-1.072775249	49.50001662	1005.356803	28.3	2132.980951	2.44E-06	498.4709503	249.2349752	99.849	0	0	0	0	0	0	0
0:26:21	-337.8453465	2204.009575	3.718248267	2.754861094	10.89597468	0.896646386	-1.072775249	49.50001662	1005.356803	28.3	2132.980951	2.44E-06	498.4709503	249.2349752	99.849	0	0	0	0	0	0	0
0:26:21	-427.1369018	2182.135448	3.591118891	2.7997911	10.78466379	0.831613687	-0.91193616	49.50001063	1004.189034	28.3	2133.238849	1.56E-06	498.4709682	249.2349842	99.849	0	0	0	0	0	0	0
0:26:21	-427.1369018	2182.135448	3.591118891	2.7997911	10.78466379	0.831613687	-0.91193616	49.50001063	1004.189034	28.3	2133.238849	1.56E-06	498.4709682	249.2349842	99.849	0	0	0	0	0	0	0
0:26:21	-329.7951371	2155.856287	3.18535609	2.466906304	10.66018483	0.72859276	-0.743039142	49.54000681	1003.441662	28.3	2124.562463	9.98E-07	498.4709797	249.2349899	99.849	0	0	0	0	0	0	0
0:26:21	-322.0503278	2134.007744	2.683467898	2.125620034	10.56719829	0.637539366	-0.612585051	49.59760436	1002.963343	28.3	2113.979696	6.39E-07	498.470987	249.2349935	99.849	0	0	0	0	0	0	0
0:26:21	-322.0503278	2134.007744	2.683467898	2.125620034	10.56719829	0.637539366	-0.612585051	49.59760436	1002.963343	28.3	2113.979696	6.39E-07	498.470987	249.2349935	99.849	0	0	0	0	0	0	0
0:26:21	-243.3112498	2116.186276	2.273659454	1.884476822	10.49484691	0.560025194	-0.506654433	49.63446679	1002.65722	28.3	2103.368326	4.09E-07	498.4709917	249.2349958	99.849	0	0	0	0	0	0	0
0:26:21	-197.3295198	2101.139857	1.908982051	1.570545166	10.43530202	0.492176124	-0.410338837	49.65805874	1002.461301	28.3	2092.580368	0.180000262	498.4709947	249.2349973	99.849	0	0	0	0	0	0	0
0:26:21	-197.3295198	2101.139857	1.908982051	1.570545166	10.43530202	0.492176124	-0.410338837	49.65805874	1002.461301	28.3	2092.580368	0.180000262	498.4709947	249.2349973	99.849	0	0	0	0	0	0	0
0:26:21	-224.6920527	2089.646188	1.668948513	1.177428906	10.39299329	0.43947272	-0.332376856	49.6731576	1002.335912	28.3	2084.168116	0.295200168	498.4709966	249.2349983	99.849	0	0	0	0	0	0	0
0:26:21	-137.5605937	2081.56328	1.484007048	1.1951945	10.36247571	0.402022541	-0.266161188	49.68282086	1002.255664	28.3	2077.870794	0.440928107	498.4709978	249.2349989	99.849	0	0	0	0	0	0	0
0:26:21	-137.5605937	2081.56328	1.484007048	1.1951945	10.36247571	0.402022541	-0.266161188	49.68282086	1002.255664	28.3	2077.870794	0.440928107	498.4709978	249.2349989	99.849	0	0	0	0	0	0	0
0:26:21	-75.06713999	2075.741059	1.413804511	1.17604448	10.33934445	0.374854426	-0.20582316	49.68900535	1002.204305	28.3	2072.498508	0.534193989	498.4709986	249.2349993	99.849	0	0	0	0	0	0	0
0:26:21	-75.06713999	2075.741059	1.413804511	1.17604448	10.33934445	0.374854426	-0.20582316	49.68900535	1002.204305	28.3	2072.498508	0.534193989	498.4709986	249.2349993	99.849	0	0	0	0	0	0	0
0:26:21	-68.11524959	2071.867638	1.303674887	0.847868467	10.32094045	0.356746833	-0.154246822	49.69296342	1002.171435	28.3	2069.064845	0.629884153	498.4709991	249.2349996	99.849	0	0	0	0	0	0	0
0:26:21	-124.2341197	2067.736728	1.220111928	0.871315819	10.30836189	0.336797973	-0.107277966	49.69549659	1002.150398	28.3	2065.681341	0.691125858	498.4709994	249.2349997	99.849	0	0	0	0	0	0	0
0:26:21	-124.2341197	2067.736728	1.220111928	0.871315819	10.30836189	0.336797973	-0.107277966	49.69549659	1002.150398	28.3	2065.681341	0.691125858	498.4709994	249.2349997	99.849	0	0	0	0	0	0	0
0:26:21	-109.6133566	2065.623186	1.208151634	0.922122124	10.30031161	0.326590703	-0.067457898	49.69711782	1002.136935	28.3	2063.520338	0.766320549	498.4709996	249.2349998	99.849	0	0	0	0	0	0	0
0:26:22	-109.6133566	2065.623186	1.208151634	0.922122124	10.30031161	0.326590703	-0.067457898	49.69711782	1002.136935	28.3	2063.520338	0.766320549	498.4709996	249.2349998	99.849	0	0	0	0	0	0	0
0:26:22	-32.9782946	2063.749615	1.084125636	0.895750528	10.29332754	0.31764644	-0.013098444	49.69852432	1002.125255	28.3	2061.654189	0.831556121	498.4709998	249.2349999	99.849	0	0	0	0	0	0	0
0:26:22	-0.137635677	2063.595292	1.091300509	0.941600422	10.29186203	0.316917152	0.001721245	49.69881946	1002.122804	28.3	2061.263951	0.845244897	498.4709998	249.2349999	99.849	0	0	0	0	0	0	0
0:26:22	-0.137635677	2063.595292	1.091300509	0.941600422	10.29186203	0.316917152	0.001721245	49.69881946	1002.122804	28.3	2061.263951	0.845244897	498.4709998	249.2349999	99.849	0	0	0	0	0	0	0
0:26:22	45.75455317	2063.110667	1.054552326	0.77110427	10.2897517	0.314666977	0.031701597	49.69924445	1002.119274	28.3	2060.706769	0.864956734	498.4709999	249.235	99.849	0	0	0	0	0	0	0
0:26:22	-7.443565973	2062.748027	1.041673489	0.843626733	10.28840109	0.312946865	0.057809022	49.69951645	1002.117016	28.3	2060.354252	0.87757231	498.4709999	249.235	99.849	0	0	0	0	0	0	0
0:26:22	-7.443565973	2062.748027	1.041673489	0.843626733	10.28840109	0.312946865	0.057809022	49.69951645	1002.117016	28.3	2060.354252	0.87757231	498.4709999	249.235	99.849	0	0	0	0	0	0	0
0:26:22	-140.9219622	2061.900177	1.038951033	0.912841109	10.2875367	0.308765994	0.081957774	49.69969053	1002.11557	28.3	2060.106761	0.885646278	498.471	249.235	99.849	0	0	0	0	0	0	0
0:26:22	-82.45669582	2062.451073	1.017488661	0.86329831	10.28698349	0.311570236	0.103292975	49.69980194	1002.114645	28.3	2059.953567	0.890813618	498.471	249.235	99.849	0	0	0	0	0	0	0
0:26:22	-82.45669582	2062.451073	1.017488661	0.86329831	10.28698349	0.311570236	0.103292975	49.69980194	1002.114645	28.3	2059.953567	0.890813618	498.471	249.235	99.849	0	0	0	0	0	0	0
0:26:22	-70.99588533	2062.248527	0.990272743	0.940630918	10.28662943	0.310684951	0.120947504	49.69987324	1002.114053	28.3	2059.850723	0.894120716	498.471	249.235	99.849	0	0	0	0	0	0	0
0:26:22	-70.99588533	2062.248527	0.990272743	0.940630918	10.28662943	0.310684951	0.120947504	49.69987324	1002.114053	28.3	2059.850723	0.894120716	498.471	249.235	99.849	0	0	0	0	0	0	0
0:26:22	-82.99964661	2062.011217	0.986334556	0.871923788	10.28640284	0.309398369	0.139206403	49.69991887	1002.113674	28.3	2059.792183	0.896237258	498.471	249.235	99.849	0	0	0	0	0	0	0
0:26:22	-3.13069383	2062.234859	0.979054116	0.840071224	10.28625782	0.310454956	0.155972098	49.69994808	1002.113431	28.3	2059.759437	0.897591845	498.471	249.235	99.849	0	0	0	0	0	0	0
0:26:22	-3.13069383	2062.234859	0.979054116	0.840071224	10.28625782	0.310454956	0.155972098	49.69994808	1002.113431	28.3	2059.759437	0.897591845	498.471	249.235	99.849	0	0	0	0	0	0	0
0:26:22	-18.30836405	2062.23999	0.987474634	0.678645583	10.286165	0.310531172	0.170622143	49.69996677	1002.189956	28.3	2059.74276	0.898458781	498.471	249.235	99.849	0	0	0	0	0	0	0
0:26:22	-13.09723299	2062.491673	0.992863766	0.763013173	10.2861056	0.31181995	0.184158171	49.69997873	1002.238932	28.3	2059.737206	0.89901362	498.471	249.235	99.849	0	0	0	0	0	0	0
0:26:22	-13.09723299	2062.491673	0.992863766	0.763013173	10.2861056	0.31181995	0.184158171	49.69997873	1002.238932	28.3	2059.737206	0.89901362	498.471	249.235	99.849	0	0	0	0	0	0	0
0:26:22	-19.98674912	2061.526151	0.96807281	0.815448431	10.28606758	0.306924768	0.19602123	48.94398639	1002.270276	28.3	2059.239492	0.899368717	490.86312	245.43124	99.84144	0	0	0	0	0	0	0
0:26:22	-89.27571943	2060.993777	1.020286598	0.837606996	10.28604325	0.304311852	0.205613587	48.46015129	1002.290337	28.3	2058.924595	0.899595979	485.9940768	242.9968336	99.8366016	0	0	0	0	0	0	0
0:26:22	-89.27571943	2060.993777	1.020286598	0.837606996	10.28604325	0.304311852	0.205613587	48.46015129	1002.290337	28.3	2058.924595	0.899595979	485.9940768	242.9968336	99.8366016	0	0	0	0	0	0	0
0:26:22	-141.6597404	2061.556097	0.996423423	0.799948477	10.28602768	0.307239585	0.214672696	48.15049683	1002.303176	28.3	2058.730581	0.899741426	482.8778892	241.4388135	99.83350502	0	0	0	0	0	0	0
0:26:22	-141.9883139	2061.134742	0.987190991	0.804007025	10.28601772	0.305113334	0.223310525	47.95231797	1002.311392	28.3	2058.613692	0.899834513	480.8835291	240.4416806	99.83152322	0	0	0	0	0	0	0
0:26:22	-141.9883139	2061.134742	0.987190991	0.804007025	10.28601772	0.305113334	0.223310525	47.95231797	1002.311392	28.3	2058.613692	0.899834513	480.8835291	240.4416806	99.83152322	0	0	0	0	0	0	0
0:26:22	-151.8918409	2060.743275	0.970882234	0.696004496	10.28601134	0.303152534	0.230838736	47.8254835	1002.316651	28.3	2058.543643	0.899894088	479.6071386	239.8035156	99.83025486	0	0	0	0	0	0	0
0:26:22	-104.3866982	2060.655776	0.93388463	0.781842878	10.28600726	0.302817622	0.237056791	47.74430944	1002.320017	28.3	2058.501771	0.899932216	478.7902487	239.39509	99.82944311	0	0	0	0	0	0	0
0:26:22	-104.3866982	2060.655776	0.93388463	0.781842878	10.28600726	0.302817622	0.237056791	47.74430944	1002.320017	28.3	2058.501771	0.899932216	478.7902487	239.39509	99.82944311	0	0	0	0	0	0	0
0:26:22	-45.82716683	2060.908897	0.958566163	0.755099442	10.28600464	0.304043278	0.243596346	47.69235804	1002.322171	28.3	2058.481014	0.899956619	478.2674392	239.1336976	99.82892359	0	0	0	0	0	0	0
0:26:22	21.47541323	2061.377934	0.981002344	0.723463643	10.28420297	0.306307698	0.249181662	47.65910915	1002.323549	28.3	2058.471769	0.899972236	477.9328411	238.9664065	99.8285911	0	0	0	0	0	0	0
0:26:22	21.47541323	2061.377934	0.981002344	0.723463643	10.28420297	0.306307698	0.249181662	47.65910915	1002.323549	28.3	2058.471769	0.899972236	477.9328411	238.9664065	99.8285911	0	0	0	0	0	0	0
0:26:22	-84.35517553	2061.031158	1.0392015	0.479736731	10.2830499	0.304516927	0.253836263	47.63782985	1002.324432	28.3	2058.470372	0.899982231	477.7186983	238.8593401	99.8283783	0	0	0	0	0	0	0
0:26:22	-84.35517553	2061.031158	1.0392015	0.479736731	10.2830499	0.304516927	0.253836263	47.63782985	1002.324432	28.3	2058.470372	0.899982231	477.7186983	238.8593401	99.8283783	0	0	0	0	0	0	0
0:26:23	-27.2426415	2060.651341	1.024650535	0.945869765	10.28183964	0.302677333	0.262297734	47.61549511	1002.325358	28.3	2058.479924	0.899992722	477.493934	238.7469633	99.82815495	0	0	0	0	0	0	0
0:26:23	-27.2426415	2060.651341	1.024650535	0.945869765	10.28183964	0.302677333	0.262297734	47.61549511	1002.325358	28.3	2058.479924	0.899992722	477.493934	238.7469633	99.82815495	0	0	0	0	0	0	0
0:26:23	46.34858944	2060.994338	0.990096342	0.80435665	10.28153737	0.304513493	0.265990549	47.60991687	1002.325589	28.3	2058.487591	0.899995342	477.4377978	238.7188965	99.82809917	0	0	0	0	0	0	0
0:26:23	46.34858944	2060.994338	0.990096342	0.80435665	10.28153737	0.304513493	0.265990549	47.60991687	1002.325589	28.3	2058.487591	0.899995342	477.4377978	238.7188965	99.82809917	0	0	0	0	0	0	0
0:26:23	-78.56326276	2060.241937	1.025461659	0.713788256	10.28134392	0.300688636	0.269073952	47.6063468	1002.325737	28.3	2058.377418	0.899997019	477.4018706	238.7009338	99.82806347	0	0	0	0	0	0	0
0:26:23	-90.14664816	2060.290479	0.987055462	0.766424484	10.28122011	0.300960727	0.272287329	47.60406195	1002.325832	28.3	2058.307628	0.899998092	477.3788772	238.6894376	99.82804062	0	0	0	0	0	0	0
0:26:23	-90.14664816	2060.290479	0.987055462	0.766424484	10.28122011	0.300960727	0.272287329	47.60406195	1002.325832	28.3	2058.307628	0.899998092	477.3788772	238.6894376	99.82804062	0	0	0	0	0	0	0
0:26:23	-144.7678948	2059.791467	1.001715496	0.57655167	10.28114087	0.298414865	0.274903891	47.60259965	1002.325892	28.3	2058.261442	0.899998779	477.3641614	238.6820801	99.828026	0	0	0	0	0	0	0
0:26:23	-98.44345269	2060.232499	1.008617917	0.519833069	10.28109016	0.300665514	0.27729849	47.60166377	1002.325931	28.3	2058.236243	0.899999219	477.3547433	238.6773712	99.82801664	0	0	0	0	0	0	0
0:26:23	-98.44345269	2060.232499	1.008617917	0.519833069	10.28109016	0.300665514	0.27729849	47.60166377	1002.325931	28.3	2058.236243	0.899999219	477.3547433	238.6773712	99.82801664	0	0	0	0	0	0	0
0:26:23	-116.0076497	2059.616359	0.973795467	0.642293164	10.2810577	0.297425929	0.279551034	47.60106482	1002.325956	28.3	2058.214955	0.8999995	477.3487157	238.6743576	99.82801065	0	0	0	0	0	0	0
0:26:23	-24.46581582	2060.65007	1.026429099	0.838867625	10.28103693	0.302552594	0.281552661	47.60068148	1002.325972	28.3	2058.206371	0.89999968	477.3448581	238.6724289	99.82800681	0	0	0	0	0	0	0
0:26:23	-24.46581582	2060.65007	1.026429099	0.838867625	10.28103693	0.302552594	0.281552661	47.60068148	1002.325972	28.3	2058.206371	0.89999968	477.3448581	238.6724289	99.82800681	0	0	0	0	0	0	0
0:26:23	11.38075787	2060.731125	0.956354623	0.73279528	10.28102363	0.30303366	0.283713703	47.60043615	1002.325982	28.3	2058.063198	0.899999795	477.3423892	238.6711945	99.82800436	0	0	0	0	0	0	0
0:26:23	-4.94271496	2060.7224	0.966906959	0.834308979	10.28001513	0.303021543	0.28545677	47.60027914	1001.721988	28.3	2057.861007	0.919999869	477.3408091	238.6704045	99.82800279	0	0	0	0	0	0	0
0:26:23	-4.94271496	2060.7224	0.966906959	0.834308979	10.28001513	0.303021543	0.28545677	47.60027914	1001.721988	28.3	2057.861007	0.919999869	477.3408091	238.6704045	99.82800279	0	0	0	0	0	0	0
0:26:23	-99.00585757	2059.621896	0.938180454	0.920557747	10.27856968	0.297493787	0.287092333	47.60017865	1000.852233	28.3	2057.669204	0.948799916	477.3397978	238.6698989	99.82800179	0	0	0	0	0	0	0
0:26:23	-99.00585757	2059.621896	0.938180454	0.920557747	10.27856968	0.297493787	0.287092333	47.60017865	1000.852233	28.3	2057.669204	0.948799916	477.3397978	238.6698989	99.82800179	0	0	0	0	0	0	0
0:26:23	-85.02290885	2059.339413	0.87595549	0.898756958	10.2776446	0.296036024	0.288139093	47.62011433	1000.295589	28.3	2057.546451	0.967231946	477.3391506	238.6695753	99.82800114	0	0	0	0	0	0	0
0:26:23	-70.64410166	2059.248905	0.946371514	0.925324453	10.27525254	0.295623055	0.28916902	47.64887317	999.9393369	28.3	2057.293568	0.979028446	477.3387364	238.6693682	99.82800073	0	0	0	0	0	0	0
0:26:23	-70.64410166	2059.248905	0.946371514	0.925324453	10.27525254	0.295623055	0.28916902	47.64887317	999.9393369	28.3	2057.293568	0.979028446	477.3387364	238.6693682	99.82800073	0	0	0	0	0	0	0
0:26:23	-163.1231851	2058.728899	0.911157769	0.85228765	10.27372163	0.292998755	0.289828173	47.66727883	999.7113356	28.3	2056.992724	0.986578205	477.3384713	238.6692356	99.82800047	0	0	0	0	0	0	0
0:26:23	-107.9183184	2058.185935	0.880460972	0.845984096	10.27274184	0.290199203	0.29025003	47.67905845	999.5654148	28.3	2056.552783	0.991410051	477.3383016	238.6691508	99.8280003	0	0	0	0	0	0	0
0:26:23	-107.9183184	2058.185935	0.880460972	0.845984096	10.27274184	0.290199203	0.29025003	47.67905845	999.5654148	28.3	2056.552783	0.991410051	477.3383016	238.6691508	99.8280003	0	0	0	0	0	0	0
0:26:23	-156.1379238	2057.984079	0.854415022	0.713709821	10.27211478	0.28932749	0.290520019	47.68659741	999.4720255	28.3	2056.277981	0.994502433	477.338193	238.6690965	99.82800019	0	0	0	0	0	0	0
0:26:23	-42.91267123	2058.66813	0.910785614	0.852694286	10.27171346	0.292729594	0.290692812	47.69142234	999.4122563	28.3	2056.105908	0.996481557	477.3381235	238.6690618	99.82800012	0	0	0	0	0	0	0
0:26:23	-42.91267123	2058.66813	0.910785614	0.852694286	10.27171346	0.292729594	0.290692812	47.69142234	999.4122563	28.3	2056.105908	0.996481557	477.3381235	238.6690618	99.82800012	0	0	0	0	0	0	0
0:26:23	-72.93374959	2058.607563	0.913662793	0.732524343	10.27145661	0.29242694	0.2910034	47.6945103	999.374004	28.3	2056.000981	0.997748196	477.3380791	238.6690395	99.82800008	0	0	0	0	0	0	0
0:26:23	-6.628799737	2058.706801	0.932544188	0.888335579	10.27129223	0.292833242	0.291202176	47.69648659	999.3495226	28.3	2055.937868	0.998558846	477.3380506	238.6690253	99.82800005	0	0	0	0	0	0	0
0:26:23	-6.628799737	2058.706801	0.932544188	0.888335579	10.27129223	0.292833242	0.291202176	47.69648659	999.3495226	28.3	2055.937868	0.998558846	477.3380506	238.6690253	99.82800005	0	0	0	0	0	0	0
0:26:23	-35.34387183	2058.282432	0.93114828	0.713334771	10.27118703	0.290733275	0.291489393	47.69775142	999.3338545	28.3	2055.903635	0.999077661	477.3380324	238.6690162	99.82800003	0	0	0	0	0	0	0
0:26:23	-34.46683797	2058.185757	0.921934899	0.696734253	10.2701197	0.290349296	0.291673211	47.69856091	999.3238268	28.3	2055.886167	0.999409703	477.3380207	238.6690104	99.82800002	0	0	0	0	0	0	0
0:26:24	-34.46683797	2058.185757	0.921934899	0.696734253	10.2701197	0.290349296	0.291673211	47.69856091	999.3238268	28.3	2055.886167	0.999409703	477.3380207	238.6690104	99.82800002	0	0	0	0	0	0	0
0:26:24	-88.3477763	2057.686204	0.917718336	0.696829922	10.26863661	0.287943549	0.291430855	47.69907898	999.3174092	28.3	2055.878627	0.99962221	477.3380133	238.6690066	99.82800001	0	0	0	0	0	0	0
0:26:24	-43.28869683	2057.098651	0.889059735	0.68169115	10.26768743	0.285043872	0.291275747	47.69941055	999.3133019	28.3	2055.279801	0.999758214	477.3380085	238.6690042	99.82800001	0	0	0	0	0	0	0
0:26:24	-43.28869683	2057.098651	0.889059735	0.68169115	10.26768743	0.285043872	0.291275747	47.69941055	999.3133019	28.3	2055.279801	0.999758214	477.3380085	238.6690042	99.82800001	0	0	0	0	0	0	0
0:26:24	-38.75148597	2057.639456	0.97655823	0.681682336	10.26707995	0.287788078	0.291176478	47.69962275	999.3106732	28.3	2054.902073	0.999845257	477.3380054	238.6690027	99.82800001	0	0	0	0	0	0	0
0:26:24	-35.84383102	2057.126652	0.920077267	0.727476695	10.26669117	0.28534437	0.290752946	47.69975856	999.3089908	28.3	2054.668447	0.999900965	477.3380035	238.6690017	99.828	0	0	0	0	0	0	0
0:26:24	-35.84383102	2057.126652	0.920077267	0.727476695	10.26669117	0.28534437	0.290752946	47.69975856	999.3089908	28.3	2054.668447	0.999900965	477.3380035	238.6690017	99.828	0	0	0	0	0	0	0
0:26:24	18.48766815	2057.198857	0.864369451	0.839225085	10.26644235	0.285780397	0.290481886	47.69984548	999.3079141	28.3	2054.522046	0.999936617	477.3380022	238.6690011	99.828	0	0	0	0	0	0	0
0:26:24	11.83210761	2057.814149	0.905756449	0.942104054	10.2662831	0.288739454	0.290308407	47.69990111	999.3072251	28.3	2054.435909	0.999959435	477.3380014	238.6690007	99.828	0	0	0	0	0	0	0
0:26:24	11.83210761	2057.814149	0.905756449	0.942104054	10.2662831	0.288739454	0.290308407	47.69990111	999.3072251	28.3	2054.435909	0.999959435	477.3380014	238.6690007	99.828	0	0	0	0	0	0	0
0:26:24	-13.41961113	2057.611255	0.914004127	0.719586595	10.26618119	0.28763325	0.28999738	47.69993671	999.306784	28.3	2054.385302	0.999974038	477.3380009	238.6690005	99.828	0	0	0	0	0	0	0
0:26:24	-63.82103112	2057.415283	0.894122641	0.852575421	10.26611596	0.28292528	0.289798323	47.69995949	999.3065018	28.3	2054.358953	0.999983385	477.3380006	238.6690003	99.828	0	0	0	0	0	0	0
0:26:24	-63.82103112	2057.415283	0.894122641	0.852575421	10.26611596	0.28292528	0.289798323	47.69995949	999.3065018	28.3	2054.358953	0.999983385	477.3380006	238.6690003	99.828	0	0	0	0	0	0	0
0:26:24	41.18942008	2058.367101	0.91131849	0.727088269	10.26607421	0.261072179	0.288550927	47.69997408	999.3063211	28.3	2054.34769	0.999989366	477.3380004	238.6690002	99.828	0	0	0	0	0	0	0
0:26:24	35.13678885	2057.961465	0.856723834	0.652816492	10.2670475	0.117806195	0.276152593	47.69998341	1000.683406	28.3	2054.348842	0.999993194	477.3380002	238.6690001	99.828	0	0	0	0	0	0	0
0:26:24	35.13678885	2057.961465	0.856723834	0.652816492	10.2670475	0.117806195	0.276152593	47.69998341	1000.683406	28.3	2054.348842	0.999993194	477.3380002	238.6690001	99.828	0	0	0	0	0	0	0
0:26:24	101.8379449	2058.385298	0.823823254	0.709002555	10.2712704	-0.061804035	0.25561766	47.69998938	1002.6665	28.3	2054.353939	0.999995644	477.3380002	238.6690001	99.828	0	0	0	0	0	0	0
0:26:24	101.8379449	2058.385298	0.823823254	0.709002555	10.2712704	-0.061804035	0.25561766	47.69998938	1002.6665	28.3	2054.353939	0.999995644	477.3380002	238.6690001	99.828	0	0	0	0	0	0	0
0:26:24	38.14928471	2058.51707	0.696166882	0.662681635	10.28037305	-0.299394583	0.220115302	47.6999932	1003.93568	28.3	2054.363881	0.999997212	477.3380001	238.669	99.828	0	0	0	0	0	0	0
0:26:24	79.62922222	2060.150765	0.515666805	0.559756247	10.29763876	-0.639732533	0.145393793	48.05999565	1004.747955	28.3	2054.385724	0.999998216	482.1461601	241.07308	99.83304	0	0	0	0	0	0	0
0:26:24	79.62922222	2060.150765	0.515666805	0.559756247	10.29763876	-0.639732533	0.145393793	48.05999565	1004.747955	28.3	2054.385724	0.999998216	482.1461601	241.07308	99.83304	0	0	0	0	0	0	0
0:26:24	145.1792622	2064.28681	0.488146755	0.264563998	10.3255288	-1.066468821	0.030932028	48.29039722	1005.267811	28.3	2054.427543	0.999998858	485.2233824	242.6116912	99.8362656	0	0	0	0	0	0	0
0:26:24	70.31208782	2067.849958	0.473173923	0.109840959	10.35117843	-1.450580045	-0.086083502	48.43785422	1005.600519	28.3	2054.477508	0.999999269	487.1928048	243.5964024	99.83832998	0	0	0	0	0	0	0
0:26:24	70.31208782	2067.849958	0.473173923	0.109840959	10.35117843	-1.450580045	-0.086083502	48.43785422	1005.600519	28.3	2054.477508	0.999999269	487.1928048	243.5964024	99.83832998	0	0	0	0	0	0	0
0:26:24	134.4653362	2071.960173	0.367991311	0.077898213	10.3786742	-1.822011229	-0.217493441	48.5322267	1005.813452	28.3	2054.542045	0.999999532	488.453235	244.2266175	99.83965119	0	0	0	0	0	0	0
0:26:24	110.6006952	2075.931151	0.323674439	0.045134857	10.40995149	-2.208767187	-0.370875803	48.59262509	1005.949729	28.3	2054.625749	0.999999701	489.2599104	244.6299552	99.84049676	0	0	0	0	0	0	0
0:26:24	110.6006952	2075.931151	0.323674439	0.045134857	10.40995149	-2.208767187	-0.370875803	48.59262509	1005.949729	28.3	2054.625749	0.999999701	489.2599104	244.6299552	99.84049676	0	0	0	0	0	0	0
0:26:24	160.8731649	2081.874417	0.244831641	-0.132033692	10.44948895	-2.635850999	-0.564800514	48.63128006	1006.036947	28.3	2054.746479	0.999999808	489.7761827	244.8880913	99.84103793	0	0	0	0	0	0	0
0:26:24	160.8073055	2088.506347	0.22409225	-0.122701563	10.49071293	-3.05206464	-0.771672329	48.65601924	1006.092766	28.3	2054.890867	0.999999877	490.1065969	245.0532985	99.84138427	0	0	0	0	0	0	0
0:26:24	160.8073055	2088.506347	0.22409225	-0.122701563	10.49071293	-3.05206464	-0.771672329	48.65601924	1006.092766	28.3	2054.890867	0.999999877	490.1065969	245.0532985	99.84138427	0	0	0	0	0	0	0
0:26:24	131.3600355	2095.250742	0.11217904	-0.202809	10.54029627	-3.500881369	-1.01491029	48.67185231	1006.12849	28.3	2055.082755	0.999999922	490.318062	245.159031	99.84160594	0	0	0	0	0	0	0
0:26:24	181.3603028	2104.366395	0.075274586	-0.28139776	10.58970962	-3.917324076	-1.263822586	48.68198548	1006.151354	28.3	2055.301603	0.99999995	490.4533997	245.2266998	99.8417478	0	0	0	0	0	0	0
0:26:25	181.3603028	2104.366395	0.075274586	-0.28139776	10.58970962	-3.917324076	-1.263822586	48.68198548	1006.151354	28.3	2055.301603	0.99999995	490.4533997	245.2266998	99.8417478	0	0	0	0	0	0	0
0:26:25	138.5472338	2111.496733	0.074455735	-0.230414566	10.63545415	-4.298287409	-1.500326455	48.68847071	1006.165986	28.3	2055.527906	0.999999968	490.5400158	245.2700079	99.84183859	0	0	0	0	0	0	0
0:26:25	180.7765496	2121.250189	-0.06702833	-0.482065323	10.69737066	-4.732903942	-1.797048931	48.69262125	1006.175351	28.3	2055.84966	0.999999979	490.5954501	245.2977251	99.8418967	0	0	0	0	0	0	0
0:26:25	180.7765496	2121.250189	-0.06702833	-0.482065323	10.69737066	-4.732903942	-1.797048931	48.69262125	1006.175351	28.3	2055.84966	0.999999979	490.5954501	245.2977251	99.8418967	0	0	0	0	0	0	0
0:26:25	162.2310317	2129.971841	-0.175018131	-0.588361806	10.75823722	-5.118458523	-2.069631316	48.6952776	1006.181345	28.3	2056.166782	0.999999987	490.6309281	245.315464	99.84193389	0	0	0	0	0	0	0
0:26:25	220.4010203	2140.993138	-0.355331604	-0.789951556	10.83243182	-5.509373455	-2.362404042	48.69697766	1006.185181	28.3	2056.545981	0.999999992	490.653634	245.326817	99.84195769	0	0	0	0	0	0	0
0:26:25	220.4010203	2140.993138	-0.355331604	-0.789951556	10.83243182	-5.509373455	-2.362404042	48.69697766	1006.185181	28.3	2056.545981	0.999999992	490.653634	245.326817	99.84195769	0	0	0	0	0	0	0
0:26:25	182.009453	2153.018128	-0.536332226	-0.876128996	10.91719637	-5.903479011	-2.670778587	48.69806571	1006.187636	28.3	2056.990668	0.999999995	490.6681657	245.3340829	99.84197292	0	0	0	0	0	0	0
0:26:25	303.5073699	2167.567282	-0.705132625	-1.096162557	11.00984567	-6.271146567	-2.979338296	48.69876205	1006.189207	28.3	2057.486347	0.979999997	490.6774661	245.338733	99.84198267	0	0	0	0	0	0	0
0:26:25	303.5073699	2167.567282	-0.705132625	-1.096162557	11.00984567	-6.271146567	-2.979338296	48.69876205	1006.189207	28.3	2057.486347	0.979999997	490.6774661	245.338733	99.84198267	0	0	0	0	0	0	0
0:26:25	265.8001568	2180.702021	-0.95556488	-1.154544037	11.09962123	-6.600053803	-3.272376509	48.69920771	1006.190212	28.3	2058.001822	0.951199998	490.6834183	245.3417091	99.84198891	0	0	0	0	0	0	0
0:26:25	381.6431803	2199.808213	-1.109201523	-1.146788184	11.21983759	-6.960274434	-3.609840966	48.69949294	1006.190856	28.3	2058.691326	0.932767999	490.6872277	245.3436139	99.8419929	0	0	0	0	0	0	0
0:26:25	381.6431803	2199.808213	-1.109201523	-1.146788184	11.21983759	-6.960274434	-3.609840966	48.69949294	1006.190856	28.3	2058.691326	0.932767999	490.6872277	245.3436139	99.8419929	0	0	0	0	0	0	0
0:26:25	394.8422754	2217.921656	-1.273928975	-1.165504437	11.33173606	-7.266735638	-3.909418218	48.69967548	1006.191268	28.3	2059.360009	0.920971519	490.6896657	245.3448329	99.84199546	0	0	0	0	0	0	0
