# Supplementary material for: Design and simulation-based evaluation of a novel tracheostomy high-flow therapy device interface: a preclinical study
Source: PeerJ. 2025 Dec 16;13:e20445. doi: 10.7717/peerj.20445 (PMC12716144; doi:10.7717/peerj.20445)
Supplement: Supplemental Information 14 — PEEP, positive end-expiratory pressure; nHFTI, new high-flow tracheal interface; [file peerj-13-20445-s014.csv]

Time	Flow	Lung tidal volume	p alveole	Airway pressure	Bellows position	Intrapleural pressure	Cardial pressure	Fraction of O2 inspir	Ambient pressure	Temperature Celsius	FRC actual	Shunt fraction	Partial pressure O2 air chamber	Partial pressure O2 effectiv	Oxygen sat pulm. capillaries	NA	NA	NA	NA	NA	NA	NA
2:23:56	15.26629157	3475.587657	14.67685113	14.37021575	17.29910568	7.358319915	5.431131072	49.69631065	1000.018238	28.7	3337.983922	9.88131291682493E-324	497.0472581	248.5236291	99.84797786	0	0	0	0	0	0	0
2:23:56	137.1861573	3465.89364	14.46420378	14.13244647	17.25307811	7.319139797	5.641355109	49.69811105	1000.012754	28.7	3338.7588	9.88131291682493E-324	497.0564042	248.5282021	99.84798867	0	0	0	0	0	0	0
2:23:56	153.6514607	3460.76057	14.36757042	14.09608574	17.22324999	7.29704947	5.77042727	49.69879107	1000.010683	28.7	3339.262072	9.88131291682493E-324	497.0598587	248.5299293	99.84799275	0	0	0	0	0	0	0
2:23:56	153.6514607	3460.76057	14.36757042	14.09608574	17.22324999	7.29704947	5.77042727	49.69879107	1000.010683	28.7	3339.262072	9.88131291682493E-324	497.0598587	248.5299293	99.84799275	0	0	0	0	0	0	0
2:23:56	161.2841748	3454.944925	14.38788507	14.04781487	17.19675999	7.270111661	5.882953453	49.69922629	1000.009357	28.7	3339.717486	9.88131291682493E-324	497.0620695	248.5310348	99.84799536	0	0	0	0	0	0	0
2:23:56	-47.44868649	3445.201689	14.43932515	14.04052921	17.16153312	7.22336117	6.036720168	49.69960386	1000.008207	28.7	3340.380657	9.88131291682493E-324	497.0639876	248.5319938	99.84799762	0	0	0	0	0	0	0
2:23:56	-47.44868649	3445.201689	14.43932515	14.04052921	17.16153312	7.22336117	6.036720168	49.69960386	1000.008207	28.7	3340.380657	9.88131291682493E-324	497.0639876	248.5319938	99.84799762	0	0	0	0	0	0	0
2:23:56	-320.5633194	3440.251481	14.3945681	14.1196987	17.14242119	7.199431149	6.125180907	49.69974647	1000.007772	28.7	3340.78494	9.88131291682493E-324	497.0647121	248.532356	99.84799848	0	0	0	0	0	0	0
2:23:56	-40.90168439	3438.408468	14.50628358	14.08420717	17.12234956	7.190795935	6.209075781	49.69983774	1000.007494	28.7	3341.194202	9.88131291682493E-324	497.0651757	248.5325879	99.84799903	0	0	0	0	0	0	0
2:23:56	-40.90168439	3438.408468	14.50628358	14.08420717	17.12234956	7.190795935	6.209075781	49.69983774	1000.007494	28.7	3341.194202	9.88131291682493E-324	497.0651757	248.5325879	99.84799903	0	0	0	0	0	0	0
2:23:56	-323.2744224	3432.123272	14.47903319	13.96837807	17.09544298	7.159839519	6.3154868	49.69991692	1000.007253	28.7	3341.746687	9.88131291682493E-324	497.065578	248.532789	99.8479995	0	0	0	0	0	0	0
2:23:56	-273.0167503	3430.481894	14.43038124	13.99104196	17.08024351	7.151657292	6.381591552	49.69994683	1000.007162	28.7	3342.12052	9.88131291682493E-324	497.0657299	248.532865	99.84799968	0	0	0	0	0	0	0
2:23:56	-273.0167503	3430.481894	14.43038124	13.99104196	17.08024351	7.151657292	6.381591552	49.69994683	1000.007162	28.7	3342.12052	9.88131291682493E-324	497.0657299	248.532865	99.84799968	0	0	0	0	0	0	0
2:23:56	-353.5733602	3428.625092	14.317924	13.90482686	17.06675584	7.142580667	6.439098593	49.69996597	1000.007104	28.7	3342.464893	9.88131291682493E-324	497.0658271	248.5329136	99.8479998	0	0	0	0	0	0	0
2:23:56	-194.7321505	3425.076939	14.28535136	13.78248919	17.05108374	7.124731627	6.4911431	49.69997822	1000.007066	28.7	3342.795811	9.88131291682493E-324	497.0658894	248.5329447	99.84799987	0	0	0	0	0	0	0
2:23:56	-194.7321505	3425.076939	14.28535136	13.78248919	17.05108374	7.124731627	6.4911431	49.69997822	1000.007066	28.7	3342.795811	9.88131291682493E-324	497.0658894	248.5329447	99.84799987	0	0	0	0	0	0	0
2:23:56	18.15955492	3421.853105	14.3396279	13.80277046	17.02479487	7.108654593	6.561641267	49.69998885	1003.541618	28.7	3343.282663	9.88131291682493E-324	497.0659434	248.5329717	99.84799993	0	0	0	0	0	0	0
2:23:57	-90.90524485	3417.511387	14.29792185	13.8354531	17.00946872	7.086938939	6.601650411	49.69999286	1004.876635	28.7	3343.580545	9.88131291682493E-324	497.0659637	248.5329819	99.84799996	0	0	0	0	0	0	0
2:23:57	-90.90524485	3417.511387	14.29792185	13.8354531	17.00946872	7.086938939	6.601650411	49.69999286	1004.876635	28.7	3343.580545	9.88131291682493E-324	497.0659637	248.5329819	99.84799996	0	0	0	0	0	0	0
2:23:57	-94.33643736	3412.846854	14.25591999	14.00200799	16.98712798	7.063600737	6.65525301	49.50479635	1006.034837	28.7	3344.015087	9.88131291682493E-324	497.0659814	248.5329907	99.84799998	0	0	0	0	0	0	0
2:23:57	-346.7951599	3407.574107	14.30670879	13.92708511	16.97268191	7.037384472	6.685241927	49.43106966	1006.472296	28.7	3344.277216	9.88131291682493E-324	497.0659881	248.5329941	99.84799999	0	0	0	0	0	0	0
2:23:57	-346.7951599	3407.574107	14.30670879	13.92708511	16.97268191	7.037384472	6.685241927	49.43106966	1006.472296	28.7	3344.277216	9.88131291682493E-324	497.0659881	248.5329941	99.84799999	0	0	0	0	0	0	0
2:23:57	-172.5651023	3404.653428	14.27793363	13.95165447	16.95595642	7.022846062	6.712434833	49.38388458	1006.752269	28.7	3344.536418	9.88131291682493E-324	497.0659924	248.5329962	99.84799999	0	0	0	0	0	0	0
2:23:57	96.2764436	3403.223899	14.21563802	13.92547109	16.93056969	7.015713184	6.746830635	49.34294891	1006.995162	28.7	3344.891462	9.88131291682493E-324	497.0659961	248.5329981	99.848	0	0	0	0	0	0	0
2:23:57	119.4712039	3400.207256	14.13248833	13.7003015	16.9124446	7.000576438	6.766931606	49.3274873	1007.086904	28.7	3345.121056	9.88131291682493E-324	497.0659975	248.5329988	99.848	0	0	0	0	0	0	0
2:23:57	119.4712039	3400.207256	14.13248833	13.7003015	16.9124446	7.000576438	6.766931606	49.3274873	1007.086904	28.7	3345.121056	9.88131291682493E-324	497.0659975	248.5329988	99.848	0	0	0	0	0	0	0
2:23:57	277.7221705	3398.022724	14.26587253	13.87659296	16.89260454	6.98976892	6.783276228	49.31759187	1007.145618	28.7	3345.326156	9.88131291682493E-324	497.0659984	248.5329992	99.848	0	0	0	0	0	0	0
2:23:57	62.9840153	3392.335018	14.25854274	13.85779159	16.86222953	6.961177687	6.804245429	49.30900704	1007.196557	28.7	3345.621008	9.88131291682493E-324	497.0659992	248.5329996	99.848	0	0	0	0	0	0	0
2:23:57	283.5780898	3390.889092	14.28550735	13.77838662	16.8432269	6.95403372	6.815397074	49.3057645	1007.215796	28.7	3345.796125	9.88131291682493E-324	497.0659995	248.5329997	99.848	0	0	0	0	0	0	0
2:23:57	283.5780898	3390.889092	14.28550735	13.77838662	16.8432269	6.95403372	6.815397074	49.3057645	1007.215796	28.7	3345.796125	9.88131291682493E-324	497.0659995	248.5329997	99.848	0	0	0	0	0	0	0
2:23:57	19.17873746	3384.798059	14.2048447	13.74736744	16.82362521	6.923461581	6.824294128	49.30368928	1007.22811	28.7	3345.96288	9.88131291682493E-324	497.0659997	248.5329998	99.848	0	0	0	0	0	0	0
2:23:57	123.1140256	3378.841782	14.27454449	14.04791613	16.79552811	6.893620329	6.833294593	49.30188891	1007.238792	28.7	3346.169915	9.88131291682493E-324	497.0659998	248.5329999	99.848	0	0	0	0	0	0	0
2:23:57	123.1140256	3378.841782	14.27454449	14.04791613	16.79552811	6.893620329	6.833294593	49.30188891	1007.238792	28.7	3346.169915	9.88131291682493E-324	497.0659998	248.5329999	99.848	0	0	0	0	0	0	0
2:23:57	-210.3414109	3373.917896	14.33116678	14.06139706	16.76627039	6.868965609	6.838878832	49.30096712	1007.244262	28.7	3346.354492	9.88131291682493E-324	497.0659999	248.533	99.848	0	0	0	0	0	0	0
2:23:57	7.079537023	3371.033494	14.23750674	14.02561412	16.74961305	6.854617989	6.840682452	49.30061896	1007.246327	28.7	3346.457275	9.88131291682493E-324	497.0659999	248.533	99.848	0	0	0	0	0	0	0
2:23:57	7.079537023	3371.033494	14.23750674	14.02561412	16.74961305	6.854617989	6.840682452	49.30061896	1007.246327	28.7	3346.457275	9.88131291682493E-324	497.0659999	248.533	99.848	0	0	0	0	0	0	0
2:23:57	106.7260237	3368.327036	14.13296431	13.95139303	16.73247235	6.841075513	6.840916769	49.30039613	1007.24765	28.7	3346.548376	9.88131291682493E-324	497.066	248.533	99.848	0	0	0	0	0	0	0
2:23:57	-33.83369987	3362.94601	14.16393373	13.89609723	16.71204984	6.814118663	6.838989386	49.30020282	1007.248797	28.7	3346.655297	9.88131291682493E-324	497.066	248.533	99.848	0	0	0	0	0	0	0
2:23:57	-33.83369987	3362.94601	14.16393373	13.89609723	16.71204984	6.814118663	6.838989386	49.30020282	1007.248797	28.7	3346.655297	9.88131291682493E-324	497.066	248.533	99.848	0	0	0	0	0	0	0
2:23:57	-3.246287916	3359.756647	14.11207759	13.89518223	16.6999519	6.798075944	6.835833207	49.30012981	1007.24923	28.7	3346.71043	9.88131291682493E-324	497.066	248.533	99.848	0	0	0	0	0	0	0
2:23:57	-159.8245043	3356.718414	14.11624965	13.76119663	16.68720922	6.782968604	6.832253252	49.30008308	1007.249507	28.7	3346.752435	9.88131291682493E-324	497.066	248.533	99.848	0	0	0	0	0	0	0
2:23:57	-159.8245043	3356.718414	14.11624965	13.76119663	16.68720922	6.782968604	6.832253252	49.30008308	1007.249507	28.7	3346.752435	9.88131291682493E-324	497.066	248.533	99.848	0	0	0	0	0	0	0
2:23:57	-230.7812833	3351.859861	13.97089106	13.56377334	16.6663049	6.75887674	6.823023732	49.30003403	1007.249798	28.7	3345.179961	9.88131291682493E-324	497.066	248.533	99.848	0	0	0	0	0	0	0
2:23:57	-230.7812833	3351.859861	13.97089106	13.56377334	16.6663049	6.75887674	6.823023732	49.30003403	1007.249798	28.7	3345.179961	9.88131291682493E-324	497.066	248.533	99.848	0	0	0	0	0	0	0
2:23:57	-393.0076213	3346.818391	13.85917028	13.31705494	16.65539513	6.733801114	6.817175189	49.30002178	1007.249871	28.7	3341.669655	9.88131291682493E-324	497.066	248.533	99.848	0	0	0	0	0	0	0
2:23:57	-501.4057577	3344.29325	13.71690898	13.29959516	16.64389288	6.721112713	6.810512121	49.30001394	1006.643717	28.7	3339.367339	9.88131291682493E-324	497.066	248.533	99.848	0	0	0	0	0	0	0
2:23:57	-501.4057577	3344.29325	13.71690898	13.29959516	16.64389288	6.721112713	6.810512121	49.30001394	1006.643717	28.7	3339.367339	9.88131291682493E-324	497.066	248.533	99.848	0	0	0	0	0	0	0
2:23:58	-352.6609319	3340.830176	13.6820574	13.64156872	16.63038516	6.703673709	6.800702206	49.30000714	1005.460455	28.7	3336.868206	9.88131291682493E-324	497.066	248.533	99.848	0	0	0	0	0	0	0
2:23:58	-304.2937164	3339.079793	13.74887673	13.72332398	16.6202465	6.694951174	6.793329412	49.46000457	1005.013531	28.7	3335.393572	9.88131291682493E-324	498.4492	249.2246	99.8492	0	0	0	0	0	0	0
2:23:58	-304.2937164	3339.079793	13.74887673	13.72332398	16.6202465	6.694951174	6.793329412	49.46000457	1005.013531	28.7	3335.393572	9.88131291682493E-324	498.4492	249.2246	99.8492	0	0	0	0	0	0	0
2:23:58	-222.7781385	3337.069947	13.57304111	13.37260735	16.61199776	6.684888751	6.786290823	49.69040292	1004.7275	28.7	3334.254766	9.88131291682493E-324	500.441008	250.220504	99.850928	0	0	0	0	0	0	0
2:23:58	-13.68948865	3336.148886	13.65610631	13.4412687	16.60379857	6.680248801	6.778746127	49.83785787	1004.54444	28.7	3331.34789	9.88131291682493E-324	501.7157651	250.8578826	99.85203392	0	0	0	0	0	0	0
2:23:58	-13.68948865	3336.148886	13.65610631	13.4412687	16.60379857	6.680248801	6.778746127	49.83785787	1004.54444	28.7	3331.34789	9.88131291682493E-324	501.7157651	250.8578826	99.85203392	0	0	0	0	0	0	0
2:23:58	-157.2837222	3333.125382	13.61854243	13.57907358	16.59200087	6.665055386	6.767230017	49.96578323	1004.385625	28.7	3326.574664	9.88131291682493E-324	502.8216877	251.4108439	99.85299337	0	0	0	0	0	0	0
2:23:58	-149.7211822	3330.928844	13.65714716	13.43292709	16.58496055	6.654195447	6.759147211	50.01410127	1004.32564	28.7	3324.189025	9.88131291682493E-324	503.2394002	251.6197001	99.85335575	0	0	0	0	0	0	0
2:23:58	107.9253234	3330.10474	13.60277418	13.12875334	16.57769475	6.649885086	6.750774215	50.04502481	1004.28725	28.7	3322.312936	9.88131291682493E-324	503.5067361	251.753368	99.85358768	0	0	0	0	0	0	0
2:23:58	107.9253234	3330.10474	13.60277418	13.12875334	16.57769475	6.649885086	6.750774215	50.04502481	1004.28725	28.7	3322.312936	9.88131291682493E-324	503.5067361	251.753368	99.85358768	0	0	0	0	0	0	0
2:23:58	-231.7127304	3326.274147	13.60582838	13.17092171	16.56644371	6.630773164	6.738884398	50.0718527	1004.253944	28.7	3320.701087	9.88131291682493E-324	503.7386649	251.8693324	99.85378889	0	0	0	0	0	0	0
2:23:58	5.432292529	3326.340694	13.65377016	13.19386989	16.56016398	6.631214825	6.730606015	50.08198573	1004.241364	28.7	3320.103096	9.88131291682493E-324	503.8262655	251.9131328	99.85386489	0	0	0	0	0	0	0
2:23:58	-121.9187728	3325.881444	13.6859729	13.14747673	16.55450495	6.628857488	6.723467849	50.08847087	1004.233313	28.7	3319.731381	9.88131291682493E-324	503.8823299	251.941165	99.85391353	0	0	0	0	0	0	0
2:23:58	-121.9187728	3325.881444	13.6859729	13.14747673	16.55450495	6.628857488	6.723467849	50.08847087	1004.233313	28.7	3319.731381	9.88131291682493E-324	503.8823299	251.941165	99.85391353	0	0	0	0	0	0	0
2:23:58	-270.0958677	3323.074475	13.42603413	13.21810009	16.54793853	6.614815034	6.712383539	50.09409708	1004.226328	28.7	3318.898547	9.88131291682493E-324	503.9309689	251.9654845	99.85395573	0	0	0	0	0	0	0
2:23:58	-512.2177953	3320.521224	13.52814184	13.48038406	16.54344066	6.602001622	6.705325465	50.09622213	1004.22369	28.7	3317.38303	9.88131291682493E-324	503.9493401	251.9746701	99.85397167	0	0	0	0	0	0	0
2:23:58	-512.2177953	3320.521224	13.52814184	13.48038406	16.54344066	6.602001622	6.705325465	50.09622213	1004.22369	28.7	3317.38303	9.88131291682493E-324	503.9493401	251.9746701	99.85397167	0	0	0	0	0	0	0
2:23:58	-425.6494712	3319.153387	13.34524062	13.28929264	16.53636962	6.59522483	6.695030638	50.09806573	1004.221401	28.7	3314.933591	9.88131291682493E-324	503.9652781	251.9826391	99.85398549	0	0	0	0	0	0	0
2:23:58	-425.6494712	3319.153387	13.34524062	13.28929264	16.53636962	6.59522483	6.695030638	50.09806573	1004.221401	28.7	3314.933591	9.88131291682493E-324	503.9652781	251.9826391	99.85398549	0	0	0	0	0	0	0
2:23:58	-257.5270216	3319.696328	13.481874	13.29098729	16.52983656	6.598023891	6.688299608	50.09876207	1004.220537	28.7	3314.018139	9.88131291682493E-324	503.971298	251.985649	99.85399072	0	0	0	0	0	0	0
2:23:58	7.362572958	3319.410136	13.36737549	12.99493749	16.51997232	6.596636232	6.678473399	50.09936618	1004.219787	28.7	3313.240487	9.88131291682493E-324	503.9765206	251.9882603	99.85399525	0	0	0	0	0	0	0
2:23:58	7.362572958	3319.410136	13.36737549	12.99493749	16.51997232	6.596636232	6.678473399	50.09936618	1004.219787	28.7	3313.240487	9.88131291682493E-324	503.9765206	251.9882603	99.85399525	0	0	0	0	0	0	0
2:23:58	203.7422867	3319.316567	13.24340031	12.67459999	16.51430228	6.596007189	6.671942976	50.09959435	1004.219504	28.7	3312.953752	9.88131291682493E-324	503.9784932	251.9892466	99.85399696	0	0	0	0	0	0	0
2:23:58	303.7543835	3317.770323	13.3929762	12.952544	16.50627346	6.588324601	6.664843504	50.09974039	1004.219322	28.7	3311.129801	9.88131291682493E-324	503.9797556	251.9898778	99.85399805	0	0	0	0	0	0	0
2:23:58	303.7543835	3317.770323	13.3929762	12.952544	16.50627346	6.588324601	6.664843504	50.09974039	1004.219322	28.7	3311.129801	9.88131291682493E-324	503.9797556	251.9898778	99.85399805	0	0	0	0	0	0	0
2:23:58	-233.2280117	3313.922301	13.54833981	13.50056653	16.49411601	6.569070196	6.654943874	50.09986708	1004.219165	28.7	3309.327698	9.88131291682493E-324	503.9808509	251.9904254	99.853999	0	0	0	0	0	0	0
2:23:58	-319.4543675	3310.944713	13.48477748	13.31324258	16.48747425	6.554124925	6.64784408	50.09991493	1004.219106	28.7	3307.606967	9.88131291682493E-324	503.9812646	251.9906323	99.85399936	0	0	0	0	0	0	0
2:23:58	-319.4543675	3310.944713	13.48477748	13.31324258	16.48747425	6.554124925	6.64784408	50.09991493	1004.219106	28.7	3307.606967	9.88131291682493E-324	503.9812646	251.9906323	99.85399936	0	0	0	0	0	0	0
2:23:58	49.36068483	3310.997976	13.34757759	12.89659525	16.48062352	6.554399952	6.641340211	50.09994556	1004.219068	28.7	3306.008939	9.88131291682493E-324	503.9815293	251.9907647	99.85399959	0	0	0	0	0	0	0
2:23:58	4.133758631	3308.782052	13.40616773	12.98733677	16.47151124	6.543452775	6.630382188	50.09997212	1004.587035	28.7	3303.753993	9.88131291682493E-324	503.981759	251.9908795	99.85399979	0	0	0	0	0	0	0
2:23:58	4.133758631	3308.782052	13.40616773	12.98733677	16.47151124	6.543452775	6.630382188	50.09997212	1004.587035	28.7	3303.753993	9.88131291682493E-324	503.981759	251.9908795	99.85399979	0	0	0	0	0	0	0
2:23:58	-4.454994476	3308.862033	13.39122734	12.91073553	16.46700719	6.543849776	6.6240846	50.09998216	1005.116942	28.7	3302.825155	9.88131291682493E-324	503.9818458	251.9909229	99.85399987	0	0	0	0	0	0	0
2:23:59	39.06960354	3306.564101	13.2763055	12.86247074	16.4615246	6.532423857	6.617494144	50.09998858	1005.456083	28.7	3301.719339	9.88131291682493E-324	503.9819013	251.9909506	99.85399991	0	0	0	0	0	0	0
2:23:59	39.06960354	3306.564101	13.2763055	12.86247074	16.4615246	6.532423857	6.617494144	50.09998858	1005.456083	28.7	3301.719339	9.88131291682493E-324	503.9819013	251.9909506	99.85399991	0	0	0	0	0	0	0
2:23:59	-6.51781099	3307.137348	13.41182842	13.18516902	16.4510206	6.535313015	6.607709002	50.05119415	1005.750306	28.7	3300.215734	9.88131291682493E-324	503.9819495	251.9909747	99.85399996	0	0	0	0	0	0	0
2:23:59	-163.605839	3304.227143	13.32497019	13.21518817	16.44461318	6.520680329	6.601453761	50.03276426	1005.861436	28.7	3298.20851	9.88131291682493E-324	503.9819677	251.9909838	99.85399997	0	0	0	0	0	0	0
2:23:59	-163.605839	3304.227143	13.32497019	13.21518817	16.44461318	6.520680329	6.601453761	50.03276426	1005.861436	28.7	3298.20851	9.88131291682493E-324	503.9819677	251.9909838	99.85399997	0	0	0	0	0	0	0
2:23:59	-101.952857	3304.542731	13.25918092	12.95980043	16.43791244	6.522315411	6.594970407	50.02096913	1005.932559	28.7	3296.936846	9.88131291682493E-324	503.9819793	251.9909896	99.85399998	0	0	0	0	0	0	0
2:23:59	-129.2809588	3300.56035	13.38772463	13.13571382	16.43109917	6.50230549	6.585136848	50.01073619	1005.994262	28.7	3295.335809	9.88131291682493E-324	503.9819894	251.9909947	99.85399999	0	0	0	0	0	0	0
2:23:59	-129.2809588	3300.56035	13.38772463	13.13571382	16.43109917	6.50230549	6.585136848	50.01073619	1005.994262	28.7	3295.335809	9.88131291682493E-324	503.9819894	251.9909947	99.85399999	0	0	0	0	0	0	0
2:23:59	-30.10813362	3299.476944	13.23994376	12.89057684	16.42566347	6.493395514	6.578567583	50.00687116	1006.017568	28.7	3294.666238	9.88131291682493E-324	503.9819932	251.9909966	99.85399999	0	0	0	0	0	0	0
2:23:59	-98.87729241	3295.767699	13.18107521	12.93907934	16.4195077	6.393442503	6.564154603	50.00351804	1006.037787	28.7	3292.44913	9.88131291682493E-324	503.9819965	251.9909983	99.854	0	0	0	0	0	0	0
2:23:59	-98.87729241	3295.767699	13.18107521	12.93907934	16.4195077	6.393442503	6.564154603	50.00351804	1006.037787	28.7	3292.44913	9.88131291682493E-324	503.9819965	251.9909983	99.854	0	0	0	0	0	0	0
2:23:59	-44.81470714	3295.355568	13.08600813	13.03253078	16.41680492	6.248123202	6.543898946	50.00225154	1006.045424	28.7	3289.881523	9.88131291682493E-324	503.9819978	251.9909989	99.854	0	0	0	0	0	0	0
2:23:59	121.4268274	3295.586643	13.0121252	12.7808997	16.41587515	6.058398849	6.513615325	50.00144099	1006.050311	28.7	3288.248575	9.88131291682493E-324	503.9819986	251.9909993	99.854	0	0	0	0	0	0	0
2:23:59	121.4268274	3295.586643	13.0121252	12.7808997	16.41587515	6.058398849	6.513615325	50.00144099	1006.050311	28.7	3288.248575	9.88131291682493E-324	503.9819986	251.9909993	99.854	0	0	0	0	0	0	0
2:23:59	-68.29824836	3293.276817	12.7542881	12.54841265	16.42197608	5.644732211	6.434163046	50.00073779	1006.054551	28.7	3286.850926	9.88131291682493E-324	503.9819993	251.9909996	99.854	0	0	0	0	0	0	0
2:23:59	72.63330484	3294.514362	12.59295551	12.09936327	16.43125975	5.189870892	6.31881948	50.00037775	1006.056722	28.7	3286.155106	9.88131291682493E-324	503.9819996	251.9909998	99.854	0	0	0	0	0	0	0
2:23:59	72.63330484	3294.514362	12.59295551	12.09936327	16.43125975	5.189870892	6.31881948	50.00037775	1006.056722	28.7	3286.155106	9.88131291682493E-324	503.9819996	251.9909998	99.854	0	0	0	0	0	0	0
2:23:59	115.8435151	3294.051872	12.33269153	11.9311925	16.44404624	4.832517371	6.211404467	50.00024176	1006.057542	28.7	3285.906308	9.88131291682493E-324	503.9819998	251.9909999	99.854	0	0	0	0	0	0	0
2:23:59	115.8435151	3294.051872	12.33269153	11.9311925	16.44404624	4.832517371	6.211404467	50.00024176	1006.057542	28.7	3285.906308	9.88131291682493E-324	503.9819998	251.9909999	99.854	0	0	0	0	0	0	0
2:23:59	110.1335381	3294.110877	11.8310506	11.6054986	16.48213995	3.931102332	5.871710456	50.00007922	1006.058522	28.7	3284.341351	9.88131291682493E-324	503.9819999	251.991	99.854	0	0	0	0	0	0	0
2:23:59	110.1335381	3294.110877	11.8310506	11.6054986	16.48213995	3.931102332	5.871710456	50.00007922	1006.058522	28.7	3284.341351	9.88131291682493E-324	503.9819999	251.991	99.854	0	0	0	0	0	0	0
2:23:59	160.2431044	3293.839721	11.68571238	11.5290391	16.50396957	3.561545493	5.709774692	50.0000507	1006.058694	28.7	3283.990505	9.88131291682493E-324	503.9819999	251.991	99.854	0	0	0	0	0	0	0
2:23:59	22.49514679	3294.978422	11.53673593	11.52038503	16.53342052	3.169589115	5.520135803	50.00003245	1006.058804	28.7	3283.791963	9.88131291682493E-324	503.982	251.991	99.854	0	0	0	0	0	0	0
2:23:59	22.49514679	3294.978422	11.53673593	11.52038503	16.53342052	3.169589115	5.520135803	50.00003245	1006.058804	28.7	3283.791963	9.88131291682493E-324	503.982	251.991	99.854	0	0	0	0	0	0	0
2:23:59	273.9299339	3298.56711	11.17323099	11.09688642	16.56686914	2.811697034	5.330246914	50.00002077	1006.058875	28.7	3283.688816	9.88131291682493E-324	503.982	251.991	99.854	0	0	0	0	0	0	0
2:23:59	245.7545177	3300.82243	10.99630784	10.72720731	16.60435625	2.442166102	5.124198025	50.00001329	1006.05892	28.7	3283.649522	9.88131291682493E-324	503.982	251.991	99.854	0	0	0	0	0	0	0
2:23:59	245.7545177	3300.82243	10.99630784	10.72720731	16.60435625	2.442166102	5.124198025	50.00001329	1006.05892	28.7	3283.649522	9.88131291682493E-324	503.982	251.991	99.854	0	0	0	0	0	0	0
2:23:59	350.7673451	3308.37734	10.40883761	10.31875414	16.6691504	1.894637044	4.783653389	50.0000068	1006.058959	28.7	3283.695579	9.88131291682493E-324	503.982	251.991	99.854	0	0	0	0	0	0	0
2:23:59	252.0390608	3311.721218	10.22065607	9.89980265	16.71525625	1.534927708	4.550418169	50.00000436	1006.058974	28.7	3283.766091	9.88131291682493E-324	503.982	251.991	99.854	0	0	0	0	0	0	0
2:23:59	252.0390608	3311.721218	10.22065607	9.89980265	16.71525625	1.534927708	4.550418169	50.00000436	1006.058974	28.7	3283.766091	9.88131291682493E-324	503.982	251.991	99.854	0	0	0	0	0	0	0
2:23:59	155.9925589	3318.996819	10.02041989	9.786473696	16.765124	1.180833733	4.296587628	50.00000279	1005.396583	28.7	3283.880898	9.88131291682493E-324	503.982	251.991	99.854	0	0	0	0	0	0	0
2:24:00	-54.48962582	3326.31254	9.910510981	9.608442532	16.84259149	0.663162871	3.920092866	50.00000143	1004.821923	28.7	3284.095716	9.88131291682493E-324	503.982	251.991	99.854	0	0	0	0	0	0	0
2:24:00	251.7270795	3335.078145	9.610847028	9.662723221	16.90169855	0.317664238	3.647939434	49.82000091	1004.60487	28.7	3284.285098	9.88131291682493E-324	501.59232	250.79616	99.85184	0	0	0	0	0	0	0
2:24:00	251.7270795	3335.078145	9.610847028	9.662723221	16.90169855	0.317664238	3.647939434	49.82000091	1004.60487	28.7	3284.285098	9.88131291682493E-324	501.59232	250.79616	99.85184	0	0	0	0	0	0	0
2:24:00	451.3030407	3347.92313	9.039353678	8.917058289	16.99652566	-0.17174791	3.24952899	49.66384047	1004.416566	28.7	3284.613906	9.88131291682493E-324	499.5191398	249.7595699	99.84996608	0	0	0	0	0	0	0
2:24:00	451.3030407	3347.92313	9.039353678	8.917058289	16.99652566	-0.17174791	3.24952899	49.66384047	1004.416566	28.7	3284.613906	9.88131291682493E-324	499.5191398	249.7595699	99.84996608	0	0	0	0	0	0	0
2:24:00	268.358386	3355.976803	8.825426354	8.757717305	17.06565642	-0.513118663	2.964218554	49.6048579	1004.345442	28.7	3284.89018	9.88131291682493E-324	498.7360895	249.3680447	99.84925829	0	0	0	0	0	0	0
2:24:00	127.4530457	3368.339475	8.512138293	8.15871926	17.16803209	-0.990316755	2.5506559	49.55368724	1004.283738	28.7	3285.34726	9.88131291682493E-324	498.0567498	249.0283749	99.84864425	0	0	0	0	0	0	0
2:24:00	354.9332292	3382.127144	8.467808508	8.385340326	17.23970054	-1.285762723	2.258499776	49.53435984	1004.260433	28.7	3285.722247	9.88131291682493E-324	497.8001599	248.9000799	99.84841232	0	0	0	0	0	0	0
2:24:00	354.9332292	3382.127144	8.467808508	8.385340326	17.23970054	-1.285762723	2.258499776	49.53435984	1004.260433	28.7	3285.722247	9.88131291682493E-324	497.8001599	248.9000799	99.84841232	0	0	0	0	0	0	0
2:24:00	211.3324214	3394.32849	8.002581956	7.640126247	17.34932667	-1.736238514	1.838583885	49.51759224	1004.240213	28.7	3286.322918	9.88131291682493E-324	497.5775539	248.7887769	99.84821111	0	0	0	0	0	0	0
2:24:00	211.3324214	3394.32849	8.002581956	7.640126247	17.34932667	-1.736238514	1.838583885	49.51759224	1004.240213	28.7	3286.322918	9.88131291682493E-324	497.5775539	248.7887769	99.84821111	0	0	0	0	0	0	0
2:24:00	339.4441897	3406.831834	7.898252452	7.363760798	17.42228907	-2.019472649	1.544453686	49.51125903	1004.232577	28.7	3286.798068	9.88131291682493E-324	497.4934745	248.7467372	99.84813511	0	0	0	0	0	0	0
2:24:00	296.3963771	3423.414123	7.752873255	7.443685529	17.530956	-2.416945996	1.125824287	49.50576462	1004.225951	28.7	3287.553563	9.88131291682493E-324	497.4205309	248.7102655	99.84806918	0	0	0	0	0	0	0
2:24:00	296.3963771	3423.414123	7.752873255	7.443685529	17.530956	-2.416945996	1.125824287	49.50576462	1004.225951	28.7	3287.553563	9.88131291682493E-324	497.4205309	248.7102655	99.84806918	0	0	0	0	0	0	0
2:24:00	357.5345214	3437.973959	7.867078883	7.790318738	17.60817184	-2.665565438	0.835967544	49.50368936	1004.223449	28.7	3288.14792	9.88131291682493E-324	497.3929798	248.6964899	99.84804427	0	0	0	0	0	0	0
2:24:00	-44.93466107	3453.361979	7.707848388	7.480043194	17.71835998	-3.027625504	0.426631383	49.50188895	1004.221278	28.7	3289.074111	9.88131291682493E-324	497.3690777	248.6845388	99.84802267	0	0	0	0	0	0	0
2:24:00	-44.93466107	3453.361979	7.707848388	7.480043194	17.71835998	-3.027625504	0.426631383	49.50188895	1004.221278	28.7	3289.074111	9.88131291682493E-324	497.3690777	248.6845388	99.84802267	0	0	0	0	0	0	0
2:24:00	170.0580569	3465.174546	7.579782969	7.402507644	17.79439039	-3.256120323	0.145204085	49.50120893	1004.220458	28.7	3289.780751	9.88131291682493E-324	497.3600497	248.6800248	99.84801451	0	0	0	0	0	0	0
2:24:00	358.6251164	3477.33159	7.5007811	7.544364892	17.86756985	-3.453717006	-0.118109386	49.50077371	1004.219933	28.7	3290.492801	9.88131291682493E-324	497.3542718	248.6771359	99.84800928	0	0	0	0	0	0	0
2:24:00	358.6251164	3477.33159	7.5007811	7.544364892	17.86756985	-3.453717006	-0.118109386	49.50077371	1004.219933	28.7	3290.492801	9.88131291682493E-324	497.3542718	248.6771359	99.84800928	0	0	0	0	0	0	0
2:24:00	21.54376361	3493.97255	7.386111923	7.443882825	17.98558776	-3.730975107	-0.515232005	49.50039614	1004.219478	28.7	3291.692682	9.88131291682493E-324	497.3492592	248.6746296	99.84800475	0	0	0	0	0	0	0
2:24:00	4.268608711	3505.349312	7.330271631	7.357245008	18.05805617	-3.878584069	-0.762108484	49.50025353	1004.219306	28.7	3292.513116	9.88131291682493E-324	497.3473659	248.6736829	99.84800304	0	0	0	0	0	0	0
2:24:00	4.268608711	3505.349312	7.330271631	7.357245008	18.05805617	-3.878584069	-0.762108484	49.50025353	1004.219306	28.7	3292.513116	9.88131291682493E-324	497.3473659	248.6736829	99.84800304	0	0	0	0	0	0	0
2:24:00	145.8888696	3518.83748	7.311013844	7.420876805	18.13067595	-3.995333804	-1.012309429	49.50016226	1004.219196	28.7	3293.436995	9.88131291682493E-324	497.3461542	248.6730771	99.84800195	0	0	0	0	0	0	0
2:24:00	339.6597732	3538.40599	7.227263088	7.142656924	18.23532209	-4.098650908	-1.347126428	49.50008308	1004.2191	28.7	3294.818885	9.88131291682493E-324	497.3451029	248.6725515	99.848001	0	0	0	0	0	0	0
2:24:00	339.6597732	3538.40599	7.227263088	7.142656924	18.23532209	-4.098650908	-1.347126428	49.50008308	1004.2191	28.7	3294.818885	9.88131291682493E-324	497.3451029	248.6725515	99.848001	0	0	0	0	0	0	0
2:24:00	448.9368549	3551.475113	7.221688376	7.091180431	18.30564613	-4.059896581	-1.561560914	49.50005317	1004.219064	28.7	3295.862847	9.88131291682493E-324	497.3447059	248.6723529	99.84800064	0	0	0	0	0	0	0
2:24:00	437.1582271	3564.426233	7.459760561	7.244475476	18.36393353	-3.923853812	-1.743318985	49.50003403	1004.219041	28.7	3296.882662	9.88131291682493E-324	497.3444518	248.6722259	99.84800041	0	0	0	0	0	0	0
2:24:00	437.1582271	3564.426233	7.459760561	7.244475476	18.36393353	-3.923853812	-1.743318985	49.50003403	1004.219041	28.7	3296.882662	9.88131291682493E-324	497.3444518	248.6722259	99.84800041	0	0	0	0	0	0	0
2:24:00	481.6337054	3577.323749	7.647006759	7.342584305	18.41427746	-3.68110644	-1.89668415	49.50002178	1004.219026	28.7	3297.962064	9.88131291682493E-324	497.3442891	248.6721446	99.84800026	0	0	0	0	0	0	0
2:24:00	433.2262971	3596.015863	8.294371461	8.172163164	18.47661406	-3.155766497	-2.064582285	49.50001115	1001.647253	28.7	3299.712617	9.88131291682493E-324	497.344148	248.672074	99.84800013	0	0	0	0	0	0	0
2:24:01	433.2262971	3596.015863	8.294371461	8.172163164	18.47661406	-3.155766497	-2.064582285	49.50001115	1001.647253	28.7	3299.712617	9.88131291682493E-324	497.344148	248.672074	99.84800013	0	0	0	0	0	0	0
2:24:01	326.5791102	3605.430833	8.573797735	8.638944425	18.508433	-2.775490558	-2.129932662	49.50000714	1000.675882	28.7	3300.893355	9.88131291682493E-324	497.3440947	248.6720474	99.84800009	0	0	0	0	0	0	0
2:24:01	140.8905105	3614.870773	9.05663055	8.847524432	18.53367712	-2.351913957	-2.157956904	49.57200457	1000.054205	28.7	3302.168707	9.88131291682493E-324	497.3440606	248.6720303	99.84800005	0	0	0	0	0	0	0
2:24:01	45.32910938	3625.955044	9.596706842	9.404884509	18.55579468	-1.724155946	-2.140233935	49.63446634	999.5148648	28.7	3304.041426	9.88131291682493E-324	497.344031	248.6720155	99.84800003	0	0	0	0	0	0	0
2:24:01	45.32910938	3625.955044	9.596706842	9.404884509	18.55579468	-1.724155946	-2.140233935	49.63446634	999.5148648	28.7	3304.041426	9.88131291682493E-324	497.344031	248.6720155	99.84800003	0	0	0	0	0	0	0
2:24:01	73.31147	3633.004148	9.999612379	9.740606086	18.5623486	-1.271459805	-2.083909718	49.65805846	999.3111534	28.7	3305.383433	9.88131291682493E-324	497.3440199	248.6720099	99.84800002	0	0	0	0	0	0	0
2:24:01	-144.8276992	3636.930295	10.52379192	10.28738789	18.5639431	-0.846054276	-2.00418222	49.67315741	999.1807782	28.7	3306.674637	9.88131291682493E-324	497.3440127	248.6720064	99.84800001	0	0	0	0	0	0	0
2:24:01	90.91805801	3644.908807	10.97656546	10.7699746	18.55697887	-0.166523789	-1.825549296	49.6862566	999.0676704	28.7	3308.713766	9.88131291682493E-324	497.3440065	248.6720033	99.84800001	0	0	0	0	0	0	0
2:24:01	90.91805801	3644.908807	10.97656546	10.7699746	18.55697887	-0.166523789	-1.825549296	49.6862566	999.0676704	28.7	3308.713766	9.88131291682493E-324	497.3440065	248.6720033	99.84800001	0	0	0	0	0	0	0
2:24:01	142.8213171	3648.723116	11.2789619	10.92930375	18.54518648	0.265024775	-1.68243155	49.69120422	999.0249491	28.7	3310.03753	9.88131291682493E-324	497.3440042	248.6720021	99.848	0	0	0	0	0	0	0
2:24:01	28.82672296	3649.843995	11.53429561	11.1725944	18.52771934	0.706575856	-1.505516192	49.6943707	998.9976074	28.7	3311.440499	9.88131291682493E-324	497.3440027	248.6720013	99.848	0	0	0	0	0	0	0
2:24:01	28.82672296	3649.843995	11.53429561	11.1725944	18.52771934	0.706575856	-1.505516192	49.6943707	998.9976074	28.7	3311.440499	9.88131291682493E-324	497.3440027	248.6720013	99.848	0	0	0	0	0	0	0
2:24:01	270.3222582	3651.510213	11.80750335	11.30638433	18.4995203	1.324614838	-1.22476829	49.6971178	998.973887	28.7	3313.4168	9.88131291682493E-324	497.3440014	248.6720007	99.848	0	0	0	0	0	0	0
2:24:01	66.77964522	3648.866016	12.04412215	11.55728597	18.47761299	1.731313496	-1.002811706	49.69815539	998.9649277	28.7	3314.804872	9.88131291682493E-324	497.3440009	248.6720004	99.848	0	0	0	0	0	0	0
2:24:01	66.77964522	3648.866016	12.04412215	11.55728597	18.47761299	1.731313496	-1.002811706	49.69815539	998.9649277	28.7	3314.804872	9.88131291682493E-324	497.3440009	248.6720004	99.848	0	0	0	0	0	0	0
2:24:01	-119.5693416	3644.696176	12.38883854	12.06240242	18.43916985	2.29612051	-0.667591593	49.69905556	998.957155	28.7	3316.74299	9.88131291682493E-324	497.3440004	248.6720002	99.848	0	0	0	0	0	0	0
2:24:01	-119.5693416	3644.696176	12.38883854	12.06240242	18.43916985	2.29612051	-0.667591593	49.69905556	998.957155	28.7	3316.74299	9.88131291682493E-324	497.3440004	248.6720002	99.848	0	0	0	0	0	0	0
2:24:01	175.0593813	3645.597153	12.67725667	12.27373755	18.40866871	2.712477127	-0.41257862	49.69939556	998.9542192	28.7	3318.101074	9.88131291682493E-324	497.3440003	248.6720001	99.848	0	0	0	0	0	0	0
2:24:01	-79.99311675	3638.680862	12.83585941	12.32536962	18.36236638	3.259684289	-0.028016253	49.69969053	998.9516722	28.7	3320.02903	9.88131291682493E-324	497.3440001	248.6720001	99.848	0	0	0	0	0	0	0
2:24:01	-79.99311675	3638.680862	12.83585941	12.32536962	18.36236638	3.259684289	-0.028016253	49.69969053	998.9516722	28.7	3320.02903	9.88131291682493E-324	497.3440001	248.6720001	99.848	0	0	0	0	0	0	0
2:24:01	-212.8879558	3631.972313	13.16986402	12.82547725	18.30366759	3.795862356	0.377015678	49.69984155	998.9503682	28.7	3321.917095	9.88131291682493E-324	497.3440001	248.672	99.848	0	0	0	0	0	0	0
2:24:01	-212.8879558	3631.972313	13.16986402	12.82547725	18.30366759	3.795862356	0.377015678	49.69984155	998.9503682	28.7	3321.917095	9.88131291682493E-324	497.3440001	248.672	99.848	0	0	0	0	0	0	0
2:24:01	-112.0413317	3627.798081	13.50031297	13.13670544	18.26206725	4.134071908	0.645770034	49.69989859	998.9498756	28.7	3323.110101	9.88131291682493E-324	497.344	248.672	99.848	0	0	0	0	0	0	0
2:24:01	-53.21568183	3620.231249	13.77476024	13.54904918	18.19231443	4.635404817	1.074346257	49.69994808	998.9494483	28.7	3324.924324	9.88131291682493E-324	497.344	248.672	99.848	0	0	0	0	0	0	0
2:24:01	-53.21568183	3620.231249	13.77476024	13.54904918	18.19231443	4.635404817	1.074346257	49.69994808	998.9494483	28.7	3324.924324	9.88131291682493E-324	497.344	248.672	99.848	0	0	0	0	0	0	0
2:24:01	-129.6300764	3614.04216	13.90036655	13.62211148	18.14716124	4.939699083	1.353781605	49.69996677	998.9492869	28.7	3326.061767	9.88131291682493E-324	497.344	248.672	99.848	0	0	0	0	0	0	0
2:24:01	82.46927112	3608.600862	14.1607146	13.94347135	18.09762319	5.256127413	1.651420227	49.69997873	998.9491836	28.7	3327.231451	9.88131291682493E-324	497.344	248.672	99.848	0	0	0	0	0	0	0
2:24:01	-165.4087252	3598.708705	14.49669387	13.98153733	18.02027907	5.676329235	2.073127156	49.69998911	998.949094	28.7	3328.840751	9.88131291682493E-324	497.344	248.672	99.848	0	0	0	0	0	0	0
2:24:01	-165.4087252	3598.708705	14.49669387	13.98153733	18.02027907	5.676329235	2.073127156	49.69998911	998.949094	28.7	3328.840751	9.88131291682493E-324	497.344	248.672	99.848	0	0	0	0	0	0	0
2:24:01	-208.6817841	3591.355891	14.64008408	14.19778389	17.96233861	5.954330711	2.37036138	49.69999303	999.8626602	28.7	3329.933361	9.88131291682493E-324	497.344	248.672	99.848	0	0	0	0	0	0	0
2:24:01	33.01985816	3585.637611	14.98201381	14.58966169	17.90241671	6.211931655	2.648071283	49.69999554	1001.178223	28.7	3330.932631	9.88131291682493E-324	497.344	248.672	99.848	0	0	0	0	0	0	0
2:24:02	33.01985816	3585.637611	14.98201381	14.58966169	17.90241671	6.211931655	2.648071283	49.69999554	1001.178223	28.7	3330.932631	9.88131291682493E-324	497.344	248.672	99.848	0	0	0	0	0	0	0
2:24:02	-418.1706908	3575.299831	15.21564884	14.69994348	17.83958669	6.436156259	2.925645621	49.69999715	1002.020182	28.7	3331.907524	9.88131291682493E-324	497.344	248.672	99.848	0	0	0	0	0	0	0
2:24:02	-431.2294097	3559.546033	15.32958021	14.57150706	17.74865239	6.755008005	3.345554558	49.60239854	1002.750629	28.7	3333.330948	9.88131291682493E-324	497.344976	248.672488	99.848	0	0	0	0	0	0	0
2:24:02	-395.9435422	3550.412221	15.29853133	14.83108452	17.69285753	6.955045123	3.611074917	49.56553506	1003.026523	28.7	3334.203967	9.88131291682493E-324	497.3453446	248.6726723	99.848	0	0	0	0	0	0	0
2:24:02	-395.9435422	3550.412221	15.29853133	14.83108452	17.69285753	6.955045123	3.611074917	49.56553506	1003.026523	28.7	3334.203967	9.88131291682493E-324	497.3453446	248.6726723	99.848	0	0	0	0	0	0	0
2:24:02	-57.5087816	3536.365737	15.22921604	14.56797127	17.60771105	7.242359103	4.009030358	49.53355395	1003.265876	28.7	3335.460271	9.88131291682493E-324	497.3456645	248.6728322	99.848	0	0	0	0	0	0	0
2:24:02	-73.20682023	3527.815112	15.32525827	14.70438162	17.55521507	7.357669826	4.256979429	49.52147453	1003.35628	28.7	3336.228413	9.88131291682493E-324	497.3457853	248.6728926	99.848	0	0	0	0	0	0	0
2:24:02	-4.769284945	3517.624192	15.17512529	14.54452423	17.50597765	7.407828689	4.501546834	49.5137437	1003.414139	28.7	3336.986425	9.88131291682493E-324	497.3458626	248.6729313	99.848	0	0	0	0	0	0	0
2:24:02	-4.769284945	3517.624192	15.17512529	14.54452423	17.50597765	7.407828689	4.501546834	49.5137437	1003.414139	28.7	3336.986425	9.88131291682493E-324	497.3458626	248.6729313	99.848	0	0	0	0	0	0	0
2:24:02	7.598086108	3505.22469	15.02886415	14.75451641	17.43982056	7.433584289	4.823887979	49.50703677	1003.464335	28.7	3338.002681	9.88131291682493E-324	497.3459296	248.6729648	99.848	0	0	0	0	0	0	0
2:24:02	27.86485511	3495.760402	14.97819306	14.7382905	17.39684516	7.419333945	5.026328307	49.50450354	1003.483295	28.7	3338.660676	9.88131291682493E-324	497.345955	248.6729775	99.848	0	0	0	0	0	0	0
2:24:02	27.86485511	3495.760402	14.97819306	14.7382905	17.39684516	7.419333945	5.026328307	49.50450354	1003.483295	28.7	3338.660676	9.88131291682493E-324	497.345955	248.6729775	99.848	0	0	0	0	0	0	0
2:24:02	-235.1605327	3486.136617	14.71456356	14.13822592	17.3595409	7.392493725	5.204410116	49.50288226	1003.495429	28.7	3339.254873	9.88131291682493E-324	497.3459712	248.6729856	99.848	0	0	0	0	0	0	0
2:24:02	69.84522324	3476.9289	14.74288854	13.97526767	17.30762094	7.364828787	5.45072198	49.50147572	1003.505955	28.7	3340.113255	9.88131291682493E-324	497.3459852	248.6729926	99.848	0	0	0	0	0	0	0
2:24:02	53.94710288	3470.683896	14.48924867	13.96497131	17.2783974	7.340490424	5.593062067	49.50094446	1003.509931	28.7	3340.635523	9.88131291682493E-324	497.3459906	248.6729953	99.848	0	0	0	0	0	0	0
2:24:02	53.94710288	3470.683896	14.48924867	13.96497131	17.2783974	7.340490424	5.593062067	49.50094446	1003.509931	28.7	3340.635523	9.88131291682493E-324	497.3459906	248.6729953	99.848	0	0	0	0	0	0	0
2:24:02	173.6196658	3465.909693	14.50975915	14.00718164	17.25049434	7.321153871	5.728159723	49.50060445	1003.512476	28.7	3341.153855	9.88131291682493E-324	497.345994	248.672997	99.848	0	0	0	0	0	0	0
2:24:02	271.3379489	3459.120739	14.25583668	13.659149	17.2151091	7.291198782	5.900889778	49.50030948	1003.514684	28.7	3341.851718	9.88131291682493E-324	497.3459969	248.6729985	99.848	0	0	0	0	0	0	0
2:24:02	271.3379489	3459.120739	14.25583668	13.659149	17.2151091	7.291198782	5.900889778	49.50030948	1003.514684	28.7	3341.851718	9.88131291682493E-324	497.3459969	248.6729985	99.848	0	0	0	0	0	0	0
2:24:02	-45.78048216	3449.938314	14.57369238	14.02169229	17.18327986	7.247261776	6.054919566	49.50015845	1003.515814	28.7	3342.526375	9.88131291682493E-324	497.3459984	248.6729992	99.848	0	0	0	0	0	0	0
2:24:02	-45.78048216	3449.938314	14.57369238	14.02169229	17.18327986	7.247261776	6.054919566	49.50015845	1003.515814	28.7	3342.526375	9.88131291682493E-324	497.3459984	248.6729992	99.848	0	0	0	0	0	0	0
2:24:02	-175.1871486	3447.770961	14.44472312	14.03436306	17.16617911	7.237247537	6.144228522	49.50010141	1003.516241	28.7	3342.9464	9.88131291682493E-324	497.345999	248.6729995	99.848	0	0	0	0	0	0	0
2:24:02	-78.12428407	3443.842084	14.53838624	14.26676989	17.1434357	7.218118739	6.266621004	49.50005192	1003.516611	28.7	3343.569253	9.88131291682493E-324	497.3459995	248.6729997	99.848	0	0	0	0	0	0	0
2:24:02	-78.12428407	3443.842084	14.53838624	14.26676989	17.1434357	7.218118739	6.266621004	49.50005192	1003.516611	28.7	3343.569253	9.88131291682493E-324	497.3459995	248.6729997	99.848	0	0	0	0	0	0	0
2:24:02	-479.9505818	3437.988574	14.43140719	14.21869273	17.13003885	7.189035993	6.336797442	49.50003323	1003.516751	28.7	3343.951802	9.88131291682493E-324	497.3459997	248.6729998	99.848	0	0	0	0	0	0	0
2:24:02	-436.3735724	3434.502487	14.3720606	14.12628335	17.11426486	7.171623035	6.403510363	49.50002127	1003.516841	28.7	3344.339433	9.88131291682493E-324	497.3459998	248.6729999	99.848	0	0	0	0	0	0	0
2:24:02	-436.3735724	3434.502487	14.3720606	14.12628335	17.11426486	7.171623035	6.403510363	49.50002127	1003.516841	28.7	3344.339433	9.88131291682493E-324	497.3459998	248.6729999	99.848	0	0	0	0	0	0	0
2:24:02	36.31651495	3432.774913	14.28911103	13.95232107	17.09130361	7.163198994	6.488165306	49.50001089	1003.516919	28.7	3344.867414	9.88131291682493E-324	497.3459999	248.6729999	99.848	0	0	0	0	0	0	0
2:24:02	128.5417517	3429.611284	14.35776885	13.95516439	17.06767545	7.147509885	6.562988637	49.50000558	1001.872478	28.7	3345.383292	9.88131291682493E-324	497.3459999	248.673	99.848	0	0	0	0	0	0	0
2:24:02	128.5417517	3429.611284	14.35776885	13.95516439	17.06767545	7.147509885	6.562988637	49.50000558	1001.872478	28.7	3345.383292	9.88131291682493E-324	497.3459999	248.673	99.848	0	0	0	0	0	0	0
2:24:03	34.08700106	3425.209422	14.30629206	13.81410521	17.05059229	7.125566326	6.605592727	49.50000357	1000.820026	28.7	3345.700587	9.88131291682493E-324	497.346	248.673	99.848	0	0	0	0	0	0	0
2:24:03	34.08700106	3425.209422	14.30629206	13.81410521	17.05059229	7.125566326	6.605592727	49.50000357	1000.820026	28.7	3345.700587	9.88131291682493E-324	497.346	248.673	99.848	0	0	0	0	0	0	0
2:24:03	-27.16971946	3419.513744	14.21330154	13.56078987	17.02607925	7.097177959	6.662447476	49.57200183	999.9069654	28.7	3346.161604	9.88131291682493E-324	497.346	248.673	99.848	0	0	0	0	0	0	0
2:24:03	-99.76826045	3415.525476	14.14367298	13.69970551	17.00689072	7.077113894	6.694206385	49.61808117	999.5620978	28.7	3346.441267	9.88131291682493E-324	497.346	248.673	99.848	0	0	0	0	0	0	0
2:24:03	-99.76826045	3415.525476	14.14367298	13.69970551	17.00689072	7.077113894	6.694206385	49.61808117	999.5620978	28.7	3346.441267	9.88131291682493E-324	497.346	248.673	99.848	0	0	0	0	0	0	0
2:24:03	5.91479331	3412.076225	14.20535071	13.83061153	16.98513006	7.059872892	6.723412086	49.64757195	999.3413826	28.7	3346.717371	9.88131291682493E-324	497.346	248.673	99.848	0	0	0	0	0	0	0
2:24:03	-71.45556983	3405.608531	14.15938756	13.8245211	16.95249859	7.027590921	6.758434988	49.67315684	999.1498999	28.7	3347.079526	9.88131291682493E-324	497.346	248.673	99.848	0	0	0	0	0	0	0
2:24:03	-71.45556983	3405.608531	14.15938756	13.8245211	16.95249859	7.027590921	6.758434988	49.67315684	999.1498999	28.7	3347.079526	9.88131291682493E-324	497.346	248.673	99.848	0	0	0	0	0	0	0
2:24:03	96.25271531	3404.66238	14.40844804	14.41157351	16.9295591	7.022858189	6.779038392	49.68282038	999.0775759	28.7	3347.316777	9.88131291682493E-324	497.346	248.673	99.848	0	0	0	0	0	0	0
2:24:03	-282.1638622	3397.433203	14.28824675	14.17948704	16.90839782	6.986669241	6.795664571	49.68900504	999.0312886	28.7	3347.522857	9.88131291682493E-324	497.346	248.673	99.848	0	0	0	0	0	0	0
2:24:03	-282.1638622	3397.433203	14.28824675	14.17948704	16.90839782	6.986669241	6.795664571	49.68900504	999.0312886	28.7	3347.522857	9.88131291682493E-324	497.346	248.673	99.848	0	0	0	0	0	0	0
2:24:03	110.2068882	3395.70513	14.19615792	13.87903171	16.88529461	6.978028314	6.809545326	49.69296323	999.0016647	28.7	3347.713948	9.88131291682493E-324	497.346	248.673	99.848	0	0	0	0	0	0	0
2:24:03	-30.93154525	3389.665387	14.33826485	13.92950423	16.84611084	6.947790497	6.826215207	49.69639717	998.9759643	28.7	3347.978038	9.88131291682493E-324	497.346	248.673	99.848	0	0	0	0	0	0	0
2:24:03	-30.93154525	3389.665387	14.33826485	13.92950423	16.84611084	6.947790497	6.826215207	49.69639717	998.9759643	28.7	3347.978038	9.88131291682493E-324	497.346	248.673	99.848	0	0	0	0	0	0	0
2:24:03	-185.350669	3383.194007	14.25020951	13.90760271	16.82259094	6.915425918	6.833897732	49.69769419	998.9662572	28.7	3348.126344	9.88131291682493E-324	497.346	248.673	99.848	0	0	0	0	0	0	0
2:24:03	207.6907055	3378.471148	14.03928327	13.69779659	16.78754256	6.89190607	6.841139639	49.69881943	998.9578357	28.7	3348.318296	9.88131291682493E-324	497.346	248.673	99.848	0	0	0	0	0	0	0
2:24:03	207.6907055	3378.471148	14.03928327	13.69779659	16.78754256	6.89190607	6.841139639	49.69881943	998.9578357	28.7	3348.318296	9.88131291682493E-324	497.346	248.673	99.848	0	0	0	0	0	0	0
2:24:03	82.79621152	3373.650615	14.08354129	13.78126982	16.76702724	6.867779885	6.843409369	49.69924443	998.9546548	28.7	3348.41991	9.88131291682493E-324	497.346	248.673	99.848	0	0	0	0	0	0	0
2:24:03	304.3858683	3370.445171	14.12370914	13.88947415	16.74062195	6.851551301	6.844273597	49.69961315	998.9518953	28.7	3348.552706	9.88131291682493E-324	497.346	248.673	99.848	0	0	0	0	0	0	0
2:24:03	304.3858683	3370.445171	14.12370914	13.88947415	16.74062195	6.851551301	6.844273597	49.69961315	998.9518953	28.7	3348.552706	9.88131291682493E-324	497.346	248.673	99.848	0	0	0	0	0	0	0
2:24:03	15.69967571	3365.897989	14.15897385	13.89094345	16.72487805	6.828952833	6.843415102	49.69975242	998.950853	28.7	3348.624812	9.88131291682493E-324	497.346	248.673	99.848	0	0	0	0	0	0	0
2:24:03	-73.43989404	3359.222074	14.10322661	13.68513905	16.70296956	6.79550385	6.839452532	49.69987324	998.9499487	28.7	3348.70548	9.88131291682493E-324	497.346	248.673	99.848	0	0	0	0	0	0	0
2:24:03	20.33246782	3356.492928	13.89658503	13.43136899	16.68994052	6.781922464	6.835609621	49.69991887	998.9496072	28.7	3347.876867	9.88131291682493E-324	497.346	248.673	99.848	0	0	0	0	0	0	0
2:24:03	20.33246782	3356.492928	13.89658503	13.43136899	16.68994052	6.781922464	6.835609621	49.69991887	998.9496072	28.7	3347.876867	9.88131291682493E-324	497.346	248.673	99.848	0	0	0	0	0	0	0
2:24:03	-26.9343806	3353.713754	13.81977442	13.47887615	16.67816193	6.768030377	6.830510157	49.69994808	998.9493886	28.7	3346.660955	9.88131291682493E-324	497.346	248.673	99.848	0	0	0	0	0	0	0
2:24:03	-194.3120349	3349.25497	13.9826125	13.78443259	16.66313891	6.745687553	6.8222372	49.69997342	998.949199	28.7	3343.659369	9.88131291682493E-324	497.346	248.673	99.848	0	0	0	0	0	0	0
2:24:03	-194.3120349	3349.25497	13.9826125	13.78443259	16.66313891	6.745687553	6.8222372	49.69997342	998.949199	28.7	3343.659369	9.88131291682493E-324	497.346	248.673	99.848	0	0	0	0	0	0	0
2:24:03	244.4083101	3348.535745	13.7914896	13.55426149	16.65333512	6.742056027	6.813353447	49.69998639	998.9491019	28.7	3341.352629	9.88131291682493E-324	497.346	248.673	99.848	0	0	0	0	0	0	0
2:24:03	244.4083101	3348.535745	13.7914896	13.55426149	16.65333512	6.742056027	6.813353447	49.69998639	998.9491019	28.7	3341.352629	9.88131291682493E-324	497.346	248.673	99.848	0	0	0	0	0	0	0
2:24:03	-289.7719372	3343.161621	13.70372268	13.33551788	16.64012358	6.715292686	6.803780965	49.69999303	999.1586522	28.7	3339.483866	9.88131291682493E-324	497.346	248.673	99.848	0	0	0	0	0	0	0
2:24:03	-289.7719372	3343.161621	13.70372268	13.33551788	16.64012358	6.715292686	6.803780965	49.69999303	999.1586522	28.7	3339.483866	9.88131291682493E-324	497.346	248.673	99.848	0	0	0	0	0	0	0
2:24:03	-187.3779198	3341.282198	13.73974251	13.51197144	16.62971909	6.705947319	6.797299817	49.69999554	999.4604574	28.7	3338.223634	9.88131291682493E-324	497.346	248.673	99.848	0	0	0	0	0	0	0
2:24:04	-74.18660694	3339.679141	13.72207617	13.30180138	16.61605618	6.697805027	6.786417507	49.79999772	999.7222902	28.7	3334.282197	9.88131291682493E-324	498.4218	249.2108	99.849	0	0	0	0	0	0	0
2:24:04	-74.18660694	3339.679141	13.72207617	13.30180138	16.61605618	6.697805027	6.786417507	49.79999772	999.7222902	28.7	3334.282197	9.88131291682493E-324	498.4218	249.2108	99.849	0	0	0	0	0	0	0
2:24:04	-165.5622284	3338.43053	13.73464875	13.49747288	16.60899595	6.691555217	6.779707204	49.94399854	999.8211857	28.7	3332.804886	9.88131291682493E-324	499.970952	249.985232	99.85044	0	0	0	0	0	0	0
2:24:04	-165.5622284	3338.43053	13.73464875	13.49747288	16.60899595	6.691555217	6.779707204	49.94399854	999.8211857	28.7	3332.804886	9.88131291682493E-324	499.970952	249.985232	99.85044	0	0	0	0	0	0	0
2:24:04	-6.528196963	3335.044472	13.64418816	13.56839412	16.59985393	6.674580271	6.768426089	50.06892725	999.9069831	28.7	3330.253022	9.88131291682493E-324	501.3149274	250.6570948	99.85168928	0	0	0	0	0	0	0
2:24:04	-89.50988606	3333.227502	13.57004042	13.19121223	16.59342651	6.665651374	6.761192697	50.11611344	999.9393892	28.7	3329.252734	9.88131291682493E-324	501.8225536	250.9108607	99.85216114	0	0	0	0	0	0	0
2:24:04	-89.50988606	3333.227502	13.57004042	13.19121223	16.59342651	6.665651374	6.761192697	50.11611344	999.9393892	28.7	3329.252734	9.88131291682493E-324	501.8225536	250.9108607	99.85216114	0	0	0	0	0	0	0
2:24:04	-220.4613657	3330.070681	13.4909727	13.48482866	16.58492237	6.649933503	6.749674661	50.15705008	999.9675033	28.7	3327.539656	9.88131291682493E-324	502.2629474	251.1310167	99.8525705	0	0	0	0	0	0	0
2:24:04	-128.898274	3329.319036	13.42806253	13.50773034	16.57803032	6.645997442	6.742351783	50.17251205	999.9781221	28.7	3326.67446	9.88131291682493E-324	502.4292863	251.2141707	99.85272512	0	0	0	0	0	0	0
2:24:04	-128.898274	3329.319036	13.42806253	13.50773034	16.57803032	6.645997442	6.742351783	50.17251205	999.9781221	28.7	3326.67446	9.88131291682493E-324	502.4292863	251.2141707	99.85272512	0	0	0	0	0	0	0
2:24:04	-138.4382154	3327.510543	13.53772002	13.57334742	16.5709794	6.636998363	6.734945141	50.18240771	999.9849181	28.7	3325.017054	9.88131291682493E-324	502.5357433	251.2673892	99.85282408	0	0	0	0	0	0	0
2:24:04	-87.39296627	3326.156814	13.52506465	13.28863388	16.56189346	6.630239162	6.723891912	50.19099275	999.9908141	28.7	3322.735068	9.88131291682493E-324	502.6281006	251.3135593	99.85290993	0	0	0	0	0	0	0
2:24:04	-87.39296627	3326.156814	13.52506465	13.28863388	16.56189346	6.630239162	6.723891912	50.19099275	999.9908141	28.7	3322.735068	9.88131291682493E-324	502.6281006	251.3135593	99.85290993	0	0	0	0	0	0	0
2:24:04	-224.1480627	3322.953697	13.3432891	12.95851655	16.55104945	6.614250451	6.712880659	50.19538829	999.9938328	28.7	3320.022403	9.88131291682493E-324	502.6753875	251.3371984	99.85295388	0	0	0	0	0	0	0
2:24:04	-224.1480627	3322.953697	13.3432891	12.95851655	16.55104945	6.614250451	6.712880659	50.19538829	999.9938328	28.7	3320.022403	9.88131291682493E-324	502.6753875	251.3371984	99.85295388	0	0	0	0	0	0	0
2:24:04	-110.7916801	3322.575046	13.41766502	13.07929059	16.54447165	6.612280289	6.705843622	50.1970485	999.994973	28.7	3317.888898	9.88131291682493E-324	502.693248	251.3461269	99.85297049	0	0	0	0	0	0	0
2:24:04	45.50144471	3321.531509	13.38142562	13.00698598	16.53862185	6.607139385	6.698979918	50.19811104	999.9957027	28.7	3316.320735	9.88131291682493E-324	502.7046787	251.3518412	99.85298111	0	0	0	0	0	0	0
2:24:04	45.50144471	3321.531509	13.38142562	13.00698598	16.53862185	6.607139385	6.698979918	50.19811104	999.9957027	28.7	3316.320735	9.88131291682493E-324	502.7046787	251.3518412	99.85298111	0	0	0	0	0	0	0
2:24:04	257.7501397	3321.936733	13.16602592	12.72128882	16.52691039	6.609135365	6.688757718	50.19903285	999.9963358	28.7	3314.752016	9.88131291682493E-324	502.7145955	251.3567987	99.85299033	0	0	0	0	0	0	0
2:24:04	588.9794494	3321.148029	13.15873659	12.65894485	16.51874265	6.605326634	6.68156494	50.19938103	999.9965749	28.7	3310.92693	9.88131291682493E-324	502.7183411	251.3586712	99.85299381	0	0	0	0	0	0	0
2:24:04	588.9794494	3321.148029	13.15873659	12.65894485	16.51874265	6.605326634	6.68156494	50.19938103	999.9965749	28.7	3310.92693	9.88131291682493E-324	502.7183411	251.3586712	99.85299381	0	0	0	0	0	0	0
2:24:04	205.7973101	3316.028359	13.17005713	12.67805176	16.50325224	6.579759236	6.670297249	50.19968309	999.9967824	28.7	3307.632268	9.88131291682493E-324	502.7215907	251.3602956	99.85299683	0	0	0	0	0	0	0
2:24:04	262.5927585	3315.77727	13.24923656	12.74027313	16.49452143	6.578325911	6.662750239	50.19979717	999.9968607	28.7	3306.400132	9.88131291682493E-324	502.722818	251.3609092	99.85299797	0	0	0	0	0	0	0
2:24:04	36.78400541	3312.579693	13.1809914	12.7191348	16.48777372	6.562448583	6.655040153	50.19987019	999.9969109	28.7	3305.108244	9.88131291682493E-324	502.7236035	251.3613019	99.8529987	0	0	0	0	0	0	0
2:24:04	36.78400541	3312.579693	13.1809914	12.7191348	16.48777372	6.562448583	6.655040153	50.19987019	999.9969109	28.7	3305.108244	9.88131291682493E-324	502.7236035	251.3613019	99.8529987	0	0	0	0	0	0	0
2:24:04	100.2057235	3310.879963	13.2938745	12.93524627	16.48001518	6.553807093	6.647225698	50.19991692	999.9969429	28.7	3303.624436	9.88131291682493E-324	502.7241063	251.3615532	99.85299917	0	0	0	0	0	0	0
2:24:04	47.57214302	3309.375256	13.40559968	13.14683761	16.47324971	6.54639654	6.639304447	50.19994683	999.9969635	28.7	3302.687479	9.88131291682493E-324	502.724428	251.3617141	99.85299947	0	0	0	0	0	0	0
2:24:04	47.57214302	3309.375256	13.40559968	13.14683761	16.47324971	6.54639654	6.639304447	50.19994683	999.9969635	28.7	3302.687479	9.88131291682493E-324	502.724428	251.3617141	99.85299947	0	0	0	0	0	0	0
2:24:04	-47.11793477	3306.419131	13.31314704	12.97882086	16.46218385	6.531691028	6.628131877	50.19997278	999.9969813	28.7	3301.885533	9.88131291682493E-324	502.7247071	251.3618536	99.85299973	0	0	0	0	0	0	0
2:24:04	-47.11793477	3306.419131	13.31314704	12.97882086	16.46218385	6.531691028	6.628131877	50.19997278	999.9969813	28.7	3301.885533	9.88131291682493E-324	502.7247071	251.3618536	99.85299973	0	0	0	0	0	0	0
2:24:04	220.8443694	3305.270411	13.27673928	13.05934828	16.44891813	6.525929807	6.616723521	50.19998606	1001.34087	28.7	3299.040249	9.88131291682493E-324	502.7248501	251.361925	99.85299986	0	0	0	0	0	0	0
2:24:04	153.1508764	3301.984423	13.16167314	13.1163429	16.44130761	6.509515076	6.608983053	50.19999108	1002.200957	28.7	3297.232559	9.88131291682493E-324	502.724904	251.361952	99.85299991	0	0	0	0	0	0	0
2:24:05	153.1508764	3301.984423	13.16167314	13.1163429	16.44130761	6.509515076	6.608983053	50.19999108	1002.200957	28.7	3297.232559	9.88131291682493E-324	502.724904	251.361952	99.85299991	0	0	0	0	0	0	0
2:24:05	115.1640487	3301.400417	13.26264065	12.98565556	16.42959749	6.506559719	6.597231323	50.12799543	1002.94713	28.7	3295.573766	9.88131291682493E-324	502.7249509	251.3619754	99.85299995	0	0	0	0	0	0	0
2:24:05	-3.118208817	3299.408747	13.35861001	13.02949956	16.4232624	6.49659822	6.589868047	50.08191708	1003.228963	28.7	3294.954091	9.88131291682493E-324	502.7249686	251.3619843	99.85299997	0	0	0	0	0	0	0
2:24:05	-3.118208817	3299.408747	13.35861001	13.02949956	16.4232624	6.49659822	6.589868047	50.08191708	1003.228963	28.7	3294.954091	9.88131291682493E-324	502.7249686	251.3619843	99.85299997	0	0	0	0	0	0	0
2:24:05	-124.7691736	3297.411238	13.22223041	12.66007972	16.41820793	6.486502861	6.58223555	50.05242693	1003.409336	28.7	3293.995458	9.88131291682493E-324	502.7249799	251.3619899	99.85299998	0	0	0	0	0	0	0
2:24:05	-120.7107529	3295.49609	13.24342197	12.79479282	16.40833846	6.477033465	6.571296602	50.02684259	1003.56582	28.7	3291.346466	9.88131291682493E-324	502.7249897	251.3619948	99.85299999	0	0	0	0	0	0	0
2:24:05	-120.7107529	3295.49609	13.24342197	12.79479282	16.40833846	6.477033465	6.571296602	50.02684259	1003.56582	28.7	3291.346466	9.88131291682493E-324	502.7249897	251.3619948	99.85299999	0	0	0	0	0	0	0
2:24:05	-243.1580819	3292.958417	13.14651006	12.6745474	16.40181662	6.464461417	6.563509825	50.01717926	1003.624925	28.7	3289.851619	9.88131291682493E-324	502.7249934	251.3619967	99.85299999	0	0	0	0	0	0	0
2:24:05	31.99386761	3293.425987	13.23212644	12.71131034	16.39584263	6.449735307	6.555846288	50.01099472	1003.662752	28.7	3288.845236	9.88131291682493E-324	502.7249958	251.3619979	99.853	0	0	0	0	0	0	0
2:24:05	31.99386761	3293.425987	13.23212644	12.71131034	16.39584263	6.449735307	6.555846288	50.01099472	1003.662752	28.7	3288.845236	9.88131291682493E-324	502.7249958	251.3619979	99.853	0	0	0	0	0	0	0
2:24:05	-69.25928473	3292.816072	13.13940092	12.64267862	16.39021929	6.378830597	6.545061624	50.00703662	1003.686961	28.7	3288.134791	9.88131291682493E-324	502.7249973	251.3619986	99.853	0	0	0	0	0	0	0
2:24:05	-48.68428178	3290.134541	12.99968527	12.79564345	16.38425627	6.134353265	6.510783552	50.00360275	1003.707964	28.7	3286.695133	9.88131291682493E-324	502.7249986	251.3619993	99.853	0	0	0	0	0	0	0
2:24:05	-48.68428178	3290.134541	12.99968527	12.79564345	16.38425627	6.134353265	6.510783552	50.00360275	1003.707964	28.7	3286.695133	9.88131291682493E-324	502.7249986	251.3619993	99.853	0	0	0	0	0	0	0
2:24:05	-348.4174603	3286.892826	12.97071857	12.70561181	16.38300402	5.89798609	6.472141473	50.00230576	1003.715897	28.7	3284.384205	9.88131291682493E-324	502.7249991	251.3619996	99.853	0	0	0	0	0	0	0
2:24:05	-277.8358546	3286.207369	12.75513989	12.44743156	16.38740257	5.609631098	6.412730543	50.00147569	1003.720974	28.7	3282.914531	9.88131291682493E-324	502.7249994	251.3619997	99.853	0	0	0	0	0	0	0
2:24:05	-24.64191756	3284.767533	12.55119962	12.43787696	16.39732612	5.141339122	6.295534038	50.00075555	1003.725379	28.7	3280.870336	9.88131291682493E-324	502.7249997	251.3619999	99.853	0	0	0	0	0	0	0
2:24:05	-24.64191756	3284.767533	12.55119962	12.43787696	16.39732612	5.141339122	6.295534038	50.00075555	1003.725379	28.7	3280.870336	9.88131291682493E-324	502.7249997	251.3619999	99.853	0	0	0	0	0	0	0
2:24:05	-12.00522724	3284.717981	12.34116776	12.12572125	16.40684871	4.785977038	6.186941784	50.00048355	1003.727042	28.7	3279.286815	9.88131291682493E-324	502.7249998	251.3619999	99.853	0	0	0	0	0	0	0
2:24:05	187.2550146	3285.554588	12.09226737	11.6543416	16.41914318	4.444585304	6.066882742	50.00030947	1003.728107	28.7	3278.282122	9.88131291682493E-324	502.7249999	251.3619999	99.853	0	0	0	0	0	0	0
2:24:05	187.2550146	3285.554588	12.09226737	11.6543416	16.41914318	4.444585304	6.066882742	50.00030947	1003.728107	28.7	3278.282122	9.88131291682493E-324	502.7249999	251.3619999	99.853	0	0	0	0	0	0	0
2:24:05	384.5189275	3287.646101	11.76491289	11.6312069	16.44483331	3.898851676	5.844251964	50.00015845	1003.729031	28.7	3277.434462	9.88131291682493E-324	502.7249999	251.362	99.853	0	0	0	0	0	0	0
2:24:05	288.5345536	3287.197265	11.65042425	11.60729242	16.46497332	3.528265073	5.681761257	50.00010141	1003.72938	28.7	3277.130096	9.88131291682493E-324	502.725	251.362	99.853	0	0	0	0	0	0	0
2:24:05	288.5345536	3287.197265	11.65042425	11.60729242	16.46497332	3.528265073	5.681761257	50.00010141	1003.72938	28.7	3277.130096	9.88131291682493E-324	502.725	251.362	99.853	0	0	0	0	0	0	0
2:24:05	178.1257554	3288.107479	11.22796122	11.23346972	16.50224234	2.948207717	5.397405764	50.00005192	1003.729682	28.7	3276.899929	9.88131291682493E-324	502.725	251.362	99.853	0	0	0	0	0	0	0
2:24:05	-54.21019722	3289.844957	10.88360414	10.6014165	16.54996408	2.387354351	5.091807751	50.00002658	1003.729837	28.7	3276.820628	9.88131291682493E-324	502.725	251.362	99.853	0	0	0	0	0	0	0
2:24:05	-54.21019722	3289.844957	10.88360414	10.6014165	16.54996408	2.387354351	5.091807751	50.00002658	1003.729837	28.7	3276.820628	9.88131291682493E-324	502.725	251.362	99.853	0	0	0	0	0	0	0
2:24:05	-101.837205	3294.61433	10.51136532	10.09493325	16.61055761	1.837925428	4.755869568	50.00001361	1003.729917	28.7	3276.842377	9.88131291682493E-324	502.725	251.362	99.853	0	0	0	0	0	0	0
2:24:05	-140.5134112	3298.271171	10.14267381	9.710757277	16.65655687	1.475512274	4.518036524	50.00000871	1003.729947	28.7	3276.898482	9.88131291682493E-324	502.725	251.362	99.853	0	0	0	0	0	0	0
2:24:05	-140.5134112	3298.271171	10.14267381	9.710757277	16.65655687	1.475512274	4.518036524	50.00000871	1003.729947	28.7	3276.898482	9.88131291682493E-324	502.725	251.362	99.853	0	0	0	0	0	0	0
2:24:05	-86.55154316	3304.80743	9.929991235	9.587004657	16.7046764	1.115087855	4.260183375	50.00000557	1002.008806	28.7	3276.989588	9.88131291682493E-324	502.725	251.362	99.853	0	0	0	0	0	0	0
2:24:06	279.7422339	3314.46662	9.515091513	9.165530385	16.77905831	0.606772982	3.879637888	50.00000285	1000.515621	28.7	3277.168685	9.88131291682493E-324	502.725	251.362	99.853	0	0	0	0	0	0	0
2:24:06	279.7422339	3314.46662	9.515091513	9.165530385	16.77905831	0.606772982	3.879637888	50.00000285	1000.515621	28.7	3277.168685	9.88131291682493E-324	502.725	251.362	99.853	0	0	0	0	0	0	0
2:24:06	341.1226697	3320.703397	9.256058568	9.039619446	16.83747732	0.247614708	3.604408248	49.92800183	999.9516372	28.7	3277.329398	9.88131291682493E-324	501.04668	250.52284	99.85156	0	0	0	0	0	0	0
2:24:06	349.3517086	3327.990254	9.053717484	8.967356446	16.89438549	-0.085686587	3.337741279	49.88192117	999.5906878	28.7	3277.507735	9.88131291682493E-324	499.9725552	249.9857776	99.8506384	0	0	0	0	0	0	0
2:24:06	349.3517086	3327.990254	9.053717484	8.967356446	16.89438549	-0.085686587	3.337741279	49.88192117	999.5906878	28.7	3277.507735	9.88131291682493E-324	499.9725552	249.9857776	99.8506384	0	0	0	0	0	0	0
2:24:06	253.8281335	3335.995883	8.986459189	8.811268125	16.95876671	-0.432399415	3.049874419	49.85242955	999.3596802	28.7	3277.73619	9.88131291682493E-324	499.2851153	249.6420577	99.85004858	0	0	0	0	0	0	0
2:24:06	149.2100044	3348.862884	8.712299105	8.72728928	17.05356056	-0.909076501	2.637743702	49.82684393	999.1592683	28.7	3278.117345	9.88131291682493E-324	498.688723	249.3438615	99.84953687	0	0	0	0	0	0	0
2:24:06	149.2100044	3348.862884	8.712299105	8.72728928	17.05356056	-0.909076501	2.637743702	49.82684393	999.1592683	28.7	3278.117345	9.88131291682493E-324	498.688723	249.3438615	99.84953687	0	0	0	0	0	0	0
2:24:06	139.9602428	3357.733806	8.391551427	8.325025139	17.12619876	-1.23624896	2.341875969	49.81718011	999.0835717	28.7	3278.438821	9.88131291682493E-324	498.4634628	249.2312314	99.8493436	0	0	0	0	0	0	0
2:24:06	334.3887003	3373.164341	8.011522331	8.162020871	17.22978976	-1.672679468	1.921776496	49.80879622	999.0179007	28.7	3278.951876	9.88131291682493E-324	498.2680369	249.1335185	99.84917592	0	0	0	0	0	0	0
2:24:06	670.2440082	3385.745058	8.000734292	8.100453358	17.30646545	-1.962514859	1.623976958	49.80562958	998.9930965	28.7	3279.376041	9.88131291682493E-324	498.1942236	249.0966118	99.84911259	0	0	0	0	0	0	0
2:24:06	670.2440082	3385.745058	8.000734292	8.100453358	17.30646545	-1.962514859	1.623976958	49.80562958	998.9930965	28.7	3279.376041	9.88131291682493E-324	498.1942236	249.0966118	99.84911259	0	0	0	0	0	0	0
2:24:06	562.3340452	3395.936197	7.777429947	7.836210149	17.37961789	-2.23536951	1.344465253	49.80360293	998.9772217	28.7	3279.808146	9.88131291682493E-324	498.1469831	249.0729916	99.84907206	0	0	0	0	0	0	0
2:24:06	443.276389	3406.587326	7.800995166	7.782174495	17.45115545	-2.501076486	1.063377762	49.80230588	998.9670619	28.7	3280.286454	9.88131291682493E-324	498.1167492	249.0578746	99.84904612	0	0	0	0	0	0	0
2:24:06	443.276389	3406.587326	7.800995166	7.782174495	17.45115545	-2.501076486	1.063377762	49.80230588	998.9670619	28.7	3280.286454	9.88131291682493E-324	498.1167492	249.0578746	99.84904612	0	0	0	0	0	0	0
2:24:06	491.5051191	3423.228567	7.484245525	7.732521342	17.56227159	-2.887991161	0.633329414	49.80118061	998.9582477	28.7	3281.110232	9.88131291682493E-324	498.0905196	249.0447598	99.84902361	0	0	0	0	0	0	0
2:24:06	826.3141163	3438.184723	7.307437136	7.578613659	17.63405382	-3.103354343	0.358890825	49.80075559	998.9549185	28.7	3281.699389	9.88131291682493E-324	498.0806125	249.0398063	99.84901511	0	0	0	0	0	0	0
2:24:06	708.6288744	3449.902463	7.295999767	7.406832742	17.71163444	-3.33250678	0.076090128	49.80048358	998.9527879	28.7	3282.365809	9.88131291682493E-324	498.074272	249.036636	99.84900967	0	0	0	0	0	0	0
2:24:06	708.6288744	3449.902463	7.295999767	7.406832742	17.71163444	-3.33250678	0.076090128	49.80048358	998.9527879	28.7	3282.365809	9.88131291682493E-324	498.074272	249.036636	99.84900967	0	0	0	0	0	0	0
2:24:06	624.7148077	3467.383293	7.117367881	7.082338364	17.82188483	-3.626467471	-0.319049854	49.80024759	998.9509394	28.7	3283.400566	9.88131291682493E-324	498.0687713	249.0338856	99.84900495	0	0	0	0	0	0	0
2:24:06	624.7148077	3467.383293	7.117367881	7.082338364	17.82188483	-3.626467471	-0.319049854	49.80024759	998.9509394	28.7	3283.400566	9.88131291682493E-324	498.0687713	249.0338856	99.84900495	0	0	0	0	0	0	0
2:24:06	522.9799895	3485.617278	7.065036355	6.637733242	17.93220504	-3.877695345	-0.711465525	49.80012677	998.949993	28.7	3284.572154	9.88131291682493E-324	498.0659549	249.0324774	99.84900254	0	0	0	0	0	0	0
2:24:06	449.9833533	3495.785578	6.792783267	6.566509275	18.00689122	-4.019485021	-0.955897936	49.80008113	998.9496355	28.7	3285.382778	9.88131291682493E-324	498.0648911	249.0319456	99.84900162	0	0	0	0	0	0	0
2:24:06	449.9833533	3495.785578	6.792783267	6.566509275	18.00689122	-4.019485021	-0.955897936	49.80008113	998.9496355	28.7	3285.382778	9.88131291682493E-324	498.0648911	249.0319456	99.84900162	0	0	0	0	0	0	0
2:24:06	357.7746529	3514.984728	6.988209033	6.914068749	18.12018431	-4.160400331	-1.313315743	49.80004154	998.9493254	28.7	3286.718231	9.88131291682493E-324	498.0639683	249.0314841	99.84900083	0	0	0	0	0	0	0
2:24:06	320.1356979	3528.534306	6.976613781	6.706723999	18.19163796	-4.181856212	-1.528322076	49.80002658	998.9492082	28.7	3287.646828	9.88131291682493E-324	498.0636197	249.0313098	99.84900053	0	0	0	0	0	0	0
2:24:06	320.1356979	3528.534306	6.976613781	6.706723999	18.19163796	-4.181856212	-1.528322076	49.80002658	998.9492082	28.7	3287.646828	9.88131291682493E-324	498.0636197	249.0313098	99.84900053	0	0	0	0	0	0	0
2:24:06	374.3670053	3548.991357	7.251522256	6.919362688	18.29619863	-4.00090238	-1.818836903	49.80001361	998.9491066	28.7	3289.176616	9.88131291682493E-324	498.0633173	249.0311586	99.84900027	0	0	0	0	0	0	0
2:24:06	9.640963392	3561.568268	7.631934244	7.41295212	18.35348713	-3.759857523	-1.971815618	49.80000871	998.9490682	28.7	3290.229394	9.88131291682493E-324	498.0632031	249.0311015	99.84900017	0	0	0	0	0	0	0
2:24:06	9.640963392	3561.568268	7.631934244	7.41295212	18.35348713	-3.759857523	-1.971815618	49.80000871	998.9490682	28.7	3290.229394	9.88131291682493E-324	498.0632031	249.0311015	99.84900017	0	0	0	0	0	0	0
2:24:06	-0.440690743	3583.157945	8.149478333	7.816615485	18.42211341	-3.220047052	-2.137785596	49.80000446	1002.483619	28.6512	3291.957002	9.88131291682493E-324	498.063104	249.031052	99.84900009	0	0	0	0	0	0	0
2:24:07	158.8685179	3593.978045	8.522626133	8.007633911	18.45863258	-2.832870113	-2.201582782	49.80000285	1003.818636	28.632768	3293.125921	9.88131291682493E-324	498.0630665	249.0310333	99.84900006	0	0	0	0	0	0	0
2:24:07	158.8685179	3593.978045	8.522626133	8.007633911	18.45863258	-2.832870113	-2.201582782	49.80000285	1003.818636	28.632768	3293.125921	9.88131291682493E-324	498.0630665	249.0310333	99.84900006	0	0	0	0	0	0	0
2:24:07	448.2291532	3609.524423	8.98994458	8.484036562	18.49443588	-2.192965498	-2.229714384	49.60480146	1004.976838	28.61677722	3295.003144	9.88131291682493E-324	498.0630341	249.031017	99.84900003	0	0	0	0	0	0	0
2:24:07	485.216258	3618.040031	9.357164531	8.7561034	18.50715896	-1.763897919	-2.208337206	49.53107294	1005.414296	28.61073742	3296.250892	9.88131291682493E-324	498.0630218	249.0310109	99.84900002	0	0	0	0	0	0	0
2:24:07	542.0862281	3626.765056	9.90660424	9.588540941	18.51501739	-1.100875734	-2.114156649	49.46710934	1005.793816	28.60549756	3298.216401	9.88131291682493E-324	498.0630112	249.0310056	99.84900001	0	0	0	0	0	0	0
2:24:07	542.0862281	3626.765056	9.90660424	9.588540941	18.51501739	-1.100875734	-2.114156649	49.46710934	1005.793816	28.60549756	3298.216401	9.88131291682493E-324	498.0630112	249.0310056	99.84900001	0	0	0	0	0	0	0
2:24:07	456.538706	3630.959676	10.30586671	9.720066202	18.51285113	-0.66988047	-2.019460256	49.44294998	1005.937162	28.60351844	3299.507736	9.88131291682493E-324	498.0630071	249.0310036	99.84900001	0	0	0	0	0	0	0
2:24:07	179.2239318	3634.772512	10.8766347	10.48092237	18.50562472	-0.217083501	-1.890414564	49.42748799	1006.028904	28.6022518	3300.877911	9.88131291682493E-324	498.0630046	249.0310023	99.849	0	0	0	0	0	0	0
2:24:07	179.2239318	3634.772512	10.8766347	10.48092237	18.50562472	-0.217083501	-1.890414564	49.42748799	1006.028904	28.6022518	3300.877911	9.88131291682493E-324	498.0630046	249.0310023	99.849	0	0	0	0	0	0	0
2:24:07	-147.8757309	3639.129182	11.30730096	10.97964825	18.49244786	0.424485248	-1.665212257	49.41407385	1006.108495	28.60115292	3302.855979	9.88131291682493E-324	498.0630023	249.0310012	99.849	0	0	0	0	0	0	0
2:24:07	20.62621222	3644.520357	11.74335262	11.34817488	18.47772663	0.883430558	-1.478055844	49.40900726	1006.138557	28.60073787	3304.249466	9.88131291682493E-324	498.0630015	249.0310007	99.849	0	0	0	0	0	0	0
2:24:07	24.32757582	3644.276268	11.92562568	11.64583192	18.46386504	1.288515557	-1.28395574	49.40576465	1006.157796	28.60047224	3305.572658	9.88131291682493E-324	498.063001	249.0310005	99.849	0	0	0	0	0	0	0
2:24:07	24.32757582	3644.276268	11.92562568	11.64583192	18.46386504	1.288515557	-1.28395574	49.40576465	1006.157796	28.60047224	3305.572658	9.88131291682493E-324	498.063001	249.0310005	99.849	0	0	0	0	0	0	0
2:24:07	24.32757582	3644.276268	11.92562568	11.64583192	18.46386504	1.288515557	-1.28395574	49.40576465	1006.157796	28.60047224	3305.572658	9.88131291682493E-324	498.063001	249.0310005	99.849	0	0	0	0	0	0	0
2:24:07	24.32757582	3644.276268	11.92562568	11.64583192	18.46386504	1.288515557	-1.28395574	49.40576465	1006.157796	28.60047224	3305.572658	9.88131291682493E-324	498.063001	249.0310005	99.849	0	0	0	0	0	0	0
2:24:07	214.1862669	3641.113098	12.4593059	12.33209399	18.40017038	2.47482347	-0.601061614	49.40151117	1006.183034	28.60012379	3309.574142	9.88131291682493E-324	498.0630003	249.0310001	99.849	0	0	0	0	0	0	0
2:24:07	251.1342326	3637.690002	12.77799662	12.58702412	18.35837524	3.054101617	-0.214599546	49.40077372	1006.187409	28.60006338	3311.559009	9.88131291682493E-324	498.0630001	249.0310001	99.849	0	0	0	0	0	0	0
2:24:07	251.1342326	3637.690002	12.77799662	12.58702412	18.35837524	3.054101617	-0.214599546	49.40077372	1006.187409	28.60006338	3311.559009	9.88131291682493E-324	498.0630001	249.0310001	99.849	0	0	0	0	0	0	0
2:24:07	127.1273489	3635.096641	12.89275784	12.80721544	18.32788015	3.416865035	0.04657629	49.40049518	1006.189062	28.60004056	3312.828526	9.88131291682493E-324	498.0630001	249.031	99.849	0	0	0	0	0	0	0
2:24:07	-30.78389672	3631.499211	13.25052502	13.18837788	18.2939633	3.787193622	0.328448826	49.40031691	1006.19012	28.60002596	3314.137096	9.88131291682493E-324	498.0630001	249.031	99.849	0	0	0	0	0	0	0
2:24:07	-30.78389672	3631.499211	13.25052502	13.18837788	18.2939633	3.787193622	0.328448826	49.40031691	1006.19012	28.60002596	3314.137096	9.88131291682493E-324	498.0630001	249.031	99.849	0	0	0	0	0	0	0
2:24:07	-201.4181198	3617.530994	13.51214676	13.04202494	18.19588813	4.619801366	1.035636351	49.40010385	1006.191384	28.60000851	3317.224467	9.88131291682493E-324	498.063	249.031	99.849	0	0	0	0	0	0	0
2:24:07	-181.7683893	3610.772397	13.95104314	13.58714077	18.12763872	5.086946299	1.460709812	49.40005317	1006.191685	28.60000436	3318.969127	9.88131291682493E-324	498.063	249.031	99.849	0	0	0	0	0	0	0
2:24:07	-181.7683893	3610.772397	13.95104314	13.58714077	18.12763872	5.086946299	1.460709812	49.40005317	1006.191685	28.60000436	3318.969127	9.88131291682493E-324	498.063	249.031	99.849	0	0	0	0	0	0	0
2:24:07	-161.8109692	3605.298414	14.25994761	13.87529009	18.07708878	5.397725632	1.76017428	49.40003403	1006.191798	28.60000279	3320.154441	9.88131291682493E-324	498.063	249.031	99.849	0	0	0	0	0	0	0
2:24:07	-177.7504203	3599.400025	14.48532647	14.11466566	18.02545682	5.679704404	2.045071539	49.40002178	1006.191871	28.60000178	3321.257282	9.88131291682493E-324	498.063	249.031	99.849	0	0	0	0	0	0	0
2:24:07	-177.7504203	3599.400025	14.48532647	14.11466566	18.02545682	5.679704404	2.045071539	49.40002178	1006.191871	28.60000178	3321.257282	9.88131291682493E-324	498.063	249.031	99.849	0	0	0	0	0	0	0
2:24:07	-429.553109	3590.773936	14.66088894	14.27686602	17.96521237	5.951370819	2.345245785	49.40001394	1004.068117	28.60000114	3322.386621	9.88131291682493E-324	498.063	249.031	99.849	0	0	0	0	0	0	0
2:24:07	-342.9707998	3580.451663	15.03777514	14.6779314	17.87527673	6.325373859	2.765485842	49.40000714	999.9225001	28.60000058	3323.930238	9.88131291682493E-324	498.063	249.031	99.849	0	0	0	0	0	0	0
2:24:08	-342.9707998	3580.451663	15.03777514	14.6779314	17.87527673	6.325373859	2.765485842	49.40000714	999.9225001	28.60000058	3323.930238	9.88131291682493E-324	498.063	249.031	99.849	0	0	0	0	0	0	0
2:24:08	-306.2422719	3572.021744	15.27789609	14.8113961	17.81177711	6.56447927	3.057950939	49.60000457	998.35668	28.60000037	3324.969872	9.88131291682493E-324	498.891	249.445	99.8496	0	0	0	0	0	0	0
2:24:08	-420.9308352	3559.494253	15.4201468	15.1254908	17.72889388	6.878557386	3.463318881	49.99040234	996.9982442	28.60000019	3326.379167	9.88131291682493E-324	500.507256	250.253128	99.8507712	0	0	0	0	0	0	0
2:24:08	-420.9308352	3559.494253	15.4201468	15.1254908	17.72889388	6.878557386	3.463318881	49.99040234	996.9982442	28.60000019	3326.379167	9.88131291682493E-324	500.507256	250.253128	99.8507712	0	0	0	0	0	0	0
2:24:08	-384.8975745	3548.819882	15.30813395	14.83831411	17.67617208	7.067676727	3.729444084	50.1378575	996.4851563	28.60000012	3327.275187	9.88131291682493E-324	501.1177238	250.5583619	99.85121357	0	0	0	0	0	0	0
2:24:08	-300.3411677	3540.010964	15.24416573	14.84992103	17.62431013	7.253593105	3.990804214	50.2322288	996.15678	28.60000008	3328.132959	9.88131291682493E-324	501.5084233	250.7537116	99.85149668	0	0	0	0	0	0	0
2:24:08	-300.3411677	3540.010964	15.24416573	14.84992103	17.62431013	7.253593105	3.990804214	50.2322288	996.15678	28.60000008	3328.132959	9.88131291682493E-324	501.5084233	250.7537116	99.85149668	0	0	0	0	0	0	0
2:24:08	-55.14538733	3531.688217	15.15318607	14.92146946	17.57447849	7.372419587	4.243714697	50.29262643	995.9466192	28.60000005	3328.951734	9.88131291682493E-324	501.7584709	250.8787354	99.85167788	0	0	0	0	0	0	0
2:24:08	-87.82371831	3517.522647	15.14909527	14.85224836	17.50420498	7.440854829	4.604741925	50.34502473	995.764293	28.60000003	3330.1304	9.88131291682493E-324	501.9754011	250.9872005	99.85183507	0	0	0	0	0	0	0
2:24:08	-87.82371831	3517.522647	15.14909527	14.85224836	17.50420498	7.440854829	4.604741925	50.34502473	995.764293	28.60000003	3330.1304	9.88131291682493E-324	501.9754011	250.9872005	99.85183507	0	0	0	0	0	0	0
2:24:08	-265.6278197	3509.146014	15.09878097	14.71783895	17.46269119	7.45158709	4.819034832	50.36481583	995.6954275	28.60000002	3330.849456	9.88131291682493E-324	502.0573367	251.0281683	99.85189445	0	0	0	0	0	0	0
2:24:08	-168.0369646	3499.800289	14.90837982	14.49133693	17.42228236	7.438615738	5.024302292	50.37748213	995.6513536	28.60000001	3331.557732	9.88131291682493E-324	502.1097755	251.0543877	99.85193245	0	0	0	0	0	0	0
2:24:08	-168.0369646	3499.800289	14.90837982	14.49133693	17.42228236	7.438615738	5.024302292	50.37748213	995.6513536	28.60000001	3331.557732	9.88131291682493E-324	502.1097755	251.0543877	99.85193245	0	0	0	0	0	0	0
2:24:08	-152.6834219	3488.398044	14.76817047	14.39712451	17.36561657	7.409347258	5.294338774	50.38847085	995.6131171	28.60000001	3332.528463	9.88131291682493E-324	502.155269	251.0771345	99.85196541	0	0	0	0	0	0	0
2:24:08	-152.6834219	3488.398044	14.76817047	14.39712451	17.36561657	7.409347258	5.294338774	50.38847085	995.6131171	28.60000001	3332.528463	9.88131291682493E-324	502.155269	251.0771345	99.85196541	0	0	0	0	0	0	0
2:24:08	-31.97904512	3471.743735	14.55283026	14.17856496	17.28244268	7.347796669	5.666551009	50.39622213	995.5861456	28.6	3333.979389	9.88131291682493E-324	502.1873595	251.0931798	99.85198867	0	0	0	0	0	0	0
2:24:08	-31.97904512	3471.743735	14.55283026	14.17856496	17.28244268	7.347796669	5.666551009	50.39622213	995.5861456	28.6	3333.979389	9.88131291682493E-324	502.1873595	251.0931798	99.85198867	0	0	0	0	0	0	0
2:24:08	74.60081112	3465.41203	14.60237137	14.13472157	17.24968331	7.319789868	5.795192646	50.39758216	995.5814132	28.6	3334.520449	9.88131291682493E-324	502.1929901	251.095995	99.85199275	0	0	0	0	0	0	0
2:24:08	-1.226200883	3460.195859	14.50019767	13.98474181	17.22171732	7.296065516	5.907803293	50.39845258	995.5783844	28.6	3335.016967	9.88131291682493E-324	502.1965937	251.0977968	99.85199536	0	0	0	0	0	0	0
2:24:08	-1.226200883	3460.195859	14.50019767	13.98474181	17.22171732	7.296065516	5.907803293	50.39845258	995.5783844	28.6	3335.016967	9.88131291682493E-324	502.1965937	251.0977968	99.85199536	0	0	0	0	0	0	0
2:24:08	66.37367315	3453.331392	14.47032521	14.02293181	17.18422327	7.264009544	6.062003286	50.39920772	995.5757568	28.6	3335.745735	9.88131291682493E-324	502.19972	251.09936	99.85199762	0	0	0	0	0	0	0
2:24:08	95.01023081	3448.721011	14.46940813	14.09619636	17.16298289	7.241726108	6.150562103	50.39949294	995.5747644	28.6	3336.189871	9.88131291682493E-324	502.2009008	251.0999504	99.85199848	0	0	0	0	0	0	0
2:24:08	95.01023081	3448.721011	14.46940813	14.09619636	17.16298289	7.241726108	6.150562103	50.39949294	995.5747644	28.6	3336.189871	9.88131291682493E-324	502.2009008	251.0999504	99.85199848	0	0	0	0	0	0	0
2:24:08	-67.49601228	3443.556127	14.41382121	13.96008567	17.14154905	7.216424709	6.234279746	50.39967548	995.5741292	28.6	3336.638037	9.88131291682493E-324	502.2016565	251.1003282	99.85199903	0	0	0	0	0	0	0
2:24:08	-18.26392786	3439.819041	14.43680557	14.07725483	17.12279139	7.198031814	6.306579037	50.39979231	995.5737227	28.6	3337.042744	9.88131291682493E-324	502.2021402	251.1005701	99.85199938	0	0	0	0	0	0	0
2:24:08	-305.1666991	3434.459029	14.34661245	13.87079447	17.09942119	7.171440289	6.406344467	50.39989366	995.57337	28.6	3337.651461	9.88131291682493E-324	502.2025598	251.1007799	99.85199968	0	0	0	0	0	0	0
2:24:08	-305.1666991	3434.459029	14.34661245	13.87079447	17.09942119	7.171440289	6.406344467	50.39989366	995.57337	28.6	3337.651461	9.88131291682493E-324	502.2025598	251.1007799	99.85199968	0	0	0	0	0	0	0
2:24:08	-562.1130474	3429.528979	14.45167197	13.97978846	17.08522956	7.147041785	6.462820459	50.39993194	995.5732368	28.6	3338.023535	9.88131291682493E-324	502.2027182	251.1008591	99.8519998	0	0	0	0	0	0	0
2:24:08	-474.4869103	3426.968426	14.48699006	14.04414462	17.07094692	7.134266742	6.514405094	50.39995644	995.5731516	28.6	3338.384902	9.88131291682493E-324	502.2028197	251.1009098	99.85199987	0	0	0	0	0	0	0
2:24:08	-474.4869103	3426.968426	14.48699006	14.04414462	17.07094692	7.134266742	6.514405094	50.39995644	995.5731516	28.6	3338.384902	9.88131291682493E-324	502.2028197	251.1009098	99.85199987	0	0	0	0	0	0	0
2:24:08	-571.9879061	3423.498146	14.47593091	14.21442604	17.04998082	7.116920572	6.584975408	50.3999777	1000.690246	28.6488	3338.925606	9.88131291682493E-324	502.2029077	251.1009538	99.85199993	0	0	0	0	0	0	0
2:24:09	-311.1934599	3421.736334	14.38607578	14.23635267	17.03630773	7.108229166	6.625064261	50.39998573	1002.622997	28.667232	3339.259388	9.88131291682493E-324	502.2029409	251.1009705	99.85199996	0	0	0	0	0	0	0
2:24:09	-311.1934599	3421.736334	14.38607578	14.23635267	17.03630773	7.108229166	6.625064261	50.39998573	1002.622997	28.667232	3339.259388	9.88131291682493E-324	502.2029409	251.1009705	99.85199996	0	0	0	0	0	0	0
2:24:09	-230.3472915	3417.030051	14.2430948	13.80825257	17.01530156	7.084469333	6.678464902	50.15599269	1004.299767	28.68322278	3339.744751	9.88131291682493E-324	502.2029697	251.1009849	99.85199998	0	0	0	0	0	0	0
2:24:09	176.3098935	3416.730713	14.22190067	13.70556164	16.999993	7.082900373	6.708777537	50.06383532	1004.933091	28.68926258	3340.04716	9.88131291682493E-324	502.2029806	251.1009903	99.85199999	0	0	0	0	0	0	0
2:24:09	176.3098935	3416.730713	14.22190067	13.70556164	16.999993	7.082900373	6.708777537	50.06383532	1004.933091	28.68926258	3340.04716	9.88131291682493E-324	502.2029806	251.1009903	99.85199999	0	0	0	0	0	0	0
2:24:09	138.3644918	3412.322136	14.17821643	13.57267945	16.98207552	7.060856239	6.736497624	50.00485461	1005.338418	28.69312805	3340.346103	9.88131291682493E-324	502.2029876	251.1009938	99.85199999	0	0	0	0	0	0	0
2:24:09	138.3644918	3412.322136	14.17821643	13.57267945	16.98207552	7.060856239	6.736497624	50.00485461	1005.338418	28.69312805	3340.346103	9.88131291682493E-324	502.2029876	251.1009938	99.85199999	0	0	0	0	0	0	0
2:24:09	-250.7631082	3405.85259	14.32726281	14.03970788	16.95863866	7.028702394	6.770662783	49.95368556	1005.690062	28.69648156	3340.750421	9.88131291682493E-324	502.2029937	251.1009968	99.852	0	0	0	0	0	0	0
2:24:09	-254.0732692	3404.461777	14.4174882	14.08789304	16.94192875	7.021769532	6.790824181	49.93435876	1005.82288	28.6977482	3341.020149	9.88131291682493E-324	502.2029959	251.100998	99.852	0	0	0	0	0	0	0
2:24:09	-254.0732692	3404.461777	14.4174882	14.08789304	16.94192875	7.021769532	6.790824181	49.93435876	1005.82288	28.6977482	3341.020149	9.88131291682493E-324	502.2029959	251.100998	99.852	0	0	0	0	0	0	0
2:24:09	-49.13040185	3401.630686	14.27964196	13.90612124	16.91691552	7.005714001	6.815765981	49.91759168	1005.938106	28.69884708	3341.391972	9.88131291682493E-324	502.2029979	251.100999	99.852	0	0	0	0	0	0	0
2:24:09	-138.5078572	3397.596959	14.11805085	13.76819759	16.89850593	6.98621696	6.829570228	49.91125868	1005.981628	28.69926213	3341.626622	9.88131291682493E-324	502.2029987	251.1009993	99.852	0	0	0	0	0	0	0
2:24:09	28.8910914	3394.756814	14.23483255	13.89956646	16.8812038	6.972618855	6.840604946	49.90720555	1006.009482	28.69952776	3341.835478	9.88131291682493E-324	502.2029991	251.1009996	99.852	0	0	0	0	0	0	0
2:24:09	28.8910914	3394.756814	14.23483255	13.89956646	16.8812038	6.972618855	6.840604946	49.90720555	1006.009482	28.69952776	3341.835478	9.88131291682493E-324	502.2029991	251.1009996	99.852	0	0	0	0	0	0	0
2:24:09	-173.3074092	3389.976201	14.32080226	14.04255403	16.85056034	6.949052854	6.853661732	49.90368924	1006.033647	28.69975821	3342.142325	9.88131291682493E-324	502.2029996	251.1009998	99.852	0	0	0	0	0	0	0
2:24:09	-240.8335419	3386.292568	14.31587345	13.99811458	16.83127862	6.930753826	6.860103509	49.90236112	1006.042774	28.69984526	3342.318928	9.88131291682493E-324	502.2029997	251.1009999	99.852	0	0	0	0	0	0	0
2:24:09	-240.8335419	3386.292568	14.31587345	13.99811458	16.83127862	6.930753826	6.860103509	49.90236112	1006.042774	28.69984526	3342.318928	9.88131291682493E-324	502.2029997	251.1009999	99.852	0	0	0	0	0	0	0
2:24:09	-233.2104668	3381.846644	14.23399901	13.97959333	16.81257832	6.908522449	6.864386246	49.90151111	1006.048615	28.69990096	3342.487394	9.88131291682493E-324	502.2029998	251.1009999	99.852	0	0	0	0	0	0	0
2:24:09	-240.139799	3376.941298	14.28747949	13.88121578	16.7885281	6.884003494	6.868389758	49.90077369	1006.053683	28.69994929	3342.70525	9.88131291682493E-324	502.2029999	251.101	99.852	0	0	0	0	0	0	0
2:24:09	-240.139799	3376.941298	14.28747949	13.88121578	16.7885281	6.884003494	6.868389758	49.90077369	1006.053683	28.69994929	3342.70525	9.88131291682493E-324	502.2029999	251.101	99.852	0	0	0	0	0	0	0
2:24:09	-26.26902509	3373.71224	14.3201095	14.02807848	16.76460639	6.867969789	6.868943556	49.90039613	1006.056278	28.69997404	3342.899296	9.88131291682493E-324	502.203	251.101	99.852	0	0	0	0	0	0	0
2:24:09	-26.26902509	3373.71224	14.3201095	14.02807848	16.76460639	6.867969789	6.868943556	49.90039613	1006.056278	28.69997404	3342.899296	9.88131291682493E-324	502.203	251.101	99.852	0	0	0	0	0	0	0
2:24:09	-82.71165606	3370.452514	14.21619008	13.84625023	16.75066809	6.851620665	6.868203876	49.90025352	1006.057258	28.69998338	3343.011189	9.88131291682493E-324	502.203	251.101	99.852	0	0	0	0	0	0	0
2:24:09	125.2972481	3366.914543	14.10777732	13.97752012	16.73179006	6.83392578	6.864512384	49.9001298	1006.058108	28.69999149	3343.160033	9.88131291682493E-324	502.203	251.101	99.852	0	0	0	0	0	0	0
2:24:09	125.2972481	3366.914543	14.10777732	13.97752012	16.73179006	6.83392578	6.864512384	49.9001298	1006.058108	28.69999149	3343.160033	9.88131291682493E-324	502.203	251.101	99.852	0	0	0	0	0	0	0
2:24:09	245.9019588	3364.570628	14.07837749	13.82841287	16.71782564	6.822232499	6.861207926	49.90008307	1006.058429	28.69999456	3343.242581	9.88131291682493E-324	502.203	251.101	99.852	0	0	0	0	0	0	0
2:24:09	-26.08154638	3360.852122	13.99152159	13.59030424	16.70544841	6.8035888	6.856893073	49.90005317	1006.058635	28.69999652	3343.317212	9.88131291682493E-324	502.203	251.101	99.852	0	0	0	0	0	0	0
2:24:09	-26.08154638	3360.852122	13.99152159	13.59030424	16.70544841	6.8035888	6.856893073	49.90005317	1006.058635	28.69999652	3343.317212	9.88131291682493E-324	502.203	251.101	99.852	0	0	0	0	0	0	0
2:24:09	52.37013625	3356.661166	13.89438705	13.54829977	16.68826159	6.782541465	6.849537253	49.90002722	1006.058813	28.69999822	3343.403068	9.88131291682493E-324	502.203	251.101	99.852	0	0	0	0	0	0	0
2:24:09	-213.7935528	3352.634906	13.93768771	13.63063185	16.67592741	6.762506538	6.843503842	49.90001742	1006.05888	28.69999886	3343.448564	9.88131291682493E-324	502.203	251.101	99.852	0	0	0	0	0	0	0
2:24:09	-213.7935528	3352.634906	13.93768771	13.63063185	16.67592741	6.762506538	6.843503842	49.90001742	1006.05888	28.69999886	3343.448564	9.88131291682493E-324	502.203	251.101	99.852	0	0	0	0	0	0	0
2:24:10	-303.405531	3348.105456	13.91626411	13.60254751	16.66145084	6.739907347	6.834057967	49.90000892	1006.058939	28.69999942	3341.783969	9.88131291682493E-324	502.203	251.101	99.852	0	0	0	0	0	0	0
2:24:10	-269.1705399	3345.491612	13.77356903	13.61971041	16.65148854	6.726940702	6.826517099	50.04000571	1006.058961	28.69999963	3340.34306	9.88131291682493E-324	503.6482	251.8236	99.8532	0	0	0	0	0	0	0
2:24:10	-269.1705399	3345.491612	13.77356903	13.61971041	16.65148854	6.726940702	6.826517099	50.04000571	1006.058961	28.69999963	3340.34306	9.88131291682493E-324	503.6482	251.8236	99.8532	0	0	0	0	0	0	0
2:24:10	-317.5886284	3342.166905	13.76143534	13.60182773	16.63578613	6.71024964	6.815240755	50.31328292	1006.05898	28.69999981	3337.946247	9.88131291682493E-324	506.4692304	253.2341152	99.8555424	0	0	0	0	0	0	0
2:24:10	68.93839782	3341.752299	13.68775862	13.55132975	16.62514312	6.708119769	6.806914083	50.41650107	1006.058987	28.69999988	3336.224078	9.88131291682493E-324	507.5347475	253.7668737	99.85642714	0	0	0	0	0	0	0
2:24:10	-238.8080654	3337.095872	13.63872552	13.43121104	16.6162516	6.684956652	6.798385013	50.48256069	1006.058992	28.69999992	3333.09573	9.88131291682493E-324	508.2166784	254.1078392	99.85699337	0	0	0	0	0	0	0
2:24:10	-196.8096975	3334.846086	13.44197946	13.40455605	16.60305682	6.673673806	6.785109127	50.53987107	1006.058996	28.69999996	3328.919726	9.88131291682493E-324	508.8082913	254.4036457	99.8574846	0	0	0	0	0	0	0
2:24:10	-196.8096975	3334.846086	13.44197946	13.40455605	16.60305682	6.673673806	6.785109127	50.53987107	1006.058996	28.69999996	3328.919726	9.88131291682493E-324	508.8082913	254.4036457	99.8574846	0	0	0	0	0	0	0
2:24:10	18.83939361	3334.069415	13.52294686	13.43803587	16.59547636	6.669751236	6.776709841	50.56151749	1006.058997	28.69999997	3327.354664	9.88131291682493E-324	509.0317464	254.5153732	99.85767015	0	0	0	0	0	0	0
2:24:10	146.5993319	3333.691186	13.41824599	13.12986296	16.59042487	6.667800791	6.768454298	50.57537119	1006.058998	28.69999998	3326.363225	9.88131291682493E-324	509.1747577	254.5868789	99.85778889	0	0	0	0	0	0	0
2:24:10	146.5993319	3333.691186	13.41824599	13.12986296	16.59042487	6.667800791	6.768454298	50.57537119	1006.058998	28.69999998	3326.363225	9.88131291682493E-324	509.1747577	254.5868789	99.85778889	0	0	0	0	0	0	0
2:24:10	71.62175394	3329.879111	13.38747795	13.11043383	16.58114553	6.648874005	6.755488601	50.58739005	1006.058999	28.69999999	3323.769835	9.88131291682493E-324	509.298828	254.648914	99.85789191	0	0	0	0	0	0	0
2:24:10	71.62175394	3329.879111	13.38747795	13.11043383	16.58114553	6.648874005	6.755488601	50.58739005	1006.058999	28.69999999	3323.769835	9.88131291682493E-324	509.298828	254.648914	99.85789191	0	0	0	0	0	0	0
2:24:10	53.80960252	3329.851911	13.35418589	13.06279765	16.57641314	6.648759363	6.747672704	50.59192963	1006.058999	28.69999999	3322.803815	9.88131291682493E-324	509.3456899	254.6723449	99.85793082	0	0	0	0	0	0	0
2:24:10	294.3191645	3328.863074	13.21764717	12.9226724	16.57053953	6.643732794	6.735576425	50.59586797	1006.059	28.7	3321.651361	9.88131291682493E-324	509.3863452	254.6926726	99.85796458	0	0	0	0	0	0	0
2:24:10	294.3191645	3328.863074	13.21764717	12.9226724	16.57053953	6.643732794	6.735576425	50.59586797	1006.059	28.7	3321.651361	9.88131291682493E-324	509.3863452	254.6926726	99.85796458	0	0	0	0	0	0	0
2:24:10	98.48450527	3326.078688	13.13073419	12.64435034	16.5650253	6.629788988	6.727568912	50.5973555	1006.059	28.7	3320.032791	9.88131291682493E-324	509.4017009	254.7003505	99.85797733	0	0	0	0	0	0	0
2:24:10	92.1020907	3324.999	13.24436791	12.86727537	16.55700495	6.624339962	6.715523283	50.59864602	1006.059	28.7	3316.831349	9.88131291682493E-324	509.4150229	254.7070114	99.85798839	0	0	0	0	0	0	0
2:24:10	92.1020907	3324.999	13.24436791	12.86727537	16.55700495	6.624339962	6.715523283	50.59864602	1006.059	28.7	3316.831349	9.88131291682493E-324	509.4150229	254.7070114	99.85798839	0	0	0	0	0	0	0
2:24:10	-124.4289376	3324.615	13.20632437	12.84164499	16.54998654	6.622454061	6.704403921	50.59930676	1006.059	28.7	3314.586963	9.88131291682493E-324	509.4218437	254.7104219	99.85799406	0	0	0	0	0	0	0
2:24:10	-159.64428	3322.36104	13.3540876	13.06481279	16.54475138	6.611210599	6.697538509	50.59955633	1006.059	28.7	3313.078376	9.88131291682493E-324	509.42442	254.71171	99.8579962	0	0	0	0	0	0	0
2:24:10	-159.64428	3322.36104	13.3540876	13.06481279	16.54475138	6.611210599	6.697538509	50.59955633	1006.059	28.7	3313.078376	9.88131291682493E-324	509.42442	254.71171	99.8579962	0	0	0	0	0	0	0
2:24:10	-399.3919674	3320.875812	13.21415685	12.63353615	16.53608071	6.603859827	6.687875717	50.59977284	1006.059	28.7	3311.803433	9.88131291682493E-324	509.426655	254.7128275	99.85799805	0	0	0	0	0	0	0
2:24:10	-718.0064991	3317.42032	13.39006038	12.97726314	16.53065165	6.586510289	6.681760459	50.59985462	1006.059	28.7	3310.902797	9.88131291682493E-324	509.4274992	254.7132496	99.85799875	0	0	0	0	0	0	0
2:24:10	-427.4782794	3315.454885	13.27879865	12.88672841	16.52473706	6.576726585	6.675086694	50.59990695	1006.059	28.7	3309.52415	9.88131291682493E-324	509.4280395	254.7135197	99.8579992	0	0	0	0	0	0	0
2:24:10	-427.4782794	3315.454885	13.27879865	12.88672841	16.52473706	6.576726585	6.675086694	50.59990695	1006.059	28.7	3309.52415	9.88131291682493E-324	509.4280395	254.7135197	99.8579992	0	0	0	0	0	0	0
2:24:10	-214.2253751	3314.483293	13.23603291	12.88859694	16.51495337	6.572020011	6.664740387	50.59995236	1006.059	28.7	3307.842997	9.88131291682493E-324	509.4285082	254.7137541	99.85799959	0	0	0	0	0	0	0
2:24:10	-214.2253751	3314.483293	13.23603291	12.88859694	16.51495337	6.572020011	6.664740387	50.59995236	1006.059	28.7	3307.842997	9.88131291682493E-324	509.4285082	254.7137541	99.85799959	0	0	0	0	0	0	0
2:24:10	-249.255912	3313.954518	13.33757685	12.98187364	16.50783213	6.569266246	6.654691078	50.59997561	1005.5506	28.68	3307.007086	9.88131291682493E-324	509.4287482	254.7138741	99.85799979	0	0	0	0	0	0	0
2:24:10	-201.2054237	3313.985412	13.50448918	13.24527913	16.50313256	6.569330397	6.64880229	50.59998439	1004.818504	28.6512	3306.706255	9.88131291682493E-324	509.4288389	254.7139194	99.85799987	0	0	0	0	0	0	0
2:24:11	-56.65039117	3313.989183	13.30539308	13.00649864	16.49688484	6.569451454	6.643233466	50.59999001	1004.349963	28.632768	3306.366803	9.88131291682493E-324	509.4288969	254.7139484	99.85799991	0	0	0	0	0	0	0
2:24:11	-56.65039117	3313.989183	13.30539308	13.00649864	16.49688484	6.569451454	6.643233466	50.59999001	1004.349963	28.632768	3306.366803	9.88131291682493E-324	509.4288969	254.7139484	99.85799991	0	0	0	0	0	0	0
2:24:11	-157.2460803	3311.48031	13.34720926	12.9927993	16.48866904	6.556983145	6.634191534	50.64879488	1003.943477	28.61677722	3305.910043	9.88131291682493E-324	509.4289472	254.7139736	99.85799996	0	0	0	0	0	0	0
2:24:11	-110.5924514	3311.030558	13.29273392	12.93635155	16.48502818	6.554789213	6.628482582	50.66722873	1003.789945	28.61073742	3305.747428	9.88131291682493E-324	509.4289662	254.7139831	99.85799997	0	0	0	0	0	0	0
2:24:11	-110.5924514	3311.030558	13.29273392	12.93635155	16.48502818	6.554789213	6.628482582	50.66722873	1003.789945	28.61073742	3305.747428	9.88131291682493E-324	509.4289662	254.7139831	99.85799997	0	0	0	0	0	0	0
2:24:11	-89.17168391	3309.458435	13.28735441	12.86754432	16.4755014	6.546685169	6.615026932	50.68926151	1003.606439	28.60351844	3304.928502	9.88131291682493E-324	509.4289889	254.7139945	99.85799999	0	0	0	0	0	0	0
2:24:11	-89.17168391	3309.458435	13.28735441	12.86754432	16.4755014	6.546685169	6.615026932	50.68926151	1003.606439	28.60351844	3304.928502	9.88131291682493E-324	509.4289889	254.7139945	99.85799999	0	0	0	0	0	0	0
2:24:11	-18.1528377	3309.129238	13.25122682	13.05682836	16.47136089	6.541398508	6.609577237	50.69312737	1003.574241	28.6022518	3304.793441	9.88131291682493E-324	509.4289929	254.7139965	99.85799999	0	0	0	0	0	0	0
2:24:11	26.55090387	3308.277033	13.33942517	13.17181015	16.46871097	6.497335045	6.602569432	50.69560151	1003.553634	28.60144115	3304.709842	9.88131291682493E-324	509.4289955	254.7139977	99.858	0	0	0	0	0	0	0
2:24:11	26.55090387	3308.277033	13.33942517	13.17181015	16.46871097	6.497335045	6.602569432	50.69560151	1003.553634	28.60144115	3304.709842	9.88131291682493E-324	509.4289955	254.7139977	99.858	0	0	0	0	0	0	0
2:24:11	-204.5378412	3306.402297	13.33040969	13.3670068	16.46641202	6.303235543	6.578195549	50.69774798	1003.535757	28.60073787	3304.210199	9.88131291682493E-324	509.4289977	254.7139988	99.858	0	0	0	0	0	0	0
2:24:11	13.6505613	3305.735888	13.13169776	12.96546748	16.46847495	5.981728598	6.527892121	50.69884696	1003.526603	28.60037779	3301.512134	9.88131291682493E-324	509.4289988	254.7139994	99.858	0	0	0	0	0	0	0
2:24:11	13.6505613	3305.735888	13.13169776	12.96546748	16.46847495	5.981728598	6.527892121	50.69884696	1003.526603	28.60037779	3301.512134	9.88131291682493E-324	509.4289988	254.7139994	99.858	0	0	0	0	0	0	0
2:24:11	231.7761592	3306.097888	12.95904657	12.75629919	16.47454397	5.702426303	6.471650957	50.69926206	1003.523146	28.60024179	3299.697406	9.88131291682493E-324	509.4289992	254.7139996	99.858	0	0	0	0	0	0	0
2:24:11	232.8169935	3305.484183	12.61461584	12.27585718	16.48715051	5.241498267	6.35899729	50.69962217	1003.520147	28.60012379	3298.138944	9.88131291682493E-324	509.4289996	254.7139998	99.858	0	0	0	0	0	0	0
2:24:11	232.8169935	3305.484183	12.61461584	12.27585718	16.48715051	5.241498267	6.35899729	50.69962217	1003.520147	28.60012379	3298.138944	9.88131291682493E-324	509.4289996	254.7139998	99.858	0	0	0	0	0	0	0
2:24:11	179.4051159	3305.918557	12.38015414	11.9121886	16.50033633	4.889798891	6.253158266	50.69975819	1003.519014	28.60007923	3297.564604	9.88131291682493E-324	509.4289998	254.7139999	99.858	0	0	0	0	0	0	0
2:24:11	154.0350433	3305.218813	12.28928692	11.70947256	16.5222922	4.364889032	6.069665032	50.69987619	1003.518031	28.60004056	3296.953021	9.88131291682493E-324	509.4289999	254.7139999	99.858	0	0	0	0	0	0	0
2:24:11	154.0350433	3305.218813	12.28928692	11.70947256	16.5222922	4.364889032	6.069665032	50.69987619	1003.518031	28.60004056	3296.953021	9.88131291682493E-324	509.4289999	254.7139999	99.858	0	0	0	0	0	0	0
2:24:11	11.82274772	3306.078	12.14794363	11.56794244	16.54198701	3.990248981	5.916905621	50.69992076	1003.51766	28.60002596	3296.742694	9.88131291682493E-324	509.4289999	254.714	99.858	0	0	0	0	0	0	0
2:24:11	-39.28548917	3305.863576	11.80465914	11.27736253	16.57602535	3.433271478	5.669471678	50.69995943	1003.517338	28.60001329	3296.580867	9.88131291682493E-324	509.429	254.714	99.858	0	0	0	0	0	0	0
2:24:11	-39.28548917	3305.863576	11.80465914	11.27736253	16.57602535	3.433271478	5.669471678	50.69995943	1003.517338	28.60001329	3296.580867	9.88131291682493E-324	509.429	254.714	99.858	0	0	0	0	0	0	0
2:24:11	-13.96107307	3307.599929	11.63034185	11.22123202	16.60417622	3.045493746	5.474501874	50.69997404	1003.517216	28.60000851	3296.543115	9.88131291682493E-324	509.429	254.714	99.858	0	0	0	0	0	0	0
2:24:11	-87.04124676	3309.474794	11.37833878	11.37850849	16.63539278	2.676155997	5.276681199	50.69998338	1003.517138	28.60000544	3296.539634	9.88131291682493E-324	509.429	254.714	99.858	0	0	0	0	0	0	0
2:24:11	-87.04124676	3309.474794	11.37833878	11.37850849	16.63539278	2.676155997	5.276681199	50.69998338	1003.517138	28.60000544	3296.539634	9.88131291682493E-324	509.429	254.714	99.858	0	0	0	0	0	0	0
2:24:11	-66.53984634	3312.120543	10.72191746	10.47954835	16.6936971	2.100671871	4.942772774	50.69999149	1003.517071	28.60000279	3296.590052	9.88131291682493E-324	509.429	254.714	99.858	0	0	0	0	0	0	0
2:24:11	-31.27376933	3319.643222	10.54694974	10.50836075	16.75628492	1.562439998	4.58868366	50.69999564	1003.517036	28.60000143	3296.692467	9.88131291682493E-324	509.429	254.714	99.858	0	0	0	0	0	0	0
2:24:11	-31.27376933	3319.643222	10.54694974	10.50836075	16.75628492	1.562439998	4.58868366	50.69999564	1003.517036	28.60000143	3296.692467	9.88131291682493E-324	509.429	254.714	99.858	0	0	0	0	0	0	0
2:24:11	-269.4664524	3324.655902	10.29684783	10.18371088	16.80530235	1.201521599	4.337597543	50.69999721	1002.330103	28.60000091	3296.801259	9.88131291682493E-324	509.429	254.714	99.858	0	0	0	0	0	0	0
2:24:12	66.28743048	3330.912417	9.811782613	9.489174965	16.8542735	0.866973823	4.090582427	50.69999822	1001.570466	28.60000058	3296.923046	9.88131291682493E-324	509.429	254.714	99.858	0	0	0	0	0	0	0
2:24:12	66.28743048	3330.912417	9.811782613	9.489174965	16.8542735	0.866973823	4.090582427	50.69999822	1001.570466	28.60000058	3296.923046	9.88131291682493E-324	509.429	254.714	99.858	0	0	0	0	0	0	0
2:24:12	314.0753619	3341.924809	9.379667758	8.965417266	16.94983043	0.157966878	3.551336162	50.35839927	1000.773151	28.60000024	3297.240687	9.88131291682493E-324	505.149728	252.574608	99.854584	0	0	0	0	0	0	0
2:24:12	-1.794368367	3346.421758	9.197867365	8.89246705	17.00349147	-0.185501198	3.284095144	50.22937553	1000.574017	28.60000015	3297.4254	9.88131291682493E-324	503.5334259	251.7665491	99.85329376	0	0	0	0	0	0	0
2:24:12	-1.794368367	3346.421758	9.197867365	8.89246705	17.00349147	-0.185501198	3.284095144	50.22937553	1000.574017	28.60000015	3297.4254	9.88131291682493E-324	503.5334259	251.7665491	99.85329376	0	0	0	0	0	0	0
2:24:12	-100.7647158	3353.579845	9.206835114	9.122058912	17.06551454	-0.529120767	2.997660892	50.14680034	1000.446571	28.6000001	3297.649856	9.88131291682493E-324	502.4989926	251.2493914	99.85246801	0	0	0	0	0	0	0
2:24:12	-25.65157447	3367.369289	8.759531578	8.630686163	17.16003945	-0.997277833	2.581498377	50.07516177	1000.336004	28.60000005	3298.03079	9.88131291682493E-324	501.6015642	250.8007284	99.85175162	0	0	0	0	0	0	0
2:24:12	-25.65157447	3367.369289	8.759531578	8.630686163	17.16003945	-0.997277833	2.581498377	50.07516177	1000.336004	28.60000005	3298.03079	9.88131291682493E-324	501.6015642	250.8007284	99.85175162	0	0	0	0	0	0	0
2:24:12	-150.9623501	3380.021316	8.268872168	8.029391315	17.2646282	-1.46881425	2.146151169	50.03848283	1000.279394	28.60000003	3298.504269	9.88131291682493E-324	501.1420809	250.5710129	99.85138483	0	0	0	0	0	0	0
2:24:12	3.018935919	3389.948202	8.113118188	8.083690442	17.33260205	-1.75888112	1.862576748	50.02462901	1000.258012	28.60000002	3298.854132	9.88131291682493E-324	500.9685318	250.4842483	99.85124629	0	0	0	0	0	0	0
2:24:12	3.018935919	3389.948202	8.113118188	8.083690442	17.33260205	-1.75888112	1.862576748	50.02462901	1000.258012	28.60000002	3298.854132	9.88131291682493E-324	500.9685318	250.4842483	99.85124629	0	0	0	0	0	0	0
2:24:12	164.636039	3403.178569	7.88387564	7.501081883	17.40638531	-2.038363917	1.565729119	50.01576257	1000.244328	28.60000001	3299.267604	9.88131291682493E-324	500.8574603	250.4287189	99.85115763	0	0	0	0	0	0	0
2:24:12	622.014908	3422.073348	7.781784328	7.324921924	17.51414128	-2.423914325	1.143149309	50.00807043	1000.232456	28.60000001	3299.932317	9.88131291682493E-324	500.7610997	250.3805441	99.8510807	0	0	0	0	0	0	0
2:24:12	535.0915811	3433.402662	7.63198197	7.400190031	17.59137042	-2.688585168	0.850455558	50.00516508	1000.227972	28.6	3300.461283	9.88131291682493E-324	500.7247038	250.3623482	99.85105165	0	0	0	0	0	0	0
2:24:12	535.0915811	3433.402662	7.63198197	7.400190031	17.59137042	-2.688585168	0.850455558	50.00516508	1000.227972	28.6	3300.461283	9.88131291682493E-324	500.7247038	250.3623482	99.85105165	0	0	0	0	0	0	0
2:24:12	519.0814519	3445.077184	7.620908461	7.42984162	17.66583707	-2.925454508	0.574851557	50.00330565	1000.225102	28.6	3301.005181	9.88131291682493E-324	500.7014104	250.3507029	99.85103306	0	0	0	0	0	0	0
2:24:12	186.7246954	3461.422918	7.428009132	7.496414909	17.77774058	-3.274912708	0.154523997	50.00169249	1000.222612	28.6	3301.941685	9.88131291682493E-324	500.6812021	250.3405999	99.85101692	0	0	0	0	0	0	0
2:24:12	186.7246954	3461.422918	7.428009132	7.496414909	17.77774058	-3.274912708	0.154523997	50.00169249	1000.222612	28.6	3301.941685	9.88131291682493E-324	500.6812021	250.3405999	99.85101692	0	0	0	0	0	0	0
2:24:12	-140.523355	3470.572148	7.350765844	7.412225542	17.84987397	-3.487584133	-0.110904642	50.0010832	1000.221672	28.6	3302.592238	9.88131291682493E-324	500.6735694	250.3367839	99.85101083	0	0	0	0	0	0	0
2:24:12	-19.85002718	3483.847214	7.35385014	7.541464347	17.92875934	-3.671333845	-0.385018971	50.00069325	1000.22107	28.6	3303.332672	9.88131291682493E-324	500.6686844	250.3343417	99.85100693	0	0	0	0	0	0	0
2:24:12	180.3678581	3504.40211	7.165363272	7.158597746	18.04186878	-3.883418929	-0.759177713	50.00035494	1000.220548	28.6	3304.458264	9.88131291682493E-324	500.6644464	250.332223	99.85100355	0	0	0	0	0	0	0
2:24:12	180.3678581	3504.40211	7.165363272	7.158597746	18.04186878	-3.883418929	-0.759177713	50.00035494	1000.220548	28.6	3304.458264	9.88131291682493E-324	500.6644464	250.332223	99.85100355	0	0	0	0	0	0	0
2:24:12	144.2275492	3516.19115	7.188992494	7.275262557	18.11911602	-4.003588114	-0.999633736	50.00022716	1000.220351	28.6	3305.276609	9.88131291682493E-324	500.6628457	250.3314227	99.85100227	0	0	0	0	0	0	0
2:24:12	245.4753915	3529.676816	7.141875196	7.349888037	18.19355425	-4.083976393	-1.230245591	50.00014538	1000.220224	28.6	3306.14819	9.88131291682493E-324	500.6618213	250.3309105	99.85100145	0	0	0	0	0	0	0
2:24:12	489.4087705	3544.723602	7.102920126	7.181048343	18.26483472	-4.099024892	-1.447597178	50.00009305	1000.220144	28.6	3307.072282	9.88131291682493E-324	500.6611656	250.3305827	99.85100093	0	0	0	0	0	0	0
2:24:12	489.4087705	3544.723602	7.102920126	7.181048343	18.26483472	-4.099024892	-1.447597178	50.00009305	1000.220144	28.6	3307.072282	9.88131291682493E-324	500.6611656	250.3305827	99.85100093	0	0	0	0	0	0	0
2:24:12	504.3501065	3565.274876	7.372967104	7.446360752	18.36701138	-3.918540745	-1.739929755	50.00004764	1000.220074	28.6	3308.589024	9.88131291682493E-324	500.6605968	250.3302984	99.85100048	0	0	0	0	0	0	0
2:24:12	373.4305882	3576.827801	7.617298947	7.608990881	18.42208728	-3.682786076	-1.894155043	50.00003049	1000.220047	28.6	3309.625575	9.88131291682493E-324	500.6603819	250.330191	99.8510003	0	0	0	0	0	0	0
2:24:12	373.4305882	3576.827801	7.617298947	7.608990881	18.42208728	-3.682786076	-1.894155043	50.00003049	1000.220047	28.6	3309.625575	9.88131291682493E-324	500.6603819	250.330191	99.8510003	0	0	0	0	0	0	0
2:24:12	201.9701731	3595.226658	8.169089061	7.914491331	18.49103669	-3.159218471	-2.062311382	50.00001561	1000.692408	28.6488	3311.315047	9.88131291682493E-324	500.6601956	250.3300978	99.85100016	0	0	0	0	0	0	0
2:24:13	416.7864326	3614.648761	8.809053599	8.932491562	18.54239478	-2.531943857	-2.143599428	50.00000799	1000.934257	28.6737856	3313.117632	9.88131291682493E-324	500.6601001	250.3300501	99.85100008	0	0	0	0	0	0	0
2:24:13	416.7864326	3614.648761	8.809053599	8.932491562	18.54239478	-2.531943857	-2.143599428	50.00000799	1000.934257	28.6737856	3313.117632	9.88131291682493E-324	500.6601001	250.3300501	99.85100008	0	0	0	0	0	0	0
2:24:13	170.9737169	3624.011767	9.199274303	9.172634599	18.56429266	-2.120404069	-2.156023634	50.00000512	1001.025604	28.68322278	3314.305684	9.88131291682493E-324	500.6600641	250.330032	99.85100005	0	0	0	0	0	0	0
2:24:13	240.4223388	3631.673851	9.610575554	9.605606144	18.5791073	-1.695498604	-2.134535126	50.00000327	1001.084067	28.68926258	3315.537278	9.88131291682493E-324	500.660041	250.3300205	99.85100003	0	0	0	0	0	0	0
2:24:13	240.4223388	3631.673851	9.610575554	9.605606144	18.5791073	-1.695498604	-2.134535126	50.00000327	1001.084067	28.68926258	3315.537278	9.88131291682493E-324	500.660041	250.3300205	99.85100003	0	0	0	0	0	0	0
2:24:13	305.9034615	3641.927572	10.14343068	9.904486346	18.58899094	-1.024983285	-2.039857984	50.00000168	1001.134786	28.69450244	3317.480638	9.88131291682493E-324	500.660021	250.3300105	99.85100002	0	0	0	0	0	0	0
2:24:13	90.00577534	3644.424166	10.53711564	10.44419126	18.5882742	-0.602549303	-1.94490911	50.00000107	1001.153943	28.69648156	3318.756569	9.88131291682493E-324	500.6600134	250.3300067	99.85100001	0	0	0	0	0	0	0
2:24:13	90.00577534	3644.424166	10.53711564	10.44419126	18.5882742	-0.602549303	-1.94490911	50.00000107	1001.153943	28.69648156	3318.756569	9.88131291682493E-324	500.6600134	250.3300067	99.85100001	0	0	0	0	0	0	0
2:24:13	93.76300498	3651.461981	11.06142721	10.82045793	18.57806839	0.071926757	-1.747177464	50.00000055	1001.170563	28.69819856	3320.752531	9.88131291682493E-324	500.6600069	250.3300034	99.85100001	0	0	0	0	0	0	0
2:24:13	98.78145055	3655.12607	11.54565873	11.29386646	18.55765902	0.7329065	-1.494050862	50.00000028	1001.179072	28.69907766	3322.781344	9.88131291682493E-324	500.6600035	250.3300018	99.851	0	0	0	0	0	0	0
2:24:13	98.78145055	3655.12607	11.54565873	11.29386646	18.55765902	0.7329065	-1.494050862	50.00000028	1001.179072	28.69907766	3322.781344	9.88131291682493E-324	500.6600035	250.3300018	99.851	0	0	0	0	0	0	0
2:24:13	-94.60315165	3655.591605	11.93510159	11.73015453	18.54078177	1.14222016	-1.310472552	50.00000018	1001.182286	28.6994097	3324.0767	9.88131291682493E-324	500.6600023	250.3300011	99.851	0	0	0	0	0	0	0
2:24:13	-42.50305706	3655.633867	12.21174502	12.0977389	18.52230033	1.546580902	-1.107902433	50.00000012	1001.184343	28.69962221	3325.380168	9.88131291682493E-324	500.6600014	250.3300007	99.851	0	0	0	0	0	0	0
2:24:13	-42.50305706	3655.633867	12.21174502	12.0977389	18.52230033	1.546580902	-1.107902433	50.00000012	1001.184343	28.69962221	3325.380168	9.88131291682493E-324	500.6600014	250.3300007	99.851	0	0	0	0	0	0	0
2:24:13	166.9245228	3656.681884	12.51941345	12.12280232	18.49022577	2.160065422	-0.765822046	50.00000006	1001.186128	28.69980657	3327.380662	9.88131291682493E-324	500.6600007	250.3300004	99.851	0	0	0	0	0	0	0
2:24:13	-87.94650542	3653.263406	12.60894461	12.00971348	18.46826449	2.53568187	-0.529206109	50.00000004	1001.186802	28.69987621	3328.664184	9.88131291682493E-324	500.6600005	250.3300002	99.851	0	0	0	0	0	0	0
2:24:13	-87.94650542	3653.263406	12.60894461	12.00971348	18.46826449	2.53568187	-0.529206109	50.00000004	1001.186802	28.69987621	3328.664184	9.88131291682493E-324	500.6600005	250.3300002	99.851	0	0	0	0	0	0	0
2:24:13	-147.7984828	3650.968904	12.94609964	12.2729733	18.42671142	3.120573117	-0.142673528	50.00000002	1001.187386	28.69993662	3330.621846	9.88131291682493E-324	500.6600002	250.3300001	99.851	0	0	0	0	0	0	0
2:24:13	-147.7984828	3650.968904	12.94609964	12.2729733	18.42671142	3.120573117	-0.142673528	50.00000002	1001.187386	28.69993662	3330.621846	9.88131291682493E-324	500.6600002	250.3300001	99.851	0	0	0	0	0	0	0
2:24:13	-94.79994897	3648.105818	13.13442377	12.63138291	18.39725531	3.482086795	0.118528942	50.00000001	1001.187607	28.69995944	3331.872261	9.88131291682493E-324	500.6600002	250.3300001	99.851	0	0	0	0	0	0	0
2:24:13	266.9416821	3644.102947	13.27303297	12.98588405	18.34461072	4.031820439	0.535774818	50.00000001	1001.187799	28.69997923	3333.763582	9.88131291682493E-324	500.6600001	250.33	99.851	0	0	0	0	0	0	0
2:24:13	266.9416821	3644.102947	13.27303297	12.98588405	18.34461072	4.031820439	0.535774818	50.00000001	1001.187799	28.69997923	3333.763582	9.88131291682493E-324	500.6600001	250.33	99.851	0	0	0	0	0	0	0
2:24:13	391.2380366	3640.341966	13.3989011	13.33176579	18.30727086	4.370205081	0.812375884	50	1001.187871	28.69998671	3334.962052	9.88131291682493E-324	500.6600001	250.33	99.851	0	0	0	0	0	0	0
2:24:13	249.3654827	3632.423319	13.67064536	13.60999209	18.24305868	4.863489001	1.247048452	50	1001.187934	28.69999319	3336.765003	9.88131291682493E-324	500.66	250.33	99.851	0	0	0	0	0	0	0
2:24:13	249.3654827	3632.423319	13.67064536	13.60999209	18.24305868	4.863489001	1.247048452	50	1001.187934	28.69999319	3336.765003	9.88131291682493E-324	500.66	250.33	99.851	0	0	0	0	0	0	0
2:24:13	392.1897192	3623.884315	14.03381843	13.83726795	18.16975004	5.331722369	1.689048808	50	1001.187966	28.69999652	3338.515249	9.88131291682493E-324	500.66	250.33	99.851	0	0	0	0	0	0	0
2:24:13	392.1897192	3623.884315	14.03381843	13.83726795	18.16975004	5.331722369	1.689048808	50	1001.187966	28.69999652	3338.515249	9.88131291682493E-324	500.66	250.33	99.851	0	0	0	0	0	0	0
2:24:13	326.7639003	3618.677402	14.19648379	13.87665149	18.12272003	5.621622316	1.972031237	50	1001.187978	28.69999777	3339.60288	9.88131291682493E-324	500.66	250.33	99.851	0	0	0	0	0	0	0
2:24:13	369.3902449	3607.89283	14.5277837	14.10674956	18.04219265	6.036862626	2.413951993	50	1000.853989	28.69999886	3341.272866	9.88131291682493E-324	500.66	250.33	99.851	0	0	0	0	0	0	0
2:24:13	369.3902449	3607.89283	14.5277837	14.10674956	18.04219265	6.036862626	2.413951993	50	1000.853989	28.69999886	3341.272866	9.88131291682493E-324	500.66	250.33	99.851	0	0	0	0	0	0	0
2:24:13	263.0835168	3600.454531	14.76334157	14.36951972	17.9862033	6.285792081	2.693809276	50	1000.373033	28.69999927	3342.272074	9.88131291682493E-324	500.66	250.33	99.851	0	0	0	0	0	0	0
2:24:14	263.0835168	3600.454531	14.76334157	14.36951972	17.9862033	6.285792081	2.693809276	50	1000.373033	28.69999927	3342.272074	9.88131291682493E-324	500.66	250.33	99.851	0	0	0	0	0	0	0
2:24:14	212.7349286	3589.007272	15.36621488	15.1338421	17.89264009	6.637469545	3.112582349	50	999.9557769	28.69999963	3343.733758	9.88131291682493E-324	500.66	250.33	99.851	0	0	0	0	0	0	0
2:24:14	-352.3162057	3578.609814	15.56053753	15.21309894	17.82792966	6.842700509	3.388652703	50.036	999.7981772	28.69999976	3344.674885	9.88131291682493E-324	500.98796	250.4938	99.85136	0	0	0	0	0	0	0
2:24:14	-352.3162057	3578.609814	15.56053753	15.21309894	17.82792966	6.842700509	3.388652703	50.036	999.7981772	28.69999976	3344.674885	9.88131291682493E-324	500.98796	250.4938	99.85136	0	0	0	0	0	0	0
2:24:14	-433.4254813	3561.131353	15.50158721	14.93927466	17.73371598	7.136350661	3.805430184	50.067232	999.6614507	28.69999988	3346.044693	9.88131291682493E-324	501.2724835	250.6359056	99.85167232	0	0	0	0	0	0	0
2:24:14	-234.795788	3552.075826	15.45429582	14.94201578	17.67761823	7.318424423	4.063155318	50.07902848	999.6098085	28.69999992	3346.866324	9.88131291682493E-324	501.3799495	250.6895796	99.85179028	0	0	0	0	0	0	0
2:24:14	-234.795788	3552.075826	15.45429582	14.94201578	17.67761823	7.318424423	4.063155318	50.07902848	999.6098085	28.69999992	3346.866324	9.88131291682493E-324	501.3799495	250.6895796	99.85179028	0	0	0	0	0	0	0
2:24:14	-387.4557043	3542.255968	15.49630932	15.2672501	17.62523567	7.428351631	4.313779403	50.08657823	999.5767574	28.69999995	3347.653127	9.88131291682493E-324	501.4487276	250.7239309	99.85186578	0	0	0	0	0	0	0
2:24:14	-106.7949126	3528.223808	15.31435037	15.16485605	17.55050466	7.496092035	4.671975055	50.09312805	999.5480838	28.69999997	3348.779785	9.88131291682493E-324	501.5083966	250.7537326	99.85193128	0	0	0	0	0	0	0
2:24:14	-106.7949126	3528.223808	15.31435037	15.16485605	17.55050466	7.496092035	4.671975055	50.09312805	999.5480838	28.69999997	3348.779785	9.88131291682493E-324	501.5083966	250.7537326	99.85193128	0	0	0	0	0	0	0
2:24:14	-70.14958408	3518.518077	15.10514424	14.79342787	17.50656298	7.499698902	4.884184035	50.09560195	999.5372536	28.69999998	3349.458662	9.88131291682493E-324	501.5309338	250.7649889	99.85195602	0	0	0	0	0	0	0
2:24:14	-411.545675	3502.063791	14.93216985	14.63233107	17.44372025	7.462613838	5.178030226	50.0977482	999.5278579	28.69999999	3350.425675	9.88131291682493E-324	501.5504861	250.7747543	99.85197748	0	0	0	0	0	0	0
2:24:14	-411.545675	3502.063791	14.93216985	14.63233107	17.44372025	7.462613838	5.178030226	50.0977482	999.5278579	28.69999999	3350.425675	9.88131291682493E-324	501.5504861	250.7747543	99.85197748	0	0	0	0	0	0	0
2:24:14	-247.378392	3495.211387	14.8823487	14.47309189	17.40274096	7.445352856	5.349139345	50.09855885	999.524309	28.69999999	3351.008752	9.88131291682493E-324	501.5578711	250.7784428	99.85198559	0	0	0	0	0	0	0
2:24:14	-230.7029709	3488.169487	14.87574317	14.54221881	17.36367421	7.420945828	5.511529181	50.09907766	999.5220378	28.7	3351.584241	9.88131291682493E-324	501.5625975	250.7808034	99.85199078	0	0	0	0	0	0	0
2:24:14	-379.2619414	3480.805552	14.77915563	14.52838004	17.3294715	7.39120533	5.653418676	50.0994097	999.5205842	28.7	3352.105074	9.88131291682493E-324	501.5656224	250.7823142	99.8519941	0	0	0	0	0	0	0
2:24:14	-379.2619414	3480.805552	14.77915563	14.52838004	17.3294715	7.39120533	5.653418676	50.0994097	999.5205842	28.7	3352.105074	9.88131291682493E-324	501.5656224	250.7823142	99.8519941	0	0	0	0	0	0	0
2:24:14	-414.911658	3471.042891	14.70447968	14.19027458	17.28002541	7.348537129	5.847750362	50.09969777	999.5193231	28.7	3352.85203	9.88131291682493E-324	501.5682467	250.7836248	99.85199698	0	0	0	0	0	0	0
2:24:14	-119.2379811	3466.66501	14.632347	14.36189573	17.25173626	7.328903763	5.959080232	50.09980657	999.5188468	28.7	3353.302219	9.88131291682493E-324	501.5692379	250.7841199	99.85199807	0	0	0	0	0	0	0
2:24:14	-119.2379811	3466.66501	14.632347	14.36189573	17.25173626	7.328903763	5.959080232	50.09980657	999.5188468	28.7	3353.302219	9.88131291682493E-324	501.5692379	250.7841199	99.85199807	0	0	0	0	0	0	0
2:24:14	166.8352257	3460.130925	14.56647366	14.41983461	17.21574497	7.298246726	6.111161079	50.09990096	999.5184336	28.7	3353.957536	9.88131291682493E-324	501.5700978	250.7845494	99.85199901	0	0	0	0	0	0	0
2:24:14	228.8224244	3455.243752	14.38734314	14.22141415	17.19475678	7.274357905	6.19854309	50.09993662	999.5182775	28.7	3354.357463	9.88131291682493E-324	501.5704226	250.7847116	99.85199937	0	0	0	0	0	0	0
2:24:14	228.8224244	3455.243752	14.38734314	14.22141415	17.19475678	7.274357905	6.19854309	50.09993662	999.5182775	28.7	3354.357463	9.88131291682493E-324	501.5704226	250.7847116	99.85199937	0	0	0	0	0	0	0
2:24:14	152.8741116	3451.180361	14.44949961	14.24082506	17.17512434	7.254389059	6.281027578	50.09995944	999.5181776	28.7	3354.755976	9.88131291682493E-324	501.5706305	250.7848154	99.85199959	0	0	0	0	0	0	0
2:24:14	-23.26219084	3445.245561	14.4933118	14.23047843	17.15032766	7.225343198	6.38567012	50.09997923	999.5180909	28.7	3355.292812	9.88131291682493E-324	501.5708108	250.7849055	99.85199979	0	0	0	0	0	0	0
2:24:14	-23.26219084	3445.245561	14.4933118	14.23047843	17.15032766	7.225343198	6.38567012	50.09997923	999.5180909	28.7	3355.292812	9.88131291682493E-324	501.5708108	250.7849055	99.85199979	0	0	0	0	0	0	0
2:24:14	-270.3701621	3440.210279	14.34943955	13.95442619	17.1334497	7.200219647	6.450228877	50.09998671	999.5180582	28.7	3355.6528	9.88131291682493E-324	501.5708789	250.7849395	99.85199987	0	0	0	0	0	0	0
2:24:14	-293.3659438	3436.717139	14.57240131	14.39727276	17.11840781	7.182940574	6.505866481	50.09999149	999.5180372	28.7	3355.977992	9.88131291682493E-324	501.5709225	250.7849613	99.85199991	0	0	0	0	0	0	0
2:24:14	-293.3659438	3436.717139	14.57240131	14.39727276	17.11840781	7.182940574	6.505866481	50.09999149	999.5180372	28.7	3355.977992	9.88131291682493E-324	501.5709225	250.7849613	99.85199991	0	0	0	0	0	0	0
2:24:14	-599.4301792	3432.144535	14.35685347	13.97062766	17.0976648	7.160089574	6.582531638	50.09999564	998.8694191	28.68	3356.467844	9.88131291682493E-324	501.5709603	250.7849802	99.85199996	0	0	0	0	0	0	0
2:24:14	-599.4301792	3432.144535	14.35685347	13.97062766	17.0976648	7.160089574	6.582531638	50.09999564	998.8694191	28.68	3356.467844	9.88131291682493E-324	501.5709603	250.7849802	99.85199996	0	0	0	0	0	0	0
2:24:15	-290.6964838	3430.044618	14.43682898	14.00356936	17.08056438	7.149581862	6.646608199	50.09999777	997.6033426	28.64096	3356.916904	9.88131291682493E-324	501.5709797	250.7849899	99.85199998	0	0	0	0	0	0	0
2:24:15	-290.6964838	3430.044618	14.43682898	14.00356936	17.08056438	7.149581862	6.646608199	50.09999777	997.6033426	28.64096	3356.916904	9.88131291682493E-324	501.5709797	250.7849899	99.85199998	0	0	0	0	0	0	0
2:24:15	-256.3412397	3425.661492	14.39991244	13.82437151	17.05929696	7.127873913	6.703255398	50.17199886	996.9551114	28.62097152	3357.357015	9.88131291682493E-324	501.5709896	250.7849948	99.85199999	0	0	0	0	0	0	0
2:24:15	-181.0808334	3423.405635	14.33366396	13.74031777	17.04651006	7.116559304	6.735243455	50.21807927	996.7102713	28.61342177	3357.62629	9.88131291682493E-324	501.5709933	250.7849967	99.85199999	0	0	0	0	0	0	0
2:24:15	-44.7752267	3420.814565	14.21904395	13.9210507	17.02591715	7.103526364	6.777636649	50.25805659	996.4978589	28.60687195	3358.017708	9.88131291682493E-324	501.5709966	250.7849983	99.852	0	0	0	0	0	0	0
2:24:15	-44.7752267	3420.814565	14.21904395	13.9210507	17.02591715	7.103526364	6.777636649	50.25805659	996.4978589	28.60687195	3358.017708	9.88131291682493E-324	501.5709966	250.7849983	99.852	0	0	0	0	0	0	0
2:24:15	-510.9030651	3415.284282	14.26174813	13.78675245	17.01018697	7.075896873	6.801167455	50.27315621	996.4176297	28.60439805	3358.253973	9.88131291682493E-324	501.5709978	250.7849989	99.852	0	0	0	0	0	0	0
2:24:15	-510.9030651	3415.284282	14.26174813	13.78675245	17.01018697	7.075896873	6.801167455	50.27315621	996.4176297	28.60439805	3358.253973	9.88131291682493E-324	501.5709978	250.7849989	99.852	0	0	0	0	0	0	0
2:24:15	-69.16968932	3412.842456	14.16823104	13.78921725	16.98329573	7.063587199	6.831837737	50.28625598	996.3480264	28.6022518	3358.595794	9.88131291682493E-324	501.5709989	250.7849994	99.852	0	0	0	0	0	0	0
2:24:15	215.0456788	3410.563092	14.08862787	13.77581904	16.96762927	7.052335807	6.848376152	50.29120383	996.3217369	28.60144115	3358.798868	9.88131291682493E-324	501.5709993	250.7849996	99.852	0	0	0	0	0	0	0
2:24:15	-88.71806044	3405.017679	14.22668147	13.91595535	16.94129819	7.024499933	6.86932859	50.29549636	996.2989293	28.60073787	3359.089773	9.88131291682493E-324	501.5709996	250.7849998	99.852	0	0	0	0	0	0	0
2:24:15	-88.71806044	3405.017679	14.22668147	13.91595535	16.94129819	7.024499933	6.86932859	50.29549636	996.2989293	28.60073787	3359.089773	9.88131291682493E-324	501.5709996	250.7849998	99.852	0	0	0	0	0	0	0
2:24:15	-163.0685187	3401.918435	14.26223614	13.89893142	16.92319084	7.009119957	6.880250297	50.29711767	996.2903147	28.60047224	3359.262894	9.88131291682493E-324	501.5709998	250.7849999	99.852	0	0	0	0	0	0	0
2:24:15	-277.231892	3397.557118	14.17915113	13.69031611	16.90412214	6.987276773	6.88940019	50.29815531	996.2848014	28.60030223	3359.428812	9.88131291682493E-324	501.5709999	250.7849999	99.852	0	0	0	0	0	0	0
2:24:15	-197.9611047	3391.56146	14.16601338	13.74469785	16.87443853	6.957229708	6.898836897	50.29905552	996.2800183	28.60015474	3359.63696	9.88131291682493E-324	501.5709999	250.785	99.852	0	0	0	0	0	0	0
2:24:15	-197.9611047	3391.56146	14.16601338	13.74469785	16.87443853	6.957229708	6.898836897	50.29905552	996.2800183	28.60015474	3359.63696	9.88131291682493E-324	501.5709999	250.785	99.852	0	0	0	0	0	0	0
2:24:15	-457.574107	3386.349615	14.17280856	13.53880662	16.84964066	6.931147013	6.902695614	50.29939553	996.2782117	28.60009904	3359.761854	9.88131291682493E-324	501.571	250.785	99.852	0	0	0	0	0	0	0
2:24:15	-335.4400285	3383.521033	14.23631748	13.79859624	16.82893002	6.916934088	6.905325193	50.29961314	996.2770555	28.60006338	3359.869627	9.88131291682493E-324	501.571	250.785	99.852	0	0	0	0	0	0	0
2:24:15	-335.4400285	3383.521033	14.23631748	13.79859624	16.82893002	6.916934088	6.905325193	50.29961314	996.2770555	28.60006338	3359.869627	9.88131291682493E-324	501.571	250.785	99.852	0	0	0	0	0	0	0
2:24:15	-233.9492582	3381.207661	14.18744319	13.84578159	16.80931522	6.905397816	6.906288124	50.29975241	996.2763155	28.60004056	3359.962561	9.88131291682493E-324	501.571	250.785	99.852	0	0	0	0	0	0	0
2:24:15	-235.5670362	3375.817307	14.29442691	13.60998418	16.77764939	6.878435682	6.904539519	50.29987323	996.2756735	28.60002077	3360.074231	9.88131291682493E-324	501.571	250.785	99.852	0	0	0	0	0	0	0
2:24:15	-264.0401032	3371.774076	14.28359322	13.87770987	16.75853561	6.858158837	6.901785292	50.29991887	996.2754311	28.60001329	3360.127468	9.88131291682493E-324	501.571	250.785	99.852	0	0	0	0	0	0	0
2:24:15	-264.0401032	3371.774076	14.28359322	13.87770987	16.75853561	6.858158837	6.901785292	50.29991887	996.2754311	28.60001329	3360.127468	9.88131291682493E-324	501.571	250.785	99.852	0	0	0	0	0	0	0
2:24:15	34.41346717	3367.640255	14.18183173	13.64281145	16.72885823	6.837625324	6.89536207	50.29995846	996.2752207	28.60000681	3358.82588	9.88131291682493E-324	501.571	250.785	99.852	0	0	0	0	0	0	0
2:24:15	-224.441101	3362.222323	14.14513231	13.75219933	16.71074927	6.810520208	6.889911725	50.29997342	996.2751413	28.60000436	3356.192003	9.88131291682493E-324	501.571	250.785	99.852	0	0	0	0	0	0	0
2:24:15	-224.441101	3362.222323	14.14513231	13.75219933	16.71074927	6.810520208	6.889911725	50.29997342	996.2751413	28.60000436	3356.192003	9.88131291682493E-324	501.571	250.785	99.852	0	0	0	0	0	0	0
2:24:15	-248.3864246	3359.025087	14.12164468	14.03572757	16.69623953	6.794612933	6.883063504	50.29998299	996.2750904	28.60000279	3353.949762	9.88131291682493E-324	501.571	250.785	99.852	0	0	0	0	0	0	0
2:24:15	53.27372823	3357.363776	13.91997259	13.69686565	16.6850333	6.786312277	6.876120642	50.29998911	996.2750579	28.60000178	3351.444288	9.88131291682493E-324	501.571	250.785	99.852	0	0	0	0	0	0	0
2:24:15	111.2931729	3353.002589	14.00955397	13.69981921	16.66700905	6.770623886	6.863613769	50.29999442	998.8821496	28.60000091	3346.854523	9.88131291682493E-324	501.571	250.785	99.852	0	0	0	0	0	0	0
2:24:15	111.2931729	3353.002589	14.00955397	13.69981921	16.66700905	6.770623886	6.863613769	50.29999442	998.8821496	28.60000091	3346.854523	9.88131291682493E-324	501.571	250.785	99.852	0	0	0	0	0	0	0
2:24:16	95.6982965	3348.501526	13.73393963	13.18745944	16.65460463	6.74511143	6.85104225	50.29999715	1001.143957	28.60000047	3343.29926	9.88131291682493E-324	501.571	250.785	99.852	0	0	0	0	0	0	0
2:24:16	95.6982965	3348.501526	13.73393963	13.18745944	16.65460463	6.74511143	6.85104225	50.29999715	1001.143957	28.60000047	3343.29926	9.88131291682493E-324	501.571	250.785	99.852	0	0	0	0	0	0	0
2:24:16	-355.7517422	3342.748722	13.7494007	13.33543279	16.63385157	6.714278113	6.829177364	50.29999906	1002.739401	28.60000015	3339.090807	9.88131291682493E-324	504.2165792	252.1081258	99.85401696	0	0	0	0	0	0	0
2:24:16	-355.7517422	3342.748722	13.7494007	13.33543279	16.63385157	6.714278113	6.829177364	50.29999906	1002.739401	28.60000015	3339.090807	9.88131291682493E-324	504.2165792	252.1081258	99.85401696	0	0	0	0	0	0	0
2:24:16	-243.908555	3340.316702	13.68421645	13.20679698	16.625545	6.701737992	6.819513513	50.2999994	1003.019337	28.6000001	3336.952677	9.88131291682493E-324	504.6807707	252.3402805	99.85437085	0	0	0	0	0	0	0
2:24:16	-164.9902352	3338.430489	13.67797853	13.25031007	16.6171488	6.692032315	6.810248648	50.29999962	1003.198496	28.60000006	3335.586513	9.88131291682493E-324	504.9778532	252.4888595	99.85459735	0	0	0	0	0	0	0
2:24:16	-164.9902352	3338.430489	13.67797853	13.25031007	16.6171488	6.692032315	6.810248648	50.29999962	1003.198496	28.60000006	3335.586513	9.88131291682493E-324	504.9778532	252.4888595	99.85459735	0	0	0	0	0	0	0
2:24:16	14.49242357	3334.830707	13.36930901	13.07209476	16.60338819	6.673736545	6.795263308	50.2999998	1003.353926	28.60000003	3330.005087	9.88131291682493E-324	505.2355889	252.6177601	99.85479384	0	0	0	0	0	0	0
2:24:16	221.4497111	3334.888932	13.38347776	13.04818064	16.59452844	6.673911389	6.786088517	50.29999987	1003.412632	28.60000002	3326.757935	9.88131291682493E-324	505.3329369	252.6664464	99.85486806	0	0	0	0	0	0	0
2:24:16	221.4497111	3334.888932	13.38347776	13.04818064	16.59452844	6.673911389	6.786088517	50.29999987	1003.412632	28.60000002	3326.757935	9.88131291682493E-324	505.3329369	252.6664464	99.85486806	0	0	0	0	0	0	0
2:24:16	94.6088151	3332.744557	13.48038577	13.35635561	16.5872182	6.663223289	6.776576651	50.29999992	1003.450205	28.60000001	3324.695999	9.88131291682493E-324	505.3952396	252.6976057	99.85491556	0	0	0	0	0	0	0
2:24:16	-62.80741467	3328.438157	13.33894151	12.86059007	16.57539972	6.641674324	6.762599245	50.29999996	1003.482801	28.60000001	3321.107919	9.88131291682493E-324	505.4492907	252.7246381	99.85495677	0	0	0	0	0	0	0
2:24:16	-62.80741467	3328.438157	13.33894151	12.86059007	16.57539972	6.641674324	6.762599245	50.29999996	1003.482801	28.60000001	3321.107919	9.88131291682493E-324	505.4492907	252.7246381	99.85495677	0	0	0	0	0	0	0
2:24:16	96.80525461	3328.30146	13.34056257	12.57329765	16.56833582	6.640991567	6.752903517	50.29999997	1003.495113	28.6	3319.295348	9.88131291682493E-324	505.469706	252.7348484	99.85497233	0	0	0	0	0	0	0
2:24:16	-47.14742964	3325.553556	13.26597604	12.4843124	16.55781194	6.627187682	6.739774601	50.29999999	1003.505794	28.6	3317.741954	9.88131291682493E-324	505.4874175	252.7437064	99.85498583	0	0	0	0	0	0	0
2:24:16	-47.14742964	3325.553556	13.26597604	12.4843124	16.55781194	6.627187682	6.739774601	50.29999999	1003.505794	28.6	3317.741954	9.88131291682493E-324	505.4874175	252.7437064	99.85498583	0	0	0	0	0	0	0
2:24:16	244.400685	3324.793876	13.32574466	12.57123993	16.54895964	6.623320117	6.730175744	50.29999999	1003.509828	28.6	3316.648051	9.88131291682493E-324	505.4941072	252.7470521	99.85499093	0	0	0	0	0	0	0
2:24:16	128.2909907	3323.225088	13.33143727	12.97220285	16.53675534	6.6156519	6.716857981	50.3	1003.513328	28.6	3315.713842	9.88131291682493E-324	505.4999109	252.7499547	99.85499536	0	0	0	0	0	0	0
2:24:16	128.2909907	3323.225088	13.33143727	12.97220285	16.53675534	6.6156519	6.716857981	50.3	1003.513328	28.6	3315.713842	9.88131291682493E-324	505.4999109	252.7499547	99.85499536	0	0	0	0	0	0	0
2:24:16	-33.38780593	3320.688737	13.26271985	12.71480982	16.52848342	6.602937216	6.708149108	50.3	1003.51465	28.6	3314.801059	9.88131291682493E-324	505.502103	252.751051	99.85499703	0	0	0	0	0	0	0
2:24:16	-196.5227486	3316.777081	13.34376856	12.84723063	16.51843951	6.583311855	6.695588343	50.3	1003.515797	28.6	3313.348638	9.88131291682493E-324	505.5040047	252.7520021	99.85499848	0	0	0	0	0	0	0
2:24:16	-196.5227486	3316.777081	13.34376856	12.84723063	16.51843951	6.583311855	6.695588343	50.3	1003.515797	28.6	3313.348638	9.88131291682493E-324	505.5040047	252.7520021	99.85499848	0	0	0	0	0	0	0
2:24:16	-132.4619591	3316.670012	13.37553188	12.8769476	16.51152129	6.582879587	6.68697654	50.3	1003.51623	28.6	3312.753048	9.88131291682493E-324	505.504723	252.7523613	99.85499903	0	0	0	0	0	0	0
2:24:16	89.83890893	3315.68083	13.27041632	12.81118917	16.5010349	6.577818348	6.674987988	50.3	1003.516606	28.6	3311.103217	9.88131291682493E-324	505.5053462	252.752673	99.8549995	0	0	0	0	0	0	0
2:24:16	89.83890893	3315.68083	13.27041632	12.81118917	16.5010349	6.577818348	6.674987988	50.3	1003.516606	28.6	3311.103217	9.88131291682493E-324	505.5053462	252.752673	99.8549995	0	0	0	0	0	0	0
2:24:16	84.43326171	3313.635651	13.21634645	12.78884107	16.49354233	6.567563743	6.666392313	50.3	1003.516748	28.6	3309.699579	9.88131291682493E-324	505.5055816	252.7527907	99.85499968	0	0	0	0	0	0	0
2:24:16	84.43326171	3313.635651	13.21634645	12.78884107	16.49354233	6.567563743	6.666392313	50.3	1003.516748	28.6	3309.699579	9.88131291682493E-324	505.5055816	252.7527907	99.85499968	0	0	0	0	0	0	0
2:24:16	394.777534	3314.157013	13.08264938	12.65825463	16.48380568	6.570312636	6.654888864	50.3	1003.516871	28.6	3307.107288	9.88131291682493E-324	505.5057858	252.7528929	99.85499984	0	0	0	0	0	0	0
2:24:16	394.777534	3314.157013	13.08264938	12.65825463	16.48380568	6.570312636	6.654888864	50.3	1003.516871	28.6	3307.107288	9.88131291682493E-324	505.5057858	252.7528929	99.85499984	0	0	0	0	0	0	0
2:24:16	513.8434174	3313.890767	13.31629248	13.02801837	16.47314051	6.56901607	6.643311098	50.3	1003.926614	28.636	3303.70662	9.88131291682493E-324	505.5058903	252.7529451	99.85499992	0	0	0	0	0	0	0
2:24:17	264.4982671	3310.727171	13.31466719	13.00469176	16.46624992	6.553050285	6.635919103	50.3	1004.188833	28.65904	3302.434877	9.88131291682493E-324	505.5059298	252.7529649	99.85499995	0	0	0	0	0	0	0
2:24:17	264.4982671	3310.727171	13.31466719	13.00469176	16.46624992	6.553050285	6.635919103	50.3	1004.188833	28.65904	3302.434877	9.88131291682493E-324	505.5059298	252.7529649	99.85499995	0	0	0	0	0	0	0
2:24:17	241.3709928	3308.885959	13.1210856	12.79650618	16.45471996	6.543945746	6.624166581	50.3	1004.416322	28.67902848	3297.911873	9.88131291682493E-324	505.5059641	252.752982	99.85499997	0	0	0	0	0	0	0
2:24:17	161.4734354	3306.326694	13.24641478	12.86264395	16.44778078	6.531165277	6.616666612	50.3	1004.502246	28.68657823	3295.319559	9.88131291682493E-324	505.505977	252.7529885	99.85499998	0	0	0	0	0	0	0
2:24:17	12.08459091	3302.959267	13.14594037	12.8415777	16.43679176	6.514300622	6.605357305	50.3	1004.57679	28.69312805	3293.099742	9.88131291682493E-324	505.5059882	252.7529941	99.85499999	0	0	0	0	0	0	0
2:24:17	12.08459091	3302.959267	13.14594037	12.8415777	16.43679176	6.514300622	6.605357305	50.3	1004.57679	28.69312805	3293.099742	9.88131291682493E-324	505.5059882	252.7529941	99.85499999	0	0	0	0	0	0	0
2:24:17	216.6224865	3300.235001	12.99795347	12.69765578	16.42484538	6.500777918	6.59367094	50.3	1004.614957	28.69648156	3291.787996	9.88131291682493E-324	505.505994	252.752997	99.855	0	0	0	0	0	0	0
2:24:17	-19.26964861	3298.782761	13.13085022	12.8444197	16.41822104	6.489937868	6.585629402	50.3	1004.629372	28.6977482	3291.102637	9.88131291682493E-324	505.5059961	252.7529981	99.855	0	0	0	0	0	0	0
2:24:17	-19.26964861	3298.782761	13.13085022	12.8444197	16.41822104	6.489937868	6.585629402	50.3	1004.629372	28.6977482	3291.102637	9.88131291682493E-324	505.5059961	252.7529981	99.855	0	0	0	0	0	0	0
2:24:17	157.7356249	3297.759527	12.91134414	12.61954861	16.41238147	6.444920235	6.576202817	50.3	1004.638598	28.69855885	3290.152688	9.88131291682493E-324	505.5059975	252.7529988	99.855	0	0	0	0	0	0	0
2:24:17	157.7356249	3297.759527	12.91134414	12.61954861	16.41238147	6.444920235	6.576202817	50.3	1004.638598	28.69855885	3290.152688	9.88131291682493E-324	505.5059975	252.7529988	99.855	0	0	0	0	0	0	0
2:24:17	337.6449599	3295.87343	12.9242802	12.68656889	16.40600331	6.250695161	6.548079842	50.3	1004.646602	28.69926213	3287.73536	9.88131291682493E-324	505.5059987	252.7529994	99.855	0	0	0	0	0	0	0
2:24:17	-165.0359325	3291.998356	12.95305546	12.77953927	16.4050497	5.923323922	6.495320879	50.3	1004.6507	28.69962221	3286.491888	9.88131291682493E-324	505.5059994	252.7529997	99.855	0	0	0	0	0	0	0
2:24:17	-165.0359325	3291.998356	12.95305546	12.77953927	16.4050497	5.923323922	6.495320879	50.3	1004.6507	28.69962221	3286.491888	9.88131291682493E-324	505.5059994	252.7529997	99.855	0	0	0	0	0	0	0
2:24:17	78.98373856	3289.795174	12.5396684	12.45537211	16.41139344	5.481805848	6.40118829	50.3	1004.652799	28.69980657	3284.746295	9.88131291682493E-324	505.5059997	252.7529998	99.855	0	0	0	0	0	0	0
2:24:17	30.13355268	3289.325472	12.49846777	12.36359815	16.4166518	5.164155743	6.317760506	50.3	1004.653591	28.69987621	3282.915469	9.88131291682493E-324	505.5059998	252.7529999	99.855	0	0	0	0	0	0	0
2:24:17	30.13355268	3289.325472	12.49846777	12.36359815	16.4166518	5.164155743	6.317760506	50.3	1004.653591	28.69987621	3282.915469	9.88131291682493E-324	505.5059998	252.7529999	99.855	0	0	0	0	0	0	0
2:24:17	17.37143371	3288.844942	12.31885938	12.06382281	16.42785715	4.806819675	6.208926724	50.3	1004.654098	28.69992077	3281.7577	9.88131291682493E-324	505.5059999	252.7529999	99.855	0	0	0	0	0	0	0
2:24:17	65.49247006	3289.237682	12.145488	11.99855728	16.44585486	4.286387674	6.021538483	50.3	1004.654538	28.69995944	3280.772622	9.88131291682493E-324	505.5059999	252.753	99.855	0	0	0	0	0	0	0
2:24:17	65.49247006	3289.237682	12.145488	11.99855728	16.44585486	4.286387674	6.021538483	50.3	1004.654538	28.69995944	3280.772622	9.88131291682493E-324	505.5059999	252.753	99.855	0	0	0	0	0	0	0
2:24:17	102.6231808	3291.278757	11.92907232	11.75995666	16.46462711	3.917008111	5.866504629	50.3	1004.654705	28.69997404	3280.424438	9.88131291682493E-324	505.506	252.753	99.855	0	0	0	0	0	0	0
2:24:17	-181.1374843	3289.524084	11.55676628	11.58209226	16.48628135	3.539925191	5.704082962	50.3	1004.654811	28.69998338	3280.214361	9.88131291682493E-324	505.506	252.753	99.855	0	0	0	0	0	0	0
2:24:17	-181.1374843	3289.524084	11.55676628	11.58209226	16.48628135	3.539925191	5.704082962	50.3	1004.654811	28.69998338	3280.214361	9.88131291682493E-324	505.506	252.753	99.855	0	0	0	0	0	0	0
2:24:17	53.93966885	3292.926559	11.16072987	10.91486979	16.53978244	2.783447758	5.321265981	50.3	1004.654923	28.69999319	3280.042165	9.88131291682493E-324	505.506	252.753	99.855	0	0	0	0	0	0	0
2:24:17	95.08478806	3295.611478	10.89154712	10.62911667	16.57598076	2.416206565	5.114290228	50.3	1004.65495	28.69999564	3280.034626	9.88131291682493E-324	505.506	252.753	99.855	0	0	0	0	0	0	0
2:24:17	95.08478806	3295.611478	10.89154712	10.62911667	16.57598076	2.416206565	5.114290228	50.3	1004.65495	28.69999564	3280.034626	9.88131291682493E-324	505.506	252.753	99.855	0	0	0	0	0	0	0
2:24:17	-45.04721564	3297.020826	10.45011015	10.14803467	16.61830769	2.025172202	4.883425746	50.3	1004.654968	28.69999721	3280.0654	9.88131291682493E-324	505.506	252.753	99.855	0	0	0	0	0	0	0
2:24:17	-316.7476784	3302.582135	10.3525284	10.60349775	16.68306154	1.489176167	4.535417982	50.3	1004.654984	28.69999857	3280.157837	9.88131291682493E-324	505.506	252.753	99.855	0	0	0	0	0	0	0
2:24:17	-50.94235418	3310.399766	10.02385818	9.837038559	16.73575938	1.137792747	4.280147508	50.3	1003.69199	28.69999909	3280.265936	9.88131291682493E-324	505.506	252.753	99.855	0	0	0	0	0	0	0
2:24:17	-50.94235418	3310.399766	10.02385818	9.837038559	16.73575938	1.137792747	4.280147508	50.3	1003.69199	28.69999909	3280.265936	9.88131291682493E-324	505.506	252.753	99.855	0	0	0	0	0	0	0
2:24:18	106.2774933	3316.95433	9.653549232	9.641104678	16.78916601	0.802027358	4.030774405	50.3	1003.075673	28.69999942	3280.394159	9.88131291682493E-324	505.506	252.753	99.855	0	0	0	0	0	0	0
2:24:18	204.7028126	3329.505185	9.537025207	9.147565595	16.87568499	0.289854007	3.629428496	50.228	1002.540985	28.6999997	3280.653337	9.88131291682493E-324	504.26544	252.13272	99.85392	0	0	0	0	0	0	0
2:24:18	204.7028126	3329.505185	9.537025207	9.147565595	16.87568499	0.289854007	3.629428496	50.228	1002.540985	28.6999997	3280.653337	9.88131291682493E-324	504.26544	252.13272	99.85392	0	0	0	0	0	0	0
2:24:18	243.1103201	3337.342959	9.251536132	9.276161981	16.9381184	-0.040213435	3.364714237	50.18192	1002.33903	28.69999981	3280.858616	9.88131291682493E-324	503.4714816	251.7357408	99.8532288	0	0	0	0	0	0	0
2:24:18	129.1335648	3346.436613	9.074143125	9.118743668	17.00763577	-0.381096599	3.079217112	50.1524288	1002.209779	28.69999988	3281.117634	9.88131291682493E-324	502.9633482	251.4816741	99.85278643	0	0	0	0	0	0	0
2:24:18	26.71967319	3359.58029	8.74564928	8.923948758	17.11037352	-0.869225458	2.660831161	50.12684355	1002.097647	28.69999994	3281.554397	9.88131291682493E-324	502.5225143	251.2612571	99.85240265	0	0	0	0	0	0	0
2:24:18	26.71967319	3359.58029	8.74564928	8.923948758	17.11037352	-0.869225458	2.660831161	50.12684355	1002.097647	28.69999994	3281.554397	9.88131291682493E-324	502.5225143	251.2612571	99.85240265	0	0	0	0	0	0	0
2:24:18	117.8788708	3369.069346	8.501775539	8.514967205	17.18475905	-1.188424293	2.370171943	50.11717987	1002.055294	28.69999996	3281.903294	9.88131291682493E-324	502.3560091	251.1780046	99.8522577	0	0	0	0	0	0	0
2:24:18	281.6587019	3386.130449	8.287093076	8.242231209	17.29016463	-1.612385238	1.955856035	50.10879609	1002.018551	28.69999998	3282.46591	9.88131291682493E-324	502.2115567	251.1057783	99.85213194	0	0	0	0	0	0	0
2:24:18	84.4686492	3396.767847	8.108299569	8.305347974	17.36678537	-1.910206552	1.661107862	50.1056295	1002.004672	28.69999999	3282.927543	9.88131291682493E-324	502.1569963	251.0784981	99.85208444	0	0	0	0	0	0	0
2:24:18	84.4686492	3396.767847	8.108299569	8.305347974	17.36678537	-1.910206552	1.661107862	50.1056295	1002.004672	28.69999999	3282.927543	9.88131291682493E-324	502.1569963	251.0784981	99.85208444	0	0	0	0	0	0	0
2:24:18	312.0675755	3407.078342	7.990071724	8.009142703	17.43810263	-2.181412194	1.384229032	50.10360288	1001.99579	28.69999999	3283.394507	9.88131291682493E-324	502.1220776	251.0610388	99.85205404	0	0	0	0	0	0	0
2:24:18	-195.1096317	3416.595019	7.897125903	7.85625133	17.50910569	-2.452143804	1.10538658	50.10230584	1001.990106	28.69999999	3283.909565	9.88131291682493E-324	502.0997297	251.0498648	99.85203459	0	0	0	0	0	0	0
2:24:18	-195.1096317	3416.595019	7.897125903	7.85625133	17.50910569	-2.452143804	1.10538658	50.10230584	1001.990106	28.69999999	3283.909565	9.88131291682493E-324	502.0997297	251.0498648	99.85203459	0	0	0	0	0	0	0
2:24:18	74.00355658	3435.041066	7.875368463	7.823368681	17.61699011	-2.829697628	0.678133929	50.10118059	1001.985174	28.7	3284.788193	9.88131291682493E-324	502.0803416	251.0401708	99.85201771	0	0	0	0	0	0	0
2:24:18	110.0955562	3446.048602	7.554595816	7.563475956	17.68855367	-3.064686482	0.405005715	50.10075558	1001.983311	28.7	3285.408684	9.88131291682493E-324	502.0730186	251.0365093	99.85201133	0	0	0	0	0	0	0
2:24:18	335.167116	3460.316465	7.408781322	7.287224612	17.76283435	-3.280759348	0.123083657	50.10048357	1001.982119	28.7	3286.107678	9.88131291682493E-324	502.0683319	251.034166	99.85200725	0	0	0	0	0	0	0
2:24:18	335.167116	3460.316465	7.408781322	7.287224612	17.76283435	-3.280759348	0.123083657	50.10048357	1001.982119	28.7	3286.107678	9.88131291682493E-324	502.0683319	251.034166	99.85200725	0	0	0	0	0	0	0
2:24:18	464.0882114	3477.733382	7.229112037	7.163371001	17.87059519	-3.574892786	-0.271525167	50.10024759	1001.981085	28.7	3287.180987	9.88131291682493E-324	502.0642659	251.032133	99.85200371	0	0	0	0	0	0	0
2:24:18	443.7156153	3491.454045	7.279791704	7.153317441	17.94746092	-3.743651383	-0.538776107	50.10015846	1001.980694	28.7	3287.993792	9.88131291682493E-324	502.0627302	251.0313651	99.85200238	0	0	0	0	0	0	0
2:24:18	443.7156153	3491.454045	7.279791704	7.153317441	17.94746092	-3.743651383	-0.538776107	50.10015846	1001.980694	28.7	3287.993792	9.88131291682493E-324	502.0627302	251.0313651	99.85200238	0	0	0	0	0	0	0
2:24:18	293.668683	3507.496903	7.130581352	7.23270653	18.06084399	-3.961101508	-0.907309367	50.10008113	1001.980356	28.7	3289.230197	9.88131291682493E-324	502.0613979	251.0306989	99.85200122	0	0	0	0	0	0	0
2:24:18	252.8686771	3521.822938	7.103132065	7.121332179	18.13806015	-4.057704965	-1.151077995	50.10005192	1001.980228	28.7	3290.163326	9.88131291682493E-324	502.0608946	251.0304473	99.85200078	0	0	0	0	0	0	0
2:24:18	252.8686771	3521.822938	7.103132065	7.121332179	18.13806015	-4.057704965	-1.151077995	50.10005192	1001.980228	28.7	3290.163326	9.88131291682493E-324	502.0608946	251.0304473	99.85200078	0	0	0	0	0	0	0
2:24:18	418.7713534	3535.19204	7.081764522	6.830212595	18.2120785	-4.114771178	-1.371689917	50.10003323	1001.980146	28.7	3291.094209	9.88131291682493E-324	502.0605726	251.0302863	99.8520005	0	0	0	0	0	0	0
2:24:18	458.6960662	3549.194146	7.117929294	6.937016061	18.28753024	-4.071373554	-1.585521547	50.10002127	1001.980093	28.7	3292.137974	9.88131291682493E-324	502.0603664	251.0301832	99.85200032	0	0	0	0	0	0	0
2:24:18	458.6960662	3549.194146	7.117929294	6.937016061	18.28753024	-4.071373554	-1.585521547	50.10002127	1001.980093	28.7	3292.137974	9.88131291682493E-324	502.0603664	251.0301832	99.85200032	0	0	0	0	0	0	0
2:24:18	481.0136579	3568.869275	7.500315799	7.063264223	18.38023148	-3.82471126	-1.847019032	50.10001089	1001.980048	28.7	3293.691979	9.88131291682493E-324	502.0601876	251.0300938	99.85200016	0	0	0	0	0	0	0
2:24:18	563.060661	3582.002496	7.942562111	7.684249103	18.43542815	-3.513575206	-1.98533218	50.10000697	1002.541631	28.68	3294.866026	9.88131291682493E-324	502.0601201	251.03006	99.8520001	0	0	0	0	0	0	0
2:24:18	563.060661	3582.002496	7.942562111	7.684249103	18.43542815	-3.513575206	-1.98533218	50.10000697	1002.541631	28.68	3294.866026	9.88131291682493E-324	502.0601201	251.03006	99.8520001	0	0	0	0	0	0	0
2:24:18	390.5979831	3594.243437	8.266199751	7.950399426	18.47963402	-3.164648132	-2.085292595	50.10000446	1003.350324	28.6512	3296.008017	9.88131291682493E-324	502.0600768	251.0300384	99.85200007	0	0	0	0	0	0	0
2:24:19	434.6866692	3606.55652	8.764567841	8.667815632	18.51376577	-2.770174804	-2.148707261	50.10000285	1003.867887	28.632768	3297.206011	9.88131291682493E-324	502.0600492	251.0300246	99.85200004	0	0	0	0	0	0	0
2:24:19	434.6866692	3606.55652	8.764567841	8.667815632	18.51376577	-2.770174804	-2.148707261	50.10000285	1003.867887	28.632768	3297.206011	9.88131291682493E-324	502.0600492	251.0300246	99.85200004	0	0	0	0	0	0	0
2:24:19	458.3133666	3621.662458	9.221314734	9.444409604	18.55230407	-2.1324575	-2.176122118	50.00240146	1004.316902	28.61677722	3299.130878	9.88131291682493E-324	502.0600252	251.0300126	99.85200002	0	0	0	0	0	0	0
2:24:19	501.4472746	3629.012693	9.58004143	9.710222146	18.56659461	-1.7091728	-2.154078155	49.96553694	1004.486497	28.61073742	3300.410602	9.88131291682493E-324	502.0600161	251.0300081	99.85200001	0	0	0	0	0	0	0
2:24:19	333.6062126	3637.635067	10.03457321	9.840465739	18.57392844	-1.046568474	-2.058720016	49.93355491	1004.633631	28.60549756	3302.42798	9.88131291682493E-324	502.0600083	251.0300041	99.85200001	0	0	0	0	0	0	0
2:24:19	333.6062126	3637.635067	10.03457321	9.840465739	18.57392844	-1.046568474	-2.058720016	49.93355491	1004.633631	28.60549756	3302.42798	9.88131291682493E-324	502.0600083	251.0300041	99.85200001	0	0	0	0	0	0	0
2:24:19	259.9475761	3641.988483	10.45816686	10.36493807	18.5729542	-0.614843823	-1.96346081	49.92147514	1004.689204	28.60351844	3303.750907	9.88131291682493E-324	502.0600053	251.0300026	99.852	0	0	0	0	0	0	0
2:24:19	270.9563287	3645.673189	10.81666679	10.80604037	18.56405069	-0.162780047	-1.834574918	49.91374409	1004.72477	28.6022518	3305.147061	9.88131291682493E-324	502.0600034	251.0300017	99.852	0	0	0	0	0	0	0
2:24:19	270.9563287	3645.673189	10.81666679	10.80604037	18.56405069	-0.162780047	-1.834574918	49.91374409	1004.72477	28.6022518	3305.147061	9.88131291682493E-324	502.0600034	251.0300017	99.852	0	0	0	0	0	0	0
2:24:19	24.25380029	3647.279761	11.3910214	11.12406867	18.54069795	0.465144616	-1.611158358	49.90703697	1004.755626	28.60115292	3307.148727	9.88131291682493E-324	502.0600017	251.0300009	99.852	0	0	0	0	0	0	0
2:24:19	64.47447218	3647.275647	11.52241369	11.22988395	18.52000669	0.897132554	-1.426021349	49.90450366	1004.767281	28.60073787	3308.548305	9.88131291682493E-324	502.0600011	251.0300006	99.852	0	0	0	0	0	0	0
2:24:19	138.1131422	3647.040694	11.73394476	11.24052573	18.49972428	1.302244835	-1.234133664	49.90288234	1004.77474	28.60047224	3309.873635	9.88131291682493E-324	502.0600007	251.0300004	99.852	0	0	0	0	0	0	0
2:24:19	138.1131422	3647.040694	11.73394476	11.24052573	18.49972428	1.302244835	-1.234133664	49.90288234	1004.77474	28.60047224	3309.873635	9.88131291682493E-324	502.0600007	251.0300004	99.852	0	0	0	0	0	0	0
2:24:19	133.9667128	3646.216203	11.98693972	11.62239717	18.46371483	1.912381355	-0.904324436	49.90147576	1004.781211	28.60024179	3311.916733	9.88131291682493E-324	502.0600004	251.0300002	99.852	0	0	0	0	0	0	0
2:24:19	270.2580962	3644.42149	12.19824142	11.80513419	18.43661749	2.294884067	-0.676967639	49.90094449	1004.783655	28.60015474	3313.216029	9.88131291682493E-324	502.0600002	251.0300001	99.852	0	0	0	0	0	0	0
2:24:19	253.1652216	3641.493674	12.48779451	12.11748588	18.4043952	2.692005803	-0.422579289	49.90060447	1004.785219	28.60009904	3314.574699	9.88131291682493E-324	502.0600001	251.0300001	99.852	0	0	0	0	0	0	0
2:24:19	253.1652216	3641.493674	12.48779451	12.11748588	18.4043952	2.692005803	-0.422579289	49.90060447	1004.785219	28.60009904	3314.574699	9.88131291682493E-324	502.0600001	251.0300001	99.852	0	0	0	0	0	0	0
2:24:19	-108.1240466	3634.631801	12.79485479	12.46615277	18.35529834	3.227274971	-0.047784596	49.90030949	1004.786576	28.60005071	3316.461766	9.88131291682493E-324	502.0600001	251.03	99.852	0	0	0	0	0	0	0
2:24:19	-7.171269798	3631.457193	13.08470706	12.55969777	18.31571094	3.604455982	0.229657859	49.90019807	1004.787089	28.60003245	3317.77025	9.88131291682493E-324	502.06	251.03	99.852	0	0	0	0	0	0	0
2:24:19	-7.171269798	3631.457193	13.08470706	12.55969777	18.31571094	3.604455982	0.229657859	49.90019807	1004.787089	28.60003245	3317.77025	9.88131291682493E-324	502.06	251.03	99.852	0	0	0	0	0	0	0
2:24:19	-42.84361267	3627.058283	13.29773252	12.87900658	18.276975	3.946531828	0.49582103	49.90012677	1004.787417	28.60002077	3318.98064	9.88131291682493E-324	502.06	251.03	99.852	0	0	0	0	0	0	0
2:24:19	-42.84361267	3627.058283	13.29773252	12.87900658	18.276975	3.946531828	0.49582103	49.90012677	1004.787417	28.60002077	3318.98064	9.88131291682493E-324	502.06	251.03	99.852	0	0	0	0	0	0	0
2:24:19	-345.3827521	3621.114621	13.49190881	12.98728421	18.233384	4.27394037	0.770045459	49.90008113	1004.787627	28.60001329	3320.17901	9.88131291682493E-324	502.06	251.03	99.852	0	0	0	0	0	0	0
2:24:19	-552.7327771	3611.60183	13.88375331	13.23774551	18.15935661	4.759313469	1.200703275	49.90004154	1004.787809	28.60000681	3321.978013	9.88131291682493E-324	502.06	251.03	99.852	0	0	0	0	0	0	0
2:24:19	-552.7327771	3611.60183	13.88375331	13.23774551	18.15935661	4.759313469	1.200703275	49.90004154	1004.787809	28.60000681	3321.978013	9.88131291682493E-324	502.06	251.03	99.852	0	0	0	0	0	0	0
2:24:19	-329.9615579	3601.061353	13.9979217	13.3784457	18.07535058	5.227576496	1.647392077	49.90002127	1004.787902	28.60000348	3323.747831	9.88131291682493E-324	502.06	251.03	99.852	0	0	0	0	0	0	0
2:24:19	-329.9615579	3601.061353	13.9979217	13.3784457	18.07535058	5.227576496	1.647392077	49.90002127	1004.787902	28.60000348	3323.747831	9.88131291682493E-324	502.06	251.03	99.852	0	0	0	0	0	0	0
2:24:19	-532.0941816	3589.188773	14.35599991	13.7857802	17.9870915	5.633559166	2.062664743	49.90001089	1004.78795	28.60000178	3325.324745	9.88131291682493E-324	502.06	251.03	99.852	0	0	0	0	0	0	0
2:24:19	-69.15263624	3582.782015	14.83303994	14.35481933	17.91873856	5.914637866	2.356465436	49.90000697	1004.366768	28.60000114	3326.393237	9.88131291682493E-324	502.06	251.03	99.852	0	0	0	0	0	0	0
2:24:19	-69.15263624	3582.782015	14.83303994	14.35481933	17.91873856	5.914637866	2.356465436	49.90000697	1004.366768	28.60000114	3326.393237	9.88131291682493E-324	502.06	251.03	99.852	0	0	0	0	0	0	0
2:24:20	-431.8913578	3568.822991	15.16875645	14.6372355	17.81828214	6.268774588	2.768574303	49.90000357	1003.544601	28.60000058	3327.846305	9.88131291682493E-324	502.06	251.03	99.852	0	0	0	0	0	0	0
2:24:20	-512.321429	3558.297915	15.14228413	14.55255072	17.75354057	6.496895736	3.055327554	49.96000228	1003.234065	28.60000037	3328.816355	9.88131291682493E-324	502.3646	251.1822	99.8522	0	0	0	0	0	0	0
2:24:20	-512.321429	3558.297915	15.14228413	14.55255072	17.75354057	6.496895736	3.055327554	49.96000228	1003.234065	28.60000037	3328.816355	9.88131291682493E-324	502.3646	251.1822	99.8522	0	0	0	0	0	0	0
2:24:20	-464.9492516	3543.746348	15.07668947	14.70000197	17.66811677	6.800298617	3.452775708	50.07712117	1002.964657	28.60000019	3330.11679	9.88131291682493E-324	502.9591792	251.4792944	99.8525904	0	0	0	0	0	0	0
2:24:20	-201.306801	3534.035023	15.01528126	14.51048126	17.61095473	7.004991115	3.726256453	50.12135755	1002.862901	28.60000012	3330.973346	9.88131291682493E-324	503.1837547	251.5915084	99.85273786	0	0	0	0	0	0	0
2:24:20	-201.306801	3534.035023	15.01528126	14.51048126	17.61095473	7.004991115	3.726256453	50.12135755	1002.862901	28.60000012	3330.973346	9.88131291682493E-324	503.1837547	251.5915084	99.85273786	0	0	0	0	0	0	0
2:24:20	-338.7918341	3518.986532	15.06487201	14.3873344	17.53294482	7.243259451	4.102427304	50.15973506	1002.774621	28.60000006	3332.113257	9.88131291682493E-324	503.3785864	251.6888603	99.85286578	0	0	0	0	0	0	0
2:24:20	-359.7573391	3504.8546	15.03912647	14.58243522	17.45546775	7.344028839	4.46665078	50.17938435	1002.729422	28.60000003	3333.201364	9.88131291682493E-324	503.4783402	251.7387045	99.85293128	0	0	0	0	0	0	0
2:24:20	-359.7573391	3504.8546	15.03912647	14.58243522	17.45546775	7.344028839	4.46665078	50.17938435	1002.729422	28.60000003	3333.201364	9.88131291682493E-324	503.4783402	251.7387045	99.85293128	0	0	0	0	0	0	0
2:24:20	-306.155897	3496.561264	14.97192094	14.35907854	17.41025936	7.367298457	4.683536499	50.18680599	1002.71235	28.60000002	3333.857193	9.88131291682493E-324	503.5160178	251.7575309	99.85295602	0	0	0	0	0	0	0
2:24:20	-331.8888941	3487.156329	14.9000694	14.31133026	17.36512599	7.361631012	4.893743359	50.19155583	1002.701424	28.60000001	3334.505763	9.88131291682493E-324	503.5401314	251.7695798	99.85297185	0	0	0	0	0	0	0
2:24:20	-396.6557458	3474.09476	14.78287553	14.3220091	17.30360051	7.332275078	5.1641726	50.19567659	1002.691945	28.60000001	3335.362247	9.88131291682493E-324	503.5610513	251.7800328	99.85298559	0	0	0	0	0	0	0
2:24:20	-396.6557458	3474.09476	14.78287553	14.3220091	17.30360051	7.332275078	5.1641726	50.19567659	1002.691945	28.60000001	3335.362247	9.88131291682493E-324	503.5610513	251.7800328	99.85298559	0	0	0	0	0	0	0
2:24:20	-419.7660058	3462.259685	14.63306427	14.46105266	17.24581946	7.29143684	5.407728371	50.19778641	1002.687092	28.6	3336.169462	9.88131291682493E-324	503.5717622	251.7853848	99.85299262	0	0	0	0	0	0	0
2:24:20	-419.7660058	3462.259685	14.63306427	14.46105266	17.24581946	7.29143684	5.407728371	50.19778641	1002.687092	28.6	3336.169462	9.88131291682493E-324	503.5717622	251.7853848	99.85299262	0	0	0	0	0	0	0
2:24:20	-5.871923735	3456.659639	14.41020113	14.0615537	17.21120445	7.270239578	5.547746158	50.1985833	1002.685259	28.6	3336.648856	9.88131291682493E-324	503.5758078	251.7874063	99.85299528	0	0	0	0	0	0	0
2:24:20	1.517151048	3446.684591	14.19639898	13.64301949	17.15784868	7.226498664	5.739086033	50.19927465	1002.683669	28.6	3337.333142	9.88131291682493E-324	503.5793176	251.78916	99.85299758	0	0	0	0	0	0	0
2:24:20	1.517151048	3446.684591	14.19639898	13.64301949	17.15784868	7.226498664	5.739086033	50.19927465	1002.683669	28.6	3337.333142	9.88131291682493E-324	503.5793176	251.78916	99.85299758	0	0	0	0	0	0	0
2:24:20	-55.70787466	3438.189815	14.30179628	13.66908198	17.11361852	7.187159316	5.900572049	50.19962862	1002.682854	28.6	3337.945033	9.88131291682493E-324	503.5811146	251.7900579	99.85299876	0	0	0	0	0	0	0
2:24:20	-160.7349198	3431.715681	14.33974962	13.92773247	17.08567586	7.156061962	5.999206111	50.19976232	1002.682547	28.6	3338.338981	9.88131291682493E-324	503.5817934	251.7903971	99.85299921	0	0	0	0	0	0	0
2:24:20	-160.7349198	3431.715681	14.33974962	13.92773247	17.08567586	7.156061962	5.999206111	50.19976232	1002.682547	28.6	3338.338981	9.88131291682493E-324	503.5817934	251.7903971	99.85299921	0	0	0	0	0	0	0
2:24:20	-516.5282229	3422.635037	14.4453838	13.88583902	17.04619404	7.118071725	6.127817529	50.19987831	1002.68228	28.6	3338.878382	9.88131291682493E-324	503.5823822	251.7906913	99.85299959	0	0	0	0	0	0	0
2:24:20	-381.1825827	3419.726504	14.44372563	13.97489698	17.02336418	7.101485904	6.203403219	50.19992212	1002.682179	28.6	3339.215765	9.88131291682493E-324	503.5826046	251.7908024	99.85299974	0	0	0	0	0	0	0
2:24:20	-381.1825827	3419.726504	14.44372563	13.97489698	17.02336418	7.101485904	6.203403219	50.19992212	1002.682179	28.6	3339.215765	9.88131291682493E-324	503.5826046	251.7908024	99.85299974	0	0	0	0	0	0	0
2:24:20	-444.9370103	3414.172882	14.37927553	14.01684325	16.99588246	7.072224783	6.300398448	50.19996012	1002.682092	28.6	3339.6744	9.88131291682493E-324	503.5827976	251.7908988	99.85299987	0	0	0	0	0	0	0
2:24:20	-179.9794466	3411.910284	14.28021634	13.89021968	16.97848478	7.060183861	6.359695007	50.19997448	1002.682059	28.6	3339.974296	9.88131291682493E-324	503.5828704	251.7909353	99.85299991	0	0	0	0	0	0	0
2:24:20	-179.9794466	3411.910284	14.28021634	13.89021968	16.97848478	7.060183861	6.359695007	50.19997448	1002.682059	28.6	3339.974296	9.88131291682493E-324	503.5828704	251.7909353	99.85299991	0	0	0	0	0	0	0
2:24:20	8.011274169	3409.149342	14.24625846	13.7946606	16.96211026	7.045997671	6.411324804	50.19998367	1002.682038	28.6	3340.248189	9.88131291682493E-324	503.5829171	251.7909586	99.85299995	0	0	0	0	0	0	0
2:24:20	-53.63750763	3402.419631	14.14898833	13.65648223	16.93876045	7.011838808	6.4811743	50.19999164	1002.982619	28.6	3340.645145	9.88131291682493E-324	503.5829575	251.7909788	99.85299997	0	0	0	0	0	0	0
2:24:21	24.15943512	3401.318604	14.24323253	13.84262862	16.92172669	7.006176837	6.520831552	50.19999465	1003.174996	28.6	3340.886693	9.88131291682493E-324	503.5829728	251.7909864	99.85299998	0	0	0	0	0	0	0
2:24:21	24.15943512	3401.318604	14.24323253	13.84262862	16.92172669	7.006176837	6.520831552	50.19999465	1003.174996	28.6	3340.886693	9.88131291682493E-324	503.5829728	251.7909864	99.85299998	0	0	0	0	0	0	0
2:24:21	-209.7204492	3396.750221	14.25719906	13.77948186	16.89634806	6.98331454	6.574569755	50.16399726	1003.341894	28.6	3341.242227	9.88131291682493E-324	503.5829861	251.790993	99.85299999	0	0	0	0	0	0	0
2:24:21	-34.6538475	3394.836102	14.3456874	13.85718839	16.88162276	6.973641306	6.604844643	50.14095825	1003.404932	28.6	3341.455785	9.88131291682493E-324	503.5829911	251.7909956	99.85299999	0	0	0	0	0	0	0
2:24:21	-34.6538475	3394.836102	14.3456874	13.85718839	16.88162276	6.973641306	6.604844643	50.14095825	1003.404932	28.6	3341.455785	9.88131291682493E-324	503.5829911	251.7909956	99.85299999	0	0	0	0	0	0	0
2:24:21	-9.6892224	3393.084665	14.42375993	14.18788057	16.86535857	6.964890436	6.633460571	50.12621328	1003.445277	28.6	3341.673622	9.88131291682493E-324	503.5829943	251.7909972	99.853	0	0	0	0	0	0	0
2:24:21	-79.60459387	3388.859172	14.38585309	14.06897885	16.84421559	6.943767903	6.668819813	50.1134212	1003.480278	28.6	3341.963383	9.88131291682493E-324	503.5829971	251.7909985	99.853	0	0	0	0	0	0	0
2:24:21	151.9963399	3387.01527	14.56838597	14.47058646	16.82801798	6.934451458	6.68980468	50.10858957	1003.493498	28.6	3342.150725	9.88131291682493E-324	503.5829981	251.7909991	99.853	0	0	0	0	0	0	0
2:24:21	151.9963399	3387.01527	14.56838597	14.47058646	16.82801798	6.934451458	6.68980468	50.10858957	1003.493498	28.6	3342.150725	9.88131291682493E-324	503.5829981	251.7909991	99.853	0	0	0	0	0	0	0
2:24:21	222.3685376	3386.089013	14.45892702	14.33309534	16.8114515	6.929888933	6.707474995	50.10549732	1003.501959	28.6	3342.320104	9.88131291682493E-324	503.5829988	251.7909994	99.853	0	0	0	0	0	0	0
2:24:21	-196.7859888	3377.484495	14.31600264	14.10068081	16.78563917	6.886935134	6.729659198	50.10281463	1003.509299	28.6	3342.553437	9.88131291682493E-324	503.5829994	251.7909997	99.853	0	0	0	0	0	0	0
2:24:21	-158.1559528	3372.886957	14.22780169	13.75763572	16.76888907	6.863998486	6.740461886	50.10180136	1003.512071	28.6	3342.679	9.88131291682493E-324	503.5829996	251.7909998	99.853	0	0	0	0	0	0	0
2:24:21	-158.1559528	3372.886957	14.22780169	13.75763572	16.76888907	6.863998486	6.740461886	50.10180136	1003.512071	28.6	3342.679	9.88131291682493E-324	503.5829996	251.7909998	99.853	0	0	0	0	0	0	0
2:24:21	-386.0633298	3368.660132	14.24343308	13.87764686	16.752929	6.842799031	6.748975607	50.10115287	1003.513846	28.6	3342.78992	9.88131291682493E-324	503.5829997	251.7909999	99.853	0	0	0	0	0	0	0
2:24:21	-67.39036086	3365.826556	14.16349374	13.78079519	16.72756365	6.828649104	6.758819511	50.10059027	1003.515385	28.6	3342.939367	9.88131291682493E-324	503.5829999	251.7909999	99.853	0	0	0	0	0	0	0
2:24:21	-67.39036086	3365.826556	14.16349374	13.78079519	16.72756365	6.828649104	6.758819511	50.10059027	1003.515385	28.6	3342.939367	9.88131291682493E-324	503.5829999	251.7909999	99.853	0	0	0	0	0	0	0
2:24:21	2.196249051	3363.561476	13.98643599	13.58722892	16.71348074	6.817335426	6.763404487	50.10037777	1003.515966	28.6	3343.021995	9.88131291682493E-324	503.5829999	251.791	99.853	0	0	0	0	0	0	0
2:24:21	-6.638280608	3359.791344	13.89567903	13.58154651	16.70086767	6.798334673	6.766138872	50.10024177	1003.516338	28.6	3343.091877	9.88131291682493E-324	503.5829999	251.791	99.853	0	0	0	0	0	0	0
2:24:21	-38.55283167	3354.946928	13.94437967	13.84772781	16.68056425	6.774187353	6.768111102	50.10012379	1003.516661	28.6	3343.172361	9.88131291682493E-324	503.583	251.791	99.853	0	0	0	0	0	0	0
2:24:21	-38.55283167	3354.946928	13.94437967	13.84772781	16.68056425	6.774187353	6.768111102	50.10012379	1003.516661	28.6	3343.172361	9.88131291682493E-324	503.583	251.791	99.853	0	0	0	0	0	0	0
2:24:21	-49.62685782	3349.282907	13.68867439	13.16674064	16.66202489	6.745767924	6.766808884	50.10006338	1003.516827	28.6	3342.464769	9.88131291682493E-324	503.583	251.791	99.853	0	0	0	0	0	0	0
2:24:21	-49.62685782	3349.282907	13.68867439	13.16674064	16.66202489	6.745767924	6.766808884	50.10006338	1003.516827	28.6	3342.464769	9.88131291682493E-324	503.583	251.791	99.853	0	0	0	0	0	0	0
2:24:21	191.376371	3346.915661	13.63683161	13.35591401	16.64877593	6.733931472	6.764317686	50.10004056	1003.516889	28.6	3340.322852	9.88131291682493E-324	503.583	251.791	99.853	0	0	0	0	0	0	0
2:24:21	88.00926995	3342.354466	13.65792178	13.32203597	16.62907728	6.711108913	6.759010655	50.10002077	1003.516943	28.6	3337.044308	9.88131291682493E-324	503.583	251.791	99.853	0	0	0	0	0	0	0
2:24:21	-97.47470723	3339.457218	13.71518994	13.31186302	16.61780946	6.696789705	6.754806819	50.10001329	1003.516964	28.6	3335.464317	9.88131291682493E-324	503.583	251.791	99.853	0	0	0	0	0	0	0
2:24:21	-97.47470723	3339.457218	13.71518994	13.31186302	16.61780946	6.696789705	6.754806819	50.10001329	1003.516964	28.6	3335.464317	9.88131291682493E-324	503.583	251.791	99.853	0	0	0	0	0	0	0
2:24:21	123.7411474	3336.85702	13.56940156	13.28407233	16.60811805	6.683865411	6.749636364	50.10000851	1003.516977	28.6	3331.875963	9.88131291682493E-324	503.583	251.791	99.853	0	0	0	0	0	0	0
2:24:21	59.62697432	3334.915173	13.541177	13.45788629	16.59867555	6.674073863	6.744487273	50.10000544	1003.516985	28.6	3329.589256	9.88131291682493E-324	503.583	251.791	99.853	0	0	0	0	0	0	0
2:24:21	59.62697432	3334.915173	13.541177	13.45788629	16.59867555	6.674073863	6.744487273	50.10000544	1003.516985	28.6	3329.589256	9.88131291682493E-324	503.583	251.791	99.853	0	0	0	0	0	0	0
2:24:21	92.30332285	3331.432368	13.52878662	13.32821378	16.58562588	6.656725818	6.735217484	50.10000279	1003.421232	28.6	3326.556139	9.88131291682493E-324	503.583	251.791	99.853	0	0	0	0	0	0	0
2:24:22	-144.6092734	3328.955916	13.62686344	13.22429682	16.57648057	6.644304523	6.72913919	50.10000178	1003.359949	28.6	3325.196889	9.88131291682493E-324	503.583	251.791	99.853	0	0	0	0	0	0	0
2:24:22	-218.454175	3327.067546	13.5349126	13.25854997	16.56818756	6.634794895	6.722329081	50.20000114	1003.320727	28.6	3323.646969	9.88131291682493E-324	504.5778	252.2884	99.854	0	0	0	0	0	0	0
2:24:22	-218.454175	3327.067546	13.5349126	13.25854997	16.56818756	6.634794895	6.722329081	50.20000114	1003.320727	28.6	3323.646969	9.88131291682493E-324	504.5778	252.2884	99.854	0	0	0	0	0	0	0
2:24:22	-119.879992	3326.12419	13.56022406	13.12171198	16.56192004	6.630188733	6.715850612	50.34400073	1003.295625	28.6	3322.65906	9.88131291682493E-324	506.010312	253.004656	99.85544	0	0	0	0	0	0	0
2:24:22	-556.9053959	3321.749001	13.54576272	13.18197253	16.54993506	6.608120631	6.705547513	50.46892837	1003.273848	28.6	3317.364175	9.88131291682493E-324	507.2530957	253.6260479	99.85668928	0	0	0	0	0	0	0
2:24:22	-556.9053959	3321.749001	13.54576272	13.18197253	16.54993506	6.608120631	6.705547513	50.46892837	1003.273848	28.6	3317.364175	9.88131291682493E-324	507.2530957	253.6260479	99.85668928	0	0	0	0	0	0	0
2:24:22	-538.1526134	3319.698841	13.63864814	13.29558242	16.54131844	6.597917204	6.698630409	50.51611416	1003.265623	28.6	3315.292152	9.88131291682493E-324	507.7225013	253.8607506	99.85716114	0	0	0	0	0	0	0
2:24:22	-639.7279926	3317.726618	13.46429481	13.29501275	16.5332038	6.588027011	6.691683461	50.54631306	1003.260359	28.6	3313.885137	9.88131291682493E-324	508.0229208	254.0109604	99.85746313	0	0	0	0	0	0	0
2:24:22	-639.7279926	3317.726618	13.46429481	13.29501275	16.5332038	6.588027011	6.691683461	50.54631306	1003.260359	28.6	3313.885137	9.88131291682493E-324	508.0229208	254.0109604	99.85746313	0	0	0	0	0	0	0
2:24:22	-446.0824122	3315.774636	13.42095894	13.28122253	16.52185635	6.578245829	6.680429932	50.57251229	1003.255792	28.6	3312.043638	9.88131291682493E-324	508.2835515	254.1412757	99.85772512	0	0	0	0	0	0	0
2:24:22	-218.6813438	3316.001567	13.39305372	12.97150242	16.51630806	6.579357331	6.673555157	50.58240786	1003.254067	28.6	3311.163208	9.88131291682493E-324	508.3819929	254.1904965	99.85782408	0	0	0	0	0	0	0
2:24:22	-218.6813438	3316.001567	13.39305372	12.97150242	16.51630806	6.579357331	6.673555157	50.58240786	1003.254067	28.6	3311.163208	9.88131291682493E-324	508.3819929	254.1904965	99.85782408	0	0	0	0	0	0	0
2:24:22	-181.777424	3314.217578	13.36057151	12.88096124	16.50832573	6.570542953	6.66298024	50.59099283	1003.25257	28.6	3310.232915	9.88131291682493E-324	508.4673964	254.2331982	99.85790993	0	0	0	0	0	0	0
2:24:22	-153.6186714	3312.20921	13.29464576	12.82453519	16.50164847	6.56058749	6.655707354	50.59423541	1003.252005	28.6	3309.474545	9.88131291682493E-324	508.4996537	254.2493268	99.85794235	0	0	0	0	0	0	0
2:24:22	-105.8843497	3313.189695	13.46977329	12.98650252	16.49249502	6.565375994	6.648772706	50.59631066	1003.251643	28.6	3308.821469	9.88131291682493E-324	508.5202984	254.2596492	99.85796311	0	0	0	0	0	0	0
2:24:22	-105.8843497	3313.189695	13.46977329	12.98650252	16.49249502	6.565375994	6.648772706	50.59631066	1003.251643	28.6	3308.821469	9.88131291682493E-324	508.5202984	254.2596492	99.85796311	0	0	0	0	0	0	0
2:24:22	-480.190235	3309.135924	13.43237992	12.94639329	16.48326945	6.545080509	6.639195626	50.59811106	1003.251329	28.6	3306.728032	9.88131291682493E-324	508.5382088	254.2686044	99.85798111	0	0	0	0	0	0	0
2:24:22	-131.1481104	3309.884991	13.30740315	12.87537171	16.47633245	6.548891526	6.6322452	50.59879108	1003.251211	28.6	3304.314101	9.88131291682493E-324	508.5449736	254.2719868	99.85798791	0	0	0	0	0	0	0
2:24:22	-131.1481104	3309.884991	13.30740315	12.87537171	16.47633245	6.548891526	6.6322452	50.59879108	1003.251211	28.6	3304.314101	9.88131291682493E-324	508.5449736	254.2719868	99.85798791	0	0	0	0	0	0	0
2:24:22	94.67336933	3308.002514	13.09549802	12.59807789	16.47025277	6.539490576	6.625396928	50.59922629	1003.251135	28.6	3302.652784	9.88131291682493E-324	508.5493031	254.2741516	99.85799226	0	0	0	0	0	0	0
2:24:22	249.4299011	3307.885423	13.24578298	12.94563988	16.46088142	6.538939175	6.614907227	50.59960386	1003.251069	28.6	3300.543802	9.88131291682493E-324	508.5530592	254.2760296	99.85799604	0	0	0	0	0	0	0
2:24:22	249.4299011	3307.885423	13.24578298	12.94563988	16.46088142	6.538939175	6.614907227	50.59960386	1003.251069	28.6	3300.543802	9.88131291682493E-324	508.5530592	254.2760296	99.85799604	0	0	0	0	0	0	0
2:24:22	-43.7475433	3305.246671	13.25370111	12.90616952	16.45580411	6.525761072	6.608580625	50.59974647	1003.251044	28.6	3299.660833	9.88131291682493E-324	508.5544779	254.2767389	99.85799746	0	0	0	0	0	0	0
2:24:22	-196.0061877	3303.336549	13.26964871	12.7253885	16.44931463	6.516287086	6.6018116	50.59983774	1003.251028	28.6	3299.024613	9.88131291682493E-324	508.5553858	254.2771929	99.85799838	0	0	0	0	0	0	0
2:24:22	-196.0061877	3303.336549	13.26964871	12.7253885	16.44931463	6.516287086	6.6018116	50.59983774	1003.251028	28.6	3299.024613	9.88131291682493E-324	508.5553858	254.2771929	99.85799838	0	0	0	0	0	0	0
2:24:22	-75.39905611	3301.681449	13.16395614	12.57603891	16.44001709	6.507882988	6.592703539	50.59991692	1003.251014	28.6	3298.398122	9.88131291682493E-324	508.5561736	254.2775868	99.85799917	0	0	0	0	0	0	0
2:24:22	61.86444409	3300.375448	13.12421193	12.4751049	16.43317094	6.501285112	6.585690265	50.59994683	1003.251009	28.6	3297.173918	9.88131291682493E-324	508.5564711	254.2777355	99.85799947	0	0	0	0	0	0	0
2:24:22	61.86444409	3300.375448	13.12421193	12.4751049	16.43317094	6.501285112	6.585690265	50.59994683	1003.251009	28.6	3297.173918	9.88131291682493E-324	508.5564711	254.2777355	99.85799947	0	0	0	0	0	0	0
2:24:22	-267.3391558	3296.779246	13.30321563	12.70274714	16.4277894	6.483262472	6.57872177	50.59996597	1003.251006	28.6	3294.565068	9.88131291682493E-324	508.5566615	254.2778307	99.85799966	0	0	0	0	0	0	0
2:24:22	-385.4329397	3296.079038	13.21917801	12.77439817	16.42210522	6.479807982	6.572101933	50.59997822	1003.251004	28.6	3292.907283	9.88131291682493E-324	508.5567834	254.2778917	99.85799978	0	0	0	0	0	0	0
2:24:22	-385.4329397	3296.079038	13.21917801	12.77439817	16.42210522	6.479807982	6.572101933	50.59997822	1003.251004	28.6	3292.907283	9.88131291682493E-324	508.5567834	254.2778917	99.85799978	0	0	0	0	0	0	0
2:24:22	-317.9567451	3294.946235	13.22154714	12.68004386	16.41473387	6.474141687	6.56223619	50.59998885	1002.864506	28.6488	3291.482457	9.88131291682493E-324	508.5568891	254.2779445	99.85799989	0	0	0	0	0	0	0
2:24:23	-409.2615969	3294.403191	13.16795017	12.75070807	16.41094968	6.47133068	6.555991161	50.59999286	1002.718524	28.667232	3290.951412	9.88131291682493E-324	508.556929	254.2779645	99.85799993	0	0	0	0	0	0	0
2:24:23	-409.2615969	3294.403191	13.16795017	12.75070807	16.41094968	6.47133068	6.555991161	50.59999286	1002.718524	28.667232	3290.951412	9.88131291682493E-324	508.556929	254.2779645	99.85799993	0	0	0	0	0	0	0
2:24:23	-154.2753696	3295.60661	13.22664649	13.02805853	16.40494223	6.477537308	6.547027475	50.64879635	1002.591876	28.68322278	3289.233475	9.88131291682493E-324	508.5569637	254.2779818	99.85799996	0	0	0	0	0	0	0
2:24:23	10.43084345	3295.30859	13.20893375	13.11375746	16.39948303	6.475943877	6.541377584	50.66722966	1002.544041	28.68926258	3288.593464	9.88131291682493E-324	508.5569767	254.2779884	99.85799998	0	0	0	0	0	0	0
2:24:23	10.43084345	3295.30859	13.20893375	13.11375746	16.39948303	6.475943877	6.541377584	50.66722966	1002.544041	28.68926258	3288.593464	9.88131291682493E-324	508.5569767	254.2779884	99.85799998	0	0	0	0	0	0	0
2:24:23	104.3466598	3294.940978	13.1944376	13.12368477	16.39354914	6.474124081	6.535641654	50.67902698	1002.513426	28.69312805	3288.192817	9.88131291682493E-324	508.5569851	254.2779926	99.85799999	0	0	0	0	0	0	0
2:24:23	135.9144498	3293.506365	13.13918405	12.9387266	16.38660116	6.46718353	6.528152527	50.68926182	1002.486866	28.69648156	3287.719434	9.88131291682493E-324	508.5569924	254.2779962	99.85799999	0	0	0	0	0	0	0
2:24:23	50.41896789	3292.915673	13.15127779	12.87122503	16.38186474	6.460637459	6.522857617	50.69312756	1002.476834	28.6977482	3287.400598	9.88131291682493E-324	508.5569951	254.2779976	99.858	0	0	0	0	0	0	0
2:24:23	50.41896789	3292.915673	13.15127779	12.87122503	16.38186474	6.460637459	6.522857617	50.69312756	1002.476834	28.6977482	3287.400598	9.88131291682493E-324	508.5569951	254.2779976	99.858	0	0	0	0	0	0	0
2:24:23	13.14809945	3290.123031	13.00373779	12.67550402	16.37703343	6.406887974	6.515708875	50.69560164	1002.470414	28.69855885	3286.279463	9.88131291682493E-324	508.5569969	254.2779984	99.858	0	0	0	0	0	0	0
2:24:23	-32.45230108	3288.278264	13.05959375	12.64209806	16.37167312	6.212694643	6.490858944	50.69774804	1002.464844	28.69926213	3283.949773	9.88131291682493E-324	508.5569984	254.2779992	99.858	0	0	0	0	0	0	0
2:24:23	-32.45230108	3288.278264	13.05959375	12.64209806	16.37167312	6.212694643	6.490858944	50.69774804	1002.464844	28.69926213	3283.949773	9.88131291682493E-324	508.5569984	254.2779992	99.858	0	0	0	0	0	0	0
2:24:23	14.99420731	3287.080409	12.86682	12.37014276	16.3707108	6.015844571	6.461309724	50.69855875	1002.46274	28.69952776	3282.911255	9.88131291682493E-324	508.556999	254.2779995	99.858	0	0	0	0	0	0	0
2:24:23	-44.32558732	3284.469622	12.7866848	12.46993136	16.37353491	5.737340526	6.411118223	50.6990776	1002.461394	28.69969777	3281.779923	9.88131291682493E-324	508.5569993	254.2779997	99.858	0	0	0	0	0	0	0
2:24:23	-90.61384471	3283.582142	12.71071062	12.34662086	16.38419387	5.296598349	6.31108453	50.69952773	1002.460226	28.69984526	3278.180353	9.88131291682493E-324	508.5569997	254.2779998	99.858	0	0	0	0	0	0	0
2:24:23	-90.61384471	3283.582142	12.71071062	12.34662086	16.38419387	5.296598349	6.31108453	50.69952773	1002.460226	28.69984526	3278.180353	9.88131291682493E-324	508.5569997	254.2779998	99.858	0	0	0	0	0	0	0
2:24:23	-145.1764206	3283.358731	12.57473479	12.03767735	16.39520408	4.947262943	6.212854099	50.69969775	1002.459784	28.69990096	3276.178666	9.88131291682493E-324	508.5569998	254.2779999	99.858	0	0	0	0	0	0	0
2:24:23	-145.1764206	3283.358731	12.57473479	12.03767735	16.39520408	4.947262943	6.212854099	50.69969775	1002.459784	28.69990096	3276.178666	9.88131291682493E-324	508.5569998	254.2779999	99.858	0	0	0	0	0	0	0
2:24:23	-135.3280279	3289.930741	11.02457263	10.45453293	16.55640857	2.387549853	5.078216667	50.69998671	1002.459034	28.69999564	3273.080811	9.88131291682493E-324	508.557	254.278	99.858	0	0	0	0	0	0	0
2:24:23	22.1650977	3294.541476	10.45218119	10.17250486	16.61583319	1.825233525	4.736614933	50.69999319	1002.459018	28.69999777	3273.133439	9.88131291682493E-324	508.557	254.278	99.858	0	0	0	0	0	0	0
2:24:23	-107.2106575	3298.903784	10.26555596	9.90160311	16.65945324	1.470869456	4.502673557	50.69999564	1002.459011	28.69999857	3273.205521	9.88131291682493E-324	508.557	254.278	99.858	0	0	0	0	0	0	0
2:24:23	-107.2106575	3298.903784	10.26555596	9.90160311	16.65945324	1.470869456	4.502673557	50.69999564	1002.459011	28.69999857	3273.205521	9.88131291682493E-324	508.557	254.278	99.858	0	0	0	0	0	0	0
2:24:23	60.74279137	3307.434258	9.748756652	9.187532792	16.73038406	0.939125161	4.124264861	50.69999777	999.0986378	28.69999927	3273.377075	9.88131291682493E-324	508.557	254.278	99.858	0	0	0	0	0	0	0
2:24:24	219.3577865	3315.083445	9.684964257	9.206340987	16.7816458	0.607080103	3.870169511	50.69999857	997.8294082	28.69999953	3273.520048	9.88131291682493E-324	508.557	254.278	99.858	0	0	0	0	0	0	0
2:24:24	160.4173627	3326.493764	9.2865977	9.295966585	16.87122665	0.090521013	3.46617479	50.50479927	996.728281	28.69999976	3273.807809	9.88131291682493E-324	505.05316	252.52608	99.855072	0	0	0	0	0	0	0
2:24:24	160.4173627	3326.493764	9.2865977	9.295966585	16.87122665	0.090521013	3.46617479	50.50479927	996.728281	28.69999976	3273.807809	9.88131291682493E-324	505.05316	252.52608	99.855072	0	0	0	0	0	0	0
2:24:24	131.6384337	3339.485375	9.008690022	8.765662892	16.96352404	-0.427589241	3.037425492	50.40485723	996.1645039	28.69999988	3274.176334	9.88131291682493E-324	503.2591939	251.629097	99.85357286	0	0	0	0	0	0	0
2:24:24	207.9515576	3347.71028	8.736921614	8.682184251	17.02369539	-0.742457115	2.768872315	50.36710862	995.9515625	28.69999992	3274.441094	9.88131291682493E-324	502.5816041	251.2903021	99.85300663	0	0	0	0	0	0	0
2:24:24	207.9515576	3347.71028	8.736921614	8.682184251	17.02369539	-0.742457115	2.768872315	50.36710862	995.9515625	28.69999992	3274.441094	9.88131291682493E-324	502.5816041	251.2903021	99.85300663	0	0	0	0	0	0	0
2:24:24	163.2023568	3355.813619	8.535509833	8.51579792	17.09048505	-1.057812553	2.492598282	50.34294952	995.81528	28.69999995	3274.74078	9.88131291682493E-324	502.1479466	251.0734733	99.85264425	0	0	0	0	0	0	0
2:24:24	163.2023568	3355.813619	8.535509833	8.51579792	17.09048505	-1.057812553	2.492598282	50.34294952	995.81528	28.69999995	3274.74078	9.88131291682493E-324	502.1479466	251.0734733	99.85264425	0	0	0	0	0	0	0
2:24:24	287.4853446	3373.738714	8.062887228	7.889274028	17.23111548	-1.671940822	1.919889856	50.31759212	995.6722379	28.69999998	3275.463503	9.88131291682493E-324	501.6927797	250.8458899	99.85226388	0	0	0	0	0	0	0
2:24:24	251.7048804	3389.560046	7.902102261	7.807300302	17.34509112	-2.107057701	1.483255606	50.30900717	995.6238098	28.69999999	3276.11741	9.88131291682493E-324	501.5386792	250.7688396	99.85213511	0	0	0	0	0	0	0
2:24:24	251.7048804	3389.560046	7.902102261	7.807300302	17.34509112	-2.107057701	1.483255606	50.30900717	995.6238098	28.69999999	3276.11741	9.88131291682493E-324	501.5386792	250.7688396	99.85213511	0	0	0	0	0	0	0
2:24:24	251.7048804	3389.560046	7.902102261	7.807300302	17.34509112	-2.107057701	1.483255606	50.30900717	995.6238098	28.69999999	3276.11741	9.88131291682493E-324	501.5386792	250.7688396	99.85213511	0	0	0	0	0	0	0
2:24:24	186.0608435	3399.717709	7.688465447	7.543152194	17.41637832	-2.377396928	1.202763588	50.30576459	995.6055183	28.69999999	3276.583782	9.88131291682493E-324	501.4804747	250.7397374	99.85208647	0	0	0	0	0	0	0
2:24:24	351.1914959	3419.220219	7.456862309	6.987413923	17.5276897	-2.759643227	0.770774957	50.30295147	995.5896494	28.7	3277.404033	9.88131291682493E-324	501.429979	250.7144895	99.85204427	0	0	0	0	0	0	0
2:24:24	352.8055973	3431.42866	7.543551878	7.406784911	17.60328141	-2.993771666	0.496535973	50.30188894	995.5836556	28.7	3277.986061	9.88131291682493E-324	501.4109066	250.7049533	99.85202833	0	0	0	0	0	0	0
2:24:24	352.8055973	3431.42866	7.543551878	7.406784911	17.60328141	-2.993771666	0.496535973	50.30188894	995.5836556	28.7	3277.986061	9.88131291682493E-324	501.4109066	250.7049533	99.85202833	0	0	0	0	0	0	0
2:24:24	236.2869023	3443.063903	7.495233202	7.379302343	17.6827401	-3.232133866	0.210263022	50.30120892	995.5798196	28.7	3278.656119	9.88131291682493E-324	501.3987002	250.6988501	99.85201813	0	0	0	0	0	0	0
2:24:24	362.740902	3462.889158	7.310255399	7.2312908	17.79455493	-3.525948539	-0.186009333	50.30061897	995.5764916	28.7	3279.682885	9.88131291682493E-324	501.3881105	250.6935553	99.85200928	0	0	0	0	0	0	0
2:24:24	362.740902	3462.889158	7.310255399	7.2312908	17.79455493	-3.525948539	-0.186009333	50.30061897	995.5764916	28.7	3279.682885	9.88131291682493E-324	501.3881105	250.6935553	99.85200928	0	0	0	0	0	0	0
2:24:24	254.1747773	3475.174061	7.185083456	7.221186112	17.87671516	-3.714647065	-0.458285973	50.30039614	995.5752346	28.7	3280.475246	9.88131291682493E-324	501.3841107	250.6915554	99.85200594	0	0	0	0	0	0	0
2:24:24	435.044518	3496.229031	7.151754729	7.073391289	17.99259016	-3.924147297	-0.829802418	50.30020282	995.5741441	28.7	3281.67791	9.88131291682493E-324	501.3806407	250.6898203	99.85200304	0	0	0	0	0	0	0
2:24:24	435.044518	3496.229031	7.151754729	7.073391289	17.99259016	-3.924147297	-0.829802418	50.30020282	995.5741441	28.7	3281.67791	9.88131291682493E-324	501.3806407	250.6898203	99.85200304	0	0	0	0	0	0	0
2:24:24	485.9586515	3510.60922	7.193643027	7.193210425	18.0735777	-4.03649427	-1.078993548	50.30012981	995.5737322	28.7	3282.602222	9.88131291682493E-324	501.37933	250.689165	99.85200195	0	0	0	0	0	0	0
2:24:24	306.7770216	3528.103217	7.16775323	7.478531738	18.18348778	-4.150093066	-1.412500696	50.30006646	995.5733749	28.7	3283.985194	9.88131291682493E-324	501.378193	250.6885965	99.852001	0	0	0	0	0	0	0
2:24:24	157.0794538	3541.140099	7.202602067	7.315300312	18.25879218	-4.111499562	-1.625320446	50.30004254	995.5732399	28.7	3285.035044	9.88131291682493E-324	501.3777635	250.6883818	99.85200064	0	0	0	0	0	0	0
2:24:24	157.0794538	3541.140099	7.202602067	7.315300312	18.25879218	-4.111499562	-1.625320446	50.30004254	995.5732399	28.7	3285.035044	9.88131291682493E-324	501.3777635	250.6883818	99.85200064	0	0	0	0	0	0	0
2:24:24	662.9944323	3564.770123	7.489884258	7.36903376	18.3540056	-3.845239776	-1.884892068	50.30002178	995.5731229	28.7	3286.604783	9.88131291682493E-324	501.3773909	250.6881955	99.85200033	0	0	0	0	0	0	0
2:24:24	662.9944323	3564.770123	7.489884258	7.36903376	18.3540056	-3.845239776	-1.884892068	50.30002178	995.5731229	28.7	3286.604783	9.88131291682493E-324	501.3773909	250.6881955	99.85200033	0	0	0	0	0	0	0
2:24:24	413.6228774	3584.049095	8.06185274	7.806289285	18.43257887	-3.367234765	-2.075776739	50.30001115	996.2829829	28.664	3288.359209	9.88131291682493E-324	501.3772001	250.6881001	99.85200017	0	0	0	0	0	0	0
2:24:24	20.54100151	3595.047621	8.546225754	8.689345142	18.47441047	-2.99835025	-2.156097113	50.30000714	996.7373091	28.64096	3289.543654	9.88131291682493E-324	501.3771281	250.688064	99.85200011	0	0	0	0	0	0	0
2:24:25	20.54100151	3595.047621	8.546225754	8.689345142	18.47441047	-2.99835025	-2.156097113	50.30000714	996.7373091	28.64096	3289.543654	9.88131291682493E-324	501.3771281	250.688064	99.85200011	0	0	0	0	0	0	0
2:24:25	222.543761	3607.751837	8.984264482	8.820340891	18.5088227	-2.56670416	-2.197942152	50.28000457	997.0280778	28.6262144	3290.848098	9.88131291682493E-324	501.377082	250.688041	99.85200007	0	0	0	0	0	0	0
2:24:25	421.7890936	3621.870869	9.423831415	9.213678536	18.54042922	-1.93989653	-2.200986382	50.24096234	997.2803358	28.61342177	3292.740866	9.88131291682493E-324	501.377042	250.688021	99.85200004	0	0	0	0	0	0	0
2:24:25	421.7890936	3621.870869	9.423831415	9.213678536	18.54042922	-1.93989653	-2.200986382	50.24096234	997.2803358	28.61342177	3292.740866	9.88131291682493E-324	501.377042	250.688021	99.85200004	0	0	0	0	0	0	0
2:24:25	-41.58514009	3626.425116	9.842892106	9.828034263	18.5499147	-1.523493779	-2.162111284	50.2262159	997.3756149	28.60858993	3294.048474	9.88131291682493E-324	501.3770269	250.6880134	99.85200002	0	0	0	0	0	0	0
2:24:25	-196.4630897	3630.416914	10.15469095	9.794101928	18.55338541	-1.096236019	-2.093071222	50.21677817	997.4365936	28.60549756	3295.380224	9.88131291682493E-324	501.3770172	250.6880086	99.85200001	0	0	0	0	0	0	0
2:24:25	-196.4630897	3630.416914	10.15469095	9.794101928	18.55338541	-1.096236019	-2.093071222	50.21677817	997.4365936	28.60549756	3295.380224	9.88131291682493E-324	501.3770172	250.6880086	99.85200001	0	0	0	0	0	0	0
2:24:25	-35.42101738	3636.082905	10.48384221	10.04698523	18.54892666	-0.653111052	-1.995725582	50.21073803	997.4756199	28.60351844	3296.730903	9.88131291682493E-324	501.377011	250.6880055	99.85200001	0	0	0	0	0	0	0
2:24:25	81.4166551	3642.167215	11.05039121	10.69952844	18.53123445	0.020887141	-1.796003498	50.20549787	997.5094774	28.60180144	3298.821238	9.88131291682493E-324	501.3770056	250.6880028	99.852	0	0	0	0	0	0	0
2:24:25	147.5236593	3644.168778	11.35909037	10.9652182	18.51539005	0.446807771	-1.639842239	50.20351864	997.5222655	28.60115292	3300.176873	9.88131291682493E-324	501.3770036	250.6880018	99.852	0	0	0	0	0	0	0
2:24:25	147.5236593	3644.168778	11.35909037	10.9652182	18.51539005	0.446807771	-1.639842239	50.20351864	997.5222655	28.60115292	3300.176873	9.88131291682493E-324	501.3770036	250.6880018	99.852	0	0	0	0	0	0	0
2:24:25	69.83064154	3644.367462	11.83465427	11.51903972	18.4870477	1.084725578	-1.359591226	50.20180154	997.5333599	28.6005903	3302.263039	9.88131291682493E-324	501.3770018	250.6880009	99.852	0	0	0	0	0	0	0
2:24:25	62.97477059	3643.513056	12.04041873	11.70630542	18.46579053	1.48510437	-1.157738385	50.20115299	997.5375504	28.60037779	3303.606385	9.88131291682493E-324	501.3770012	250.6880006	99.852	0	0	0	0	0	0	0
2:24:25	-49.16966682	3640.293876	12.08698799	11.67963547	18.44110594	1.882146797	-0.929952566	50.20073791	997.5402322	28.60024179	3304.999486	9.88131291682493E-324	501.3770008	250.6880004	99.852	0	0	0	0	0	0	0
2:24:25	-49.16966682	3640.293876	12.08698799	11.67963547	18.44110594	1.882146797	-0.929952566	50.20073791	997.5402322	28.60024179	3304.999486	9.88131291682493E-324	501.3770008	250.6880004	99.852	0	0	0	0	0	0	0
2:24:25	162.0613146	3639.177112	12.35664185	11.83395736	18.39900624	2.46490716	-0.582647714	50.20037781	997.5425589	28.60012379	3306.970001	9.88131291682493E-324	501.3770004	250.6880002	99.852	0	0	0	0	0	0	0
2:24:25	-87.84707866	3634.387152	12.52505078	12.28629271	18.36568399	2.847380582	-0.324934537	50.2002418	997.5434377	28.60007923	3308.322281	9.88131291682493E-324	501.3770002	250.6880001	99.852	0	0	0	0	0	0	0
2:24:25	-87.84707866	3634.387152	12.52505078	12.28629271	18.36568399	2.847380582	-0.324934537	50.2002418	997.5434377	28.60007923	3308.322281	9.88131291682493E-324	501.3770002	250.6880001	99.852	0	0	0	0	0	0	0
2:24:25	-77.82757035	3630.577697	12.8893925	12.53610733	18.32975776	3.206603573	-0.071798104	50.20015475	997.5440001	28.60005071	3309.5885	9.88131291682493E-324	501.3770002	250.6880001	99.852	0	0	0	0	0	0	0
2:24:25	-296.982316	3622.879973	13.12756896	12.82474296	18.27169197	3.744149029	0.337287371	50.20007923	997.5444881	28.60002596	3311.514592	9.88131291682493E-324	501.3770001	250.688	99.852	0	0	0	0	0	0	0
2:24:25	-193.3792423	3619.571023	13.22876414	12.65707549	18.22936286	4.088895379	0.607743917	50.20005071	997.5446724	28.60001662	3312.727019	9.88131291682493E-324	501.3770001	250.688	99.852	0	0	0	0	0	0	0
2:24:25	-193.3792423	3619.571023	13.22876414	12.65707549	18.22936286	4.088895379	0.607743917	50.20005071	997.5446724	28.60001662	3312.727019	9.88131291682493E-324	501.3770001	250.688	99.852	0	0	0	0	0	0	0
2:24:25	-233.891635	3613.028055	13.40640905	13.00544831	18.17947223	4.426453042	0.899276107	50.20003245	997.5447903	28.60001063	3313.978812	9.88131291682493E-324	501.377	250.688	99.852	0	0	0	0	0	0	0
2:24:25	-160.7747331	3603.914516	13.64890543	13.23392554	18.10575378	4.887815958	1.315725367	50.20001662	997.5448926	28.60000544	3315.700536	9.88131291682493E-324	501.377	250.688	99.852	0	0	0	0	0	0	0
2:24:25	-160.7747331	3603.914516	13.64890543	13.23392554	18.10575378	4.887815958	1.315725367	50.20001662	997.5448926	28.60000544	3315.700536	9.88131291682493E-324	501.377	250.688	99.852	0	0	0	0	0	0	0
2:24:25	-77.39190921	3596.45981	13.81317948	13.43859234	18.04884242	5.194682213	1.612464235	50.20001063	997.5449313	28.60000348	3316.871463	9.88131291682493E-324	501.377	250.688	99.852	0	0	0	0	0	0	0
2:24:25	14.87629811	3591.279839	14.25251486	13.9907391	17.99109915	5.484836616	1.89185711	50.20000681	997.544956	28.60000223	3317.946016	9.88131291682493E-324	501.377	250.688	99.852	0	0	0	0	0	0	0
2:24:25	-139.4399292	3584.362697	14.59036951	14.13879302	17.92994346	5.756055434	2.173948551	50.20000436	997.5449719	28.60000143	3319.00365	9.88131291682493E-324	501.377	250.688	99.852	0	0	0	0	0	0	0
2:24:25	-139.4399292	3584.362697	14.59036951	14.13879302	17.92994346	5.756055434	2.173948551	50.20000436	997.5449719	28.60000143	3319.00365	9.88131291682493E-324	501.377	250.688	99.852	0	0	0	0	0	0	0
2:24:25	-299.1948518	3568.557517	14.82526119	14.25823803	17.82890705	6.126356382	2.605101658	50.20000223	997.5449856	28.60000073	3320.559413	9.88131291682493E-324	501.377	250.688	99.852	0	0	0	0	0	0	0
2:24:26	-353.3841051	3560.132171	14.88260716	14.33767234	17.76478051	6.360228085	2.880465061	50.20000143	997.5449908	28.60000047	3321.518424	9.88131291682493E-324	501.377	250.688	99.852	0	0	0	0	0	0	0
2:24:26	-202.0205018	3547.666679	14.93275887	14.38558424	17.68025562	6.695788779	3.297046111	49.90720073	997.5449953	28.60000024	3322.916473	9.88131291682493E-324	498.363112	249.181056	99.849072	0	0	0	0	0	0	0
2:24:26	-202.0205018	3547.666679	14.93275887	14.38558424	17.68025562	6.695788779	3.297046111	49.90720073	997.5449953	28.60000024	3322.916473	9.88131291682493E-324	498.363112	249.181056	99.849072	0	0	0	0	0	0	0
2:24:26	-243.6865612	3536.484835	14.92732567	14.41989391	17.6277236	6.885624819	3.560749511	49.79660847	997.544997	28.60000015	3323.771823	9.88131291682493E-324	497.2247517	248.6118758	99.84796608	0	0	0	0	0	0	0
2:24:26	-336.4073191	3525.708374	15.04772843	14.5334521	17.5706631	7.079239884	3.830639687	49.72582942	997.5449981	28.6000001	3324.618567	9.88131291682493E-324	496.4962011	248.2476005	99.84725829	0	0	0	0	0	0	0
2:24:26	-336.4073191	3525.708374	15.04772843	14.5334521	17.5706631	7.079239884	3.830639687	49.72582942	997.5449981	28.6000001	3324.618567	9.88131291682493E-324	496.4962011	248.2476005	99.84725829	0	0	0	0	0	0	0
2:24:26	-60.3693314	3513.677856	14.88581296	14.39179948	17.49248351	7.287082821	4.20346352	49.66442466	997.544999	28.60000005	3325.762386	9.88131291682493E-324	495.864143	247.9315715	99.84664425	0	0	0	0	0	0	0
2:24:26	35.8216279	3503.663428	14.79200029	14.16147167	17.44134945	7.338213005	4.446416653	49.64123178	997.5449994	28.60000003	3326.502007	9.88131291682493E-324	495.6254115	247.8122057	99.84641232	0	0	0	0	0	0	0
2:24:26	73.17768186	3494.704674	14.79816019	14.11462187	17.39402365	7.357936323	4.663546658	49.62638834	997.5449996	28.60000002	3327.171445	9.88131291682493E-324	495.4726234	247.7358117	99.84626388	0	0	0	0	0	0	0
2:24:26	73.17768186	3494.704674	14.79816019	14.11462187	17.39402365	7.357936323	4.663546658	49.62638834	997.5449996	28.60000002	3327.171445	9.88131291682493E-324	495.4726234	247.7358117	99.84626388	0	0	0	0	0	0	0
2:24:26	-227.0150189	3478.738881	14.73925802	14.2521424	17.32475611	7.334263398	4.967239889	49.61351083	997.5449998	28.60000001	3328.12734	9.88131291682493E-324	495.3400712	247.6695356	99.84613511	0	0	0	0	0	0	0
2:24:26	-134.1040121	3470.023084	14.61604513	14.19329113	17.28196391	7.311928574	5.143713529	49.60864693	997.5449999	28.60000001	3328.697577	9.88131291682493E-324	495.2900055	247.6445028	99.84608647	0	0	0	0	0	0	0
2:24:26	-134.1040121	3470.023084	14.61604513	14.19329113	17.28196391	7.311928574	5.143713529	49.60864693	997.5449999	28.60000001	3328.697577	9.88131291682493E-324	495.2900055	247.6445028	99.84608647	0	0	0	0	0	0	0
2:24:26	-33.80547019	3458.649651	14.56416711	14.21750906	17.22110152	7.27346743	5.386517327	49.60442723	997.5449999	28.6	3329.512008	9.88131291682493E-324	495.2465708	247.6227854	99.84604427	0	0	0	0	0	0	0
2:24:26	60.22789908	3452.050417	14.38126695	14.1200058	17.18558497	7.247579155	5.526411089	49.60283343	997.545	28.6	3330.000125	9.88131291682493E-324	495.2301653	247.6145827	99.84602833	0	0	0	0	0	0	0
2:24:26	12.39729541	3444.550227	14.43897085	14.14520371	17.14961438	7.214410659	5.658983097	49.60181339	997.545	28.6	3330.47956	9.88131291682493E-324	495.2196658	247.6093329	99.84601813	0	0	0	0	0	0	0
2:24:26	12.39729541	3444.550227	14.43897085	14.14520371	17.14961438	7.214410659	5.658983097	49.60181339	997.545	28.6	3330.47956	9.88131291682493E-324	495.2196658	247.6093329	99.84601813	0	0	0	0	0	0	0
2:24:26	-178.2003709	3437.617625	14.30306134	14.01273038	17.11715321	7.182662822	5.773669182	49.60116057	997.545	28.6	3330.907038	9.88131291682493E-324	495.2129461	247.6059731	99.84601161	0	0	0	0	0	0	0
2:24:26	-80.8187574	3431.749	14.23183926	13.70818744	17.08809805	7.154944206	5.878108277	49.60074277	997.545	28.6	3331.310705	9.88131291682493E-324	495.2086455	247.6038228	99.84600743	0	0	0	0	0	0	0
2:24:26	128.7393722	3426.762288	14.3173657	14.03401597	17.0460822	7.131635434	6.019951438	49.6003803	997.545	28.6	3331.892713	9.88131291682493E-324	495.2049145	247.6019573	99.8460038	0	0	0	0	0	0	0
2:24:26	128.7393722	3426.762288	14.3173657	14.03401597	17.0460822	7.131635434	6.019951438	49.6003803	997.545	28.6	3331.892713	9.88131291682493E-324	495.2049145	247.6019573	99.8460038	0	0	0	0	0	0	0
2:24:26	-122.2988818	3420.072024	14.25367405	13.88669022	17.02149261	7.098926677	6.10160892	49.60024339	997.545	28.6	3332.245616	9.88131291682493E-324	495.2035053	247.6012526	99.84600243	0	0	0	0	0	0	0
2:24:26	-191.3420355	3414.001372	14.21218511	13.77189739	16.98873222	7.069042459	6.212319767	49.60012462	997.545	28.6	3332.754395	9.88131291682493E-324	495.2022827	247.6006414	99.84600125	0	0	0	0	0	0	0
2:24:26	-191.3420355	3414.001372	14.21218511	13.77189739	16.98873222	7.069042459	6.212319767	49.60012462	997.545	28.6	3332.754395	9.88131291682493E-324	495.2022827	247.6006414	99.84600125	0	0	0	0	0	0	0
2:24:26	-218.3515827	3411.504358	14.36487847	14.15521433	16.97126862	7.056627174	6.276084651	49.60007975	997.545	28.6	3333.068013	9.88131291682493E-324	495.2018209	247.6004105	99.8460008	0	0	0	0	0	0	0
2:24:26	-296.9654529	3407.661629	14.28844222	14.04365717	16.95505192	7.037481391	6.336414177	49.60005104	997.545	28.6	3333.384528	9.88131291682493E-324	495.2015254	247.6002627	99.84600051	0	0	0	0	0	0	0
2:24:26	5.7269201	3404.839218	14.36412242	14.11120847	16.92911458	7.023558472	6.413164058	49.60002613	997.545	28.6	3333.813895	9.88131291682493E-324	495.201269	247.6001345	99.84600026	0	0	0	0	0	0	0
2:24:26	4.956308864	3400.4301	14.20359835	13.98725342	16.91459333	7.001517422	6.459704997	49.60001673	999.69492	28.636	3334.095213	9.88131291682493E-324	495.2011722	247.6000861	99.84600017	0	0	0	0	0	0	0
2:24:26	4.956308864	3400.4301	14.20359835	13.98725342	16.91459333	7.001517422	6.459704997	49.60001673	999.69492	28.636	3334.095213	9.88131291682493E-324	495.2011722	247.6000861	99.84600017	0	0	0	0	0	0	0
2:24:27	141.0010777	3398.677904	14.30642294	13.95352219	16.90105973	6.99281115	6.499891198	49.6000107	1001.070869	28.65904	3334.351096	9.88131291682493E-324	495.2011102	247.6000551	99.84600011	0	0	0	0	0	0	0
2:24:27	-51.62420023	3396.210799	14.44688055	14.07045936	16.87816658	6.980471309	6.553728294	49.54000548	1002.264581	28.67902848	3334.722993	9.88131291682493E-324	495.2010564	247.6000282	99.84600005	0	0	0	0	0	0	0
2:24:27	-51.62420023	3396.210799	14.44688055	14.07045936	16.87816658	6.980471309	6.553728294	49.54000548	1002.264581	28.67902848	3334.722993	9.88131291682493E-324	495.2010564	247.6000282	99.84600005	0	0	0	0	0	0	0
2:24:27	-135.2924481	3393.391951	14.43636355	14.25721399	16.86450661	6.966341638	6.585386108	49.45360351	1002.715452	28.68657823	3334.960836	9.88131291682493E-324	495.2010361	247.6000181	99.84600004	0	0	0	0	0	0	0
2:24:27	-422.7139668	3388.495249	14.38771267	14.22173695	16.84960423	6.941938648	6.614727109	49.39830624	1003.004009	28.69141007	3335.196695	9.88131291682493E-324	495.2010231	247.6000116	99.84600002	0	0	0	0	0	0	0
2:24:27	-422.7139668	3388.495249	14.38771267	14.22173695	16.84960423	6.941938648	6.614727109	49.39830624	1003.004009	28.69141007	3335.196695	9.88131291682493E-324	495.2010231	247.6000116	99.84600002	0	0	0	0	0	0	0
2:24:27	-203.237183	3386.239767	14.42239689	14.06379332	16.82652537	6.930600588	6.65084428	49.3503328	1003.254349	28.69560195	3335.515948	9.88131291682493E-324	495.2010118	247.6000059	99.84600001	0	0	0	0	0	0	0
2:24:27	-236.3090771	3381.505291	14.22037401	13.73402773	16.81293623	6.906864376	6.671780339	49.33221299	1003.348903	28.69718525	3335.714007	9.88131291682493E-324	495.2010076	247.6000038	99.84600001	0	0	0	0	0	0	0
2:24:27	117.7650306	3380.859226	14.20131937	13.64889774	16.79783919	6.903713201	6.689099417	49.32061631	1003.409418	28.69819856	3335.888644	9.88131291682493E-324	495.2010048	247.6000024	99.846	0	0	0	0	0	0	0
2:24:27	117.7650306	3380.859226	14.20131937	13.64889774	16.79783919	6.903713201	6.689099417	49.32061631	1003.409418	28.69819856	3335.888644	9.88131291682493E-324	495.2010048	247.6000024	99.846	0	0	0	0	0	0	0
2:24:27	274.8832317	3376.788764	14.15388352	13.18077965	16.77687767	6.883381159	6.711570902	49.31055555	1003.461918	28.69907766	3336.139266	9.88131291682493E-324	495.2010025	247.6000012	99.846	0	0	0	0	0	0	0
2:24:27	235.3120683	3374.845209	14.14904545	13.49849897	16.76228171	6.873643942	6.723165377	49.30675555	1003.481748	28.6994097	3336.28477	9.88131291682493E-324	495.2010016	247.6000008	99.846	0	0	0	0	0	0	0
2:24:27	235.3120683	3374.845209	14.14904545	13.49849897	16.76228171	6.873643942	6.723165377	49.30675555	1003.481748	28.6994097	3336.28477	9.88131291682493E-324	495.2010016	247.6000008	99.846	0	0	0	0	0	0	0
2:24:27	282.948235	3369.698579	14.32601527	13.85529547	16.74157623	6.848169698	6.737452673	49.30345884	1003.498951	28.69969777	3336.490338	9.88131291682493E-324	495.2010008	247.6000004	99.846	0	0	0	0	0	0	0
2:24:27	287.4062304	3369.008131	14.25088977	13.6074291	16.72992879	6.844708607	6.745089711	49.30221366	1003.505448	28.69980657	3336.611977	9.88131291682493E-324	495.2010005	247.6000003	99.846	0	0	0	0	0	0	0
2:24:27	287.4062304	3369.008131	14.25088977	13.6074291	16.72992879	6.844708607	6.745089711	49.30221366	1003.505448	28.69980657	3336.611977	9.88131291682493E-324	495.2010005	247.6000003	99.846	0	0	0	0	0	0	0
2:24:27	307.788766	3365.003595	14.19385556	13.8054197	16.71182754	6.824746807	6.753901932	49.30113339	1003.511086	28.69990096	3336.783428	9.88131291682493E-324	495.2010003	247.6000001	99.846	0	0	0	0	0	0	0
2:24:27	-113.0658298	3359.505061	14.14142756	13.76466861	16.69804963	6.797157956	6.757697236	49.30072537	1003.513215	28.69993662	3336.877434	9.88131291682493E-324	495.2010002	247.6000001	99.846	0	0	0	0	0	0	0
2:24:27	-113.0658298	3359.505061	14.14142756	13.76466861	16.69804963	6.797157956	6.757697236	49.30072537	1003.513215	28.69993662	3336.877434	9.88131291682493E-324	495.2010002	247.6000001	99.846	0	0	0	0	0	0	0
2:24:27	-288.3680911	3355.872519	14.14247364	13.64698791	16.68519176	6.778941092	6.759966231	49.30046424	1003.514577	28.69995944	3336.958718	9.88131291682493E-324	495.2010001	247.6000001	99.846	0	0	0	0	0	0	0
2:24:27	-108.2302946	3351.822898	14.0200585	13.58912981	16.67153818	6.758641839	6.76088671	49.30023769	1003.51576	28.69997923	3337.060503	9.88131291682493E-324	495.2010001	247.6	99.846	0	0	0	0	0	0	0
2:24:27	-305.0377486	3348.735454	13.96439744	13.56532308	16.66070444	6.743330777	6.760367495	49.30015212	1003.516206	28.69998671	3337.113842	9.88131291682493E-324	495.201	247.6	99.846	0	0	0	0	0	0	0
2:24:27	-305.0377486	3348.735454	13.96439744	13.56532308	16.66070444	6.743330777	6.760367495	49.30015212	1003.516206	28.69998671	3337.113842	9.88131291682493E-324	495.201	247.6	99.846	0	0	0	0	0	0	0
2:24:27	-205.4999833	3345.354897	13.87954749	13.61490942	16.64512867	6.726265358	6.757964157	49.30007789	1003.516594	28.69999319	3336.542199	9.88131291682493E-324	495.201	247.6	99.846	0	0	0	0	0	0	0
2:24:27	-92.86966929	3343.253134	13.77583039	13.60530203	16.63796235	6.715769829	6.755217061	49.30004985	1003.51674	28.69999564	3335.485607	9.88131291682493E-324	495.201	247.6	99.846	0	0	0	0	0	0	0
2:24:27	-92.86966929	3343.253134	13.77583039	13.60530203	16.63796235	6.715769829	6.755217061	49.30004985	1003.51674	28.69999564	3335.485607	9.88131291682493E-324	495.201	247.6	99.846	0	0	0	0	0	0	0
2:24:27	5.037011655	3340.748926	13.62869145	13.6631933	16.6292959	6.703332691	6.751498919	49.3000319	1003.516834	28.69999721	3334.062389	9.88131291682493E-324	495.201	247.6	99.846	0	0	0	0	0	0	0
2:24:27	172.706542	3338.618362	13.53295402	13.46153097	16.6155115	6.692610338	6.744895446	49.30001633	1003.516915	28.69999857	3332.832759	9.88131291682493E-324	495.201	247.6	99.846	0	0	0	0	0	0	0
2:24:27	137.9890669	3337.687392	13.46473058	13.67585982	16.60668736	6.687990616	6.740413086	49.30001045	1002.630625	28.69999909	3332.375206	9.88131291682493E-324	495.201	247.6	99.846	0	0	0	0	0	0	0
2:24:27	137.9890669	3337.687392	13.46473058	13.67585982	16.60668736	6.687990616	6.740413086	49.30001045	1002.630625	28.69999909	3332.375206	9.88131291682493E-324	495.201	247.6	99.846	0	0	0	0	0	0	0
2:24:28	29.29340279	3334.653851	13.55478757	13.66663028	16.60003991	6.672793994	6.735344375	49.30000669	1002.0634	28.69999942	3330.380012	9.88131291682493E-324	495.201	247.6	99.846	0	0	0	0	0	0	0
2:24:28	-118.8568738	3331.131852	13.42087523	13.58557071	16.58766843	6.655118525	6.72732032	49.44400343	1001.571301	28.6999997	3328.332174	9.88131291682493E-324	496.19352	248.09644	99.84672	0	0	0	0	0	0	0
2:24:28	-118.8568738	3331.131852	13.42087523	13.58557071	16.58766843	6.655118525	6.72732032	49.44400343	1001.571301	28.6999997	3328.332174	9.88131291682493E-324	496.19352	248.09644	99.84672	0	0	0	0	0	0	0
2:24:28	224.7446006	3330.258228	13.40775212	13.4909802	16.57691024	6.650796685	6.719268004	49.56892975	1001.319346	28.69999985	3325.235929	9.88131291682493E-324	497.0545862	248.5271293	99.84734464	0	0	0	0	0	0	0
2:24:28	-9.968015597	3328.408706	13.40136136	13.36510733	16.57010255	6.641629878	6.713371522	49.61611504	1001.224181	28.6999999	3323.553355	9.88131291682493E-324	497.3798152	248.6898027	99.84758057	0	0	0	0	0	0	0
2:24:28	-9.968015597	3328.408706	13.40136136	13.36510733	16.57010255	6.641629878	6.713371522	49.61611504	1001.224181	28.6999999	3323.553355	9.88131291682493E-324	497.3798152	248.6898027	99.84758057	0	0	0	0	0	0	0
2:24:28	144.69055	3327.675572	13.42259127	13.16166869	16.56334563	6.637963122	6.707597774	49.64631363	1001.163276	28.69999994	3322.481267	9.88131291682493E-324	497.5879617	248.7939138	99.84773156	0	0	0	0	0	0	0
2:24:28	192.9430576	3326.269069	13.28641473	12.94725437	16.55275296	6.630805119	6.69896206	49.67251258	1001.110437	28.69999997	3321.069953	9.88131291682493E-324	497.7685404	248.8842358	99.84786256	0	0	0	0	0	0	0
2:24:28	192.9430576	3326.269069	13.28641473	12.94725437	16.55275296	6.630805119	6.69896206	49.67251258	1001.110437	28.69999997	3321.069953	9.88131291682493E-324	497.7685404	248.8842358	99.84786256	0	0	0	0	0	0	0
2:24:28	45.4774295	3322.453091	13.37882834	13.12441824	16.54264952	6.611764221	6.689780575	49.68592644	1001.083384	28.69999998	3317.31024	9.88131291682493E-324	497.8609967	248.9304808	99.84792963	0	0	0	0	0	0	0
2:24:28	91.87883488	3321.892538	13.48797014	13.12746767	16.53665569	6.609009101	6.683539568	49.69099292	1001.073166	28.69999999	3315.902353	9.88131291682493E-324	497.8959179	248.9479477	99.84795496	0	0	0	0	0	0	0
2:24:28	91.87883488	3321.892538	13.48797014	13.12746767	16.53665569	6.609009101	6.683539568	49.69099292	1001.073166	28.69999999	3315.902353	9.88131291682493E-324	497.8959179	248.9479477	99.84795496	0	0	0	0	0	0	0
2:24:28	-42.10290054	3319.378132	13.47424871	13.26905545	16.52734371	6.59647666	6.674892259	49.69538838	1001.064301	28.69999999	3313.743197	9.88131291682493E-324	497.926214	248.9631012	99.84797694	0	0	0	0	0	0	0
2:24:28	-15.86673635	3319.938204	13.42383917	13.25971549	16.52001998	6.599145062	6.668971046	49.69704856	1001.060953	28.7	3312.693206	9.88131291682493E-324	497.9376569	248.9688248	99.84798524	0	0	0	0	0	0	0
2:24:28	-15.86673635	3319.938204	13.42383917	13.25971549	16.52001998	6.599145062	6.668971046	49.69704856	1001.060953	28.7	3312.693206	9.88131291682493E-324	497.9376569	248.9688248	99.84798524	0	0	0	0	0	0	0
2:24:28	-112.127505	3316.334809	13.39511766	12.99371033	16.51086623	6.581162272	6.659985175	49.69848886	1001.058048	28.7	3311.293754	9.88131291682493E-324	497.9475843	248.9737903	99.84799244	0	0	0	0	0	0	0
2:24:28	-356.2700266	3312.960742	13.32307624	12.89741969	16.49921951	6.564187083	6.65057641	49.6992263	1001.05656	28.7	3310.098522	9.88131291682493E-324	497.9526672	248.9763326	99.84799613	0	0	0	0	0	0	0
2:24:28	-356.2700266	3312.960742	13.32307624	12.89741969	16.49921951	6.564187083	6.65057641	49.6992263	1001.05656	28.7	3310.098522	9.88131291682493E-324	497.9526672	248.9763326	99.84799613	0	0	0	0	0	0	0
2:24:28	-5.200497002	3313.959395	13.35032879	13.0401886	16.49174049	6.569119733	6.644568902	49.69950483	1001.055999	28.7	3308.444134	9.88131291682493E-324	497.954587	248.9772929	99.84799752	0	0	0	0	0	0	0
2:24:28	-5.200497002	3313.959395	13.35032879	13.0401886	16.49174049	6.569119733	6.644568902	49.69950483	1001.055999	28.7	3308.444134	9.88131291682493E-324	497.954587	248.9772929	99.84799752	0	0	0	0	0	0	0
2:24:28	-11.39373446	3309.819306	13.26315234	12.60104856	16.48179513	6.548493303	6.634475278	49.69974647	1001.055511	28.7	3306.407493	9.88131291682493E-324	497.9562525	248.978126	99.84799873	0	0	0	0	0	0	0
2:24:28	-97.14539006	3308.701476	13.3337775	12.67351108	16.47438888	6.542875714	6.627944178	49.69983774	1001.055327	28.7	3305.467715	9.88131291682493E-324	497.9568816	248.9784406	99.84799919	0	0	0	0	0	0	0
2:24:28	110.5407104	3307.315825	13.2370976	12.52148709	16.46804888	6.536040457	6.620924274	49.69989616	1001.055209	28.7	3302.618978	9.88131291682493E-324	497.9572842	248.978642	99.84799948	0	0	0	0	0	0	0
2:24:28	110.5407104	3307.315825	13.2370976	12.52148709	16.46804888	6.536040457	6.620924274	49.69989616	1001.055209	28.7	3302.618978	9.88131291682493E-324	497.9572842	248.978642	99.84799948	0	0	0	0	0	0	0
2:24:28	377.6800997	3309.81359	13.22754597	12.57040939	16.46039303	6.548508714	6.612001228	49.69994683	1001.055107	28.7	3300.172749	9.88131291682493E-324	497.9576335	248.9788167	99.84799973	0	0	0	0	0	0	0
2:24:28	377.6800997	3309.81359	13.22754597	12.57040939	16.46039303	6.548508714	6.612001228	49.69994683	1001.055107	28.7	3300.172749	9.88131291682493E-324	497.9576335	248.9788167	99.84799973	0	0	0	0	0	0	0
2:24:28	449.649051	3307.051942	13.10511154	12.52736961	16.45352123	6.534700462	6.602544629	49.69997278	1001.055055	28.7	3298.270359	9.88131291682493E-324	497.9578124	248.9789062	99.84799986	0	0	0	0	0	0	0
2:24:28	11.87178614	3304.210546	13.17767311	12.68702924	16.44412287	6.520606636	6.59323885	49.69998606	1001.028428	28.68	3296.355776	9.88131291682493E-324	497.9579039	248.9789519	99.84799993	0	0	0	0	0	0	0
2:24:28	11.87178614	3304.210546	13.17767311	12.68702924	16.44412287	6.520606636	6.59323885	49.69998606	1001.028428	28.68	3296.355776	9.88131291682493E-324	497.9579039	248.9789519	99.84799993	0	0	0	0	0	0	0
2:24:28	210.4355031	3303.64575	13.13963079	12.61473871	16.43823864	6.517708247	6.587512864	49.69999108	1000.990114	28.6512	3295.644137	9.88131291682493E-324	497.9579385	248.9789692	99.84799996	0	0	0	0	0	0	0
2:24:29	92.1333616	3301.454208	13.13493896	12.65602622	16.43126618	6.506946623	6.578190586	49.69999543	1000.956874	28.6262144	3294.869102	9.88131291682493E-324	497.9579685	248.9789843	99.84799998	0	0	0	0	0	0	0
2:24:29	92.1333616	3301.454208	13.13493896	12.65602622	16.43126618	6.506946623	6.578190586	49.69999543	1000.956874	28.6262144	3294.869102	9.88131291682493E-324	497.9579685	248.9789843	99.84799998	0	0	0	0	0	0	0
2:24:29	1.037671425	3299.536933	13.18948094	12.94065678	16.42657036	6.497205838	6.572481975	49.69999708	1000.94432	28.61677722	3294.538505	9.88131291682493E-324	497.9579799	248.9789899	99.84799999	0	0	0	0	0	0	0
2:24:29	-82.90405029	3299.225877	13.1561078	12.81226034	16.42196503	6.495651737	6.566868464	49.69999813	1000.936285	28.61073742	3294.333763	9.88131291682493E-324	497.9579871	248.9789936	99.84799999	0	0	0	0	0	0	0
2:24:29	-257.0585937	3296.648865	13.16724719	12.76890929	16.41710209	6.482837689	6.558292654	49.69999904	1000.929314	28.60549756	3292.940647	9.88131291682493E-324	497.9579934	248.9789967	99.848	0	0	0	0	0	0	0
2:24:29	-257.0585937	3296.648865	13.16724719	12.76890929	16.41710209	6.482837689	6.558292654	49.69999904	1000.929314	28.60549756	3292.940647	9.88131291682493E-324	497.9579934	248.9789967	99.848	0	0	0	0	0	0	0
2:24:29	-315.07394	3294.537194	13.0339582	12.52994195	16.41246534	6.472376121	6.552547298	49.69999939	1000.926681	28.60351844	3292.067134	9.88131291682493E-324	497.9579958	248.9789979	99.848	0	0	0	0	0	0	0
2:24:29	-176.9313373	3294.430539	13.1839066	12.24769828	16.40360625	6.454744574	6.543112217	49.69999969	1000.924397	28.60180144	3289.460405	9.88131291682493E-324	497.9579978	248.9789989	99.848	0	0	0	0	0	0	0
2:24:29	-157.5662159	3293.869865	13.04462022	12.1390869	16.397988	6.384036527	6.533311819	49.6999998	1000.923534	28.60115292	3288.486899	9.88131291682493E-324	497.9579986	248.9789993	99.848	0	0	0	0	0	0	0
2:24:29	-157.5662159	3293.869865	13.04462022	12.1390869	16.397988	6.384036527	6.533311819	49.6999998	1000.923534	28.60115292	3288.486899	9.88131291682493E-324	497.9579986	248.9789993	99.848	0	0	0	0	0	0	0
2:24:29	-72.07765815	3292.182834	12.85931694	12.02013561	16.39439232	6.232223378	6.513919564	49.69999987	1000.922982	28.60073787	3286.688935	9.88131291682493E-324	497.9579991	248.9789996	99.848	0	0	0	0	0	0	0
2:24:29	-204.474273	3289.700867	12.83070628	12.31371743	16.39291287	5.911802369	6.463878817	49.69999993	1000.922503	28.60037779	3283.851655	9.88131291682493E-324	497.9579995	248.9789998	99.848	0	0	0	0	0	0	0
2:24:29	-204.474273	3289.700867	12.83070628	12.31371743	16.39291287	5.911802369	6.463878817	49.69999993	1000.922503	28.60037779	3283.851655	9.88131291682493E-324	497.9579995	248.9789998	99.848	0	0	0	0	0	0	0
2:24:29	-13.4846947	3287.896155	12.65169202	12.02197916	16.39554424	5.617833516	6.405482443	49.69999996	1000.922322	28.60024179	3282.450459	9.88131291682493E-324	497.9579997	248.9789999	99.848	0	0	0	0	0	0	0
2:24:29	-52.82260461	3286.669739	12.53768289	12.01526666	16.40146831	5.31205345	6.333388763	49.69999997	1000.922206	28.60015474	3281.561254	9.88131291682493E-324	497.9579998	248.9789999	99.848	0	0	0	0	0	0	0
2:24:29	-52.82260461	3286.669739	12.53768289	12.01526666	16.40146831	5.31205345	6.333388763	49.69999997	1000.922206	28.60015474	3281.561254	9.88131291682493E-324	497.9579998	248.9789999	99.848	0	0	0	0	0	0	0
2:24:29	-144.3590376	3286.848954	12.43109364	12.21936053	16.41559978	4.796547367	6.182623047	49.69999999	1000.922105	28.60007923	3280.808522	9.88131291682493E-324	497.9579999	248.979	99.848	0	0	0	0	0	0	0
2:24:29	-288.461904	3286.154771	12.31769993	12.09043074	16.42798386	4.447590315	6.06395875	49.69999999	1000.922067	28.60005071	3280.535454	9.88131291682493E-324	497.9579999	248.979	99.848	0	0	0	0	0	0	0
2:24:29	-288.461904	3286.154771	12.31769993	12.09043074	16.42798386	4.447590315	6.06395875	49.69999999	1000.922067	28.60005071	3280.535454	9.88131291682493E-324	497.9579999	248.979	99.848	0	0	0	0	0	0	0
2:24:29	-318.0460586	3285.630013	12.16260795	11.86455567	16.44394967	4.068217801	5.9170936	49.69999999	1000.922043	28.60003245	3280.373211	9.88131291682493E-324	497.958	248.979	99.848	0	0	0	0	0	0	0
2:24:29	-318.0460586	3285.630013	12.16260795	11.86455567	16.44394967	4.068217801	5.9170936	49.69999999	1000.922043	28.60003245	3280.373211	9.88131291682493E-324	497.958	248.979	99.848	0	0	0	0	0	0	0
2:24:29	-131.409278	3288.027511	11.81474327	11.6356445	16.47213423	3.532311514	5.682343923	49.7	1000.922022	28.60001662	3280.256556	9.88131291682493E-324	497.958	248.979	99.848	0	0	0	0	0	0	0
2:24:29	-130.2777663	3289.251294	11.37794056	10.94259399	16.51438073	2.953959495	5.399528089	49.7	1000.922011	28.60000851	3280.233749	9.88131291682493E-324	497.958	248.979	99.848	0	0	0	0	0	0	0
2:24:29	-130.2777663	3289.251294	11.37794056	10.94259399	16.51438073	2.953959495	5.399528089	49.7	1000.922011	28.60000851	3280.233749	9.88131291682493E-324	497.958	248.979	99.848	0	0	0	0	0	0	0
2:24:29	0.269549546	3293.028828	11.12472196	10.81862015	16.54700366	2.594214077	5.201177977	49.7	1000.922007	28.60000544	3280.250359	9.88131291682493E-324	497.958	248.979	99.848	0	0	0	0	0	0	0
2:24:29	-122.1230866	3295.148904	10.60998564	10.77159752	16.60576188	2.015885607	4.866827124	49.7	1000.922004	28.60000279	3280.319624	9.88131291682493E-324	497.958	248.979	99.848	0	0	0	0	0	0	0
2:24:29	-122.1230866	3295.148904	10.60998564	10.77159752	16.60576188	2.015885607	4.866827124	49.7	1000.922004	28.60000279	3280.319624	9.88131291682493E-324	497.958	248.979	99.848	0	0	0	0	0	0	0
2:24:29	-114.9898954	3300.429418	10.26031081	10.42226241	16.6479676	1.666966789	4.638809359	49.7	1000.922002	28.60000178	3280.386799	9.88131291682493E-324	497.958	248.979	99.848	0	0	0	0	0	0	0
2:24:29	10.02366692	3303.904588	10.02195892	10.18572794	16.69885926	1.289098745	4.38579799	49.7	1001.695202	28.60000114	3280.479512	9.88131291682493E-324	497.958	248.979	99.848	0	0	0	0	0	0	0
2:24:29	363.1121655	3315.851757	9.684898966	9.863476707	16.77620794	0.796642557	4.015616571	49.7	1003.204487	28.60000058	3280.653846	9.88131291682493E-324	497.958	248.979	99.848	0	0	0	0	0	0	0
2:24:30	363.1121655	3315.851757	9.684898966	9.863476707	16.77620794	0.796642557	4.015616571	49.7	1003.204487	28.60000058	3280.653846	9.88131291682493E-324	497.958	248.979	99.848	0	0	0	0	0	0	0
2:24:30	257.6671859	3323.000084	9.471335338	9.476385092	16.83637308	0.441091237	3.743954605	49.6	1003.774552	28.60000037	3280.819661	9.88131291682493E-324	497.4102	248.705	99.8476	0	0	0	0	0	0	0
2:24:30	381.073799	3332.452694	9.373174617	9.219486459	16.89611877	0.120218391	3.484330947	49.456	1004.139393	28.60000024	3281.003463	9.88131291682493E-324	496.621368	248.31044	99.847024	0	0	0	0	0	0	0
2:24:30	367.3999513	3340.746684	9.064751755	8.676631334	16.95883602	-0.207700229	3.216771806	49.36384	1004.372892	28.60000015	3281.223537	9.88131291682493E-324	496.1165155	248.0579216	99.84665536	0	0	0	0	0	0	0
2:24:30	367.3999513	3340.746684	9.064751755	8.676631334	16.95883602	-0.207700229	3.216771806	49.36384	1004.372892	28.60000015	3281.223537	9.88131291682493E-324	496.1165155	248.0579216	99.84665536	0	0	0	0	0	0	0
2:24:30	515.9434471	3353.228238	8.706104898	8.397763243	17.05679604	-0.707502517	2.794699165	49.28388608	1004.575465	28.60000008	3281.621523	9.88131291682493E-324	495.6785279	247.8388479	99.84633554	0	0	0	0	0	0	0
2:24:30	507.4446861	3362.484353	8.534947135	8.336288475	17.12246947	-1.019681611	2.517247466	49.25368709	1004.651977	28.60000005	3281.920335	9.88131291682493E-324	495.5130979	247.7561026	99.84621475	0	0	0	0	0	0	0
2:24:30	507.4446861	3362.484353	8.534947135	8.336288475	17.12246947	-1.019681611	2.517247466	49.25368709	1004.651977	28.60000005	3281.920335	9.88131291682493E-324	495.5130979	247.7561026	99.84621475	0	0	0	0	0	0	0
2:24:30	407.8561991	3371.094866	8.343846166	8.257784624	17.19614046	-1.340836231	2.224118378	49.23435974	1004.700945	28.60000003	3282.272574	9.88131291682493E-324	495.4072226	247.7031457	99.84613744	0	0	0	0	0	0	0
2:24:30	457.882206	3388.210987	8.067641237	7.821977728	17.30171191	-1.76678015	1.803484609	49.21759219	1004.743428	28.60000002	3282.86059	9.88131291682493E-324	495.31537	247.6572026	99.84607037	0	0	0	0	0	0	0
2:24:30	457.882206	3388.210987	8.067641237	7.821977728	17.30171191	-1.76678015	1.803484609	49.21759219	1004.743428	28.60000002	3282.86059	9.88131291682493E-324	495.31537	247.6572026	99.84607037	0	0	0	0	0	0	0
2:24:30	414.7934014	3402.804857	7.733464313	7.679524597	17.4135805	-2.200999437	1.36926412	49.2090072	1004.765179	28.60000001	3283.537646	9.88131291682493E-324	495.2683414	247.6336797	99.84603603	0	0	0	0	0	0	0
2:24:30	626.9343769	3414.959349	7.668737161	7.818415742	17.48333152	-2.45919964	1.088969037	49.20576461	1004.773395	28.60000001	3284.026733	9.88131291682493E-324	495.2505785	247.624795	99.84602306	0	0	0	0	0	0	0
2:24:30	626.9343769	3414.959349	7.668737161	7.818415742	17.48333152	-2.45919964	1.088969037	49.20576461	1004.773395	28.60000001	3284.026733	9.88131291682493E-324	495.2505785	247.624795	99.84602306	0	0	0	0	0	0	0
2:24:30	319.345913	3430.875539	7.524921426	7.82605286	17.59336974	-2.849822216	0.660296147	49.20295148	1004.780522	28.6	3284.870232	9.88131291682493E-324	495.2351682	247.6170871	99.84601181	0	0	0	0	0	0	0
2:24:30	585.7562243	3443.323145	7.391669713	7.69723383	17.66631663	-3.077726218	0.386389534	49.20188895	1004.783214	28.6	3285.468708	9.88131291682493E-324	495.2293476	247.6141757	99.84600756	0	0	0	0	0	0	0
2:24:30	421.5404988	3459.42653	7.205046893	7.252383721	17.77801812	-3.415971824	-0.029144559	49.20096714	1004.78555	28.6	3286.476355	9.88131291682493E-324	495.224298	247.61165	99.84600387	0	0	0	0	0	0	0
2:24:30	421.5404988	3459.42653	7.205046893	7.252383721	17.77801812	-3.415971824	-0.029144559	49.20096714	1004.78555	28.6	3286.476355	9.88131291682493E-324	495.224298	247.61165	99.84600387	0	0	0	0	0	0	0
2:24:30	411.3221193	3472.057979	7.244830011	7.307965582	17.85005159	-3.603221967	-0.291892518	49.20061897	1004.786432	28.6	3287.183667	9.88131291682493E-324	495.2223907	247.610696	99.84600248	0	0	0	0	0	0	0
2:24:30	411.3221193	3472.057979	7.244830011	7.307965582	17.85005159	-3.603221967	-0.291892518	49.20061897	1004.786432	28.6	3287.183667	9.88131291682493E-324	495.2223907	247.610696	99.84600248	0	0	0	0	0	0	0
2:24:30	369.3210691	3489.479517	7.140720966	7.156294378	17.96521842	-3.858425647	-0.684384969	49.20031691	1004.787197	28.6	3288.364893	9.88131291682493E-324	495.220736	247.6098683	99.84600127	0	0	0	0	0	0	0
2:24:30	366.7354042	3501.275891	7.057941418	7.054108402	18.03945979	-3.992112414	-0.92864638	49.20020282	1004.787486	28.6	3289.183892	9.88131291682493E-324	495.2201111	247.6095557	99.84600081	0	0	0	0	0	0	0
2:24:30	372.269151	3521.722592	7.116394006	6.771671502	18.15005941	-4.126929556	-1.284850947	49.20010385	1004.787737	28.6	3290.542625	9.88131291682493E-324	495.2195689	247.6092845	99.84600042	0	0	0	0	0	0	0
2:24:30	372.269151	3521.722592	7.116394006	6.771671502	18.15005941	-4.126929556	-1.284850947	49.20010385	1004.787737	28.6	3290.542625	9.88131291682493E-324	495.2195689	247.6092845	99.84600042	0	0	0	0	0	0	0
2:24:30	57.37549661	3533.008219	7.169732164	7.064269761	18.22199802	-4.159714916	-1.499664606	49.20006646	1004.787832	28.6	3291.4806	9.88131291682493E-324	495.2193641	247.6091821	99.84600027	0	0	0	0	0	0	0
2:24:30	232.4544943	3553.832896	7.338918868	7.464250118	18.32245499	-3.976870037	-1.790012278	49.20003403	1004.787914	28.6	3293.023763	9.88131291682493E-324	495.2191864	247.6090932	99.84600014	0	0	0	0	0	0	0
2:24:30	232.4544943	3553.832896	7.338918868	7.464250118	18.32245499	-3.976870037	-1.790012278	49.20003403	1004.787914	28.6	3293.023763	9.88131291682493E-324	495.2191864	247.6090932	99.84600014	0	0	0	0	0	0	0
2:24:30	553.5647563	3570.022374	7.722268075	7.745480075	18.37549119	-3.717676824	-1.942927858	49.20002178	1004.787945	28.6	3294.086168	9.88131291682493E-324	495.2191193	247.6090597	99.84600009	0	0	0	0	0	0	0
2:24:30	167.9084432	3586.681279	8.185825255	8.186493799	18.44553149	-3.202570534	-2.109243063	49.20001115	1003.031172	28.6488	3295.82059	9.88131291682493E-324	495.2190611	247.6090306	99.84600004	0	0	0	0	0	0	0
2:24:31	167.9084432	3586.681279	8.185825255	8.186493799	18.44553149	-3.202570534	-2.109243063	49.20001115	1003.031172	28.6488	3295.82059	9.88131291682493E-324	495.2190611	247.6090306	99.84600004	0	0	0	0	0	0	0
2:24:31	312.7474437	3600.024419	8.720728163	8.639716031	18.47926015	-2.802885142	-2.173235561	49.20000714	1002.36763	28.667232	3296.995338	9.88131291682493E-324	495.2190391	247.6090196	99.84600003	0	0	0	0	0	0	0
2:24:31	490.9758192	3614.971326	9.231228819	9.032374608	18.5154292	-2.165949192	-2.201336607	49.29760365	1001.791971	28.68322278	3298.882701	9.88131291682493E-324	495.21902	247.60901	99.84600001	0	0	0	0	0	0	0
2:24:31	490.9758192	3614.971326	9.231228819	9.032374608	18.5154292	-2.165949192	-2.201336607	49.29760365	1001.791971	28.68322278	3298.882701	9.88131291682493E-324	495.21902	247.60901	99.84600001	0	0	0	0	0	0	0
2:24:31	149.7383243	3621.134009	9.719226444	9.730319749	18.53163469	-1.748447483	-2.179935428	49.33446634	1001.574541	28.68926258	3300.138609	9.88131291682493E-324	495.2190128	247.6090064	99.84600001	0	0	0	0	0	0	0
2:24:31	55.54235002	3631.905285	10.21347594	10.31401971	18.54332496	-1.075013111	-2.084446939	49.36644677	1001.385909	28.69450244	3302.129808	9.88131291682493E-324	495.2190066	247.6090033	99.846	0	0	0	0	0	0	0
2:24:31	-35.09557599	3637.334302	10.5808646	10.46737262	18.54508797	-0.638048391	-1.988526041	49.37852593	1001.314662	28.69648156	3303.441317	9.88131291682493E-324	495.2190042	247.6090021	99.846	0	0	0	0	0	0	0
2:24:31	-35.09557599	3637.334302	10.5808646	10.46737262	18.54508797	-0.638048391	-1.988526041	49.37852593	1001.314662	28.69648156	3303.441317	9.88131291682493E-324	495.2190042	247.6090021	99.846	0	0	0	0	0	0	0
2:24:31	-136.6065686	3641.486593	10.90271334	10.46875847	18.5405363	-0.18371097	-1.858536666	49.3862566	1001.269064	28.6977482	3304.830643	9.88131291682493E-324	495.2190027	247.6090013	99.846	0	0	0	0	0	0	0
2:24:31	-136.6065686	3641.486593	10.90271334	10.46875847	18.5405363	-0.18371097	-1.858536666	49.3862566	1001.269064	28.6977482	3304.830643	9.88131291682493E-324	495.2190027	247.6090013	99.846	0	0	0	0	0	0	0
2:24:31	-294.9533231	3645.745184	11.60697323	11.18510834	18.52462659	0.457667983	-1.632754773	49.39296338	1001.229505	28.69884708	3306.830121	9.88131291682493E-324	495.2190014	247.6090007	99.846	0	0	0	0	0	0	0
2:24:31	-176.6568468	3647.349038	11.93106287	11.37294934	18.51116102	0.897587509	-1.445803055	49.39549656	1001.214563	28.69926213	3308.233038	9.88131291682493E-324	495.2190009	247.6090004	99.846	0	0	0	0	0	0	0
2:24:31	33.61925804	3649.126184	12.04364024	11.54792758	18.49650305	1.312896006	-1.251993955	49.3971178	1001.205	28.69952776	3309.565504	9.88131291682493E-324	495.2190006	247.6090003	99.846	0	0	0	0	0	0	0
2:24:31	33.61925804	3649.126184	12.04364024	11.54792758	18.49650305	1.312896006	-1.251993955	49.3971178	1001.205	28.69952776	3309.565504	9.88131291682493E-324	495.2190006	247.6090003	99.846	0	0	0	0	0	0	0
2:24:31	80.98135612	3650.631902	12.4284558	12.10858692	18.47169756	1.934530755	-0.918244905	49.39852431	1001.196704	28.69975821	3311.67313	9.88131291682493E-324	495.2190003	247.6090001	99.846	0	0	0	0	0	0	0
2:24:31	34.14946792	3649.398737	12.60965171	12.13013563	18.45152644	2.319859683	-0.687996739	49.39905556	1001.193571	28.69984526	3312.978363	9.88131291682493E-324	495.2190002	247.6090001	99.846	0	0	0	0	0	0	0
2:24:31	234.7266595	3649.464672	12.9196971	12.6102068	18.42537692	2.731990197	-0.430117913	49.39939556	1001.191565	28.69990096	3314.355712	9.88131291682493E-324	495.2190001	247.6090001	99.846	0	0	0	0	0	0	0
2:24:31	-56.76009435	3645.489928	13.17980491	12.63674588	18.38556098	3.281506981	-0.049676372	49.39969053	1001.189825	28.69994929	3316.285021	9.88131291682493E-324	495.2190001	247.609	99.846	0	0	0	0	0	0	0
2:24:31	-56.76009435	3645.489928	13.17980491	12.63674588	18.38556098	3.281506981	-0.049676372	49.39969053	1001.189825	28.69994929	3316.285021	9.88131291682493E-324	495.2190001	247.609	99.846	0	0	0	0	0	0	0
2:24:31	93.83749961	3642.261234	13.46419514	12.94663736	18.35307903	3.658484468	0.231727122	49.39980194	1001.189168	28.69996755	3317.630573	9.88131291682493E-324	495.219	247.609	99.846	0	0	0	0	0	0	0
2:24:31	-96.32360025	3637.38987	13.49088489	13.00452791	18.31989058	3.998390059	0.501465358	49.39987324	1001.188748	28.69997923	3318.878767	9.88131291682493E-324	495.219	247.609	99.846	0	0	0	0	0	0	0
2:24:31	-96.32360025	3637.38987	13.49088489	13.00452791	18.31989058	3.998390059	0.501465358	49.39987324	1001.188748	28.69997923	3318.878767	9.88131291682493E-324	495.219	247.609	99.846	0	0	0	0	0	0	0
2:24:31	-184.3084833	3630.440285	13.75266106	13.34427029	18.25855998	4.51356771	0.934718263	49.3999351	1001.188383	28.69998937	3320.788297	9.88131291682493E-324	495.219	247.609	99.846	0	0	0	0	0	0	0
2:24:31	-184.3084833	3630.440285	13.75266106	13.34427029	18.25855998	4.51356771	0.934718263	49.3999351	1001.188383	28.69998937	3320.788297	9.88131291682493E-324	495.219	247.609	99.846	0	0	0	0	0	0	0
2:24:31	114.2726645	3624.655322	13.87177047	13.39485039	18.19535871	4.991602668	1.357151751	49.39996677	1001.188196	28.69999456	3322.573256	9.88131291682493E-324	495.219	247.609	99.846	0	0	0	0	0	0	0
2:24:31	73.9197053	3618.779646	14.0246931	13.67518425	18.14790957	5.306425707	1.658857121	49.39997873	1001.188125	28.69999652	3323.801884	9.88131291682493E-324	495.219	247.609	99.846	0	0	0	0	0	0	0
2:24:31	73.9197053	3618.779646	14.0246931	13.67518425	18.14790957	5.306425707	1.658857121	49.39997873	1001.188125	28.69999652	3323.801884	9.88131291682493E-324	495.219	247.609	99.846	0	0	0	0	0	0	0
2:24:31	71.74915312	3609.890987	14.33631487	14.15309434	18.0766017	5.739601962	2.095006846	49.39998911	1001.188064	28.69999822	3325.528652	9.88131291682493E-324	495.219	247.609	99.846	0	0	0	0	0	0	0
2:24:31	-181.5568016	3599.073665	14.79834521	14.4406803	17.99377207	6.150148205	2.541195505	49.39999443	1002.941593	28.69999909	3327.234366	9.88131291682493E-324	495.219	247.609	99.846	0	0	0	0	0	0	0
2:24:31	-181.5568016	3599.073665	14.79834521	14.4406803	17.99377207	6.150148205	2.541195505	49.39999443	1002.941593	28.69999909	3327.234366	9.88131291682493E-324	495.219	247.609	99.846	0	0	0	0	0	0	0
2:24:32	-377.062433	3592.028426	15.11174094	14.60459539	17.93849413	6.391534851	2.817885123	49.39999643	1004.063859	28.69999942	3328.268434	9.88131291682493E-324	495.219	247.609	99.846	0	0	0	0	0	0	0
2:24:32	-413.9496771	3584.601712	15.4020342	14.94462105	17.87515624	6.632662305	3.108606479	49.37999772	1004.78211	28.69999963	3329.331998	9.88131291682493E-324	495.5356	247.7674	99.8462	0	0	0	0	0	0	0
2:24:32	-413.9496771	3584.601712	15.4020342	14.94462105	17.87515624	6.632662305	3.108606479	49.37999772	1004.78211	28.69999963	3329.331998	9.88131291682493E-324	495.5356	247.7674	99.8462	0	0	0	0	0	0	0
2:24:32	-344.8076427	3571.576773	15.52136151	15.10958998	17.785512	6.9414671	3.513166517	49.34095883	1005.405232	28.69999981	3330.776919	9.88131291682493E-324	496.1536032	248.0765968	99.8465904	0	0	0	0	0	0	0
2:24:32	-728.3038113	3558.644895	15.45143137	15.14781759	17.72716768	7.129498944	3.791826571	49.32621365	1005.640589	28.69999988	3331.739588	9.88131291682493E-324	496.387026	248.193382	99.84673786	0	0	0	0	0	0	0
2:24:32	-211.4349192	3550.414093	15.36263607	14.81612325	17.67550731	7.313759324	4.048729005	49.31677674	1005.791217	28.69999992	3332.608856	9.88131291682493E-324	496.5364167	248.2681244	99.84683223	0	0	0	0	0	0	0
2:24:32	-211.4349192	3550.414093	15.36263607	14.81612325	17.67550731	7.313759324	4.048729005	49.31677674	1005.791217	28.69999992	3332.608856	9.88131291682493E-324	496.5364167	248.2681244	99.84683223	0	0	0	0	0	0	0
2:24:32	-168.9459587	3537.563735	15.48319767	15.18959911	17.59902774	7.464532774	4.438501251	49.30858969	1005.921895	28.69999996	3333.916598	9.88131291682493E-324	496.6660213	248.3329677	99.8469141	0	0	0	0	0	0	0
2:24:32	-385.0441735	3527.576351	15.45504651	15.35782343	17.55929776	7.494820975	4.663680801	49.3054974	1005.971253	28.69999997	3334.683063	9.88131291682493E-324	496.7149737	248.3574593	99.84694502	0	0	0	0	0	0	0
2:24:32	-385.0441735	3527.576351	15.45504651	15.35782343	17.55929776	7.494820975	4.663680801	49.3054974	1005.971253	28.69999997	3334.683063	9.88131291682493E-324	496.7149737	248.3574593	99.84694502	0	0	0	0	0	0	0
2:24:32	-185.6283511	3520.299384	15.16958977	14.88028699	17.51983056	7.509685424	4.875835712	49.30351834	1006.002842	28.69999998	3335.42264	9.88131291682493E-324	496.7463031	248.373134	99.84696482	0	0	0	0	0	0	0
2:24:32	-306.4718357	3508.670989	15.13501396	14.76887494	17.46143325	7.496134937	5.172363885	49.30180139	1006.030247	28.69999999	3336.500752	9.88131291682493E-324	496.7734832	248.3867326	99.84698199	0	0	0	0	0	0	0
2:24:32	-53.79241488	3502.798273	14.87428893	14.58579996	17.42911728	7.48356636	5.345912886	49.30115289	1006.040598	28.69999999	3337.160241	9.88131291682493E-324	496.7837493	248.3918689	99.84698847	0	0	0	0	0	0	0
2:24:32	-53.79241488	3502.798273	14.87428893	14.58579996	17.42911728	7.48356636	5.345912886	49.30115289	1006.040598	28.69999999	3337.160241	9.88131291682493E-324	496.7837493	248.3918689	99.84698847	0	0	0	0	0	0	0
2:24:32	-366.9611164	3489.222268	14.71611593	14.25019358	17.38095605	7.430289976	5.583907398	49.30059028	1006.049578	28.7	3338.113499	9.88131291682493E-324	496.7926556	248.3963249	99.8469941	0	0	0	0	0	0	0
2:24:32	-272.3014345	3483.314211	14.7156342	14.21332389	17.34937187	7.406145585	5.721660735	49.30037778	1006.05297	28.7	3338.6966	9.88131291682493E-324	496.7960196	248.3980079	99.84699622	0	0	0	0	0	0	0
2:24:32	-306.8021581	3477.104695	14.55336589	14.08084729	17.318718	7.378613174	5.85186287	49.30024178	1006.055141	28.7	3339.278144	9.88131291682493E-324	496.7981725	248.3990851	99.84699758	0	0	0	0	0	0	0
2:24:32	-306.8021581	3477.104695	14.55336589	14.08084729	17.318718	7.378613174	5.85186287	49.30024178	1006.055141	28.7	3339.278144	9.88131291682493E-324	496.7981725	248.3990851	99.84699758	0	0	0	0	0	0	0
2:24:32	-285.6951849	3469.240236	14.54989133	13.91533781	17.27955961	7.342385945	6.018289789	49.30012379	1006.057024	28.7	3340.064082	9.88131291682493E-324	496.8000403	248.4000196	99.84699876	0	0	0	0	0	0	0
2:24:32	-285.6951849	3469.240236	14.54989133	13.91533781	17.27955961	7.342385945	6.018289789	49.30012379	1006.057024	28.7	3340.064082	9.88131291682493E-324	496.8000403	248.4000196	99.84699876	0	0	0	0	0	0	0
2:24:32	-296.0008784	3464.840791	14.59429045	14.2775362	17.25703815	7.321527005	6.120625465	49.30007923	1006.057735	28.7	3340.584892	9.88131291682493E-324	496.8007458	248.4003725	99.84699921	0	0	0	0	0	0	0
2:24:32	-328.9305537	3459.158621	14.57535671	14.30103453	17.23305953	7.294149827	6.251672238	49.30004056	1006.058353	28.7	3341.300897	9.88131291682493E-324	496.8013579	248.4006787	99.84699959	0	0	0	0	0	0	0
2:24:32	-328.9305537	3459.158621	14.57535671	14.30103453	17.23305953	7.294149827	6.251672238	49.30004056	1006.058353	28.7	3341.300897	9.88131291682493E-324	496.8013579	248.4006787	99.84699959	0	0	0	0	0	0	0
2:24:32	-195.3895944	3455.967397	14.6179883	14.4115821	17.2136781	7.278535889	6.332390232	49.30002596	1006.058586	28.7	3341.779374	9.88131291682493E-324	496.801589	248.4007944	99.84699974	0	0	0	0	0	0	0
2:24:32	-436.2198243	3451.117787	14.67896201	14.43615404	17.19102719	7.254610375	6.436367799	49.30001329	1006.058788	28.7	3342.443127	9.88131291682493E-324	496.8017896	248.4008947	99.84699987	0	0	0	0	0	0	0
2:24:32	-436.2198243	3451.117787	14.67896201	14.43615404	17.19102719	7.254610375	6.436367799	49.30001329	1006.058788	28.7	3342.443127	9.88131291682493E-324	496.8017896	248.4008947	99.84699987	0	0	0	0	0	0	0
2:24:32	-385.2803276	3449.576424	14.58489568	14.29205858	17.1791374	7.24707064	6.500555391	49.30000851	1006.058864	28.7	3342.894442	9.88131291682493E-324	496.8018653	248.4009326	99.84699991	0	0	0	0	0	0	0
2:24:32	-312.9807696	3447.189711	14.56621324	14.21883749	17.16772794	7.23528521	6.55659545	49.30000544	1006.058913	28.7	3343.313083	9.88131291682493E-324	496.8019138	248.4009569	99.84699995	0	0	0	0	0	0	0
2:24:32	-312.9807696	3447.189711	14.56621324	14.21883749	17.16772794	7.23528521	6.55659545	49.30000544	1006.058913	28.7	3343.313083	9.88131291682493E-324	496.8019138	248.4009569	99.84699995	0	0	0	0	0	0	0
2:24:32	-343.5702526	3444.877015	14.52601647	13.928456	17.15402588	7.223862534	6.609541088	49.30000348	1005.031544	28.7	3343.740293	9.88131291682493E-324	496.8019448	248.4009724	99.84699997	0	0	0	0	0	0	0
2:24:33	-288.2870893	3441.197688	14.33804843	13.59848947	17.13313325	7.204969618	6.677405037	49.30000178	1003.026087	28.7	3344.336622	9.88131291682493E-324	496.8019718	248.4009859	99.84699998	0	0	0	0	0	0	0
2:24:33	-167.0349772	3438.64048	14.304871	13.77195326	17.11884528	7.192380555	6.717859224	49.36000114	1002.268616	28.7	3344.726238	9.88131291682493E-324	496.8019819	248.400991	99.84699999	0	0	0	0	0	0	0
2:24:33	-167.0349772	3438.64048	14.304871	13.77195326	17.11884528	7.192380555	6.717859224	49.36000114	1002.268616	28.7	3344.726238	9.88131291682493E-324	496.8019819	248.400991	99.84699999	0	0	0	0	0	0	0
2:24:33	268.1670117	3435.915774	14.22272595	13.82604007	17.09852878	7.178834844	6.768439923	49.47712058	1001.611467	28.7	3345.257666	9.88131291682493E-324	496.8019907	248.4009954	99.84699999	0	0	0	0	0	0	0
2:24:33	268.1670117	3435.915774	14.22272595	13.82604007	17.09852878	7.178834844	6.768439923	49.47712058	1001.611467	28.7	3345.257666	9.88131291682493E-324	496.8019907	248.4009954	99.84699999	0	0	0	0	0	0	0
2:24:33	69.20915189	3413.386355	14.08526247	13.85267338	16.98267585	7.066370989	6.917634564	49.59459571	1000.952323	28.7	3347.456019	9.88131291682493E-324	496.8019996	248.4009998	99.847	0	0	0	0	0	0	0
2:24:33	-379.6558822	3404.57611	14.10057438	13.60019277	16.95143404	7.022309946	6.931620897	49.597233	1000.937525	28.7	3347.833578	9.88131291682493E-324	496.8019998	248.4009999	99.847	0	0	0	0	0	0	0
2:24:33	-379.6558822	3404.57611	14.10057438	13.60019277	16.95143404	7.022309946	6.931620897	49.597233	1000.937525	28.7	3347.833578	9.88131291682493E-324	496.8019998	248.4009999	99.847	0	0	0	0	0	0	0
2:24:33	-118.1390046	3403.23287	14.14396761	13.45564337	16.92887778	7.015798366	6.938437374	49.59822912	1000.931936	28.7	3348.05229	9.88131291682493E-324	496.8019999	248.4009999	99.847	0	0	0	0	0	0	0
2:24:33	-193.2109464	3395.925606	14.17305541	13.65632941	16.89348942	6.979232763	6.944567936	49.59909331	1000.927087	28.7	3348.35894	9.88131291682493E-324	496.8019999	248.401	99.847	0	0	0	0	0	0	0
2:24:33	-193.2109464	3395.925606	14.17305541	13.65632941	16.89348942	6.979232763	6.944567936	49.59909331	1000.927087	28.7	3348.35894	9.88131291682493E-324	496.8019999	248.401	99.847	0	0	0	0	0	0	0
2:24:33	-20.67256568	3392.163668	14.22127546	13.50989082	16.86891323	6.960428968	6.946323479	49.59941972	1000.925256	28.7	3348.533202	9.88131291682493E-324	496.802	248.401	99.847	0	0	0	0	0	0	0
2:24:33	-20.67256568	3392.163668	14.22127546	13.50989082	16.86891323	6.960428968	6.946323479	49.59941972	1000.925256	28.7	3348.533202	9.88131291682493E-324	496.802	248.401	99.847	0	0	0	0	0	0	0
2:24:33	-265.6528256	3386.142414	14.35842904	13.8620721	16.83209957	6.930259632	6.945821621	49.5997029	1000.923667	28.7	3348.777495	9.88131291682493E-324	496.802	248.401	99.847	0	0	0	0	0	0	0
2:24:33	-373.3506884	3381.570385	14.45863458	13.99324614	16.80974373	6.907526164	6.943845838	49.59980985	1000.923067	28.7	3348.915637	9.88131291682493E-324	496.802	248.401	99.847	0	0	0	0	0	0	0
2:24:33	-373.3506884	3381.570385	14.45863458	13.99324614	16.80974373	6.907526164	6.943845838	49.59980985	1000.923067	28.7	3348.915637	9.88131291682493E-324	496.802	248.401	99.847	0	0	0	0	0	0	0
2:24:33	-555.9022806	3377.501926	14.31268613	13.98867753	16.78815599	6.887136745	6.940781336	49.59987831	1000.922683	28.7	3349.040128	9.88131291682493E-324	496.802	248.401	99.847	0	0	0	0	0	0	0
2:24:33	-444.0686077	3372.416874	14.1063593	13.5038509	16.75422386	6.861638014	6.933352044	49.59993769	1000.92235	28.7	3349.198873	9.88131291682493E-324	496.802	248.401	99.847	0	0	0	0	0	0	0
2:24:33	-444.0686077	3372.416874	14.1063593	13.5038509	16.75422386	6.861638014	6.933352044	49.59993769	1000.92235	28.7	3349.198873	9.88131291682493E-324	496.802	248.401	99.847	0	0	0	0	0	0	0
2:24:33	298.1236889	3367.749848	14.13282396	13.66811566	16.72295462	6.838326663	6.922172247	49.5999681	1000.922179	28.7	3348.451119	9.88131291682493E-324	496.802	248.401	99.847	0	0	0	0	0	0	0
2:24:33	298.1236889	3367.749848	14.13282396	13.66811566	16.72295462	6.838326663	6.922172247	49.5999681	1000.922179	28.7	3348.451119	9.88131291682493E-324	496.802	248.401	99.847	0	0	0	0	0	0	0
2:24:33	98.93842471	3360.11505	13.85971787	13.38981122	16.69893676	6.800247251	6.90916819	49.59998367	1000.922092	28.7	3347.767693	9.88131291682493E-324	496.802	248.401	99.847	0	0	0	0	0	0	0
2:24:33	91.27626545	3353.63557	13.83459155	13.53221534	16.67777562	6.767710593	6.893734113	49.59999164	1001.856247	28.7	3346.031723	9.88131291682493E-324	496.802	248.401	99.847	0	0	0	0	0	0	0
2:24:33	91.27626545	3353.63557	13.83459155	13.53221534	16.67777562	6.767710593	6.893734113	49.59999164	1001.856247	28.7	3346.031723	9.88131291682493E-324	496.802	248.401	99.847	0	0	0	0	0	0	0
2:24:34	270.8347299	3352.341165	13.68125859	13.14649782	16.6655364	6.761214779	6.883469833	49.59999465	1002.454118	28.7	3344.559263	9.88131291682493E-324	496.802	248.401	99.847	0	0	0	0	0	0	0
2:24:34	28.3281017	3347.293732	13.6257404	13.34184688	16.65289064	6.735981967	6.867560554	49.70799726	1002.972804	28.7	3342.311606	9.88131291682493E-324	498.24704	249.12352	99.84844	0	0	0	0	0	0	0
2:24:34	28.3281017	3347.293732	13.6257404	13.34184688	16.65289064	6.735981967	6.867560554	49.70799726	1002.972804	28.7	3342.311606	9.88131291682493E-324	498.24704	249.12352	99.84844	0	0	0	0	0	0	0
2:24:34	72.57651607	3345.151423	13.62024308	13.3221856	16.64025601	6.725310767	6.851927004	49.8016946	1003.238372	28.7	3338.439015	9.88131291682493E-324	499.5006925	249.7503462	99.84968928	0	0	0	0	0	0	0
2:24:34	72.57651607	3345.151423	13.62024308	13.3221856	16.64025601	6.725310767	6.851927004	49.8016946	1003.238372	28.7	3338.439015	9.88131291682493E-324	499.5006925	249.7503462	99.84968928	0	0	0	0	0	0	0
2:24:34	134.1451703	3344.596791	13.73943557	13.54087879	16.63224384	6.722598891	6.841473282	49.83708454	1003.338678	28.7	3336.362209	9.88131291682493E-324	499.9742032	249.9871016	99.85016114	0	0	0	0	0	0	0
2:24:34	-124.791531	3340.995466	13.64239877	13.61688242	16.62487606	6.70454329	6.831302901	49.85973411	1003.402874	28.7	3335.040374	9.88131291682493E-324	500.27725	250.138625	99.85046313	0	0	0	0	0	0	0
2:24:34	-150.8342479	3337.379535	13.61622017	13.5948838	16.61404854	6.686390165	6.815835085	49.87938386	1003.458567	28.7	3333.307327	9.88131291682493E-324	500.54016	250.27008	99.85072512	0	0	0	0	0	0	0
2:24:34	-150.8342479	3337.379535	13.61622017	13.5948838	16.61404854	6.686390165	6.815835085	49.87938386	1003.458567	28.7	3333.307327	9.88131291682493E-324	500.54016	250.27008	99.85072512	0	0	0	0	0	0	0
2:24:34	-77.19511864	3336.032662	13.50530091	13.18660563	16.60655107	6.679649705	6.805894455	49.88680567	1003.479603	28.7	3332.02409	9.88131291682493E-324	500.6394624	250.3197312	99.85082408	0	0	0	0	0	0	0
2:24:34	102.8909241	3335.931944	13.59915258	13.4083076	16.59851268	6.679175811	6.795892451	49.89155563	1003.493066	28.7	3331.207817	9.88131291682493E-324	500.7030159	250.351508	99.85088741	0	0	0	0	0	0	0
2:24:34	-219.4156309	3331.200587	13.60776612	13.39772549	16.59025449	6.655554015	6.781560935	49.89567648	1003.504746	28.7	3328.340122	9.88131291682493E-324	500.7581522	250.3790761	99.85094235	0	0	0	0	0	0	0
2:24:34	-219.4156309	3331.200587	13.60776612	13.39772549	16.59025449	6.655554015	6.781560935	49.89567648	1003.504746	28.7	3328.340122	9.88131291682493E-324	500.7581522	250.3790761	99.85094235	0	0	0	0	0	0	0
2:24:34	-112.691707	3330.598773	13.49380825	13.58329945	16.5802183	6.652619656	6.767631199	49.89778636	1003.510726	28.7	3326.119183	9.88131291682493E-324	500.7863819	250.393191	99.85097049	0	0	0	0	0	0	0
2:24:34	-112.691707	3330.598773	13.49380825	13.58329945	16.5802183	6.652619656	6.767631199	49.89778636	1003.510726	28.7	3326.119183	9.88131291682493E-324	500.7863819	250.393191	99.85097049	0	0	0	0	0	0	0
2:24:34	-25.89997249	3329.765094	13.40151728	13.50663165	16.57301971	6.64839658	6.758683967	49.89858327	1003.512985	28.7	3325.285757	9.88131291682493E-324	500.7970444	250.3985222	99.85098111	0	0	0	0	0	0	0
2:24:34	73.51973761	3329.10518	13.45077106	13.61316426	16.56601262	6.645093811	6.749317739	49.89909329	1003.51443	28.7	3323.449364	9.88131291682493E-324	500.8038684	250.4019342	99.85098791	0	0	0	0	0	0	0
2:24:34	73.51973761	3329.10518	13.45077106	13.61316426	16.56601262	6.645093811	6.749317739	49.89909329	1003.51443	28.7	3323.449364	9.88131291682493E-324	500.8038684	250.4019342	99.85098791	0	0	0	0	0	0	0
2:24:34	-49.13986234	3326.573588	13.47168278	13.3456601	16.55703846	6.632560031	6.736834682	49.89953577	1003.515684	28.7	3321.826579	9.88131291682493E-324	500.8097886	250.4048943	99.85099381	0	0	0	0	0	0	0
2:24:34	-75.2493919	3324.804497	13.51311698	13.37734246	16.54910461	6.62371842	6.728134197	49.89970289	1003.516158	28.7	3320.33501	9.88131291682493E-324	500.8120247	250.4060124	99.85099604	0	0	0	0	0	0	0
2:24:34	-75.2493919	3324.804497	13.51311698	13.37734246	16.54910461	6.62371842	6.728134197	49.89970289	1003.516158	28.7	3320.33501	9.88131291682493E-324	500.8120247	250.4060124	99.85099604	0	0	0	0	0	0	0
2:24:34	17.39106918	3323.824078	13.44291487	13.14597918	16.54158695	6.618739789	6.720085886	49.89980985	1003.516461	28.7	3319.164767	9.88131291682493E-324	500.8134558	250.4067279	99.85099746	0	0	0	0	0	0	0
2:24:34	-73.28175572	3322.69393	13.48958552	13.16262667	16.53433565	6.613073465	6.712054967	49.8998783	1003.516655	28.7	3317.931651	9.88131291682493E-324	500.8143717	250.4071859	99.85099838	0	0	0	0	0	0	0
2:24:34	-73.28175572	3322.69393	13.48958552	13.16262667	16.53433565	6.613073465	6.712054967	49.8998783	1003.516655	28.7	3317.931651	9.88131291682493E-324	500.8143717	250.4071859	99.85099838	0	0	0	0	0	0	0
2:24:34	15.91672507	3319.958244	13.37607578	12.98433686	16.52538785	6.599301614	6.699772143	49.89993769	1003.516823	28.7	3315.843677	9.88131291682493E-324	500.8151663	250.4075832	99.85099917	0	0	0	0	0	0	0
2:24:34	88.32689124	3317.607525	13.4440628	13.25636447	16.51589458	6.587538426	6.687611337	49.8999681	1003.51691	28.7	3313.162859	9.88131291682493E-324	500.8155732	250.4077866	99.85099957	0	0	0	0	0	0	0
2:24:34	-37.71856769	3314.990037	13.35275215	13.22911461	16.50423403	6.574475674	6.675961005	49.89998367	1003.516954	28.7	3310.575488	9.88131291682493E-324	500.8157815	250.4078907	99.85099978	0	0	0	0	0	0	0
2:24:34	-37.71856769	3314.990037	13.35275215	13.22911461	16.50423403	6.574475674	6.675961005	49.89998367	1003.516954	28.7	3310.575488	9.88131291682493E-324	500.8157815	250.4078907	99.85099978	0	0	0	0	0	0	0
2:24:34	-142.2297233	3313.675064	13.32700138	13.24331335	16.49658978	6.567864432	6.667775043	49.89998955	1003.63077	28.7	3308.762632	9.88131291682493E-324	500.8158601	250.4079301	99.85099986	0	0	0	0	0	0	0
2:24:34	-142.2297233	3313.675064	13.32700138	13.24331335	16.49658978	6.567864432	6.667775043	49.89998955	1003.63077	28.7	3308.762632	9.88131291682493E-324	500.8158601	250.4079301	99.85099986	0	0	0	0	0	0	0
2:24:35	-13.39085834	3311.714129	13.41125671	13.56193644	16.48700597	6.558050589	6.656532822	49.89999465	1003.852922	28.7	3307.144764	9.88131291682493E-324	500.8159284	250.4079642	99.85099993	0	0	0	0	0	0	0
2:24:35	-260.7281493	3309.790562	13.34284429	13.48075932	16.48052382	6.548552377	6.648861006	49.87999657	1003.93683	28.7	3306.426649	9.88131291682493E-324	500.8159542	250.4079771	99.85099995	0	0	0	0	0	0	0
2:24:35	-260.7281493	3309.790562	13.34284429	13.48075932	16.48052382	6.548552377	6.648861006	49.87999657	1003.93683	28.7	3306.426649	9.88131291682493E-324	500.8159542	250.4079771	99.85099995	0	0	0	0	0	0	0
2:24:35	-616.7426956	3305.63252	13.41514035	13.32192596	16.47537524	6.527633521	6.641271044	49.85119781	1003.990531	28.7	3302.789415	9.88131291682493E-324	500.8159707	250.4079853	99.85099997	0	0	0	0	0	0	0
2:24:35	-442.4310361	3306.113802	13.29292786	13.05534609	16.46882412	6.526140363	6.629858774	49.82621328	1004.03712	28.7	3299.666005	9.88131291682493E-324	500.815985	250.4079925	99.85099999	0	0	0	0	0	0	0
2:24:35	-442.4310361	3306.113802	13.29292786	13.05534609	16.46882412	6.526140363	6.629858774	49.82621328	1004.03712	28.7	3299.666005	9.88131291682493E-324	500.815985	250.4079925	99.85099999	0	0	0	0	0	0	0
2:24:35	6.663376874	3307.960993	13.30935383	13.0521415	16.46528744	6.536649832	6.623549616	49.8167765	1004.054717	28.7	3298.505323	9.88131291682493E-324	500.8159904	250.4079952	99.85099999	0	0	0	0	0	0	0
2:24:35	-318.952119	3305.109445	13.20242116	13.08995245	16.45990717	6.523636714	6.613521403	49.80858957	1004.069983	28.7	3297.523477	9.88131291682493E-324	500.8159951	250.4079975	99.851	0	0	0	0	0	0	0
2:24:35	-262.3607162	3304.971885	13.24390954	13.31608957	16.45778059	6.506327497	6.606933698	49.80549732	1004.075749	28.7	3297.166225	9.88131291682493E-324	500.8159969	250.4079984	99.851	0	0	0	0	0	0	0
2:24:35	-262.3607162	3304.971885	13.24390954	13.31608957	16.45778059	6.506327497	6.606933698	49.80549732	1004.075749	28.7	3297.166225	9.88131291682493E-324	500.8159969	250.4079984	99.851	0	0	0	0	0	0	0
2:24:35	-100.2274184	3305.332646	13.23682211	13.35385732	16.45497958	6.440609598	6.596837567	49.80351829	1004.079439	28.7	3296.949304	9.88131291682493E-324	500.815998	250.407999	99.851	0	0	0	0	0	0	0
2:24:35	-263.7724677	3301.811094	13.12512615	13.16742869	16.45318693	6.279990143	6.577216043	49.8022517	1004.081801	28.7	3295.632635	9.88131291682493E-324	500.8159987	250.4079994	99.851	0	0	0	0	0	0	0
2:24:35	-45.88048749	3301.23844	12.87867259	12.48025949	16.45407171	5.969474953	6.526182614	49.80115287	1004.08385	28.7	3293.223093	9.88131291682493E-324	500.8159993	250.4079997	99.851	0	0	0	0	0	0	0
2:24:35	-45.88048749	3301.23844	12.87867259	12.48025949	16.45407171	5.969474953	6.526182614	49.80115287	1004.08385	28.7	3293.223093	9.88131291682493E-324	500.8159993	250.4079997	99.851	0	0	0	0	0	0	0
2:24:35	-181.134752	3300.213082	12.66115046	12.31540607	16.45764589	5.67954397	6.467836873	49.80073784	1004.084624	28.7	3292.32926	9.88131291682493E-324	500.8159996	250.4079998	99.851	0	0	0	0	0	0	0
2:24:35	-3.90403302	3298.722274	12.54563703	12.20448791	16.4635467	5.210958513	6.351764479	49.80037777	1004.085296	28.7	3289.903245	9.88131291682493E-324	500.8159998	250.4079999	99.851	0	0	0	0	0	0	0
2:24:35	-3.90403302	3298.722274	12.54563703	12.20448791	16.4635467	5.210958513	6.351764479	49.80037777	1004.085296	28.7	3289.903245	9.88131291682493E-324	500.8159998	250.4079999	99.851	0	0	0	0	0	0	0
2:24:35	38.94069887	3297.353135	12.3846877	12.05359226	16.47414989	4.849173448	6.243449267	49.80024177	1004.085549	28.7	3289.001517	9.88131291682493E-324	500.8159999	250.4079999	99.851	0	0	0	0	0	0	0
2:24:35	-188.7202727	3296.056207	12.22832013	11.80649905	16.48517593	4.497271007	6.123927531	49.80015474	1004.085711	28.7	3288.436331	9.88131291682493E-324	500.8159999	250.408	99.851	0	0	0	0	0	0	0
2:24:35	-67.70824364	3297.498642	11.96113991	11.62979151	16.50914607	3.948234755	5.902282896	49.80007922	1004.085852	28.7	3287.976665	9.88131291682493E-324	500.816	250.408	99.851	0	0	0	0	0	0	0
2:24:35	-67.70824364	3297.498642	11.96113991	11.62979151	16.50914607	3.948234755	5.902282896	49.80007922	1004.085852	28.7	3287.976665	9.88131291682493E-324	500.816	250.408	99.851	0	0	0	0	0	0	0
2:24:35	-9.509075927	3297.974211	11.65896954	11.35526657	16.52789349	3.582230243	5.740141053	49.8000507	1004.085905	28.7	3287.820626	9.88131291682493E-324	500.816	250.408	99.851	0	0	0	0	0	0	0
2:24:35	41.70299313	3300.022196	11.3302084	10.95765648	16.56373747	3.007941885	5.456088219	49.80002596	1004.085952	28.7	3287.720576	9.88131291682493E-324	500.816	250.408	99.851	0	0	0	0	0	0	0
2:24:35	41.70299313	3300.022196	11.3302084	10.95765648	16.56373747	3.007941885	5.456088219	49.80002596	1004.085952	28.7	3287.720576	9.88131291682493E-324	500.816	250.408	99.851	0	0	0	0	0	0	0
2:24:35	-168.6412044	3299.920925	11.06097338	11.20362015	16.59491198	2.628602806	5.25641646	49.80001661	1004.085969	28.7	3287.707249	9.88131291682493E-324	500.816	250.408	99.851	0	0	0	0	0	0	0
2:24:35	261.5137492	3304.870472	10.80114296	10.4103969	16.63274367	2.252025796	5.029906535	49.80001063	1004.08598	28.7	3287.732119	9.88131291682493E-324	500.816	250.408	99.851	0	0	0	0	0	0	0
2:24:35	186.5847116	3310.139842	10.5038972	10.33164321	16.69275676	1.715653208	4.691048146	49.80000544	1004.08599	28.7	3287.806861	9.88131291682493E-324	500.816	250.408	99.851	0	0	0	0	0	0	0
2:24:35	186.5847116	3310.139842	10.5038972	10.33164321	16.69275676	1.715653208	4.691048146	49.80000544	1004.08599	28.7	3287.806861	9.88131291682493E-324	500.816	250.408	99.851	0	0	0	0	0	0	0
2:24:35	54.92818833	3316.772655	10.21187536	10.03881732	16.76607546	1.169878442	4.316272651	49.80000279	1004.796275	28.7	3287.951977	9.88131291682493E-324	500.816	250.408	99.851	0	0	0	0	0	0	0
2:24:35	54.92818833	3316.772655	10.21187536	10.03881732	16.76607546	1.169878442	4.316272651	49.80000279	1004.796275	28.7	3287.951977	9.88131291682493E-324	500.816	250.408	99.851	0	0	0	0	0	0	0
2:24:36	302.3237605	3323.879939	9.808640233	9.644323087	16.81744829	0.836722203	4.066294496	49.80000178	1005.250856	28.7	3288.077225	9.88131291682493E-324	500.816	250.408	99.851	0	0	0	0	0	0	0
2:24:36	135.6897014	3334.402561	9.5883838	9.250901421	16.90382953	0.314489768	3.664694782	49.72800091	1005.64523	28.7	3288.330387	9.88131291682493E-324	500.4128	250.2064	99.85064	0	0	0	0	0	0	0
2:24:36	271.5990489	3341.768519	9.378045632	9.408616909	16.9654109	-0.017846549	3.399524661	49.68192058	1005.794187	28.7	3288.527688	9.88131291682493E-324	500.154752	250.077376	99.8504096	0	0	0	0	0	0	0
2:24:36	271.5990489	3341.768519	9.378045632	9.408616909	16.9654109	-0.017846549	3.399524661	49.68192058	1005.794187	28.7	3288.527688	9.88131291682493E-324	500.154752	250.077376	99.8504096	0	0	0	0	0	0	0
2:24:36	31.01805703	3353.70125	8.927967363	8.793923858	17.06616238	-0.538265433	2.968852626	49.64194334	1005.923416	28.7	3288.911	9.88131291682493E-324	499.930881	249.9654405	99.85020972	0	0	0	0	0	0	0
2:24:36	31.01805703	3353.70125	8.927967363	8.793923858	17.06616238	-0.538265433	2.968852626	49.64194334	1005.923416	28.7	3288.911	9.88131291682493E-324	499.930881	249.9654405	99.85020972	0	0	0	0	0	0	0
2:24:36	134.6211165	3363.0928	8.616859113	8.389951269	17.13106392	-0.847089877	2.696545681	49.62684374	1005.972226	28.7	3289.18776	9.88131291682493E-324	499.8463239	249.9231619	99.85013422	0	0	0	0	0	0	0
2:24:36	324.4258746	3372.761392	8.405069832	8.191528812	17.19924091	-1.150177521	2.418229236	49.61717999	1006.003465	28.7	3289.501166	9.88131291682493E-324	499.7922073	249.8961036	99.8500859	0	0	0	0	0	0	0
2:24:36	130.8967678	3387.362713	8.088219754	7.627534752	17.30489935	-1.595914891	1.993925369	49.60879616	1006.030566	28.7	3290.047381	9.88131291682493E-324	499.7452581	249.8726291	99.85004398	0	0	0	0	0	0	0
2:24:36	130.8967678	3387.362713	8.088219754	7.627534752	17.30489935	-1.595914891	1.993925369	49.60879616	1006.030566	28.7	3290.047381	9.88131291682493E-324	499.7452581	249.8726291	99.85004398	0	0	0	0	0	0	0
2:24:36	16.77197138	3397.535376	7.942260643	7.621182241	17.38041558	-1.89982553	1.694272236	49.60562954	1006.040802	28.7	3290.485844	9.88131291682493E-324	499.7275252	249.8637626	99.85002815	0	0	0	0	0	0	0
2:24:36	123.2721017	3407.600561	7.854806811	7.679076634	17.44922597	-2.174648339	1.413734231	49.60360291	1006.047353	28.7	3290.93078	9.88131291682493E-324	499.7161761	249.8580881	99.85001801	0	0	0	0	0	0	0
2:24:36	123.2721017	3407.600561	7.854806811	7.679076634	17.44922597	-2.174648339	1.413734231	49.60360291	1006.047353	28.7	3290.93078	9.88131291682493E-324	499.7161761	249.8580881	99.85001801	0	0	0	0	0	0	0
2:24:36	307.1608841	3427.511167	7.695557087	7.603287237	17.5596277	-2.56577995	0.978039926	49.60184469	1006.053037	28.7	3291.724471	9.88131291682493E-324	499.7063302	249.8531651	99.85000922	0	0	0	0	0	0	0
2:24:36	307.1608841	3427.511167	7.695557087	7.603287237	17.5596277	-2.56577995	0.978039926	49.60184469	1006.053037	28.7	3291.724471	9.88131291682493E-324	499.7063302	249.8531651	99.85000922	0	0	0	0	0	0	0
2:24:36	287.6835886	3444.69391	7.761189229	7.816107065	17.66655338	-2.926407334	0.565684442	49.60094448	1006.055947	28.7	3292.573857	9.88131291682493E-324	499.7012891	249.8506445	99.85000472	0	0	0	0	0	0	0
2:24:36	-150.7329033	3454.882902	7.488481106	7.433548522	17.74443416	-3.172500694	0.279358043	49.60060447	1006.057046	28.7	3293.240869	9.88131291682493E-324	499.699385	249.8496925	99.85000302	0	0	0	0	0	0	0
2:24:36	-150.7329033	3454.882902	7.488481106	7.433548522	17.74443416	-3.172500694	0.279358043	49.60060447	1006.057046	28.7	3293.240869	9.88131291682493E-324	499.699385	249.8496925	99.85000302	0	0	0	0	0	0	0
2:24:36	273.9467419	3468.511817	7.427787908	7.446031054	17.81747786	-3.370280444	0.013989148	49.60038686	1006.057749	28.7	3293.906076	9.88131291682493E-324	499.6981664	249.8490832	99.85000193	0	0	0	0	0	0	0
2:24:36	313.2329548	3481.388083	7.369944261	7.334179875	17.89214583	-3.556339484	-0.248446946	49.60024759	1006.0582	28.7	3294.624009	9.88131291682493E-324	499.6973865	249.8486932	99.85000124	0	0	0	0	0	0	0
2:24:36	512.1497289	3501.946387	7.139003462	7.117124096	18.01248267	-3.796125816	-0.639780836	49.60012677	1006.05859	28.7	3295.824444	9.88131291682493E-324	499.6967099	249.8483549	99.85000063	0	0	0	0	0	0	0
2:24:36	512.1497289	3501.946387	7.139003462	7.117124096	18.01248267	-3.796125816	-0.639780836	49.60012677	1006.05859	28.7	3295.824444	9.88131291682493E-324	499.6967099	249.8483549	99.85000063	0	0	0	0	0	0	0
2:24:36	788.4700665	3514.896287	7.031482216	6.955759421	18.08950891	-3.924040522	-0.883339735	49.60008113	1006.058738	28.7	3296.656324	9.88131291682493E-324	499.6964543	249.8482272	99.85000041	0	0	0	0	0	0	0
2:24:36	330.652618	3532.372163	7.137974894	7.023436824	18.20152456	-4.073444747	-1.238877944	49.60004154	1006.058866	28.7	3298.032158	9.88131291682493E-324	499.6962326	249.8481163	99.85000021	0	0	0	0	0	0	0
2:24:36	330.652618	3532.372163	7.137974894	7.023436824	18.20152456	-4.073444747	-1.238877944	49.60004154	1006.058866	28.7	3298.032158	9.88131291682493E-324	499.6962326	249.8481163	99.85000021	0	0	0	0	0	0	0
2:24:36	269.3990355	3544.275544	7.210823932	7.115639567	18.27437572	-4.103124638	-1.453321884	49.60002658	1006.058914	28.7	3298.980381	9.88131291682493E-324	499.6961489	249.8480744	99.85000013	0	0	0	0	0	0	0
2:24:36	192.3882502	3564.358319	7.475573853	7.288695458	18.37262437	-3.923919815	-1.743148805	49.60001361	1006.058956	28.7	3300.540139	9.88131291682493E-324	499.6960762	249.8480381	99.85000007	0	0	0	0	0	0	0
2:24:36	192.3882502	3564.358319	7.475573853	7.288695458	18.37262437	-3.923919815	-1.743148805	49.60001361	1006.058956	28.7	3300.540139	9.88131291682493E-324	499.6960762	249.8480381	99.85000007	0	0	0	0	0	0	0
2:24:36	283.0643521	3586.023331	7.934181813	7.677980075	18.45616768	-3.478966945	-1.964340188	49.60000697	1005.383577	28.7	3302.272807	9.88131291682493E-324	499.696039	249.8480195	99.85000003	0	0	0	0	0	0	0
2:24:36	283.0643521	3586.023331	7.934181813	7.677980075	18.45616768	-3.478966945	-1.964340188	49.60000697	1005.383577	28.7	3302.272807	9.88131291682493E-324	499.696039	249.8480195	99.85000003	0	0	0	0	0	0	0
2:24:36	438.6395453	3598.992132	8.23483636	7.803027248	18.50058731	-3.131538845	-2.06321772	49.60000446	1004.41101	28.7	3303.391757	9.88131291682493E-324	499.696025	249.8480125	99.85000002	0	0	0	0	0	0	0
2:24:37	521.796549	3611.964764	8.603695271	8.270657439	18.53529588	-2.736944861	-2.125939341	49.60000285	1003.788566	28.7	3304.572244	9.88131291682493E-324	499.696016	249.848008	99.85000001	0	0	0	0	0	0	0
2:24:37	521.796549	3611.964764	8.603695271	8.270657439	18.53529588	-2.736944861	-2.125939341	49.60000285	1003.788566	28.7	3304.572244	9.88131291682493E-324	499.696016	249.848008	99.85000001	0	0	0	0	0	0	0
2:24:37	350.1405113	3631.286683	9.369537583	9.385141287	18.58767319	-1.890255815	-2.145114354	49.71808117	1003.135249	28.7	3307.10705	9.88131291682493E-324	499.6960065	249.8480033	99.85000001	0	0	0	0	0	0	0
2:24:37	352.1875272	3640.190117	9.785384053	9.717250424	18.59995084	-1.431603722	-2.100353187	49.74757195	1002.97208	28.7	3308.466432	9.88131291682493E-324	499.6960042	249.8480021	99.85	0	0	0	0	0	0	0
2:24:37	352.1875272	3640.190117	9.785384053	9.717250424	18.59995084	-1.431603722	-2.100353187	49.74757195	1002.97208	28.7	3308.466432	9.88131291682493E-324	499.6960042	249.8480021	99.85	0	0	0	0	0	0	0
2:24:37	134.4568574	3646.350475	10.18656579	10.29076027	18.60696854	-1.001986382	-2.032786039	49.76644605	1002.867651	28.7	3309.764477	9.88131291682493E-324	499.6960027	249.8480013	99.85	0	0	0	0	0	0	0
2:24:37	134.4568574	3646.350475	10.18656579	10.29076027	18.60696854	-1.001986382	-2.032786039	49.76644605	1002.867651	28.7	3309.764477	9.88131291682493E-324	499.6960027	249.8480013	99.85	0	0	0	0	0	0	0
2:24:37	-103.2824513	3649.140104	10.69656211	10.90728657	18.60921987	-0.578551284	-1.936423065	49.77852547	1002.800817	28.7	3311.090185	9.88131291682493E-324	499.6960017	249.8480009	99.85	0	0	0	0	0	0	0
2:24:37	74.33502496	3654.656341	11.0887438	10.97025073	18.60096857	0.088109742	-1.736848609	49.78900504	1002.742834	28.7	3313.159439	9.88131291682493E-324	499.6960009	249.8480004	99.85	0	0	0	0	0	0	0
2:24:37	-185.171704	3656.214618	11.51359603	11.33680046	18.58781989	0.510150235	-1.58038311	49.79296323	1002.720934	28.7	3314.508521	9.88131291682493E-324	499.6960006	249.8480003	99.85	0	0	0	0	0	0	0
2:24:37	-185.171704	3656.214618	11.51359603	11.33680046	18.58781989	0.510150235	-1.58038311	49.79296323	1002.720934	28.7	3314.508521	9.88131291682493E-324	499.6960006	249.8480003	99.85	0	0	0	0	0	0	0
2:24:37	-247.9572725	3657.686477	11.98374517	11.96384984	18.55929178	1.15307692	-1.298892152	49.79639717	1002.701934	28.7	3316.591627	9.88131291682493E-324	499.6960003	249.8480001	99.85	0	0	0	0	0	0	0
2:24:37	-215.5832544	3658.079265	12.27915691	12.1366239	18.53818674	1.559089229	-1.095970977	49.79769419	1002.694758	28.7	3317.935881	9.88131291682493E-324	499.6960002	249.8480001	99.85	0	0	0	0	0	0	0
2:24:37	-120.2233628	3655.38989	12.37606042	12.05967929	18.51379951	1.958537107	-0.867381426	49.79852428	1002.690165	28.7	3319.329204	9.88131291682493E-324	499.6960001	249.8480001	99.85	0	0	0	0	0	0	0
2:24:37	-120.2233628	3655.38989	12.37606042	12.05967929	18.51379951	1.958537107	-0.867381426	49.79852428	1002.690165	28.7	3319.329204	9.88131291682493E-324	499.6960001	249.8480001	99.85	0	0	0	0	0	0	0
2:24:37	123.5846062	3653.869871	12.67128694	12.3116758	18.47444135	2.538778999	-0.51905129	49.79924443	1002.68618	28.7	3321.29876	9.88131291682493E-324	499.6960001	249.848	99.85	0	0	0	0	0	0	0
2:24:37	20.989708	3651.366318	12.86610364	12.65615251	18.44304246	2.932698559	-0.259912826	49.79951644	1002.684676	28.7	3322.658967	9.88131291682493E-324	499.696	249.848	99.85	0	0	0	0	0	0	0
2:24:37	20.989708	3651.366318	12.86610364	12.65615251	18.44304246	2.932698559	-0.259912826	49.79951644	1002.684676	28.7	3322.658967	9.88131291682493E-324	499.696	249.848	99.85	0	0	0	0	0	0	0
2:24:37	121.1578931	3648.257243	12.95958633	12.55833761	18.41014718	3.295447078	-0.005344208	49.79969052	1002.683712	28.7	3323.934419	9.88131291682493E-324	499.696	249.848	99.85	0	0	0	0	0	0	0
2:24:37	-120.6678284	3643.291236	13.26733525	12.99341607	18.37161419	3.64524613	0.258819707	49.79980193	1002.683096	28.7	3325.197908	9.88131291682493E-324	499.696	249.848	99.85	0	0	0	0	0	0	0
2:24:37	-307.8540561	3634.958025	13.47013165	13.32806903	18.31180247	4.156318018	0.66992369	49.79989859	1002.682561	28.7	3327.063497	9.88131291682493E-324	499.696	249.848	99.85	0	0	0	0	0	0	0
2:24:37	-66.09211593	3629.919056	13.69876425	13.50496418	18.26707358	4.504843532	0.964831161	49.7999351	1002.682359	28.7	3328.335838	9.88131291682493E-324	499.696	249.848	99.85	0	0	0	0	0	0	0
2:24:37	-66.09211593	3629.919056	13.69876425	13.50496418	18.26707358	4.504843532	0.964831161	49.7999351	1002.682359	28.7	3328.335838	9.88131291682493E-324	499.696	249.848	99.85	0	0	0	0	0	0	0
2:24:37	-174.8272114	3622.776173	13.9777113	13.87247766	18.20115767	4.979087888	1.385673555	49.79996677	1002.682184	28.7	3330.087181	9.88131291682493E-324	499.696	249.848	99.85	0	0	0	0	0	0	0
2:24:37	-174.8272114	3622.776173	13.9777113	13.87247766	18.20115767	4.979087888	1.385673555	49.79996677	1002.682184	28.7	3330.087181	9.88131291682493E-324	499.696	249.848	99.85	0	0	0	0	0	0	0
2:24:37	-60.03797527	3616.72727	14.23489523	14.0264657	18.15162091	5.294136249	1.685351075	49.79997873	1002.682118	28.7	3331.284676	9.88131291682493E-324	499.696	249.848	99.85	0	0	0	0	0	0	0
2:24:37	-130.7892642	3611.392533	14.43497295	14.06485805	18.10447738	5.584127199	1.967304688	49.79998639	1002.682075	28.7	3332.386633	9.88131291682493E-324	499.696	249.848	99.85	0	0	0	0	0	0	0
2:24:37	-247.5252491	3604.795461	14.66314269	14.22682915	18.05342552	5.857401407	2.251755	49.79999129	1002.682048	28.7	3333.469365	9.88131291682493E-324	499.696	249.848	99.85	0	0	0	0	0	0	0
2:24:37	-247.5252491	3604.795461	14.66314269	14.22682915	18.05342552	5.857401407	2.251755	49.79999129	1002.682048	28.7	3333.469365	9.88131291682493E-324	499.696	249.848	99.85	0	0	0	0	0	0	0
2:24:37	-82.96542352	3594.594996	14.92844906	14.31475253	17.96507387	6.256269521	2.68725056	49.79999554	1002.404353	28.7	3335.077739	9.88131291682493E-324	499.696	249.848	99.85	0	0	0	0	0	0	0
2:24:38	-250.8964311	3587.372758	15.3112874	14.86292162	17.90336728	6.496172493	2.966600359	49.79999715	1002.299466	28.7	3336.082273	9.88131291682493E-324	499.696	249.848	99.85	0	0	0	0	0	0	0
2:24:38	-171.2728759	3579.321805	15.43362393	14.94810983	17.83847506	6.728270396	3.254464229	49.83599817	1002.232338	28.7	3337.095775	9.88131291682493E-324	499.9678	249.98372	99.85036	0	0	0	0	0	0	0
2:24:38	-171.2728759	3579.321805	15.43362393	14.94810983	17.83847506	6.728270396	3.254464229	49.83599817	1002.232338	28.7	3337.095775	9.88131291682493E-324	499.9678	249.98372	99.85036	0	0	0	0	0	0	0
2:24:38	38.58835155	3564.675436	15.42991145	14.77564824	17.74714723	7.030698443	3.664557685	49.86723106	1002.174101	28.7	3338.493277	9.88131291682493E-324	500.2036016	250.1014646	99.85067232	0	0	0	0	0	0	0
2:24:38	38.58835155	3564.675436	15.42991145	14.77564824	17.74714723	7.030698443	3.664557685	49.86723106	1002.174101	28.7	3338.493277	9.88131291682493E-324	500.2036016	250.1014646	99.85067232	0	0	0	0	0	0	0
2:24:38	-388.314884	3547.366343	15.39617866	14.8569879	17.66000338	7.299461603	4.060525535	49.88322231	1002.144284	28.7	3339.788174	9.88131291682493E-324	500.324332	250.1617499	99.85083223	0	0	0	0	0	0	0
2:24:38	-317.9317658	3537.63802	15.48395435	14.80311225	17.60676216	7.408015426	4.307776342	49.88926228	1002.133022	28.7	3340.578471	9.88131291682493E-324	500.3699325	250.1845199	99.85089263	0	0	0	0	0	0	0
2:24:38	-343.1405761	3523.158994	15.28563262	14.57082547	17.53164623	7.471951898	4.663173487	49.89450228	1002.123251	28.7	3341.721257	9.88131291682493E-324	500.4094934	250.2042742	99.85094502	0	0	0	0	0	0	0
2:24:38	-343.1405761	3523.158994	15.28563262	14.57082547	17.53164623	7.471951898	4.663173487	49.89450228	1002.123251	28.7	3341.721257	9.88131291682493E-324	500.4094934	250.2042742	99.85094502	0	0	0	0	0	0	0
2:24:38	-106.4207029	3510.533773	15.1880679	14.74416664	17.46323487	7.478767372	4.981896825	49.89718517	1002.118249	28.7	3342.773348	9.88131291682493E-324	500.4297486	250.2143884	99.85097185	0	0	0	0	0	0	0
2:24:38	-106.4207029	3510.533773	15.1880679	14.74416664	17.46323487	7.478767372	4.981896825	49.89718517	1002.118249	28.7	3342.773348	9.88131291682493E-324	500.4297486	250.2143884	99.85097185	0	0	0	0	0	0	0
2:24:38	-291.8530899	3501.807695	15.14860346	14.61202665	17.42343032	7.461651118	5.167093968	49.89819851	1002.116359	28.7	3343.404143	9.88131291682493E-324	500.4373991	250.2182086	99.85098199	0	0	0	0	0	0	0
2:24:38	-339.3610175	3493.837045	15.11154621	14.55785706	17.3889554	7.438696715	5.33838014	49.89884705	1002.11515	28.7	3344.008531	9.88131291682493E-324	500.4422954	250.2206535	99.85098847	0	0	0	0	0	0	0
2:24:38	-27.27883297	3484.309567	14.77198366	14.46283081	17.34079317	7.405732718	5.573506632	49.89940969	1002.114101	28.7	3344.8804	9.88131291682493E-324	500.4465433	250.2227746	99.8509941	0	0	0	0	0	0	0
2:24:38	-27.27883297	3484.309567	14.77198366	14.46283081	17.34079317	7.405732718	5.573506632	49.89940969	1002.114101	28.7	3344.8804	9.88131291682493E-324	500.4465433	250.2227746	99.8509941	0	0	0	0	0	0	0
2:24:38	-39.3422931	3478.852043	14.80698954	14.67373172	17.31122763	7.38394894	5.709644244	49.8996222	1002.113704	28.7	3345.410456	9.88131291682493E-324	500.4481477	250.2235757	99.85099622	0	0	0	0	0	0	0
2:24:38	-400.6183021	3468.693038	14.75779465	14.60462264	17.27364454	7.338069857	5.896129853	49.89980657	1002.113361	28.7	3346.183633	9.88131291682493E-324	500.4495396	250.2242708	99.85099807	0	0	0	0	0	0	0
2:24:38	-400.6183021	3468.693038	14.75779465	14.60462264	17.27364454	7.338069857	5.896129853	49.89980657	1002.113361	28.7	3346.183633	9.88131291682493E-324	500.4495396	250.2242708	99.85099807	0	0	0	0	0	0	0
2:24:38	-389.6992733	3464.646744	14.74230857	14.61791849	17.25505251	7.319684709	6.004243106	49.8998762	1002.113231	28.7	3346.662845	9.88131291682493E-324	500.4500654	250.2245333	99.85099876	0	0	0	0	0	0	0
2:24:38	-148.5772119	3459.274645	14.54242199	14.41431027	17.23024288	7.294342571	6.15194847	49.89993662	1002.113118	28.7	3347.364113	9.88131291682493E-324	500.4505215	250.224761	99.85099937	0	0	0	0	0	0	0
2:24:38	-148.5772119	3459.274645	14.54242199	14.41431027	17.23024288	7.294342571	6.15194847	49.89993662	1002.113118	28.7	3347.364113	9.88131291682493E-324	500.4505215	250.224761	99.85099937	0	0	0	0	0	0	0
2:24:38	-65.30033564	3456.798173	14.52635007	14.33355857	17.21367545	7.282539245	6.237087021	49.89995943	1002.113076	28.7	3347.798232	9.88131291682493E-324	500.4506937	250.2248471	99.85099959	0	0	0	0	0	0	0
2:24:38	-130.8104948	3452.819351	14.66094405	14.45919749	17.19803229	7.262985117	6.317655693	49.89997404	1002.113048	28.7	3348.236589	9.88131291682493E-324	500.450804	250.2249021	99.85099974	0	0	0	0	0	0	0
2:24:38	-130.8104948	3452.819351	14.66094405	14.45919749	17.19803229	7.262985117	6.317655693	49.89997404	1002.113048	28.7	3348.236589	9.88131291682493E-324	500.450804	250.2249021	99.85099974	0	0	0	0	0	0	0
2:24:38	-463.2769973	3448.610564	14.74343535	14.55939711	17.17649653	7.24402438	6.423423715	49.89998671	1002.113025	28.7	3348.860677	9.88131291682493E-324	500.4508996	250.2249499	99.85099987	0	0	0	0	0	0	0
2:24:38	-509.6349183	3445.409361	14.73311863	14.63477415	17.16263778	7.227495603	6.487031178	49.89999149	1002.113016	28.7	3349.268554	9.88131291682493E-324	500.4509358	250.2249679	99.85099991	0	0	0	0	0	0	0
2:24:38	-427.9950622	3441.924585	14.69160474	14.39724437	17.14126254	7.209517749	6.567783963	49.89999564	1002.113008	28.7	3349.826091	9.88131291682493E-324	500.4509671	250.2249836	99.85099996	0	0	0	0	0	0	0
2:24:38	-427.9950622	3441.924585	14.69160474	14.39724437	17.14126254	7.209517749	6.567783963	49.89999564	1002.113008	28.7	3349.826091	9.88131291682493E-324	500.4509671	250.2249836	99.85099996	0	0	0	0	0	0	0
2:24:38	-191.5547198	3439.898534	14.44066703	14.06115639	17.12440803	7.199371359	6.617541736	49.89999721	1000.926085	28.664	3350.202378	9.88131291682493E-324	500.450979	250.2249895	99.85099997	0	0	0	0	0	0	0
2:24:38	0.881459335	3436.222342	14.2499469	14.01994009	17.10986114	7.18075767	6.660146711	49.89999822	1000.166455	28.64096	3350.542682	9.88131291682493E-324	500.4509865	250.2249933	99.85099998	0	0	0	0	0	0	0
2:24:39	0.881459335	3436.222342	14.2499469	14.01994009	17.10986114	7.18075767	6.660146711	49.89999822	1000.166455	28.64096	3350.542682	9.88131291682493E-324	500.4509865	250.2249933	99.85099998	0	0	0	0	0	0	0
2:24:39	-56.85466603	3431.927859	14.14796602	14.03556166	17.09151113	7.159204909	6.699573895	49.93999886	999.6802909	28.6262144	3350.882317	9.88131291682493E-324	500.4509914	250.2249957	99.85099999	0	0	0	0	0	0	0
2:24:39	-189.595269	3425.329864	14.3091266	14.10446357	17.0583817	7.127928913	6.748749834	50.01807942	999.2585169	28.61342177	3351.342746	9.88131291682493E-324	500.4509956	250.2249978	99.85099999	0	0	0	0	0	0	0
2:24:39	-303.0996922	3420.602833	14.12532102	13.55241668	17.03680429	7.103794504	6.777199894	50.04757083	999.0992108	28.60858993	3351.636678	9.88131291682493E-324	500.4509972	250.2249986	99.851	0	0	0	0	0	0	0
2:24:39	-303.0996922	3420.602833	14.12532102	13.55241668	17.03680429	7.103794504	6.777199894	50.04757083	999.0992108	28.60858993	3351.636678	9.88131291682493E-324	500.4509972	250.2249986	99.851	0	0	0	0	0	0	0
2:24:39	-140.3587544	3414.880658	14.16959636	13.55454934	17.00368379	7.074470786	6.811510346	50.07315626	998.961004	28.60439805	3352.023475	9.88131291682493E-324	500.4509986	250.2249993	99.851	0	0	0	0	0	0	0
2:24:39	-140.3587544	3414.880658	14.16959636	13.55454934	17.00368379	7.074470786	6.811510346	50.07315626	998.961004	28.60439805	3352.023475	9.88131291682493E-324	500.4509986	250.2249993	99.851	0	0	0	0	0	0	0
2:24:39	34.70104432	3406.314417	13.99386422	13.72643089	16.95009127	7.031320667	6.85416083	50.09120384	998.8635149	28.60144115	3352.602854	9.88131291682493E-324	500.4509995	250.2249998	99.851	0	0	0	0	0	0	0
2:24:39	34.70104432	3406.314417	13.99386422	13.72643089	16.95009127	7.031320667	6.85416083	50.09120384	998.8635149	28.60144115	3352.602854	9.88131291682493E-324	500.4509995	250.2249998	99.851	0	0	0	0	0	0	0
2:24:39	-178.5084813	3398.795814	14.19854648	13.87614861	16.91625473	6.993684182	6.871210345	50.09549637	998.8403276	28.60073787	3352.897813	9.88131291682493E-324	500.4509998	250.2249999	99.851	0	0	0	0	0	0	0
2:24:39	-178.5084813	3398.795814	14.19854648	13.87614861	16.91625473	6.993684182	6.871210345	50.09549637	998.8403276	28.60073787	3352.897813	9.88131291682493E-324	500.4509998	250.2249999	99.851	0	0	0	0	0	0	0
2:24:39	-333.4368704	3393.945113	14.2749518	14.07188409	16.87921042	6.969414301	6.883323697	50.09769414	998.8284557	28.60037779	3353.152624	9.88131291682493E-324	500.4509999	250.2249999	99.851	0	0	0	0	0	0	0
2:24:39	-333.4368704	3393.945113	14.2749518	14.07188409	16.87921042	6.969414301	6.883323697	50.09769414	998.8284557	28.60037779	3353.152624	9.88131291682493E-324	500.4509999	250.2249999	99.851	0	0	0	0	0	0	0
2:24:39	-190.5870371	3390.194992	14.37092915	14.07792582	16.85385467	6.950585153	6.888967166	50.09852425	998.8239717	28.60024179	3353.30832	9.88131291682493E-324	500.4509999	250.225	99.851	0	0	0	0	0	0	0
2:24:39	-160.678747	3384.405124	14.25671572	14.11159402	16.82046159	6.921523598	6.893991189	50.09924442	998.8200815	28.60012379	3353.505156	9.88131291682493E-324	500.451	250.225	99.851	0	0	0	0	0	0	0
2:24:39	-164.6410381	3380.128159	14.21357806	13.92414017	16.79985542	6.900135103	6.894874361	50.09951643	998.8186122	28.60007923	3353.61866	9.88131291682493E-324	500.451	250.225	99.851	0	0	0	0	0	0	0
2:24:39	-164.6410381	3380.128159	14.21357806	13.92414017	16.79985542	6.900135103	6.894874361	50.09951643	998.8186122	28.60007923	3353.61866	9.88131291682493E-324	500.451	250.225	99.851	0	0	0	0	0	0	0
2:24:39	104.6676156	3378.147822	14.25800996	13.98336971	16.77990747	6.890206466	6.894359591	50.09969051	998.8176718	28.60005071	3353.714182	9.88131291682493E-324	500.451	250.225	99.851	0	0	0	0	0	0	0
2:24:39	-161.291846	3372.307766	14.15236637	14.01215661	16.75994078	6.860932138	6.892350138	50.09980193	998.8170699	28.60003245	3353.796957	9.88131291682493E-324	500.451	250.225	99.851	0	0	0	0	0	0	0
2:24:39	-57.76098515	3367.092024	14.25825958	14.03156019	16.73284968	6.834973255	6.887243271	50.09989859	998.8165478	28.60001662	3353.888946	9.88131291682493E-324	500.451	250.225	99.851	0	0	0	0	0	0	0
2:24:39	-57.76098515	3367.092024	14.25825958	14.03156019	16.73284968	6.834973255	6.887243271	50.09989859	998.8165478	28.60001662	3353.888946	9.88131291682493E-324	500.451	250.225	99.851	0	0	0	0	0	0	0
2:24:39	-322.8593505	3363.186615	14.11576613	13.90939852	16.71586379	6.815502883	6.882555693	50.0999351	998.8163506	28.60001063	3353.702085	9.88131291682493E-324	500.451	250.225	99.851	0	0	0	0	0	0	0
2:24:39	-447.0545315	3355.662699	14.01048026	13.66770804	16.69427426	6.777841476	6.873500515	50.09996677	998.8161795	28.60000544	3350.80662	9.88131291682493E-324	500.451	250.225	99.851	0	0	0	0	0	0	0
2:24:39	-447.0545315	3355.662699	14.01048026	13.66770804	16.69427426	6.777841476	6.873500515	50.09996677	998.8161795	28.60000544	3350.80662	9.88131291682493E-324	500.451	250.225	99.851	0	0	0	0	0	0	0
2:24:39	-104.5613001	3355.692487	14.07966737	13.77113315	16.68013553	6.777978545	6.86636033	50.09997873	998.8161149	28.60000348	3348.292157	9.88131291682493E-324	500.451	250.225	99.851	0	0	0	0	0	0	0
2:24:39	-300.0830721	3351.695152	13.99874711	13.67264521	16.66848674	6.758066269	6.859110611	50.09998639	998.8160735	28.60000223	3346.56614	9.88131291682493E-324	500.451	250.225	99.851	0	0	0	0	0	0	0
2:24:39	-416.0754061	3347.418217	13.88175815	13.41041294	16.65759151	6.736682412	6.850870791	50.09999129	998.8160471	28.60000143	3344.01345	9.88131291682493E-324	500.451	250.225	99.851	0	0	0	0	0	0	0
2:24:39	-119.6555679	3345.373807	13.77270017	12.90648342	16.64430285	6.726365395	6.837501845	50.09999554	1001.387784	28.60000073	3341.60755	9.88131291682493E-324	500.451	250.225	99.851	0	0	0	0	0	0	0
2:24:40	-119.6555679	3345.373807	13.77270017	12.90648342	16.64430285	6.726365395	6.837501845	50.09999554	1001.387784	28.60000073	3341.60755	9.88131291682493E-324	500.451	250.225	99.851	0	0	0	0	0	0	0
2:24:40	-230.5842035	3342.232037	13.70328811	13.29846939	16.63647383	6.710793853	6.828761181	50.09999715	1002.359142	28.60000047	3339.821632	9.88131291682493E-324	500.451	250.225	99.851	0	0	0	0	0	0	0
2:24:40	-230.5842035	3342.232037	13.70328811	13.29846939	16.63647383	6.710793853	6.828761181	50.09999715	1002.359142	28.60000047	3339.821632	9.88131291682493E-324	500.451	250.225	99.851	0	0	0	0	0	0	0
2:24:40	-183.8503956	3337.327003	13.66797249	13.41604725	16.61184902	6.68634269	6.806062864	50.16723106	1003.520143	28.60000015	3334.304489	9.88131291682493E-324	503.0474998	251.5232499	99.85301696	0	0	0	0	0	0	0
2:24:40	-365.1703226	3333.95493	13.79460191	13.65114419	16.5984347	6.669319457	6.791464186	50.18322231	1003.796281	28.60000008	3329.928194	9.88131291682493E-324	503.6650639	251.832032	99.85349668	0	0	0	0	0	0	0
2:24:40	-365.1703226	3333.95493	13.79460191	13.65114419	16.5984347	6.669319457	6.791464186	50.18322231	1003.796281	28.60000008	3329.928194	9.88131291682493E-324	503.6650639	251.832032	99.85349668	0	0	0	0	0	0	0
2:24:40	-334.8927664	3332.055955	13.71730523	13.43105228	16.59007821	6.659764453	6.782217079	50.18926228	1003.90058	28.60000005	3328.181644	9.88131291682493E-324	503.8983209	251.9486605	99.85367788	0	0	0	0	0	0	0
2:24:40	-207.8402905	3330.292251	13.65327534	13.13459346	16.58049005	6.65100925	6.772538931	50.19312786	1003.967331	28.60000003	3326.716252	9.88131291682493E-324	504.0476054	252.0233027	99.85379384	0	0	0	0	0	0	0
2:24:40	-350.7930659	3327.286841	13.65817622	13.04237982	16.57383363	6.63592592	6.763224916	50.19560183	1004.010052	28.60000002	3324.106362	9.88131291682493E-324	504.1431474	252.0710737	99.85386806	0	0	0	0	0	0	0
2:24:40	-350.7930659	3327.286841	13.65817622	13.04237982	16.57383363	6.63592592	6.763224916	50.19560183	1004.010052	28.60000002	3324.106362	9.88131291682493E-324	504.1431474	252.0710737	99.85386806	0	0	0	0	0	0	0
2:24:40	-430.7746418	3324.580926	13.46672222	12.98062647	16.56206682	6.622330071	6.748771157	50.19774814	1004.047115	28.60000001	3320.043449	9.88131291682493E-324	504.2260355	252.1125177	99.85393245	0	0	0	0	0	0	0
2:24:40	-227.3921707	3324.307673	13.46406222	13.03848094	16.55332277	6.621051245	6.73957354	50.19855881	1004.061113	28.60000001	3318.519687	9.88131291682493E-324	504.2573427	252.1281714	99.85395677	0	0	0	0	0	0	0
2:24:40	-227.3921707	3324.307673	13.46406222	13.03848094	16.55332277	6.621051245	6.73957354	50.19855881	1004.061113	28.60000001	3318.519687	9.88131291682493E-324	504.2573427	252.1281714	99.85395677	0	0	0	0	0	0	0
2:24:40	10.02445074	3322.978311	13.41995982	13.1229478	16.54592657	6.614432797	6.730047066	50.19907764	1004.070073	28.6	3316.72836	9.88131291682493E-324	504.2773793	252.1381897	99.85397233	0	0	0	0	0	0	0
2:24:40	191.1475828	3322.846799	13.33795543	13.09466927	16.5358424	6.613685592	6.717048098	50.19952775	1004.077845	28.6	3314.297544	9.88131291682493E-324	504.2947622	252.1468811	99.85398583	0	0	0	0	0	0	0
2:24:40	191.1475828	3322.846799	13.33795543	13.09466927	16.5358424	6.613685592	6.717048098	50.19952775	1004.077845	28.6	3314.297544	9.88131291682493E-324	504.2947622	252.1468811	99.85398583	0	0	0	0	0	0	0
2:24:40	115.3460104	3320.490225	13.35416118	13.25302267	16.52471931	6.601951023	6.703928626	50.19975821	1004.081825	28.6	3313.074239	9.88131291682493E-324	504.3036623	252.1513311	99.85399275	0	0	0	0	0	0	0
2:24:40	-55.83363336	3318.096264	13.30382316	13.13273451	16.51914036	6.589928655	6.695594321	50.19984525	1004.083328	28.6	3312.619833	9.88131291682493E-324	504.3070238	252.1530119	99.85399536	0	0	0	0	0	0	0
2:24:40	-55.83363336	3318.096264	13.30382316	13.13273451	16.51914036	6.589928655	6.695594321	50.19984525	1004.083328	28.6	3312.619833	9.88131291682493E-324	504.3070238	252.1530119	99.85399536	0	0	0	0	0	0	0
2:24:40	3.691314652	3315.746689	13.28656682	12.92135008	16.50936983	6.578234339	6.686780365	50.19990096	1004.08429	28.6	3311.658093	9.88131291682493E-324	504.3091753	252.1540876	99.85399703	0	0	0	0	0	0	0
2:24:40	254.0799131	3315.650729	13.30129021	13.07546724	16.49662935	6.577783982	6.674559547	50.19994929	1004.085124	28.6	3310.45628	9.88131291682493E-324	504.3110417	252.1550209	99.85399848	0	0	0	0	0	0	0
2:24:40	-24.85245561	3313.611906	13.23610574	12.80245904	16.49076279	6.567581748	6.66631811	50.19996755	1004.08544	28.6	3309.380819	9.88131291682493E-324	504.3117467	252.1553734	99.85399903	0	0	0	0	0	0	0
2:24:40	-24.85245561	3313.611906	13.23610574	12.80245904	16.49076279	6.567581748	6.66631811	50.19996755	1004.08544	28.6	3309.380819	9.88131291682493E-324	504.3117467	252.1553734	99.85399903	0	0	0	0	0	0	0
2:24:40	-135.0719693	3311.509184	13.32952614	12.95664303	16.48302255	6.557097855	6.654850872	50.19998338	1004.085713	28.6	3308.079923	9.88131291682493E-324	504.3123583	252.1556792	99.8539995	0	0	0	0	0	0	0
2:24:40	-135.0719693	3311.509184	13.32952614	12.95664303	16.48302255	6.557097855	6.654850872	50.19998338	1004.085713	28.6	3308.079923	9.88131291682493E-324	504.3123583	252.1556792	99.8539995	0	0	0	0	0	0	0
2:24:40	-151.8385403	3309.837118	13.33321673	13.22065154	16.47697443	6.548622627	6.646864558	50.19998937	1004.085816	28.6	3306.525391	9.88131291682493E-324	504.3125893	252.1557947	99.85399968	0	0	0	0	0	0	0
2:24:40	128.7341153	3310.080692	13.25699096	12.80759759	16.46964291	6.549814785	6.635946654	50.19999456	1004.085906	28.6	3305.037192	9.88131291682493E-324	504.3127897	252.1558949	99.85399984	0	0	0	0	0	0	0
2:24:40	128.7341153	3310.080692	13.25699096	12.80759759	16.46964291	6.549814785	6.635946654	50.19999456	1004.085906	28.6	3305.037192	9.88131291682493E-324	504.3127897	252.1558949	99.85399984	0	0	0	0	0	0	0
2:24:40	108.5328751	3309.736554	13.26275537	12.93693796	16.46133717	6.54809717	6.625188687	50.19999721	1002.870232	28.6	3304.234634	9.88131291682493E-324	504.3128923	252.1559462	99.85399992	0	0	0	0	0	0	0
2:24:40	-10.71191996	3305.928715	13.38108344	13.0950803	16.45625579	6.529022189	6.61836076	50.19999822	1002.092188	28.6	3301.464286	9.88131291682493E-324	504.3129311	252.1559655	99.85399995	0	0	0	0	0	0	0
2:24:41	-10.71191996	3305.928715	13.38108344	13.0950803	16.45625579	6.529022189	6.61836076	50.19999822	1002.092188	28.6	3301.464286	9.88131291682493E-324	504.3129311	252.1559655	99.85399995	0	0	0	0	0	0	0
2:24:41	-110.8282288	3304.633218	13.2724534	12.86457139	16.4496037	6.522534201	6.611270886	50.21999886	1001.594241	28.6	3298.407303	9.88131291682493E-324	504.3129559	252.155978	99.85399997	0	0	0	0	0	0	0
2:24:41	-110.8282288	3304.633218	13.2724534	12.86457139	16.4496037	6.522534201	6.611270886	50.21999886	1001.594241	28.6	3298.407303	9.88131291682493E-324	504.3129559	252.155978	99.85399997	0	0	0	0	0	0	0
2:24:41	128.1566589	3304.857599	13.17472014	12.87669255	16.4426371	6.523601511	6.601162694	50.25903942	1001.162243	28.6	3295.777011	9.88131291682493E-324	504.3129774	252.1559887	99.85399998	0	0	0	0	0	0	0
2:24:41	310.4076217	3304.770584	13.25290089	12.86816323	16.43824774	6.523304967	6.594544124	50.27378523	1000.999076	28.6	3294.800687	9.88131291682493E-324	504.3129856	252.1559928	99.85399999	0	0	0	0	0	0	0
2:24:41	270.7173979	3304.712734	13.25825657	12.90850447	16.43383855	6.523035179	6.588708239	50.28322254	1000.894648	28.6	3294.18944	9.88131291682493E-324	504.3129908	252.1559954	99.85399999	0	0	0	0	0	0	0
2:24:41	270.7173979	3304.712734	13.25825657	12.90850447	16.43383855	6.523035179	6.588708239	50.28322254	1000.894648	28.6	3294.18944	9.88131291682493E-324	504.3129908	252.1559954	99.85399999	0	0	0	0	0	0	0
2:24:41	353.3341346	3303.697189	13.1030042	12.63756286	16.43001668	6.517982514	6.582813273	50.28926243	1000.827815	28.6	3293.807881	9.88131291682493E-324	504.3129941	252.155997	99.854	0	0	0	0	0	0	0
2:24:41	103.8702369	3300.160337	13.10161015	12.48233618	16.42022454	6.483167047	6.572688396	50.29450236	1000.769833	28.6	3293.365779	9.88131291682493E-324	504.312997	252.1559985	99.854	0	0	0	0	0	0	0
2:24:41	65.23383164	3298.525696	13.0599505	12.50441516	16.4154637	6.40710691	6.562320573	50.29648151	1000.747933	28.6	3292.876099	9.88131291682493E-324	504.3129981	252.155999	99.854	0	0	0	0	0	0	0
2:24:41	103.0092522	3297.311045	13.02684832	12.5741857	16.41241677	6.257788423	6.542205167	50.29774817	1000.733917	28.6	3291.544583	9.88131291682493E-324	504.3129988	252.1559994	99.854	0	0	0	0	0	0	0
2:24:41	103.0092522	3297.311045	13.02684832	12.5741857	16.41241677	6.257788423	6.542205167	50.29774817	1000.733917	28.6	3291.544583	9.88131291682493E-324	504.3129988	252.1559994	99.854	0	0	0	0	0	0	0
2:24:41	203.7843132	3295.422687	12.80853834	12.46917508	16.41288539	5.940363672	6.491337045	50.29884706	1000.721758	28.6	3290.257347	9.88131291682493E-324	504.3129994	252.1559997	99.854	0	0	0	0	0	0	0
2:24:41	179.8125204	3293.94232	12.61646454	12.35639205	16.41840665	5.64811275	6.432575709	50.29926212	1000.717165	28.6	3289.458502	9.88131291682493E-324	504.3129996	252.1559998	99.854	0	0	0	0	0	0	0
2:24:41	179.8125204	3293.94232	12.61646454	12.35639205	16.41840665	5.64811275	6.432575709	50.29926212	1000.717165	28.6	3289.458502	9.88131291682493E-324	504.3129996	252.1559998	99.854	0	0	0	0	0	0	0
2:24:41	311.5506931	3294.342045	12.4486173	12.26593091	16.42538025	5.35047216	6.360648454	50.29952776	1000.714226	28.6	3288.736841	9.88131291682493E-324	504.3129997	252.1559999	99.854	0	0	0	0	0	0	0
2:24:41	311.5506931	3294.342045	12.4486173	12.26593091	16.42538025	5.35047216	6.360648454	50.29952776	1000.714226	28.6	3288.736841	9.88131291682493E-324	504.3129997	252.1559999	99.854	0	0	0	0	0	0	0
2:24:41	155.4957869	3291.873911	12.25624406	12.01666063	16.44163469	4.821601746	6.209036008	50.29975821	1000.711675	28.6	3287.540567	9.88131291682493E-324	504.3129999	252.1559999	99.854	0	0	0	0	0	0	0
2:24:41	19.21769887	3292.863138	12.27162896	12.14750624	16.46138896	4.304324094	6.023618436	50.2998762	1000.71037	28.6	3286.945418	9.88131291682493E-324	504.3129999	252.156	99.854	0	0	0	0	0	0	0
2:24:41	19.21769887	3292.863138	12.27162896	12.14750624	16.46138896	4.304324094	6.023618436	50.2998762	1000.71037	28.6	3286.945418	9.88131291682493E-324	504.3129999	252.156	99.854	0	0	0	0	0	0	0
2:24:41	69.86768728	3292.905489	12.02568253	11.80948399	16.48140894	3.92508742	5.869635799	50.29992077	1000.709877	28.6	3286.737948	9.88131291682493E-324	504.313	252.156	99.854	0	0	0	0	0	0	0
2:24:41	116.9135599	3295.528393	11.76487682	11.48018976	16.50206172	3.569935949	5.709006912	50.29994929	1000.709561	28.6	3286.621646	9.88131291682493E-324	504.313	252.156	99.854	0	0	0	0	0	0	0
2:24:41	73.54904665	3298.191985	11.40300093	11.12724916	16.5429116	2.998831206	5.427203539	50.29997404	1000.709287	28.6	3286.555603	9.88131291682493E-324	504.313	252.156	99.854	0	0	0	0	0	0	0
2:24:41	73.54904665	3298.191985	11.40300093	11.12724916	16.5429116	2.998831206	5.427203539	50.29997404	1000.709287	28.6	3286.555603	9.88131291682493E-324	504.313	252.156	99.854	0	0	0	0	0	0	0
2:24:41	337.6844299	3300.33931	10.9897206	10.86355946	16.57638342	2.630851972	5.229090265	50.29998338	1000.709184	28.6	3286.554666	9.88131291682493E-324	504.313	252.156	99.854	0	0	0	0	0	0	0
2:24:41	213.5213951	3301.698959	10.69510118	10.38571805	16.61504539	2.236265262	5.003417769	50.29998937	1000.709118	28.6	3286.580906	9.88131291682493E-324	504.313	252.156	99.854	0	0	0	0	0	0	0
2:24:41	213.5213951	3301.698959	10.69510118	10.38571805	16.61504539	2.236265262	5.003417769	50.29998937	1000.709118	28.6	3286.580906	9.88131291682493E-324	504.313	252.156	99.854	0	0	0	0	0	0	0
2:24:41	361.8028929	3305.789774	10.50334476	10.53233955	16.65274905	1.881689768	4.781867372	50.29999319	1000.709075	28.6	3286.6265	9.88131291682493E-324	504.313	252.156	99.854	0	0	0	0	0	0	0
2:24:41	262.8845657	3314.184816	9.913922012	9.712289482	16.74414201	1.146623329	4.285270476	50.29999721	1001.924751	28.6	3286.791224	9.88131291682493E-324	504.313	252.156	99.854	0	0	0	0	0	0	0
2:24:41	262.8845657	3314.184816	9.913922012	9.712289482	16.74414201	1.146623329	4.285270476	50.29999721	1001.924751	28.6	3286.791224	9.88131291682493E-324	504.313	252.156	99.854	0	0	0	0	0	0	0
2:24:42	332.5919621	3319.725082	9.727470088	9.692545268	16.79269089	0.80939893	4.037653104	50.29999822	1002.702801	28.6	3286.899583	9.88131291682493E-324	504.313	252.156	99.854	0	0	0	0	0	0	0
2:24:42	175.4633757	3326.089853	9.452460856	9.588308972	16.84852217	0.452295315	3.766497987	50.19999886	1003.200752	28.6	3287.048733	9.88131291682493E-324	503.5924	251.7958	99.8534	0	0	0	0	0	0	0
2:24:42	175.4633757	3326.089853	9.452460856	9.588308972	16.84852217	0.452295315	3.766497987	50.19999886	1003.200752	28.6	3287.048733	9.88131291682493E-324	503.5924	251.7958	99.8534	0	0	0	0	0	0	0
2:24:42	278.60191	3344.070438	8.899450533	8.932791804	16.9995087	-0.399802431	3.07999038	49.93107163	1003.795922	28.6	3287.530353	9.88131291682493E-324	501.6545048	250.8271213	99.85178643	0	0	0	0	0	0	0
2:24:42	108.3014819	3356.010808	8.622350673	8.726725404	17.09314046	-0.877146845	2.671059075	49.86710867	1003.93748	28.6	3287.894261	9.88131291682493E-324	501.1935865	250.5967261	99.85140265	0	0	0	0	0	0	0
2:24:42	108.3014819	3356.010808	8.622350673	8.726725404	17.09314046	-0.877146845	2.671059075	49.86710867	1003.93748	28.6	3287.894261	9.88131291682493E-324	501.1935865	250.5967261	99.85140265	0	0	0	0	0	0	0
2:24:42	183.2966547	3371.94415	8.230459545	8.229995407	17.19898391	-1.338507184	2.238174246	49.83435964	1004.009958	28.6	3288.361277	9.88131291682493E-324	500.9575963	250.4787638	99.85120616	0	0	0	0	0	0	0
2:24:42	183.2966547	3371.94415	8.230459545	8.229995407	17.19898391	-1.338507184	2.238174246	49.83435964	1004.009958	28.6	3288.361277	9.88131291682493E-324	500.9575963	250.4787638	99.85120616	0	0	0	0	0	0	0
2:24:42	174.088939	3380.244976	8.039174109	7.96095706	17.2695097	-1.638444598	1.957311518	49.82199017	1004.037333	28.6	3288.701658	9.88131291682493E-324	500.8684616	250.4342088	99.85113194	0	0	0	0	0	0	0
2:24:42	342.287961	3391.649225	7.971551429	8.204572519	17.34168621	-1.933724543	1.659319371	49.81407371	1004.054853	28.6	3289.110541	9.88131291682493E-324	500.8114154	250.4056936	99.85108444	0	0	0	0	0	0	0
2:24:42	406.880636	3407.978779	7.782666332	7.767413129	17.44707934	-2.335770966	1.239435518	49.80720574	1004.070053	28.6	3289.757893	9.88131291682493E-324	500.7619247	250.3809551	99.85104323	0	0	0	0	0	0	0
2:24:42	406.880636	3407.978779	7.782666332	7.767413129	17.44707934	-2.335770966	1.239435518	49.80720574	1004.070053	28.6	3289.757893	9.88131291682493E-324	500.7619247	250.3809551	99.85104323	0	0	0	0	0	0	0
2:24:42	392.5246471	3418.782419	7.605986452	7.815224403	17.52109078	-2.610933418	0.943798732	49.80461167	1004.075794	28.6	3290.275291	9.88131291682493E-324	500.7432318	250.3716113	99.85102767	0	0	0	0	0	0	0
2:24:42	528.0007741	3431.210068	7.56079133	7.617023618	17.5892581	-2.848437388	0.668231188	49.80295147	1004.079468	28.6	3290.798147	9.88131291682493E-324	500.7312684	250.3656312	99.85101771	0	0	0	0	0	0	0
2:24:42	475.8568954	3443.030403	7.538906451	7.504695115	17.65992518	-3.079479928	0.39362796	49.80188894	1004.08182	28.6	3291.372374	9.88131291682493E-324	500.7236117	250.361804	99.85101133	0	0	0	0	0	0	0
2:24:42	475.8568954	3443.030403	7.538906451	7.504695115	17.65992518	-3.079479928	0.39362796	49.80188894	1004.08182	28.6	3291.372374	9.88131291682493E-324	500.7236117	250.361804	99.85101133	0	0	0	0	0	0	0
2:24:42	517.3955225	3458.541191	7.200096103	7.128779899	17.77035369	-3.420477723	-0.023038484	49.80096714	1004.08386	28.6	3292.340351	9.88131291682493E-324	500.7169692	250.3584836	99.8510058	0	0	0	0	0	0	0
2:24:42	551.4827344	3470.363962	7.236581506	7.192219135	17.84026636	-3.611545743	-0.28694463	49.80061897	1004.08463	28.6	3293.016825	9.88131291682493E-324	500.7144603	250.3572295	99.85100371	0	0	0	0	0	0	0
2:24:42	551.4827344	3470.363962	7.236581506	7.192219135	17.84026636	-3.611545743	-0.28694463	49.80061897	1004.08463	28.6	3293.016825	9.88131291682493E-324	500.7144603	250.3572295	99.85100371	0	0	0	0	0	0	0
2:24:42	398.508488	3489.006229	7.262473731	7.558496197	17.95388838	-3.86076742	-0.680547651	49.80031691	1004.085299	28.6	3294.155766	9.88131291682493E-324	500.7122837	250.3561415	99.8510019	0	0	0	0	0	0	0
2:24:42	271.4039779	3507.491845	7.17585855	7.299222053	18.07265485	-4.052216919	-1.055544397	49.80016226	1004.085641	28.6	3295.412256	9.88131291682493E-324	500.7111692	250.3555845	99.85100097	0	0	0	0	0	0	0
2:24:42	271.4039779	3507.491845	7.17585855	7.299222053	18.07265485	-4.052216919	-1.055544397	49.80016226	1004.085641	28.6	3295.412256	9.88131291682493E-324	500.7111692	250.3555845	99.85100097	0	0	0	0	0	0	0
2:24:42	152.6682367	3526.346633	7.171471578	7.253113691	18.17957528	-4.158935063	-1.392070731	49.80008308	1004.085816	28.6	3296.715707	9.88131291682493E-324	500.7105987	250.3552992	99.8510005	0	0	0	0	0	0	0
2:24:42	51.74007146	3538.892405	7.12610181	7.061112762	18.25188818	-4.12267844	-1.607045268	49.80005317	1004.085882	28.6	3297.705893	9.88131291682493E-324	500.7103831	250.3551915	99.85100032	0	0	0	0	0	0	0
2:24:42	51.74007146	3538.892405	7.12610181	7.061112762	18.25188818	-4.12267844	-1.607045268	49.80005317	1004.085882	28.6	3297.705893	9.88131291682493E-324	500.7103831	250.3551915	99.85100032	0	0	0	0	0	0	0
2:24:42	395.7415257	3554.437419	7.380905158	7.331912168	18.31504844	-3.973714202	-1.789188972	49.80003403	1004.085925	28.6	3298.679771	9.88131291682493E-324	500.7102452	250.3551226	99.8510002	0	0	0	0	0	0	0
2:24:42	540.2181012	3575.964471	7.746935441	7.51661103	18.3992008	-3.544021671	-2.008592753	49.80001742	1003.760561	28.62	3300.353859	9.88131291682493E-324	500.7101255	250.3550628	99.8510001	0	0	0	0	0	0	0
2:24:42	757.4689848	3588.823741	8.023918682	7.928591059	18.44332851	-3.19193387	-2.109019362	49.80001115	1003.291999	28.6488	3301.43739	9.88131291682493E-324	500.7100803	250.3550402	99.85100007	0	0	0	0	0	0	0
2:24:43	757.4689848	3588.823741	8.023918682	7.928591059	18.44332851	-3.19193387	-2.109019362	49.80001115	1003.291999	28.6488	3301.43739	9.88131291682493E-324	500.7100803	250.3550402	99.85100007	0	0	0	0	0	0	0
2:24:43	477.4814702	3600.080874	8.650307957	8.657698278	18.47721025	-2.802637677	-2.173252392	49.80000714	1002.99212	28.667232	3302.580249	9.88131291682493E-324	500.7100514	250.3550257	99.85100004	0	0	0	0	0	0	0
2:24:43	165.8590408	3612.7828	9.180437674	8.794749518	18.51789965	-2.17675849	-2.201217225	49.84880365	1002.731957	28.68322278	3304.427432	9.88131291682493E-324	500.7100263	250.3550132	99.85100002	0	0	0	0	0	0	0
2:24:43	165.8590408	3612.7828	9.180437674	8.794749518	18.51789965	-2.17675849	-2.201217225	49.84880365	1002.731957	28.68322278	3304.427432	9.88131291682493E-324	500.7100263	250.3550132	99.85100002	0	0	0	0	0	0	0
2:24:43	-120.9066103	3630.493042	10.1362023	9.634296802	18.54405256	-1.082289822	-2.08479342	49.88322398	1002.548443	28.69450244	3307.609203	9.88131291682493E-324	500.7100086	250.3550043	99.85100001	0	0	0	0	0	0	0
2:24:43	-120.9066103	3630.493042	10.1362023	9.634296802	18.54405256	-1.082289822	-2.08479342	49.88322398	1002.548443	28.69450244	3307.609203	9.88131291682493E-324	500.7100086	250.3550043	99.85100001	0	0	0	0	0	0	0
2:24:43	-21.21607061	3635.838227	10.48612947	9.864429953	18.54555364	-0.645665486	-1.989507789	49.88926335	1002.516243	28.69648156	3308.89201	9.88131291682493E-324	500.7100055	250.3550028	99.851	0	0	0	0	0	0	0
2:24:43	-48.24640519	3640.727825	10.88768286	10.50083517	18.53823433	-0.187585911	-1.860084985	49.89312854	1002.495636	28.6977482	3310.250686	9.88131291682493E-324	500.7100035	250.3550018	99.851	0	0	0	0	0	0	0
2:24:43	-48.24640519	3640.727825	10.88768286	10.50083517	18.53823433	-0.187585911	-1.860084985	49.89312854	1002.495636	28.6977482	3310.250686	9.88131291682493E-324	500.7100035	250.3550018	99.851	0	0	0	0	0	0	0
2:24:43	296.3416085	3647.672494	11.44168562	11.03572361	18.51943998	0.467020013	-1.634883512	49.89648181	1002.477757	28.69884708	3312.209775	9.88131291682493E-324	500.7100018	250.3550009	99.851	0	0	0	0	0	0	0
2:24:43	97.84538947	3645.573476	11.5628388	11.37790311	18.50460158	0.888572809	-1.448605448	49.89774836	1002.471005	28.69926213	3313.580936	9.88131291682493E-324	500.7100012	250.3550006	99.851	0	0	0	0	0	0	0
2:24:43	97.84538947	3645.573476	11.5628388	11.37790311	18.50460158	0.888572809	-1.448605448	49.89774836	1002.471005	28.69926213	3313.580936	9.88131291682493E-324	500.7100012	250.3550006	99.851	0	0	0	0	0	0	0
2:24:43	115.3286474	3645.57422	11.93090147	11.38851039	18.47772401	1.496197278	-1.152469989	49.89884716	1002.465146	28.69962221	3315.530695	9.88131291682493E-324	500.7100006	250.3550003	99.851	0	0	0	0	0	0	0
2:24:43	108.1551743	3644.625741	12.17465694	11.37868665	18.45378337	1.904326258	-0.924220793	49.89926218	1002.462934	28.69975821	3316.883165	9.88131291682493E-324	500.7100004	250.3550002	99.851	0	0	0	0	0	0	0
2:24:43	108.1551743	3644.625741	12.17465694	11.37868665	18.45378337	1.904326258	-0.924220793	49.89926218	1002.462934	28.69975821	3316.883165	9.88131291682493E-324	500.7100004	250.3550002	99.851	0	0	0	0	0	0	0
2:24:43	-60.20752842	3642.921634	12.34338044	11.61267946	18.42962135	2.287248805	-0.695461308	49.8995278	1002.461518	28.69984526	3318.162546	9.88131291682493E-324	500.7100002	250.3550001	99.851	0	0	0	0	0	0	0
2:24:43	176.0204174	3639.916293	12.63003479	11.94066788	18.38744613	2.885951388	-0.308476189	49.89975823	1002.460289	28.69992077	3320.161759	9.88131291682493E-324	500.7100001	250.3550001	99.851	0	0	0	0	0	0	0
2:24:43	30.35438717	3637.071107	12.95930226	12.35458744	18.35628553	3.246048888	-0.056744761	49.89984527	1002.459825	28.69994929	3321.390966	9.88131291682493E-324	500.7100001	250.355	99.851	0	0	0	0	0	0	0
2:24:43	30.35438717	3637.071107	12.95930226	12.35458744	18.35628553	3.246048888	-0.056744761	49.89984527	1002.459825	28.69994929	3321.390966	9.88131291682493E-324	500.7100001	250.355	99.851	0	0	0	0	0	0	0
2:24:43	-47.29525777	3632.797159	13.21636276	12.52838877	18.30235419	3.797233031	0.353106682	49.89992078	1002.459422	28.69997404	3323.280159	9.88131291682493E-324	500.71	250.355	99.851	0	0	0	0	0	0	0
2:24:43	81.89023503	3628.566582	13.30551217	12.55688881	18.26202668	4.13610914	0.624348277	49.8999493	1002.45927	28.69998338	3324.472581	9.88131291682493E-324	500.71	250.355	99.851	0	0	0	0	0	0	0
2:24:43	81.89023503	3628.566582	13.30551217	12.55688881	18.26202668	4.13610914	0.624348277	49.8999493	1002.45927	28.69998338	3324.472581	9.88131291682493E-324	500.71	250.355	99.851	0	0	0	0	0	0	0
2:24:43	141.0435104	3622.700052	13.51052779	12.94132884	18.21461708	4.476389849	0.916942897	49.89996755	1002.459173	28.69998937	3325.704852	9.88131291682493E-324	500.71	250.355	99.851	0	0	0	0	0	0	0
2:24:43	-84.25099467	3614.514723	13.94585423	13.40272837	18.14470794	4.941711603	1.335810763	49.89998339	1002.459089	28.69999456	3327.407468	9.88131291682493E-324	500.71	250.355	99.851	0	0	0	0	0	0	0
2:24:43	-84.25099467	3614.514723	13.94585423	13.40272837	18.14470794	4.941711603	1.335810763	49.89998339	1002.459089	28.69999456	3327.407468	9.88131291682493E-324	500.71	250.355	99.851	0	0	0	0	0	0	0
2:24:43	-314.8783253	3604.358066	14.27227736	13.73898892	18.06816247	5.393436341	1.775263111	49.89999149	1002.459045	28.69999721	3329.10916	9.88131291682493E-324	500.71	250.355	99.851	0	0	0	0	0	0	0
2:24:43	-287.0405682	3597.199122	14.44145751	13.81927291	18.01406398	5.668679258	2.058128391	49.89999456	1002.459029	28.69999822	3330.167822	9.88131291682493E-324	500.71	250.355	99.851	0	0	0	0	0	0	0
2:24:43	-287.0405682	3597.199122	14.44145751	13.81927291	18.01406398	5.668679258	2.058128391	49.89999456	1002.459029	28.69999822	3330.167822	9.88131291682493E-324	500.71	250.355	99.851	0	0	0	0	0	0	0
2:24:44	-351.8690608	3535.872892	15.19654284	14.86123212	17.61109086	7.240098589	4.001173762	49.98322254	1003.333149	28.69999992	3336.757072	9.88131291682493E-324	501.7835739	250.891787	99.85183223	0	0	0	0	0	0	0
2:24:44	-472.2056789	3525.656571	15.24766742	15.08978856	17.55981815	7.347143097	4.249631208	49.98926243	1003.351455	28.69999995	3337.517766	9.88131291682493E-324	501.8614873	250.9307437	99.85189263	0	0	0	0	0	0	0
2:24:44	-501.3285876	3512.2943	15.14817372	14.94941974	17.48957889	7.417305265	4.606563178	49.99450236	1003.367337	28.69999997	3338.6208	9.88131291682493E-324	501.9290815	250.9645408	99.85194502	0	0	0	0	0	0	0
2:24:44	-479.9664961	3503.495232	15.01719118	14.78898863	17.44713049	7.42507537	4.818560434	49.99648151	1003.373336	28.69999998	3339.286872	9.88131291682493E-324	501.9546122	250.9773061	99.85196482	0	0	0	0	0	0	0
2:24:44	-366.1616775	3495.050029	15.05476235	14.89163273	17.40152351	7.415848237	5.021638678	49.99774817	1003.377175	28.69999999	3339.941838	9.88131291682493E-324	501.9709518	250.9854759	99.85197748	0	0	0	0	0	0	0
2:24:44	-189.5272349	3483.346223	14.71403033	14.29885196	17.34342804	7.385970297	5.284423003	49.99884706	1003.380506	28.69999999	3340.818445	9.88131291682493E-324	501.9851273	250.9925637	99.85198847	0	0	0	0	0	0	0
2:24:44	-189.5272349	3483.346223	14.71403033	14.29885196	17.34342804	7.385970297	5.284423003	49.99884706	1003.380506	28.69999999	3340.818445	9.88131291682493E-324	501.9851273	250.9925637	99.85198847	0	0	0	0	0	0	0
2:24:44	-504.6764003	3469.42829	14.77370353	14.3667562	17.28569116	7.331136792	5.518968578	49.9994097	1003.382211	28.7	3341.63734	9.88131291682493E-324	501.9923852	250.9961926	99.8519941	0	0	0	0	0	0	0
2:24:44	-504.6764003	3469.42829	14.77370353	14.3667562	17.28569116	7.331136792	5.518968578	49.9994097	1003.382211	28.7	3341.63734	9.88131291682493E-324	501.9923852	250.9961926	99.8519941	0	0	0	0	0	0	0
2:24:44	-609.9819362	3462.910266	14.67113026	14.09964397	17.25176234	7.304047547	5.65469989	49.99962221	1003.382855	28.7	3342.132818	9.88131291682493E-324	501.9951265	250.9975633	99.85199622	0	0	0	0	0	0	0
2:24:44	-609.9819362	3462.910266	14.67113026	14.09964397	17.25176234	7.304047547	5.65469989	49.99962221	1003.382855	28.7	3342.132818	9.88131291682493E-324	501.9951265	250.9975633	99.85199622	0	0	0	0	0	0	0
2:24:44	-97.79203785	3452.92152	14.41227095	13.92497897	17.19246905	7.260145875	5.893577875	49.99984526	1003.383531	28.7	3343.057074	9.88131291682493E-324	501.9980038	250.9990019	99.85199845	0	0	0	0	0	0	0
2:24:44	-71.61042423	3447.879733	14.41213341	13.79478654	17.16582019	7.23633336	5.99932984	49.99990096	1003.3837	28.7	3343.496327	9.88131291682493E-324	501.9987224	250.9993612	99.85199901	0	0	0	0	0	0	0
2:24:44	-71.61042423	3447.879733	14.41213341	13.79478654	17.16582019	7.23633336	5.99932984	49.99990096	1003.3837	28.7	3343.496327	9.88131291682493E-324	501.9987224	250.9993612	99.85199901	0	0	0	0	0	0	0
2:24:44	129.1710885	3443.833949	14.35248538	14.03246339	17.14256492	7.217013351	6.090651098	49.99993662	1003.383808	28.7	3343.89153	9.88131291682493E-324	501.9991824	250.9995912	99.85199937	0	0	0	0	0	0	0
2:24:44	46.21633664	3439.819367	14.31619064	14.00157657	17.12148155	7.197448544	6.174056702	49.99995943	1003.383877	28.7	3344.272739	9.88131291682493E-324	501.9994767	250.9997384	99.85199959	0	0	0	0	0	0	0
2:24:44	78.54169236	3436.10462	14.22895361	13.8534072	17.09599855	7.179389655	6.288197032	49.99997923	1003.383937	28.7	3344.832882	9.88131291682493E-324	501.9997321	250.999866	99.85199979	0	0	0	0	0	0	0
2:24:44	78.54169236	3436.10462	14.22895361	13.8534072	17.09599855	7.179389655	6.288197032	49.99997923	1003.383937	28.7	3344.832882	9.88131291682493E-324	501.9997321	250.999866	99.85199979	0	0	0	0	0	0	0
2:24:44	478.4989231	3434.185717	14.14017031	13.74898061	17.07959907	7.170009379	6.3538061	49.99998671	1003.38396	28.7	3345.177845	9.88131291682493E-324	501.9998285	250.9999143	99.85199987	0	0	0	0	0	0	0
2:24:44	167.0088326	3429.427143	14.2861752	13.94781407	17.05517073	7.146372802	6.443340723	49.99999319	1003.383979	28.7	3345.686192	9.88131291682493E-324	501.9999122	250.9999561	99.85199993	0	0	0	0	0	0	0
2:24:44	167.0088326	3429.427143	14.2861752	13.94781407	17.05517073	7.146372802	6.443340723	49.99999319	1003.383979	28.7	3345.686192	9.88131291682493E-324	501.9999122	250.9999561	99.85199993	0	0	0	0	0	0	0
2:24:44	-12.13578712	3424.545532	14.34847213	13.84068101	17.04142926	7.121998593	6.494378063	49.99999564	1003.383987	28.7	3345.997723	9.88131291682493E-324	501.9999438	250.9999719	99.85199996	0	0	0	0	0	0	0
2:24:44	9.270016246	3421.61286	14.34282216	13.85131584	17.02695473	7.1074791	6.54248196	49.99999721	1002.593432	28.664	3346.312143	9.88131291682493E-324	501.999964	250.999982	99.85199997	0	0	0	0	0	0	0
2:24:45	9.270016246	3421.61286	14.34282216	13.85131584	17.02695473	7.1074791	6.54248196	49.99999721	1002.593432	28.664	3346.312143	9.88131291682493E-324	501.999964	250.999982	99.85199997	0	0	0	0	0	0	0
2:24:45	153.2788803	3418.609104	14.27361295	14.20359371	17.00792082	7.092437299	6.604198764	49.99999857	1001.907581	28.632768	3346.747817	9.88131291682493E-324	501.9999816	250.9999908	99.85199999	0	0	0	0	0	0	0
2:24:45	-138.9647893	3413.146981	14.21945783	13.92765598	16.98957546	7.065223897	6.657821767	50.04879927	1001.556425	28.61677722	3347.166954	9.88131291682493E-324	501.9999906	250.9999953	99.85199999	0	0	0	0	0	0	0
2:24:45	-138.9647893	3413.146981	14.21945783	13.92765598	16.98957546	7.065223897	6.657821767	50.04879927	1001.556425	28.61677722	3347.166954	9.88131291682493E-324	501.9999906	250.9999953	99.85199999	0	0	0	0	0	0	0
2:24:45	-168.8543051	3412.317068	14.31325301	14.13905983	16.97684829	7.060943294	6.688565931	50.06723153	1001.423792	28.61073742	3347.426371	9.88131291682493E-324	501.999994	250.999997	99.852	0	0	0	0	0	0	0
2:24:45	-21.17927529	3408.824724	14.20576193	13.94075829	16.96366291	7.043643708	6.716722196	50.07902818	1001.338907	28.60687195	3347.682757	9.88131291682493E-324	501.9999961	250.9999981	99.852	0	0	0	0	0	0	0
2:24:45	-375.7925089	3403.74161	14.27870211	13.83738824	16.94170741	7.018273579	6.751505764	50.08926243	1001.265264	28.60351844	3348.028812	9.88131291682493E-324	501.999998	250.999999	99.852	0	0	0	0	0	0	0
2:24:45	-375.7925089	3403.74161	14.27870211	13.83738824	16.94170741	7.018273579	6.751505764	50.08926243	1001.265264	28.60351844	3348.028812	9.88131291682493E-324	501.999998	250.999999	99.852	0	0	0	0	0	0	0
2:24:45	-375.7925089	3403.74161	14.27870211	13.83738824	16.94170741	7.018273579	6.751505764	50.08926243	1001.265264	28.60351844	3348.028812	9.88131291682493E-324	501.999998	250.999999	99.852	0	0	0	0	0	0	0
2:24:45	-316.9157797	3397.95636	14.31313398	14.15813342	16.90503215	6.989462458	6.788632761	50.09560189	1001.219648	28.60144115	3348.452622	9.88131291682493E-324	501.9999992	250.9999996	99.852	0	0	0	0	0	0	0
2:24:45	-316.9157797	3397.95636	14.31313398	14.15813342	16.90503215	6.989462458	6.788632761	50.09560189	1001.219648	28.60144115	3348.452622	9.88131291682493E-324	501.9999992	250.9999996	99.852	0	0	0	0	0	0	0
2:24:45	-8.029679188	3394.202465	14.3302286	14.04774831	16.87362446	6.970764778	6.809915974	50.09774817	1001.204204	28.60073787	3348.737791	9.88131291682493E-324	501.9999996	250.9999998	99.852	0	0	0	0	0	0	0
2:24:45	303.3802853	3392.640177	14.2293063	13.79471892	16.85231966	6.962769458	6.820986223	50.09855883	1001.19837	28.60047224	3348.905986	9.88131291682493E-324	501.9999997	250.9999999	99.852	0	0	0	0	0	0	0
2:24:45	67.85531408	3383.401971	14.31369283	13.96659209	16.81676366	6.916537963	6.833136946	50.09926212	1001.19331	28.60024179	3349.129633	9.88131291682493E-324	501.9999999	250.9999999	99.852	0	0	0	0	0	0	0
2:24:45	67.85531408	3383.401971	14.31369283	13.96659209	16.81676366	6.916537963	6.833136946	50.09926212	1001.19331	28.60024179	3349.129633	9.88131291682493E-324	501.9999999	250.9999999	99.852	0	0	0	0	0	0	0
2:24:45	92.37176101	3380.062501	14.29800341	13.94029894	16.79344875	6.899984296	6.838327646	50.09952776	1001.191398	28.60015474	3349.253725	9.88131291682493E-324	501.9999999	251	99.852	0	0	0	0	0	0	0
2:24:45	210.461487	3376.013961	14.19372218	13.60383132	16.7723672	6.879669949	6.841769693	50.09969776	1001.190175	28.60009904	3349.366424	9.88131291682493E-324	501.9999999	251	99.852	0	0	0	0	0	0	0
2:24:45	152.7499694	3371.101884	14.15996176	13.70285764	16.742572	6.854959014	6.843762083	50.09984526	1001.189113	28.60005071	3349.499177	9.88131291682493E-324	502	251	99.852	0	0	0	0	0	0	0
2:24:45	152.7499694	3371.101884	14.15996176	13.70285764	16.742572	6.854959014	6.843762083	50.09984526	1001.189113	28.60005071	3349.499177	9.88131291682493E-324	502	251	99.852	0	0	0	0	0	0	0
2:24:45	187.2021404	3366.380046	14.13857552	13.70834889	16.72256608	6.831373769	6.842687733	50.09990096	1001.188713	28.60003245	3349.568673	9.88131291682493E-324	502	251	99.852	0	0	0	0	0	0	0
2:24:45	-78.64051015	3360.753189	14.07008834	13.58666329	16.70588229	6.803359212	6.840240149	50.09993662	1001.188456	28.60002077	3348.875511	9.88131291682493E-324	502	251	99.852	0	0	0	0	0	0	0
2:24:45	-78.64051015	3360.753189	14.07008834	13.58666329	16.70588229	6.803359212	6.840240149	50.09993662	1001.188456	28.60002077	3348.875511	9.88131291682493E-324	502	251	99.852	0	0	0	0	0	0	0
2:24:45	-16.9822532	3356.702953	13.87769323	13.0005236	16.68329173	6.782983917	6.834338956	50.09996755	1001.188234	28.60001063	3347.737542	9.88131291682493E-324	502	251	99.852	0	0	0	0	0	0	0
2:24:45	-137.249442	3352.06805	13.86744367	13.25885511	16.67066671	6.759829707	6.829456932	50.09997923	1001.188149	28.60000681	3346.227307	9.88131291682493E-324	502	251	99.852	0	0	0	0	0	0	0
2:24:45	116.8370371	3351.430232	13.67972395	13.21654727	16.65834669	6.756611012	6.824012437	50.09998671	1001.188096	28.60000436	3344.865716	9.88131291682493E-324	502	251	99.852	0	0	0	0	0	0	0
2:24:45	116.8370371	3351.430232	13.67972395	13.21654727	16.65834669	6.756611012	6.824012437	50.09998671	1001.188096	28.60000436	3344.865716	9.88131291682493E-324	502	251	99.852	0	0	0	0	0	0	0
2:24:45	16.49539499	3347.425559	13.83727466	13.3555282	16.64468951	6.736544838	6.814190368	50.09999319	1001.188049	28.60000223	3340.325783	9.88131291682493E-324	502	251	99.852	0	0	0	0	0	0	0
2:24:45	16.49539499	3347.425559	13.83727466	13.3555282	16.64468951	6.736544838	6.814190368	50.09999319	1001.188049	28.60000223	3340.325783	9.88131291682493E-324	502	251	99.852	0	0	0	0	0	0	0
2:24:45	-468.8568672	3342.169318	13.86769578	13.46697805	16.63588128	6.710188696	6.807201835	50.09999564	1001.188031	28.60000143	3334.854461	9.88131291682493E-324	502	251	99.852	0	0	0	0	0	0	0
2:24:45	29.49757999	3341.525619	13.80074824	13.52838876	16.62343522	6.707112613	6.79631134	50.09999777	1001.852184	28.60000073	3330.146788	9.88131291682493E-324	502	251	99.852	0	0	0	0	0	0	0
2:24:46	-111.0255888	3339.612396	13.72847887	13.39820881	16.61599854	6.697672072	6.789279257	50.09999857	1002.103038	28.60000047	3328.390104	9.88131291682493E-324	502	251	99.852	0	0	0	0	0	0	0
2:24:46	-111.0255888	3339.612396	13.72847887	13.39820881	16.61599854	6.697672072	6.789279257	50.09999857	1002.103038	28.60000047	3328.390104	9.88131291682493E-324	502	251	99.852	0	0	0	0	0	0	0
2:24:46	-275.9659815	3336.718779	13.77590918	13.37912291	16.60595125	6.683016101	6.77819098	50.24639927	1002.320667	28.60000024	3326.892837	9.88131291682493E-324	503.612352	251.806176	99.853464	0	0	0	0	0	0	0
2:24:46	6.62589186	3335.883658	13.58678188	13.12575866	16.5983288	6.678770305	6.770842227	50.30169553	1002.402867	28.60000015	3326.005176	9.88131291682493E-324	504.2213453	252.1106726	99.85401696	0	0	0	0	0	0	0
2:24:46	6.62589186	3335.883658	13.58678188	13.12575866	16.5983288	6.678770305	6.770842227	50.30169553	1002.402867	28.60000015	3326.005176	9.88131291682493E-324	504.2213453	252.1106726	99.85401696	0	0	0	0	0	0	0
2:24:46	-187.3538554	3332.136201	13.58749632	12.88469243	16.58956035	6.660130396	6.75935122	50.34966811	1002.47418	28.60000008	3324.887266	9.88131291682493E-324	504.7496808	252.3748404	99.85449668	0	0	0	0	0	0	0
2:24:46	-323.2158674	3330.021129	13.66443765	13.31812316	16.58259862	6.649643453	6.751944781	50.36778759	1002.501115	28.60000005	3324.47449	9.88131291682493E-324	504.9492357	252.4746179	99.85467788	0	0	0	0	0	0	0
2:24:46	-308.0885552	3327.392122	13.60744009	13.26363882	16.57554312	6.63649181	6.74400466	50.37938406	1002.518354	28.60000003	3323.558914	9.88131291682493E-324	505.0769508	252.5384754	99.85479384	0	0	0	0	0	0	0
2:24:46	-308.0885552	3327.392122	13.60744009	13.26363882	16.57554312	6.63649181	6.74400466	50.37938406	1002.518354	28.60000003	3323.558914	9.88131291682493E-324	505.0769508	252.5384754	99.85479384	0	0	0	0	0	0	0
2:24:46	-370.7543002	3325.777039	13.49400933	12.93485508	16.56649408	6.628371807	6.732978386	50.38944464	1002.533309	28.60000002	3322.065796	9.88131291682493E-324	505.1877508	252.5938754	99.85489445	0	0	0	0	0	0	0
2:24:46	-472.4320322	3324.893265	13.61692597	13.41202725	16.55779621	6.623877956	6.725386167	50.39324457	1002.538958	28.60000001	3321.095869	9.88131291682493E-324	505.2296005	252.6148003	99.85493245	0	0	0	0	0	0	0
2:24:46	-459.1778606	3322.879849	13.59635262	13.29625744	16.55138957	6.614001892	6.717967147	50.39567652	1002.542573	28.60000001	3320.127916	9.88131291682493E-324	505.2563843	252.6281922	99.85495677	0	0	0	0	0	0	0
2:24:46	-459.1778606	3322.879849	13.59635262	13.29625744	16.55138957	6.614001892	6.717967147	50.39567652	1002.542573	28.60000001	3320.127916	9.88131291682493E-324	505.2563843	252.6281922	99.85495677	0	0	0	0	0	0	0
2:24:46	-214.7754406	3322.483091	13.54718054	13.32255581	16.54195146	6.612040969	6.706839179	50.39778638	1002.545709	28.6	3318.975741	9.88131291682493E-324	505.2796208	252.6398104	99.85497786	0	0	0	0	0	0	0
2:24:46	-153.710082	3321.112138	13.56071555	13.39471572	16.53620894	6.60502622	6.699617075	50.39858328	1002.546894	28.6	3318.445674	9.88131291682493E-324	505.2883973	252.6441987	99.85498583	0	0	0	0	0	0	0
2:24:46	-153.710082	3321.112138	13.56071555	13.39471572	16.53620894	6.60502622	6.699617075	50.39858328	1002.546894	28.6	3318.445674	9.88131291682493E-324	505.2883973	252.6441987	99.85498583	0	0	0	0	0	0	0
2:24:46	-107.0198925	3320.512088	13.58241795	13.69413806	16.53073372	6.601976781	6.692634928	50.3990933	1002.547652	28.6	3317.620432	9.88131291682493E-324	505.2940143	252.6470071	99.85499093	0	0	0	0	0	0	0
2:24:46	-71.37725695	3318.565821	13.43449399	13.35293469	16.52338366	6.592172112	6.682477083	50.39953577	1002.54831	28.6	3316.384853	9.88131291682493E-324	505.2988873	252.6494437	99.85499536	0	0	0	0	0	0	0
2:24:46	80.66623555	3317.692086	13.48931615	13.4407582	16.51828554	6.587910152	6.675185333	50.39970289	1002.548558	28.6	3314.090866	9.88131291682493E-324	505.3007279	252.6503639	99.85499703	0	0	0	0	0	0	0
2:24:46	80.66623555	3317.692086	13.48931615	13.4407582	16.51828554	6.587910152	6.675185333	50.39970289	1002.548558	28.6	3314.090866	9.88131291682493E-324	505.3007279	252.6503639	99.85499703	0	0	0	0	0	0	0
2:24:46	72.06771075	3317.178735	13.25148234	12.98508525	16.51306275	6.585302497	6.668398613	50.39980985	1002.548717	28.6	3312.483594	9.88131291682493E-324	505.3019058	252.6509529	99.8549981	0	0	0	0	0	0	0
2:24:46	75.22197488	3314.99055	13.3564287	13.26117456	16.50484016	6.574273598	6.661175112	50.3998783	1002.548819	28.6	3309.5231	9.88131291682493E-324	505.3026597	252.6513299	99.85499878	0	0	0	0	0	0	0
2:24:46	75.22197488	3314.99055	13.3564287	13.26117456	16.50484016	6.574273598	6.661175112	50.3998783	1002.548819	28.6	3309.5231	9.88131291682493E-324	505.3026597	252.6513299	99.85499878	0	0	0	0	0	0	0
2:24:46	28.75085114	3312.840122	13.24257949	13.09961737	16.49418216	6.563620082	6.650497658	50.39993769	1002.548907	28.6	3306.817427	9.88131291682493E-324	505.3033138	252.6516569	99.85499938	0	0	0	0	0	0	0
2:24:46	-158.0592553	3309.917838	13.17265088	13.03307512	16.48935658	6.548996853	6.643398501	50.39996012	1002.548941	28.6	3305.480753	9.88131291682493E-324	505.3035608	252.6517804	99.8549996	0	0	0	0	0	0	0
2:24:46	-84.3098427	3309.865877	13.28074925	13.36122246	16.47993457	6.548574389	6.632972032	50.39997958	1002.54897	28.6	3303.987282	9.88131291682493E-324	505.3037751	252.6518876	99.8549998	0	0	0	0	0	0	0
2:24:46	-84.3098427	3309.865877	13.28074925	13.36122246	16.47993457	6.548574389	6.632972032	50.39997958	1002.54897	28.6	3303.987282	9.88131291682493E-324	505.3037751	252.6518876	99.8549998	0	0	0	0	0	0	0
2:24:46	21.11390067	3310.077441	13.23223952	12.90902238	16.47599813	6.549767609	6.626982101	50.39998693	1002.548981	28.6	3303.43566	9.88131291682493E-324	505.3038561	252.651928	99.85499987	0	0	0	0	0	0	0
2:24:46	-159.6530636	3306.451402	13.26031329	12.98961432	16.4716788	6.53169127	6.620268544	50.39999164	1001.205108	28.6	3302.130103	9.88131291682493E-324	505.3039079	252.6519539	99.85499992	0	0	0	0	0	0	0
2:24:47	-183.7790405	3305.643934	13.31833641	13.03373053	16.46289155	6.52764193	6.610649495	50.39999572	1000.039223	28.6	3299.976461	9.88131291682493E-324	505.3039528	252.6519764	99.85499996	0	0	0	0	0	0	0
2:24:47	-183.7790405	3305.643934	13.31833641	13.03373053	16.46289155	6.52764193	6.610649495	50.39999572	1000.039223	28.6	3299.976461	9.88131291682493E-324	505.3039528	252.6519764	99.85499996	0	0	0	0	0	0	0
2:24:47	-196.681146	3303.282398	13.1772953	13.01446754	16.45825059	6.515930835	6.604255677	50.43599726	999.5988628	28.6	3298.992335	9.88131291682493E-324	505.3039698	252.6519849	99.85499997	0	0	0	0	0	0	0
2:24:47	-72.14065341	3303.700015	13.23650899	13.15173923	16.45428038	6.517995735	6.598003633	50.45903825	999.3170322	28.6	3298.223054	9.88131291682493E-324	505.3039807	252.6519903	99.85499998	0	0	0	0	0	0	0
2:24:47	-72.14065341	3303.700015	13.23650899	13.15173923	16.45428038	6.517995735	6.598003633	50.45903825	999.3170322	28.6	3298.223054	9.88131291682493E-324	505.3039807	252.6519903	99.85499998	0	0	0	0	0	0	0
2:24:47	-79.16574255	3304.452831	13.3780926	13.25963448	16.44731155	6.521813816	6.58988986	50.47902758	999.0725285	28.6	3297.58046	9.88131291682493E-324	505.3039901	252.6519951	99.85499999	0	0	0	0	0	0	0
2:24:47	-72.25779523	3303.327052	13.21005927	12.90576607	16.44387939	6.516160842	6.58464951	50.48657765	998.9801782	28.6	3296.976934	9.88131291682493E-324	505.3039937	252.6519968	99.85499999	0	0	0	0	0	0	0
2:24:47	-72.25779523	3303.327052	13.21005927	12.90576607	16.44387939	6.516160842	6.58464951	50.48657765	998.9801782	28.6	3296.976934	9.88131291682493E-324	505.3039937	252.6519968	99.85499999	0	0	0	0	0	0	0
2:24:47	-251.3789512	3302.008315	13.32095034	12.84912823	16.43630625	6.505922351	6.576508549	50.49312776	998.9000592	28.6	3296.065358	9.88131291682493E-324	505.3039968	252.6519984	99.855	0	0	0	0	0	0	0
2:24:47	-431.5238887	3299.114441	13.35396822	13.05508207	16.429796	6.451630305	6.569325472	50.49560177	998.8697979	28.6	3295.022549	9.88131291682493E-324	505.3039979	252.651999	99.855	0	0	0	0	0	0	0
2:24:47	-431.5238887	3299.114441	13.35396822	13.05508207	16.429796	6.451630305	6.569325472	50.49560177	998.8697979	28.6	3295.022549	9.88131291682493E-324	505.3039979	252.651999	99.855	0	0	0	0	0	0	0
2:24:47	-522.611055	3296.199874	13.26547973	13.29983402	16.42191155	6.263338716	6.546230641	50.4977481	998.8435445	28.6	3292.710633	9.88131291682493E-324	505.3039989	252.6519995	99.855	0	0	0	0	0	0	0
2:24:47	-258.8108752	3294.769239	12.96150703	12.89489377	16.41978339	6.061336778	6.515827611	50.49855879	998.8336285	28.6	3291.082725	9.88131291682493E-324	505.3039993	252.6519997	99.855	0	0	0	0	0	0	0
2:24:47	122.3178399	3293.908913	12.8040445	12.43953201	16.41942137	5.789095538	6.464689671	50.49907762	998.8272822	28.6	3288.672864	9.88131291682493E-324	505.3039996	252.6519998	99.855	0	0	0	0	0	0	0
2:24:47	-216.45245	3290.010908	12.52655878	12.29048839	16.42463174	5.328496916	6.358897111	50.49952774	998.8217765	28.6	3284.41809	9.88131291682493E-324	505.3039998	252.6519999	99.855	0	0	0	0	0	0	0
2:24:47	-216.45245	3290.010908	12.52655878	12.29048839	16.42463174	5.328496916	6.358897111	50.49952774	998.8217765	28.6	3284.41809	9.88131291682493E-324	505.3039998	252.6519999	99.855	0	0	0	0	0	0	0
2:24:47	-30.282488	3289.698581	12.30039762	11.98343257	16.43376432	4.978758026	6.259814151	50.49969776	998.819697	28.6	3282.826258	9.88131291682493E-324	505.3039999	252.6519999	99.855	0	0	0	0	0	0	0
2:24:47	-30.282488	3289.698581	12.30039762	11.98343257	16.43376432	4.978758026	6.259814151	50.49969776	998.819697	28.6	3282.826258	9.88131291682493E-324	505.3039999	252.6519999	99.855	0	0	0	0	0	0	0
2:24:47	191.2498477	3289.901612	12.04721448	11.71363684	16.44320916	4.640285137	6.150681057	50.49980656	998.8183661	28.6	3281.818925	9.88131291682493E-324	505.3039999	252.652	99.855	0	0	0	0	0	0	0
2:24:47	112.8588225	3288.991192	11.95185727	11.73400758	16.45385386	4.284902487	6.021435876	50.4998762	998.8175143	28.6	3281.184552	9.88131291682493E-324	505.3039999	252.652	99.855	0	0	0	0	0	0	0
2:24:47	199.6440611	3290.229682	11.71423892	11.58799588	16.48194918	3.728662074	5.787263169	50.49993661	998.8167753	28.6	3280.659507	9.88131291682493E-324	505.304	252.652	99.855	0	0	0	0	0	0	0
2:24:47	199.6440611	3290.229682	11.71423892	11.58799588	16.48194918	3.728662074	5.787263169	50.49993661	998.8167753	28.6	3280.659507	9.88131291682493E-324	505.304	252.652	99.855	0	0	0	0	0	0	0
2:24:47	-77.38476088	3290.079237	11.48419291	11.38423736	16.50384747	3.354583727	5.616048428	50.49995943	998.8164962	28.6	3280.481644	9.88131291682493E-324	505.304	252.652	99.855	0	0	0	0	0	0	0
2:24:47	65.68653043	3292.308041	11.00437077	10.73233753	16.54645791	2.780210868	5.321544795	50.49997923	998.8162541	28.6	3280.362642	9.88131291682493E-324	505.304	252.652	99.855	0	0	0	0	0	0	0
2:24:47	100.8997395	3295.100026	10.85491729	11.12877602	16.58061306	2.413454956	5.114628669	50.49998671	998.8161626	28.6	3280.348491	9.88131291682493E-324	505.304	252.652	99.855	0	0	0	0	0	0	0
2:24:47	100.8997395	3295.100026	10.85491729	11.12877602	16.58061306	2.413454956	5.114628669	50.49998671	998.8161626	28.6	3280.348491	9.88131291682493E-324	505.304	252.652	99.855	0	0	0	0	0	0	0
2:24:47	-197.3047894	3300.073581	10.63277365	10.68741332	16.64327389	1.852968937	4.771689878	50.49999319	998.8160832	28.6	3280.403867	9.88131291682493E-324	505.304	252.652	99.855	0	0	0	0	0	0	0
2:24:47	-197.3047894	3300.073581	10.63277365	10.68741332	16.64327389	1.852968937	4.771689878	50.49999319	998.8160832	28.6	3280.403867	9.88131291682493E-324	505.304	252.652	99.855	0	0	0	0	0	0	0
2:24:47	-193.9197452	3304.856932	10.13705514	10.27298453	16.68573529	1.50054012	4.537361522	50.49999564	998.8160533	28.6	3280.477315	9.88131291682493E-324	505.304	252.652	99.855	0	0	0	0	0	0	0
2:24:47	324.5984025	3313.622197	9.803068231	9.700688077	16.75175247	0.970188541	4.157153099	50.49999777	999.8437553	28.6	3280.631105	9.88131291682493E-324	505.304	252.652	99.855	0	0	0	0	0	0	0
2:24:48	210.8571776	3319.658326	9.577923668	9.467600369	16.80100158	0.630200666	3.902177984	50.49999857	1000.231923	28.6	3280.763947	9.88131291682493E-324	505.304	252.652	99.855	0	0	0	0	0	0	0
2:24:48	210.8571776	3319.658326	9.577923668	9.467600369	16.80100158	0.630200666	3.902177984	50.49999857	1000.231923	28.6	3280.763947	9.88131291682493E-324	505.304	252.652	99.855	0	0	0	0	0	0	0
2:24:48	397.1907549	3331.430935	9.233944918	9.315051389	16.89020881	0.115230741	3.496227128	50.20719927	1000.568681	28.6	3281.026501	9.88131291682493E-324	502.70052	251.350016	99.85256	0	0	0	0	0	0	0
2:24:48	297.3190431	3338.596318	9.060604747	9.085712889	16.94985364	-0.218372326	3.226905362	50.09660753	1000.695876	28.6	3281.233881	9.88131291682493E-324	501.7171728	250.8582502	99.8516384	0	0	0	0	0	0	0
2:24:48	297.3190431	3338.596318	9.060604747	9.085712889	16.94985364	-0.218372326	3.226905362	50.09660753	1000.695876	28.6	3281.233881	9.88131291682493E-324	501.7171728	250.8582502	99.8516384	0	0	0	0	0	0	0
2:24:48	225.8593476	3345.974724	8.803267038	8.710096249	17.01814633	-0.563198288	2.939819431	50.02582882	1000.77728	28.6	3281.487684	9.88131291682493E-324	501.0878306	250.5435202	99.85104858	0	0	0	0	0	0	0
2:24:48	460.369386	3362.359083	8.448440724	8.428297279	17.12194692	-1.020381524	2.524139549	49.96442436	1000.847904	28.6	3281.914478	9.88131291682493E-324	500.5418413	250.2704743	99.85053687	0	0	0	0	0	0	0
2:24:48	328.4729416	3377.26741	8.228049651	8.351040207	17.23428482	-1.48147534	2.091151449	49.93298527	1000.884063	28.6	3282.448989	9.88131291682493E-324	500.2622947	250.1306749	99.85027488	0	0	0	0	0	0	0
2:24:48	328.4729416	3377.26741	8.228049651	8.351040207	17.23428482	-1.48147534	2.091151449	49.93298527	1000.884063	28.6	3282.448989	9.88131291682493E-324	500.2622947	250.1306749	99.85027488	0	0	0	0	0	0	0
2:24:48	377.4443226	3387.502143	7.948511776	8.148305733	17.30874229	-1.770544218	1.809576927	49.92111057	1000.89772	28.6	3282.842713	9.88131291682493E-324	500.1567086	250.0778719	99.85017592	0	0	0	0	0	0	0
2:24:48	223.2509265	3397.912731	7.926967537	8.091155669	17.38571506	-2.064308299	1.514729234	49.91351077	1000.906461	28.6	3283.301416	9.88131291682493E-324	500.0891335	250.044078	99.85011259	0	0	0	0	0	0	0
2:24:48	223.2509265	3397.912731	7.926967537	8.091155669	17.38571506	-2.064308299	1.514729234	49.91351077	1000.906461	28.6	3283.301416	9.88131291682493E-324	500.0891335	250.044078	99.85011259	0	0	0	0	0	0	0
2:24:48	206.4355544	3416.972054	7.866695379	8.194463702	17.49685411	-2.449229849	1.095837368	49.90691751	1000.914044	28.6	3284.040205	9.88131291682493E-324	500.0305084	250.0147599	99.85005765	0	0	0	0	0	0	0
2:24:48	159.6685158	3435.363916	7.780156034	8.061165416	17.61526931	-2.827493683	0.669180732	49.90354177	1000.917927	28.6	3284.915729	9.88131291682493E-324	500.0004923	249.9997491	99.85002951	0	0	0	0	0	0	0
2:24:48	159.6685158	3435.363916	7.780156034	8.061165416	17.61526931	-2.827493683	0.669180732	49.90354177	1000.917927	28.6	3284.915729	9.88131291682493E-324	500.0004923	249.9997491	99.85002951	0	0	0	0	0	0	0
2:24:48	15.30121013	3446.751586	7.739059862	8.076505866	17.69025236	-3.060675957	0.396795669	49.90226673	1000.919393	28.6	3285.537067	9.88131291682493E-324	499.9891551	249.9940794	99.85001889	0	0	0	0	0	0	0
2:24:48	483.8372036	3467.651884	7.585518649	7.625371003	17.80374521	-3.37499409	-0.015776618	49.90116057	1000.920665	28.6	3286.588706	9.88131291682493E-324	499.9793194	249.9891607	99.85000967	0	0	0	0	0	0	0
2:24:48	483.8372036	3467.651884	7.585518649	7.625371003	17.80374521	-3.37499409	-0.015776618	49.90116057	1000.920665	28.6	3286.588706	9.88131291682493E-324	499.9793194	249.9891607	99.85000967	0	0	0	0	0	0	0
2:24:48	421.8870903	3479.095726	7.317851935	7.353637442	17.87975693	-3.568076218	-0.277057035	49.90074276	1000.921146	28.6	3287.323892	9.88131291682493E-324	499.9756044	249.9873028	99.85000619	0	0	0	0	0	0	0
2:24:48	421.8870903	3479.095726	7.317851935	7.353637442	17.87975693	-3.568076218	-0.277057035	49.90074276	1000.921146	28.6	3287.323892	9.88131291682493E-324	499.9756044	249.9873028	99.85000619	0	0	0	0	0	0	0
2:24:48	517.4239422	3497.451724	7.221516191	6.87809437	17.99721955	-3.818631023	-0.667645202	49.90038029	1000.921563	28.6	3288.541897	9.88131291682493E-324	499.9723815	249.985691	99.85000317	0	0	0	0	0	0	0
2:24:48	780.408043	3512.072943	6.981130362	6.738660397	18.07354051	-3.938403855	-0.910332929	49.90024339	1000.92172	28.6	3289.390574	9.88131291682493E-324	499.9711641	249.9850823	99.85000203	0	0	0	0	0	0	0
2:24:48	780.408043	3512.072943	6.981130362	6.738660397	18.07354051	-3.938403855	-0.910332929	49.90024339	1000.92172	28.6	3289.390574	9.88131291682493E-324	499.9711641	249.9850823	99.85000203	0	0	0	0	0	0	0
2:24:48	885.402958	3529.142259	7.005722745	6.652426123	18.18646874	-4.089854774	-1.26571446	49.90012461	1000.921857	28.6	3290.779886	9.88131291682493E-324	499.970108	249.9845541	99.85000104	0	0	0	0	0	0	0
2:24:48	748.7116531	3543.262406	7.085942557	6.759112719	18.25429999	-4.108467055	-1.479657254	49.90007975	1000.921908	28.6	3291.741927	9.88131291682493E-324	499.9697091	249.9843546	99.85000066	0	0	0	0	0	0	0
2:24:48	511.046538	3553.64226	7.022803237	6.79387214	18.325032	-4.028058915	-1.681540643	49.90005104	1000.921941	28.6	3292.802233	9.88131291682493E-324	499.9694539	249.984227	99.85000043	0	0	0	0	0	0	0
2:24:48	385.2243155	3572.944933	7.572059257	7.436694536	18.40654438	-3.703038165	-1.921868809	49.90002613	1000.92197	28.6	3294.396591	9.88131291682493E-324	499.9692324	249.9841162	99.85000022	0	0	0	0	0	0	0
2:24:48	385.2243155	3572.944933	7.572059257	7.436694536	18.40654438	-3.703038165	-1.921868809	49.90002613	1000.92197	28.6	3294.396591	9.88131291682493E-324	499.9692324	249.9841162	99.85000022	0	0	0	0	0	0	0
2:24:48	373.2788019	3587.574757	7.948517925	7.837764503	18.4512684	-3.349344425	-2.042316038	49.90001673	1002.313741	28.636	3295.582459	9.88131291682493E-324	499.9691487	249.9840744	99.85000014	0	0	0	0	0	0	0
2:24:48	373.2788019	3587.574757	7.948517925	7.837764503	18.4512684	-3.349344425	-2.042316038	49.90001673	1002.313741	28.636	3295.582459	9.88131291682493E-324	499.9691487	249.9840744	99.85000014	0	0	0	0	0	0	0
2:24:49	307.8623132	3598.213645	8.478411472	8.361569282	18.48977178	-2.982300432	-2.124642264	49.9000107	1003.204474	28.65904	3296.745573	9.88131291682493E-324	499.9690952	249.9840476	99.85000009	0	0	0	0	0	0	0
2:24:49	104.4766084	3613.584162	9.034906674	8.721107472	18.53231515	-2.358505821	-2.178504839	49.82800548	1003.977235	28.67902848	3298.637326	9.88131291682493E-324	499.9690487	249.9840244	99.85000005	0	0	0	0	0	0	0
2:24:49	5.487989354	3622.073824	9.478700271	9.191588782	18.5487617	-1.938843726	-2.173203097	49.78192351	1004.26911	28.68657823	3299.893488	9.88131291682493E-324	499.9690312	249.9840156	99.85000003	0	0	0	0	0	0	0
2:24:49	5.487989354	3622.073824	9.478700271	9.191588782	18.5487617	-1.938843726	-2.173203097	49.78192351	1004.26911	28.68657823	3299.893488	9.88131291682493E-324	499.9690312	249.9840156	99.85000003	0	0	0	0	0	0	0
2:24:49	-332.0861668	3626.895567	9.768208173	9.657416821	18.55768749	-1.499699984	-2.129689982	49.75243104	1004.455911	28.69141007	3301.249233	9.88131291682493E-324	499.96902	249.98401	99.85000002	0	0	0	0	0	0	0
2:24:49	-135.0143494	3634.72337	10.24965058	9.998749412	18.56076799	-0.856814392	-2.020073271	49.72684469	1004.61797	28.69560195	3303.236551	9.88131291682493E-324	499.9690102	249.9840051	99.85000001	0	0	0	0	0	0	0
2:24:49	104.3857364	3640.508837	10.72841637	10.27999962	18.55365152	-0.393001211	-1.903006893	49.7171806	1004.679181	28.69718525	3304.611193	9.88131291682493E-324	499.9690065	249.9840033	99.85000001	0	0	0	0	0	0	0
2:24:49	104.3857364	3640.508837	10.72841637	10.27999962	18.55365152	-0.393001211	-1.903006893	49.7171806	1004.679181	28.69718525	3304.611193	9.88131291682493E-324	499.9690065	249.9840033	99.85000001	0	0	0	0	0	0	0
2:24:49	-289.7066887	3641.704656	11.06674648	10.74251976	18.54405697	0.023239225	-1.772444412	49.71099559	1004.718356	28.69819856	3305.914123	9.88131291682493E-324	499.9690042	249.9840021	99.85	0	0	0	0	0	0	0
2:24:49	-83.82302462	3644.930944	11.4480062	11.16922612	18.51954917	0.682018483	-1.521251539	49.70562974	1004.752342	28.69907766	3307.971247	9.88131291682493E-324	499.9690021	249.9840011	99.85	0	0	0	0	0	0	0
2:24:49	-83.82302462	3644.930944	11.4480062	11.16922612	18.51954917	0.682018483	-1.521251539	49.70562974	1004.752342	28.69907766	3307.971247	9.88131291682493E-324	499.9690021	249.9840011	99.85	0	0	0	0	0	0	0
2:24:49	111.0887234	3646.875619	11.77061917	11.43493977	18.49061717	1.301593463	-1.241280788	49.70288243	1004.769743	28.69952776	3309.940183	9.88131291682493E-324	499.9690011	249.9840005	99.85	0	0	0	0	0	0	0
2:24:49	-42.67269703	3643.414796	11.82015627	11.40832145	18.46851499	1.704059817	-1.019699704	49.70184475	1004.776316	28.69969777	3311.321637	9.88131291682493E-324	499.9690007	249.9840004	99.85	0	0	0	0	0	0	0
2:24:49	-42.67269703	3643.414796	11.82015627	11.40832145	18.46851499	1.704059817	-1.019699704	49.70184475	1004.776316	28.69969777	3311.321637	9.88131291682493E-324	499.9690007	249.9840004	99.85	0	0	0	0	0	0	0
2:24:49	-274.9795329	3639.768848	12.29068001	11.64371658	18.42863168	2.271478626	-0.684862249	49.70094451	1004.782018	28.69984526	3313.25387	9.88131291682493E-324	499.9690004	249.9840002	99.85	0	0	0	0	0	0	0
2:24:49	-274.9795329	3639.768848	12.29068001	11.64371658	18.42863168	2.271478626	-0.684862249	49.70094451	1004.782018	28.69984526	3313.25387	9.88131291682493E-324	499.9690004	249.9840002	99.85	0	0	0	0	0	0	0
2:24:49	-267.5809768	3635.080634	12.67087617	12.46347089	18.37994742	2.851165057	-0.308865471	49.70048359	1004.784937	28.69992077	3315.228469	9.88131291682493E-324	499.9690002	249.9840001	99.85	0	0	0	0	0	0	0
2:24:49	-187.8476652	3632.747606	12.87980075	12.70446137	18.34608635	3.217825636	-0.055753902	49.7003095	1004.78604	28.69994929	3316.47926	9.88131291682493E-324	499.9690001	249.9840001	99.85	0	0	0	0	0	0	0
2:24:49	-93.43330571	3629.176468	13.08843248	12.97165528	18.30701526	3.593128407	0.221477503	49.70019808	1004.786745	28.69996755	3317.780847	9.88131291682493E-324	499.9690001	249.984	99.85	0	0	0	0	0	0	0
2:24:49	-93.43330571	3629.176468	13.08843248	12.97165528	18.30701526	3.593128407	0.221477503	49.70019808	1004.786745	28.69996755	3317.780847	9.88131291682493E-324	499.9690001	249.984	99.85	0	0	0	0	0	0	0
2:24:49	119.5915715	3624.479119	13.20935743	13.0391915	18.24664781	4.113441744	0.624124482	49.70010142	1004.787358	28.69998338	3319.586722	9.88131291682493E-324	499.969	249.984	99.85	0	0	0	0	0	0	0
2:24:49	119.5915715	3624.479119	13.20935743	13.0391915	18.24664781	4.113441744	0.624124482	49.70010142	1004.787358	28.69998338	3319.586722	9.88131291682493E-324	499.969	249.984	99.85	0	0	0	0	0	0	0
2:24:49	-175.9121394	3613.468653	13.691983	13.49912205	18.17198768	4.599602173	1.053335735	49.70005193	1004.787671	28.69999149	3321.397993	9.88131291682493E-324	499.969	249.984	99.85	0	0	0	0	0	0	0
2:24:49	-175.9121394	3613.468653	13.691983	13.49912205	18.17198768	4.599602173	1.053335735	49.70005193	1004.787671	28.69999149	3321.397993	9.88131291682493E-324	499.969	249.984	99.85	0	0	0	0	0	0	0
2:24:49	-348.3540394	3603.040718	13.9119273	13.64940649	18.09540169	5.048132313	1.473459896	49.70002659	1004.787832	28.69999564	3323.086197	9.88131291682493E-324	499.969	249.984	99.85	0	0	0	0	0	0	0
2:24:49	-392.6339852	3596.04638	14.23739347	13.71994015	18.03609708	5.35144468	1.768654333	49.70001701	1004.787892	28.69999721	3324.221046	9.88131291682493E-324	499.969	249.984	99.85	0	0	0	0	0	0	0
2:24:49	-392.6339852	3596.04638	14.23739347	13.71994015	18.03609708	5.35144468	1.768654333	49.70001701	1004.787892	28.69999721	3324.221046	9.88131291682493E-324	499.969	249.984	99.85	0	0	0	0	0	0	0
2:24:49	-540.0745905	3587.816043	14.51797182	14.0517217	17.97710213	5.621444595	2.049178773	49.70001089	1004.787931	28.69999822	3325.270069	9.88131291682493E-324	499.969	249.984	99.85	0	0	0	0	0	0	0
2:24:49	-345.6910304	3577.249646	14.88900957	14.21085751	17.87866829	6.027763633	2.483091532	49.70000558	1004.740085	28.69999909	3326.832684	9.88131291682493E-324	499.969	249.984	99.85	0	0	0	0	0	0	0
2:24:49	-345.6910304	3577.249646	14.88900957	14.21085751	17.87866829	6.027763633	2.483091532	49.70000558	1004.740085	28.69999909	3326.832684	9.88131291682493E-324	499.969	249.984	99.85	0	0	0	0	0	0	0
2:24:50	-389.5341394	3569.223653	14.97616613	14.36590881	17.81462771	6.268928725	2.75941858	49.70000357	1004.709454	28.69999942	3327.797557	9.88131291682493E-324	499.969	249.984	99.85	0	0	0	0	0	0	0
2:24:50	-389.5341394	3569.223653	14.97616613	14.36590881	17.81462771	6.268928725	2.75941858	49.70000357	1004.709454	28.69999942	3327.797557	9.88131291682493E-324	499.969	249.984	99.85	0	0	0	0	0	0	0
2:24:50	-235.5490092	3559.382298	14.99850632	14.47362164	17.75348173	6.500954384	3.047147892	49.80000228	1004.689851	28.69999963	3328.768237	9.88131291682493E-324	501.0248	250.512	99.851	0	0	0	0	0	0	0
2:24:50	-294.7489487	3543.386185	15.01377124	14.30679828	17.67119865	6.797808645	3.44553172	49.99520117	1004.672844	28.69999981	3330.067825	9.88131291682493E-324	503.0857216	251.542656	99.852952	0	0	0	0	0	0	0
2:24:50	-462.6549272	3534.707198	15.02601359	14.4456309	17.61292713	7.007917533	3.719860301	50.06892875	1004.66642	28.69999988	3330.926888	9.88131291682493E-324	503.8641418	251.9319398	99.85368928	0	0	0	0	0	0	0
2:24:50	-462.6549272	3534.707198	15.02601359	14.4456309	17.61292713	7.007917533	3.719860301	50.06892875	1004.66642	28.69999988	3330.926888	9.88131291682493E-324	503.8641418	251.9319398	99.85368928	0	0	0	0	0	0	0
2:24:50	-428.0338734	3525.220167	15.1119687	14.42472377	17.56099337	7.186427221	3.972750593	50.1161144	1004.662309	28.69999992	3331.698448	9.88131291682493E-324	504.3623308	252.1810815	99.85416114	0	0	0	0	0	0	0
2:24:50	-553.881959	3515.316667	15.07769997	14.50822322	17.51047575	7.294913421	4.219520379	50.14631322	1004.659678	28.69999995	3332.439567	9.88131291682493E-324	504.6811717	252.3405322	99.85446313	0	0	0	0	0	0	0
2:24:50	-418.489939	3500.796173	14.84567838	14.60897829	17.43696359	7.359651672	4.573250434	50.17251237	1004.657395	28.69999997	3333.501362	9.88131291682493E-324	504.9577839	252.4788645	99.85472512	0	0	0	0	0	0	0
2:24:50	-350.113641	3492.139951	14.89151417	14.4522261	17.3912167	7.36809707	4.782840278	50.18240791	1004.656533	28.69999998	3334.138672	9.88131291682493E-324	505.0622617	252.5311133	99.85482408	0	0	0	0	0	0	0
2:24:50	-237.4462482	3479.641743	14.72120725	14.25859576	17.32543895	7.3506977	5.074574222	50.19099285	1004.655785	28.69999999	3335.05316	9.88131291682493E-324	505.152902	252.576442	99.85490993	0	0	0	0	0	0	0
2:24:50	-237.4462482	3479.641743	14.72120725	14.25859576	17.32543895	7.3506977	5.074574222	50.19099285	1004.655785	28.69999999	3335.05316	9.88131291682493E-324	505.152902	252.576442	99.85490993	0	0	0	0	0	0	0
2:24:50	-340.6255588	3470.872715	14.83365264	14.50950129	17.28600093	7.323766528	5.244247502	50.19423543	1004.655502	28.69999999	3335.600222	9.88131291682493E-324	505.1871373	252.5935629	99.85494235	0	0	0	0	0	0	0
2:24:50	-403.1505177	3463.352018	14.77189769	14.62116083	17.24936059	7.296890578	5.405518401	50.19631067	1004.655321	28.7	3336.142902	9.88131291682493E-324	505.2090479	252.6045202	99.85496311	0	0	0	0	0	0	0
2:24:50	-520.760113	3454.772417	14.70258762	14.34157834	17.20145662	7.260039976	5.617025422	50.19811106	1004.655165	28.7	3336.887662	9.88131291682493E-324	505.2280565	252.6140264	99.85498111	0	0	0	0	0	0	0
2:24:50	-411.1341923	3449.589627	14.71041608	14.38241014	17.17257224	7.238825585	5.74349627	50.19879108	1004.655105	28.7	3337.357944	9.88131291682493E-324	505.2352362	252.6176169	99.85498791	0	0	0	0	0	0	0
2:24:50	-411.1341923	3449.589627	14.71041608	14.38241014	17.17257224	7.238825585	5.74349627	50.19879108	1004.655105	28.7	3337.357944	9.88131291682493E-324	505.2352362	252.6176169	99.85498791	0	0	0	0	0	0	0
2:24:50	-280.7741231	3444.292641	14.48626629	14.13314249	17.14948623	7.215528374	5.854357613	50.19922629	1004.655067	28.7	3337.785684	9.88131291682493E-324	505.2398311	252.6199148	99.85499226	0	0	0	0	0	0	0
2:24:50	-280.7741231	3444.292641	14.48626629	14.13314249	17.14948623	7.215528374	5.854357613	50.19922629	1004.655067	28.7	3337.785684	9.88131291682493E-324	505.2398311	252.6199148	99.85499226	0	0	0	0	0	0	0
2:24:50	39.29690686	3435.023544	14.3657007	13.94038397	17.09113213	7.172824018	6.092873663	50.19974647	1004.655022	28.7	3338.778802	9.88131291682493E-324	505.2453232	252.6226614	99.85499746	0	0	0	0	0	0	0
2:24:50	39.29690686	3435.023544	14.3657007	13.94038397	17.09113213	7.172824018	6.092873663	50.19974647	1004.655022	28.7	3338.778802	9.88131291682493E-324	505.2453232	252.6226614	99.85499746	0	0	0	0	0	0	0
2:24:50	-89.19149961	3429.630068	14.37680845	14.13424574	17.07388456	7.146487371	6.175759144	50.19983774	1004.655014	28.7	3339.159273	9.88131291682493E-324	505.2462869	252.6231433	99.85499838	0	0	0	0	0	0	0
2:24:50	-70.7033518	3424.472267	14.19038192	13.77278982	17.0501569	7.121273534	6.281020682	50.19991692	1004.655007	28.7	3339.671972	9.88131291682493E-324	505.2471229	252.6235614	99.85499917	0	0	0	0	0	0	0
2:24:50	-70.7033518	3424.472267	14.19038192	13.77278982	17.0501569	7.121273534	6.281020682	50.19991692	1004.655007	28.7	3339.671972	9.88131291682493E-324	505.2471229	252.6235614	99.85499917	0	0	0	0	0	0	0
2:24:50	-80.02362515	3420.296931	14.15200443	13.72866548	17.03238041	7.100615062	6.345813236	50.19994683	1004.655005	28.7	3340.011942	9.88131291682493E-324	505.2474386	252.6237193	99.85499947	0	0	0	0	0	0	0
2:24:50	201.0533199	3419.221196	14.21732284	13.81266591	17.01776346	7.09543364	6.401960471	50.19996597	1004.655003	28.7	3340.323003	9.88131291682493E-324	505.2476407	252.6238203	99.85499966	0	0	0	0	0	0	0
2:24:50	201.0533199	3419.221196	14.21732284	13.81266591	17.01776346	7.09543364	6.401960471	50.19996597	1004.655003	28.7	3340.323003	9.88131291682493E-324	505.2476407	252.6238203	99.85499966	0	0	0	0	0	0	0
2:24:50	56.93867579	3416.793708	14.27050129	13.95846895	16.99602289	7.083262023	6.479555761	50.19998258	1004.329602	28.7	3340.790729	9.88131291682493E-324	505.2478161	252.623908	99.85499983	0	0	0	0	0	0	0
2:24:50	56.93867579	3416.793708	14.27050129	13.95846895	16.99602289	7.083262023	6.479555761	50.19998258	1004.329602	28.7	3340.790729	9.88131291682493E-324	505.2478161	252.623908	99.85499983	0	0	0	0	0	0	0
2:24:51	267.323866	3414.532147	14.23885666	14.0021121	16.97661972	7.072014156	6.54443655	50.19999108	1003.69442	28.7	3341.218605	9.88131291682493E-324	505.2479058	252.6239529	99.85499991	0	0	0	0	0	0	0
2:24:51	195.2534342	3412.032294	14.30302826	14.06975174	16.96171662	7.05956906	6.584319392	50.21999429	1003.454509	28.7	3341.506588	9.88131291682493E-324	505.2479397	252.6239699	99.85499994	0	0	0	0	0	0	0
2:24:51	-162.0336421	3407.469908	14.36877809	14.02544112	16.94633864	7.036764198	6.618484411	50.24879635	1003.300966	28.7	3341.766576	9.88131291682493E-324	505.2479614	252.6239807	99.85499996	0	0	0	0	0	0	0
2:24:51	-271.2912007	3401.002249	14.29607038	13.92180985	16.92045338	7.00449527	6.663472018	50.27378373	1003.167758	28.7	3342.140479	9.88131291682493E-324	505.2479802	252.6239901	99.85499998	0	0	0	0	0	0	0
2:24:51	-271.2912007	3401.002249	14.29607038	13.92180985	16.92045338	7.00449527	6.663472018	50.27378373	1003.167758	28.7	3342.140479	9.88131291682493E-324	505.2479802	252.6239901	99.85499998	0	0	0	0	0	0	0
2:24:51	131.0705915	3399.963879	14.21844504	13.7841583	16.90353016	6.999356972	6.688502092	50.28322159	1003.117445	28.7	3342.365587	9.88131291682493E-324	505.2479874	252.6239937	99.85499999	0	0	0	0	0	0	0
2:24:51	131.0705915	3399.963879	14.21844504	13.7841583	16.90353016	6.999356972	6.688502092	50.28322159	1003.117445	28.7	3342.365587	9.88131291682493E-324	505.2479874	252.6239937	99.85499999	0	0	0	0	0	0	0
2:24:51	-30.06418514	3394.637242	14.18396386	13.94710505	16.87397544	6.97283077	6.721153071	50.29140945	1003.073796	28.7	3342.689108	9.88131291682493E-324	505.2479935	252.6239968	99.85499999	0	0	0	0	0	0	0
2:24:51	-207.9987185	3389.108675	14.35361687	14.07422723	16.85338428	6.945091693	6.738497965	50.29450205	1003.057309	28.7	3342.876709	9.88131291682493E-324	505.2479959	252.6239979	99.855	0	0	0	0	0	0	0
2:24:51	-207.9987185	3389.108675	14.35361687	14.07422723	16.85338428	6.945091693	6.738497965	50.29450205	1003.057309	28.7	3342.876709	9.88131291682493E-324	505.2479959	252.6239979	99.855	0	0	0	0	0	0	0
2:24:51	-200.4572079	3383.390146	14.31481984	13.91698034	16.82234075	6.910622947	6.760798958	50.29718505	1003.043006	28.7	3343.147603	9.88131291682493E-324	505.2479979	252.6239989	99.855	0	0	0	0	0	0	0
2:24:51	-140.931333	3380.440133	14.3366847	14.03078742	16.80313808	6.898038686	6.771911333	50.29819843	1003.037604	28.7	3343.298026	9.88131291682493E-324	505.2479986	252.6239993	99.855	0	0	0	0	0	0	0
2:24:51	-140.931333	3380.440133	14.3366847	14.03078742	16.80313808	6.898038686	6.771911333	50.29819843	1003.037604	28.7	3343.298026	9.88131291682493E-324	505.2479986	252.6239993	99.855	0	0	0	0	0	0	0
2:24:51	-268.9868931	3376.720365	14.26743821	14.07682395	16.78552837	6.880784759	6.780983253	50.298847	1003.034147	28.7	3343.437337	9.88131291682493E-324	505.2479991	252.6239996	99.855	0	0	0	0	0	0	0
2:24:51	-89.58804929	3372.330899	14.10816036	13.75987786	16.75971053	6.860073797	6.791311426	50.29940966	1003.031147	28.7	3343.62574	9.88131291682493E-324	505.2479996	252.6239998	99.855	0	0	0	0	0	0	0
2:24:51	19.17430276	3366.858388	14.11175411	13.90239347	16.73031579	6.833053784	6.79714345	50.29969775	1003.029611	28.7	3343.776099	9.88131291682493E-324	505.2479998	252.6239999	99.855	0	0	0	0	0	0	0
2:24:51	177.8670738	3365.284089	14.08132263	13.79025182	16.71508211	6.825514422	6.799251808	50.29980656	1003.029031	28.7	3343.859183	9.88131291682493E-324	505.2479999	252.6239999	99.855	0	0	0	0	0	0	0
2:24:51	177.8670738	3365.284089	14.08132263	13.79025182	16.71508211	6.825514422	6.799251808	50.29980656	1003.029031	28.7	3343.859183	9.88131291682493E-324	505.2479999	252.6239999	99.855	0	0	0	0	0	0	0
2:24:51	-188.8963528	3359.671137	14.07248648	13.66336116	16.70369255	6.79756923	6.799841157	50.2998762	1003.02866	28.7	3343.728637	9.88131291682493E-324	505.2479999	252.624	99.855	0	0	0	0	0	0	0
2:24:51	-199.4763486	3354.045422	13.95124908	13.58311292	16.68229858	6.769651446	6.797894672	50.29993661	1003.028338	28.7	3343.415078	9.88131291682493E-324	505.248	252.624	99.855	0	0	0	0	0	0	0
2:24:51	-108.0456631	3351.94243	13.82879941	13.50651227	16.67007109	6.759176925	6.79537259	50.29995943	1003.028216	28.7	3343.30609	9.88131291682493E-324	505.248	252.624	99.855	0	0	0	0	0	0	0
2:24:51	-108.0456631	3351.94243	13.82879941	13.50651227	16.67007109	6.759176925	6.79537259	50.29995943	1003.028216	28.7	3343.30609	9.88131291682493E-324	505.248	252.624	99.855	0	0	0	0	0	0	0
2:24:51	-237.6208244	3348.424995	13.78719162	13.31628785	16.6597655	6.741593232	6.791598458	50.29997404	1003.028138	28.7	3341.595978	9.88131291682493E-324	505.248	252.624	99.855	0	0	0	0	0	0	0
2:24:51	83.77946591	3344.767494	13.62116211	13.08435538	16.64328794	6.723423735	6.78467441	50.29998671	1003.028071	28.7	3337.622301	9.88131291682493E-324	505.248	252.624	99.855	0	0	0	0	0	0	0
2:24:51	83.77946591	3344.767494	13.62116211	13.08435538	16.64328794	6.723423735	6.78467441	50.29998671	1003.028071	28.7	3337.622301	9.88131291682493E-324	505.248	252.624	99.855	0	0	0	0	0	0	0
2:24:51	75.11797818	3341.823076	13.69014375	13.08654744	16.62950428	6.70867119	6.778831623	50.29999149	1003.028045	28.7	3335.559672	9.88131291682493E-324	505.248	252.624	99.855	0	0	0	0	0	0	0
2:24:51	-61.60913396	3340.201769	13.562012	12.98339036	16.62004274	6.700629562	6.773412239	50.29999456	1003.028029	28.7	3334.15591	9.88131291682493E-324	505.248	252.624	99.855	0	0	0	0	0	0	0
2:24:51	-90.80689259	3336.955082	13.58966214	13.13100787	16.60538188	6.684170336	6.763851066	50.29999721	1001.306855	28.7	3330.71181	9.88131291682493E-324	505.248	252.624	99.855	0	0	0	0	0	0	0
2:24:51	-90.80689259	3336.955082	13.58966214	13.13100787	16.60538188	6.684170336	6.763851066	50.29999721	1001.306855	28.7	3330.71181	9.88131291682493E-324	505.248	252.624	99.855	0	0	0	0	0	0	0
2:24:52	-400.5262913	3332.660972	13.62146377	13.17136503	16.5966044	6.662669015	6.757344682	50.29999822	1000.205307	28.7	3328.023198	9.88131291682493E-324	505.248	252.624	99.855	0	0	0	0	0	0	0
2:24:52	-466.0574664	3330.187782	13.43505681	13.19099362	16.58874682	6.650308169	6.749900597	50.45999886	999.5003166	28.7	3325.199567	9.88131291682493E-324	506.2758	253.1378	99.8558	0	0	0	0	0	0	0
2:24:52	-466.0574664	3330.187782	13.43505681	13.19099362	16.58874682	6.650308169	6.749900597	50.45999886	999.5003166	28.7	3325.199567	9.88131291682493E-324	506.2758	253.1378	99.8558	0	0	0	0	0	0	0
2:24:52	-115.6536388	3329.494248	13.51150909	13.25960473	16.57438237	6.646869783	6.739285106	50.77231942	998.8886981	28.7	3322.767322	9.88131291682493E-324	508.2820656	254.1407376	99.8573616	0	0	0	0	0	0	0
2:24:52	-263.7662888	3327.504199	13.46308582	13.18954703	16.56540472	6.636996661	6.731862468	50.89028443	998.6576868	28.7	3321.861806	9.88131291682493E-324	509.039842	254.5195521	99.85795142	0	0	0	0	0	0	0
2:24:52	-263.7662888	3327.504199	13.46308582	13.18954703	16.56540472	6.636996661	6.731862468	50.89028443	998.6576868	28.7	3321.861806	9.88131291682493E-324	509.039842	254.5195521	99.85795142	0	0	0	0	0	0	0
2:24:52	-447.2535449	3324.774767	13.45473492	13.1012301	16.55869902	6.623397863	6.724831979	50.96578203	998.5098395	28.7	3321.025836	9.88131291682493E-324	509.5248189	254.7619933	99.85832891	0	0	0	0	0	0	0
2:24:52	-338.402519	3322.700809	13.44267228	12.98606181	16.5448219	6.613011706	6.713001973	51.0312804	998.3815738	28.7	3317.847716	9.88131291682493E-324	509.9455633	254.9723246	99.8586564	0	0	0	0	0	0	0
2:24:52	-338.402519	3322.700809	13.44267228	12.98606181	16.5448219	6.613011706	6.713001973	51.0312804	998.3815738	28.7	3317.847716	9.88131291682493E-324	509.9455633	254.9723246	99.8586564	0	0	0	0	0	0	0
2:24:52	-348.2005321	3321.348238	13.37791026	13.04195956	16.53660601	6.606407492	6.705561263	51.05601946	998.3331273	28.7	3316.437938	9.88131291682493E-324	510.1044805	255.0517677	99.8587801	0	0	0	0	0	0	0
2:24:52	-315.4987406	3318.598192	13.29246257	12.82661412	16.53098785	6.592540795	6.697879208	51.07185245	998.3021214	28.7	3314.63384	9.88131291682493E-324	510.2061875	255.1026113	99.85885926	0	0	0	0	0	0	0
2:24:52	-315.4987406	3318.598192	13.29246257	12.82661412	16.53098785	6.592540795	6.697879208	51.07185245	998.3021214	28.7	3314.63384	9.88131291682493E-324	510.2061875	255.1026113	99.85885926	0	0	0	0	0	0	0
2:24:52	-315.4987406	3318.598192	13.29246257	12.82661412	16.53098785	6.592540795	6.697879208	51.07185245	998.3021214	28.7	3314.63384	9.88131291682493E-324	510.2061875	255.1026113	99.85885926	0	0	0	0	0	0	0
2:24:52	41.14230005	3318.058089	13.25103797	12.83758459	16.51430962	6.589853368	6.678828899	51.09077661	998.2650622	28.7	3311.227679	9.88131291682493E-324	510.3277514	255.1633814	99.85895388	0	0	0	0	0	0	0
2:24:52	41.14230005	3318.058089	13.25103797	12.83758459	16.51430962	6.589853368	6.678828899	51.09077661	998.2650622	28.7	3311.227679	9.88131291682493E-324	510.3277514	255.1633814	99.85895388	0	0	0	0	0	0	0
2:24:52	-91.21380797	3316.686177	13.3391043	13.06297414	16.50807816	6.582906155	6.671290495	51.09409703	998.2585598	28.7	3310.643874	9.88131291682493E-324	510.3490809	255.1740441	99.85897049	0	0	0	0	0	0	0
2:24:52	-137.6689497	3314.485346	13.2935334	12.79454676	16.50007202	6.571879952	6.660812734	51.09697768	998.2529186	28.7	3308.515168	9.88131291682493E-324	510.3675854	255.1832946	99.85898489	0	0	0	0	0	0	0
2:24:52	-312.5064478	3311.997942	13.28910138	12.66826993	16.49228609	6.559403169	6.65344015	51.09806572	998.2507879	28.7	3307.052547	9.88131291682493E-324	510.3745747	255.1867885	99.85899033	0	0	0	0	0	0	0
2:24:52	-312.5064478	3311.997942	13.28910138	12.66826993	16.49228609	6.559403169	6.65344015	51.09806572	998.2507879	28.7	3307.052547	9.88131291682493E-324	510.3745747	255.1867885	99.85899033	0	0	0	0	0	0	0
2:24:52	-331.4952866	3310.241123	13.44238488	13.18577275	16.4839031	6.550658028	6.646361696	51.09876206	998.2494243	28.7	3305.30967	9.88131291682493E-324	510.3790478	255.1890247	99.85899381	0	0	0	0	0	0	0
2:24:52	-395.4006347	3309.179543	13.32447706	12.99298765	16.47483039	6.54719291	6.635633188	51.09936617	998.2482412	28.7	3303.147839	9.88131291682493E-324	510.3829285	255.1909646	99.85899683	0	0	0	0	0	0	0
2:24:52	-395.4006347	3309.179543	13.32447706	12.99298765	16.47483039	6.54719291	6.635633188	51.09936617	998.2482412	28.7	3303.147839	9.88131291682493E-324	510.3829285	255.1909646	99.85899683	0	0	0	0	0	0	0
2:24:52	-111.9384862	3308.219587	13.29122532	12.9174321	16.46929145	6.541763463	6.62884524	51.09959435	998.2477944	28.7	3302.338577	9.88131291682493E-324	510.3843942	255.1916974	99.85899797	0	0	0	0	0	0	0
2:24:52	-111.9384862	3308.219587	13.29122532	12.9174321	16.46929145	6.541763463	6.62884524	51.09959435	998.2477944	28.7	3302.338577	9.88131291682493E-324	510.3843942	255.1916974	99.85899797	0	0	0	0	0	0	0
2:24:52	-201.6213609	3306.951333	13.39438736	12.84764523	16.46038922	6.534798893	6.618424763	51.09979231	998.2474067	28.7	3301.505607	9.88131291682493E-324	510.3856658	255.192333	99.85899896	0	0	0	0	0	0	0
2:24:52	-189.5573128	3306.653218	13.35739033	12.93397836	16.45339128	6.533049033	6.608929479	51.09989366	998.2472082	28.7	3300.735455	9.88131291682493E-324	510.3863169	255.1926585	99.85899947	0	0	0	0	0	0	0
2:24:52	-189.5573128	3306.653218	13.35739033	12.93397836	16.45339128	6.533049033	6.608929479	51.09989366	998.2472082	28.7	3300.735455	9.88131291682493E-324	510.3863169	255.1926585	99.85899947	0	0	0	0	0	0	0
2:24:52	38.5755598	3306.40334	13.33660981	12.99030615	16.44857042	6.531751381	6.602634866	51.09993194	998.2471333	28.7	3300.284571	9.88131291682493E-324	510.3865628	255.1927815	99.85899966	0	0	0	0	0	0	0
2:24:52	-152.4247617	3303.416657	13.46403028	13.04163594	16.44304507	6.516800884	6.596406314	51.09995644	998.2470853	28.7	3298.642446	9.88131291682493E-324	510.3867202	255.1928601	99.85899978	0	0	0	0	0	0	0
2:24:52	-152.4247617	3303.416657	13.46403028	13.04163594	16.44304507	6.516800884	6.596406314	51.09995644	998.2470853	28.7	3298.642446	9.88131291682493E-324	510.3867202	255.1928601	99.85899978	0	0	0	0	0	0	0
2:24:52	-280.32555	3302.415825	13.4412315	13.1860696	16.43716708	6.511770053	6.587896033	51.0999777	997.5371237	28.7	3297.242172	9.88131291682493E-324	510.3868567	255.1929284	99.85899989	0	0	0	0	0	0	0
2:24:52	63.370768	3303.782848	13.29730816	13.40420454	16.43314693	6.518532834	6.582493461	51.09998573	997.0827591	28.7	3296.72423	9.88131291682493E-324	510.3869083	255.1929542	99.85899993	0	0	0	0	0	0	0
2:24:53	63.370768	3303.782848	13.29730816	13.40420454	16.43314693	6.518532834	6.582493461	51.09998573	997.0827591	28.7	3296.72423	9.88131291682493E-324	510.3869083	255.1929542	99.85899993	0	0	0	0	0	0	0
2:24:53	90.25917152	3301.678143	13.23023722	13.12333091	16.42857403	6.507981014	6.576635815	51.11999087	996.7919659	28.7	3296.397507	9.88131291682493E-324	510.3869413	255.1929707	99.85899995	0	0	0	0	0	0	0
2:24:53	90.25917152	3301.678143	13.23023722	13.12333091	16.42857403	6.507981014	6.576635815	51.11999087	996.7919659	28.7	3296.397507	9.88131291682493E-324	510.3869413	255.1929707	99.85899995	0	0	0	0	0	0	0
2:24:53	201.1116478	3298.922273	13.20028946	13.01977742	16.41999791	6.494134279	6.567453537	51.15903532	996.5396865	28.7	3293.375348	9.88131291682493E-324	510.38697	255.192985	99.85899998	0	0	0	0	0	0	0
2:24:53	-25.3274254	3297.379855	13.14806525	12.90401755	16.41431866	6.486325939	6.561250264	51.17378261	996.4443994	28.7	3292.243623	9.88131291682493E-324	510.3869808	255.1929904	99.85899999	0	0	0	0	0	0	0
2:24:53	200.6271277	3298.105267	13.21840176	12.90397123	16.40988394	6.490088601	6.555880169	51.18322087	996.3834156	28.7	3291.528278	9.88131291682493E-324	510.3869877	255.1929938	99.85899999	0	0	0	0	0	0	0
2:24:53	200.6271277	3298.105267	13.21840176	12.90397123	16.40988394	6.490088601	6.555880169	51.18322087	996.3834156	28.7	3291.528278	9.88131291682493E-324	510.3869877	255.1929938	99.85899999	0	0	0	0	0	0	0
2:24:53	31.96655341	3295.652569	13.1531897	12.91321727	16.40292458	6.477901364	6.547714646	51.19140908	996.3305088	28.7	3290.644447	9.88131291682493E-324	510.3869937	255.1929969	99.859	0	0	0	0	0	0	0
2:24:53	-351.7111658	3294.346004	13.45668141	13.10597905	16.39755173	6.454296873	6.542177374	51.19450181	996.3105256	28.7	3290.025446	9.88131291682493E-324	510.386996	255.192998	99.859	0	0	0	0	0	0	0
2:24:53	-55.84314612	3294.756363	13.2197961	12.90966659	16.39231311	6.388309999	6.533073519	51.19648116	996.2977364	28.7	3289.284885	9.88131291682493E-324	510.3869974	255.1929987	99.859	0	0	0	0	0	0	0
2:24:53	-55.84314612	3294.756363	13.2197961	12.90966659	16.39231311	6.388309999	6.533073519	51.19648116	996.2977364	28.7	3289.284885	9.88131291682493E-324	510.3869974	255.1929987	99.859	0	0	0	0	0	0	0
2:24:53	-73.15303482	3291.933106	12.9866956	12.6551733	16.38776831	6.143222719	6.501429642	51.19819835	996.286641	28.7	3287.921165	9.88131291682493E-324	510.3869987	255.1929993	99.859	0	0	0	0	0	0	0
2:24:53	25.18213772	3290.586228	12.92828519	12.54855091	16.38785172	5.91614254	6.464354971	51.19884695	996.2824503	28.7	3286.125946	9.88131291682493E-324	510.3869992	255.1929996	99.859	0	0	0	0	0	0	0
2:24:53	25.18213772	3290.586228	12.92828519	12.54855091	16.38785172	5.91614254	6.464354971	51.19884695	996.2824503	28.7	3286.125946	9.88131291682493E-324	510.3869992	255.1929996	99.859	0	0	0	0	0	0	0
2:24:53	-32.14119349	3287.734717	12.81894602	12.45335407	16.39411608	5.471176981	6.372845745	51.19940964	996.2788145	28.7	3284.287972	9.88131291682493E-324	510.3869996	255.1929998	99.859	0	0	0	0	0	0	0
2:24:53	-188.5714838	3286.618979	12.63560545	12.3097466	16.39975429	5.150273268	6.291181277	51.19962217	996.2774413	28.7	3282.639262	9.88131291682493E-324	510.3869997	255.1929999	99.859	0	0	0	0	0	0	0
2:24:53	-193.0675097	3286.211626	12.44038749	12.04155783	16.41100275	4.793374891	6.183796017	51.19975819	996.2765624	28.7	3281.594688	9.88131291682493E-324	510.3869998	255.1929999	99.859	0	0	0	0	0	0	0
2:24:53	-22.47456618	3286.619601	12.06280799	11.60963701	16.42424176	4.45003993	6.064869451	51.19984524	996.276	28.7	3280.93356	9.88131291682493E-324	510.3869999	255.1929999	99.859	0	0	0	0	0	0	0
2:24:53	-22.47456618	3286.619601	12.06280799	11.60963701	16.42424176	4.45003993	6.064869451	51.19984524	996.276	28.7	3280.93356	9.88131291682493E-324	510.3869999	255.1929999	99.859	0	0	0	0	0	0	0
2:24:53	257.5064381	3288.512028	11.96604569	11.63140615	16.44853178	3.903092444	5.843741159	51.19992076	996.275512	28.7	3278.792351	9.88131291682493E-324	510.3869999	255.193	99.859	0	0	0	0	0	0	0
2:24:53	257.5064381	3288.512028	11.96604569	11.63140615	16.44853178	3.903092444	5.843741159	51.19992076	996.275512	28.7	3278.792351	9.88131291682493E-324	510.3869999	255.193	99.859	0	0	0	0	0	0	0
2:24:53	348.1578019	3290.590007	11.49926512	11.00768476	16.49510742	3.147594665	5.491850779	51.19996754	996.2752097	28.7	3277.520769	9.88131291682493E-324	510.387	255.193	99.859	0	0	0	0	0	0	0
2:24:53	348.1578019	3290.590007	11.49926512	11.00768476	16.49510742	3.147594665	5.491850779	51.19996754	996.2752097	28.7	3277.520769	9.88131291682493E-324	510.387	255.193	99.859	0	0	0	0	0	0	0
2:24:53	616.8291865	3295.626211	10.90486374	10.5144706	16.542591	2.607160469	5.199947599	51.19998338	996.2751074	28.7	3277.143818	9.88131291682493E-324	510.387	255.193	99.859	0	0	0	0	0	0	0
2:24:53	314.2687994	3297.387335	10.59679279	10.08382118	16.58317824	2.2145427	4.974366463	51.19998936	996.2750687	28.7	3277.044443	9.88131291682493E-324	510.387	255.193	99.859	0	0	0	0	0	0	0
2:24:53	314.2687994	3297.387335	10.59679279	10.08382118	16.58317824	2.2145427	4.974366463	51.19998936	996.2750687	28.7	3277.044443	9.88131291682493E-324	510.387	255.193	99.859	0	0	0	0	0	0	0
2:24:53	478.5421116	3300.587095	10.38230739	10.16524556	16.62411407	1.855547328	4.752994536	51.19999319	996.275044	28.7	3277.014284	9.88131291682493E-324	510.387	255.193	99.859	0	0	0	0	0	0	0
2:24:53	390.6321514	3306.003141	10.13239673	9.868717156	16.67023301	1.50639029	4.519276503	51.19999564	996.2750281	28.7	3277.044662	9.88131291682493E-324	510.387	255.193	99.859	0	0	0	0	0	0	0
2:24:53	390.6321514	3306.003141	10.13239673	9.868717156	16.67023301	1.50639029	4.519276503	51.19999564	996.2750281	28.7	3277.044662	9.88131291682493E-324	510.387	255.193	99.859	0	0	0	0	0	0	0
2:24:53	370.3268455	3314.00884	9.836723125	9.793791184	16.7496793	0.972023828	4.14106157	51.19999777	997.9225024	28.7	3277.177955	9.88131291682493E-324	510.387	255.193	99.859	0	0	0	0	0	0	0
2:24:54	129.8216611	3319.043498	9.6387428	9.549986358	16.80291475	0.62685525	3.887199405	51.19999857	998.5447615	28.7	3277.307891	9.88131291682493E-324	510.387	255.193	99.859	0	0	0	0	0	0	0
2:24:54	129.8216611	3319.043498	9.6387428	9.549986358	16.80291475	0.62685525	3.887199405	51.19999857	998.5447615	28.7	3277.307891	9.88131291682493E-324	510.387	255.193	99.859	0	0	0	0	0	0	0
2:24:54	402.0089065	3330.834327	9.067540314	8.845097015	16.88630835	0.112149888	3.482702095	50.66319927	999.0846059	28.7	3277.576728	9.88131291682493E-324	505.991096	252.995048	99.855584	0	0	0	0	0	0	0
2:24:54	696.8021402	3339.019289	8.981025801	8.61090209	16.94375735	-0.216184072	3.213729341	50.46044753	999.2885078	28.7	3277.786746	9.88131291682493E-324	504.3307414	252.1648707	99.85429376	0	0	0	0	0	0	0
2:24:54	395.0343278	3350.719884	8.75317321	8.65283787	17.04327576	-0.719966245	2.790085423	50.28454914	999.465404	28.7	3278.18011	9.88131291682493E-324	502.8902916	251.4446458	99.85317441	0	0	0	0	0	0	0
2:24:54	395.0343278	3350.719884	8.75317321	8.65283787	17.04327576	-0.719966245	2.790085423	50.28454914	999.465404	28.7	3278.18011	9.88131291682493E-324	502.8902916	251.4446458	99.85317441	0	0	0	0	0	0	0
2:24:54	437.1748398	3364.340029	8.316552683	8.333652989	17.15157319	-1.214494717	2.347891736	50.19448916	999.5559748	28.7	3278.679264	9.88131291682493E-324	502.1527813	251.0758907	99.8526013	0	0	0	0	0	0	0
2:24:54	437.1748398	3364.340029	8.316552683	8.333652989	17.15157319	-1.214494717	2.347891736	50.19448916	999.5559748	28.7	3278.679264	9.88131291682493E-324	502.1527813	251.0758907	99.8526013	0	0	0	0	0	0	0
2:24:54	506.562862	3379.189791	8.078634974	8.214230331	17.25465347	-1.648245295	1.933640569	50.14837845	999.6023471	28.7	3279.215479	9.88131291682493E-324	501.775176	250.887088	99.85230786	0	0	0	0	0	0	0
2:24:54	535.6903517	3391.114466	7.932886383	7.923547412	17.33181822	-1.939276989	1.638409964	50.13096221	999.6198622	28.7	3279.658347	9.88131291682493E-324	501.6325527	250.8157763	99.85219703	0	0	0	0	0	0	0
2:24:54	535.6903517	3391.114466	7.932886383	7.923547412	17.33181822	-1.939276989	1.638409964	50.13096221	999.6198622	28.7	3279.658347	9.88131291682493E-324	501.6325527	250.8157763	99.85219703	0	0	0	0	0	0	0
2:24:54	479.6804251	3401.228178	7.728687285	7.813710343	17.40608366	-2.211137273	1.360742377	50.11981581	999.6310718	28.7	3280.108542	9.88131291682493E-324	501.5412737	250.7701369	99.8521261	0	0	0	0	0	0	0
2:24:54	126.691632	3412.008954	7.843999863	7.94565462	17.47837354	-2.475247855	1.081195121	50.11268212	999.6382459	28.7	3280.608787	9.88131291682493E-324	501.4828552	250.7409276	99.8520807	0	0	0	0	0	0	0
2:24:54	126.691632	3412.008954	7.843999863	7.94565462	17.47837354	-2.475247855	1.081195121	50.11268212	999.6382459	28.7	3280.608787	9.88131291682493E-324	501.4828552	250.7409276	99.8520807	0	0	0	0	0	0	0
2:24:54	34.12065161	3429.146544	7.66899993	7.667199165	17.59043125	-2.859078902	0.653715902	50.10649325	999.6444699	28.7	3281.472323	9.88131291682493E-324	501.4321738	250.7155869	99.85204132	0	0	0	0	0	0	0
2:24:54	286.138697	3441.519548	7.454719955	7.289487466	17.664076	-3.087290497	0.380378177	50.10415568	999.6468207	28.7	3282.084287	9.88131291682493E-324	501.4130313	250.7060156	99.85202645	0	0	0	0	0	0	0
2:24:54	435.2242529	3459.565513	7.269752617	7.275209582	17.77648691	-3.415500734	-0.034430373	50.10212771	999.6488602	28.7	3283.111211	9.88131291682493E-324	501.396424	250.697712	99.85201354	0	0	0	0	0	0	0
2:24:54	435.2242529	3459.565513	7.269752617	7.275209582	17.77648691	-3.415500734	-0.034430373	50.10212771	999.6488602	28.7	3283.111211	9.88131291682493E-324	501.396424	250.697712	99.85201354	0	0	0	0	0	0	0
2:24:54	270.1363218	3470.836008	7.320001675	7.221814133	17.85007162	-3.60936047	-0.296915439	50.10136173	999.6496305	28.7	3283.832255	9.88131291682493E-324	501.3901514	250.6945757	99.85200867	0	0	0	0	0	0	0
2:24:54	193.923286	3482.702205	7.050201072	7.031241045	17.92928584	-3.787470701	-0.564025881	50.10087151	999.6501235	28.7	3284.641203	9.88131291682493E-324	501.3861369	250.6925684	99.85200555	0	0	0	0	0	0	0
2:24:54	193.923286	3482.702205	7.050201072	7.031241045	17.92928584	-3.787470701	-0.564025881	50.10087151	999.6501235	28.7	3284.641203	9.88131291682493E-324	501.3861369	250.6925684	99.85200555	0	0	0	0	0	0	0
2:24:54	230.9600764	3515.672983	7.360866207	7.429942986	18.11906774	-4.086812799	-1.182060001	50.10028558	999.6507128	28.7	3286.836571	9.88131291682493E-324	501.3813386	250.6901693	99.85200182	0	0	0	0	0	0	0
2:24:54	230.9600764	3515.672983	7.360866207	7.429942986	18.11906774	-4.086812799	-1.182060001	50.10028558	999.6507128	28.7	3286.836571	9.88131291682493E-324	501.3813386	250.6901693	99.85200182	0	0	0	0	0	0	0
2:24:54	68.31160891	3530.332789	7.293914373	7.330003511	18.19272336	-4.138200192	-1.3994384	50.10018277	999.6508162	28.7	3287.761045	9.88131291682493E-324	501.3804967	250.6897484	99.85200116	0	0	0	0	0	0	0
2:24:54	243.1792297	3545.077505	7.317225198	7.165282247	18.26974295	-4.091368123	-1.610640576	50.10011697	999.6508824	28.7	3288.803389	9.88131291682493E-324	501.3799579	250.6894789	99.85200074	0	0	0	0	0	0	0
2:24:54	243.1792297	3545.077505	7.317225198	7.165282247	18.26974295	-4.091368123	-1.610640576	50.10011697	999.6508824	28.7	3288.803389	9.88131291682493E-324	501.3799579	250.6894789	99.85200074	0	0	0	0	0	0	0
2:24:54	-54.13873039	3562.438219	7.555051302	7.44085651	18.36349239	-3.856596479	-1.869967975	50.10005989	999.6509398	28.7	3290.355447	9.88131291682493E-324	501.3794904	250.6892452	99.85200038	0	0	0	0	0	0	0
2:24:54	201.7083725	3577.43998	7.909672833	7.849588167	18.41659513	-3.536461746	-2.007579504	50.10003833	999.3701615	28.7	3291.525966	9.88131291682493E-324	501.3793139	250.6891569	99.85200024	0	0	0	0	0	0	0
2:24:54	686.3864707	3598.362894	8.250776491	8.174245141	18.48075271	-2.981628414	-2.142624706	50.10001962	998.8220587	28.7	3293.260535	9.88131291682493E-324	501.3791607	250.6890804	99.85200012	0	0	0	0	0	0	0
2:24:55	686.3864707	3598.362894	8.250776491	8.174245141	18.48075271	-2.981628414	-2.142624706	50.10001962	998.8220587	28.7	3293.260535	9.88131291682493E-324	501.3791607	250.6890804	99.85200012	0	0	0	0	0	0	0
2:24:55	477.8009413	3608.017052	8.737656954	8.82327689	18.51108173	-2.565242185	-2.185559812	50.12001256	998.6150375	28.7	3294.544342	9.88131291682493E-324	501.3791029	250.6890514	99.85200008	0	0	0	0	0	0	0
2:24:55	173.4860424	3615.498913	9.185500451	8.87933721	18.53049231	-2.162994998	-2.19711828	50.14880804	998.482544	28.7	3295.777099	9.88131291682493E-324	501.3790658	250.6890329	99.85200005	0	0	0	0	0	0	0
2:24:55	173.4860424	3615.498913	9.185500451	8.87933721	18.53049231	-2.162994998	-2.19711828	50.14880804	998.482544	28.7	3295.777099	9.88131291682493E-324	501.3790658	250.6890329	99.85200005	0	0	0	0	0	0	0
2:24:55	-53.92933828	3625.907372	9.790928231	9.537388651	18.54633206	-1.504549439	-2.146548559	50.17378972	998.3675985	28.7	3297.766267	9.88131291682493E-324	501.3790337	250.6890169	99.85200003	0	0	0	0	0	0	0
2:24:55	-53.92933828	3625.907372	9.790928231	9.537388651	18.54633206	-1.504549439	-2.146548559	50.17378972	998.3675985	28.7	3297.766267	9.88131291682493E-324	501.3790337	250.6890169	99.85200003	0	0	0	0	0	0	0
2:24:55	-34.4450532	3633.946454	10.18405125	10.15017499	18.55043402	-0.860529313	-2.036312862	50.18658033	998.3087465	28.7	3299.716513	9.88131291682493E-324	501.3790173	250.6890086	99.85200001	0	0	0	0	0	0	0
2:24:55	-34.4450532	3633.946454	10.18405125	10.15017499	18.55043402	-0.860529313	-2.036312862	50.18658033	998.3087465	28.7	3299.716513	9.88131291682493E-324	501.3790173	250.6890086	99.85200001	0	0	0	0	0	0	0
2:24:55	-109.1744432	3638.922113	10.85085024	10.85218559	18.53575022	-0.196223008	-1.856928185	50.19312913	998.2786142	28.7	3301.764942	9.88131291682493E-324	501.3790088	250.6890044	99.85200001	0	0	0	0	0	0	0
2:24:55	28.25735633	3642.974592	11.06790415	10.95299878	18.52108014	0.236457275	-1.713314039	50.19560264	998.2672331	28.7	3303.094243	9.88131291682493E-324	501.3790057	250.6890028	99.852	0	0	0	0	0	0	0
2:24:55	43.27618805	3642.929139	11.37041866	11.18239922	18.50365129	0.672212656	-1.536640985	50.19718569	998.2599492	28.7	3304.498956	9.88131291682493E-324	501.3790036	250.6890018	99.852	0	0	0	0	0	0	0
2:24:55	43.27618805	3642.929139	11.37041866	11.18239922	18.50365129	0.672212656	-1.536640985	50.19718569	998.2599492	28.7	3304.498956	9.88131291682493E-324	501.3790036	250.6890018	99.852	0	0	0	0	0	0	0
2:24:55	291.6801138	3643.893553	11.74334748	11.71254432	18.46287637	1.487943104	-1.153393747	50.19884726	998.252304	28.7	3307.141511	9.88131291682493E-324	501.3790015	250.6890007	99.852	0	0	0	0	0	0	0
2:24:55	291.6801138	3643.893553	11.74334748	11.71254432	18.46287637	1.487943104	-1.153393747	50.19884726	998.252304	28.7	3307.141511	9.88131291682493E-324	501.3790015	250.6890007	99.852	0	0	0	0	0	0	0
2:24:55	121.3853223	3641.288955	12.21159391	12.37106269	18.4239527	2.082898869	-0.814721599	50.1994098	998.2497156	28.7	3309.160558	9.88131291682493E-324	501.3790008	250.6890004	99.852	0	0	0	0	0	0	0
2:24:55	121.3853223	3641.288955	12.21159391	12.37106269	18.4239527	2.082898869	-0.814721599	50.1994098	998.2497156	28.7	3309.160558	9.88131291682493E-324	501.3790008	250.6890004	99.852	0	0	0	0	0	0	0
2:24:55	92.53332626	3639.252611	12.4085001	12.46212012	18.39748973	2.465535276	-0.579981823	50.19962227	998.248738	28.7	3310.457117	9.88131291682493E-324	501.3790005	250.6890002	99.852	0	0	0	0	0	0	0
2:24:55	58.07572881	3635.497991	12.51424007	12.38619688	18.36815343	2.853182577	-0.322468367	50.19975825	998.2481123	28.7	3311.795395	9.88131291682493E-324	501.3790003	250.6890002	99.852	0	0	0	0	0	0	0
2:24:55	-117.6336349	3630.693523	12.86275491	12.7669168	18.32079055	3.394925479	0.061688196	50.19987623	998.2475695	28.7	3313.679914	9.88131291682493E-324	501.3790002	250.6890001	99.852	0	0	0	0	0	0	0
2:24:55	-117.6336349	3630.693523	12.86275491	12.7669168	18.32079055	3.394925479	0.061688196	50.19987623	998.2475695	28.7	3313.679914	9.88131291682493E-324	501.3790002	250.6890001	99.852	0	0	0	0	0	0	0
2:24:55	-22.48760631	3628.902575	13.06404314	12.70250675	18.28502595	3.774232307	0.341360446	50.19992078	998.2473645	28.7	3314.975305	9.88131291682493E-324	501.3790001	250.6890001	99.852	0	0	0	0	0	0	0
2:24:55	40.14005196	3624.088248	13.27442761	12.93376432	18.24833661	4.111348676	0.612670685	50.1999493	998.2472333	28.7	3316.188075	9.88131291682493E-324	501.3790001	250.689	99.852	0	0	0	0	0	0	0
2:24:55	-51.82846939	3616.942719	13.61900294	13.25062333	18.18004434	4.616842522	1.043967391	50.19997404	998.2471194	28.7	3318.028207	9.88131291682493E-324	501.379	250.689	99.852	0	0	0	0	0	0	0
2:24:55	-23.75998041	3612.01178	13.77352188	13.40879893	18.13470838	4.928299214	1.32501913	50.19998339	998.2470764	28.7	3319.183732	9.88131291682493E-324	501.379	250.689	99.852	0	0	0	0	0	0	0
2:24:55	-23.75998041	3612.01178	13.77352188	13.40879893	18.13470838	4.928299214	1.32501913	50.19998339	998.2470764	28.7	3319.183732	9.88131291682493E-324	501.379	250.689	99.852	0	0	0	0	0	0	0
2:24:55	-226.2669075	3604.070419	13.908094	13.39495132	18.08461336	5.232671497	1.624212243	50.19998937	998.2470489	28.7	3320.373469	9.88131291682493E-324	501.379	250.689	99.852	0	0	0	0	0	0	0
2:24:55	117.2506394	3594.909391	14.19521613	13.84303107	18.00349804	5.656951807	2.046964669	50.19999456	998.247025	28.7	3322.000424	9.88131291682493E-324	501.379	250.689	99.852	0	0	0	0	0	0	0
2:24:55	117.2506394	3594.909391	14.19521613	13.84303107	18.00349804	5.656951807	2.046964669	50.19999456	998.247025	28.7	3322.000424	9.88131291682493E-324	501.379	250.689	99.852	0	0	0	0	0	0	0
2:24:55	172.5092492	3588.12725	14.53497832	14.04425989	17.93815875	5.937969156	2.344977388	50.19999652	998.879816	28.7	3323.106231	9.88131291682493E-324	501.379	250.689	99.852	0	0	0	0	0	0	0
2:24:55	161.9693595	3580.89248	14.83506613	14.53028633	17.8744216	6.18790026	2.623185528	50.19999777	999.7910423	28.7	3324.116508	9.88131291682493E-324	501.379	250.689	99.852	0	0	0	0	0	0	0
2:24:56	-157.6598319	3565.962926	15.05837786	14.6794426	17.77782386	6.534036933	3.05197499	50.13999886	1000.581582	28.7	3325.619964	9.88131291682493E-324	501.1642	250.5816	99.8518	0	0	0	0	0	0	0
2:24:56	-157.6598319	3565.962926	15.05837786	14.6794426	17.77782386	6.534036933	3.05197499	50.13999886	1000.581582	28.7	3325.619964	9.88131291682493E-324	501.1642	250.5816	99.8518	0	0	0	0	0	0	0
2:24:56	-487.872218	3550.443282	15.30255346	15.00480261	17.69322182	6.83308291	3.453611195	50.02287942	1000.986338	28.7	3326.976638	9.88131291682493E-324	500.7449104	250.3719552	99.8514096	0	0	0	0	0	0	0
2:24:56	-487.872218	3550.443282	15.30255346	15.00480261	17.69322182	6.83308291	3.453611195	50.02287942	1000.986338	28.7	3326.976638	9.88131291682493E-324	500.7449104	250.3719552	99.8514096	0	0	0	0	0	0	0
2:24:56	-529.5885395	3539.77002	15.22187422	14.87335367	17.63846196	7.033413062	3.729911165	49.97864283	1001.139216	28.7	3327.875888	9.88131291682493E-324	500.5865427	250.2927713	99.85126214	0	0	0	0	0	0	0
2:24:56	-473.2900653	3531.579373	15.2179995	14.73134635	17.58777566	7.21834436	3.984623146	49.95033141	1001.237058	28.7	3328.686688	9.88131291682493E-324	500.4851873	250.2420937	99.85116777	0	0	0	0	0	0	0
2:24:56	-344.4105618	3522.769439	15.15635968	14.71734166	17.53905642	7.33222039	4.233078813	49.9322121	1001.299677	28.7	3329.465801	9.88131291682493E-324	500.4203199	250.2096599	99.85110737	0	0	0	0	0	0	0
2:24:56	-344.4105618	3522.769439	15.15635968	14.71734166	17.53905642	7.33222039	4.233078813	49.9322121	1001.299677	28.7	3329.465801	9.88131291682493E-324	500.4203199	250.2096599	99.85110737	0	0	0	0	0	0	0
2:24:56	-174.5175996	3509.077233	14.95646416	14.56286293	17.47078889	7.40082484	4.589176352	49.9164926	1001.354003	28.7	3330.587034	9.88131291682493E-324	500.3640438	250.1815219	99.85105498	0	0	0	0	0	0	0
2:24:56	-400.0281038	3499.418469	14.95577706	14.57823228	17.42890489	7.404367897	4.800592865	49.91055526	1001.374522	28.7	3331.267422	9.88131291682493E-324	500.342788	250.170894	99.85103518	0	0	0	0	0	0	0
2:24:56	-52.32866913	3490.202968	14.67746185	14.19437493	17.3730873	7.403348364	5.095375547	49.90540429	1001.392323	28.7	3332.253576	9.88131291682493E-324	500.3243475	250.1616737	99.85101801	0	0	0	0	0	0	0
2:24:56	-52.32866913	3490.202968	14.67746185	14.19437493	17.3730873	7.403348364	5.095375547	49.90540429	1001.392323	28.7	3332.253576	9.88131291682493E-324	500.3243475	250.1616737	99.85101801	0	0	0	0	0	0	0
2:24:56	209.5700118	3484.67954	14.59533559	13.93131995	17.33989587	7.392782953	5.26748035	49.90345875	1001.399047	28.7	3332.852569	9.88131291682493E-324	500.3173824	250.1581912	99.85101153	0	0	0	0	0	0	0
2:24:56	209.5700118	3484.67954	14.59533559	13.93131995	17.33989587	7.392782953	5.26748035	49.90345875	1001.399047	28.7	3332.852569	9.88131291682493E-324	500.3173824	250.1581912	99.85101153	0	0	0	0	0	0	0
2:24:56	136.1437101	3466.420778	14.49992533	13.74483892	17.26120812	7.321748718	5.640782041	49.90113336	1001.407083	28.7	3334.247593	9.88131291682493E-324	500.3090575	250.1540287	99.85100378	0	0	0	0	0	0	0
2:24:56	136.1437101	3466.420778	14.49992533	13.74483892	17.26120812	7.321748718	5.640782041	49.90113336	1001.407083	28.7	3334.247593	9.88131291682493E-324	500.3090575	250.1540287	99.85100378	0	0	0	0	0	0	0
2:24:56	25.99321446	3461.354698	14.55439221	13.92061691	17.2300932	7.299879179	5.770420506	49.90072535	1001.408493	28.7	3334.774899	9.88131291682493E-324	500.3075968	250.1532984	99.85100242	0	0	0	0	0	0	0
2:24:56	25.99321446	3461.354698	14.55439221	13.92061691	17.2300932	7.299879179	5.770420506	49.90072535	1001.408493	28.7	3334.774899	9.88131291682493E-324	500.3075968	250.1532984	99.85100242	0	0	0	0	0	0	0
2:24:56	-58.4988822	3454.135973	14.53219281	14.07698786	17.19355172	7.26707414	5.936895299	49.90037138	1001.409717	28.7	3335.492268	9.88131291682493E-324	500.3063295	250.1526648	99.85100124	0	0	0	0	0	0	0
2:24:56	-6.475859685	3448.73497	14.48877872	14.08480978	17.15940248	7.24160596	6.082610393	49.90019015	1001.410343	28.7	3336.172649	9.88131291682493E-324	500.3056807	250.1523404	99.85100063	0	0	0	0	0	0	0
2:24:56	-6.475859685	3448.73497	14.48877872	14.08480978	17.15940248	7.24160596	6.082610393	49.90019015	1001.410343	28.7	3336.172649	9.88131291682493E-324	500.3056807	250.1523404	99.85100063	0	0	0	0	0	0	0
2:24:56	-62.2060302	3442.885661	14.45941838	14.17227826	17.13765759	7.213027814	6.168910652	49.90012169	1001.410579	28.7	3336.604176	9.88131291682493E-324	500.3054357	250.1522178	99.85100041	0	0	0	0	0	0	0
2:24:56	122.3238607	3440.504063	14.46334776	14.19177809	17.11754086	7.201377801	6.249542817	49.90007788	1001.410731	28.7	3337.031752	9.88131291682493E-324	500.3052788	250.1521394	99.85100026	0	0	0	0	0	0	0
2:24:56	122.3238607	3440.504063	14.46334776	14.19177809	17.11754086	7.201377801	6.249542817	49.90007788	1001.410731	28.7	3337.031752	9.88131291682493E-324	500.3052788	250.1521394	99.85100026	0	0	0	0	0	0	0
2:24:56	60.24934466	3433.610536	14.27754605	13.75183038	17.08894092	7.167313434	6.351877922	49.90003988	1001.410862	28.7	3337.608873	9.88131291682493E-324	500.3051428	250.1520714	99.85100013	0	0	0	0	0	0	0
2:24:56	-383.3859595	3427.673307	14.46787158	14.34789715	17.06194575	7.137776478	6.441865496	49.90002042	1001.410929	28.7	3338.165999	9.88131291682493E-324	500.3050731	250.1520365	99.85100007	0	0	0	0	0	0	0
2:24:56	-383.3859595	3427.673307	14.46787158	14.34789715	17.06194575	7.137776478	6.441865496	49.90002042	1001.410929	28.7	3338.165999	9.88131291682493E-324	500.3050731	250.1520365	99.85100007	0	0	0	0	0	0	0
2:24:56	-124.5260941	3424.508196	14.36859781	14.27057418	17.04672528	7.121976946	6.493433918	49.90001307	1001.410955	28.7	3338.510559	9.88131291682493E-324	500.3050468	250.1520234	99.85100004	0	0	0	0	0	0	0
2:24:56	-215.7111802	3420.348806	14.2092626	13.96480747	17.03438418	7.101185246	6.541677707	49.90000836	1001.410971	28.664	3338.856158	9.88131291682493E-324	500.3050299	250.152015	99.85100003	0	0	0	0	0	0	0
2:24:57	-46.58397227	3417.882764	14.32406245	13.97038143	17.0164687	7.088902846	6.603010986	49.90000428	1001.410985	28.632768	3339.330337	9.88131291682493E-324	500.3050153	250.1520077	99.85100001	0	0	0	0	0	0	0
2:24:57	-46.58397227	3417.882764	14.32406245	13.97038143	17.0164687	7.088902846	6.603010986	49.90000428	1001.410985	28.632768	3339.330337	9.88131291682493E-324	500.3050153	250.1520077	99.85100001	0	0	0	0	0	0	0
2:24:57	-197.0754223	3414.042849	14.31295997	14.18452411	17.00089997	7.069617821	6.640567031	49.90000274	1001.410991	28.62097152	3339.648296	9.88131291682493E-324	500.3050098	250.1520049	99.85100001	0	0	0	0	0	0	0
2:24:57	-388.8431102	3411.842944	14.34117438	14.16829543	16.98733598	7.058675406	6.6728429	49.90000175	1001.410994	28.61342177	3339.941909	9.88131291682493E-324	500.3050063	250.1520031	99.85100001	0	0	0	0	0	0	0
2:24:57	-388.8431102	3411.842944	14.34117438	14.16829543	16.98733598	7.058675406	6.6728429	49.90000175	1001.410994	28.61342177	3339.941909	9.88131291682493E-324	500.3050063	250.1520031	99.85100001	0	0	0	0	0	0	0
2:24:57	-446.5143844	3407.305907	14.45527328	14.18174326	16.96489202	7.036161808	6.715463565	49.9000009	1001.410997	28.60687195	3340.367706	9.88131291682493E-324	500.3050032	250.1520016	99.851	0	0	0	0	0	0	0
2:24:57	-314.5254768	3404.411392	14.33197192	14.07991655	16.94313671	7.021698846	6.750821345	49.90000046	1001.410998	28.60351844	3340.760977	9.88131291682493E-324	500.3050016	250.1520008	99.851	0	0	0	0	0	0	0
2:24:57	-314.5254768	3404.411392	14.33197192	14.07991655	16.94313671	7.021698846	6.750821345	49.90000046	1001.410998	28.60351844	3340.760977	9.88131291682493E-324	500.3050016	250.1520008	99.851	0	0	0	0	0	0	0
2:24:57	-161.0960252	3401.754411	14.27650203	14.11362659	16.9255275	7.008327261	6.771485661	49.90000029	1001.410999	28.6022518	3341.017345	9.88131291682493E-324	500.3050011	250.1520005	99.851	0	0	0	0	0	0	0
2:24:57	141.6396671	3400.681435	14.38669704	14.06552082	16.89749408	7.002751558	6.797256658	49.90000015	1001.410999	28.60115292	3341.369529	9.88131291682493E-324	500.3050005	250.1520003	99.851	0	0	0	0	0	0	0
2:24:57	141.6396671	3400.681435	14.38669704	14.06552082	16.89749408	7.002751558	6.797256658	49.90000015	1001.410999	28.60115292	3341.369529	9.88131291682493E-324	500.3050005	250.1520003	99.851	0	0	0	0	0	0	0
2:24:57	496.693422	3394.304564	14.17967911	13.92135253	16.85872237	6.970989438	6.823146727	49.90000006	1001.411	28.60047224	3341.797714	9.88131291682493E-324	500.3050002	250.1520001	99.851	0	0	0	0	0	0	0
2:24:57	496.693422	3394.304564	14.17967911	13.92135253	16.85872237	6.970989438	6.823146727	49.90000006	1001.411	28.60047224	3341.797714	9.88131291682493E-324	500.3050002	250.1520001	99.851	0	0	0	0	0	0	0
2:24:57	158.9113901	3389.172561	14.20847463	13.73214562	16.83598232	6.94547324	6.832533905	49.90000004	1001.411	28.60030223	3341.991857	9.88131291682493E-324	500.3050001	250.1520001	99.851	0	0	0	0	0	0	0
2:24:57	239.1113677	3384.406535	14.14490701	13.52005856	16.80692695	6.921634299	6.84275336	49.90000002	1001.411	28.60015474	3342.244615	9.88131291682493E-324	500.3050001	250.152	99.851	0	0	0	0	0	0	0
2:24:57	239.1113677	3384.406535	14.14490701	13.52005856	16.80692695	6.921634299	6.84275336	49.90000002	1001.411	28.60015474	3342.244615	9.88131291682493E-324	500.3050001	250.152	99.851	0	0	0	0	0	0	0
2:24:57	-67.96397596	3355.428344	14.03244786	13.67332701	16.67802282	6.776493023	6.836491494	49.9	1001.411	28.60000436	3343.036121	9.88131291682493E-324	500.305	250.152	99.851	0	0	0	0	0	0	0
2:24:57	-323.1966917	3350.390328	14.00294131	13.46671943	16.66354768	6.751228428	6.828099645	49.9	1001.411	28.60000223	3340.566886	9.88131291682493E-324	500.305	250.152	99.851	0	0	0	0	0	0	0
2:24:57	-204.4416027	3348.39165	13.77464244	13.21382044	16.65215052	6.741226194	6.822063773	49.9	1001.411	28.60000143	3338.985487	9.88131291682493E-324	500.305	250.152	99.851	0	0	0	0	0	0	0
2:24:57	-28.63442057	3346.198357	13.73596093	13.10701206	16.64016506	6.730459811	6.811728652	49.9	1000.209544	28.60000073	3336.234745	9.88131291682493E-324	500.305	250.152	99.851	0	0	0	0	0	0	0
2:24:58	-126.8396292	3343.188228	13.76037499	13.31688772	16.63198564	6.715414279	6.804746337	49.9	999.7557482	28.60000047	3335.206397	9.88131291682493E-324	500.305	250.152	99.851	0	0	0	0	0	0	0
2:24:58	-126.8396292	3343.188228	13.76037499	13.31688772	16.63198564	6.715414279	6.804746337	49.9	999.7557482	28.60000047	3335.206397	9.88131291682493E-324	500.305	250.152	99.851	0	0	0	0	0	0	0
2:24:58	-284.3406341	3339.793237	13.735968	13.45594251	16.61801665	6.698508111	6.793918125	50.144	999.3620551	28.60000024	3332.366955	9.88131291682493E-324	502.090592	251.04504	99.852464	0	0	0	0	0	0	0
2:24:58	79.82359415	3338.605752	13.65133952	13.40900321	16.60829065	6.692405191	6.7864676	50.23616	999.2133552	28.60000015	3329.978411	9.88131291682493E-324	502.7650189	251.3823456	99.85301696	0	0	0	0	0	0	0
2:24:58	79.82359415	3338.605752	13.65133952	13.40900321	16.60829065	6.692405191	6.7864676	50.23616	999.2133552	28.60000015	3329.978411	9.88131291682493E-324	502.7650189	251.3823456	99.85301696	0	0	0	0	0	0	0
2:24:58	-164.7148926	3332.915569	13.58483987	13.22557571	16.58968065	6.663965966	6.770577129	50.33289114	999.0572799	28.60000006	3326.438876	9.88131291682493E-324	503.4728973	251.7363816	99.85359735	0	0	0	0	0	0	0
2:24:58	-164.7148926	3332.915569	13.58483987	13.22557571	16.58968065	6.663965966	6.770577129	50.33289114	999.0572799	28.60000006	3326.438876	9.88131291682493E-324	503.4728973	251.7363816	99.85359735	0	0	0	0	0	0	0
2:24:58	-260.015025	3327.913123	13.41475001	13.12083077	16.57710049	6.639174575	6.75770349	50.36564026	999.0044393	28.60000003	3323.61312	9.88131291682493E-324	503.7125554	251.8562434	99.85379384	0	0	0	0	0	0	0
2:24:58	-57.13333602	3328.560879	13.36004001	13.04197169	16.56778432	6.642391728	6.749450234	50.37800977	998.9844812	28.60000002	3321.392997	9.88131291682493E-324	503.8030755	251.9015157	99.85386806	0	0	0	0	0	0	0
2:24:58	-57.13333602	3328.560879	13.36004001	13.04197169	16.56778432	6.642391728	6.749450234	50.37800977	998.9844812	28.60000002	3321.392997	9.88131291682493E-324	503.8030755	251.9015157	99.85386806	0	0	0	0	0	0	0
2:24:58	74.52932396	3326.05321	13.31788448	12.73626551	16.55111357	6.629784565	6.73606252	50.388741	998.9671664	28.60000001	3319.30763	9.88131291682493E-324	503.8816066	251.9407921	99.85393245	0	0	0	0	0	0	0
2:24:58	-202.5452327	3321.182334	13.38564607	12.97816992	16.54207268	6.605502121	6.726920013	50.39279424	998.9606265	28.60000001	3316.400524	9.88131291682493E-324	503.9112683	251.9556269	99.85395677	0	0	0	0	0	0	0
2:24:58	-202.5452327	3321.182334	13.38564607	12.97816992	16.54207268	6.605502121	6.726920013	50.39279424	998.9606265	28.60000001	3316.400524	9.88131291682493E-324	503.9112683	251.9556269	99.85395677	0	0	0	0	0	0	0
2:24:58	-458.0562071	3317.769131	13.34941879	12.897863	16.52379721	6.588401086	6.712847046	50.39631065	998.9549528	28.6	3311.651428	9.88131291682493E-324	503.9370013	251.968497	99.85397786	0	0	0	0	0	0	0
2:24:58	-309.4801726	3316.085364	13.39278802	12.76207232	16.51495022	6.579856695	6.70362211	50.39763882	998.9528098	28.6	3309.869434	9.88131291682493E-324	503.9467209	251.9733581	99.85398583	0	0	0	0	0	0	0
2:24:58	-309.4801726	3316.085364	13.39278802	12.76207232	16.51495022	6.579856695	6.70362211	50.39763882	998.9528098	28.6	3309.869434	9.88131291682493E-324	503.9467209	251.9733581	99.85398583	0	0	0	0	0	0	0
2:24:58	90.28457565	3313.398346	13.41990747	13.22794103	16.49755851	6.566598628	6.68855852	50.39879107	998.9509506	28.6	3305.77323	9.88131291682493E-324	503.9551531	251.9775753	99.85399275	0	0	0	0	0	0	0
2:24:58	151.3260484	3313.229022	13.45926078	12.97388226	16.48647745	6.565703122	6.679277453	50.39922629	998.9502484	28.6	3304.238907	9.88131291682493E-324	503.958338	251.9791682	99.85399536	0	0	0	0	0	0	0
2:24:58	151.3260484	3313.229022	13.45926078	12.97388226	16.48647745	6.565703122	6.679277453	50.39922629	998.9502484	28.6	3304.238907	9.88131291682493E-324	503.958338	251.9791682	99.85399536	0	0	0	0	0	0	0
2:24:58	56.90070479	3310.792787	13.44838152	13.03117172	16.47550845	6.553383998	6.665486056	50.39960386	998.9496392	28.6	3302.931065	9.88131291682493E-324	503.961101	251.9805501	99.85399762	0	0	0	0	0	0	0
2:24:58	-220.6885191	3307.140019	13.30129934	12.70435992	16.46658033	6.535004607	6.652272861	50.39979718	998.9493273	28.6	3301.478457	9.88131291682493E-324	503.9625157	251.9812577	99.85399878	0	0	0	0	0	0	0
2:24:58	-220.6885191	3307.140019	13.30129934	12.70435992	16.46658033	6.535004607	6.652272861	50.39979718	998.9493273	28.6	3301.478457	9.88131291682493E-324	503.9625157	251.9812577	99.85399878	0	0	0	0	0	0	0
2:24:58	-220.6885191	3307.140019	13.30129934	12.70435992	16.46658033	6.535004607	6.652272861	50.39979718	998.9493273	28.6	3301.478457	9.88131291682493E-324	503.9625157	251.9812577	99.85399878	0	0	0	0	0	0	0
2:24:58	-80.5303298	3304.894634	13.33288126	12.49918428	16.45344913	6.523890359	6.638059705	50.39989615	998.9491676	28.6	3298.808274	9.88131291682493E-324	503.9632401	251.9816199	99.85399938	0	0	0	0	0	0	0
2:24:58	-137.3682511	3302.964246	13.20388401	12.76699794	16.44516744	6.51436983	6.629118211	50.39993354	998.9491072	28.6	3297.809975	9.88131291682493E-324	503.9635136	251.9817568	99.8539996	0	0	0	0	0	0	0
2:24:58	-137.3682511	3302.964246	13.20388401	12.76699794	16.44516744	6.51436983	6.629118211	50.39993354	998.9491072	28.6	3297.809975	9.88131291682493E-324	503.9635136	251.9817568	99.8539996	0	0	0	0	0	0	0
2:24:58	47.75467145	3300.444334	13.09965261	12.87518294	16.43401373	6.501669353	6.614852524	50.39996597	998.9490549	28.6	3294.463307	9.88131291682493E-324	503.963751	251.9818755	99.8539998	0	0	0	0	0	0	0
2:24:58	44.03850973	3299.117054	13.14945767	12.77179708	16.42672879	6.495108386	6.605985615	50.39997822	998.9490351	28.6	3293.210037	9.88131291682493E-324	503.9638406	251.9819203	99.85399987	0	0	0	0	0	0	0
2:24:58	44.03850973	3299.117054	13.14945767	12.77179708	16.42672879	6.495108386	6.605985615	50.39997822	998.9490351	28.6	3293.210037	9.88131291682493E-324	503.9638406	251.9819203	99.85399987	0	0	0	0	0	0	0
2:24:59	-219.5824138	3294.33533	13.09963893	12.97345671	16.40827881	6.471276156	6.584208726	50.39999286	998.4770429	28.6	3290.514692	9.88131291682493E-324	503.9639478	251.9819739	99.85399996	0	0	0	0	0	0	0
2:24:59	-219.5824138	3294.33533	13.09963893	12.97345671	16.40827881	6.471276156	6.584208726	50.39999286	998.4770429	28.6	3290.514692	9.88131291682493E-324	503.9639478	251.9819739	99.85399996	0	0	0	0	0	0	0
2:24:59	-367.0223399	3291.816001	13.16331113	12.89674583	16.39738275	6.458645392	6.571362868	50.39999635	998.364782	28.6	3288.605626	9.88131291682493E-324	503.9639733	251.9819866	99.85399998	0	0	0	0	0	0	0
2:24:59	-247.4880575	3291.0356	13.17291912	12.55063733	16.38960496	6.454773051	6.563392235	50.39999766	998.3223804	28.6	3287.270401	9.88131291682493E-324	503.9639829	251.9819914	99.85399999	0	0	0	0	0	0	0
2:24:59	-247.4880575	3291.0356	13.17291912	12.55063733	16.38960496	6.454773051	6.563392235	50.39999766	998.3223804	28.6	3287.270401	9.88131291682493E-324	503.9639829	251.9819914	99.85399999	0	0	0	0	0	0	0
2:24:59	-256.3377968	3289.323184	13.16978824	12.78160789	16.38378717	6.446174752	6.555291031	50.3999985	998.2952435	28.6	3286.361297	9.88131291682493E-324	503.963989	251.9819945	99.85399999	0	0	0	0	0	0	0
2:24:59	-282.81575	3288.608958	13.11110447	12.75158905	16.37846379	6.442631842	6.54790626	50.39999904	998.2778758	28.6	3285.45015	9.88131291682493E-324	503.963993	251.9819965	99.85399999	0	0	0	0	0	0	0
2:24:59	-151.530392	3287.27293	13.04316549	12.63359759	16.37140546	6.437027503	6.536024005	50.39999951	998.2628084	28.6	3284.306813	9.88131291682493E-324	503.9639964	251.9819982	99.854	0	0	0	0	0	0	0
2:24:59	-151.530392	3287.27293	13.04316549	12.63359759	16.37140546	6.437027503	6.536024005	50.39999951	998.2628084	28.6	3284.306813	9.88131291682493E-324	503.9639964	251.9819982	99.854	0	0	0	0	0	0	0
2:24:59	-43.13569086	3287.538636	13.07158591	12.54178246	16.3677395	6.396897602	6.527055363	50.39999969	998.2571174	28.6	3282.75932	9.88131291682493E-324	503.9639977	251.9819989	99.854	0	0	0	0	0	0	0
2:24:59	-28.50048215	3285.704687	12.95529498	12.38458077	16.36459328	6.273374465	6.510475432	50.3999998	998.2534751	28.6	3281.606085	9.88131291682493E-324	503.9639985	251.9819993	99.854	0	0	0	0	0	0	0
2:24:59	-28.50048215	3285.704687	12.95529498	12.38458077	16.36459328	6.273374465	6.510475432	50.3999998	998.2534751	28.6	3281.606085	9.88131291682493E-324	503.9639985	251.9819993	99.854	0	0	0	0	0	0	0
2:24:59	313.6974011	3286.913128	12.89497503	12.43588936	16.36466376	6.015983726	6.469667421	50.3999999	998.2503153	28.6	3280.433651	9.88131291682493E-324	503.9639992	251.9819996	99.854	0	0	0	0	0	0	0
2:24:59	150.9949767	3286.233642	12.81018402	12.33508919	16.3672248	5.746949585	6.41898715	50.39999993	998.2491218	28.6	3280.001497	9.88131291682493E-324	503.9639995	251.9819998	99.854	0	0	0	0	0	0	0
2:24:59	150.9949767	3286.233642	12.81018402	12.33508919	16.3672248	5.746949585	6.41898715	50.39999993	998.2491218	28.6	3280.001497	9.88131291682493E-324	503.9639995	251.9819998	99.854	0	0	0	0	0	0	0
2:24:59	-68.13641992	3283.166017	12.60584622	12.04434966	16.3739711	5.294942187	6.317841421	50.39999997	998.2480863	28.6	3279.632086	9.88131291682493E-324	503.9639998	251.9819999	99.854	0	0	0	0	0	0	0
2:24:59	-27.82814875	3282.224211	12.45522158	11.86466379	16.3852615	4.941843	6.218058509	50.39999998	998.2476953	28.6	3277.697495	9.88131291682493E-324	503.9639998	251.9819999	99.854	0	0	0	0	0	0	0
2:24:59	-27.82814875	3282.224211	12.45522158	11.86466379	16.3852615	4.941843	6.218058509	50.39999998	998.2476953	28.6	3277.697495	9.88131291682493E-324	503.9639998	251.9819999	99.854	0	0	0	0	0	0	0
2:24:59	-197.2345752	3281.553575	12.31994181	11.68558482	16.39732736	4.59885952	6.108677446	50.39999999	998.247445	28.6	3276.469117	9.88131291682493E-324	503.9639999	251.9819999	99.854	0	0	0	0	0	0	0
2:24:59	-189.9587745	3281.542742	11.94528221	11.50368343	16.42143961	4.047808074	5.898546852	50.39999999	998.2472278	28.6	3275.0019	9.88131291682493E-324	503.9639999	251.982	99.854	0	0	0	0	0	0	0
2:24:59	-175.5863357	3283.274035	11.73334061	11.34783739	16.43792135	3.694117167	5.745749985	50.4	998.2471458	28.6	3274.354216	9.88131291682493E-324	503.964	251.982	99.854	0	0	0	0	0	0	0
2:24:59	-175.5863357	3283.274035	11.73334061	11.34783739	16.43792135	3.694117167	5.745749985	50.4	998.2471458	28.6	3274.354216	9.88131291682493E-324	503.964	251.982	99.854	0	0	0	0	0	0	0
2:24:59	-58.54513484	3284.124022	11.52701799	11.24809593	16.45874966	3.324954987	5.574919991	50.4	998.2470933	28.6	3273.955898	9.88131291682493E-324	503.964	251.982	99.854	0	0	0	0	0	0	0
2:24:59	-303.333189	3283.215059	10.96616921	10.79912912	16.50248783	2.734896953	5.280767035	50.4	998.2470478	28.6	3273.646412	9.88131291682493E-324	503.964	251.982	99.854	0	0	0	0	0	0	0
2:24:59	-306.983801	3285.517198	10.8182283	10.93744264	16.53615221	2.36565405	5.073450903	50.4	998.2470306	28.6	3273.551464	9.88131291682493E-324	503.964	251.982	99.854	0	0	0	0	0	0	0
2:24:59	-306.983801	3285.517198	10.8182283	10.93744264	16.53615221	2.36565405	5.073450903	50.4	998.2470306	28.6	3273.551464	9.88131291682493E-324	503.964	251.982	99.854	0	0	0	0	0	0	0
2:24:59	52.9638939	3292.464373	10.25533289	10.12866663	16.59699793	1.814926874	4.729982862	50.4	998.2470157	28.6	3273.530925	9.88131291682493E-324	503.964	251.982	99.854	0	0	0	0	0	0	0
2:24:59	151.8470521	3296.662519	9.962333048	9.791106643	16.64383868	1.459593199	4.495189032	50.4	998.24701	28.6	3273.569192	9.88131291682493E-324	503.964	251.982	99.854	0	0	0	0	0	0	0
2:24:59	151.8470521	3296.662519	9.962333048	9.791106643	16.64383868	1.459593199	4.495189032	50.4	998.24701	28.6	3273.569192	9.88131291682493E-324	503.964	251.982	99.854	0	0	0	0	0	0	0
2:24:59	94.79772267	3305.003458	9.874874521	9.485710601	16.7187254	0.927151718	4.115424784	50.4	1001.161341	28.6	3273.699074	9.88131291682493E-324	503.964	251.982	99.854	0	0	0	0	0	0	0
2:25:00	-55.77089749	3311.689973	9.663519693	9.188054785	16.77090426	0.5902971	3.861071862	50.4	1002.262098	28.6	3273.826008	9.88131291682493E-324	503.964	251.982	99.854	0	0	0	0	0	0	0
2:25:00	-55.77089749	3311.689973	9.663519693	9.188054785	16.77090426	0.5902971	3.861071862	50.4	1002.262098	28.6	3273.826008	9.88131291682493E-324	503.964	251.982	99.854	0	0	0	0	0	0	0
2:25:00	-68.41897439	3318.807463	9.433012604	8.802915062	16.82881872	0.236430144	3.587845992	50.148	1002.966583	28.6	3273.996485	9.88131291682493E-324	502.49772	251.24868	99.85256	0	0	0	0	0	0	0
2:25:00	-68.41897439	3318.807463	9.433012604	8.802915062	16.82881872	0.236430144	3.587845992	50.148	1002.966583	28.6	3273.996485	9.88131291682493E-324	502.49772	251.24868	99.85256	0	0	0	0	0	0	0
2:25:00	222.3701593	3334.938962	8.944833962	8.699008409	16.94995615	-0.438556613	3.028669718	49.8835008	1003.70601	28.6	3274.429727	9.88131291682493E-324	500.9587125	250.4789873	99.85104858	0	0	0	0	0	0	0
2:25:00	222.3701593	3334.938962	8.944833962	8.699008409	16.94995615	-0.438556613	3.028669718	49.8835008	1003.70601	28.6	3274.429727	9.88131291682493E-324	500.9587125	250.4789873	99.85104858	0	0	0	0	0	0	0
2:25:00	73.23028772	3355.337956	8.225459513	7.914290756	17.11345731	-1.248351991	2.326085053	49.76012954	1004.050903	28.6	3275.135718	9.88131291682493E-324	500.240868	250.119977	99.8503436	0	0	0	0	0	0	0
2:25:00	106.2753441	3365.183812	8.059854088	7.966506084	17.18193268	-1.541905274	2.047974434	49.73848291	1004.111418	28.6	3275.468899	9.88131291682493E-324	500.1149155	250.0569853	99.8502199	0	0	0	0	0	0	0
2:25:00	106.2753441	3365.183812	8.059854088	7.966506084	17.18193268	-1.541905274	2.047974434	49.73848291	1004.111418	28.6	3275.468899	9.88131291682493E-324	500.1149155	250.0569853	99.8502199	0	0	0	0	0	0	0
2:25:00	-200.8550398	3381.011392	7.890917293	7.679499115	17.29707753	-1.9969515	1.60086691	49.71970325	1004.163918	28.6	3276.096652	9.88131291682493E-324	500.0056448	250.0023365	99.85011259	0	0	0	0	0	0	0
