# Supplementary material for: Design and simulation-based evaluation of a novel tracheostomy high-flow therapy device interface: a preclinical study
Source: PeerJ. 2025 Dec 16;13:e20445. doi: 10.7717/peerj.20445 (PMC12716144; doi:10.7717/peerj.20445)
Supplement: Supplemental Information 15 — PEEP, positive end-expiratory pressure; nHFTI, new high-flow tracheal interface; [file peerj-13-20445-s015.csv]

Time	Flow	Lung tidal volume	p alveole	Airway pressure	Bellows position	Intrapleural pressure	Cardial pressure	Fraction of O2 inspir	Ambient pressure	Temperature Celsius	FRC actual	Shunt fraction	Partial pressure O2 air chamber	Partial pressure O2 effectiv	Oxygen sat pulm. capillaries	NA	NA	NA	NA	NA	NA	NA
1:30:41	-437.4101023	2611.226945	7.461172724	6.901162798	12.96655827	2.798022369	1.165623234	48.59843922	1001.707444	28.7	2450.088107	9.88131291682493E-324	487.8995911	243.9497883	99.83897121	0	0	0	0	0	0	0
1:30:41	-173.5040655	2597.566525	7.465310544	6.954944191	12.88155729	2.822574316	1.39111887	48.6190011	1001.300124	28.7	2451.195549	9.88131291682493E-324	487.9105383	243.9552645	99.83898158	0	0	0	0	0	0	0
1:30:41	-173.5040655	2597.566525	7.465310544	6.954944191	12.88155729	2.822574316	1.39111887	48.6190011	1001.300124	28.7	2451.195549	9.88131291682493E-324	487.9105383	243.9552645	99.83898158	0	0	0	0	0	0	0
1:30:41	-89.04652192	2582.971656	7.272038748	6.961884282	12.80635667	2.808887562	1.572676077	48.6481607	1001.039439	28.7	2452.114031	9.88131291682493E-324	487.9175445	243.9587693	99.83898821	0	0	0	0	0	0	0
1:30:41	-89.04652192	2582.971656	7.272038748	6.961884282	12.80635667	2.808887562	1.572676077	48.6481607	1001.039439	28.7	2452.114031	9.88131291682493E-324	487.9175445	243.9587693	99.83898821	0	0	0	0	0	0	0
1:30:41	-119.316854	2568.97478	7.145864799	6.89304594	12.73458827	2.77684804	1.725712689	48.66682285	1000.872601	28.7	2452.9233	9.88131291682493E-324	487.9220285	243.9610124	99.83899245	0	0	0	0	0	0	0
1:30:42	-46.54242658	2557.700899	7.006833471	6.830669402	12.67549649	2.744742745	1.840616121	48.67876662	1000.765825	28.7	2453.549872	9.88131291682493E-324	487.9248982	243.9624479	99.83899517	0	0	0	0	0	0	0
1:30:42	-20.65523301	2546.922575	6.968693422	6.635028417	12.61391775	2.706395357	1.940314317	48.68641064	1000.697488	28.7	2454.126478	9.88131291682493E-324	487.9267349	243.9633667	99.83899691	0	0	0	0	0	0	0
1:30:42	-20.65523301	2546.922575	6.968693422	6.635028417	12.61391775	2.706395357	1.940314317	48.68641064	1000.697488	28.7	2454.126478	9.88131291682493E-324	487.9267349	243.9633667	99.83899691	0	0	0	0	0	0	0
1:30:42	-118.2876291	2535.842928	6.86936379	6.390898187	12.56342736	2.660933029	2.015961163	48.69130281	1000.653752	28.7	2454.577986	9.88131291682493E-324	487.9279103	243.9639547	99.83899802	0	0	0	0	0	0	0
1:30:42	-172.7207226	2525.451474	6.860792825	6.40853484	12.51687351	2.615437138	2.076695144	48.6944338	1000.625761	28.7	2454.956551	9.88131291682493E-324	487.9286626	243.964331	99.83899873	0	0	0	0	0	0	0
1:30:42	-172.7207226	2525.451474	6.860792825	6.40853484	12.51687351	2.615437138	2.076695144	48.6944338	1000.625761	28.7	2454.956551	9.88131291682493E-324	487.9286626	243.964331	99.83899873	0	0	0	0	0	0	0
1:30:42	-363.0791825	2515.196263	6.778507408	6.218502297	12.47243905	2.568319768	2.127964892	48.69643763	1000.607847	28.7	2455.295233	9.88131291682493E-324	487.9291441	243.9645718	99.83899919	0	0	0	0	0	0	0
1:30:42	-380.6742368	2507.437009	6.626444741	6.24324147	12.43336099	2.532164652	2.168937531	48.69772008	1000.596382	28.7	2455.577709	9.88131291682493E-324	487.9294522	243.964726	99.83899948	0	0	0	0	0	0	0
1:30:42	-380.6742368	2507.437009	6.626444741	6.24324147	12.43336099	2.532164652	2.168937531	48.69772008	1000.596382	28.7	2455.577709	9.88131291682493E-324	487.9294522	243.964726	99.83899948	0	0	0	0	0	0	0
1:30:42	-420.4497915	2500.138205	6.648644634	6.340834541	12.39975103	2.497345377	2.20008002	48.69854085	1000.589045	28.7	2455.801094	9.88131291682493E-324	487.9296494	243.9648246	99.83899967	0	0	0	0	0	0	0
1:30:42	-146.5225866	2494.675212	6.575412566	6.138494106	12.36300066	2.471021041	2.227571213	48.69906615	1000.584349	28.7	2456.01226	9.88131291682493E-324	487.9297756	243.9648878	99.83899979	0	0	0	0	0	0	0
1:30:42	-146.5225866	2494.675212	6.575412566	6.138494106	12.36300066	2.471021041	2.227571213	48.69906615	1000.584349	28.7	2456.01226	9.88131291682493E-324	487.9297756	243.9648878	99.83899979	0	0	0	0	0	0	0
1:30:42	-210.9860954	2489.044535	6.557904042	6.402716228	12.33328042	2.443533466	2.248165576	48.69940233	1000.581343	28.7	2456.177766	9.88131291682493E-324	487.9298564	243.9649282	99.83899986	0	0	0	0	0	0	0
1:30:42	-276.7684611	2482.650503	6.382258587	6.342818386	12.30985947	2.412061419	2.263825969	48.69961749	1000.57942	28.7	2456.30989	9.88131291682493E-324	487.9299081	243.964954	99.83899991	0	0	0	0	0	0	0
1:30:42	-276.7684611	2482.650503	6.382258587	6.342818386	12.30985947	2.412061419	2.263825969	48.69961749	1000.57942	28.7	2456.30989	9.88131291682493E-324	487.9299081	243.964954	99.83899991	0	0	0	0	0	0	0
1:30:42	-161.2196951	2478.064042	6.247445496	6.002563767	12.28623006	2.389439308	2.27560862	48.6997552	1000.578189	28.7	2456.41773	9.88131291682493E-324	487.9299412	243.9649706	99.83899994	0	0	0	0	0	0	0
1:30:42	-67.26580485	2474.385067	6.212245117	6.160000811	12.26570724	2.371201157	2.285149517	48.69984333	1000.577401	28.7	2456.513107	9.88131291682493E-324	487.9299624	243.9649812	99.83899996	0	0	0	0	0	0	0
1:30:42	-67.26580485	2474.385067	6.212245117	6.160000811	12.26570724	2.371201157	2.285149517	48.69984333	1000.577401	28.7	2456.513107	9.88131291682493E-324	487.9299624	243.9649812	99.83899996	0	0	0	0	0	0	0
1:30:42	-60.97599511	2471.605923	6.253036875	6.160000519	12.24537263	2.357328741	2.292135691	48.69989973	1000.576896	28.7	2456.589549	9.88131291682493E-324	487.9299759	243.9649879	99.83899998	0	0	0	0	0	0	0
1:30:42	-287.2148769	2466.748591	6.3112636	6.131840332	12.22715849	2.333130394	2.297126842	48.69993583	1000.576574	28.7	2456.476831	9.88131291682493E-324	487.9299846	243.9649923	99.83899999	0	0	0	0	0	0	0
1:30:42	-254.3986812	2464.615298	6.174008704	5.867377813	12.21126143	2.322483452	2.300321179	48.69995893	1000.576367	28.7	2456.274692	9.88131291682493E-324	487.9299901	243.9649951	99.83899999	0	0	0	0	0	0	0
1:30:42	-254.3986812	2464.615298	6.174008704	5.867377813	12.21126143	2.322483452	2.300321179	48.69995893	1000.576367	28.7	2456.274692	9.88131291682493E-324	487.9299901	243.9649951	99.83899999	0	0	0	0	0	0	0
1:30:42	-173.886476	2460.552271	6.149845571	5.7349218	12.19388732	2.302189409	2.300885555	48.69997371	1000.576235	28.7	2454.238003	9.88131291682493E-324	487.9299937	243.9649968	99.83899999	0	0	0	0	0	0	0
1:30:42	-219.1955846	2457.773253	6.087901165	5.796549952	12.17952788	2.288321222	2.300366755	48.69998318	1001.63491	28.7	2452.941162	9.88131291682493E-324	487.929996	243.964998	99.839	0	0	0	0	0	0	0
1:30:42	-138.9775342	2454.916722	6.018136746	5.909271969	12.16753784	2.274165582	2.298754723	48.69998923	1002.312463	28.7	2451.457784	9.88131291682493E-324	487.9299974	243.9649987	99.839	0	0	0	0	0	0	0
1:30:42	-138.9775342	2454.916722	6.018136746	5.909271969	12.16753784	2.274165582	2.298754723	48.69998923	1002.312463	28.7	2451.457784	9.88131291682493E-324	487.9299974	243.9649987	99.839	0	0	0	0	0	0	0
1:30:42	-248.6504619	2451.096222	6.095967517	5.71505406	12.15122422	2.255105973	2.295403023	48.87999311	1002.746096	28.7	2448.719781	9.88131291682493E-324	490.1940383	245.0968392	99.84116	0	0	0	0	0	0	0
1:30:42	-405.2522156	2448.506782	6.247299211	5.875234599	12.1371835	2.242027822	2.291977935	48.99519559	1003.023622	28.7	2446.46234	9.88131291682493E-324	491.6430245	245.8212171	99.8425424	0	0	0	0	0	0	0
1:30:42	-405.2522156	2448.506782	6.247299211	5.875234599	12.1371835	2.242027822	2.291977935	48.99519559	1003.023622	28.7	2446.46234	9.88131291682493E-324	491.6430245	245.8212171	99.8425424	0	0	0	0	0	0	0
1:30:42	-329.284218	2447.135061	6.203991495	5.931950143	12.12459744	2.235137806	2.287945878	49.06892518	1003.201238	28.7	2444.860858	9.88131291682493E-324	492.5703757	246.2848189	99.84342714	0	0	0	0	0	0	0
1:30:42	-230.4616195	2445.726239	6.137034557	5.876848092	12.11150236	2.228088196	2.283245362	49.11611211	1003.314912	28.7	2443.567909	9.88131291682493E-324	493.1638805	246.5815241	99.84399337	0	0	0	0	0	0	0
1:30:43	-230.4616195	2445.726239	6.137034557	5.876848092	12.11150236	2.228088196	2.283245362	49.11611211	1003.314912	28.7	2443.567909	9.88131291682493E-324	493.1638805	246.5815241	99.84399337	0	0	0	0	0	0	0
1:30:43	-258.7883565	2442.544193	6.060982116	5.722662779	12.09852151	2.212216445	2.277837032	49.14631175	1003.387664	28.7	2441.162862	9.88131291682493E-324	493.5437235	246.7714154	99.84435575	0	0	0	0	0	0	0
1:30:43	-136.1490681	2441.510243	6.057828554	5.605504178	12.08617377	2.207098525	2.2724557	49.16563952	1003.434225	28.7	2438.467791	9.88131291682493E-324	493.786823	246.8929459	99.84458768	0	0	0	0	0	0	0
1:30:43	-136.1490681	2441.510243	6.057828554	5.605504178	12.08617377	2.207098525	2.2724557	49.16563952	1003.434225	28.7	2438.467791	9.88131291682493E-324	493.786823	246.8929459	99.84458768	0	0	0	0	0	0	0
1:30:43	-38.14620362	2438.337396	6.071330275	5.713722674	12.07207121	2.191263056	2.264971648	49.17800929	1003.464024	28.7	2435.171547	9.88131291682493E-324	493.9424067	246.9707254	99.84473612	0	0	0	0	0	0	0
1:30:43	-38.14620362	2438.337396	6.071330275	5.713722674	12.07207121	2.191263056	2.264971648	49.17800929	1003.464024	28.7	2435.171547	9.88131291682493E-324	493.9424067	246.9707254	99.84473612	0	0	0	0	0	0	0
1:30:43	39.13986969	2435.752613	5.967091376	5.736462511	12.06044558	2.178328356	2.257861855	49.18592595	1003.483095	28.7	2432.34479	9.88131291682493E-324	494.0419803	247.0205042	99.84483111	0	0	0	0	0	0	0
1:30:43	3.571916599	2432.857873	6.045858481	5.696736007	12.04956517	2.163770148	2.250631587	49.19099261	1003.495301	28.7	2429.499265	9.88131291682493E-324	494.1057074	247.0523627	99.84489191	0	0	0	0	0	0	0
1:30:43	-59.02433338	2430.520238	6.079229428	5.625711045	12.03756171	2.152212895	2.243164216	49.19423527	1003.503113	28.7	2427.06345	9.88131291682493E-324	494.1464927	247.0727521	99.84493082	0	0	0	0	0	0	0
1:30:43	-59.02433338	2430.520238	6.079229428	5.625711045	12.03756171	2.152212895	2.243164216	49.19423527	1003.503113	28.7	2427.06345	9.88131291682493E-324	494.1464927	247.0727521	99.84493082	0	0	0	0	0	0	0
1:30:43	-159.7354534	2428.650553	6.085266834	5.690015069	12.02483949	2.142816253	2.234745098	49.19631057	1003.508112	28.7	2425.513848	9.88131291682493E-324	494.1725954	247.0858014	99.84495573	0	0	0	0	0	0	0
1:30:43	-127.6290902	2427.193914	6.063850774	5.786089644	12.01229728	2.135442402	2.226516863	49.19763877	1003.511312	28.7	2424.179783	9.88131291682493E-324	494.189301	247.0941529	99.84497167	0	0	0	0	0	0	0
1:30:43	140.9433423	2426.225745	5.929504495	5.637097372	12.00003026	2.130563137	2.217090792	49.19848881	1003.51336	28.7	2421.709221	9.88131291682493E-324	494.1999927	247.0994978	99.84498187	0	0	0	0	0	0	0
1:30:43	140.9433423	2426.225745	5.929504495	5.637097372	12.00003026	2.130563137	2.217090792	49.19848881	1003.51336	28.7	2421.709221	9.88131291682493E-324	494.1999927	247.0994978	99.84498187	0	0	0	0	0	0	0
1:30:43	6.370739074	2422.559277	5.898522877	5.550902318	11.98973936	2.112120408	2.207658107	49.19903284	1003.51467	28.7	2419.007421	9.88131291682493E-324	494.2068353	247.1029186	99.84498839	0	0	0	0	0	0	0
1:30:43	251.757793	2421.748537	5.841334641	5.376657484	11.98055319	2.108117061	2.199061188	49.19938102	1003.515509	28.7	2416.68883	9.88131291682493E-324	494.2112146	247.1051079	99.84499257	0	0	0	0	0	0	0
1:30:43	251.757793	2421.748537	5.841334641	5.376657484	11.98055319	2.108117061	2.199061188	49.19938102	1003.515509	28.7	2416.68883	9.88131291682493E-324	494.2112146	247.1051079	99.84499257	0	0	0	0	0	0	0
1:30:43	198.8553475	2418.906344	5.71901417	5.42086079	11.96919404	2.093914919	2.188559161	49.19960385	1003.516046	28.7	2414.743531	9.88131291682493E-324	494.2140173	247.1065091	99.84499525	0	0	0	0	0	0	0
1:30:43	371.5611024	2417.61222	5.731209069	5.156030905	11.95932419	2.087545548	2.179277863	49.19974646	1003.516389	28.7	2411.85294	9.88131291682493E-324	494.2158111	247.1074058	99.84499696	0	0	0	0	0	0	0
1:30:43	252.1790655	2415.411421	5.690853804	5.206219779	11.94972748	2.076429151	2.170217832	49.19983774	1003.516609	28.7	2409.898441	9.88131291682493E-324	494.2169591	247.1079797	99.84499805	0	0	0	0	0	0	0
1:30:43	252.1790655	2415.411421	5.690853804	5.206219779	11.94972748	2.076429151	2.170217832	49.19983774	1003.516609	28.7	2409.898441	9.88131291682493E-324	494.2169591	247.1079797	99.84499805	0	0	0	0	0	0	0
1:30:43	68.44856195	2412.115749	5.809906435	5.339260659	11.93858559	2.060074657	2.160179413	49.19989615	1003.51675	28.7	2407.505043	9.88131291682493E-324	494.2176938	247.108347	99.84499875	0	0	0	0	0	0	0
1:30:43	68.44856195	2412.115749	5.809906435	5.339260659	11.93858559	2.060074657	2.160179413	49.19989615	1003.51675	28.7	2407.505043	9.88131291682493E-324	494.2176938	247.108347	99.84499875	0	0	0	0	0	0	0
1:30:43	71.37743965	2410.60492	5.837740118	5.360286822	11.92897478	2.05240778	2.150634824	49.19993354	1004.06984	28.7	2405.981147	9.88131291682493E-324	494.218164	247.1085821	99.8449992	0	0	0	0	0	0	0
1:30:43	129.5946014	2409.394909	5.776473676	5.363743566	11.91942386	2.046300979	2.140606287	49.19995746	1004.866218	28.7	2405.012054	9.88131291682493E-324	494.218465	247.1087325	99.84499949	0	0	0	0	0	0	0
1:30:43	101.1465449	2407.211381	5.811583152	5.577275882	11.90971127	2.035552627	2.130908024	49.17997278	1005.375899	28.7	2403.382155	9.88131291682493E-324	494.2186576	247.1088288	99.84499967	0	0	0	0	0	0	0
1:30:43	101.1465449	2407.211381	5.811583152	5.577275882	11.90971127	2.035552627	2.130908024	49.17997278	1005.375899	28.7	2403.382155	9.88131291682493E-324	494.2186576	247.1088288	99.84499967	0	0	0	0	0	0	0
1:30:43	-34.95557128	2404.783644	5.720493218	5.421016565	11.89881521	2.023513681	2.120781135	49.15118258	1005.702096	28.7	2402.227419	9.88131291682493E-324	494.2187809	247.1088904	99.84499979	0	0	0	0	0	0	0
1:30:43	-12.82764562	2402.653932	5.664075659	5.494850601	11.88844174	2.012808756	2.111019927	49.13275685	1005.910861	28.7	2399.550908	9.88131291682493E-324	494.2188598	247.1089299	99.84499987	0	0	0	0	0	0	0
1:30:43	-12.82764562	2402.653932	5.664075659	5.494850601	11.88844174	2.012808756	2.111019927	49.13275685	1005.910861	28.7	2399.550908	9.88131291682493E-324	494.2188598	247.1089299	99.84499987	0	0	0	0	0	0	0
1:30:44	21.6036668	2401.018557	5.744408422	5.679544385	11.87852271	2.004717604	2.102292753	49.12096438	1006.044471	28.7	2397.708181	9.88131291682493E-324	494.2189102	247.1089551	99.84499991	0	0	0	0	0	0	0
1:30:44	-74.80129324	2398.230916	5.76738139	5.504788406	11.86761453	1.990659266	2.091827362	49.11341721	1006.129982	28.7	2396.009476	9.88131291682493E-324	494.2189426	247.1089713	99.84499995	0	0	0	0	0	0	0
1:30:44	-31.13466768	2396.461386	5.66256409	5.49370458	11.8592333	1.981741931	2.082809512	49.10858701	1006.184708	28.7	2394.627825	9.88131291682493E-324	494.2189632	247.1089816	99.84499996	0	0	0	0	0	0	0
1:30:44	-31.13466768	2396.461386	5.66256409	5.49370458	11.8592333	1.981741931	2.082809512	49.10858701	1006.184708	28.7	2394.627825	9.88131291682493E-324	494.2189632	247.1089816	99.84499996	0	0	0	0	0	0	0
1:30:44	13.31385269	2394.514927	5.671001017	5.459130931	11.85058931	1.971954836	2.073798087	49.10549569	1006.219733	28.7	2392.448768	9.88131291682493E-324	494.2189765	247.1089882	99.84499998	0	0	0	0	0	0	0
1:30:44	40.80970572	2393.876633	5.744480651	5.604843796	11.84117716	1.968771095	2.065030776	49.10351724	1006.242149	28.7	2391.059171	9.88131291682493E-324	494.2189849	247.1089925	99.84499999	0	0	0	0	0	0	0
1:30:44	30.88481166	2391.443405	5.802507617	5.666780029	11.83111338	1.956733501	2.055379697	49.10225103	1006.256496	28.7	2389.19639	9.88131291682493E-324	494.2189904	247.1089952	99.84499999	0	0	0	0	0	0	0
1:30:44	30.88481166	2391.443405	5.802507617	5.666780029	11.83111338	1.956733501	2.055379697	49.10225103	1006.256496	28.7	2389.19639	9.88131291682493E-324	494.2189904	247.1089952	99.84499999	0	0	0	0	0	0	0
1:30:44	66.55815946	2388.665899	5.762444875	5.761899219	11.82043256	1.94282944	2.045843006	49.10144066	1006.265677	28.7	2386.443409	9.88131291682493E-324	494.2189938	247.1089969	99.84499999	0	0	0	0	0	0	0
1:30:44	5.793822056	2387.503256	5.76980472	5.6032955	11.81015684	1.937010842	2.035939524	49.10092202	1006.271553	28.7	2384.689542	9.88131291682493E-324	494.2189961	247.108998	99.845	0	0	0	0	0	0	0
1:30:44	5.793822056	2387.503256	5.76980472	5.6032955	11.81015684	1.937010842	2.035939524	49.10092202	1006.271553	28.7	2384.689542	9.88131291682493E-324	494.2189961	247.108998	99.845	0	0	0	0	0	0	0
1:30:44	46.08704612	2386.353084	5.690675021	5.53826912	11.80234038	1.931166939	2.026561295	49.10059009	1006.275314	28.7	2383.392867	9.88131291682493E-324	494.2189975	247.1089987	99.845	0	0	0	0	0	0	0
1:30:44	85.29922951	2384.862934	5.635272013	5.496612237	11.79601784	1.923706841	2.017999229	49.10037766	1006.277721	28.7	2381.853155	9.88131291682493E-324	494.2189984	247.1089992	99.845	0	0	0	0	0	0	0
1:30:44	219.1061069	2384.438317	5.688014088	5.689631832	11.78985142	1.921572378	2.009599507	49.1002417	1006.279261	28.7	2380.814579	9.88131291682493E-324	494.218999	247.1089995	99.845	0	0	0	0	0	0	0
1:30:44	219.1061069	2384.438317	5.688014088	5.689631832	11.78985142	1.921572378	2.009599507	49.1002417	1006.279261	28.7	2380.814579	9.88131291682493E-324	494.218999	247.1089995	99.845	0	0	0	0	0	0	0
1:30:44	-96.17725159	2381.146883	5.747049017	5.813164372	11.78106491	1.905166322	1.999223684	49.10015469	1006.280247	28.7	2378.301771	9.88131291682493E-324	494.2189993	247.1089997	99.845	0	0	0	0	0	0	0
1:30:44	39.76787898	2380.019045	5.647871371	5.599465198	11.77292154	1.888506446	1.989383158	49.100099	1006.280878	28.7	2376.646893	9.88131291682493E-324	494.2189996	247.1089998	99.845	0	0	0	0	0	0	0
1:30:44	39.76787898	2380.019045	5.647871371	5.599465198	11.77292154	1.888506446	1.989383158	49.100099	1006.280878	28.7	2376.646893	9.88131291682493E-324	494.2189996	247.1089998	99.845	0	0	0	0	0	0	0
1:30:44	-45.58051745	2378.290429	5.626117677	5.471857727	11.76710979	1.827324125	1.978245221	49.10006336	1006.281282	28.7	2375.591012	9.88131291682493E-324	494.2189997	247.1089999	99.845	0	0	0	0	0	0	0
1:30:44	-42.62949117	2377.390315	5.517955313	5.353548945	11.76459026	1.64548744	1.951636941	49.10004055	1006.281541	28.7	2373.323527	9.88131291682493E-324	494.2189998	247.1089999	99.845	0	0	0	0	0	0	0
1:30:44	-42.62949117	2377.390315	5.517955313	5.353548945	11.76459026	1.64548744	1.951636941	49.10004055	1006.281541	28.7	2373.323527	9.88131291682493E-324	494.2189998	247.1089999	99.845	0	0	0	0	0	0	0
1:30:44	90.18184565	2376.264321	5.305891401	5.130591325	11.76493777	1.423711962	1.915247643	49.10002595	1006.281706	28.7	2371.704018	9.88131291682493E-324	494.2189999	247.1089999	99.845	0	0	0	0	0	0	0
1:30:44	5.446941217	2374.362126	5.147770496	4.970258448	11.77084017	1.129975656	1.858158491	49.10001661	1005.728812	28.7	2370.534971	9.88131291682493E-324	494.2189999	247.109	99.845	0	0	0	0	0	0	0
1:30:44	5.446941217	2374.362126	5.147770496	4.970258448	11.77084017	1.129975656	1.858158491	49.10001661	1005.728812	28.7	2370.534971	9.88131291682493E-324	494.2189999	247.109	99.845	0	0	0	0	0	0	0
1:30:44	164.9272824	2374.84576	4.926133118	4.666125407	11.78513771	0.77046442	1.768861434	49.10001063	1004.93256	28.7	2369.795182	9.88131291682493E-324	494.219	247.109	99.845	0	0	0	0	0	0	0
1:30:44	116.5124207	2375.780687	4.827525195	4.35256026	11.80352813	0.386457229	1.657351318	49.1000068	1004.422958	28.7	2369.334916	9.88131291682493E-324	493.949	246.974	99.8448	0	0	0	0	0	0	0
1:30:44	103.8882293	2377.324919	4.554096125	4.289118567	11.82561801	0.030012626	1.539744844	49.10000435	1004.096813	28.7	2369.053546	9.88131291682493E-324	493.5602	246.7796	99.844512	0	0	0	0	0	0	0
1:30:44	103.8882293	2377.324919	4.554096125	4.289118567	11.82561801	0.030012626	1.539744844	49.10000435	1004.096813	28.7	2369.053546	9.88131291682493E-324	493.5602	246.7796	99.844512	0	0	0	0	0	0	0
1:30:44	103.8882293	2377.324919	4.554096125	4.289118567	11.82561801	0.030012626	1.539744844	49.10000435	1004.096813	28.7	2369.053546	9.88131291682493E-324	493.5602	246.7796	99.844512	0	0	0	0	0	0	0
1:30:44	103.8882293	2377.324919	4.554096125	4.289118567	11.82561801	0.030012626	1.539744844	49.10000435	1004.096813	28.7	2369.053546	9.88131291682493E-324	493.5602	246.7796	99.844512	0	0	0	0	0	0	0
1:30:44	103.8882293	2377.324919	4.554096125	4.289118567	11.82561801	0.030012626	1.539744844	49.10000435	1004.096813	28.7	2369.053546	9.88131291682493E-324	493.5602	246.7796	99.844512	0	0	0	0	0	0	0
1:30:45	103.8882293	2377.324919	4.554096125	4.289118567	11.82561801	0.030012626	1.539744844	49.10000435	1004.096813	28.7	2369.053546	9.88131291682493E-324	493.5602	246.7796	99.844512	0	0	0	0	0	0	0
1:30:45	103.8882293	2377.324919	4.554096125	4.289118567	11.82561801	0.030012626	1.539744844	49.10000435	1004.096813	28.7	2369.053546	9.88131291682493E-324	493.5602	246.7796	99.844512	0	0	0	0	0	0	0
1:30:45	103.8882293	2377.324919	4.554096125	4.289118567	11.82561801	0.030012626	1.539744844	49.10000435	1004.096813	28.7	2369.053546	9.88131291682493E-324	493.5602	246.7796	99.844512	0	0	0	0	0	0	0
1:30:45	103.8882293	2377.324919	4.554096125	4.289118567	11.82561801	0.030012626	1.539744844	49.10000435	1004.096813	28.7	2369.053546	9.88131291682493E-324	493.5602	246.7796	99.844512	0	0	0	0	0	0	0
1:30:45	222.2176267	2385.071844	4.056493773	3.819117365	11.89760994	-0.802153228	1.193962688	49.10000178	1003.754491	28.7	2368.841081	9.88131291682493E-324	493.1521155	246.5755578	99.84420972	0	0	0	0	0	0	0
1:30:45	222.2176267	2385.071844	4.056493773	3.819117365	11.89760994	-0.802153228	1.193962688	49.10000178	1003.754491	28.7	2368.841081	9.88131291682493E-324	493.1521155	246.5755578	99.84420972	0	0	0	0	0	0	0
1:30:45	222.2176267	2385.071844	4.056493773	3.819117365	11.89760994	-0.802153228	1.193962688	49.10000178	1003.754491	28.7	2368.841081	9.88131291682493E-324	493.1521155	246.5755578	99.84420972	0	0	0	0	0	0	0
1:30:45	222.2176267	2385.071844	4.056493773	3.819117365	11.89760994	-0.802153228	1.193962688	49.10000178	1003.754491	28.7	2368.841081	9.88131291682493E-324	493.1521155	246.5755578	99.84420972	0	0	0	0	0	0	0
1:30:45	222.2176267	2385.071844	4.056493773	3.819117365	11.89760994	-0.802153228	1.193962688	49.10000178	1003.754491	28.7	2368.841081	9.88131291682493E-324	493.1521155	246.5755578	99.84420972	0	0	0	0	0	0	0
1:30:45	222.2176267	2385.071844	4.056493773	3.819117365	11.89760994	-0.802153228	1.193962688	49.10000178	1003.754491	28.7	2368.841081	9.88131291682493E-324	493.1521155	246.5755578	99.84420972	0	0	0	0	0	0	0
1:30:45	222.2176267	2385.071844	4.056493773	3.819117365	11.89760994	-0.802153228	1.193962688	49.10000178	1003.754491	28.7	2368.841081	9.88131291682493E-324	493.1521155	246.5755578	99.84420972	0	0	0	0	0	0	0
1:30:45	222.2176267	2385.071844	4.056493773	3.819117365	11.89760994	-0.802153228	1.193962688	49.10000178	1003.754491	28.7	2368.841081	9.88131291682493E-324	493.1521155	246.5755578	99.84420972	0	0	0	0	0	0	0
1:30:45	135.6475415	2424.708923	2.880963849	3.040961673	12.22259063	-2.773077162	-0.038141683	49.10000073	1003.614277	28.7	2369.668643	9.88131291682493E-324	492.9849641	246.4919821	99.8440859	0	0	0	0	0	0	0
1:30:45	135.6475415	2424.708923	2.880963849	3.040961673	12.22259063	-2.773077162	-0.038141683	49.10000073	1003.614277	28.7	2369.668643	9.88131291682493E-324	492.9849641	246.4919821	99.8440859	0	0	0	0	0	0	0
1:30:45	135.6475415	2424.708923	2.880963849	3.040961673	12.22259063	-2.773077162	-0.038141683	49.10000073	1003.614277	28.7	2369.668643	9.88131291682493E-324	492.9849641	246.4919821	99.8440859	0	0	0	0	0	0	0
1:30:45	135.6475415	2424.708923	2.880963849	3.040961673	12.22259063	-2.773077162	-0.038141683	49.10000073	1003.614277	28.7	2369.668643	9.88131291682493E-324	492.9849641	246.4919821	99.8440859	0	0	0	0	0	0	0
1:30:45	135.6475415	2424.708923	2.880963849	3.040961673	12.22259063	-2.773077162	-0.038141683	49.10000073	1003.614277	28.7	2369.668643	9.88131291682493E-324	492.9849641	246.4919821	99.8440859	0	0	0	0	0	0	0
1:30:45	135.6475415	2424.708923	2.880963849	3.040961673	12.22259063	-2.773077162	-0.038141683	49.10000073	1003.614277	28.7	2369.668643	9.88131291682493E-324	492.9849641	246.4919821	99.8440859	0	0	0	0	0	0	0
1:30:45	135.6475415	2424.708923	2.880963849	3.040961673	12.22259063	-2.773077162	-0.038141683	49.10000073	1003.614277	28.7	2369.668643	9.88131291682493E-324	492.9849641	246.4919821	99.8440859	0	0	0	0	0	0	0
1:30:45	135.6475415	2424.708923	2.880963849	3.040961673	12.22259063	-2.773077162	-0.038141683	49.10000073	1003.614277	28.7	2369.668643	9.88131291682493E-324	492.9849641	246.4919821	99.8440859	0	0	0	0	0	0	0
1:30:45	365.784417	2492.089481	1.641241193	2.017518701	12.69050112	-4.717188406	-1.573566833	49.1000003	1003.556844	28.7	2371.901486	9.88131291682493E-324	492.9164989	246.4577495	99.84403518	0	0	0	0	0	0	0
1:30:45	365.784417	2492.089481	1.641241193	2.017518701	12.69050112	-4.717188406	-1.573566833	49.1000003	1003.556844	28.7	2371.901486	9.88131291682493E-324	492.9164989	246.4577495	99.84403518	0	0	0	0	0	0	0
1:30:45	365.784417	2492.089481	1.641241193	2.017518701	12.69050112	-4.717188406	-1.573566833	49.1000003	1003.556844	28.7	2371.901486	9.88131291682493E-324	492.9164989	246.4577495	99.84403518	0	0	0	0	0	0	0
1:30:45	365.784417	2492.089481	1.641241193	2.017518701	12.69050112	-4.717188406	-1.573566833	49.1000003	1003.556844	28.7	2371.901486	9.88131291682493E-324	492.9164989	246.4577495	99.84403518	0	0	0	0	0	0	0
1:30:45	365.784417	2492.089481	1.641241193	2.017518701	12.69050112	-4.717188406	-1.573566833	49.1000003	1003.556844	28.7	2371.901486	9.88131291682493E-324	492.9164989	246.4577495	99.84403518	0	0	0	0	0	0	0
1:30:45	365.784417	2492.089481	1.641241193	2.017518701	12.69050112	-4.717188406	-1.573566833	49.1000003	1003.556844	28.7	2371.901486	9.88131291682493E-324	492.9164989	246.4577495	99.84403518	0	0	0	0	0	0	0
1:30:45	365.784417	2492.089481	1.641241193	2.017518701	12.69050112	-4.717188406	-1.573566833	49.1000003	1003.556844	28.7	2371.901486	9.88131291682493E-324	492.9164989	246.4577495	99.84403518	0	0	0	0	0	0	0
1:30:45	365.784417	2492.089481	1.641241193	2.017518701	12.69050112	-4.717188406	-1.573566833	49.1000003	1003.556844	28.7	2371.901486	9.88131291682493E-324	492.9164989	246.4577495	99.84403518	0	0	0	0	0	0	0
1:30:45	199.1347868	2578.4798	0.964930793	1.33463326	13.24479726	-6.333734771	-3.154696175	49.10000012	1001.665295	28.7	2375.877826	9.88131291682493E-324	492.8884555	246.4437278	99.84401441	0	0	0	0	0	0	0
1:30:45	199.1347868	2578.4798	0.964930793	1.33463326	13.24479726	-6.333734771	-3.154696175	49.10000012	1001.665295	28.7	2375.877826	9.88131291682493E-324	492.8884555	246.4437278	99.84401441	0	0	0	0	0	0	0
1:30:45	199.1347868	2578.4798	0.964930793	1.33463326	13.24479726	-6.333734771	-3.154696175	49.10000012	1001.665295	28.7	2375.877826	9.88131291682493E-324	492.8884555	246.4437278	99.84401441	0	0	0	0	0	0	0
1:30:46	199.1347868	2578.4798	0.964930793	1.33463326	13.24479726	-6.333734771	-3.154696175	49.10000012	1001.665295	28.7	2375.877826	9.88131291682493E-324	492.8884555	246.4437278	99.84401441	0	0	0	0	0	0	0
1:30:46	199.1347868	2578.4798	0.964930793	1.33463326	13.24479726	-6.333734771	-3.154696175	49.10000012	1001.665295	28.7	2375.877826	9.88131291682493E-324	492.8884555	246.4437278	99.84401441	0	0	0	0	0	0	0
1:30:46	199.1347868	2578.4798	0.964930793	1.33463326	13.24479726	-6.333734771	-3.154696175	49.10000012	1001.665295	28.7	2375.877826	9.88131291682493E-324	492.8884555	246.4437278	99.84401441	0	0	0	0	0	0	0
1:30:46	199.1347868	2578.4798	0.964930793	1.33463326	13.24479726	-6.333734771	-3.154696175	49.10000012	1001.665295	28.7	2375.877826	9.88131291682493E-324	492.8884555	246.4437278	99.84401441	0	0	0	0	0	0	0
1:30:46	199.1347868	2578.4798	0.964930793	1.33463326	13.24479726	-6.333734771	-3.154696175	49.10000012	1001.665295	28.7	2375.877826	9.88131291682493E-324	492.8884555	246.4437278	99.84401441	0	0	0	0	0	0	0
1:30:46	395.5391783	2688.118584	0.591355653	0.880147383	13.89400176	-7.412544162	-4.737376353	49.15904005	1000.890516	28.7	2382.824657	9.88131291682493E-324	492.876969	246.4379845	99.8440059	0	0	0	0	0	0	0
1:30:46	395.5391783	2688.118584	0.591355653	0.880147383	13.89400176	-7.412544162	-4.737376353	49.15904005	1000.890516	28.7	2382.824657	9.88131291682493E-324	492.876969	246.4379845	99.8440059	0	0	0	0	0	0	0
1:30:46	395.5391783	2688.118584	0.591355653	0.880147383	13.89400176	-7.412544162	-4.737376353	49.15904005	1000.890516	28.7	2382.824657	9.88131291682493E-324	492.876969	246.4379845	99.8440059	0	0	0	0	0	0	0
1:30:46	395.5391783	2688.118584	0.591355653	0.880147383	13.89400176	-7.412544162	-4.737376353	49.15904005	1000.890516	28.7	2382.824657	9.88131291682493E-324	492.876969	246.4379845	99.8440059	0	0	0	0	0	0	0
1:30:46	395.5391783	2688.118584	0.591355653	0.880147383	13.89400176	-7.412544162	-4.737376353	49.15904005	1000.890516	28.7	2382.824657	9.88131291682493E-324	492.876969	246.4379845	99.8440059	0	0	0	0	0	0	0
1:30:46	395.5391783	2688.118584	0.591355653	0.880147383	13.89400176	-7.412544162	-4.737376353	49.15904005	1000.890516	28.7	2382.824657	9.88131291682493E-324	492.876969	246.4379845	99.8440059	0	0	0	0	0	0	0
1:30:46	395.5391783	2688.118584	0.591355653	0.880147383	13.89400176	-7.412544162	-4.737376353	49.15904005	1000.890516	28.7	2382.824657	9.88131291682493E-324	492.876969	246.4379845	99.8440059	0	0	0	0	0	0	0
1:30:46	395.5391783	2688.118584	0.591355653	0.880147383	13.89400176	-7.412544162	-4.737376353	49.15904005	1000.890516	28.7	2382.824657	9.88131291682493E-324	492.876969	246.4379845	99.8440059	0	0	0	0	0	0	0
1:30:46	437.4825114	2788.716604	1.815892875	1.729540368	14.38031592	-6.564875689	-5.676408554	49.1832228	1000.573167	28.7	2391.630223	9.88131291682493E-324	492.8722641	246.435632	99.84400242	0	0	0	0	0	0	0
1:30:46	437.4825114	2788.716604	1.815892875	1.729540368	14.38031592	-6.564875689	-5.676408554	49.1832228	1000.573167	28.7	2391.630223	9.88131291682493E-324	492.8722641	246.435632	99.84400242	0	0	0	0	0	0	0
1:30:46	437.4825114	2788.716604	1.815892875	1.729540368	14.38031592	-6.564875689	-5.676408554	49.1832228	1000.573167	28.7	2391.630223	9.88131291682493E-324	492.8722641	246.435632	99.84400242	0	0	0	0	0	0	0
1:30:46	437.4825114	2788.716604	1.815892875	1.729540368	14.38031592	-6.564875689	-5.676408554	49.1832228	1000.573167	28.7	2391.630223	9.88131291682493E-324	492.8722641	246.435632	99.84400242	0	0	0	0	0	0	0
1:30:46	437.4825114	2788.716604	1.815892875	1.729540368	14.38031592	-6.564875689	-5.676408554	49.1832228	1000.573167	28.7	2391.630223	9.88131291682493E-324	492.8722641	246.435632	99.84400242	0	0	0	0	0	0	0
1:30:46	437.4825114	2788.716604	1.815892875	1.729540368	14.38031592	-6.564875689	-5.676408554	49.1832228	1000.573167	28.7	2391.630223	9.88131291682493E-324	492.8722641	246.435632	99.84400242	0	0	0	0	0	0	0
1:30:46	437.4825114	2788.716604	1.815892875	1.729540368	14.38031592	-6.564875689	-5.676408554	49.1832228	1000.573167	28.7	2391.630223	9.88131291682493E-324	492.8722641	246.435632	99.84400242	0	0	0	0	0	0	0
1:30:46	437.4825114	2788.716604	1.815892875	1.729540368	14.38031592	-6.564875689	-5.676408554	49.1832228	1000.573167	28.7	2391.630223	9.88131291682493E-324	492.8722641	246.435632	99.84400242	0	0	0	0	0	0	0
1:30:46	307.0630575	2844.199319	3.399520922	3.054790935	14.5678846	-4.506582682	-5.583586544	49.19312806	1000.44318	28.7	2402.552998	9.88131291682493E-324	492.870337	246.4346685	99.84400099	0	0	0	0	0	0	0
1:30:46	307.0630575	2844.199319	3.399520922	3.054790935	14.5678846	-4.506582682	-5.583586544	49.19312806	1000.44318	28.7	2402.552998	9.88131291682493E-324	492.870337	246.4346685	99.84400099	0	0	0	0	0	0	0
1:30:46	307.0630575	2844.199319	3.399520922	3.054790935	14.5678846	-4.506582682	-5.583586544	49.19312806	1000.44318	28.7	2402.552998	9.88131291682493E-324	492.870337	246.4346685	99.84400099	0	0	0	0	0	0	0
1:30:46	307.0630575	2844.199319	3.399520922	3.054790935	14.5678846	-4.506582682	-5.583586544	49.19312806	1000.44318	28.7	2402.552998	9.88131291682493E-324	492.870337	246.4346685	99.84400099	0	0	0	0	0	0	0
1:30:46	307.0630575	2844.199319	3.399520922	3.054790935	14.5678846	-4.506582682	-5.583586544	49.19312806	1000.44318	28.7	2402.552998	9.88131291682493E-324	492.870337	246.4346685	99.84400099	0	0	0	0	0	0	0
1:30:46	307.0630575	2844.199319	3.399520922	3.054790935	14.5678846	-4.506582682	-5.583586544	49.19312806	1000.44318	28.7	2402.552998	9.88131291682493E-324	492.870337	246.4346685	99.84400099	0	0	0	0	0	0	0
1:30:46	307.0630575	2844.199319	3.399520922	3.054790935	14.5678846	-4.506582682	-5.583586544	49.19312806	1000.44318	28.7	2402.552998	9.88131291682493E-324	492.870337	246.4346685	99.84400099	0	0	0	0	0	0	0
1:30:46	307.0630575	2844.199319	3.399520922	3.054790935	14.5678846	-4.506582682	-5.583586544	49.19312806	1000.44318	28.7	2402.552998	9.88131291682493E-324	492.870337	246.4346685	99.84400099	0	0	0	0	0	0	0
1:30:46	130.8044139	2849.731582	5.01072217	4.651842367	14.48659593	-2.085185867	-4.545038648	48.98118525	1002.100917	28.7	2414.519209	9.88131291682493E-324	491.0785476	245.5389538	99.84220041	0	0	0	0	0	0	0
1:30:47	130.8044139	2849.731582	5.01072217	4.651842367	14.48659593	-2.085185867	-4.545038648	48.98118525	1002.100917	28.7	2414.519209	9.88131291682493E-324	491.0785476	245.5389538	99.84220041	0	0	0	0	0	0	0
1:30:47	130.8044139	2849.731582	5.01072217	4.651842367	14.48659593	-2.085185867	-4.545038648	48.98118525	1002.100917	28.7	2414.519209	9.88131291682493E-324	491.0785476	245.5389538	99.84220041	0	0	0	0	0	0	0
1:30:47	130.8044139	2849.731582	5.01072217	4.651842367	14.48659593	-2.085185867	-4.545038648	48.98118525	1002.100917	28.7	2414.519209	9.88131291682493E-324	491.0785476	245.5389538	99.84220041	0	0	0	0	0	0	0
1:30:47	130.8044139	2849.731582	5.01072217	4.651842367	14.48659593	-2.085185867	-4.545038648	48.98118525	1002.100917	28.7	2414.519209	9.88131291682493E-324	491.0785476	245.5389538	99.84220041	0	0	0	0	0	0	0
1:30:47	130.8044139	2849.731582	5.01072217	4.651842367	14.48659593	-2.085185867	-4.545038648	48.98118525	1002.100917	28.7	2414.519209	9.88131291682493E-324	491.0785476	245.5389538	99.84220041	0	0	0	0	0	0	0
1:30:47	130.8044139	2849.731582	5.01072217	4.651842367	14.48659593	-2.085185867	-4.545038648	48.98118525	1002.100917	28.7	2414.519209	9.88131291682493E-324	491.0785476	245.5389538	99.84220041	0	0	0	0	0	0	0
1:30:47	130.8044139	2849.731582	5.01072217	4.651842367	14.48659593	-2.085185867	-4.545038648	48.98118525	1002.100917	28.7	2414.519209	9.88131291682493E-324	491.0785476	245.5389538	99.84220041	0	0	0	0	0	0	0
1:30:47	-161.1074208	2816.715306	6.362932601	5.773457033	14.20771929	0.059483869	-3.04310543	48.75613348	1002.779926	28.7	2425.465822	9.88131291682493E-324	489.1983907	244.5990643	99.84031089	0	0	0	0	0	0	0
1:30:47	-161.1074208	2816.715306	6.362932601	5.773457033	14.20771929	0.059483869	-3.04310543	48.75613348	1002.779926	28.7	2425.465822	9.88131291682493E-324	489.1983907	244.5990643	99.84031089	0	0	0	0	0	0	0
1:30:47	-161.1074208	2816.715306	6.362932601	5.773457033	14.20771929	0.059483869	-3.04310543	48.75613348	1002.779926	28.7	2425.465822	9.88131291682493E-324	489.1983907	244.5990643	99.84031089	0	0	0	0	0	0	0
1:30:47	-161.1074208	2816.715306	6.362932601	5.773457033	14.20771929	0.059483869	-3.04310543	48.75613348	1002.779926	28.7	2425.465822	9.88131291682493E-324	489.1983907	244.5990643	99.84031089	0	0	0	0	0	0	0
1:30:47	-161.1074208	2816.715306	6.362932601	5.773457033	14.20771929	0.059483869	-3.04310543	48.75613348	1002.779926	28.7	2425.465822	9.88131291682493E-324	489.1983907	244.5990643	99.84031089	0	0	0	0	0	0	0
1:30:47	-161.1074208	2816.715306	6.362932601	5.773457033	14.20771929	0.059483869	-3.04310543	48.75613348	1002.779926	28.7	2425.465822	9.88131291682493E-324	489.1983907	244.5990643	99.84031089	0	0	0	0	0	0	0
1:30:47	-161.1074208	2816.715306	6.362932601	5.773457033	14.20771929	0.059483869	-3.04310543	48.75613348	1002.779926	28.7	2425.465822	9.88131291682493E-324	489.1983907	244.5990643	99.84031089	0	0	0	0	0	0	0
1:30:47	-161.1074208	2816.715306	6.362932601	5.773457033	14.20771929	0.059483869	-3.04310543	48.75613348	1002.779926	28.7	2425.465822	9.88131291682493E-324	489.1983907	244.5990643	99.84031089	0	0	0	0	0	0	0
1:30:47	-314.4157964	2759.379223	7.345322793	6.762524801	13.81385622	1.718687793	-1.450452784	48.66395227	1003.058048	28.7	2434.528394	9.88131291682493E-324	488.4282784	244.2140855	99.83953694	0	0	0	0	0	0	0
1:30:47	-314.4157964	2759.379223	7.345322793	6.762524801	13.81385622	1.718687793	-1.450452784	48.66395227	1003.058048	28.7	2434.528394	9.88131291682493E-324	488.4282784	244.2140855	99.83953694	0	0	0	0	0	0	0
1:30:47	-314.4157964	2759.379223	7.345322793	6.762524801	13.81385622	1.718687793	-1.450452784	48.66395227	1003.058048	28.7	2434.528394	9.88131291682493E-324	488.4282784	244.2140855	99.83953694	0	0	0	0	0	0	0
1:30:47	-314.4157964	2759.379223	7.345322793	6.762524801	13.81385622	1.718687793	-1.450452784	48.66395227	1003.058048	28.7	2434.528394	9.88131291682493E-324	488.4282784	244.2140855	99.83953694	0	0	0	0	0	0	0
1:30:47	-314.4157964	2759.379223	7.345322793	6.762524801	13.81385622	1.718687793	-1.450452784	48.66395227	1003.058048	28.7	2434.528394	9.88131291682493E-324	488.4282784	244.2140855	99.83953694	0	0	0	0	0	0	0
1:30:47	-314.4157964	2759.379223	7.345322793	6.762524801	13.81385622	1.718687793	-1.450452784	48.66395227	1003.058048	28.7	2434.528394	9.88131291682493E-324	488.4282784	244.2140855	99.83953694	0	0	0	0	0	0	0
1:30:47	-314.4157964	2759.379223	7.345322793	6.762524801	13.81385622	1.718687793	-1.450452784	48.66395227	1003.058048	28.7	2434.528394	9.88131291682493E-324	488.4282784	244.2140855	99.83953694	0	0	0	0	0	0	0
1:30:47	-314.4157964	2759.379223	7.345322793	6.762524801	13.81385622	1.718687793	-1.450452784	48.66395227	1003.058048	28.7	2434.528394	9.88131291682493E-324	488.4282784	244.2140855	99.83953694	0	0	0	0	0	0	0
1:30:47	-201.4048622	2686.8228	7.607594616	6.990102958	13.37034111	2.58257932	0.04060814	48.62619485	1003.171967	28.7	2441.751429	9.88131291682493E-324	488.1128404	244.0563982	99.83921993	0	0	0	0	0	0	0
1:30:47	-201.4048622	2686.8228	7.607594616	6.990102958	13.37034111	2.58257932	0.04060814	48.62619485	1003.171967	28.7	2441.751429	9.88131291682493E-324	488.1128404	244.0563982	99.83921993	0	0	0	0	0	0	0
1:30:47	-201.4048622	2686.8228	7.607594616	6.990102958	13.37034111	2.58257932	0.04060814	48.62619485	1003.171967	28.7	2441.751429	9.88131291682493E-324	488.1128404	244.0563982	99.83921993	0	0	0	0	0	0	0
1:30:47	-201.4048622	2686.8228	7.607594616	6.990102958	13.37034111	2.58257932	0.04060814	48.62619485	1003.171967	28.7	2441.751429	9.88131291682493E-324	488.1128404	244.0563982	99.83921993	0	0	0	0	0	0	0
1:30:47	-201.4048622	2686.8228	7.607594616	6.990102958	13.37034111	2.58257932	0.04060814	48.62619485	1003.171967	28.7	2441.751429	9.88131291682493E-324	488.1128404	244.0563982	99.83921993	0	0	0	0	0	0	0
1:30:47	-201.4048622	2686.8228	7.607594616	6.990102958	13.37034111	2.58257932	0.04060814	48.62619485	1003.171967	28.7	2441.751429	9.88131291682493E-324	488.1128404	244.0563982	99.83921993	0	0	0	0	0	0	0
1:30:47	-201.4048622	2686.8228	7.607594616	6.990102958	13.37034111	2.58257932	0.04060814	48.62619485	1003.171967	28.7	2441.751429	9.88131291682493E-324	488.1128404	244.0563982	99.83921993	0	0	0	0	0	0	0
1:30:47	-201.4048622	2686.8228	7.607594616	6.990102958	13.37034111	2.58257932	0.04060814	48.62619485	1003.171967	28.7	2441.751429	9.88131291682493E-324	488.1128404	244.0563982	99.83921993	0	0	0	0	0	0	0
1:30:47	-201.4048622	2686.8228	7.607594616	6.990102958	13.37034111	2.58257932	0.04060814	48.62619485	1003.171967	28.7	2441.751429	9.88131291682493E-324	488.1128404	244.0563982	99.83921993	0	0	0	0	0	0	0
1:30:48	-73.37451156	2614.412502	7.277840355	6.667454972	12.97626452	2.723122089	1.127345094	48.66976941	1002.258047	28.7	2447.143409	9.88131291682493E-324	487.983637	243.9918095	99.83909008	0	0	0	0	0	0	0
1:30:48	-73.37451156	2614.412502	7.277840355	6.667454972	12.97626452	2.723122089	1.127345094	48.66976941	1002.258047	28.7	2447.143409	9.88131291682493E-324	487.983637	243.9918095	99.83909008	0	0	0	0	0	0	0
1:30:48	-73.37451156	2614.412502	7.277840355	6.667454972	12.97626452	2.723122089	1.127345094	48.66976941	1002.258047	28.7	2447.143409	9.88131291682493E-324	487.983637	243.9918095	99.83909008	0	0	0	0	0	0	0
1:30:48	-73.37451156	2614.412502	7.277840355	6.667454972	12.97626452	2.723122089	1.127345094	48.66976941	1002.258047	28.7	2447.143409	9.88131291682493E-324	487.983637	243.9918095	99.83909008	0	0	0	0	0	0	0
1:30:48	-73.37451156	2614.412502	7.277840355	6.667454972	12.97626452	2.723122089	1.127345094	48.66976941	1002.258047	28.7	2447.143409	9.88131291682493E-324	487.983637	243.9918095	99.83909008	0	0	0	0	0	0	0
1:30:48	-73.37451156	2614.412502	7.277840355	6.667454972	12.97626452	2.723122089	1.127345094	48.66976941	1002.258047	28.7	2447.143409	9.88131291682493E-324	487.983637	243.9918095	99.83909008	0	0	0	0	0	0	0
1:30:48	-73.37451156	2614.412502	7.277840355	6.667454972	12.97626452	2.723122089	1.127345094	48.66976941	1002.258047	28.7	2447.143409	9.88131291682493E-324	487.983637	243.9918095	99.83909008	0	0	0	0	0	0	0
1:30:48	-73.37451156	2614.412502	7.277840355	6.667454972	12.97626452	2.723122089	1.127345094	48.66976941	1002.258047	28.7	2447.143409	9.88131291682493E-324	487.983637	243.9918095	99.83909008	0	0	0	0	0	0	0
1:30:48	-239.8387439	2553.362338	6.954065809	6.537130356	12.66389875	2.623638808	1.75867575	48.68761755	1001.883706	28.7	2450.631025	9.88131291682493E-324	487.9307153	243.965354	99.8390369	0	0	0	0	0	0	0
1:30:48	-239.8387439	2553.362338	6.954065809	6.537130356	12.66389875	2.623638808	1.75867575	48.68761755	1001.883706	28.7	2450.631025	9.88131291682493E-324	487.9307153	243.965354	99.8390369	0	0	0	0	0	0	0
1:30:48	-239.8387439	2553.362338	6.954065809	6.537130356	12.66389875	2.623638808	1.75867575	48.68761755	1001.883706	28.7	2450.631025	9.88131291682493E-324	487.9307153	243.965354	99.8390369	0	0	0	0	0	0	0
1:30:48	-239.8387439	2553.362338	6.954065809	6.537130356	12.66389875	2.623638808	1.75867575	48.68761755	1001.883706	28.7	2450.631025	9.88131291682493E-324	487.9307153	243.965354	99.8390369	0	0	0	0	0	0	0
1:30:48	-239.8387439	2553.362338	6.954065809	6.537130356	12.66389875	2.623638808	1.75867575	48.68761755	1001.883706	28.7	2450.631025	9.88131291682493E-324	487.9307153	243.965354	99.8390369	0	0	0	0	0	0	0
1:30:48	-239.8387439	2553.362338	6.954065809	6.537130356	12.66389875	2.623638808	1.75867575	48.68761755	1001.883706	28.7	2450.631025	9.88131291682493E-324	487.9307153	243.965354	99.8390369	0	0	0	0	0	0	0
1:30:48	-239.8387439	2553.362338	6.954065809	6.537130356	12.66389875	2.623638808	1.75867575	48.68761755	1001.883706	28.7	2450.631025	9.88131291682493E-324	487.9307153	243.965354	99.8390369	0	0	0	0	0	0	0
1:30:48	-239.8387439	2553.362338	6.954065809	6.537130356	12.66389875	2.623638808	1.75867575	48.68761755	1001.883706	28.7	2450.631025	9.88131291682493E-324	487.9307153	243.965354	99.8390369	0	0	0	0	0	0	0
1:30:48	-159.6481991	2512.948852	6.511167755	6.197424594	12.45341133	2.505858456	2.079385587	48.69492815	1001.730375	28.7	2452.661519	9.88131291682493E-324	487.9090386	243.9545178	99.83901511	0	0	0	0	0	0	0
1:30:48	-159.6481991	2512.948852	6.511167755	6.197424594	12.45341133	2.505858456	2.079385587	48.69492815	1001.730375	28.7	2452.661519	9.88131291682493E-324	487.9090386	243.9545178	99.83901511	0	0	0	0	0	0	0
1:30:48	-159.6481991	2512.948852	6.511167755	6.197424594	12.45341133	2.505858456	2.079385587	48.69492815	1001.730375	28.7	2452.661519	9.88131291682493E-324	487.9090386	243.9545178	99.83901511	0	0	0	0	0	0	0
1:30:48	-159.6481991	2512.948852	6.511167755	6.197424594	12.45341133	2.505858456	2.079385587	48.69492815	1001.730375	28.7	2452.661519	9.88131291682493E-324	487.9090386	243.9545178	99.83901511	0	0	0	0	0	0	0
1:30:48	-159.6481991	2512.948852	6.511167755	6.197424594	12.45341133	2.505858456	2.079385587	48.69492815	1001.730375	28.7	2452.661519	9.88131291682493E-324	487.9090386	243.9545178	99.83901511	0	0	0	0	0	0	0
1:30:48	-159.6481991	2512.948852	6.511167755	6.197424594	12.45341133	2.505858456	2.079385587	48.69492815	1001.730375	28.7	2452.661519	9.88131291682493E-324	487.9090386	243.9545178	99.83901511	0	0	0	0	0	0	0
1:30:48	-159.6481991	2512.948852	6.511167755	6.197424594	12.45341133	2.505858456	2.079385587	48.69492815	1001.730375	28.7	2452.661519	9.88131291682493E-324	487.9090386	243.9545178	99.83901511	0	0	0	0	0	0	0
1:30:48	-159.6481991	2512.948852	6.511167755	6.197424594	12.45341133	2.505858456	2.079385587	48.69492815	1001.730375	28.7	2452.661519	9.88131291682493E-324	487.9090386	243.9545178	99.83901511	0	0	0	0	0	0	0
1:30:48	-234.435112	2484.342821	6.294806313	6.132620314	12.31665008	2.397174023	2.226167537	48.69792257	1001.667571	28.7	2453.797489	9.88131291682493E-324	487.9001598	243.9500793	99.83900619	0	0	0	0	0	0	0
1:30:48	-234.435112	2484.342821	6.294806313	6.132620314	12.31665008	2.397174023	2.226167537	48.69792257	1001.667571	28.7	2453.797489	9.88131291682493E-324	487.9001598	243.9500793	99.83900619	0	0	0	0	0	0	0
1:30:48	-234.435112	2484.342821	6.294806313	6.132620314	12.31665008	2.397174023	2.226167537	48.69792257	1001.667571	28.7	2453.797489	9.88131291682493E-324	487.9001598	243.9500793	99.83900619	0	0	0	0	0	0	0
1:30:48	-234.435112	2484.342821	6.294806313	6.132620314	12.31665008	2.397174023	2.226167537	48.69792257	1001.667571	28.7	2453.797489	9.88131291682493E-324	487.9001598	243.9500793	99.83900619	0	0	0	0	0	0	0
1:30:48	-234.435112	2484.342821	6.294806313	6.132620314	12.31665008	2.397174023	2.226167537	48.69792257	1001.667571	28.7	2453.797489	9.88131291682493E-324	487.9001598	243.9500793	99.83900619	0	0	0	0	0	0	0
1:30:48	-234.435112	2484.342821	6.294806313	6.132620314	12.31665008	2.397174023	2.226167537	48.69792257	1001.667571	28.7	2453.797489	9.88131291682493E-324	487.9001598	243.9500793	99.83900619	0	0	0	0	0	0	0
1:30:48	-234.435112	2484.342821	6.294806313	6.132620314	12.31665008	2.397174023	2.226167537	48.69792257	1001.667571	28.7	2453.797489	9.88131291682493E-324	487.9001598	243.9500793	99.83900619	0	0	0	0	0	0	0
1:30:49	-234.435112	2484.342821	6.294806313	6.132620314	12.31665008	2.397174023	2.226167537	48.69792257	1001.667571	28.7	2453.797489	9.88131291682493E-324	487.9001598	243.9500793	99.83900619	0	0	0	0	0	0	0
1:30:49	-65.73726186	2465.589452	6.201824666	6.04349248	12.21823107	2.31750008	2.278089423	48.93530908	1000.398464	28.7	2450.620554	9.88131291682493E-324	489.6092735	244.8043413	99.84077374	0	0	0	0	0	0	0
1:30:49	-65.73726186	2465.589452	6.201824666	6.04349248	12.21823107	2.31750008	2.278089423	48.93530908	1000.398464	28.7	2450.620554	9.88131291682493E-324	489.6092735	244.8043413	99.84077374	0	0	0	0	0	0	0
1:30:49	-65.73726186	2465.589452	6.201824666	6.04349248	12.21823107	2.31750008	2.278089423	48.93530908	1000.398464	28.7	2450.620554	9.88131291682493E-324	489.6092735	244.8043413	99.84077374	0	0	0	0	0	0	0
1:30:49	-65.73726186	2465.589452	6.201824666	6.04349248	12.21823107	2.31750008	2.278089423	48.93530908	1000.398464	28.7	2450.620554	9.88131291682493E-324	489.6092735	244.8043413	99.84077374	0	0	0	0	0	0	0
1:30:49	-65.73726186	2465.589452	6.201824666	6.04349248	12.21823107	2.31750008	2.278089423	48.93530908	1000.398464	28.7	2450.620554	9.88131291682493E-324	489.6092735	244.8043413	99.84077374	0	0	0	0	0	0	0
1:30:49	-65.73726186	2465.589452	6.201824666	6.04349248	12.21823107	2.31750008	2.278089423	48.93530908	1000.398464	28.7	2450.620554	9.88131291682493E-324	489.6092735	244.8043413	99.84077374	0	0	0	0	0	0	0
1:30:49	-65.73726186	2465.589452	6.201824666	6.04349248	12.21823107	2.31750008	2.278089423	48.93530908	1000.398464	28.7	2450.620554	9.88131291682493E-324	489.6092735	244.8043413	99.84077374	0	0	0	0	0	0	0
1:30:49	-65.73726186	2465.589452	6.201824666	6.04349248	12.21823107	2.31750008	2.278089423	48.93530908	1000.398464	28.7	2450.620554	9.88131291682493E-324	489.6092735	244.8043413	99.84077374	0	0	0	0	0	0	0
1:30:49	-64.98200486	2446.86538	6.136380983	5.88338092	12.12206425	2.229734433	2.273049428	49.0325426	999.8786382	28.7	2440.48739	9.88131291682493E-324	490.3093264	245.154247	99.84149772	0	0	0	0	0	0	0
1:30:49	-64.98200486	2446.86538	6.136380983	5.88338092	12.12206425	2.229734433	2.273049428	49.0325426	999.8786382	28.7	2440.48739	9.88131291682493E-324	490.3093264	245.154247	99.84149772	0	0	0	0	0	0	0
1:30:49	-64.98200486	2446.86538	6.136380983	5.88338092	12.12206425	2.229734433	2.273049428	49.0325426	999.8786382	28.7	2440.48739	9.88131291682493E-324	490.3093264	245.154247	99.84149772	0	0	0	0	0	0	0
1:30:49	-64.98200486	2446.86538	6.136380983	5.88338092	12.12206425	2.229734433	2.273049428	49.0325426	999.8786382	28.7	2440.48739	9.88131291682493E-324	490.3093264	245.154247	99.84149772	0	0	0	0	0	0	0
1:30:49	-64.98200486	2446.86538	6.136380983	5.88338092	12.12206425	2.229734433	2.273049428	49.0325426	999.8786382	28.7	2440.48739	9.88131291682493E-324	490.3093264	245.154247	99.84149772	0	0	0	0	0	0	0
1:30:49	-64.98200486	2446.86538	6.136380983	5.88338092	12.12206425	2.229734433	2.273049428	49.0325426	999.8786382	28.7	2440.48739	9.88131291682493E-324	490.3093264	245.154247	99.84149772	0	0	0	0	0	0	0
1:30:49	-64.98200486	2446.86538	6.136380983	5.88338092	12.12206425	2.229734433	2.273049428	49.0325426	999.8786382	28.7	2440.48739	9.88131291682493E-324	490.3093264	245.154247	99.84149772	0	0	0	0	0	0	0
1:30:49	-64.98200486	2446.86538	6.136380983	5.88338092	12.12206425	2.229734433	2.273049428	49.0325426	999.8786382	28.7	2440.48739	9.88131291682493E-324	490.3093264	245.154247	99.84149772	0	0	0	0	0	0	0
1:30:49	-64.98200486	2446.86538	6.136380983	5.88338092	12.12206425	2.229734433	2.273049428	49.0325426	999.8786382	28.7	2440.48739	9.88131291682493E-324	490.3093264	245.154247	99.84149772	0	0	0	0	0	0	0
1:30:49	-120.5997652	2431.662714	6.008280851	5.835208825	12.03589192	2.156088024	2.240581846	49.07236945	999.6657174	28.7	2427.458461	9.88131291682493E-324	490.5960681	245.2975684	99.84179427	0	0	0	0	0	0	0
1:30:49	-120.5997652	2431.662714	6.008280851	5.835208825	12.03589192	2.156088024	2.240581846	49.07236945	999.6657174	28.7	2427.458461	9.88131291682493E-324	490.5960681	245.2975684	99.84179427	0	0	0	0	0	0	0
1:30:49	-120.5997652	2431.662714	6.008280851	5.835208825	12.03589192	2.156088024	2.240581846	49.07236945	999.6657174	28.7	2427.458461	9.88131291682493E-324	490.5960681	245.2975684	99.84179427	0	0	0	0	0	0	0
1:30:49	-120.5997652	2431.662714	6.008280851	5.835208825	12.03589192	2.156088024	2.240581846	49.07236945	999.6657174	28.7	2427.458461	9.88131291682493E-324	490.5960681	245.2975684	99.84179427	0	0	0	0	0	0	0
1:30:49	-120.5997652	2431.662714	6.008280851	5.835208825	12.03589192	2.156088024	2.240581846	49.07236945	999.6657174	28.7	2427.458461	9.88131291682493E-324	490.5960681	245.2975684	99.84179427	0	0	0	0	0	0	0
1:30:49	-120.5997652	2431.662714	6.008280851	5.835208825	12.03589192	2.156088024	2.240581846	49.07236945	999.6657174	28.7	2427.458461	9.88131291682493E-324	490.5960681	245.2975684	99.84179427	0	0	0	0	0	0	0
1:30:49	-120.5997652	2431.662714	6.008280851	5.835208825	12.03589192	2.156088024	2.240581846	49.07236945	999.6657174	28.7	2427.458461	9.88131291682493E-324	490.5960681	245.2975684	99.84179427	0	0	0	0	0	0	0
1:30:49	-120.5997652	2431.662714	6.008280851	5.835208825	12.03589192	2.156088024	2.240581846	49.07236945	999.6657174	28.7	2427.458461	9.88131291682493E-324	490.5960681	245.2975684	99.84179427	0	0	0	0	0	0	0
1:30:49	-62.20519822	2416.627251	5.858228636	5.794165535	11.96373813	2.081970454	2.189460724	49.08868253	999.5785051	28.7	2412.514542	9.88131291682493E-324	490.7135175	245.3562728	99.84191573	0	0	0	0	0	0	0
1:30:49	-62.20519822	2416.627251	5.858228636	5.794165535	11.96373813	2.081970454	2.189460724	49.08868253	999.5785051	28.7	2412.514542	9.88131291682493E-324	490.7135175	245.3562728	99.84191573	0	0	0	0	0	0	0
1:30:49	-62.20519822	2416.627251	5.858228636	5.794165535	11.96373813	2.081970454	2.189460724	49.08868253	999.5785051	28.7	2412.514542	9.88131291682493E-324	490.7135175	245.3562728	99.84191573	0	0	0	0	0	0	0
1:30:49	-62.20519822	2416.627251	5.858228636	5.794165535	11.96373813	2.081970454	2.189460724	49.08868253	999.5785051	28.7	2412.514542	9.88131291682493E-324	490.7135175	245.3562728	99.84191573	0	0	0	0	0	0	0
1:30:49	-62.20519822	2416.627251	5.858228636	5.794165535	11.96373813	2.081970454	2.189460724	49.08868253	999.5785051	28.7	2412.514542	9.88131291682493E-324	490.7135175	245.3562728	99.84191573	0	0	0	0	0	0	0
1:30:49	-62.20519822	2416.627251	5.858228636	5.794165535	11.96373813	2.081970454	2.189460724	49.08868253	999.5785051	28.7	2412.514542	9.88131291682493E-324	490.7135175	245.3562728	99.84191573	0	0	0	0	0	0	0
1:30:50	-62.20519822	2416.627251	5.858228636	5.794165535	11.96373813	2.081970454	2.189460724	49.08868253	999.5785051	28.7	2412.514542	9.88131291682493E-324	490.7135175	245.3562728	99.84191573	0	0	0	0	0	0	0
1:30:50	-62.20519822	2416.627251	5.858228636	5.794165535	11.96373813	2.081970454	2.189460724	49.08868253	999.5785051	28.7	2412.514542	9.88131291682493E-324	490.7135175	245.3562728	99.84191573	0	0	0	0	0	0	0
1:30:50	-152.8567548	2404.570364	5.866847249	5.656802203	11.90131354	2.022144698	2.133439913	49.15440436	997.9634629	28.7	2400.927622	9.88131291682493E-324	490.7616248	245.3803181	99.84196548	0	0	0	0	0	0	0
1:30:50	-152.8567548	2404.570364	5.866847249	5.656802203	11.90131354	2.022144698	2.133439913	49.15440436	997.9634629	28.7	2400.927622	9.88131291682493E-324	490.7616248	245.3803181	99.84196548	0	0	0	0	0	0	0
1:30:50	-152.8567548	2404.570364	5.866847249	5.656802203	11.90131354	2.022144698	2.133439913	49.15440436	997.9634629	28.7	2400.927622	9.88131291682493E-324	490.7616248	245.3803181	99.84196548	0	0	0	0	0	0	0
1:30:50	-152.8567548	2404.570364	5.866847249	5.656802203	11.90131354	2.022144698	2.133439913	49.15440436	997.9634629	28.7	2400.927622	9.88131291682493E-324	490.7616248	245.3803181	99.84196548	0	0	0	0	0	0	0
1:30:50	-152.8567548	2404.570364	5.866847249	5.656802203	11.90131354	2.022144698	2.133439913	49.15440436	997.9634629	28.7	2400.927622	9.88131291682493E-324	490.7616248	245.3803181	99.84196548	0	0	0	0	0	0	0
1:30:50	-152.8567548	2404.570364	5.866847249	5.656802203	11.90131354	2.022144698	2.133439913	49.15440436	997.9634629	28.7	2400.927622	9.88131291682493E-324	490.7616248	245.3803181	99.84196548	0	0	0	0	0	0	0
1:30:50	-152.8567548	2404.570364	5.866847249	5.656802203	11.90131354	2.022144698	2.133439913	49.15440436	997.9634629	28.7	2400.927622	9.88131291682493E-324	490.7616248	245.3803181	99.84196548	0	0	0	0	0	0	0
1:30:50	-152.8567548	2404.570364	5.866847249	5.656802203	11.90131354	2.022144698	2.133439913	49.15440436	997.9634629	28.7	2400.927622	9.88131291682493E-324	490.7616248	245.3803181	99.84196548	0	0	0	0	0	0	0
1:30:50	110.6771068	2394.524024	5.759622233	5.560472582	11.83908682	1.972153668	2.073480988	49.18132403	997.3019416	28.7	2390.947823	9.88131291682493E-324	490.7813295	245.3901671	99.84198586	0	0	0	0	0	0	0
1:30:50	110.6771068	2394.524024	5.759622233	5.560472582	11.83908682	1.972153668	2.073480988	49.18132403	997.3019416	28.7	2390.947823	9.88131291682493E-324	490.7813295	245.3901671	99.84198586	0	0	0	0	0	0	0
1:30:50	110.6771068	2394.524024	5.759622233	5.560472582	11.83908682	1.972153668	2.073480988	49.18132403	997.3019416	28.7	2390.947823	9.88131291682493E-324	490.7813295	245.3901671	99.84198586	0	0	0	0	0	0	0
1:30:50	110.6771068	2394.524024	5.759622233	5.560472582	11.83908682	1.972153668	2.073480988	49.18132403	997.3019416	28.7	2390.947823	9.88131291682493E-324	490.7813295	245.3901671	99.84198586	0	0	0	0	0	0	0
1:30:50	110.6771068	2394.524024	5.759622233	5.560472582	11.83908682	1.972153668	2.073480988	49.18132403	997.3019416	28.7	2390.947823	9.88131291682493E-324	490.7813295	245.3901671	99.84198586	0	0	0	0	0	0	0
1:30:50	110.6771068	2394.524024	5.759622233	5.560472582	11.83908682	1.972153668	2.073480988	49.18132403	997.3019416	28.7	2390.947823	9.88131291682493E-324	490.7813295	245.3901671	99.84198586	0	0	0	0	0	0	0
1:30:50	110.6771068	2394.524024	5.759622233	5.560472582	11.83908682	1.972153668	2.073480988	49.18132403	997.3019416	28.7	2390.947823	9.88131291682493E-324	490.7813295	245.3901671	99.84198586	0	0	0	0	0	0	0
1:30:50	110.6771068	2394.524024	5.759622233	5.560472582	11.83908682	1.972153668	2.073480988	49.18132403	997.3019416	28.7	2390.947823	9.88131291682493E-324	490.7813295	245.3901671	99.84198586	0	0	0	0	0	0	0
1:30:50	243.7324726	2386.726224	5.631792467	5.38267357	11.79519556	1.932886943	2.020696213	49.19235032	997.0309825	28.7	2380.150775	9.88131291682493E-324	490.7894006	245.3942012	99.84199421	0	0	0	0	0	0	0
1:30:50	243.7324726	2386.726224	5.631792467	5.38267357	11.79519556	1.932886943	2.020696213	49.19235032	997.0309825	28.7	2380.150775	9.88131291682493E-324	490.7894006	245.3942012	99.84199421	0	0	0	0	0	0	0
1:30:50	243.7324726	2386.726224	5.631792467	5.38267357	11.79519556	1.932886943	2.020696213	49.19235032	997.0309825	28.7	2380.150775	9.88131291682493E-324	490.7894006	245.3942012	99.84199421	0	0	0	0	0	0	0
1:30:50	243.7324726	2386.726224	5.631792467	5.38267357	11.79519556	1.932886943	2.020696213	49.19235032	997.0309825	28.7	2380.150775	9.88131291682493E-324	490.7894006	245.3942012	99.84199421	0	0	0	0	0	0	0
1:30:50	243.7324726	2386.726224	5.631792467	5.38267357	11.79519556	1.932886943	2.020696213	49.19235032	997.0309825	28.7	2380.150775	9.88131291682493E-324	490.7894006	245.3942012	99.84199421	0	0	0	0	0	0	0
1:30:50	243.7324726	2386.726224	5.631792467	5.38267357	11.79519556	1.932886943	2.020696213	49.19235032	997.0309825	28.7	2380.150775	9.88131291682493E-324	490.7894006	245.3942012	99.84199421	0	0	0	0	0	0	0
1:30:50	243.7324726	2386.726224	5.631792467	5.38267357	11.79519556	1.932886943	2.020696213	49.19235032	997.0309825	28.7	2380.150775	9.88131291682493E-324	490.7894006	245.3942012	99.84199421	0	0	0	0	0	0	0
1:30:50	243.7324726	2386.726224	5.631792467	5.38267357	11.79519556	1.932886943	2.020696213	49.19235032	997.0309825	28.7	2380.150775	9.88131291682493E-324	490.7894006	245.3942012	99.84199421	0	0	0	0	0	0	0
1:30:50	-36.29732804	2376.653997	5.117575794	4.736402294	11.7816513	1.137990492	1.857368369	49.19686669	998.8171976	28.7	2373.16575	9.88131291682493E-324	490.7927065	245.3958536	99.84199763	0	0	0	0	0	0	0
1:30:50	-36.29732804	2376.653997	5.117575794	4.736402294	11.7816513	1.137990492	1.857368369	49.19686669	998.8171976	28.7	2373.16575	9.88131291682493E-324	490.7927065	245.3958536	99.84199763	0	0	0	0	0	0	0
1:30:50	-36.29732804	2376.653997	5.117575794	4.736402294	11.7816513	1.137990492	1.857368369	49.19686669	998.8171976	28.7	2373.16575	9.88131291682493E-324	490.7927065	245.3958536	99.84199763	0	0	0	0	0	0	0
1:30:50	-36.29732804	2376.653997	5.117575794	4.736402294	11.7816513	1.137990492	1.857368369	49.19686669	998.8171976	28.7	2373.16575	9.88131291682493E-324	490.7927065	245.3958536	99.84199763	0	0	0	0	0	0	0
1:30:50	-15.57500995	2380.147038	4.557848508	4.319777468	11.84001683	0.177033915	1.505915756	48.98199468	1000.003686	28.7	2371.49328	9.88131291682493E-324	489.5043721	244.7518663	99.84055848	0	0	0	0	0	0	0
1:30:51	116.114192	2382.778031	4.354278807	4.230021975	11.86741347	-0.214572868	1.352332605	48.90559575	1000.425549	28.7	2370.910224	9.88131291682493E-324	489.0462977	244.5228931	99.84004679	0	0	0	0	0	0	0
1:30:51	116.114192	2382.778031	4.354278807	4.230021975	11.86741347	-0.214572868	1.352332605	48.90559575	1000.425549	28.7	2370.910224	9.88131291682493E-324	489.0462977	244.5228931	99.84004679	0	0	0	0	0	0	0
1:30:51	69.13744291	2388.58634	3.927058436	3.780534064	11.93342462	-0.965086636	1.024772867	48.79558128	1001.033031	28.7	2370.126143	9.88131291682493E-324	488.3866705	244.1931716	99.83930994	0	0	0	0	0	0	0
1:30:51	69.13744291	2388.58634	3.927058436	3.780534064	11.93342462	-0.965086636	1.024772867	48.79558128	1001.033031	28.7	2370.126143	9.88131291682493E-324	488.3866705	244.1931716	99.83930994	0	0	0	0	0	0	0
1:30:51	127.1237635	2395.802257	3.603717399	3.538661801	12.00279176	-1.622695447	0.701214635	48.72517202	1001.42182	28.7	2369.695532	9.88131291682493E-324	487.9645091	243.9821498	99.83883836	0	0	0	0	0	0	0
1:30:51	139.5290486	2402.713165	3.233499136	3.218983553	12.07506672	-2.185325086	0.398777366	48.68011009	1001.670645	28.7	2369.49146	9.88131291682493E-324	487.6943259	243.8470959	99.83853655	0	0	0	0	0	0	0
1:30:51	107.4451111	2412.023145	3.008439447	2.831189474	12.1451627	-2.656888055	0.116457514	48.65127046	1001.829893	28.7	2369.440655	9.88131291682493E-324	487.5214085	243.7606614	99.83834339	0	0	0	0	0	0	0
1:30:51	107.4451111	2412.023145	3.008439447	2.831189474	12.1451627	-2.656888055	0.116457514	48.65127046	1001.829893	28.7	2369.440655	9.88131291682493E-324	487.5214085	243.7606614	99.83834339	0	0	0	0	0	0	0
1:30:51	186.0323911	2424.361053	2.747241246	2.747881263	12.23170413	-3.128648355	-0.201267191	48.63281309	1001.931811	28.7	2369.556419	9.88131291682493E-324	487.4107415	243.7053433	99.83821977	0	0	0	0	0	0	0
1:30:51	258.2325703	2434.521394	2.278794397	2.255244008	12.31377064	-3.539014947	-0.487851002	48.62100038	1001.997039	28.7	2369.732348	9.88131291682493E-324	487.3399145	243.6699397	99.83814065	0	0	0	0	0	0	0
1:30:51	315.432805	2446.288772	2.151628414	2.287676165	12.39725321	-3.931329566	-0.779904641	48.61344024	1002.038785	28.7	2369.994383	9.88131291682493E-324	487.2945853	243.6472814	99.83809002	0	0	0	0	0	0	0
1:30:51	315.432805	2446.288772	2.151628414	2.287676165	12.39725321	-3.931329566	-0.779904641	48.61344024	1002.038785	28.7	2369.994383	9.88131291682493E-324	487.2945853	243.6472814	99.83809002	0	0	0	0	0	0	0
1:30:51	275.2379952	2460.183574	1.874722185	2.180392746	12.49384206	-4.334490922	-1.09853897	48.60860176	1002.065502	28.7	2370.372365	9.88131291682493E-324	487.2655746	243.6327801	99.83805761	0	0	0	0	0	0	0
1:30:51	218.1348369	2473.974527	1.613822199	1.873731357	12.59133892	-4.71775419	-1.414224941	48.60550512	1002.082602	28.7	2370.816314	9.88131291682493E-324	487.2470077	243.6234993	99.83803687	0	0	0	0	0	0	0
1:30:51	218.1348369	2473.974527	1.613822199	1.873731357	12.59133892	-4.71775419	-1.414224941	48.60550512	1002.082602	28.7	2370.816314	9.88131291682493E-324	487.2470077	243.6234993	99.83803687	0	0	0	0	0	0	0
1:30:51	347.0473756	2487.630218	1.437126207	1.554588069	12.68197691	-5.051722682	-1.701303962	48.60352328	1002.093545	28.7	2371.267881	9.88131291682493E-324	487.235125	243.6175595	99.8380236	0	0	0	0	0	0	0
1:30:51	354.0544804	2504.831379	1.140280773	1.173256364	12.79698522	-5.426342516	-2.046954536	48.6022549	1002.100549	28.7	2371.919724	9.88131291682493E-324	487.22752	243.6137581	99.8380151	0	0	0	0	0	0	0
1:30:51	354.0544804	2504.831379	1.140280773	1.173256364	12.79698522	-5.426342516	-2.046954536	48.6022549	1002.100549	28.7	2371.919724	9.88131291682493E-324	487.22752	243.6137581	99.8380151	0	0	0	0	0	0	0
1:30:51	531.4530275	2521.505043	0.920499694	0.923284073	12.89999054	-5.74301921	-2.353170903	48.60144314	1002.105031	28.7	2372.547583	9.88131291682493E-324	487.2226528	243.6113252	99.83800967	0	0	0	0	0	0	0
1:30:51	309.9005376	2535.930107	0.865079804	1.133221807	13.00187395	-6.046612295	-2.647429378	48.60092361	1002.1079	28.7	2373.214613	9.88131291682493E-324	487.2195378	243.6097681	99.83800619	0	0	0	0	0	0	0
1:30:51	309.9005376	2535.930107	0.865079804	1.133221807	13.00187395	-6.046612295	-2.647429378	48.60092361	1002.1079	28.7	2373.214613	9.88131291682493E-324	487.2195378	243.6097681	99.83800619	0	0	0	0	0	0	0
1:30:51	396.723864	2553.656549	0.726931075	0.729861956	13.10915933	-6.325591869	-2.943634802	48.60059111	1002.109736	28.7	2373.964392	9.88131291682493E-324	487.2175442	243.6087716	99.83800396	0	0	0	0	0	0	0
1:30:51	367.471633	2572.757951	0.628315888	0.737031652	13.22806197	-6.619698796	-3.266086273	48.60037831	1002.110911	28.7	2374.888451	9.88131291682493E-324	487.2162683	243.6081338	99.83800253	0	0	0	0	0	0	0
1:30:51	367.471633	2572.757951	0.628315888	0.737031652	13.22806197	-6.619698796	-3.266086273	48.60037831	1002.110911	28.7	2374.888451	9.88131291682493E-324	487.2162683	243.6081338	99.83800253	0	0	0	0	0	0	0
1:30:51	493.2247651	2593.168289	0.547922168	0.668340257	13.34631966	-6.882807229	-3.576935215	48.60024212	1000.214463	28.7	2375.867729	9.88131291682493E-324	487.2154517	243.6077256	99.83800162	0	0	0	0	0	0	0
1:30:51	435.7897697	2613.224545	0.497390188	0.692457765	13.47216458	-7.152356627	-3.902918537	48.60015496	999.0007364	28.7	2377.020866	9.88131291682493E-324	487.2149291	243.6074644	99.83800104	0	0	0	0	0	0	0
1:30:51	435.7897697	2613.224545	0.497390188	0.692457765	13.47216458	-7.152356627	-3.902918537	48.60015496	999.0007364	28.7	2377.020866	9.88131291682493E-324	487.2149291	243.6074644	99.83800104	0	0	0	0	0	0	0
1:30:51	543.2489326	2634.088629	0.33548972	0.383692969	13.59518533	-7.384548241	-4.210347864	48.67209917	998.2239513	28.7	2378.211594	9.88131291682493E-324	487.2145946	243.6072972	99.83800066	0	0	0	0	0	0	0
1:30:51	441.9818769	2652.920162	0.317433421	0.4696835	13.70647861	-7.578470874	-4.483462633	48.71814347	997.7268088	28.7	2379.35886	9.88131291682493E-324	487.2143806	243.6071902	99.83800043	0	0	0	0	0	0	0
1:30:51	502.5615212	2672.921704	0.304957389	0.48287744	13.81942631	-7.74434136	-4.752336085	48.74761182	997.4086376	28.7	2380.614751	9.88131291682493E-324	487.2142436	243.6071217	99.83800027	0	0	0	0	0	0	0
1:30:51	502.5615212	2672.921704	0.304957389	0.48287744	13.81942631	-7.74434136	-4.752336085	48.74761182	997.4086376	28.7	2380.614751	9.88131291682493E-324	487.2142436	243.6071217	99.83800027	0	0	0	0	0	0	0
1:30:52	408.7007336	2693.05441	0.180852729	0.523321562	13.94211284	-7.89449847	-5.030615094	48.76647157	997.2050081	28.7	2382.07824	9.88131291682493E-324	487.2141559	243.6070779	99.83800017	0	0	0	0	0	0	0
1:30:52	464.9853495	2712.746183	0.223425747	0.4615258	14.06027222	-8.005799021	-5.29123366	48.7785418	997.0746852	28.7	2383.599154	9.88131291682493E-324	487.2140998	243.6070499	99.83800011	0	0	0	0	0	0	0
1:30:52	464.9853495	2712.746183	0.223425747	0.4615258	14.06027222	-8.005799021	-5.29123366	48.7785418	997.0746852	28.7	2383.599154	9.88131291682493E-324	487.2140998	243.6070499	99.83800011	0	0	0	0	0	0	0
1:30:52	548.4381437	2735.383957	0.239472478	0.418896512	14.18497422	-8.048991373	-5.546989543	48.78626675	996.9912785	28.7	2385.313098	9.88131291682493E-324	487.2140638	243.6070319	99.83800007	0	0	0	0	0	0	0
1:30:52	629.8958519	2757.714852	0.420262386	0.583813767	14.2985035	-7.964514479	-5.771233307	48.79121072	996.9378982	28.7	2387.063703	9.88131291682493E-324	487.2140409	243.6070204	99.83800005	0	0	0	0	0	0	0
1:30:52	654.0081452	2777.076026	0.544127927	0.524480811	14.39256224	-7.788529267	-5.949389317	48.79437486	996.9037349	28.7	2388.69693	9.88131291682493E-324	487.2140262	243.6070131	99.83800003	0	0	0	0	0	0	0
1:30:52	654.0081452	2777.076026	0.544127927	0.524480811	14.39256224	-7.788529267	-5.949389317	48.79437486	996.9037349	28.7	2388.69693	9.88131291682493E-324	487.2140262	243.6070131	99.83800003	0	0	0	0	0	0	0
1:30:52	535.416613	2797.744456	0.935201873	1.033587719	14.48455983	-7.400178731	-6.096689163	48.79639991	996.8818703	28.7	2390.760995	9.88131291682493E-324	487.2140167	243.6070084	99.83800002	0	0	0	0	0	0	0
1:30:52	448.3286723	2814.973452	1.358129199	1.48749614	14.55471829	-7.000714388	-6.193361064	48.79769594	996.867877	28.7	2392.635717	9.88131291682493E-324	487.2140107	243.6070054	99.83800001	0	0	0	0	0	0	0
1:30:52	448.3286723	2814.973452	1.358129199	1.48749614	14.55471829	-7.000714388	-6.193361064	48.79769594	996.867877	28.7	2392.635717	9.88131291682493E-324	487.2140107	243.6070054	99.83800001	0	0	0	0	0	0	0
1:30:52	491.9272303	2830.829009	1.808202687	1.69571753	14.60977971	-6.573777208	-6.244991081	48.7985254	996.8589213	28.7	2394.493099	9.88131291682493E-324	487.2140069	243.6070034	99.83800001	0	0	0	0	0	0	0
1:30:52	491.9272303	2830.829009	1.808202687	1.69571753	14.60977971	-6.573777208	-6.244991081	48.7985254	996.8589213	28.7	2394.493099	9.88131291682493E-324	487.2140069	243.6070034	99.83800001	0	0	0	0	0	0	0
1:30:52	383.3156274	2843.076606	2.24896972	2.186059219	14.65037901	-6.125097413	-6.253434292	48.79905626	996.8531896	28.7	2396.422623	9.88131291682493E-324	487.2140044	243.6070022	99.838	0	0	0	0	0	0	0
1:30:52	383.3156274	2843.076606	2.24896972	2.186059219	14.65037901	-6.125097413	-6.253434292	48.79905626	996.8531896	28.7	2396.422623	9.88131291682493E-324	487.2140044	243.6070022	99.838	0	0	0	0	0	0	0
1:30:52	408.7515615	2855.640188	2.828500621	2.8431179	14.67876257	-5.503782344	-6.179637947	48.79939601	996.8495214	28.7	2399.032319	9.88131291682493E-324	487.2140028	243.6070014	99.838	0	0	0	0	0	0	0
1:30:52	254.5239194	2862.66028	3.147960397	2.847115456	14.69352804	-4.9772207	-6.087888286	48.79961344	996.8471737	28.7	2401.286724	9.88131291682493E-324	487.2140018	243.6070009	99.838	0	0	0	0	0	0	0
1:30:52	254.5239194	2862.66028	3.147960397	2.847115456	14.69352804	-4.9772207	-6.087888286	48.79961344	996.8471737	28.7	2401.286724	9.88131291682493E-324	487.2140018	243.6070009	99.838	0	0	0	0	0	0	0
1:30:52	261.9275884	2868.605379	3.672814654	3.472193892	14.69161795	-4.379981248	-5.928168503	48.7997526	996.8456711	28.7	2403.837343	9.88131291682493E-324	487.2140012	243.6070006	99.838	0	0	0	0	0	0	0
1:30:52	0.004896574	2870.101803	3.953921379	3.625084091	14.68431549	-3.878227999	-5.765707842	48.79984167	996.8447095	28.7	2406.04782	9.88131291682493E-324	487.2140007	243.6070004	99.838	0	0	0	0	0	0	0
1:30:52	-76.34918619	2870.897954	4.310949682	3.786893818	14.66140191	-3.310505919	-5.534533019	48.79989867	996.8440941	28.7	2408.553165	9.88131291682493E-324	487.2140005	243.6070002	99.838	0	0	0	0	0	0	0
1:30:52	-76.34918619	2870.897954	4.310949682	3.786893818	14.66140191	-3.310505919	-5.534533019	48.79989867	996.8440941	28.7	2408.553165	9.88131291682493E-324	487.2140005	243.6070002	99.838	0	0	0	0	0	0	0
1:30:52	-51.46403916	2869.94913	4.497927797	4.229372044	14.63701722	-2.827443788	-5.314701132	48.79993515	996.8437002	28.7	2410.722545	9.88131291682493E-324	487.2140003	243.6070002	99.838	0	0	0	0	0	0	0
1:30:52	16.18913494	2868.333843	4.72475379	4.640798108	14.60813102	-2.381364025	-5.086608725	48.79995849	996.8434481	28.7	2412.758989	9.88131291682493E-324	487.2140002	243.6070001	99.838	0	0	0	0	0	0	0
1:30:52	-17.11935364	2866.19002	5.053362426	4.812510789	14.57244385	-1.946432976	-4.839029584	48.79997344	998.7404868	28.7	2414.775073	9.88131291682493E-324	487.2140001	243.6070001	99.838	0	0	0	0	0	0	0
1:30:52	-17.11935364	2866.19002	5.053362426	4.812510789	14.57244385	-1.946432976	-4.839029584	48.79997344	998.7404868	28.7	2414.775073	9.88131291682493E-324	487.2140001	243.6070001	99.838	0	0	0	0	0	0	0
1:30:52	-64.21986633	2861.113333	5.368711952	5.260966905	14.52772407	-1.487757104	-4.548498934	48.799983	999.9545916	28.7	2416.938167	9.88131291682493E-324	487.2140001	243.607	99.838	0	0	0	0	0	0	0
1:30:52	-129.2540745	2854.328053	5.61621565	5.493218819	14.4769434	-1.058404547	-4.253359317	48.76398912	1000.731619	28.7	2419.003507	9.88131291682493E-324	487.5858801	243.79276	99.83836	0	0	0	0	0	0	0
1:30:52	-129.2540745	2854.328053	5.61621565	5.493218819	14.4769434	-1.058404547	-4.253359317	48.76398912	1000.731619	28.7	2419.003507	9.88131291682493E-324	487.5858801	243.79276	99.83836	0	0	0	0	0	0	0
1:30:52	-219.0340476	2847.142434	5.916178016	5.733260044	14.41580378	-0.61465891	-3.925149963	48.74095304	1001.228916	28.7	2421.155044	9.88131291682493E-324	487.8238832	243.9116464	99.8385904	0	0	0	0	0	0	0
1:30:52	-219.0340476	2847.142434	5.916178016	5.733260044	14.41580378	-0.61465891	-3.925149963	48.74095304	1001.228916	28.7	2421.155044	9.88131291682493E-324	487.8238832	243.9116464	99.8385904	0	0	0	0	0	0	0
1:30:52	-89.44834912	2831.843159	6.327615315	5.812863314	14.29217403	0.16408691	-3.302979825	48.71677436	1001.750879	28.7	2424.972545	9.88131291682493E-324	488.0736914	244.0364296	99.83883223	0	0	0	0	0	0	0
1:30:53	-89.44834912	2831.843159	6.327615315	5.812863314	14.29217403	0.16408691	-3.302979825	48.71677436	1001.750879	28.7	2424.972545	9.88131291682493E-324	488.0736914	244.0364296	99.83883223	0	0	0	0	0	0	0
1:30:53	-215.3853434	2820.983981	6.619953802	6.020272521	14.21163138	0.562095623	-2.945347088	48.71073559	1001.881243	28.7	2427.006509	9.88131291682493E-324	488.1360825	244.0675949	99.83889263	0	0	0	0	0	0	0
1:30:53	-215.3853434	2820.983981	6.619953802	6.020272521	14.21163138	0.562095623	-2.945347088	48.71073559	1001.881243	28.7	2427.006509	9.88131291682493E-324	488.1360825	244.0675949	99.83889263	0	0	0	0	0	0	0
1:30:53	-167.2510198	2809.823708	6.958570433	6.207974413	14.12332408	0.954101199	-2.573742136	48.70687078	1001.964675	28.7	2429.031805	9.88131291682493E-324	488.1760128	244.0875408	99.83893128	0	0	0	0	0	0	0
1:30:53	-370.6245327	2796.083573	7.218685077	6.661663625	14.03500741	1.297144767	-2.222514967	48.7043973	1002.018072	28.7	2430.884995	9.88131291682493E-324	488.2015682	244.1003061	99.83895602	0	0	0	0	0	0	0
1:30:53	-370.6245327	2796.083573	7.218685077	6.661663625	14.03500741	1.297144767	-2.222514967	48.7043973	1002.018072	28.7	2430.884995	9.88131291682493E-324	488.2015682	244.1003061	99.83895602	0	0	0	0	0	0	0
1:30:53	-420.2278609	2783.767247	7.434118449	6.90534472	13.95452474	1.592172651	-1.908529579	48.70281427	1002.052246	28.7	2432.495837	9.88131291682493E-324	488.2179236	244.1084759	99.83897185	0	0	0	0	0	0	0
1:30:53	-274.725151	2769.685238	7.493515808	6.920980621	13.85709584	1.911430497	-1.548778931	48.70180113	1002.074118	28.7	2434.259376	9.88131291682493E-324	488.2283911	244.1137046	99.83898199	0	0	0	0	0	0	0
1:30:53	-274.725151	2769.685238	7.493515808	6.920980621	13.85709584	1.911430497	-1.548778931	48.70180113	1002.074118	28.7	2434.259376	9.88131291682493E-324	488.2283911	244.1137046	99.83898199	0	0	0	0	0	0	0
1:30:53	-315.2322166	2755.508232	7.622330117	7.333827597	13.77038134	2.173195518	-1.233018516	48.70115273	1002.088115	28.7	2435.76796	9.88131291682493E-324	488.2350903	244.1170509	99.83898847	0	0	0	0	0	0	0
1:30:53	-315.2322166	2755.508232	7.622330117	7.333827597	13.77038134	2.173195518	-1.233018516	48.70115273	1002.088115	28.7	2435.76796	9.88131291682493E-324	488.2350903	244.1170509	99.83898847	0	0	0	0	0	0	0
1:30:53	-363.8197623	2725.382612	7.757484016	7.339334184	13.58545859	2.642080084	-0.611345184	48.70047216	1002.102807	28.7	2438.596237	9.88131291682493E-324	488.2421218	244.1205633	99.83899528	0	0	0	0	0	0	0
1:30:53	-363.8197623	2725.382612	7.757484016	7.339334184	13.58545859	2.642080084	-0.611345184	48.70047216	1002.102807	28.7	2438.596237	9.88131291682493E-324	488.2421218	244.1205633	99.83899528	0	0	0	0	0	0	0
1:30:53	-317.3680879	2709.572752	7.78074977	7.326973878	13.4888935	2.860371254	-0.303420918	48.70030218	1002.106477	28.7	2439.928711	9.88131291682493E-324	488.2438779	244.1214405	99.83899698	0	0	0	0	0	0	0
1:30:53	-222.0013763	2695.767281	7.858959853	7.349583282	13.40265184	3.033797602	-0.033309387	48.7001934	1002.108825	28.7	2441.069175	9.88131291682493E-324	488.2450019	244.1220019	99.83899807	0	0	0	0	0	0	0
1:30:53	-222.0013763	2695.767281	7.858959853	7.349583282	13.40265184	3.033797602	-0.033309387	48.7001934	1002.108825	28.7	2441.069175	9.88131291682493E-324	488.2450019	244.1220019	99.83899807	0	0	0	0	0	0	0
1:30:53	-201.0077608	2679.24334	7.965294306	7.8865733	13.30397718	3.111230466	0.263841992	48.70012377	1002.110328	28.7	2442.304632	9.88131291682493E-324	488.2457212	244.1223612	99.83899876	0	0	0	0	0	0	0
1:30:53	-280.3772469	2663.634098	7.900948356	7.576446912	13.22214539	3.135587498	0.511538875	48.70007921	1002.11129	28.7	2443.339045	9.88131291682493E-324	488.2461816	244.1225912	99.83899921	0	0	0	0	0	0	0
1:30:53	-280.3772469	2663.634098	7.900948356	7.576446912	13.22214539	3.135587498	0.511538875	48.70007921	1002.11129	28.7	2443.339045	9.88131291682493E-324	488.2461816	244.1225912	99.83899921	0	0	0	0	0	0	0
1:30:53	-132.835958	2650.678902	7.854126948	7.240566024	13.14565305	3.136455999	0.73002488	48.7000507	1002.111906	28.7	2444.265469	9.88131291682493E-324	488.2464762	244.1227384	99.83899949	0	0	0	0	0	0	0
1:30:53	-288.8940131	2636.408178	7.879681247	7.346202255	13.07189795	3.107051839	0.929775923	48.70003245	1002.1123	28.7	2445.13338	9.88131291682493E-324	488.2466648	244.1228325	99.83899968	0	0	0	0	0	0	0
1:30:53	-288.8940131	2636.408178	7.879681247	7.346202255	13.07189795	3.107051839	0.929775923	48.70003245	1002.1123	28.7	2445.13338	9.88131291682493E-324	488.2466648	244.1228325	99.83899968	0	0	0	0	0	0	0
1:30:53	-303.9792084	2622.123714	7.702075998	7.084049443	12.99965469	3.062433177	1.122416591	48.70002077	1002.112552	28.7	2446.001243	9.88131291682493E-324	488.2467855	244.1228928	99.83899979	0	0	0	0	0	0	0
1:30:53	-215.4675334	2609.548017	7.592568639	7.135431644	12.934939	3.016637233	1.290746618	48.70001329	1001.559393	28.7	2446.783876	9.88131291682493E-324	488.2468627	244.1229314	99.83899987	0	0	0	0	0	0	0
1:30:53	-216.9342614	2598.507451	7.471043929	7.068236252	12.87680096	2.972367829	1.434597836	48.70000851	1001.205372	28.7	2447.47716	9.88131291682493E-324	488.2469121	244.1229561	99.83899991	0	0	0	0	0	0	0
1:30:53	-216.9342614	2598.507451	7.471043929	7.068236252	12.87680096	2.972367829	1.434597836	48.70000851	1001.205372	28.7	2447.47716	9.88131291682493E-324	488.2469121	244.1229561	99.83899991	0	0	0	0	0	0	0
1:30:53	-137.2851273	2586.102328	7.331988114	6.832871201	12.81543262	2.917515411	1.573022615	48.70000544	1000.978798	28.7	2448.177063	9.88131291682493E-324	488.2469438	244.1229719	99.83899995	0	0	0	0	0	0	0
1:30:53	-219.0079215	2574.94817	7.191992393	6.782997569	12.76199687	2.866249863	1.685334473	48.70000348	1000.833791	28.7	2448.76396	9.88131291682493E-324	488.246964	244.122982	99.83899997	0	0	0	0	0	0	0
1:30:53	-219.0079215	2574.94817	7.191992393	6.782997569	12.76199687	2.866249863	1.685334473	48.70000348	1000.833791	28.7	2448.76396	9.88131291682493E-324	488.246964	244.122982	99.83899997	0	0	0	0	0	0	0
1:30:53	-0.780469731	2565.245749	7.153395132	6.760238444	12.711038	2.820639912	1.783854063	48.70000223	1000.740986	28.7	2449.302294	9.88131291682493E-324	488.246977	244.1229885	99.83899998	0	0	0	0	0	0	0
1:30:53	70.48761937	2556.227279	7.141212884	6.727352604	12.65746432	2.777329544	1.8744266	48.70000143	1000.681591	28.7	2449.825348	9.88131291682493E-324	488.2469853	244.1229926	99.83899999	0	0	0	0	0	0	0
1:30:54	70.48761937	2556.227279	7.141212884	6.727352604	12.65746432	2.777329544	1.8744266	48.70000143	1000.681591	28.7	2449.825348	9.88131291682493E-324	488.2469853	244.1229926	99.83899999	0	0	0	0	0	0	0
1:30:54	-202.8768836	2544.223939	6.977896246	6.669665667	12.60801716	2.718450908	1.951593024	48.70000091	1000.643578	28.7	2450.290463	9.88131291682493E-324	488.2469906	244.1229953	99.83899999	0	0	0	0	0	0	0
1:30:54	-108.0970855	2535.088681	6.818573597	6.614426027	12.56373099	2.671208581	2.014739535	48.70000058	1000.61925	28.7	2450.685816	9.88131291682493E-324	488.246994	244.122997	99.83899999	0	0	0	0	0	0	0
1:30:54	-108.0970855	2535.088681	6.818573597	6.614426027	12.56373099	2.671208581	2.014739535	48.70000058	1000.61925	28.7	2450.685816	9.88131291682493E-324	488.246994	244.122997	99.83899999	0	0	0	0	0	0	0
1:30:54	19.41758528	2527.395116	6.846327102	6.615712657	12.51630783	2.634093492	2.073233303	48.70000037	1000.60368	28.7	2451.075322	9.88131291682493E-324	488.2469961	244.1229981	99.839	0	0	0	0	0	0	0
1:30:54	-347.8625454	2516.921594	6.734369345	6.405856101	12.47827701	2.582539835	2.118749314	48.70000024	1000.593715	28.7	2451.389646	9.88131291682493E-324	488.2469975	244.1229988	99.839	0	0	0	0	0	0	0
1:30:54	-399.7801491	2509.51734	6.721676381	6.418107904	12.44333729	2.545985494	2.155959561	48.70000015	1000.587338	28.7	2451.658934	9.88131291682493E-324	488.2469984	244.1229992	99.839	0	0	0	0	0	0	0
1:30:54	-399.7801491	2509.51734	6.721676381	6.418107904	12.44333729	2.545985494	2.155959561	48.70000015	1000.587338	28.7	2451.658934	9.88131291682493E-324	488.2469984	244.1229992	99.839	0	0	0	0	0	0	0
1:30:54	-568.5827754	2501.304778	6.621392884	6.325189059	12.40773586	2.505350716	2.189974119	48.7000001	1000.583256	28.7	2451.922318	9.88131291682493E-324	488.246999	244.1229995	99.839	0	0	0	0	0	0	0
1:30:54	-483.8450563	2495.351258	6.581291446	6.458080998	12.37711095	2.475704458	2.216743436	48.70000006	1000.580644	28.7	2452.141123	9.88131291682493E-324	488.2469994	244.1229997	99.839	0	0	0	0	0	0	0
1:30:54	-483.8450563	2495.351258	6.581291446	6.458080998	12.37711095	2.475704458	2.216743436	48.70000006	1000.580644	28.7	2452.141123	9.88131291682493E-324	488.2469994	244.1229997	99.839	0	0	0	0	0	0	0
1:30:54	-300.279076	2490.806165	6.494786525	6.076171838	12.34691101	2.453130853	2.238675799	48.70000004	1000.578972	28.7	2452.331599	9.88131291682493E-324	488.2469996	244.1229998	99.839	0	0	0	0	0	0	0
1:30:54	-329.7117686	2485.778026	6.516623376	6.170469977	12.31858305	2.428043746	2.257072511	48.70000003	1000.577902	28.7	2452.505703	9.88131291682493E-324	488.2469997	244.1229999	99.839	0	0	0	0	0	0	0
1:30:54	-329.7117686	2485.778026	6.516623376	6.170469977	12.31858305	2.428043746	2.257072511	48.70000003	1000.577902	28.7	2452.505703	9.88131291682493E-324	488.2469997	244.1229999	99.839	0	0	0	0	0	0	0
1:30:54	-277.9832119	2480.117296	6.287758961	6.203340785	12.29541315	2.399987998	2.271286407	48.70000002	1000.577217	28.7	2452.65217	9.88131291682493E-324	488.2469998	244.1229999	99.839	0	0	0	0	0	0	0
1:30:54	-395.3640956	2475.56639	6.389565735	6.325138102	12.27158442	2.377232318	2.282383301	48.70000001	1000.576779	28.7	2452.780069	9.88131291682493E-324	488.2469999	244.1229999	99.839	0	0	0	0	0	0	0
1:30:54	-395.3640956	2475.56639	6.389565735	6.325138102	12.27158442	2.377232318	2.282383301	48.70000001	1000.576779	28.7	2452.780069	9.88131291682493E-324	488.2469999	244.1229999	99.839	0	0	0	0	0	0	0
1:30:54	-289.2820212	2471.703409	6.40200207	6.127768386	12.24913403	2.357948684	2.290525312	48.70000001	1000.576499	28.7	2452.884644	9.88131291682493E-324	488.2469999	244.123	99.839	0	0	0	0	0	0	0
1:30:54	-274.0552536	2468.300142	6.347921325	6.066251767	12.23036578	2.341007158	2.2960962	48.7	1000.576319	28.7	2452.964892	9.88131291682493E-324	488.247	244.123	99.839	0	0	0	0	0	0	0
1:30:54	-274.0552536	2468.300142	6.347921325	6.066251767	12.23036578	2.341007158	2.2960962	48.7	1000.576319	28.7	2452.964892	9.88131291682493E-324	488.247	244.123	99.839	0	0	0	0	0	0	0
1:30:54	-168.3533223	2464.729251	6.278589648	5.935481131	12.2087141	2.323164581	2.298941568	48.7	1000.576204	28.7	2453.030211	9.88131291682493E-324	488.247	244.123	99.839	0	0	0	0	0	0	0
1:30:54	-344.7048863	2459.862001	6.276177375	6.034827924	12.19225702	2.298745332	2.300202604	48.7	1000.576131	28.7	2452.317015	9.88131291682493E-324	488.247	244.123	99.839	0	0	0	0	0	0	0
1:30:54	-344.7048863	2459.862001	6.276177375	6.034827924	12.19225702	2.298745332	2.300202604	48.7	1000.576131	28.7	2452.317015	9.88131291682493E-324	488.247	244.123	99.839	0	0	0	0	0	0	0
1:30:54	-94.67284721	2458.26192	6.29583352	6.015249871	12.17648449	2.290757012	2.300089666	48.7	1001.251484	28.7	2451.26081	9.88131291682493E-324	488.247	244.123	99.839	0	0	0	0	0	0	0
1:30:54	-151.3960222	2454.594309	6.214533453	5.875159918	12.16019008	2.272364488	2.298377386	48.7	1002.22403	28.7	2450.058878	9.88131291682493E-324	488.247	244.123	99.839	0	0	0	0	0	0	0
1:30:54	-151.3960222	2454.594309	6.214533453	5.875159918	12.16019008	2.272364488	2.298377386	48.7	1002.22403	28.7	2450.058878	9.88131291682493E-324	488.247	244.123	99.839	0	0	0	0	0	0	0
1:30:54	-211.4628942	2450.744278	6.12518141	5.593342347	12.14372165	2.253033272	2.295481527	48.82	1002.846459	28.7	2447.230402	9.88131291682493E-324	489.7316	244.8654	99.8404	0	0	0	0	0	0	0
1:30:54	-118.3098123	2448.686138	6.230516102	5.714899102	12.12898186	2.242941294	2.292188177	48.9928	1003.244814	28.7	2444.117777	9.88131291682493E-324	491.869424	245.934456	99.842416	0	0	0	0	0	0	0
1:30:54	-118.3098123	2448.686138	6.230516102	5.714899102	12.12898186	2.242941294	2.292188177	48.9928	1003.244814	28.7	2444.117777	9.88131291682493E-324	491.869424	245.934456	99.842416	0	0	0	0	0	0	0
1:30:54	-93.25415987	2445.817368	6.155290305	5.765375425	12.11330839	2.228682428	2.286800434	49.103392	1003.499761	28.7	2442.134337	9.88131291682493E-324	493.2376314	246.6186518	99.84370624	0	0	0	0	0	0	0
1:30:54	-256.5431023	2442.958796	6.211145795	5.816040272	12.09887737	2.214396754	2.281592277	49.17417088	1003.662927	28.7	2439.915576	9.88131291682493E-324	494.1132841	247.0565372	99.84453199	0	0	0	0	0	0	0
1:30:55	25.72741452	2441.838109	6.131893309	5.737825774	12.08804152	2.208693923	2.276099058	49.21946936	1003.767353	28.7	2437.446129	9.88131291682493E-324	494.6737018	247.3367838	99.84506048	0	0	0	0	0	0	0
1:30:55	25.72741452	2441.838109	6.131893309	5.737825774	12.08804152	2.208693923	2.276099058	49.21946936	1003.767353	28.7	2437.446129	9.88131291682493E-324	494.6737018	247.3367838	99.84506048	0	0	0	0	0	0	0
1:30:55	25.72741452	2441.838109	6.131893309	5.737825774	12.08804152	2.208693923	2.276099058	49.21946936	1003.767353	28.7	2437.446129	9.88131291682493E-324	494.6737018	247.3367838	99.84506048	0	0	0	0	0	0	0
1:30:55	25.72741452	2441.838109	6.131893309	5.737825774	12.08804152	2.208693923	2.276099058	49.21946936	1003.767353	28.7	2437.446129	9.88131291682493E-324	494.6737018	247.3367838	99.84506048	0	0	0	0	0	0	0
1:30:55	25.72741452	2441.838109	6.131893309	5.737825774	12.08804152	2.208693923	2.276099058	49.21946936	1003.767353	28.7	2437.446129	9.88131291682493E-324	494.6737018	247.3367838	99.84506048	0	0	0	0	0	0	0
1:30:55	25.72741452	2441.838109	6.131893309	5.737825774	12.08804152	2.208693923	2.276099058	49.21946936	1003.767353	28.7	2437.446129	9.88131291682493E-324	494.6737018	247.3367838	99.84506048	0	0	0	0	0	0	0
1:30:55	25.72741452	2441.838109	6.131893309	5.737825774	12.08804152	2.208693923	2.276099058	49.21946936	1003.767353	28.7	2437.446129	9.88131291682493E-324	494.6737018	247.3367838	99.84506048	0	0	0	0	0	0	0
1:30:55	25.72741452	2441.838109	6.131893309	5.737825774	12.08804152	2.208693923	2.276099058	49.21946936	1003.767353	28.7	2437.446129	9.88131291682493E-324	494.6737018	247.3367838	99.84506048	0	0	0	0	0	0	0
1:30:55	-159.290347	2435.442902	6.177359499	5.793315837	12.061825	2.176623431	2.261421374	49.26701465	1003.876959	28.7	2432.911153	9.88131291682493E-324	495.2619163	247.6309306	99.84561517	0	0	0	0	0	0	0
1:30:55	-159.290347	2435.442902	6.177359499	5.793315837	12.061825	2.176623431	2.261421374	49.26701465	1003.876959	28.7	2432.911153	9.88131291682493E-324	495.2619163	247.6309306	99.84561517	0	0	0	0	0	0	0
1:30:55	-159.290347	2435.442902	6.177359499	5.793315837	12.061825	2.176623431	2.261421374	49.26701465	1003.876959	28.7	2432.911153	9.88131291682493E-324	495.2619163	247.6309306	99.84561517	0	0	0	0	0	0	0
1:30:55	-159.290347	2435.442902	6.177359499	5.793315837	12.061825	2.176623431	2.261421374	49.26701465	1003.876959	28.7	2432.911153	9.88131291682493E-324	495.2619163	247.6309306	99.84561517	0	0	0	0	0	0	0
1:30:55	-159.290347	2435.442902	6.177359499	5.793315837	12.061825	2.176623431	2.261421374	49.26701465	1003.876959	28.7	2432.911153	9.88131291682493E-324	495.2619163	247.6309306	99.84561517	0	0	0	0	0	0	0
1:30:55	-159.290347	2435.442902	6.177359499	5.793315837	12.061825	2.176623431	2.261421374	49.26701465	1003.876959	28.7	2432.911153	9.88131291682493E-324	495.2619163	247.6309306	99.84561517	0	0	0	0	0	0	0
1:30:55	-159.290347	2435.442902	6.177359499	5.793315837	12.061825	2.176623431	2.261421374	49.26701465	1003.876959	28.7	2432.911153	9.88131291682493E-324	495.2619163	247.6309306	99.84561517	0	0	0	0	0	0	0
1:30:55	-159.290347	2435.442902	6.177359499	5.793315837	12.061825	2.176623431	2.261421374	49.26701465	1003.876959	28.7	2432.911153	9.88131291682493E-324	495.2619163	247.6309306	99.84561517	0	0	0	0	0	0	0
1:30:55	-376.4237821	2423.656741	6.093614451	5.697974167	12.00906592	2.117688957	2.221356595	49.2864892	1003.921854	28.7	2422.321656	9.88131291682493E-324	495.5028489	247.7514132	99.84584237	0	0	0	0	0	0	0
1:30:55	-376.4237821	2423.656741	6.093614451	5.697974167	12.00906592	2.117688957	2.221356595	49.2864892	1003.921854	28.7	2422.321656	9.88131291682493E-324	495.5028489	247.7514132	99.84584237	0	0	0	0	0	0	0
1:30:55	-376.4237821	2423.656741	6.093614451	5.697974167	12.00906592	2.117688957	2.221356595	49.2864892	1003.921854	28.7	2422.321656	9.88131291682493E-324	495.5028489	247.7514132	99.84584237	0	0	0	0	0	0	0
1:30:55	-376.4237821	2423.656741	6.093614451	5.697974167	12.00906592	2.117688957	2.221356595	49.2864892	1003.921854	28.7	2422.321656	9.88131291682493E-324	495.5028489	247.7514132	99.84584237	0	0	0	0	0	0	0
1:30:55	-376.4237821	2423.656741	6.093614451	5.697974167	12.00906592	2.117688957	2.221356595	49.2864892	1003.921854	28.7	2422.321656	9.88131291682493E-324	495.5028489	247.7514132	99.84584237	0	0	0	0	0	0	0
1:30:55	-376.4237821	2423.656741	6.093614451	5.697974167	12.00906592	2.117688957	2.221356595	49.2864892	1003.921854	28.7	2422.321656	9.88131291682493E-324	495.5028489	247.7514132	99.84584237	0	0	0	0	0	0	0
1:30:55	-376.4237821	2423.656741	6.093614451	5.697974167	12.00906592	2.117688957	2.221356595	49.2864892	1003.921854	28.7	2422.321656	9.88131291682493E-324	495.5028489	247.7514132	99.84584237	0	0	0	0	0	0	0
1:30:55	-376.4237821	2423.656741	6.093614451	5.697974167	12.00906592	2.117688957	2.221356595	49.2864892	1003.921854	28.7	2422.321656	9.88131291682493E-324	495.5028489	247.7514132	99.84584237	0	0	0	0	0	0	0
1:30:55	-170.2026804	2412.485787	5.843907679	5.809107819	11.9490302	2.061982997	2.169907661	49.29446598	1003.940242	28.7	2410.777106	9.88131291682493E-324	495.6015349	247.8007628	99.84593544	0	0	0	0	0	0	0
1:30:55	-170.2026804	2412.485787	5.843907679	5.809107819	11.9490302	2.061982997	2.169907661	49.29446598	1003.940242	28.7	2410.777106	9.88131291682493E-324	495.6015349	247.8007628	99.84593544	0	0	0	0	0	0	0
1:30:55	-170.2026804	2412.485787	5.843907679	5.809107819	11.9490302	2.061982997	2.169907661	49.29446598	1003.940242	28.7	2410.777106	9.88131291682493E-324	495.6015349	247.8007628	99.84593544	0	0	0	0	0	0	0
1:30:55	-170.2026804	2412.485787	5.843907679	5.809107819	11.9490302	2.061982997	2.169907661	49.29446598	1003.940242	28.7	2410.777106	9.88131291682493E-324	495.6015349	247.8007628	99.84593544	0	0	0	0	0	0	0
1:30:55	-170.2026804	2412.485787	5.843907679	5.809107819	11.9490302	2.061982997	2.169907661	49.29446598	1003.940242	28.7	2410.777106	9.88131291682493E-324	495.6015349	247.8007628	99.84593544	0	0	0	0	0	0	0
1:30:55	-170.2026804	2412.485787	5.843907679	5.809107819	11.9490302	2.061982997	2.169907661	49.29446598	1003.940242	28.7	2410.777106	9.88131291682493E-324	495.6015349	247.8007628	99.84593544	0	0	0	0	0	0	0
1:30:55	-170.2026804	2412.485787	5.843907679	5.809107819	11.9490302	2.061982997	2.169907661	49.29446598	1003.940242	28.7	2410.777106	9.88131291682493E-324	495.6015349	247.8007628	99.84593544	0	0	0	0	0	0	0
1:30:56	-170.2026804	2412.485787	5.843907679	5.809107819	11.9490302	2.061982997	2.169907661	49.29446598	1003.940242	28.7	2410.777106	9.88131291682493E-324	495.6015349	247.8007628	99.84593544	0	0	0	0	0	0	0
1:30:56	-146.3311363	2401.864991	5.685738185	5.388855363	11.89144277	2.008793036	2.117938178	49.35677326	1002.446978	28.7	2399.469179	9.88131291682493E-324	495.6419567	247.8209765	99.84597355	0	0	0	0	0	0	0
1:30:56	-146.3311363	2401.864991	5.685738185	5.388855363	11.89144277	2.008793036	2.117938178	49.35677326	1002.446978	28.7	2399.469179	9.88131291682493E-324	495.6419567	247.8209765	99.84597355	0	0	0	0	0	0	0
1:30:56	-146.3311363	2401.864991	5.685738185	5.388855363	11.89144277	2.008793036	2.117938178	49.35677326	1002.446978	28.7	2399.469179	9.88131291682493E-324	495.6419567	247.8209765	99.84597355	0	0	0	0	0	0	0
1:30:56	-146.3311363	2401.864991	5.685738185	5.388855363	11.89144277	2.008793036	2.117938178	49.35677326	1002.446978	28.7	2399.469179	9.88131291682493E-324	495.6419567	247.8209765	99.84597355	0	0	0	0	0	0	0
1:30:56	-146.3311363	2401.864991	5.685738185	5.388855363	11.89144277	2.008793036	2.117938178	49.35677326	1002.446978	28.7	2399.469179	9.88131291682493E-324	495.6419567	247.8209765	99.84597355	0	0	0	0	0	0	0
1:30:56	-146.3311363	2401.864991	5.685738185	5.388855363	11.89144277	2.008793036	2.117938178	49.35677326	1002.446978	28.7	2399.469179	9.88131291682493E-324	495.6419567	247.8209765	99.84597355	0	0	0	0	0	0	0
1:30:56	-146.3311363	2401.864991	5.685738185	5.388855363	11.89144277	2.008793036	2.117938178	49.35677326	1002.446978	28.7	2399.469179	9.88131291682493E-324	495.6419567	247.8209765	99.84597355	0	0	0	0	0	0	0
1:30:56	-146.3311363	2401.864991	5.685738185	5.388855363	11.89144277	2.008793036	2.117938178	49.35677326	1002.446978	28.7	2399.469179	9.88131291682493E-324	495.6419567	247.8209765	99.84597355	0	0	0	0	0	0	0
1:30:56	-135.5146398	2390.679636	5.675182361	5.441220757	11.84047736	1.952817627	2.065195478	49.38229433	1001.835336	28.7	2388.558305	9.88131291682493E-324	495.6585135	247.829256	99.84598917	0	0	0	0	0	0	0
1:30:56	-135.5146398	2390.679636	5.675182361	5.441220757	11.84047736	1.952817627	2.065195478	49.38229433	1001.835336	28.7	2388.558305	9.88131291682493E-324	495.6585135	247.829256	99.84598917	0	0	0	0	0	0	0
1:30:56	-135.5146398	2390.679636	5.675182361	5.441220757	11.84047736	1.952817627	2.065195478	49.38229433	1001.835336	28.7	2388.558305	9.88131291682493E-324	495.6585135	247.829256	99.84598917	0	0	0	0	0	0	0
1:30:56	-135.5146398	2390.679636	5.675182361	5.441220757	11.84047736	1.952817627	2.065195478	49.38229433	1001.835336	28.7	2388.558305	9.88131291682493E-324	495.6585135	247.829256	99.84598917	0	0	0	0	0	0	0
1:30:56	-135.5146398	2390.679636	5.675182361	5.441220757	11.84047736	1.952817627	2.065195478	49.38229433	1001.835336	28.7	2388.558305	9.88131291682493E-324	495.6585135	247.829256	99.84598917	0	0	0	0	0	0	0
1:30:56	-135.5146398	2390.679636	5.675182361	5.441220757	11.84047736	1.952817627	2.065195478	49.38229433	1001.835336	28.7	2388.558305	9.88131291682493E-324	495.6585135	247.829256	99.84598917	0	0	0	0	0	0	0
1:30:56	-135.5146398	2390.679636	5.675182361	5.441220757	11.84047736	1.952817627	2.065195478	49.38229433	1001.835336	28.7	2388.558305	9.88131291682493E-324	495.6585135	247.829256	99.84598917	0	0	0	0	0	0	0
1:30:56	-135.5146398	2390.679636	5.675182361	5.441220757	11.84047736	1.952817627	2.065195478	49.38229433	1001.835336	28.7	2388.558305	9.88131291682493E-324	495.6585135	247.829256	99.84598917	0	0	0	0	0	0	0
1:30:56	-11.92845247	2381.860725	5.581215495	5.291663222	11.79172993	1.9087013	2.011628868	49.39274776	1001.584808	28.7	2378.960708	9.88131291682493E-324	495.6652951	247.8326472	99.84599556	0	0	0	0	0	0	0
1:30:56	-11.92845247	2381.860725	5.581215495	5.291663222	11.79172993	1.9087013	2.011628868	49.39274776	1001.584808	28.7	2378.960708	9.88131291682493E-324	495.6652951	247.8326472	99.84599556	0	0	0	0	0	0	0
1:30:56	-11.92845247	2381.860725	5.581215495	5.291663222	11.79172993	1.9087013	2.011628868	49.39274776	1001.584808	28.7	2378.960708	9.88131291682493E-324	495.6652951	247.8326472	99.84599556	0	0	0	0	0	0	0
1:30:56	-11.92845247	2381.860725	5.581215495	5.291663222	11.79172993	1.9087013	2.011628868	49.39274776	1001.584808	28.7	2378.960708	9.88131291682493E-324	495.6652951	247.8326472	99.84599556	0	0	0	0	0	0	0
1:30:56	-11.92845247	2381.860725	5.581215495	5.291663222	11.79172993	1.9087013	2.011628868	49.39274776	1001.584808	28.7	2378.960708	9.88131291682493E-324	495.6652951	247.8326472	99.84599556	0	0	0	0	0	0	0
1:30:56	-11.92845247	2381.860725	5.581215495	5.291663222	11.79172993	1.9087013	2.011628868	49.39274776	1001.584808	28.7	2378.960708	9.88131291682493E-324	495.6652951	247.8326472	99.84599556	0	0	0	0	0	0	0
1:30:56	-11.92845247	2381.860725	5.581215495	5.291663222	11.79172993	1.9087013	2.011628868	49.39274776	1001.584808	28.7	2378.960708	9.88131291682493E-324	495.6652951	247.8326472	99.84599556	0	0	0	0	0	0	0
1:30:56	-11.92845247	2381.860725	5.581215495	5.291663222	11.79172993	1.9087013	2.011628868	49.39274776	1001.584808	28.7	2378.960708	9.88131291682493E-324	495.6652951	247.8326472	99.84599556	0	0	0	0	0	0	0
1:30:56	-14.39584133	2374.971302	5.329987467	4.868830056	11.76968298	1.352687253	1.901191984	49.39702948	1001.482192	28.7	2372.641499	9.88131291682493E-324	495.6680729	247.8340363	99.84599818	0	0	0	0	0	0	0
1:30:56	-14.39584133	2374.971302	5.329987467	4.868830056	11.76968298	1.352687253	1.901191984	49.39702948	1001.482192	28.7	2372.641499	9.88131291682493E-324	495.6680729	247.8340363	99.84599818	0	0	0	0	0	0	0
1:30:56	-14.39584133	2374.971302	5.329987467	4.868830056	11.76968298	1.352687253	1.901191984	49.39702948	1001.482192	28.7	2372.641499	9.88131291682493E-324	495.6680729	247.8340363	99.84599818	0	0	0	0	0	0	0
1:30:56	-14.39584133	2374.971302	5.329987467	4.868830056	11.76968298	1.352687253	1.901191984	49.39702948	1001.482192	28.7	2372.641499	9.88131291682493E-324	495.6680729	247.8340363	99.84599818	0	0	0	0	0	0	0
1:30:56	-14.39584133	2374.971302	5.329987467	4.868830056	11.76968298	1.352687253	1.901191984	49.39702948	1001.482192	28.7	2372.641499	9.88131291682493E-324	495.6680729	247.8340363	99.84599818	0	0	0	0	0	0	0
1:30:57	-14.39584133	2374.971302	5.329987467	4.868830056	11.76968298	1.352687253	1.901191984	49.39702948	1001.482192	28.7	2372.641499	9.88131291682493E-324	495.6680729	247.8340363	99.84599818	0	0	0	0	0	0	0
1:30:57	-14.39584133	2374.971302	5.329987467	4.868830056	11.76968298	1.352687253	1.901191984	49.39702948	1001.482192	28.7	2372.641499	9.88131291682493E-324	495.6680729	247.8340363	99.84599818	0	0	0	0	0	0	0
1:30:57	-14.39584133	2374.971302	5.329987467	4.868830056	11.76968298	1.352687253	1.901191984	49.39702948	1001.482192	28.7	2372.641499	9.88131291682493E-324	495.6680729	247.8340363	99.84599818	0	0	0	0	0	0	0
1:30:57	-182.7054134	2380.549108	4.470932466	4.310019991	11.86743335	-0.278268901	1.333745837	49.16262328	1002.526496	28.7	2369.912473	9.88131291682493E-324	493.7090827	246.8545413	99.84422806	0	0	0	0	0	0	0
1:30:57	-182.7054134	2380.549108	4.470932466	4.310019991	11.86743335	-0.278268901	1.333745837	49.16262328	1002.526496	28.7	2369.912473	9.88131291682493E-324	493.7090827	246.8545413	99.84422806	0	0	0	0	0	0	0
1:30:57	-182.7054134	2380.549108	4.470932466	4.310019991	11.86743335	-0.278268901	1.333745837	49.16262328	1002.526496	28.7	2369.912473	9.88131291682493E-324	493.7090827	246.8545413	99.84422806	0	0	0	0	0	0	0
1:30:57	-182.7054134	2380.549108	4.470932466	4.310019991	11.86743335	-0.278268901	1.333745837	49.16262328	1002.526496	28.7	2369.912473	9.88131291682493E-324	493.7090827	246.8545413	99.84422806	0	0	0	0	0	0	0
1:30:57	-182.7054134	2380.549108	4.470932466	4.310019991	11.86743335	-0.278268901	1.333745837	49.16262328	1002.526496	28.7	2369.912473	9.88131291682493E-324	493.7090827	246.8545413	99.84422806	0	0	0	0	0	0	0
1:30:57	-182.7054134	2380.549108	4.470932466	4.310019991	11.86743335	-0.278268901	1.333745837	49.16262328	1002.526496	28.7	2369.912473	9.88131291682493E-324	493.7090827	246.8545413	99.84422806	0	0	0	0	0	0	0
1:30:57	-182.7054134	2380.549108	4.470932466	4.310019991	11.86743335	-0.278268901	1.333745837	49.16262328	1002.526496	28.7	2369.912473	9.88131291682493E-324	493.7090827	246.8545413	99.84422806	0	0	0	0	0	0	0
1:30:57	-25.07199493	2415.444831	3.090799538	2.827732988	12.1583391	-2.380921342	0.158628695	49.06661049	1002.954243	28.7	2369.490136	9.88131291682493E-324	492.9066803	246.4533401	99.84350301	0	0	0	0	0	0	0
1:30:57	-25.07199493	2415.444831	3.090799538	2.827732988	12.1583391	-2.380921342	0.158628695	49.06661049	1002.954243	28.7	2369.490136	9.88131291682493E-324	492.9066803	246.4533401	99.84350301	0	0	0	0	0	0	0
1:30:57	-25.07199493	2415.444831	3.090799538	2.827732988	12.1583391	-2.380921342	0.158628695	49.06661049	1002.954243	28.7	2369.490136	9.88131291682493E-324	492.9066803	246.4533401	99.84350301	0	0	0	0	0	0	0
1:30:57	-25.07199493	2415.444831	3.090799538	2.827732988	12.1583391	-2.380921342	0.158628695	49.06661049	1002.954243	28.7	2369.490136	9.88131291682493E-324	492.9066803	246.4533401	99.84350301	0	0	0	0	0	0	0
1:30:57	-25.07199493	2415.444831	3.090799538	2.827732988	12.1583391	-2.380921342	0.158628695	49.06661049	1002.954243	28.7	2369.490136	9.88131291682493E-324	492.9066803	246.4533401	99.84350301	0	0	0	0	0	0	0
1:30:57	-25.07199493	2415.444831	3.090799538	2.827732988	12.1583391	-2.380921342	0.158628695	49.06661049	1002.954243	28.7	2369.490136	9.88131291682493E-324	492.9066803	246.4533401	99.84350301	0	0	0	0	0	0	0
1:30:57	-25.07199493	2415.444831	3.090799538	2.827732988	12.1583391	-2.380921342	0.158628695	49.06661049	1002.954243	28.7	2369.490136	9.88131291682493E-324	492.9066803	246.4533401	99.84350301	0	0	0	0	0	0	0
1:30:57	-25.07199493	2415.444831	3.090799538	2.827732988	12.1583391	-2.380921342	0.158628695	49.06661049	1002.954243	28.7	2369.490136	9.88131291682493E-324	492.9066803	246.4533401	99.84350301	0	0	0	0	0	0	0
1:30:57	166.0889349	2475.296326	1.912002691	1.857588232	12.5788301	-4.325233382	-1.263412887	49.02728366	1003.129448	28.7	2370.846595	9.88131291682493E-324	492.5780162	246.2890081	99.84320603	0	0	0	0	0	0	0
1:30:57	166.0889349	2475.296326	1.912002691	1.857588232	12.5788301	-4.325233382	-1.263412887	49.02728366	1003.129448	28.7	2370.846595	9.88131291682493E-324	492.5780162	246.2890081	99.84320603	0	0	0	0	0	0	0
1:30:57	166.0889349	2475.296326	1.912002691	1.857588232	12.5788301	-4.325233382	-1.263412887	49.02728366	1003.129448	28.7	2370.846595	9.88131291682493E-324	492.5780162	246.2890081	99.84320603	0	0	0	0	0	0	0
1:30:57	166.0889349	2475.296326	1.912002691	1.857588232	12.5788301	-4.325233382	-1.263412887	49.02728366	1003.129448	28.7	2370.846595	9.88131291682493E-324	492.5780162	246.2890081	99.84320603	0	0	0	0	0	0	0
1:30:57	166.0889349	2475.296326	1.912002691	1.857588232	12.5788301	-4.325233382	-1.263412887	49.02728366	1003.129448	28.7	2370.846595	9.88131291682493E-324	492.5780162	246.2890081	99.84320603	0	0	0	0	0	0	0
1:30:57	166.0889349	2475.296326	1.912002691	1.857588232	12.5788301	-4.325233382	-1.263412887	49.02728366	1003.129448	28.7	2370.846595	9.88131291682493E-324	492.5780162	246.2890081	99.84320603	0	0	0	0	0	0	0
1:30:57	166.0889349	2475.296326	1.912002691	1.857588232	12.5788301	-4.325233382	-1.263412887	49.02728366	1003.129448	28.7	2370.846595	9.88131291682493E-324	492.5780162	246.2890081	99.84320603	0	0	0	0	0	0	0
1:30:57	166.0889349	2475.296326	1.912002691	1.857588232	12.5788301	-4.325233382	-1.263412887	49.02728366	1003.129448	28.7	2370.846595	9.88131291682493E-324	492.5780162	246.2890081	99.84320603	0	0	0	0	0	0	0
1:30:57	166.0889349	2475.296326	1.912002691	1.857588232	12.5788301	-4.325233382	-1.263412887	49.02728366	1003.129448	28.7	2370.846595	9.88131291682493E-324	492.5780162	246.2890081	99.84320603	0	0	0	0	0	0	0
1:30:57	355.6460437	2568.537521	0.996332302	1.06503774	13.16883761	-6.108111593	-2.957359518	49.01117539	1002.477508	28.7	2374.718093	9.88131291682493E-324	492.4433954	246.2216977	99.84308439	0	0	0	0	0	0	0
1:30:57	355.6460437	2568.537521	0.996332302	1.06503774	13.16883761	-6.108111593	-2.957359518	49.01117539	1002.477508	28.7	2374.718093	9.88131291682493E-324	492.4433954	246.2216977	99.84308439	0	0	0	0	0	0	0
1:30:57	355.6460437	2568.537521	0.996332302	1.06503774	13.16883761	-6.108111593	-2.957359518	49.01117539	1002.477508	28.7	2374.718093	9.88131291682493E-324	492.4433954	246.2216977	99.84308439	0	0	0	0	0	0	0
1:30:57	355.6460437	2568.537521	0.996332302	1.06503774	13.16883761	-6.108111593	-2.957359518	49.01117539	1002.477508	28.7	2374.718093	9.88131291682493E-324	492.4433954	246.2216977	99.84308439	0	0	0	0	0	0	0
1:30:58	355.6460437	2568.537521	0.996332302	1.06503774	13.16883761	-6.108111593	-2.957359518	49.01117539	1002.477508	28.7	2374.718093	9.88131291682493E-324	492.4433954	246.2216977	99.84308439	0	0	0	0	0	0	0
1:30:58	355.6460437	2568.537521	0.996332302	1.06503774	13.16883761	-6.108111593	-2.957359518	49.01117539	1002.477508	28.7	2374.718093	9.88131291682493E-324	492.4433954	246.2216977	99.84308439	0	0	0	0	0	0	0
1:30:58	355.6460437	2568.537521	0.996332302	1.06503774	13.16883761	-6.108111593	-2.957359518	49.01117539	1002.477508	28.7	2374.718093	9.88131291682493E-324	492.4433954	246.2216977	99.84308439	0	0	0	0	0	0	0
1:30:58	448.6231395	2667.09838	0.443648111	0.693580258	13.76904548	-7.307823309	-4.478907259	49.06361744	1002.058615	28.7	2380.58715	9.88131291682493E-324	492.3882548	246.1941274	99.84303457	0	0	0	0	0	0	0
1:30:58	448.6231395	2667.09838	0.443648111	0.693580258	13.76904548	-7.307823309	-4.478907259	49.06361744	1002.058615	28.7	2380.58715	9.88131291682493E-324	492.3882548	246.1941274	99.84303457	0	0	0	0	0	0	0
1:30:58	448.6231395	2667.09838	0.443648111	0.693580258	13.76904548	-7.307823309	-4.478907259	49.06361744	1002.058615	28.7	2380.58715	9.88131291682493E-324	492.3882548	246.1941274	99.84303457	0	0	0	0	0	0	0
1:30:58	448.6231395	2667.09838	0.443648111	0.693580258	13.76904548	-7.307823309	-4.478907259	49.06361744	1002.058615	28.7	2380.58715	9.88131291682493E-324	492.3882548	246.1941274	99.84303457	0	0	0	0	0	0	0
1:30:58	448.6231395	2667.09838	0.443648111	0.693580258	13.76904548	-7.307823309	-4.478907259	49.06361744	1002.058615	28.7	2380.58715	9.88131291682493E-324	492.3882548	246.1941274	99.84303457	0	0	0	0	0	0	0
1:30:58	448.6231395	2667.09838	0.443648111	0.693580258	13.76904548	-7.307823309	-4.478907259	49.06361744	1002.058615	28.7	2380.58715	9.88131291682493E-324	492.3882548	246.1941274	99.84303457	0	0	0	0	0	0	0
1:30:58	448.6231395	2667.09838	0.443648111	0.693580258	13.76904548	-7.307823309	-4.478907259	49.06361744	1002.058615	28.7	2380.58715	9.88131291682493E-324	492.3882548	246.1941274	99.84303457	0	0	0	0	0	0	0
1:30:58	448.6231395	2667.09838	0.443648111	0.693580258	13.76904548	-7.307823309	-4.478907259	49.06361744	1002.058615	28.7	2380.58715	9.88131291682493E-324	492.3882548	246.1941274	99.84303457	0	0	0	0	0	0	0
1:30:58	366.9443051	2772.994344	1.481409466	1.754743274	14.30989543	-6.788545227	-5.581810013	49.0850977	1001.887036	28.7	2389.271777	9.88131291682493E-324	492.3656692	246.1828346	99.84301416	0	0	0	0	0	0	0
1:30:58	366.9443051	2772.994344	1.481409466	1.754743274	14.30989543	-6.788545227	-5.581810013	49.0850977	1001.887036	28.7	2389.271777	9.88131291682493E-324	492.3656692	246.1828346	99.84301416	0	0	0	0	0	0	0
1:30:58	366.9443051	2772.994344	1.481409466	1.754743274	14.30989543	-6.788545227	-5.581810013	49.0850977	1001.887036	28.7	2389.271777	9.88131291682493E-324	492.3656692	246.1828346	99.84301416	0	0	0	0	0	0	0
1:30:58	366.9443051	2772.994344	1.481409466	1.754743274	14.30989543	-6.788545227	-5.581810013	49.0850977	1001.887036	28.7	2389.271777	9.88131291682493E-324	492.3656692	246.1828346	99.84301416	0	0	0	0	0	0	0
1:30:58	366.9443051	2772.994344	1.481409466	1.754743274	14.30989543	-6.788545227	-5.581810013	49.0850977	1001.887036	28.7	2389.271777	9.88131291682493E-324	492.3656692	246.1828346	99.84301416	0	0	0	0	0	0	0
1:30:58	366.9443051	2772.994344	1.481409466	1.754743274	14.30989543	-6.788545227	-5.581810013	49.0850977	1001.887036	28.7	2389.271777	9.88131291682493E-324	492.3656692	246.1828346	99.84301416	0	0	0	0	0	0	0
1:30:58	366.9443051	2772.994344	1.481409466	1.754743274	14.30989543	-6.788545227	-5.581810013	49.0850977	1001.887036	28.7	2389.271777	9.88131291682493E-324	492.3656692	246.1828346	99.84301416	0	0	0	0	0	0	0
1:30:58	366.9443051	2772.994344	1.481409466	1.754743274	14.30989543	-6.788545227	-5.581810013	49.0850977	1001.887036	28.7	2389.271777	9.88131291682493E-324	492.3656692	246.1828346	99.84301416	0	0	0	0	0	0	0
1:30:58	366.9443051	2772.994344	1.481409466	1.754743274	14.30989543	-6.788545227	-5.581810013	49.0850977	1001.887036	28.7	2389.271777	9.88131291682493E-324	492.3656692	246.1828346	99.84301416	0	0	0	0	0	0	0
1:30:58	144.231117	2835.598418	3.185233317	3.094603645	14.54651237	-4.852506525	-5.655413381	49.09389602	1001.816757	28.7	2400.069421	9.88131291682493E-324	492.3564181	246.178209	99.8430058	0	0	0	0	0	0	0
1:30:58	144.231117	2835.598418	3.185233317	3.094603645	14.54651237	-4.852506525	-5.655413381	49.09389602	1001.816757	28.7	2400.069421	9.88131291682493E-324	492.3564181	246.178209	99.8430058	0	0	0	0	0	0	0
1:30:58	144.231117	2835.598418	3.185233317	3.094603645	14.54651237	-4.852506525	-5.655413381	49.09389602	1001.816757	28.7	2400.069421	9.88131291682493E-324	492.3564181	246.178209	99.8430058	0	0	0	0	0	0	0
1:30:58	144.231117	2835.598418	3.185233317	3.094603645	14.54651237	-4.852506525	-5.655413381	49.09389602	1001.816757	28.7	2400.069421	9.88131291682493E-324	492.3564181	246.178209	99.8430058	0	0	0	0	0	0	0
1:30:58	144.231117	2835.598418	3.185233317	3.094603645	14.54651237	-4.852506525	-5.655413381	49.09389602	1001.816757	28.7	2400.069421	9.88131291682493E-324	492.3564181	246.178209	99.8430058	0	0	0	0	0	0	0
1:30:58	144.231117	2835.598418	3.185233317	3.094603645	14.54651237	-4.852506525	-5.655413381	49.09389602	1001.816757	28.7	2400.069421	9.88131291682493E-324	492.3564181	246.178209	99.8430058	0	0	0	0	0	0	0
1:30:58	144.231117	2835.598418	3.185233317	3.094603645	14.54651237	-4.852506525	-5.655413381	49.09389602	1001.816757	28.7	2400.069421	9.88131291682493E-324	492.3564181	246.178209	99.8430058	0	0	0	0	0	0	0
1:30:58	144.231117	2835.598418	3.185233317	3.094603645	14.54651237	-4.852506525	-5.655413381	49.09389602	1001.816757	28.7	2400.069421	9.88131291682493E-324	492.3564181	246.178209	99.8430058	0	0	0	0	0	0	0
1:30:58	-71.63759208	2849.225147	4.686783567	4.503229653	14.51590107	-2.563684273	-4.821393321	49.09749981	1001.288492	28.7	2411.474841	9.88131291682493E-324	492.3526288	246.1763144	99.84300238	0	0	0	0	0	0	0
1:30:58	-71.63759208	2849.225147	4.686783567	4.503229653	14.51590107	-2.563684273	-4.821393321	49.09749981	1001.288492	28.7	2411.474841	9.88131291682493E-324	492.3526288	246.1763144	99.84300238	0	0	0	0	0	0	0
1:30:58	-71.63759208	2849.225147	4.686783567	4.503229653	14.51590107	-2.563684273	-4.821393321	49.09749981	1001.288492	28.7	2411.474841	9.88131291682493E-324	492.3526288	246.1763144	99.84300238	0	0	0	0	0	0	0
1:30:59	-71.63759208	2849.225147	4.686783567	4.503229653	14.51590107	-2.563684273	-4.821393321	49.09749981	1001.288492	28.7	2411.474841	9.88131291682493E-324	492.3526288	246.1763144	99.84300238	0	0	0	0	0	0	0
1:30:59	-71.63759208	2849.225147	4.686783567	4.503229653	14.51590107	-2.563684273	-4.821393321	49.09749981	1001.288492	28.7	2411.474841	9.88131291682493E-324	492.3526288	246.1763144	99.84300238	0	0	0	0	0	0	0
1:30:59	-71.63759208	2849.225147	4.686783567	4.503229653	14.51590107	-2.563684273	-4.821393321	49.09749981	1001.288492	28.7	2411.474841	9.88131291682493E-324	492.3526288	246.1763144	99.84300238	0	0	0	0	0	0	0
1:30:59	-71.63759208	2849.225147	4.686783567	4.503229653	14.51590107	-2.563684273	-4.821393321	49.09749981	1001.288492	28.7	2411.474841	9.88131291682493E-324	492.3526288	246.1763144	99.84300238	0	0	0	0	0	0	0
1:30:59	-71.63759208	2849.225147	4.686783567	4.503229653	14.51590107	-2.563684273	-4.821393321	49.09749981	1001.288492	28.7	2411.474841	9.88131291682493E-324	492.3526288	246.1763144	99.84300238	0	0	0	0	0	0	0
1:30:59	-253.3091721	2822.939163	6.185560949	5.940119666	14.25279628	-0.282869078	-3.321282704	48.92185592	1001.072115	28.7	2422.911392	9.88131291682493E-324	490.4948592	245.2474296	99.84122977	0	0	0	0	0	0	0
1:30:59	-253.3091721	2822.939163	6.185560949	5.940119666	14.25279628	-0.282869078	-3.321282704	48.92185592	1001.072115	28.7	2422.911392	9.88131291682493E-324	490.4948592	245.2474296	99.84122977	0	0	0	0	0	0	0
1:30:59	-253.3091721	2822.939163	6.185560949	5.940119666	14.25279628	-0.282869078	-3.321282704	48.92185592	1001.072115	28.7	2422.911392	9.88131291682493E-324	490.4948592	245.2474296	99.84122977	0	0	0	0	0	0	0
1:30:59	-253.3091721	2822.939163	6.185560949	5.940119666	14.25279628	-0.282869078	-3.321282704	48.92185592	1001.072115	28.7	2422.911392	9.88131291682493E-324	490.4948592	245.2474296	99.84122977	0	0	0	0	0	0	0
1:30:59	-253.3091721	2822.939163	6.185560949	5.940119666	14.25279628	-0.282869078	-3.321282704	48.92185592	1001.072115	28.7	2422.911392	9.88131291682493E-324	490.4948592	245.2474296	99.84122977	0	0	0	0	0	0	0
1:30:59	-253.3091721	2822.939163	6.185560949	5.940119666	14.25279628	-0.282869078	-3.321282704	48.92185592	1001.072115	28.7	2422.911392	9.88131291682493E-324	490.4948592	245.2474296	99.84122977	0	0	0	0	0	0	0
1:30:59	-253.3091721	2822.939163	6.185560949	5.940119666	14.25279628	-0.282869078	-3.321282704	48.92185592	1001.072115	28.7	2422.911392	9.88131291682493E-324	490.4948592	245.2474296	99.84122977	0	0	0	0	0	0	0
1:30:59	-253.3091721	2822.939163	6.185560949	5.940119666	14.25279628	-0.282869078	-3.321282704	48.92185592	1001.072115	28.7	2422.911392	9.88131291682493E-324	490.4948592	245.2474296	99.84122977	0	0	0	0	0	0	0
1:30:59	-251.2560225	2764.654713	7.216655365	6.772461815	13.84262535	1.523615226	-1.643734996	48.84991219	1000.983487	28.7	2432.655522	9.88131291682493E-324	489.7339167	244.8669584	99.84050372	0	0	0	0	0	0	0
1:30:59	-251.2560225	2764.654713	7.216655365	6.772461815	13.84262535	1.523615226	-1.643734996	48.84991219	1000.983487	28.7	2432.655522	9.88131291682493E-324	489.7339167	244.8669584	99.84050372	0	0	0	0	0	0	0
1:30:59	-251.2560225	2764.654713	7.216655365	6.772461815	13.84262535	1.523615226	-1.643734996	48.84991219	1000.983487	28.7	2432.655522	9.88131291682493E-324	489.7339167	244.8669584	99.84050372	0	0	0	0	0	0	0
1:30:59	-251.2560225	2764.654713	7.216655365	6.772461815	13.84262535	1.523615226	-1.643734996	48.84991219	1000.983487	28.7	2432.655522	9.88131291682493E-324	489.7339167	244.8669584	99.84050372	0	0	0	0	0	0	0
1:30:59	-251.2560225	2764.654713	7.216655365	6.772461815	13.84262535	1.523615226	-1.643734996	48.84991219	1000.983487	28.7	2432.655522	9.88131291682493E-324	489.7339167	244.8669584	99.84050372	0	0	0	0	0	0	0
1:30:59	-251.2560225	2764.654713	7.216655365	6.772461815	13.84262535	1.523615226	-1.643734996	48.84991219	1000.983487	28.7	2432.655522	9.88131291682493E-324	489.7339167	244.8669584	99.84050372	0	0	0	0	0	0	0
1:30:59	-251.2560225	2764.654713	7.216655365	6.772461815	13.84262535	1.523615226	-1.643734996	48.84991219	1000.983487	28.7	2432.655522	9.88131291682493E-324	489.7339167	244.8669584	99.84050372	0	0	0	0	0	0	0
1:30:59	-251.2560225	2764.654713	7.216655365	6.772461815	13.84262535	1.523615226	-1.643734996	48.84991219	1000.983487	28.7	2432.655522	9.88131291682493E-324	489.7339167	244.8669584	99.84050372	0	0	0	0	0	0	0
1:30:59	-251.2560225	2764.654713	7.216655365	6.772461815	13.84262535	1.523615226	-1.643734996	48.84991219	1000.983487	28.7	2432.655522	9.88131291682493E-324	489.7339167	244.8669584	99.84050372	0	0	0	0	0	0	0
1:30:59	-501.5516764	2687.030308	7.769372437	7.171419559	13.38264335	2.492933596	-0.091419454	48.82044403	1000.947185	28.7	2440.235368	9.88131291682493E-324	489.4222347	244.7111173	99.84020632	0	0	0	0	0	0	0
1:30:59	-501.5516764	2687.030308	7.769372437	7.171419559	13.38264335	2.492933596	-0.091419454	48.82044403	1000.947185	28.7	2440.235368	9.88131291682493E-324	489.4222347	244.7111173	99.84020632	0	0	0	0	0	0	0
1:30:59	-501.5516764	2687.030308	7.769372437	7.171419559	13.38264335	2.492933596	-0.091419454	48.82044403	1000.947185	28.7	2440.235368	9.88131291682493E-324	489.4222347	244.7111173	99.84020632	0	0	0	0	0	0	0
1:30:59	-501.5516764	2687.030308	7.769372437	7.171419559	13.38264335	2.492933596	-0.091419454	48.82044403	1000.947185	28.7	2440.235368	9.88131291682493E-324	489.4222347	244.7111173	99.84020632	0	0	0	0	0	0	0
1:30:59	-501.5516764	2687.030308	7.769372437	7.171419559	13.38264335	2.492933596	-0.091419454	48.82044403	1000.947185	28.7	2440.235368	9.88131291682493E-324	489.4222347	244.7111173	99.84020632	0	0	0	0	0	0	0
1:30:59	-501.5516764	2687.030308	7.769372437	7.171419559	13.38264335	2.492933596	-0.091419454	48.82044403	1000.947185	28.7	2440.235368	9.88131291682493E-324	489.4222347	244.7111173	99.84020632	0	0	0	0	0	0	0
1:30:59	-501.5516764	2687.030308	7.769372437	7.171419559	13.38264335	2.492933596	-0.091419454	48.82044403	1000.947185	28.7	2440.235368	9.88131291682493E-324	489.4222347	244.7111173	99.84020632	0	0	0	0	0	0	0
1:30:59	-501.5516764	2687.030308	7.769372437	7.171419559	13.38264335	2.492933596	-0.091419454	48.82044403	1000.947185	28.7	2440.235368	9.88131291682493E-324	489.4222347	244.7111173	99.84020632	0	0	0	0	0	0	0
1:30:59	-318.3792115	2618.675336	7.40974935	7.001322252	13.00850351	2.707329601	0.994282592	48.80837388	1001.761237	28.7	2445.530055	9.88131291682493E-324	489.2945697	244.6472849	99.84008451	0	0	0	0	0	0	0
1:30:59	-318.3792115	2618.675336	7.40974935	7.001322252	13.00850351	2.707329601	0.994282592	48.80837388	1001.761237	28.7	2445.530055	9.88131291682493E-324	489.2945697	244.6472849	99.84008451	0	0	0	0	0	0	0
1:31:00	-318.3792115	2618.675336	7.40974935	7.001322252	13.00850351	2.707329601	0.994282592	48.80837388	1001.761237	28.7	2445.530055	9.88131291682493E-324	489.2945697	244.6472849	99.84008451	0	0	0	0	0	0	0
1:31:00	-318.3792115	2618.675336	7.40974935	7.001322252	13.00850351	2.707329601	0.994282592	48.80837388	1001.761237	28.7	2445.530055	9.88131291682493E-324	489.2945697	244.6472849	99.84008451	0	0	0	0	0	0	0
1:31:00	-318.3792115	2618.675336	7.40974935	7.001322252	13.00850351	2.707329601	0.994282592	48.80837388	1001.761237	28.7	2445.530055	9.88131291682493E-324	489.2945697	244.6472849	99.84008451	0	0	0	0	0	0	0
1:31:00	-318.3792115	2618.675336	7.40974935	7.001322252	13.00850351	2.707329601	0.994282592	48.80837388	1001.761237	28.7	2445.530055	9.88131291682493E-324	489.2945697	244.6472849	99.84008451	0	0	0	0	0	0	0
1:31:00	-318.3792115	2618.675336	7.40974935	7.001322252	13.00850351	2.707329601	0.994282592	48.80837388	1001.761237	28.7	2445.530055	9.88131291682493E-324	489.2945697	244.6472849	99.84008451	0	0	0	0	0	0	0
1:31:00	-318.3792115	2618.675336	7.40974935	7.001322252	13.00850351	2.707329601	0.994282592	48.80837388	1001.761237	28.7	2445.530055	9.88131291682493E-324	489.2945697	244.6472849	99.84008451	0	0	0	0	0	0	0
1:31:00	-92.94383541	2560.876384	6.979278134	6.464667994	12.69405104	2.645898205	1.665760549	48.80342994	1002.094673	28.7	2449.117029	9.88131291682493E-324	489.2422782	244.6211391	99.84003462	0	0	0	0	0	0	0
1:31:00	-92.94383541	2560.876384	6.979278134	6.464667994	12.69405104	2.645898205	1.665760549	48.80342994	1002.094673	28.7	2449.117029	9.88131291682493E-324	489.2422782	244.6211391	99.84003462	0	0	0	0	0	0	0
1:31:00	-92.94383541	2560.876384	6.979278134	6.464667994	12.69405104	2.645898205	1.665760549	48.80342994	1002.094673	28.7	2449.117029	9.88131291682493E-324	489.2422782	244.6211391	99.84003462	0	0	0	0	0	0	0
1:31:00	-92.94383541	2560.876384	6.979278134	6.464667994	12.69405104	2.645898205	1.665760549	48.80342994	1002.094673	28.7	2449.117029	9.88131291682493E-324	489.2422782	244.6211391	99.84003462	0	0	0	0	0	0	0
1:31:00	-92.94383541	2560.876384	6.979278134	6.464667994	12.69405104	2.645898205	1.665760549	48.80342994	1002.094673	28.7	2449.117029	9.88131291682493E-324	489.2422782	244.6211391	99.84003462	0	0	0	0	0	0	0
1:31:00	-92.94383541	2560.876384	6.979278134	6.464667994	12.69405104	2.645898205	1.665760549	48.80342994	1002.094673	28.7	2449.117029	9.88131291682493E-324	489.2422782	244.6211391	99.84003462	0	0	0	0	0	0	0
1:31:00	-92.94383541	2560.876384	6.979278134	6.464667994	12.69405104	2.645898205	1.665760549	48.80342994	1002.094673	28.7	2449.117029	9.88131291682493E-324	489.2422782	244.6211391	99.84003462	0	0	0	0	0	0	0
1:31:00	-92.94383541	2560.876384	6.979278134	6.464667994	12.69405104	2.645898205	1.665760549	48.80342994	1002.094673	28.7	2449.117029	9.88131291682493E-324	489.2422782	244.6211391	99.84003462	0	0	0	0	0	0	0
1:31:00	-110.2442766	2511.856976	6.703486724	6.20072001	12.44892171	2.494009505	2.024975521	48.8014049	1002.231249	28.7	2451.297524	9.88131291682493E-324	489.2208595	244.6104298	99.84001418	0	0	0	0	0	0	0
1:31:00	-110.2442766	2511.856976	6.703486724	6.20072001	12.44892171	2.494009505	2.024975521	48.8014049	1002.231249	28.7	2451.297524	9.88131291682493E-324	489.2208595	244.6104298	99.84001418	0	0	0	0	0	0	0
1:31:00	-110.2442766	2511.856976	6.703486724	6.20072001	12.44892171	2.494009505	2.024975521	48.8014049	1002.231249	28.7	2451.297524	9.88131291682493E-324	489.2208595	244.6104298	99.84001418	0	0	0	0	0	0	0
1:31:00	-110.2442766	2511.856976	6.703486724	6.20072001	12.44892171	2.494009505	2.024975521	48.8014049	1002.231249	28.7	2451.297524	9.88131291682493E-324	489.2208595	244.6104298	99.84001418	0	0	0	0	0	0	0
1:31:00	-110.2442766	2511.856976	6.703486724	6.20072001	12.44892171	2.494009505	2.024975521	48.8014049	1002.231249	28.7	2451.297524	9.88131291682493E-324	489.2208595	244.6104298	99.84001418	0	0	0	0	0	0	0
1:31:00	-110.2442766	2511.856976	6.703486724	6.20072001	12.44892171	2.494009505	2.024975521	48.8014049	1002.231249	28.7	2451.297524	9.88131291682493E-324	489.2208595	244.6104298	99.84001418	0	0	0	0	0	0	0
1:31:00	-110.2442766	2511.856976	6.703486724	6.20072001	12.44892171	2.494009505	2.024975521	48.8014049	1002.231249	28.7	2451.297524	9.88131291682493E-324	489.2208595	244.6104298	99.84001418	0	0	0	0	0	0	0
1:31:00	-110.2442766	2511.856976	6.703486724	6.20072001	12.44892171	2.494009505	2.024975521	48.8014049	1002.231249	28.7	2451.297524	9.88131291682493E-324	489.2208595	244.6104298	99.84001418	0	0	0	0	0	0	0
1:31:00	-112.3022749	2481.209219	6.447375362	6.277200516	12.29453753	2.378991093	2.187349973	48.80057545	1002.28719	28.7	2452.428197	9.88131291682493E-324	489.2120865	244.6060432	99.84000581	0	0	0	0	0	0	0
1:31:00	-112.3022749	2481.209219	6.447375362	6.277200516	12.29453753	2.378991093	2.187349973	48.80057545	1002.28719	28.7	2452.428197	9.88131291682493E-324	489.2120865	244.6060432	99.84000581	0	0	0	0	0	0	0
1:31:00	-112.3022749	2481.209219	6.447375362	6.277200516	12.29453753	2.378991093	2.187349973	48.80057545	1002.28719	28.7	2452.428197	9.88131291682493E-324	489.2120865	244.6060432	99.84000581	0	0	0	0	0	0	0
1:31:00	-112.3022749	2481.209219	6.447375362	6.277200516	12.29453753	2.378991093	2.187349973	48.80057545	1002.28719	28.7	2452.428197	9.88131291682493E-324	489.2120865	244.6060432	99.84000581	0	0	0	0	0	0	0
1:31:00	-112.3022749	2481.209219	6.447375362	6.277200516	12.29453753	2.378991093	2.187349973	48.80057545	1002.28719	28.7	2452.428197	9.88131291682493E-324	489.2120865	244.6060432	99.84000581	0	0	0	0	0	0	0
1:31:00	-112.3022749	2481.209219	6.447375362	6.277200516	12.29453753	2.378991093	2.187349973	48.80057545	1002.28719	28.7	2452.428197	9.88131291682493E-324	489.2120865	244.6060432	99.84000581	0	0	0	0	0	0	0
1:31:00	-112.3022749	2481.209219	6.447375362	6.277200516	12.29453753	2.378991093	2.187349973	48.80057545	1002.28719	28.7	2452.428197	9.88131291682493E-324	489.2120865	244.6060432	99.84000581	0	0	0	0	0	0	0
1:31:00	-112.3022749	2481.209219	6.447375362	6.277200516	12.29453753	2.378991093	2.187349973	48.80057545	1002.28719	28.7	2452.428197	9.88131291682493E-324	489.2120865	244.6060432	99.84000581	0	0	0	0	0	0	0
1:31:00	-112.3022749	2481.209219	6.447375362	6.277200516	12.29453753	2.378991093	2.187349973	48.80057545	1002.28719	28.7	2452.428197	9.88131291682493E-324	489.2120865	244.6060432	99.84000581	0	0	0	0	0	0	0
1:31:01	-11.85306139	2461.068471	6.147212948	5.891062931	12.19387617	2.293930752	2.244965749	48.6231157	1003.763668	28.7	2447.79918	9.88131291682493E-324	488.1440018	244.0717057	99.83941198	0	0	0	0	0	0	0
1:31:01	-11.85306139	2461.068471	6.147212948	5.891062931	12.19387617	2.293930752	2.244965749	48.6231157	1003.763668	28.7	2447.79918	9.88131291682493E-324	488.1440018	244.0717057	99.83941198	0	0	0	0	0	0	0
1:31:01	-11.85306139	2461.068471	6.147212948	5.891062931	12.19387617	2.293930752	2.244965749	48.6231157	1003.763668	28.7	2447.79918	9.88131291682493E-324	488.1440018	244.0717057	99.83941198	0	0	0	0	0	0	0
1:31:01	84.09161657	2448.749033	6.15172503	6.042584221	12.1257206	2.237796545	2.248110464	48.56303524	1004.263542	28.7	2438.744476	9.88131291682493E-324	487.7823929	243.8908013	99.83921093	0	0	0	0	0	0	0
1:31:01	84.09161657	2448.749033	6.15172503	6.042584221	12.1257206	2.237796545	2.248110464	48.56303524	1004.263542	28.7	2438.744476	9.88131291682493E-324	487.7823929	243.8908013	99.83921093	0	0	0	0	0	0	0
1:31:01	84.09161657	2448.749033	6.15172503	6.042584221	12.1257206	2.237796545	2.248110464	48.56303524	1004.263542	28.7	2438.744476	9.88131291682493E-324	487.7823929	243.8908013	99.83921093	0	0	0	0	0	0	0
1:31:01	130.0255946	2442.175581	5.978024019	5.773773901	12.09134118	2.206989789	2.244030697	48.54034255	1004.452347	28.7	2433.819305	9.88131291682493E-324	487.6458115	243.8224728	99.839135	0	0	0	0	0	0	0
1:31:01	130.0255946	2442.175581	5.978024019	5.773773901	12.09134118	2.206989789	2.244030697	48.54034255	1004.452347	28.7	2433.819305	9.88131291682493E-324	487.6458115	243.8224728	99.839135	0	0	0	0	0	0	0
1:31:01	-5.174019455	2436.846932	6.064855372	5.857175297	12.06269836	2.181593465	2.238579646	48.52581923	1004.573182	28.7	2430.623515	9.88131291682493E-324	487.5583993	243.7787426	99.8390864	0	0	0	0	0	0	0
1:31:01	122.6962675	2433.072356	6.006947438	5.67343219	12.04092695	2.163539817	2.231290973	48.51652431	1004.650517	28.7	2427.32845	9.88131291682493E-324	487.5024556	243.7507553	99.83905529	0	0	0	0	0	0	0
1:31:01	79.38305123	2428.919548	6.01636636	5.802796602	12.02079325	2.143305483	2.223586223	48.51057556	1004.700011	28.7	2425.006848	9.88131291682493E-324	487.4666516	243.7328434	99.83903539	0	0	0	0	0	0	0
1:31:01	45.97131279	2426.978271	6.005954471	5.912389825	12.00546768	2.133875509	2.215975183	48.50676836	1004.731687	28.7	2423.524143	9.88131291682493E-324	487.443737	243.7213798	99.83902265	0	0	0	0	0	0	0
1:31:01	45.97131279	2426.978271	6.005954471	5.912389825	12.00546768	2.133875509	2.215975183	48.50676836	1004.731687	28.7	2423.524143	9.88131291682493E-324	487.443737	243.7213798	99.83902265	0	0	0	0	0	0	0
1:31:01	1.757480184	2423.000213	5.936650861	5.964889488	11.99225931	2.114320326	2.206584117	48.50433175	1004.75196	28.7	2420.384571	9.88131291682493E-324	487.4290717	243.714043	99.8390145	0	0	0	0	0	0	0
1:31:01	1.757480184	2423.000213	5.936650861	5.964889488	11.99225931	2.114320326	2.206584117	48.50433175	1004.75196	28.7	2420.384571	9.88131291682493E-324	487.4290717	243.714043	99.8390145	0	0	0	0	0	0	0
1:31:01	275.0358543	2420.079801	5.891080993	5.753540334	11.96593662	2.099740805	2.188658454	48.50177428	1004.773238	28.7	2413.321578	9.88131291682493E-324	487.413679	243.7063424	99.83900594	0	0	0	0	0	0	0
1:31:01	275.0358543	2420.079801	5.891080993	5.753540334	11.96593662	2.099740805	2.188658454	48.50177428	1004.773238	28.7	2413.321578	9.88131291682493E-324	487.413679	243.7063424	99.83900594	0	0	0	0	0	0	0
1:31:01	90.91074674	2416.559593	5.826371835	5.738305814	11.95495943	2.082194116	2.178981411	48.50113554	1004.778552	28.7	2411.09401	9.88131291682493E-324	487.4098345	243.7044192	99.8390038	0	0	0	0	0	0	0
1:31:01	90.91074674	2416.559593	5.826371835	5.738305814	11.95495943	2.082194116	2.178981411	48.50113554	1004.778552	28.7	2411.09401	9.88131291682493E-324	487.4098345	243.7044192	99.8390038	0	0	0	0	0	0	0
1:31:01	170.3995179	2413.889539	5.847677975	5.743715721	11.94109404	2.068844234	2.167628103	48.50072675	1004.781953	28.7	2408.498966	9.88131291682493E-324	487.4073741	243.7031883	99.83900243	0	0	0	0	0	0	0
1:31:01	-197.0780685	2410.304185	5.938353904	5.756378061	11.93078018	2.05098031	2.157601986	48.50046512	1004.78413	28.7	2406.332218	9.88131291682493E-324	487.4057994	243.7024005	99.83900156	0	0	0	0	0	0	0
1:31:01	-197.0780685	2410.304185	5.938353904	5.756378061	11.93078018	2.05098031	2.157601986	48.50046512	1004.78413	28.7	2406.332218	9.88131291682493E-324	487.4057994	243.7024005	99.83900156	0	0	0	0	0	0	0
1:31:01	-111.4784839	2408.728518	5.893386498	5.618081959	11.92301932	2.043107398	2.147905271	48.50029768	1004.012323	28.7	2404.95154	9.88131291682493E-324	487.4047916	243.7018963	99.839001	0	0	0	0	0	0	0
1:31:01	-328.9603897	2406.090612	6.042927359	5.758412454	11.91321236	2.029948735	2.137779373	48.50019051	1002.899807	28.7	2403.503265	9.88131291682493E-324	487.4041466	243.7015736	99.83900064	0	0	0	0	0	0	0
1:31:01	-328.9603897	2406.090612	6.042927359	5.758412454	11.91321236	2.029948735	2.137779373	48.50019051	1002.899807	28.7	2403.503265	9.88131291682493E-324	487.4041466	243.7015736	99.83900064	0	0	0	0	0	0	0
1:31:01	-244.1782894	2405.491272	5.96943351	5.793223971	11.90629591	2.02692719	2.128218799	48.52012193	1002.187796	28.7	2402.19857	9.88131291682493E-324	487.4037339	243.7013671	99.83900041	0	0	0	0	0	0	0
1:31:01	-189.9997452	2404.559894	5.876517446	5.772863341	11.90166938	2.022313402	2.119780031	48.54887803	1001.73211	28.7	2401.367725	9.88131291682493E-324	487.4034697	243.701235	99.83900026	0	0	0	0	0	0	0
1:31:01	-189.9997452	2404.559894	5.876517446	5.772863341	11.90166938	2.022313402	2.119780031	48.54887803	1001.73211	28.7	2401.367725	9.88131291682493E-324	487.4034697	243.701235	99.83900026	0	0	0	0	0	0	0
1:31:01	-244.1661969	2401.960052	5.794651166	5.564512538	11.89350841	2.009320577	2.10985922	48.56728194	1001.44047	28.7	2399.610984	9.88131291682493E-324	487.4033006	243.7011504	99.83900017	0	0	0	0	0	0	0
1:31:01	-283.883606	2400.275313	5.904416746	5.714088025	11.88520538	2.000845169	2.101389901	48.57906044	1001.253821	28.7	2397.45799	9.88131291682493E-324	487.4031924	243.7010962	99.83900011	0	0	0	0	0	0	0
1:31:01	-283.883606	2400.275313	5.904416746	5.714088025	11.88520538	2.000845169	2.101389901	48.57906044	1001.253821	28.7	2397.45799	9.88131291682493E-324	487.4031924	243.7010962	99.83900011	0	0	0	0	0	0	0
1:31:02	-478.3836679	2397.837761	5.893106717	5.664296336	11.87829144	1.988740908	2.093249537	48.58659868	1001.134365	28.7	2395.710353	9.88131291682493E-324	487.4031231	243.7010616	99.83900007	0	0	0	0	0	0	0
1:31:02	-335.6176274	2396.834567	5.889308299	5.659709655	11.87166652	1.983634181	2.085199703	48.59142316	1001.057914	28.7	2394.488626	9.88131291682493E-324	487.4030788	243.7010394	99.83900004	0	0	0	0	0	0	0
1:31:02	-335.6176274	2396.834567	5.889308299	5.659709655	11.87166652	1.983634181	2.085199703	48.59142316	1001.057914	28.7	2394.488626	9.88131291682493E-324	487.4030788	243.7010394	99.83900004	0	0	0	0	0	0	0
1:31:02	-297.5735216	2395.863963	5.875277311	5.602014179	11.86182658	1.978805876	2.07660781	48.59451082	1001.008985	28.7	2393.713081	9.88131291682493E-324	487.4030504	243.7010252	99.83900003	0	0	0	0	0	0	0
1:31:02	-179.1189738	2395.418976	5.808817479	5.619889075	11.85360901	1.976475761	2.068268999	48.59648693	1000.97767	28.7	2393.178492	9.88131291682493E-324	487.4030323	243.7010161	99.83900002	0	0	0	0	0	0	0
1:31:02	-179.1189738	2395.418976	5.808817479	5.619889075	11.85360901	1.976475761	2.068268999	48.59648693	1000.97767	28.7	2393.178492	9.88131291682493E-324	487.4030323	243.7010161	99.83900002	0	0	0	0	0	0	0
1:31:02	-214.7853032	2393.088905	5.771243187	5.448289008	11.84558977	1.964784487	2.059252159	48.59775163	1000.957629	28.7	2391.344755	9.88131291682493E-324	487.4030207	243.7010103	99.83900001	0	0	0	0	0	0	0
1:31:02	-111.8102341	2391.471979	5.79555564	5.530624965	11.83701745	1.956782072	2.049561382	48.59856104	1000.944803	28.7	2389.247323	9.88131291682493E-324	487.4030132	243.7010066	99.83900001	0	0	0	0	0	0	0
1:31:02	-111.8102341	2391.471979	5.79555564	5.530624965	11.83701745	1.956782072	2.049561382	48.59856104	1000.944803	28.7	2389.247323	9.88131291682493E-324	487.4030132	243.7010066	99.83900001	0	0	0	0	0	0	0
1:31:02	-204.8629498	2389.489747	5.805075609	5.464439978	11.83009117	1.946980526	2.040839284	48.59907907	1000.936594	28.7	2387.675367	9.88131291682493E-324	487.4030085	243.7010042	99.839	0	0	0	0	0	0	0
1:31:02	-133.1142879	2389.882278	5.80016839	5.687521586	11.82321835	1.948987537	2.032937142	48.5994106	1000.93134	28.7	2386.678355	9.88131291682493E-324	487.4030054	243.7010027	99.839	0	0	0	0	0	0	0
1:31:02	-36.61618424	2388.550178	5.66502777	5.335853815	11.81637974	1.942232023	2.024599771	48.59962279	1000.927978	28.7	2385.930547	9.88131291682493E-324	487.4030035	243.7010017	99.839	0	0	0	0	0	0	0
1:31:02	-36.61618424	2388.550178	5.66502777	5.335853815	11.81637974	1.942232023	2.024599771	48.59962279	1000.927978	28.7	2385.930547	9.88131291682493E-324	487.4030035	243.7010017	99.839	0	0	0	0	0	0	0
1:31:02	-149.8109979	2386.293474	5.722817773	5.303146441	11.80904304	1.930908495	2.016423853	48.59975858	1000.925826	28.7	2384.08123	9.88131291682493E-324	487.4030022	243.7010011	99.839	0	0	0	0	0	0	0
1:31:02	-40.99335866	2386.169223	5.632363374	5.190613723	11.80326754	1.930341437	2.009551266	48.59984549	1000.924448	28.7	2382.882787	9.88131291682493E-324	487.4030014	243.7010007	99.839	0	0	0	0	0	0	0
1:31:02	-116.4571095	2383.370943	5.59855256	5.100272782	11.79681123	1.90517852	2.00119281	48.59990112	1000.923567	28.7	2381.267624	9.88131291682493E-324	487.4030009	243.7010005	99.839	0	0	0	0	0	0	0
1:31:02	-116.4571095	2383.370943	5.59855256	5.100272782	11.79681123	1.90517852	2.00119281	48.59990112	1000.923567	28.7	2381.267624	9.88131291682493E-324	487.4030009	243.7010005	99.839	0	0	0	0	0	0	0
1:31:02	-243.9864701	2381.773123	5.645193638	5.344574581	11.79183919	1.844714253	1.991203399	48.59993671	1000.923003	28.7	2380.027159	9.88131291682493E-324	487.4030006	243.7010003	99.839	0	0	0	0	0	0	0
1:31:02	-124.2978209	2381.593719	5.620643928	5.436967732	11.78965708	1.714137122	1.972730175	48.5999595	1000.922642	28.7	2379.205422	9.88131291682493E-324	487.4030004	243.7010002	99.839	0	0	0	0	0	0	0
1:31:02	-124.2978209	2381.593719	5.620643928	5.436967732	11.78965708	1.714137122	1.972730175	48.5999595	1000.922642	28.7	2379.205422	9.88131291682493E-324	487.4030004	243.7010002	99.839	0	0	0	0	0	0	0
1:31:02	86.83315464	2381.1927	5.450892114	4.992299348	11.79106053	1.478647758	1.934907312	48.59997408	1000.922411	28.7	2377.96379	9.88131291682493E-324	487.4030002	243.7010001	99.839	0	0	0	0	0	0	0
1:31:02	99.15417897	2380.396168	5.256330953	4.835951583	11.79779874	1.179494565	1.87738068	48.59998341	1001.247663	28.7	2377.174306	9.88131291682493E-324	487.4030002	243.7010001	99.839	0	0	0	0	0	0	0
1:31:02	201.2817945	2381.471348	5.04609181	4.772529013	11.80887119	0.882996522	1.809363635	48.59998938	1001.716144	28.7	2376.674796	9.88131291682493E-324	487.4030001	243.701	99.839	0	0	0	0	0	0	0
1:31:02	201.2817945	2381.471348	5.04609181	4.772529013	11.80887119	0.882996522	1.809363635	48.59998938	1001.716144	28.7	2376.674796	9.88131291682493E-324	487.4030001	243.701	99.839	0	0	0	0	0	0	0
1:31:02	259.3319885	2383.124822	4.913778758	4.631178568	11.82963756	0.474037774	1.690832726	48.5999932	1002.015972	28.7	2376.369109	9.88131291682493E-324	487.5152001	243.7572	99.839	0	0	0	0	0	0	0
1:31:02	130.4471526	2383.989326	4.675698405	4.568194284	11.85136804	0.095784175	1.568732945	48.59999565	1002.207862	28.7	2376.18367	9.88131291682493E-324	487.676768	243.838128	99.839	0	0	0	0	0	0	0
1:31:02	130.4471526	2383.989326	4.675698405	4.568194284	11.85136804	0.095784175	1.568732945	48.59999565	1002.207862	28.7	2376.18367	9.88131291682493E-324	487.676768	243.838128	99.839	0	0	0	0	0	0	0
1:31:02	221.9666177	2386.145569	4.415206979	4.225804342	11.87879555	-0.272978128	1.431589085	48.59999722	1002.330672	28.7	2376.081509	9.88131291682493E-324	487.7801715	243.8899219	99.839	0	0	0	0	0	0	0
1:31:02	261.0986753	2388.878164	4.204492467	4.034114779	11.91234915	-0.658066002	1.271857014	48.59999822	1002.40927	28.7	2376.039446	9.88131291682493E-324	487.8463498	243.92307	99.839	0	0	0	0	0	0	0
1:31:03	261.0986753	2388.878164	4.204492467	4.034114779	11.91234915	-0.658066002	1.271857014	48.59999822	1002.40927	28.7	2376.039446	9.88131291682493E-324	487.8463498	243.92307	99.839	0	0	0	0	0	0	0
1:31:03	141.8856722	2394.252865	3.969115179	3.719273458	11.96698346	-1.173482241	1.022108489	48.59999886	1002.459573	28.7	2376.083605	9.88131291682493E-324	487.8887039	243.9442848	99.839	0	0	0	0	0	0	0
1:31:03	197.2676302	2400.342674	3.694193714	3.398695013	12.01906941	-1.611508634	0.794469433	48.59999927	1002.491767	28.7	2376.152147	9.88131291682493E-324	487.9158105	243.9578623	99.839	0	0	0	0	0	0	0
1:31:03	197.2676302	2400.342674	3.694193714	3.398695013	12.01906941	-1.611508634	0.794469433	48.59999927	1002.491767	28.7	2376.152147	9.88131291682493E-324	487.9158105	243.9578623	99.839	0	0	0	0	0	0	0
1:31:03	79.29828334	2405.246591	3.474243977	3.193524809	12.07568442	-2.039725526	0.556780437	48.59999953	1002.512371	28.7	2376.256174	9.88131291682493E-324	487.9331587	243.9665519	99.839	0	0	0	0	0	0	0
1:31:03	314.0632213	2415.444138	3.132356145	2.741775877	12.14595803	-2.471544337	0.28493948	48.5999997	1002.525557	28.7	2376.421712	9.88131291682493E-324	487.9442616	243.9721132	99.839	0	0	0	0	0	0	0
1:31:03	224.3091017	2423.730609	2.848467933	2.571576562	12.21741314	-2.875708375	0.021241267	48.59999981	1002.533997	28.7	2376.612815	9.88131291682493E-324	487.9513674	243.9756724	99.839	0	0	0	0	0	0	0
1:31:03	224.3091017	2423.730609	2.848467933	2.571576562	12.21741314	-2.875708375	0.021241267	48.59999981	1002.533997	28.7	2376.612815	9.88131291682493E-324	487.9513674	243.9756724	99.839	0	0	0	0	0	0	0
1:31:03	220.4318651	2433.883589	2.601579477	2.508448999	12.29162441	-3.25849336	-0.249405589	48.59999988	1002.539398	28.7	2376.846562	9.88131291682493E-324	487.9559151	243.9779504	99.839	0	0	0	0	0	0	0
1:31:03	216.7511536	2446.144057	2.294090865	2.10200736	12.37863962	-3.662835751	-0.552859577	48.59999992	1002.542855	28.7	2377.16396	9.88131291682493E-324	487.9588257	243.9794082	99.839	0	0	0	0	0	0	0
1:31:03	256.4043383	2458.856197	2.029818154	1.84188471	12.46644936	-4.04981488	-0.853590129	48.59999995	1002.545067	28.7	2377.522894	9.88131291682493E-324	487.9606884	243.9803413	99.839	0	0	0	0	0	0	0
1:31:03	256.4043383	2458.856197	2.029818154	1.84188471	12.46644936	-4.04981488	-0.853590129	48.59999995	1002.545067	28.7	2377.522894	9.88131291682493E-324	487.9606884	243.9803413	99.839	0	0	0	0	0	0	0
1:31:03	236.7343365	2470.616846	1.829363618	1.712046215	12.54960759	-4.398361523	-1.132577683	48.59999997	1002.546483	28.7	2377.893692	9.88131291682493E-324	487.9618806	243.9809384	99.839	0	0	0	0	0	0	0
1:31:03	264.5607354	2485.411861	1.545552716	1.487749577	12.65350886	-4.796791375	-1.469449717	48.59999998	1002.547389	28.7	2378.422243	9.88131291682493E-324	487.9626436	243.9813206	99.839	0	0	0	0	0	0	0
1:31:03	264.5607354	2485.411861	1.545552716	1.487749577	12.65350886	-4.796791375	-1.469449717	48.59999998	1002.547389	28.7	2378.422243	9.88131291682493E-324	487.9626436	243.9813206	99.839	0	0	0	0	0	0	0
1:31:03	287.3537906	2499.200111	1.374313738	1.439599729	12.74912567	-5.14510648	-1.773367819	48.59999999	1002.547969	28.7	2378.938556	9.88131291682493E-324	487.9631319	243.9815652	99.839	0	0	0	0	0	0	0
1:31:03	309.162186	2513.950751	1.190400792	1.350783827	12.84940043	-5.477628147	-2.080475404	48.59999999	1002.54834	28.7	2379.524076	9.88131291682493E-324	487.9634444	243.9817217	99.839	0	0	0	0	0	0	0
1:31:03	309.162186	2513.950751	1.190400792	1.350783827	12.84940043	-5.477628147	-2.080475404	48.59999999	1002.54834	28.7	2379.524076	9.88131291682493E-324	487.9634444	243.9817217	99.839	0	0	0	0	0	0	0
1:31:03	322.326599	2531.329481	0.938976507	1.006181649	12.96129627	-5.816602014	-2.411544259	48.59999999	1002.548578	28.7	2380.237288	9.88131291682493E-324	487.9636444	243.9818219	99.839	0	0	0	0	0	0	0
1:31:03	320.5634234	2551.493348	0.834744965	0.886396255	13.09218962	-6.174585289	-2.780628326	48.6	1002.54873	28.7	2381.146905	9.88131291682493E-324	487.9637724	243.981886	99.839	0	0	0	0	0	0	0
1:31:03	320.5634234	2551.493348	0.834744965	0.886396255	13.09218962	-6.174585289	-2.780628326	48.6	1002.54873	28.7	2381.146905	9.88131291682493E-324	487.9637724	243.981886	99.839	0	0	0	0	0	0	0
1:31:03	176.372551	2569.545383	0.724956777	0.883013604	13.20920135	-6.477534585	-3.102402128	48.6	1002.548827	28.7	2382.005939	9.88131291682493E-324	487.9638544	243.981927	99.839	0	0	0	0	0	0	0
1:31:03	203.5784326	2588.389365	0.631812337	0.728368706	13.32460887	-6.756862134	-3.416497362	48.6	1002.530889	28.7	2382.936441	9.88131291682493E-324	487.9639068	243.9819533	99.839	0	0	0	0	0	0	0
1:31:03	203.5784326	2588.389365	0.631812337	0.728368706	13.32460887	-6.756862134	-3.416497362	48.6	1002.530889	28.7	2382.936441	9.88131291682493E-324	487.9639068	243.9819533	99.839	0	0	0	0	0	0	0
1:31:03	129.4289569	2609.424033	0.584879896	0.849035972	13.44834967	-7.027751766	-3.743398312	48.6	1002.505009	28.7	2384.027402	9.88131291682493E-324	487.9639403	243.9819701	99.839	0	0	0	0	0	0	0
1:31:03	395.0130924	2633.188981	0.442483133	0.689183022	13.58882379	-7.29720113	-4.09725492	48.6	1002.488446	28.7	2385.365497	9.88131291682493E-324	487.9639618	243.9819809	99.839	0	0	0	0	0	0	0
1:31:03	395.0130924	2633.188981	0.442483133	0.689183022	13.58882379	-7.29720113	-4.09725492	48.6	1002.488446	28.7	2385.365497	9.88131291682493E-324	487.9639618	243.9819809	99.839	0	0	0	0	0	0	0
1:31:03	282.1247391	2652.734148	0.436549205	0.646877134	13.71032723	-7.520568723	-4.400323148	48.6	1002.477845	28.7	2386.601918	9.88131291682493E-324	487.9639756	243.9819878	99.839	0	0	0	0	0	0	0
1:31:03	261.668273	2676.254455	0.387471491	0.610641366	13.84624943	-7.720363983	-4.726766815	48.6	1002.471061	28.7	2388.129468	9.88131291682493E-324	487.9639844	243.9819922	99.839	0	0	0	0	0	0	0
1:31:03	300.0592948	2696.382411	0.373861755	0.504490474	13.96631963	-7.873392949	-5.004530762	48.6	1002.466719	28.7	2389.536899	9.88131291682493E-324	487.96399	243.981995	99.839	0	0	0	0	0	0	0
1:31:04	300.0592948	2696.382411	0.373861755	0.504490474	13.96631963	-7.873392949	-5.004530762	48.6	1002.466719	28.7	2389.536899	9.88131291682493E-324	487.96399	243.981995	99.839	0	0	0	0	0	0	0
1:31:04	173.2332286	2716.440703	0.291151523	0.317513903	14.08296456	-7.984651487	-5.264659687	48.6	1002.46394	28.7	2391.018776	9.88131291682493E-324	487.9639936	243.9819968	99.839	0	0	0	0	0	0	0
1:31:04	207.1015463	2738.53145	0.301056975	0.409008898	14.20533732	-8.031496952	-5.5206222	48.6	1002.462162	28.7	2392.700176	9.88131291682493E-324	487.9639959	243.9819979	99.839	0	0	0	0	0	0	0
1:31:04	207.1015463	2738.53145	0.301056975	0.409008898	14.20533732	-8.031496952	-5.5206222	48.6	1002.462162	28.7	2392.700176	9.88131291682493E-324	487.9639959	243.9819979	99.839	0	0	0	0	0	0	0
1:31:04	268.5001097	2759.907768	0.375236464	0.540845695	14.31741589	-7.952318049	-5.745198208	48.6	1002.461024	28.7	2394.424153	9.88131291682493E-324	487.9639974	243.9819987	99.839	0	0	0	0	0	0	0
1:31:04	469.6347902	2780.101732	0.649991337	0.625221245	14.41114617	-7.772603552	-5.923726853	48.6	1002.460295	28.7	2396.036338	9.88131291682493E-324	487.9639983	243.9819992	99.839	0	0	0	0	0	0	0
1:31:04	391.9157457	2801.253028	1.018114456	1.061421597	14.50453355	-7.382186273	-6.071065186	48.6	1002.459829	28.7	2398.082296	9.88131291682493E-324	487.9639989	243.9819995	99.839	0	0	0	0	0	0	0
1:31:04	391.9157457	2801.253028	1.018114456	1.061421597	14.50453355	-7.382186273	-6.071065186	48.6	1002.459829	28.7	2398.082296	9.88131291682493E-324	487.9639989	243.9819995	99.839	0	0	0	0	0	0	0
1:31:04	426.5710373	2819.173018	1.543993252	1.322309822	14.57482147	-6.979599215	-6.167961719	48.6	1002.45953	28.7	2399.94175	9.88131291682493E-324	487.9639993	243.9819997	99.839	0	0	0	0	0	0	0
1:31:04	396.4477038	2835.227292	1.970755681	1.736398286	14.63044574	-6.551663497	-6.2193755	48.6	1002.459339	28.7	2401.78824	9.88131291682493E-324	487.9639996	243.9819998	99.839	0	0	0	0	0	0	0
1:31:04	396.4477038	2835.227292	1.970755681	1.736398286	14.63044574	-6.551663497	-6.2193755	48.6	1002.459339	28.7	2401.78824	9.88131291682493E-324	487.9639996	243.9819998	99.839	0	0	0	0	0	0	0
1:31:04	271.1640505	2847.490587	2.467363636	2.157134903	14.67168527	-6.102984638	-6.22784032	48.6	1002.459217	28.7	2403.707913	9.88131291682493E-324	487.9639997	243.9819999	99.839	0	0	0	0	0	0	0
1:31:04	126.8799923	2858.196735	2.890472727	2.499686338	14.70003858	-5.589110169	-6.183177805	48.6	1002.459139	28.7	2405.872825	9.88131291682493E-324	487.9639998	243.9819999	99.839	0	0	0	0	0	0	0
1:31:04	126.8799923	2858.196735	2.890472727	2.499686338	14.70003858	-5.589110169	-6.183177805	48.6	1002.459139	28.7	2405.872825	9.88131291682493E-324	487.9639998	243.9819999	99.839	0	0	0	0	0	0	0
1:31:04	69.32431507	2865.632791	3.342222545	3.011839256	14.71638469	-5.085710508	-6.102473795	48.6	1002.459089	28.7	2408.006568	9.88131291682493E-324	487.9639999	243.9819999	99.839	0	0	0	0	0	0	0
1:31:04	68.93392164	2872.588066	3.629662429	3.431057124	14.7234862	-4.614734725	-6.000583229	48.6	1002.459057	28.7	2409.976003	9.88131291682493E-324	487.9639999	243.982	99.839	0	0	0	0	0	0	0
1:31:04	68.93392164	2872.588066	3.629662429	3.431057124	14.7234862	-4.614734725	-6.000583229	48.6	1002.459057	28.7	2409.976003	9.88131291682493E-324	487.9639999	243.982	99.839	0	0	0	0	0	0	0
1:31:04	-135.0384101	2874.729202	3.963063955	3.681036559	14.71599117	-4.076710224	-5.830573266	48.6	1002.459036	28.7	2412.319962	9.88131291682493E-324	487.964	243.982	99.839	0	0	0	0	0	0	0
1:31:04	-171.7497425	2875.934809	4.232960931	3.996743398	14.70275435	-3.598854543	-5.656726891	48.6	1002.459023	28.7	2414.411976	9.88131291682493E-324	487.964	243.982	99.839	0	0	0	0	0	0	0
1:31:04	-87.9071152	2876.135198	4.575854996	4.372835775	14.68276278	-3.124266908	-5.45558521	48.6	1002.459015	28.7	2416.501944	9.88131291682493E-324	487.964	243.982	99.839	0	0	0	0	0	0	0
1:31:04	-87.9071152	2876.135198	4.575854996	4.372835775	14.68276278	-3.124266908	-5.45558521	48.6	1002.459015	28.7	2416.501944	9.88131291682493E-324	487.964	243.982	99.839	0	0	0	0	0	0	0
1:31:04	-194.3062337	2874.543407	4.913467197	4.732614896	14.65312818	-2.629970821	-5.211534534	48.6	1002.45901	28.7	2418.727804	9.88131291682493E-324	487.964	243.982	99.839	0	0	0	0	0	0	0
1:31:04	-143.4369896	2872.54554	5.177699006	4.999513533	14.61760204	-2.159901325	-4.952822102	48.6	1002.530206	28.7	2420.885715	9.88131291682493E-324	487.964	243.982	99.839	0	0	0	0	0	0	0
1:31:04	-211.5367933	2868.816826	5.398247364	5.142848661	14.5815453	-1.749256848	-4.707446145	48.6	1002.632732	28.7	2422.812298	9.88131291682493E-324	487.964	243.982	99.839	0	0	0	0	0	0	0
1:31:04	-211.5367933	2868.816826	5.398247364	5.142848661	14.5815453	-1.749256848	-4.707446145	48.6	1002.632732	28.7	2422.812298	9.88131291682493E-324	487.964	243.982	99.839	0	0	0	0	0	0	0
1:31:04	-243.3425077	2862.985529	5.603118313	5.344503143	14.52974899	-1.271764383	-4.392325533	48.62	1002.698348	28.7	2425.05867	9.88131291682493E-324	488.1138	244.0568	99.8392	0	0	0	0	0	0	0
1:31:04	-202.0252849	2857.889618	5.85147572	5.665562012	14.47967936	-0.856849205	-4.105008341	48.6488	1002.740343	28.7	2427.018789	9.88131291682493E-324	488.329512	244.164512	99.839488	0	0	0	0	0	0	0
1:31:04	-202.0252849	2857.889618	5.85147572	5.665562012	14.47967936	-0.856849205	-4.105008341	48.6488	1002.740343	28.7	2427.018789	9.88131291682493E-324	488.329512	244.164512	99.839488	0	0	0	0	0	0	0
1:31:04	-121.9660624	2850.360636	6.126504461	5.806919687	14.41355479	-0.396263491	-3.754965338	48.667232	1002.76722	28.7	2429.239745	9.88131291682493E-324	488.4675677	244.2334477	99.83967232	0	0	0	0	0	0	0
1:31:04	-16.66171992	2843.373807	6.264562855	5.8515886	14.35299506	-0.001048634	-3.442337817	48.67902848	1002.78442	28.7	2431.156317	9.88131291682493E-324	488.5559233	244.2775665	99.83979028	0	0	0	0	0	0	0
1:31:05	101.9770193	2836.417396	6.648040227	6.255736704	14.28803684	0.362448874	-3.138736203	48.68657823	1002.795429	28.7	2432.942323	9.88131291682493E-324	488.6124709	244.3058026	99.83986578	0	0	0	0	0	0	0
1:31:05	101.9770193	2836.417396	6.648040227	6.255736704	14.28803684	0.362448874	-3.138736203	48.68657823	1002.795429	28.7	2432.942323	9.88131291682493E-324	488.6124709	244.3058026	99.83986578	0	0	0	0	0	0	0
1:31:05	-46.07154768	2824.541974	6.961385745	6.633471491	14.20938358	0.737167279	-2.78947117	48.69141007	1002.802475	28.7	2434.896247	9.88131291682493E-324	488.6486614	244.3238736	99.8399141	0	0	0	0	0	0	0
1:31:05	-406.1867505	2812.522823	7.207446877	6.618741754	14.13216549	1.068307059	-2.463181549	48.69450244	1002.806984	28.7	2436.664438	9.88131291682493E-324	488.6718233	244.3354391	99.83994502	0	0	0	0	0	0	0
1:31:05	-406.1867505	2812.522823	7.207446877	6.618741754	14.13216549	1.068307059	-2.463181549	48.69450244	1002.806984	28.7	2436.664438	9.88131291682493E-324	488.6718233	244.3354391	99.83994502	0	0	0	0	0	0	0
1:31:05	-369.7765603	2800.433447	7.304606001	6.810834723	14.04990591	1.383356518	-2.141316191	48.69648156	1002.80987	28.7	2438.34808	9.88131291682493E-324	488.6866469	244.342841	99.83996482	0	0	0	0	0	0	0
1:31:05	-392.2153186	2786.430166	7.473947841	6.823854222	13.95681978	1.697588171	-1.796282362	48.6977482	1002.811717	28.7	2440.079571	9.88131291682493E-324	488.696134	244.3475783	99.83997748	0	0	0	0	0	0	0
1:31:05	-392.2153186	2786.430166	7.473947841	6.823854222	13.95681978	1.697588171	-1.796282362	48.6977482	1002.811717	28.7	2440.079571	9.88131291682493E-324	488.696134	244.3475783	99.83997748	0	0	0	0	0	0	0
1:31:05	-355.1299239	2772.063266	7.533966618	7.019186702	13.86800466	1.98217643	-1.466700712	48.69855885	1002.812899	28.7	2441.682366	9.88131291682493E-324	488.7022058	244.3506101	99.83998559	0	0	0	0	0	0	0
1:31:05	-320.7322313	2758.48197	7.610938636	6.99383949	13.78564298	2.225712915	-1.170608456	48.69907766	1002.813655	28.7	2443.083834	9.88131291682493E-324	488.7060917	244.3525505	99.83999078	0	0	0	0	0	0	0
1:31:05	-320.7322313	2758.48197	7.610938636	6.99383949	13.78564298	2.225712915	-1.170608456	48.69907766	1002.813655	28.7	2443.083834	9.88131291682493E-324	488.7060917	244.3525505	99.83999078	0	0	0	0	0	0	0
1:31:05	-354.484588	2742.548741	7.695880727	7.044777273	13.68477151	2.484896266	-0.831069412	48.6994097	1002.814139	28.7	2444.622854	9.88131291682493E-324	488.7085787	244.3537923	99.8399941	0	0	0	0	0	0	0
1:31:05	-309.6892163	2728.009554	7.821723665	7.147617455	13.59469377	2.70365361	-0.534124423	48.69962221	1002.814449	28.7	2445.938706	9.88131291682493E-324	488.7101704	244.3545871	99.83999622	0	0	0	0	0	0	0
1:31:05	-309.6892163	2728.009554	7.821723665	7.147617455	13.59469377	2.70365361	-0.534124423	48.69962221	1002.814449	28.7	2445.938706	9.88131291682493E-324	488.7101704	244.3545871	99.83999622	0	0	0	0	0	0	0
1:31:05	-528.5387785	2712.564755	7.832383146	7.250075171	13.50660401	2.90637831	-0.244279631	48.69975821	1002.814647	28.7	2447.181012	9.88131291682493E-324	488.711189	244.3550957	99.83999758	0	0	0	0	0	0	0
1:31:05	-532.8281782	2697.425643	8.094165213	7.67036811	13.41018657	3.066722119	0.054661036	48.69984526	1002.814774	28.7	2448.424808	9.88131291682493E-324	488.711841	244.3554213	99.83999845	0	0	0	0	0	0	0
1:31:05	-532.8281782	2697.425643	8.094165213	7.67036811	13.41018657	3.066722119	0.054661036	48.69984526	1002.814774	28.7	2448.424808	9.88131291682493E-324	488.711841	244.3554213	99.83999845	0	0	0	0	0	0	0
1:31:05	-289.6007541	2684.220612	8.227425736	7.72183559	13.3210394	3.151782156	0.330783063	48.69990096	1002.814856	28.7	2449.570997	9.88131291682493E-324	488.7122582	244.3556296	99.83999901	0	0	0	0	0	0	0
1:31:05	-289.6007541	2684.220612	8.227425736	7.72183559	13.3210394	3.151782156	0.330783063	48.69990096	1002.814856	28.7	2449.570997	9.88131291682493E-324	488.7122582	244.3556296	99.83999901	0	0	0	0	0	0	0
1:31:05	-521.7027226	2669.084111	8.072112471	7.850214778	13.24270522	3.17750058	0.57238116	48.69993662	1002.814908	28.7	2450.579558	9.88131291682493E-324	488.7125253	244.3557629	99.83999937	0	0	0	0	0	0	0
1:31:05	-336.6944625	2653.735071	7.986751982	7.671377458	13.15881134	3.161000371	0.815323943	48.69995944	1002.814941	28.7	2451.619877	9.88131291682493E-324	488.7126962	244.3558483	99.83999959	0	0	0	0	0	0	0
1:31:05	-336.6944625	2653.735071	7.986751982	7.671377458	13.15881134	3.161000371	0.815323943	48.69995944	1002.814941	28.7	2451.619877	9.88131291682493E-324	488.7126962	244.3558483	99.83999959	0	0	0	0	0	0	0
1:31:05	-337.299816	2638.209166	7.863681268	7.530321573	13.07751926	3.121960237	1.038607323	48.69997404	1002.814962	28.7	2452.606801	9.88131291682493E-324	488.7128055	244.3559029	99.83999974	0	0	0	0	0	0	0
1:31:05	-383.1686022	2622.967946	7.669436012	7.338605807	13.00473232	3.070374552	1.230148687	48.69998338	1002.717176	28.7	2453.478233	9.88131291682493E-324	488.7128756	244.3559379	99.83999983	0	0	0	0	0	0	0
1:31:05	-383.1686022	2622.967946	7.669436012	7.338605807	13.00473232	3.070374552	1.230148687	48.69998338	1002.717176	28.7	2453.478233	9.88131291682493E-324	488.7128756	244.3559379	99.83999983	0	0	0	0	0	0	0
1:31:05	-451.1370654	2609.612725	7.578479047	7.280707716	12.94162869	3.020679713	1.38969516	48.69998937	1002.576352	28.7	2454.225389	9.88131291682493E-324	488.7129204	244.3559602	99.83999989	0	0	0	0	0	0	0
1:31:05	-350.1279219	2597.173944	7.45250659	7.216172938	12.87628236	2.968035016	1.541724902	48.69999319	1002.486226	28.7	2454.974769	9.88131291682493E-324	488.712949	244.3559745	99.83999993	0	0	0	0	0	0	0
1:31:05	-256.97903	2586.382924	7.354444218	7.019150681	12.82138071	2.920382411	1.663703937	48.69999564	1002.428544	28.7	2455.594772	9.88131291682493E-324	488.7129674	244.3559837	99.83999996	0	0	0	0	0	0	0
1:31:05	-256.97903	2586.382924	7.354444218	7.019150681	12.82138071	2.920382411	1.663703937	48.69999564	1002.428544	28.7	2455.594772	9.88131291682493E-324	488.7129674	244.3559837	99.83999996	0	0	0	0	0	0	0
1:31:05	-204.4421392	2575.377312	7.245964299	7.030456436	12.76940365	2.869324743	1.76961052	48.69999721	1002.391628	28.7	2456.156214	9.88131291682493E-324	488.7129791	244.3559896	99.83999997	0	0	0	0	0	0	0
1:31:05	-181.4230091	2567.641359	7.237817152	6.909452119	12.72065834	2.833207835	1.859870733	48.69999822	1002.368002	28.7	2456.655377	9.88131291682493E-324	488.7129866	244.3559933	99.83999998	0	0	0	0	0	0	0
1:31:06	-89.59900582	2557.41263	7.096602977	6.740409356	12.66866134	2.783653015	1.943357269	48.69999886	1002.352881	28.7	2457.144081	9.88131291682493E-324	488.7129914	244.3559957	99.83999999	0	0	0	0	0	0	0
1:31:06	-89.59900582	2557.41263	7.096602977	6.740409356	12.66866134	2.783653015	1.943357269	48.69999886	1002.352881	28.7	2457.144081	9.88131291682493E-324	488.7129914	244.3559957	99.83999999	0	0	0	0	0	0	0
1:31:06	-68.38912372	2546.868963	7.094225905	6.778781988	12.61818326	2.731897929	2.013988652	48.69999927	1002.343204	28.7	2457.574212	9.88131291682493E-324	488.7129945	244.3559973	99.83999999	0	0	0	0	0	0	0
1:31:06	-17.62559918	2536.526616	6.885784579	6.693420472	12.56939728	2.680814675	2.076952737	48.69999953	1002.337011	28.7	2457.977976	9.88131291682493E-324	488.7129965	244.3559983	99.84	0	0	0	0	0	0	0
1:31:06	-17.62559918	2536.526616	6.885784579	6.693420472	12.56939728	2.680814675	2.076952737	48.69999953	1002.337011	28.7	2457.977976	9.88131291682493E-324	488.7129965	244.3559983	99.84	0	0	0	0	0	0	0
1:31:06	-48.54186348	2528.055075	6.880422131	6.428269102	12.52449426	2.638961392	2.128769752	48.6999997	1002.333047	28.7	2458.325744	9.88131291682493E-324	488.7129978	244.3559989	99.84	0	0	0	0	0	0	0
1:31:06	-294.3585526	2519.739328	6.818430164	6.441612225	12.48955633	2.597695291	2.169772641	48.69999981	1002.33051	28.7	2458.612396	9.88131291682493E-324	488.7129986	244.3559993	99.84	0	0	0	0	0	0	0
1:31:06	-178.8465137	2512.22433	6.685195305	6.267111824	12.45055605	2.560324986	2.20757449	48.69999988	1002.328886	28.7	2458.894094	9.88131291682493E-324	488.7129991	244.3559995	99.84	0	0	0	0	0	0	0
1:31:06	-112.8904488	2506.182691	6.549684995	6.054711568	12.41875587	2.530287991	2.236847674	48.69999992	1002.327847	28.7	2459.12258	9.88131291682493E-324	488.7129994	244.3559997	99.84	0	0	0	0	0	0	0
1:31:06	-112.8904488	2506.182691	6.549684995	6.054711568	12.41875587	2.530287991	2.236847674	48.69999992	1002.327847	28.7	2459.12258	9.88131291682493E-324	488.7129994	244.3559997	99.84	0	0	0	0	0	0	0
1:31:06	-26.4530472	2500.563162	6.458198397	6.111095403	12.39120376	2.502224314	2.260822511	48.69999995	1002.327182	28.7	2459.320291	9.88131291682493E-324	488.7129996	244.3559998	99.84	0	0	0	0	0	0	0
1:31:06	-26.4530472	2500.563162	6.458198397	6.111095403	12.39120376	2.502224314	2.260822511	48.69999995	1002.327182	28.7	2459.320291	9.88131291682493E-324	488.7129996	244.3559998	99.84	0	0	0	0	0	0	0
1:31:06	28.11076979	2495.227984	6.466046974	6.046261058	12.36213041	2.475663561	2.280926407	48.69999997	1002.326757	28.7	2459.500746	9.88131291682493E-324	488.7129998	244.3559999	99.84	0	0	0	0	0	0	0
1:31:06	-44.81670733	2490.50675	6.483550063	6.041407077	12.33632346	2.452104679	2.297072901	48.69999998	1002.326484	28.7	2459.655918	9.88131291682493E-324	488.7129998	244.3559999	99.84	0	0	0	0	0	0	0
1:31:06	-37.19537269	2486.4496	6.417552041	6.148220529	12.31620701	2.431666995	2.309166656	48.69999999	1002.32631	28.7	2459.781267	9.88131291682493E-324	488.7129999	244.356	99.84	0	0	0	0	0	0	0
1:31:06	-37.19537269	2486.4496	6.417552041	6.148220529	12.31620701	2.431666995	2.309166656	48.69999999	1002.32631	28.7	2459.781267	9.88131291682493E-324	488.7129999	244.356	99.84	0	0	0	0	0	0	0
1:31:06	57.88740148	2481.903584	6.367753306	6.189101139	12.29369249	2.408906877	2.31850666	48.69999999	1002.326198	28.7	2459.892611	9.88131291682493E-324	488.7129999	244.356	99.84	0	0	0	0	0	0	0
1:31:06	98.93437694	2479.266054	6.343442116	6.178104729	12.27588319	2.395700401	2.325364262	48.69999999	1002.326127	28.7	2459.980591	9.88131291682493E-324	488.713	244.356	99.84	0	0	0	0	0	0	0
1:31:06	86.44288124	2475.572794	6.370802954	5.961267026	12.26088524	2.377288257	2.329913128	48.7	1002.326081	28.7	2460.050898	9.88131291682493E-324	488.713	244.356	99.84	0	0	0	0	0	0	0
1:31:06	86.44288124	2475.572794	6.370802954	5.961267026	12.26088524	2.377288257	2.329913128	48.7	1002.326081	28.7	2460.050898	9.88131291682493E-324	488.713	244.356	99.84	0	0	0	0	0	0	0
1:31:06	-22.202836	2472.824268	6.320233891	6.069450897	12.24588656	2.363544484	2.333184402	48.7	1002.326052	28.7	2460.110815	9.88131291682493E-324	488.713	244.356	99.84	0	0	0	0	0	0	0
1:31:06	-79.61801504	2468.346892	6.39742969	6.028928574	12.2282874	2.34114847	2.333998017	48.7	1002.326033	28.7	2459.967082	9.88131291682493E-324	488.713	244.356	99.84	0	0	0	0	0	0	0
1:31:06	-79.61801504	2468.346892	6.39742969	6.028928574	12.2282874	2.34114847	2.333998017	48.7	1002.326033	28.7	2459.967082	9.88131291682493E-324	488.713	244.356	99.84	0	0	0	0	0	0	0
1:31:06	-115.1673296	2465.779131	6.319035002	5.865794287	12.21198393	2.328295021	2.333998731	48.7	1003.798061	28.7	2459.732532	9.88131291682493E-324	488.713	244.356	99.84	0	0	0	0	0	0	0
1:31:06	1.292909039	2462.832244	6.284782401	5.999348344	12.19694972	2.313668813	2.332159188	48.7	1004.740159	28.7	2457.685101	9.88131291682493E-324	488.713	244.356	99.84	0	0	0	0	0	0	0
1:31:06	51.44162178	2458.969316	6.188140737	6.07566294	12.18228782	2.29434804	2.32918188	48.772	1005.343102	28.7	2454.621744	9.88131291682493E-324	489.96004	244.97952	99.84108	0	0	0	0	0	0	0
1:31:06	51.44162178	2458.969316	6.188140737	6.07566294	12.18228782	2.29434804	2.32918188	48.772	1005.343102	28.7	2454.621744	9.88131291682493E-324	489.96004	244.97952	99.84108	0	0	0	0	0	0	0
1:31:06	-64.07436206	2456.432642	6.173690071	6.170144282	12.1693042	2.281702746	2.325836403	48.81808	1005.728985	28.7	2452.666836	9.88131291682493E-324	490.7581456	245.3785728	99.8417712	0	0	0	0	0	0	0
1:31:06	4.503848283	2453.169611	6.108521646	6.14833234	12.15379469	2.265369757	2.320455298	48.8475712	1005.975951	28.7	2450.034095	9.88131291682493E-324	491.2689332	245.6339666	99.84221357	0	0	0	0	0	0	0
1:31:06	4.503848283	2453.169611	6.108521646	6.14833234	12.15379469	2.265369757	2.320455298	48.8475712	1005.975951	28.7	2450.034095	9.88131291682493E-324	491.2689332	245.6339666	99.84221357	0	0	0	0	0	0	0
1:31:07	-123.1339771	2449.193151	6.139253853	5.740692698	12.1394686	2.245356645	2.314811391	48.86644557	1006.134008	28.7	2446.973621	9.88131291682493E-324	491.5958372	245.7974186	99.84249668	0	0	0	0	0	0	0
1:31:07	163.9657747	2448.019097	6.136522466	5.571403327	12.12425991	2.239548253	2.30827929	48.87852516	1006.235165	28.7	2443.351717	9.88131291682493E-324	491.8050558	245.9020279	99.84267788	0	0	0	0	0	0	0
1:31:07	-39.66518422	2445.310502	6.275334378	5.701058129	12.10948634	2.226110882	2.301818746	48.8862561	1006.299906	28.7	2439.705579	9.88131291682493E-324	491.9389557	245.9689779	99.84279384	0	0	0	0	0	0	0
1:31:07	-39.66518422	2445.310502	6.275334378	5.701058129	12.10948634	2.226110882	2.301818746	48.8862561	1006.299906	28.7	2439.705579	9.88131291682493E-324	491.9389557	245.9689779	99.84279384	0	0	0	0	0	0	0
1:31:07	-305.0232379	2440.036681	6.023934002	5.610157203	12.09283126	2.199670964	2.293283997	48.89120391	1006.34134	28.7	2436.449531	9.88131291682493E-324	492.0246517	246.0118258	99.84286806	0	0	0	0	0	0	0
1:31:07	-152.9980723	2437.877556	6.102397761	5.81726061	12.077932	2.188949417	2.285181758	48.8943705	1006.367857	28.7	2433.87014	9.88131291682493E-324	492.0794971	246.0392485	99.84291556	0	0	0	0	0	0	0
1:31:07	-3.457886244	2434.963596	6.034454567	5.84924679	12.06235648	2.174287627	2.275076325	48.89639712	1006.384829	28.7	2431.433729	9.88131291682493E-324	492.1145981	246.0567991	99.84294596	0	0	0	0	0	0	0
1:31:07	-3.457886244	2434.963596	6.034454567	5.84924679	12.06235648	2.174287627	2.275076325	48.89639712	1006.384829	28.7	2431.433729	9.88131291682493E-324	492.1145981	246.0567991	99.84294596	0	0	0	0	0	0	0
1:31:07	132.6491528	2432.831941	5.930810923	5.714157946	12.04798815	2.163704081	2.265768848	48.89769416	1006.39569	28.7	2429.225427	9.88131291682493E-324	492.1370628	246.0680314	99.84296541	0	0	0	0	0	0	0
1:31:07	244.0692978	2430.776762	5.884998991	5.654981085	12.03215242	2.153490612	2.256412063	48.89852426	1006.402642	28.7	2426.859593	9.88131291682493E-324	492.1514402	246.0752201	99.84297786	0	0	0	0	0	0	0
1:31:07	244.0692978	2430.776762	5.884998991	5.654981085	12.03215242	2.153490612	2.256412063	48.89852426	1006.402642	28.7	2426.859593	9.88131291682493E-324	492.1514402	246.0752201	99.84297786	0	0	0	0	0	0	0
1:31:07	110.7785906	2427.483208	5.891839354	5.681227895	12.01733755	2.137113992	2.24666372	48.89905553	1006.407091	28.7	2424.97622	9.88131291682493E-324	492.1606417	246.0798209	99.84298583	0	0	0	0	0	0	0
1:31:07	110.7785906	2427.483208	5.891839354	5.681227895	12.01733755	2.137113992	2.24666372	48.89905553	1006.407091	28.7	2424.97622	9.88131291682493E-324	492.1606417	246.0798209	99.84298583	0	0	0	0	0	0	0
1:31:07	224.898258	2425.994053	5.885817187	5.816945853	12.00165603	2.129592955	2.235904781	48.89939554	1006.409938	28.7	2422.851021	9.88131291682493E-324	492.1665307	246.0827654	99.84299093	0	0	0	0	0	0	0
1:31:07	185.1604451	2421.823234	5.853722999	5.620205346	11.98817986	2.108699491	2.22341906	48.89961314	1006.41176	28.7	2419.277093	9.88131291682493E-324	492.1702996	246.0846498	99.8429942	0	0	0	0	0	0	0
1:31:07	185.1604451	2421.823234	5.853722999	5.620205346	11.98817986	2.108699491	2.22341906	48.89961314	1006.41176	28.7	2419.277093	9.88131291682493E-324	492.1702996	246.0846498	99.8429942	0	0	0	0	0	0	0
1:31:07	128.4986849	2419.70143	5.88322272	5.622331421	11.97487511	2.097967674	2.212028198	48.89975241	1006.412927	28.7	2416.85974	9.88131291682493E-324	492.1727118	246.0858559	99.84299629	0	0	0	0	0	0	0
1:31:07	115.3827183	2416.238475	5.807462541	5.49565211	11.96212007	2.080739312	2.200818047	48.89984154	1006.413673	28.7	2413.622593	9.88131291682493E-324	492.1742555	246.0866278	99.84299762	0	0	0	0	0	0	0
1:31:07	115.3827183	2416.238475	5.807462541	5.49565211	11.96212007	2.080739312	2.200818047	48.89984154	1006.413673	28.7	2413.622593	9.88131291682493E-324	492.1742555	246.0866278	99.84299762	0	0	0	0	0	0	0
1:31:07	-16.34338028	2413.056024	5.886816026	5.61589735	11.94811684	2.064793159	2.18872355	48.89989859	1006.414151	28.7	2411.38186	9.88131291682493E-324	492.1752435	246.0871218	99.84299848	0	0	0	0	0	0	0
1:31:07	-16.34338028	2413.056024	5.886816026	5.61589735	11.94811684	2.064793159	2.18872355	48.89989859	1006.414151	28.7	2411.38186	9.88131291682493E-324	492.1752435	246.0871218	99.84299848	0	0	0	0	0	0	0
1:31:07	50.27947662	2411.337855	5.875562257	5.692854304	11.93575478	2.056267622	2.177263072	48.8999351	1006.414456	28.7	2409.41747	9.88131291682493E-324	492.1758759	246.0874379	99.84299903	0	0	0	0	0	0	0
1:31:07	-139.434175	2408.314707	5.857959844	5.614066755	11.92540306	2.041131278	2.165048366	48.89995846	1006.414652	28.7	2407.085661	9.88131291682493E-324	492.1762806	246.0876403	99.84299938	0	0	0	0	0	0	0
1:31:07	-139.434175	2408.314707	5.857959844	5.614066755	11.92540306	2.041131278	2.165048366	48.89995846	1006.414652	28.7	2407.085661	9.88131291682493E-324	492.1762806	246.0876403	99.84299938	0	0	0	0	0	0	0
1:31:07	-32.01727198	2407.120653	5.8336143	5.517842723	11.91553796	2.035164018	2.152870954	48.89997342	1004.690017	28.7	2404.839223	9.88131291682493E-324	492.1765396	246.0877698	99.8429996	0	0	0	0	0	0	0
1:31:07	-32.01727198	2407.120653	5.8336143	5.517842723	11.91553796	2.035164018	2.152870954	48.89997342	1004.690017	28.7	2404.839223	9.88131291682493E-324	492.1766316	246.0878158	99.84299968	0	0	0	0	0	0	0
1:31:07	-155.1509341	2405.297338	5.800393152	5.328019343	11.90758429	2.026144972	2.141677411	48.89998299	1003.586251	28.7	2403.045823	9.88131291682493E-324	492.1767053	246.0878527	99.84299974	0	0	0	0	0	0	0
1:31:07	-72.3014778	2404.530896	5.842451617	5.362092379	11.89925395	2.022132782	2.131313543	48.97198911	1002.879841	28.7	2401.593327	9.88131291682493E-324	492.1768114	246.0879057	99.84299984	0	0	0	0	0	0	0
1:31:07	-121.9137058	2402.415574	5.741529035	5.264979123	11.88988253	2.01144498	2.120320667	49.01807303	1002.427738	28.7	2400.528729	9.88131291682493E-324	492.1768793	246.0879396	99.8429999	0	0	0	0	0	0	0
1:31:07	-121.9137058	2402.415574	5.741529035	5.264979123	11.88988253	2.01144498	2.120320667	49.01807303	1002.427738	28.7	2400.528729	9.88131291682493E-324	492.1768793	246.0879396	99.8429999	0	0	0	0	0	0	0
1:31:07	-17.39501171	2401.253887	5.673178582	5.303586639	11.88128482	2.005564787	2.109925227	49.04756674	1002.138392	28.7	2398.538907	9.88131291682493E-324	492.1769228	246.0879614	99.84299993	0	0	0	0	0	0	0
1:31:07	-17.39501171	2401.253887	5.673178582	5.303586639	11.88128482	2.005564787	2.109925227	49.04756674	1002.138392	28.7	2398.538907	9.88131291682493E-324	492.1769228	246.0879614	99.84299993	0	0	0	0	0	0	0
1:31:08	-180.1667275	2398.537368	5.640234293	5.255015449	11.87302228	1.992121464	2.099072145	49.06644271	1001.953211	28.7	2396.64958	9.88131291682493E-324	492.1769506	246.0879753	99.84299996	0	0	0	0	0	0	0
1:31:08	-96.3848256	2397.326435	5.689509947	5.315329887	11.86345426	1.986117737	2.089126173	49.07852334	1001.834695	28.7	2394.375251	9.88131291682493E-324	492.1769684	246.0879842	99.84299997	0	0	0	0	0	0	0
1:31:08	-90.65104838	2396.100279	5.734126366	5.500491128	11.85609073	1.980075352	2.080360751	49.08625494	1001.758845	28.7	2392.926081	9.88131291682493E-324	492.1769797	246.0879899	99.84299998	0	0	0	0	0	0	0
1:31:08	-90.65104838	2396.100279	5.734126366	5.500491128	11.85609073	1.980075352	2.080360751	49.08625494	1001.758845	28.7	2392.926081	9.88131291682493E-324	492.1769797	246.0879899	99.84299998	0	0	0	0	0	0	0
1:31:08	-166.575271	2393.840658	5.772200874	5.435994322	11.84957807	1.968768225	2.07011088	49.09120316	1001.710301	28.7	2390.634612	9.88131291682493E-324	492.176987	246.0879935	99.84299999	0	0	0	0	0	0	0
1:31:08	-219.2592934	2392.072541	5.82708856	5.577716366	11.84300996	1.959931664	2.060990964	49.09437002	1001.679232	28.7	2388.709872	9.88131291682493E-324	492.1769917	246.0879959	99.84299999	0	0	0	0	0	0	0
1:31:08	-219.2592934	2392.072541	5.82708856	5.577716366	11.84300996	1.959931664	2.060990964	49.09437002	1001.679232	28.7	2388.709872	9.88131291682493E-324	492.1769917	246.0879959	99.84299999	0	0	0	0	0	0	0
1:31:08	-378.6598278	2389.860426	5.708816678	5.393818474	11.83716638	1.948956265	2.052234217	49.09639681	1001.659349	28.7	2387.432318	9.88131291682493E-324	492.1769947	246.0879973	99.843	0	0	0	0	0	0	0
1:31:08	-211.6272898	2390.304273	5.783842674	5.413523823	11.83162648	1.95429201	2.044549899	49.09769396	1001.646623	28.7	2386.579843	9.88131291682493E-324	492.1769966	246.0879983	99.843	0	0	0	0	0	0	0
1:31:08	-211.6272898	2390.304273	5.783842674	5.413523823	11.83162648	1.95429201	2.044549899	49.09769396	1001.646623	28.7	2386.579843	9.88131291682493E-324	492.1769966	246.0879983	99.843	0	0	0	0	0	0	0
1:31:08	-181.4102655	2389.421495	5.772699311	5.325375247	11.82480095	1.948746886	2.035791935	49.09852413	1001.638479	28.7	2385.67418	9.88131291682493E-324	492.1769978	246.0879989	99.843	0	0	0	0	0	0	0
1:31:08	-262.7968099	2388.445677	5.745647559	5.314600158	11.81803261	1.943078007	2.028426838	49.09905545	1001.633266	28.7	2385.099915	9.88131291682493E-324	492.1769986	246.0879993	99.843	0	0	0	0	0	0	0
1:31:08	-262.7968099	2388.445677	5.745647559	5.314600158	11.81803261	1.943078007	2.028426838	49.09905545	1001.633266	28.7	2385.099915	9.88131291682493E-324	492.1769986	246.0879993	99.843	0	0	0	0	0	0	0
1:31:08	-116.5221183	2387.994193	5.674134438	5.225424101	11.81334087	1.940449925	2.021393177	49.09939549	1001.629931	28.7	2384.139346	9.88131291682493E-324	492.1769991	246.0879996	99.843	0	0	0	0	0	0	0
1:31:08	37.73908427	2386.549364	5.66760604	5.241631425	11.80725816	1.932967952	2.013251633	49.09961311	1001.627796	28.7	2382.674461	9.88131291682493E-324	492.1769994	246.0879997	99.843	0	0	0	0	0	0	0
1:31:08	17.94017393	2385.216673	5.597027866	5.325284112	11.80140522	1.926059489	2.005881045	49.09975239	1001.626429	28.7	2381.741775	9.88131291682493E-324	492.1769996	246.0879998	99.843	0	0	0	0	0	0	0
1:31:08	17.94017393	2385.216673	5.597027866	5.325284112	11.80140522	1.926059489	2.005881045	49.09975239	1001.626429	28.7	2381.741775	9.88131291682493E-324	492.1769996	246.0879998	99.843	0	0	0	0	0	0	0
1:31:08	17.14483132	2384.387111	5.618057834	5.360301832	11.79657934	1.910678073	1.998323869	49.09984153	1001.625555	28.7	2380.333216	9.88131291682493E-324	492.1769998	246.0879999	99.843	0	0	0	0	0	0	0
1:31:08	17.14483132	2384.387111	5.618057834	5.360301832	11.79657934	1.910678073	1.998323869	49.09984153	1001.625555	28.7	2380.333216	9.88131291682493E-324	492.1769998	246.0879999	99.843	0	0	0	0	0	0	0
1:31:08	-85.83962796	2382.235271	5.510517014	5.153913172	11.79185078	1.810273967	1.984247276	49.09989858	1001.624995	28.7	2379.412458	9.88131291682493E-324	492.1769999	246.0879999	99.843	0	0	0	0	0	0	0
1:31:08	-24.09756189	2381.706413	5.386690889	5.06762443	11.7914645	1.599975339	1.952838257	49.09993509	1001.624637	28.7	2378.622973	9.88131291682493E-324	492.1769999	246.088	99.843	0	0	0	0	0	0	0
1:31:08	-24.09756189	2381.706413	5.386690889	5.06762443	11.7914645	1.599975339	1.952838257	49.09993509	1001.624637	28.7	2378.622973	9.88131291682493E-324	492.1769999	246.088	99.843	0	0	0	0	0	0	0
1:31:08	-23.12651961	2380.311904	5.311962169	5.003239635	11.79445728	1.338024217	1.908016484	49.09995846	1001.624408	28.7	2377.472303	9.88131291682493E-324	492.1769999	246.088	99.843	0	0	0	0	0	0	0
1:31:08	-140.2889326	2378.452219	5.000935788	4.769673367	11.80301266	1.020575499	1.84305055	49.09997341	1002.133301	28.7	2376.449754	9.88131291682493E-324	492.177	246.088	99.843	0	0	0	0	0	0	0
1:31:08	-140.2889326	2378.452219	5.000935788	4.769673367	11.80301266	1.020575499	1.84305055	49.09997341	1002.133301	28.7	2376.449754	9.88131291682493E-324	492.177	246.088	99.843	0	0	0	0	0	0	0
1:31:08	-201.5113568	2378.6881	4.914638904	4.528590955	11.8172481	0.637568319	1.742752352	49.09998298	1002.458993	28.7	2374.577922	9.88131291682493E-324	492.177	246.088	99.843	0	0	0	0	0	0	0
1:31:08	-105.2535084	2379.497704	4.655728899	4.301178211	11.83819878	0.243803724	1.622201505	48.99198911	1002.667435	28.7	2373.39591	9.88131291682493E-324	491.45556	245.72728	99.84228	0	0	0	0	0	0	0
1:31:08	-105.2535084	2379.497704	4.655728899	4.301178211	11.83819878	0.243803724	1.622201505	48.99198911	1002.667435	28.7	2373.39591	9.88131291682493E-324	491.45556	245.72728	99.84228	0	0	0	0	0	0	0
1:31:08	-60.42572536	2382.298531	4.472586495	4.146314055	11.86836722	-0.183125616	1.464168963	48.92287303	1002.800839	28.7	2372.665863	9.88131291682493E-324	490.9938384	245.4964192	99.8418192	0	0	0	0	0	0	0
1:31:08	-60.42572536	2382.298531	4.472586495	4.146314055	11.86836722	-0.183125616	1.464168963	48.92287303	1002.800839	28.7	2372.665863	9.88131291682493E-324	490.9938384	245.4964192	99.8418192	0	0	0	0	0	0	0
1:31:08	-39.87954423	2385.07518	4.186415357	3.855120995	11.90359502	-0.607080395	1.290908137	48.87863874	1002.886217	28.7	2372.228912	9.88131291682493E-324	490.6983366	245.3486683	99.84152429	0	0	0	0	0	0	0
1:31:09	82.95529169	2390.400755	3.982505828	3.531437437	11.94830081	-1.057451453	1.080981207	48.85032879	1002.940859	28.7	2371.998624	9.88131291682493E-324	490.5092154	245.2541077	99.84133554	0	0	0	0	0	0	0
1:31:09	82.95529169	2390.400755	3.982505828	3.531437437	11.94830081	-1.057451453	1.080981207	48.85032879	1002.940859	28.7	2371.998624	9.88131291682493E-324	490.5092154	245.2541077	99.84133554	0	0	0	0	0	0	0
1:31:09	55.67626668	2395.540443	3.79404373	3.47063996	11.99743252	-1.49424893	0.861187973	48.83221043	1002.97583	28.7	2371.902599	9.88131291682493E-324	490.3881779	245.1935889	99.84121475	0	0	0	0	0	0	0
1:31:09	268.4001707	2402.679924	3.382827987	2.910009574	12.05879681	-1.949159315	0.606760303	48.82061467	1002.998211	28.7	2371.919823	9.88131291682493E-324	490.3107138	245.1548569	99.84113744	0	0	0	0	0	0	0
1:31:09	268.4001707	2402.679924	3.382827987	2.910009574	12.05879681	-1.949159315	0.606760303	48.82061467	1002.998211	28.7	2371.919823	9.88131291682493E-324	490.3107138	245.1548569	99.84113744	0	0	0	0	0	0	0
1:31:09	226.7709892	2410.811271	3.071009912	2.432286127	12.12334996	-2.375901962	0.348766594	48.81319339	1003.012535	28.7	2372.008447	9.88131291682493E-324	490.2611369	245.1300684	99.84108796	0	0	0	0	0	0	0
1:31:09	226.7709892	2410.811271	3.071009912	2.432286127	12.12334996	-2.375901962	0.348766594	48.81319339	1003.012535	28.7	2372.008447	9.88131291682493E-324	490.2611369	245.1300684	99.84108796	0	0	0	0	0	0	0
1:31:09	341.9956331	2419.032614	2.878686344	2.373503122	12.18710397	-2.754657255	0.10461062	48.80844377	1003.021702	28.7	2372.137646	9.88131291682493E-324	490.2294076	245.1142038	99.84105629	0	0	0	0	0	0	0
1:31:09	341.9956331	2419.032614	2.878686344	2.373503122	12.18710397	-2.754657255	0.10461062	48.80844377	1003.021702	28.7	2372.137646	9.88131291682493E-324	490.2294076	245.1142038	99.84105629	0	0	0	0	0	0	0
1:31:09	254.4426977	2441.872054	2.256133926	1.994566079	12.36087299	-3.624949212	-0.52320429	48.80345857	1003.031324	28.7	2372.710717	9.88131291682493E-324	490.1961045	245.0975523	99.84102306	0	0	0	0	0	0	0
1:31:09	254.4426977	2441.872054	2.256133926	1.994566079	12.36087299	-3.624949212	-0.52320429	48.80345857	1003.031324	28.7	2372.710717	9.88131291682493E-324	490.1961045	245.0975523	99.84102306	0	0	0	0	0	0	0
1:31:09	102.9575665	2453.699475	1.989525713	1.90584229	12.45243871	-4.037647496	-0.837850746	48.80221348	1003.033728	28.7	2373.078099	9.88131291682493E-324	490.1877869	245.0933935	99.84101476	0	0	0	0	0	0	0
1:31:09	102.9575665	2453.699475	1.989525713	1.90584229	12.45243871	-4.037647496	-0.837850746	48.80221348	1003.033728	28.7	2373.078099	9.88131291682493E-324	490.1877869	245.0933935	99.84101476	0	0	0	0	0	0	0
1:31:09	204.7529626	2466.939184	1.801896456	1.630859066	12.53740078	-4.392494397	-1.125744477	48.80141663	1003.035266	28.7	2373.456943	9.88131291682493E-324	490.1824636	245.0907318	99.84100944	0	0	0	0	0	0	0
1:31:09	204.8865361	2481.940478	1.573853732	1.522029802	12.6424565	-4.798556414	-1.468676465	48.80090664	1003.03625	28.7	2373.992444	9.88131291682493E-324	490.1790567	245.0890284	99.84100604	0	0	0	0	0	0	0
1:31:09	204.8865361	2481.940478	1.573853732	1.522029802	12.6424565	-4.798556414	-1.468676465	48.80090664	1003.03625	28.7	2373.992444	9.88131291682493E-324	490.1790567	245.0890284	99.84100604	0	0	0	0	0	0	0
1:31:09	406.0900631	2497.970906	1.326626388	1.329499073	12.73941216	-5.141316105	-1.776112938	48.80058025	1003.03688	28.7	2374.520444	9.88131291682493E-324	490.1768763	245.0879381	99.84100387	0	0	0	0	0	0	0
1:31:09	281.7834804	2512.13974	1.160800889	1.084159407	12.84042378	-5.480362307	-2.08563228	48.80037136	1003.037283	28.7	2375.116684	9.88131291682493E-324	490.1754808	245.0872404	99.84100248	0	0	0	0	0	0	0
1:31:09	281.7834804	2512.13974	1.160800889	1.084159407	12.84042378	-5.480362307	-2.08563228	48.80037136	1003.037283	28.7	2375.116684	9.88131291682493E-324	490.1754808	245.0872404	99.84100248	0	0	0	0	0	0	0
1:31:09	160.4803474	2528.870233	0.971592569	1.17214202	12.95375122	-5.824791877	-2.417884659	48.80023767	1003.037541	28.7	2375.843278	9.88131291682493E-324	490.1745877	245.0867939	99.84100158	0	0	0	0	0	0	0
1:31:09	397.3487824	2547.840869	0.900739244	1.105570893	13.06776078	-6.136266801	-2.742006182	48.80015211	1003.037706	28.7	2376.628018	9.88131291682493E-324	490.1740161	245.0865081	99.84100101	0	0	0	0	0	0	0
1:31:09	397.3487824	2547.840869	0.900739244	1.105570893	13.06776078	-6.136266801	-2.742006182	48.80015211	1003.037706	28.7	2376.628018	9.88131291682493E-324	490.1740161	245.0865081	99.84100101	0	0	0	0	0	0	0
1:31:09	371.3557007	2565.473596	0.796993116	1.158445372	13.1723269	-6.405930753	-3.032483956	48.80009735	1003.037812	28.7	2377.392851	9.88131291682493E-324	490.1736503	245.0863252	99.84100065	0	0	0	0	0	0	0
1:31:09	580.1206085	2586.009542	0.593635594	0.874125038	13.29640922	-6.695635682	-3.361269732	48.8000623	1003.03788	28.7	2378.381905	9.88131291682493E-324	490.1734162	245.0862081	99.84100042	0	0	0	0	0	0	0
1:31:09	580.1206085	2586.009542	0.593635594	0.874125038	13.29640922	-6.695635682	-3.361269732	48.8000623	1003.03788	28.7	2378.381905	9.88131291682493E-324	490.1734162	245.0862081	99.84100042	0	0	0	0	0	0	0
1:31:09	555.6148294	2604.695627	0.57468678	0.829360024	13.4109819	-6.955206836	-3.665052629	48.80003987	1002.704923	28.7	2379.375259	9.88131291682493E-324	490.1732664	245.0861332	99.84100027	0	0	0	0	0	0	0
1:31:09	600.3404908	2623.675401	0.394079539	0.562710415	13.52098841	-7.183332375	-3.950513682	48.80002552	1002.491831	28.7	2380.397206	9.88131291682493E-324	490.1731705	245.0860852	99.84100017	0	0	0	0	0	0	0
1:31:09	600.3404908	2623.675401	0.394079539	0.562710415	13.52098841	-7.183332375	-3.950513682	48.80002552	1002.491831	28.7	2380.397206	9.88131291682493E-324	490.1731705	245.0860852	99.84100017	0	0	0	0	0	0	0
1:31:09	528.7401541	2643.822137	0.390770905	0.688814666	13.64775259	-7.42165272	-4.265928757	48.83601633	1002.355452	28.7	2381.670012	9.88131291682493E-324	490.1731091	245.0860546	99.84100011	0	0	0	0	0	0	0
1:31:09	393.8259786	2663.142287	0.331613379	0.536921386	13.76532165	-7.620097741	-4.552674404	48.85905045	1002.268169	28.7	2382.928208	9.88131291682493E-324	490.1730698	245.0860349	99.84100007	0	0	0	0	0	0	0
1:31:09	393.8259786	2663.142287	0.331613379	0.536921386	13.76532165	-7.620097741	-4.552674404	48.85905045	1002.268169	28.7	2382.928208	9.88131291682493E-324	490.1730698	245.0860349	99.84100007	0	0	0	0	0	0	0
1:31:09	420.7673463	2683.016944	0.273992563	0.567749687	13.88044586	-7.783462554	-4.826391619	48.87379229	1002.212308	28.7	2384.252813	9.88131291682493E-324	490.1730447	245.0860223	99.84100004	0	0	0	0	0	0	0
1:31:10	548.9991017	2705.217684	0.31035524	0.4594398	14.00720535	-7.915576035	-5.106930636	48.88322707	1002.176557	28.7	2385.79352	9.88131291682493E-324	490.1730286	245.0860143	99.84100003	0	0	0	0	0	0	0
1:31:10	548.9991017	2705.217684	0.31035524	0.4594398	14.00720535	-7.915576035	-5.106930636	48.88322707	1002.176557	28.7	2385.79352	9.88131291682493E-324	490.1730286	245.0860143	99.84100003	0	0	0	0	0	0	0
1:31:10	580.3221051	2725.959398	0.305187354	0.512041472	14.12677142	-8.008128662	-5.364395607	48.88926532	1002.153677	28.7	2387.364653	9.88131291682493E-324	490.1730183	245.0860092	99.84100002	0	0	0	0	0	0	0
1:31:10	563.6130672	2745.077255	0.368399906	0.583106542	14.23337371	-8.044162344	-5.585893189	48.89312981	1002.139033	28.7	2388.859458	9.88131291682493E-324	490.1730117	245.0860059	99.84100001	0	0	0	0	0	0	0
1:31:10	563.6130672	2745.077255	0.368399906	0.583106542	14.23337371	-8.044162344	-5.585893189	48.89312981	1002.139033	28.7	2388.859458	9.88131291682493E-324	490.1730117	245.0860059	99.84100001	0	0	0	0	0	0	0
1:31:10	648.347043	2768.301603	0.51341594	0.801868187	14.34871918	-7.8908639	-5.809131641	48.89560308	1002.129661	28.7	2390.751573	9.88131291682493E-324	490.1730075	245.0860037	99.84100001	0	0	0	0	0	0	0
1:31:10	534.8970275	2787.215266	0.838346202	0.99147564	14.44286027	-7.658552896	-5.98044425	48.89718597	1002.123663	28.7	2392.503487	9.88131291682493E-324	490.1730048	245.0860024	99.841	0	0	0	0	0	0	0
1:31:10	534.8970275	2787.215266	0.838346202	0.99147564	14.44286027	-7.658552896	-5.98044425	48.89718597	1002.123663	28.7	2392.503487	9.88131291682493E-324	490.1730048	245.0860024	99.841	0	0	0	0	0	0	0
1:31:10	430.2910176	2805.74697	1.098141569	1.121984409	14.52419057	-7.293593853	-6.10972432	48.89819902	1002.119824	28.7	2394.412072	9.88131291682493E-324	490.1730031	245.0860015	99.841	0	0	0	0	0	0	0
1:31:10	430.2910176	2805.74697	1.098141569	1.121984409	14.52419057	-7.293593853	-6.10972432	48.89819902	1002.119824	28.7	2394.412072	9.88131291682493E-324	490.1730031	245.0860015	99.841	0	0	0	0	0	0	0
1:31:10	351.7943713	2824.402461	1.602450604	1.516750022	14.59332197	-6.836660066	-6.189823565	48.89884737	1002.117368	28.7	2396.448606	9.88131291682493E-324	490.173002	245.086001	99.841	0	0	0	0	0	0	0
1:31:10	296.8561976	2842.320855	2.217488387	1.989080014	14.64708606	-6.276422442	-6.209287081	48.89926232	1002.115795	28.7	2398.831308	9.88131291682493E-324	490.1730013	245.0860006	99.841	0	0	0	0	0	0	0
1:31:10	296.8561976	2842.320855	2.217488387	1.989080014	14.64708606	-6.276422442	-6.209287081	48.89926232	1002.115795	28.7	2398.831308	9.88131291682493E-324	490.1730013	245.0860006	99.841	0	0	0	0	0	0	0
1:31:10	298.4350065	2854.286187	2.628152567	2.492891209	14.68329508	-5.779150363	-6.192143732	48.89952788	1002.114789	28.7	2400.957637	9.88131291682493E-324	490.1730008	245.0860004	99.841	0	0	0	0	0	0	0
1:31:10	146.5080841	2862.27564	2.966817643	2.815250374	14.70630885	-5.285136232	-6.131971989	48.89969785	1002.114145	28.7	2403.165608	9.88131291682493E-324	490.1730005	245.0860003	99.841	0	0	0	0	0	0	0
1:31:10	146.5080841	2862.27564	2.966817643	2.815250374	14.70630885	-5.285136232	-6.131971989	48.89969785	1002.114145	28.7	2403.165608	9.88131291682493E-324	490.1730005	245.0860003	99.841	0	0	0	0	0	0	0
1:31:10	84.70569385	2868.589369	3.467203292	3.286920239	14.71391766	-4.751487189	-6.020902073	48.89980662	1002.113733	28.7	2405.427709	9.88131291682493E-324	490.1730003	245.0860002	99.841	0	0	0	0	0	0	0
1:31:10	-87.96203593	2872.222276	3.754250107	3.598148953	14.7113473	-4.236471801	-5.877377327	48.89987624	1002.113469	28.7	2407.646334	9.88131291682493E-324	490.1730002	245.0860001	99.841	0	0	0	0	0	0	0
1:31:10	-87.96203593	2872.222276	3.754250107	3.598148953	14.7113473	-4.236471801	-5.877377327	48.89987624	1002.113469	28.7	2407.646334	9.88131291682493E-324	490.1730002	245.0860001	99.841	0	0	0	0	0	0	0
1:31:10	4.750977002	2874.663337	3.973760068	3.55917533	14.70322228	-3.775021953	-5.717641489	48.89992079	1002.1133	28.7	2409.719054	9.88131291682493E-324	490.1730001	245.0860001	99.841	0	0	0	0	0	0	0
1:31:10	-43.61941472	2874.726936	4.224646444	3.790512211	14.68018226	-3.23985405	-5.496410553	48.89994931	1002.113192	28.7	2412.060834	9.88131291682493E-324	490.1730001	245.086	99.841	0	0	0	0	0	0	0
1:31:10	-43.61941472	2874.726936	4.224646444	3.790512211	14.68018226	-3.23985405	-5.496410553	48.89994931	1002.113192	28.7	2412.060834	9.88131291682493E-324	490.1730001	245.086	99.841	0	0	0	0	0	0	0
1:31:10	11.16957458	2873.949639	4.467173724	4.167567815	14.65475664	-2.774346592	-5.282942754	48.89996756	1002.113123	28.7	2414.125254	9.88131291682493E-324	490.1730001	245.086	99.841	0	0	0	0	0	0	0
1:31:10	-154.5017523	2870.374889	4.867991183	4.647043402	14.62452425	-2.350141819	-5.059083362	48.89997924	1002.113079	28.7	2416.092803	9.88131291682493E-324	490.173	245.086	99.841	0	0	0	0	0	0	0
1:31:10	-154.5017523	2870.374889	4.867991183	4.647043402	14.62452425	-2.350141819	-5.059083362	48.89997924	1002.113079	28.7	2416.092803	9.88131291682493E-324	490.173	245.086	99.841	0	0	0	0	0	0	0
1:31:10	-188.0413215	2867.448889	5.196954357	4.862307777	14.58861552	-1.926770764	-4.814773352	48.89998671	1001.68429	28.7	2418.063994	9.88131291682493E-324	490.173	245.086	99.841	0	0	0	0	0	0	0
1:31:10	-119.6424057	2863.630009	5.471410789	5.329476977	14.54347393	-1.466893289	-4.526134945	48.8999915	1001.409866	28.7	2420.199156	9.88131291682493E-324	490.173	245.086	99.841	0	0	0	0	0	0	0
1:31:10	-119.6424057	2863.630009	5.471410789	5.329476977	14.54347393	-1.466893289	-4.526134945	48.8999915	1001.409866	28.7	2420.199156	9.88131291682493E-324	490.173	245.086	99.841	0	0	0	0	0	0	0
1:31:10	-114.8541397	2859.160686	5.792182905	5.591825265	14.49406332	-1.029211705	-4.231846365	48.82799456	1001.234234	28.7	2422.25222	9.88131291682493E-324	489.43752	244.71844	99.84028	0	0	0	0	0	0	0
1:31:10	-237.9879694	2851.347559	6.011357059	5.74160817	14.43476052	-0.590535491	-3.903821674	48.78191652	1001.12183	28.7	2424.400301	9.88131291682493E-324	488.9668128	244.4832016	99.8398192	0	0	0	0	0	0	0
1:31:10	-237.9879694	2851.347559	6.011357059	5.74160817	14.43476052	-0.590535491	-3.903821674	48.78191652	1001.12183	28.7	2424.400301	9.88131291682493E-324	488.9668128	244.4832016	99.8398192	0	0	0	0	0	0	0
1:31:10	-232.7087404	2843.521358	6.294228518	6.267789229	14.37120673	-0.176822714	-3.580245871	48.75242657	1001.049891	28.7	2426.422152	9.88131291682493E-324	488.6655602	244.332649	99.83952429	0	0	0	0	0	0	0
1:31:10	-327.3718739	2836.027189	6.539826251	6.485465106	14.31049231	0.186313463	-3.281357358	48.73355301	1001.00385	28.7	2428.222178	9.88131291682493E-324	488.4727585	244.2362954	99.83933554	0	0	0	0	0	0	0
1:31:11	-327.3718739	2836.027189	6.539826251	6.485465106	14.31049231	0.186313463	-3.281357358	48.73355301	1001.00385	28.7	2428.222178	9.88131291682493E-324	488.4727585	244.2362954	99.83933554	0	0	0	0	0	0	0
1:31:11	-472.4779193	2824.928561	6.810928801	6.624777668	14.23019508	0.582520616	-2.923588709	48.72147392	1000.974384	28.7	2430.261274	9.88131291682493E-324	488.3493655	244.174629	99.83921475	0	0	0	0	0	0	0
1:31:11	-460.0409483	2814.669599	7.063354433	6.778057708	14.15572485	0.922413194	-2.603176774	48.71374331	1000.955526	28.7	2432.033375	9.88131291682493E-324	488.2703939	244.1351626	99.83913744	0	0	0	0	0	0	0
1:31:11	-460.0409483	2814.669599	7.063354433	6.778057708	14.15572485	0.922413194	-2.603176774	48.71374331	1000.955526	28.7	2432.033375	9.88131291682493E-324	488.2703939	244.1351626	99.83913744	0	0	0	0	0	0	0
1:31:11	-414.1184869	2804.967383	7.250066837	6.931116933	14.0769439	1.252944444	-2.281513135	48.70879572	1000.943457	28.7	2433.75032	9.88131291682493E-324	488.2198521	244.1099041	99.83908796	0	0	0	0	0	0	0
1:31:11	-567.7613516	2790.484285	7.449242776	7.161114837	13.9888041	1.569124444	-1.938168406	48.70562926	1000.935732	28.7	2435.511845	9.88131291682493E-324	488.1875053	244.0937386	99.83905629	0	0	0	0	0	0	0
1:31:11	-567.7613516	2790.484285	7.449242776	7.161114837	13.9888041	1.569124444	-1.938168406	48.70562926	1000.935732	28.7	2435.511845	9.88131291682493E-324	488.1875053	244.0937386	99.83905629	0	0	0	0	0	0	0
1:31:11	-533.613305	2776.167183	7.536995376	7.289233496	13.90007462	1.861079644	-1.60606778	48.70360273	1000.930789	28.7	2437.162621	9.88131291682493E-324	488.1668034	244.0833927	99.83903603	0	0	0	0	0	0	0
1:31:11	-179.1845152	2765.666237	7.496517041	7.059869437	13.81912776	2.124650972	-1.309603379	48.70230574	1000.927625	28.7	2438.600077	9.88131291682493E-324	488.1535542	244.0767713	99.83902306	0	0	0	0	0	0	0
1:31:11	-179.1845152	2765.666237	7.496517041	7.059869437	13.81912776	2.124650972	-1.309603379	48.70230574	1000.927625	28.7	2438.600077	9.88131291682493E-324	488.1535542	244.0767713	99.83902306	0	0	0	0	0	0	0
1:31:11	-441.6475697	2749.384512	7.679650906	7.07483644	13.72028177	2.391456622	-0.964786163	48.70147568	1000.9256	28.7	2440.201289	9.88131291682493E-324	488.1450747	244.0725337	99.83901476	0	0	0	0	0	0	0
1:31:11	-441.6475697	2749.384512	7.679650906	7.07483644	13.72028177	2.391456622	-0.964786163	48.70147568	1000.9256	28.7	2440.201289	9.88131291682493E-324	488.1450747	244.0725337	99.83901476	0	0	0	0	0	0	0
1:31:11	-412.4037637	2728.110334	7.870365264	7.408044257	13.58848026	2.719329791	-0.522946515	48.70075555	1000.923843	28.7	2442.196876	9.88131291682493E-324	488.1377182	244.0688572	99.83900756	0	0	0	0	0	0	0
1:31:11	-412.4037637	2728.110334	7.870365264	7.408044257	13.58848026	2.719329791	-0.522946515	48.70075555	1000.923843	28.7	2442.196876	9.88131291682493E-324	488.1377182	244.0688572	99.83900756	0	0	0	0	0	0	0
1:31:11	-412.4037637	2728.110334	7.870365264	7.408044257	13.58848026	2.719329791	-0.522946515	48.70075555	1000.923843	28.7	2442.196876	9.88131291682493E-324	488.1377182	244.0688572	99.83900756	0	0	0	0	0	0	0
1:31:11	-412.4037637	2728.110334	7.870365264	7.408044257	13.58848026	2.719329791	-0.522946515	48.70075555	1000.923843	28.7	2442.196876	9.88131291682493E-324	488.1377182	244.0688572	99.83900756	0	0	0	0	0	0	0
1:31:11	-412.4037637	2728.110334	7.870365264	7.408044257	13.58848026	2.719329791	-0.522946515	48.70075555	1000.923843	28.7	2442.196876	9.88131291682493E-324	488.1377182	244.0688572	99.83900756	0	0	0	0	0	0	0
1:31:11	-412.4037637	2728.110334	7.870365264	7.408044257	13.58848026	2.719329791	-0.522946515	48.70075555	1000.923843	28.7	2442.196876	9.88131291682493E-324	488.1377182	244.0688572	99.83900756	0	0	0	0	0	0	0
1:31:11	-412.4037637	2728.110334	7.870365264	7.408044257	13.58848026	2.719329791	-0.522946515	48.70075555	1000.923843	28.7	2442.196876	9.88131291682493E-324	488.1377182	244.0688572	99.83900756	0	0	0	0	0	0	0
1:31:11	-412.4037637	2728.110334	7.870365264	7.408044257	13.58848026	2.719329791	-0.522946515	48.70075555	1000.923843	28.7	2442.196876	9.88131291682493E-324	488.1377182	244.0688572	99.83900756	0	0	0	0	0	0	0
1:31:11	-230.8527032	2687.906375	8.099520812	7.935998928	13.34915192	3.061995882	0.214052307	48.70030947	1000.922755	28.7	2445.313479	9.88131291682493E-324	488.1331614	244.0665799	99.83900309	0	0	0	0	0	0	0
1:31:11	-230.8527032	2687.906375	8.099520812	7.935998928	13.34915192	3.061995882	0.214052307	48.70030947	1000.922755	28.7	2445.313479	9.88131291682493E-324	488.1331614	244.0665799	99.83900309	0	0	0	0	0	0	0
1:31:11	-230.8527032	2687.906375	8.099520812	7.935998928	13.34915192	3.061995882	0.214052307	48.70030947	1000.922755	28.7	2445.313479	9.88131291682493E-324	488.1331614	244.0665799	99.83900309	0	0	0	0	0	0	0
1:31:11	-230.8527032	2687.906375	8.099520812	7.935998928	13.34915192	3.061995882	0.214052307	48.70030947	1000.922755	28.7	2445.313479	9.88131291682493E-324	488.1331614	244.0665799	99.83900309	0	0	0	0	0	0	0
1:31:11	-230.8527032	2687.906375	8.099520812	7.935998928	13.34915192	3.061995882	0.214052307	48.70030947	1000.922755	28.7	2445.313479	9.88131291682493E-324	488.1331614	244.0665799	99.83900309	0	0	0	0	0	0	0
1:31:11	-230.8527032	2687.906375	8.099520812	7.935998928	13.34915192	3.061995882	0.214052307	48.70030947	1000.922755	28.7	2445.313479	9.88131291682493E-324	488.1331614	244.0665799	99.83900309	0	0	0	0	0	0	0
1:31:11	-230.8527032	2687.906375	8.099520812	7.935998928	13.34915192	3.061995882	0.214052307	48.70030947	1000.922755	28.7	2445.313479	9.88131291682493E-324	488.1331614	244.0665799	99.83900309	0	0	0	0	0	0	0
1:31:11	-230.8527032	2687.906375	8.099520812	7.935998928	13.34915192	3.061995882	0.214052307	48.70030947	1000.922755	28.7	2445.313479	9.88131291682493E-324	488.1331614	244.0665799	99.83900309	0	0	0	0	0	0	0
1:31:11	-230.8527032	2687.906375	8.099520812	7.935998928	13.34915192	3.061995882	0.214052307	48.70030947	1000.922755	28.7	2445.313479	9.88131291682493E-324	488.1331614	244.0665799	99.83900309	0	0	0	0	0	0	0
1:31:11	-210.0516896	2626.597701	7.597182925	7.283893961	13.03432942	2.978150313	1.072013425	48.70012676	1003.126272	28.7	2449.161649	9.88131291682493E-324	488.1312949	244.0656471	99.83900127	0	0	0	0	0	0	0
1:31:11	-210.0516896	2626.597701	7.597182925	7.283893961	13.03432942	2.978150313	1.072013425	48.70012676	1003.126272	28.7	2449.161649	9.88131291682493E-324	488.1312949	244.0656471	99.83900127	0	0	0	0	0	0	0
1:31:11	-210.0516896	2626.597701	7.597182925	7.283893961	13.03432942	2.978150313	1.072013425	48.70012676	1003.126272	28.7	2449.161649	9.88131291682493E-324	488.1312949	244.0656471	99.83900127	0	0	0	0	0	0	0
1:31:12	-210.0516896	2626.597701	7.597182925	7.283893961	13.03432942	2.978150313	1.072013425	48.70012676	1003.126272	28.7	2449.161649	9.88131291682493E-324	488.1312949	244.0656471	99.83900127	0	0	0	0	0	0	0
1:31:12	-210.0516896	2626.597701	7.597182925	7.283893961	13.03432942	2.978150313	1.072013425	48.70012676	1003.126272	28.7	2449.161649	9.88131291682493E-324	488.1312949	244.0656471	99.83900127	0	0	0	0	0	0	0
1:31:12	-210.0516896	2626.597701	7.597182925	7.283893961	13.03432942	2.978150313	1.072013425	48.70012676	1003.126272	28.7	2449.161649	9.88131291682493E-324	488.1312949	244.0656471	99.83900127	0	0	0	0	0	0	0
1:31:12	-210.0516896	2626.597701	7.597182925	7.283893961	13.03432942	2.978150313	1.072013425	48.70012676	1003.126272	28.7	2449.161649	9.88131291682493E-324	488.1312949	244.0656471	99.83900127	0	0	0	0	0	0	0
1:31:12	-210.0516896	2626.597701	7.597182925	7.283893961	13.03432942	2.978150313	1.072013425	48.70012676	1003.126272	28.7	2449.161649	9.88131291682493E-324	488.1312949	244.0656471	99.83900127	0	0	0	0	0	0	0
1:31:12	-304.6966521	2568.136082	7.270831726	6.649858966	12.73245013	2.777008768	1.697615099	48.58197192	1004.028833	28.7	2452.406112	9.88131291682493E-324	488.1305304	244.0652651	99.83900052	0	0	0	0	0	0	0
1:31:12	-304.6966521	2568.136082	7.270831726	6.649858966	12.73245013	2.777008768	1.697615099	48.58197192	1004.028833	28.7	2452.406112	9.88131291682493E-324	488.1305304	244.0652651	99.83900052	0	0	0	0	0	0	0
1:31:12	-304.6966521	2568.136082	7.270831726	6.649858966	12.73245013	2.777008768	1.697615099	48.58197192	1004.028833	28.7	2452.406112	9.88131291682493E-324	488.1305304	244.0652651	99.83900052	0	0	0	0	0	0	0
1:31:12	-304.6966521	2568.136082	7.270831726	6.649858966	12.73245013	2.777008768	1.697615099	48.58197192	1004.028833	28.7	2452.406112	9.88131291682493E-324	488.1305304	244.0652651	99.83900052	0	0	0	0	0	0	0
1:31:12	-304.6966521	2568.136082	7.270831726	6.649858966	12.73245013	2.777008768	1.697615099	48.58197192	1004.028833	28.7	2452.406112	9.88131291682493E-324	488.1305304	244.0652651	99.83900052	0	0	0	0	0	0	0
1:31:12	-304.6966521	2568.136082	7.270831726	6.649858966	12.73245013	2.777008768	1.697615099	48.58197192	1004.028833	28.7	2452.406112	9.88131291682493E-324	488.1305304	244.0652651	99.83900052	0	0	0	0	0	0	0
1:31:12	-304.6966521	2568.136082	7.270831726	6.649858966	12.73245013	2.777008768	1.697615099	48.58197192	1004.028833	28.7	2452.406112	9.88131291682493E-324	488.1305304	244.0652651	99.83900052	0	0	0	0	0	0	0
1:31:12	-304.6966521	2568.136082	7.270831726	6.649858966	12.73245013	2.777008768	1.697615099	48.58197192	1004.028833	28.7	2452.406112	9.88131291682493E-324	488.1305304	244.0652651	99.83900052	0	0	0	0	0	0	0
1:31:12	-304.6966521	2568.136082	7.270831726	6.649858966	12.73245013	2.777008768	1.697615099	48.58197192	1004.028833	28.7	2452.406112	9.88131291682493E-324	488.1305304	244.0652651	99.83900052	0	0	0	0	0	0	0
1:31:12	-37.40369749	2524.815675	6.751222275	6.335524633	12.51208357	2.597502792	2.044125545	48.5335757	1004.398522	28.7	2454.492628	9.88131291682493E-324	488.1302172	244.0651086	99.83900021	0	0	0	0	0	0	0
1:31:12	-37.40369749	2524.815675	6.751222275	6.335524633	12.51208357	2.597502792	2.044125545	48.5335757	1004.398522	28.7	2454.492628	9.88131291682493E-324	488.1302172	244.0651086	99.83900021	0	0	0	0	0	0	0
1:31:12	-37.40369749	2524.815675	6.751222275	6.335524633	12.51208357	2.597502792	2.044125545	48.5335757	1004.398522	28.7	2454.492628	9.88131291682493E-324	488.1302172	244.0651086	99.83900021	0	0	0	0	0	0	0
1:31:12	-37.40369749	2524.815675	6.751222275	6.335524633	12.51208357	2.597502792	2.044125545	48.5335757	1004.398522	28.7	2454.492628	9.88131291682493E-324	488.1302172	244.0651086	99.83900021	0	0	0	0	0	0	0
1:31:12	-37.40369749	2524.815675	6.751222275	6.335524633	12.51208357	2.597502792	2.044125545	48.5335757	1004.398522	28.7	2454.492628	9.88131291682493E-324	488.1302172	244.0651086	99.83900021	0	0	0	0	0	0	0
1:31:12	-37.40369749	2524.815675	6.751222275	6.335524633	12.51208357	2.597502792	2.044125545	48.5335757	1004.398522	28.7	2454.492628	9.88131291682493E-324	488.1302172	244.0651086	99.83900021	0	0	0	0	0	0	0
1:31:12	-37.40369749	2524.815675	6.751222275	6.335524633	12.51208357	2.597502792	2.044125545	48.5335757	1004.398522	28.7	2454.492628	9.88131291682493E-324	488.1302172	244.0651086	99.83900021	0	0	0	0	0	0	0
1:31:12	-37.40369749	2524.815675	6.751222275	6.335524633	12.51208357	2.597502792	2.044125545	48.5335757	1004.398522	28.7	2454.492628	9.88131291682493E-324	488.1302172	244.0651086	99.83900021	0	0	0	0	0	0	0
1:31:12	-285.3869849	2493.022758	6.529750244	6.21477649	12.35855423	2.454001143	2.215032223	48.51375261	1004.549947	28.7	2455.745656	9.88131291682493E-324	488.130089	244.0650445	99.83900009	0	0	0	0	0	0	0
1:31:12	-285.3869849	2493.022758	6.529750244	6.21477649	12.35855423	2.454001143	2.215032223	48.51375261	1004.549947	28.7	2455.745656	9.88131291682493E-324	488.130089	244.0650445	99.83900009	0	0	0	0	0	0	0
1:31:12	-285.3869849	2493.022758	6.529750244	6.21477649	12.35855423	2.454001143	2.215032223	48.51375261	1004.549947	28.7	2455.745656	9.88131291682493E-324	488.130089	244.0650445	99.83900009	0	0	0	0	0	0	0
1:31:12	-285.3869849	2493.022758	6.529750244	6.21477649	12.35855423	2.454001143	2.215032223	48.51375261	1004.549947	28.7	2455.745656	9.88131291682493E-324	488.130089	244.0650445	99.83900009	0	0	0	0	0	0	0
1:31:12	-285.3869849	2493.022758	6.529750244	6.21477649	12.35855423	2.454001143	2.215032223	48.51375261	1004.549947	28.7	2455.745656	9.88131291682493E-324	488.130089	244.0650445	99.83900009	0	0	0	0	0	0	0
1:31:12	-285.3869849	2493.022758	6.529750244	6.21477649	12.35855423	2.454001143	2.215032223	48.51375261	1004.549947	28.7	2455.745656	9.88131291682493E-324	488.130089	244.0650445	99.83900009	0	0	0	0	0	0	0
1:31:12	-285.3869849	2493.022758	6.529750244	6.21477649	12.35855423	2.454001143	2.215032223	48.51375261	1004.549947	28.7	2455.745656	9.88131291682493E-324	488.130089	244.0650445	99.83900009	0	0	0	0	0	0	0
1:31:12	-285.3869849	2493.022758	6.529750244	6.21477649	12.35855423	2.454001143	2.215032223	48.51375261	1004.549947	28.7	2455.745656	9.88131291682493E-324	488.130089	244.0650445	99.83900009	0	0	0	0	0	0	0
1:31:12	-285.3869849	2493.022758	6.529750244	6.21477649	12.35855423	2.454001143	2.215032223	48.51375261	1004.549947	28.7	2455.745656	9.88131291682493E-324	488.130089	244.0650445	99.83900009	0	0	0	0	0	0	0
1:31:12	-365.782981	2470.219463	6.3481281	5.89067805	12.24966701	2.346235668	2.281501199	48.46963307	1003.940095	28.7	2454.026953	9.88131291682493E-324	487.3023964	243.6510182	99.83828004	0	0	0	0	0	0	0
1:31:13	-365.782981	2470.219463	6.3481281	5.89067805	12.24966701	2.346235668	2.281501199	48.46963307	1003.940095	28.7	2454.026953	9.88131291682493E-324	487.3023964	243.6510182	99.83828004	0	0	0	0	0	0	0
1:31:13	-365.782981	2470.219463	6.3481281	5.89067805	12.24966701	2.346235668	2.281501199	48.46963307	1003.940095	28.7	2454.026953	9.88131291682493E-324	487.3023964	243.6510182	99.83828004	0	0	0	0	0	0	0
1:31:13	-365.782981	2470.219463	6.3481281	5.89067805	12.24966701	2.346235668	2.281501199	48.46963307	1003.940095	28.7	2454.026953	9.88131291682493E-324	487.3023964	243.6510182	99.83828004	0	0	0	0	0	0	0
1:31:13	-365.782981	2470.219463	6.3481281	5.89067805	12.24966701	2.346235668	2.281501199	48.46963307	1003.940095	28.7	2454.026953	9.88131291682493E-324	487.3023964	243.6510182	99.83828004	0	0	0	0	0	0	0
1:31:13	-365.782981	2470.219463	6.3481281	5.89067805	12.24966701	2.346235668	2.281501199	48.46963307	1003.940095	28.7	2454.026953	9.88131291682493E-324	487.3023964	243.6510182	99.83828004	0	0	0	0	0	0	0
1:31:13	-365.782981	2470.219463	6.3481281	5.89067805	12.24966701	2.346235668	2.281501199	48.46963307	1003.940095	28.7	2454.026953	9.88131291682493E-324	487.3023964	243.6510182	99.83828004	0	0	0	0	0	0	0
1:31:13	-94.57303702	2451.46133	6.07633727	5.870676129	12.14975001	2.25518773	2.286978091	48.4285217	1003.6903	28.7	2443.056757	9.88131291682493E-324	486.433684	243.2164731	99.8375243	0	0	0	0	0	0	0
1:31:13	-94.57303702	2451.46133	6.07633727	5.870676129	12.14975001	2.25518773	2.286978091	48.4285217	1003.6903	28.7	2443.056757	9.88131291682493E-324	486.433684	243.2164731	99.8375243	0	0	0	0	0	0	0
1:31:13	-94.57303702	2451.46133	6.07633727	5.870676129	12.14975001	2.25518773	2.286978091	48.4285217	1003.6903	28.7	2443.056757	9.88131291682493E-324	486.433684	243.2164731	99.8375243	0	0	0	0	0	0	0
1:31:13	-94.57303702	2451.46133	6.07633727	5.870676129	12.14975001	2.25518773	2.286978091	48.4285217	1003.6903	28.7	2443.056757	9.88131291682493E-324	486.433684	243.2164731	99.8375243	0	0	0	0	0	0	0
1:31:13	-94.57303702	2451.46133	6.07633727	5.870676129	12.14975001	2.25518773	2.286978091	48.4285217	1003.6903	28.7	2443.056757	9.88131291682493E-324	486.433684	243.2164731	99.8375243	0	0	0	0	0	0	0
1:31:13	-94.57303702	2451.46133	6.07633727	5.870676129	12.14975001	2.25518773	2.286978091	48.4285217	1003.6903	28.7	2443.056757	9.88131291682493E-324	486.433684	243.2164731	99.8375243	0	0	0	0	0	0	0
1:31:13	-94.57303702	2451.46133	6.07633727	5.870676129	12.14975001	2.25518773	2.286978091	48.4285217	1003.6903	28.7	2443.056757	9.88131291682493E-324	486.433684	243.2164731	99.8375243	0	0	0	0	0	0	0
1:31:13	-94.57303702	2451.46133	6.07633727	5.870676129	12.14975001	2.25518773	2.286978091	48.4285217	1003.6903	28.7	2443.056757	9.88131291682493E-324	486.433684	243.2164731	99.8375243	0	0	0	0	0	0	0
1:31:13	-9.573167164	2434.20825	5.854778146	5.599838543	12.0563296	2.169851294	2.255087026	48.41168249	1003.587984	28.7	2429.190777	9.88131291682493E-324	486.0778594	243.0384834	99.83721475	0	0	0	0	0	0	0
1:31:13	-9.573167164	2434.20825	5.854778146	5.599838543	12.0563296	2.169851294	2.255087026	48.41168249	1003.587984	28.7	2429.190777	9.88131291682493E-324	486.0778594	243.0384834	99.83721475	0	0	0	0	0	0	0
1:31:13	-9.573167164	2434.20825	5.854778146	5.599838543	12.0563296	2.169851294	2.255087026	48.41168249	1003.587984	28.7	2429.190777	9.88131291682493E-324	486.0778594	243.0384834	99.83721475	0	0	0	0	0	0	0
1:31:13	-9.573167164	2434.20825	5.854778146	5.599838543	12.0563296	2.169851294	2.255087026	48.41168249	1003.587984	28.7	2429.190777	9.88131291682493E-324	486.0778594	243.0384834	99.83721475	0	0	0	0	0	0	0
1:31:13	-9.573167164	2434.20825	5.854778146	5.599838543	12.0563296	2.169851294	2.255087026	48.41168249	1003.587984	28.7	2429.190777	9.88131291682493E-324	486.0778594	243.0384834	99.83721475	0	0	0	0	0	0	0
1:31:13	-9.573167164	2434.20825	5.854778146	5.599838543	12.0563296	2.169851294	2.255087026	48.41168249	1003.587984	28.7	2429.190777	9.88131291682493E-324	486.0778594	243.0384834	99.83721475	0	0	0	0	0	0	0
1:31:13	-9.573167164	2434.20825	5.854778146	5.599838543	12.0563296	2.169851294	2.255087026	48.41168249	1003.587984	28.7	2429.190777	9.88131291682493E-324	486.0778594	243.0384834	99.83721475	0	0	0	0	0	0	0
1:31:13	-9.573167164	2434.20825	5.854778146	5.599838543	12.0563296	2.169851294	2.255087026	48.41168249	1003.587984	28.7	2429.190777	9.88131291682493E-324	486.0778594	243.0384834	99.83721475	0	0	0	0	0	0	0
1:31:13	-9.573167164	2434.20825	5.854778146	5.599838543	12.0563296	2.169851294	2.255087026	48.41168249	1003.587984	28.7	2429.190777	9.88131291682493E-324	486.0778594	243.0384834	99.83721475	0	0	0	0	0	0	0
1:31:13	-245.2276045	2416.424917	5.732982728	5.252081067	11.97180061	2.08142389	2.202168446	48.40478515	1003.546075	28.7	2413.677613	9.88131291682493E-324	485.9321136	242.9655788	99.83708796	0	0	0	0	0	0	0
1:31:13	-245.2276045	2416.424917	5.732982728	5.252081067	11.97180061	2.08142389	2.202168446	48.40478515	1003.546075	28.7	2413.677613	9.88131291682493E-324	485.9321136	242.9655788	99.83708796	0	0	0	0	0	0	0
1:31:13	-245.2276045	2416.424917	5.732982728	5.252081067	11.97180061	2.08142389	2.202168446	48.40478515	1003.546075	28.7	2413.677613	9.88131291682493E-324	485.9321136	242.9655788	99.83708796	0	0	0	0	0	0	0
1:31:13	-245.2276045	2416.424917	5.732982728	5.252081067	11.97180061	2.08142389	2.202168446	48.40478515	1003.546075	28.7	2413.677613	9.88131291682493E-324	485.9321136	242.9655788	99.83708796	0	0	0	0	0	0	0
1:31:13	-245.2276045	2416.424917	5.732982728	5.252081067	11.97180061	2.08142389	2.202168446	48.40478515	1003.546075	28.7	2413.677613	9.88131291682493E-324	485.9321136	242.9655788	99.83708796	0	0	0	0	0	0	0
1:31:13	-245.2276045	2416.424917	5.732982728	5.252081067	11.97180061	2.08142389	2.202168446	48.40478515	1003.546075	28.7	2413.677613	9.88131291682493E-324	485.9321136	242.9655788	99.83708796	0	0	0	0	0	0	0
1:31:13	-245.2276045	2416.424917	5.732982728	5.252081067	11.97180061	2.08142389	2.202168446	48.40478515	1003.546075	28.7	2413.677613	9.88131291682493E-324	485.9321136	242.9655788	99.83708796	0	0	0	0	0	0	0
1:31:13	-245.2276045	2416.424917	5.732982728	5.252081067	11.97180061	2.08142389	2.202168446	48.40478515	1003.546075	28.7	2413.677613	9.88131291682493E-324	485.9321136	242.9655788	99.83708796	0	0	0	0	0	0	0
1:31:13	-201.3218172	2404.539083	5.795592926	5.399590005	11.90172953	2.022130425	2.141916995	48.34292	1003.786323	28.7	2400.076363	9.88131291682493E-324	485.8724161	242.9357171	99.83703603	0	0	0	0	0	0	0
1:31:14	-201.3218172	2404.539083	5.795592926	5.399590005	11.90172953	2.022130425	2.141916995	48.34292	1003.786323	28.7	2400.076363	9.88131291682493E-324	485.8724161	242.9357171	99.83703603	0	0	0	0	0	0	0
1:31:14	-201.3218172	2404.539083	5.795592926	5.399590005	11.90172953	2.022130425	2.141916995	48.34292	1003.786323	28.7	2400.076363	9.88131291682493E-324	485.8724161	242.9357171	99.83703603	0	0	0	0	0	0	0
1:31:14	-201.3218172	2404.539083	5.795592926	5.399590005	11.90172953	2.022130425	2.141916995	48.34292	1003.786323	28.7	2400.076363	9.88131291682493E-324	485.8724161	242.9357171	99.83703603	0	0	0	0	0	0	0
1:31:14	-201.3218172	2404.539083	5.795592926	5.399590005	11.90172953	2.022130425	2.141916995	48.34292	1003.786323	28.7	2400.076363	9.88131291682493E-324	485.8724161	242.9357171	99.83703603	0	0	0	0	0	0	0
1:31:14	-201.3218172	2404.539083	5.795592926	5.399590005	11.90172953	2.022130425	2.141916995	48.34292	1003.786323	28.7	2400.076363	9.88131291682493E-324	485.8724161	242.9357171	99.83703603	0	0	0	0	0	0	0
1:31:14	-201.3218172	2404.539083	5.795592926	5.399590005	11.90172953	2.022130425	2.141916995	48.34292	1003.786323	28.7	2400.076363	9.88131291682493E-324	485.8724161	242.9357171	99.83703603	0	0	0	0	0	0	0
1:31:14	-201.3218172	2404.539083	5.795592926	5.399590005	11.90172953	2.022130425	2.141916995	48.34292	1003.786323	28.7	2400.076363	9.88131291682493E-324	485.8724161	242.9357171	99.83703603	0	0	0	0	0	0	0
1:31:14	-201.3218172	2404.539083	5.795592926	5.399590005	11.90172953	2.022130425	2.141916995	48.34292	1003.786323	28.7	2400.076363	9.88131291682493E-324	485.8724161	242.9357171	99.83703603	0	0	0	0	0	0	0
1:31:14	-133.2034099	2394.673381	5.786156462	5.251528066	11.85302841	1.972687022	2.083137201	48.31758003	1003.884729	28.7	2390.777443	9.88131291682493E-324	485.847964	242.9234857	99.83701476	0	0	0	0	0	0	0
1:31:14	-133.2034099	2394.673381	5.786156462	5.251528066	11.85302841	1.972687022	2.083137201	48.31758003	1003.884729	28.7	2390.777443	9.88131291682493E-324	485.847964	242.9234857	99.83701476	0	0	0	0	0	0	0
1:31:14	-133.2034099	2394.673381	5.786156462	5.251528066	11.85302841	1.972687022	2.083137201	48.31758003	1003.884729	28.7	2390.777443	9.88131291682493E-324	485.847964	242.9234857	99.83701476	0	0	0	0	0	0	0
1:31:14	-133.2034099	2394.673381	5.786156462	5.251528066	11.85302841	1.972687022	2.083137201	48.31758003	1003.884729	28.7	2390.777443	9.88131291682493E-324	485.847964	242.9234857	99.83701476	0	0	0	0	0	0	0
1:31:14	-133.2034099	2394.673381	5.786156462	5.251528066	11.85302841	1.972687022	2.083137201	48.31758003	1003.884729	28.7	2390.777443	9.88131291682493E-324	485.847964	242.9234857	99.83701476	0	0	0	0	0	0	0
1:31:14	-133.2034099	2394.673381	5.786156462	5.251528066	11.85302841	1.972687022	2.083137201	48.31758003	1003.884729	28.7	2390.777443	9.88131291682493E-324	485.847964	242.9234857	99.83701476	0	0	0	0	0	0	0
1:31:14	-133.2034099	2394.673381	5.786156462	5.251528066	11.85302841	1.972687022	2.083137201	48.31758003	1003.884729	28.7	2390.777443	9.88131291682493E-324	485.847964	242.9234857	99.83701476	0	0	0	0	0	0	0
1:31:14	-133.2034099	2394.673381	5.786156462	5.251528066	11.85302841	1.972687022	2.083137201	48.31758003	1003.884729	28.7	2390.777443	9.88131291682493E-324	485.847964	242.9234857	99.83701476	0	0	0	0	0	0	0
1:31:14	-191.8318799	2386.891321	5.765180887	5.199478696	11.81414764	1.933847804	2.032192198	48.30720078	1003.925036	28.7	2383.119377	9.88131291682493E-324	485.8379485	242.9184757	99.83700604	0	0	0	0	0	0	0
1:31:14	-191.8318799	2386.891321	5.765180887	5.199478696	11.81414764	1.933847804	2.032192198	48.30720078	1003.925036	28.7	2383.119377	9.88131291682493E-324	485.8379485	242.9184757	99.83700604	0	0	0	0	0	0	0
1:31:14	-191.8318799	2386.891321	5.765180887	5.199478696	11.81414764	1.933847804	2.032192198	48.30720078	1003.925036	28.7	2383.119377	9.88131291682493E-324	485.8379485	242.9184757	99.83700604	0	0	0	0	0	0	0
1:31:14	-191.8318799	2386.891321	5.765180887	5.199478696	11.81414764	1.933847804	2.032192198	48.30720078	1003.925036	28.7	2383.119377	9.88131291682493E-324	485.8379485	242.9184757	99.83700604	0	0	0	0	0	0	0
1:31:14	-191.8318799	2386.891321	5.765180887	5.199478696	11.81414764	1.933847804	2.032192198	48.30720078	1003.925036	28.7	2383.119377	9.88131291682493E-324	485.8379485	242.9184757	99.83700604	0	0	0	0	0	0	0
1:31:14	-191.8318799	2386.891321	5.765180887	5.199478696	11.81414764	1.933847804	2.032192198	48.30720078	1003.925036	28.7	2383.119377	9.88131291682493E-324	485.8379485	242.9184757	99.83700604	0	0	0	0	0	0	0
1:31:14	-191.8318799	2386.891321	5.765180887	5.199478696	11.81414764	1.933847804	2.032192198	48.30720078	1003.925036	28.7	2383.119377	9.88131291682493E-324	485.8379485	242.9184757	99.83700604	0	0	0	0	0	0	0
1:31:14	-191.8318799	2386.891321	5.765180887	5.199478696	11.81414764	1.933847804	2.032192198	48.30720078	1003.925036	28.7	2383.119377	9.88131291682493E-324	485.8379485	242.9184757	99.83700604	0	0	0	0	0	0	0
1:31:14	-191.8318799	2386.891321	5.765180887	5.199478696	11.81414764	1.933847804	2.032192198	48.30720078	1003.925036	28.7	2383.119377	9.88131291682493E-324	485.8379485	242.9184757	99.83700604	0	0	0	0	0	0	0
1:31:14	-23.16020041	2382.146827	5.600048491	5.464944874	11.79836287	1.568723261	1.955358724	48.30294944	1003.941546	28.7	2378.239289	9.88131291682493E-324	485.8338461	242.9164237	99.83700248	0	0	0	0	0	0	0
1:31:14	-23.16020041	2382.146827	5.600048491	5.464944874	11.79836287	1.568723261	1.955358724	48.30294944	1003.941546	28.7	2378.239289	9.88131291682493E-324	485.8338461	242.9164237	99.83700248	0	0	0	0	0	0	0
1:31:14	-23.16020041	2382.146827	5.600048491	5.464944874	11.79836287	1.568723261	1.955358724	48.30294944	1003.941546	28.7	2378.239289	9.88131291682493E-324	485.8338461	242.9164237	99.83700248	0	0	0	0	0	0	0
1:31:14	-23.16020041	2382.146827	5.600048491	5.464944874	11.79836287	1.568723261	1.955358724	48.30294944	1003.941546	28.7	2378.239289	9.88131291682493E-324	485.8338461	242.9164237	99.83700248	0	0	0	0	0	0	0
1:31:14	-23.16020041	2382.146827	5.600048491	5.464944874	11.79836287	1.568723261	1.955358724	48.30294944	1003.941546	28.7	2378.239289	9.88131291682493E-324	485.8338461	242.9164237	99.83700248	0	0	0	0	0	0	0
1:31:14	-23.16020041	2382.146827	5.600048491	5.464944874	11.79836287	1.568723261	1.955358724	48.30294944	1003.941546	28.7	2378.239289	9.88131291682493E-324	485.8338461	242.9164237	99.83700248	0	0	0	0	0	0	0
1:31:14	-23.16020041	2382.146827	5.600048491	5.464944874	11.79836287	1.568723261	1.955358724	48.30294944	1003.941546	28.7	2378.239289	9.88131291682493E-324	485.8338461	242.9164237	99.83700248	0	0	0	0	0	0	0
1:31:15	-23.16020041	2382.146827	5.600048491	5.464944874	11.79836287	1.568723261	1.955358724	48.30294944	1003.941546	28.7	2378.239289	9.88131291682493E-324	485.8338461	242.9164237	99.83700248	0	0	0	0	0	0	0
1:31:15	183.7678827	2384.146856	4.604075862	4.56181902	11.85825743	0.167453048	1.532956533	48.65544809	999.4152173	28.7	2376.027462	9.88131291682493E-324	486.9816746	243.4906327	99.83818181	0	0	0	0	0	0	0
1:31:15	183.7678827	2384.146856	4.604075862	4.56181902	11.85825743	0.167453048	1.532956533	48.65544809	999.4152173	28.7	2376.027462	9.88131291682493E-324	486.9816746	243.4906327	99.83818181	0	0	0	0	0	0	0
1:31:15	183.7678827	2384.146856	4.604075862	4.56181902	11.85825743	0.167453048	1.532956533	48.65544809	999.4152173	28.7	2376.027462	9.88131291682493E-324	486.9816746	243.4906327	99.83818181	0	0	0	0	0	0	0
1:31:15	183.7678827	2384.146856	4.604075862	4.56181902	11.85825743	0.167453048	1.532956533	48.65544809	999.4152173	28.7	2376.027462	9.88131291682493E-324	486.9816746	243.4906327	99.83818181	0	0	0	0	0	0	0
1:31:15	183.7678827	2384.146856	4.604075862	4.56181902	11.85825743	0.167453048	1.532956533	48.65544809	999.4152173	28.7	2376.027462	9.88131291682493E-324	486.9816746	243.4906327	99.83818181	0	0	0	0	0	0	0
1:31:15	183.7678827	2384.146856	4.604075862	4.56181902	11.85825743	0.167453048	1.532956533	48.65544809	999.4152173	28.7	2376.027462	9.88131291682493E-324	486.9816746	243.4906327	99.83818181	0	0	0	0	0	0	0
1:31:15	183.7678827	2384.146856	4.604075862	4.56181902	11.85825743	0.167453048	1.532956533	48.65544809	999.4152173	28.7	2376.027462	9.88131291682493E-324	486.9816746	243.4906327	99.83818181	0	0	0	0	0	0	0
1:31:15	183.7678827	2384.146856	4.604075862	4.56181902	11.85825743	0.167453048	1.532956533	48.65544809	999.4152173	28.7	2376.027462	9.88131291682493E-324	486.9816746	243.4906327	99.83818181	0	0	0	0	0	0	0
1:31:15	304.4177296	2409.629408	3.226343073	2.996050671	12.09725904	-1.896603232	0.478866996	48.79983154	997.561233	28.7	2375.593239	9.88131291682493E-324	487.4518251	243.7258288	99.83866487	0	0	0	0	0	0	0
1:31:15	304.4177296	2409.629408	3.226343073	2.996050671	12.09725904	-1.896603232	0.478866996	48.79983154	997.561233	28.7	2375.593239	9.88131291682493E-324	487.4518251	243.7258288	99.83866487	0	0	0	0	0	0	0
1:31:15	304.4177296	2409.629408	3.226343073	2.996050671	12.09725904	-1.896603232	0.478866996	48.79983154	997.561233	28.7	2375.593239	9.88131291682493E-324	487.4518251	243.7258288	99.83866487	0	0	0	0	0	0	0
1:31:15	304.4177296	2409.629408	3.226343073	2.996050671	12.09725904	-1.896603232	0.478866996	48.79983154	997.561233	28.7	2375.593239	9.88131291682493E-324	487.4518251	243.7258288	99.83866487	0	0	0	0	0	0	0
1:31:15	304.4177296	2409.629408	3.226343073	2.996050671	12.09725904	-1.896603232	0.478866996	48.79983154	997.561233	28.7	2375.593239	9.88131291682493E-324	487.4518251	243.7258288	99.83866487	0	0	0	0	0	0	0
1:31:15	304.4177296	2409.629408	3.226343073	2.996050671	12.09725904	-1.896603232	0.478866996	48.79983154	997.561233	28.7	2375.593239	9.88131291682493E-324	487.4518251	243.7258288	99.83866487	0	0	0	0	0	0	0
1:31:15	304.4177296	2409.629408	3.226343073	2.996050671	12.09725904	-1.896603232	0.478866996	48.79983154	997.561233	28.7	2375.593239	9.88131291682493E-324	487.4518251	243.7258288	99.83866487	0	0	0	0	0	0	0
1:31:15	304.4177296	2409.629408	3.226343073	2.996050671	12.09725904	-1.896603232	0.478866996	48.79983154	997.561233	28.7	2375.593239	9.88131291682493E-324	487.4518251	243.7258288	99.83866487	0	0	0	0	0	0	0
1:31:15	304.4177296	2409.629408	3.226343073	2.996050671	12.09725904	-1.896603232	0.478866996	48.79983154	997.561233	28.7	2375.593239	9.88131291682493E-324	487.4518251	243.7258288	99.83866487	0	0	0	0	0	0	0
1:31:15	294.8655228	2465.587436	2.065513323	2.130294355	12.4978933	-3.955570284	-0.966715278	48.858971	996.801841	28.7	2376.765402	9.88131291682493E-324	487.6443988	243.8221651	99.83886273	0	0	0	0	0	0	0
1:31:15	294.8655228	2465.587436	2.065513323	2.130294355	12.4978933	-3.955570284	-0.966715278	48.858971	996.801841	28.7	2376.765402	9.88131291682493E-324	487.6443988	243.8221651	99.83886273	0	0	0	0	0	0	0
1:31:15	294.8655228	2465.587436	2.065513323	2.130294355	12.4978933	-3.955570284	-0.966715278	48.858971	996.801841	28.7	2376.765402	9.88131291682493E-324	487.6443988	243.8221651	99.83886273	0	0	0	0	0	0	0
1:31:15	294.8655228	2465.587436	2.065513323	2.130294355	12.4978933	-3.955570284	-0.966715278	48.858971	996.801841	28.7	2376.765402	9.88131291682493E-324	487.6443988	243.8221651	99.83886273	0	0	0	0	0	0	0
1:31:15	294.8655228	2465.587436	2.065513323	2.130294355	12.4978933	-3.955570284	-0.966715278	48.858971	996.801841	28.7	2376.765402	9.88131291682493E-324	487.6443988	243.8221651	99.83886273	0	0	0	0	0	0	0
1:31:15	294.8655228	2465.587436	2.065513323	2.130294355	12.4978933	-3.955570284	-0.966715278	48.858971	996.801841	28.7	2376.765402	9.88131291682493E-324	487.6443988	243.8221651	99.83886273	0	0	0	0	0	0	0
1:31:15	294.8655228	2465.587436	2.065513323	2.130294355	12.4978933	-3.955570284	-0.966715278	48.858971	996.801841	28.7	2376.765402	9.88131291682493E-324	487.6443988	243.8221651	99.83886273	0	0	0	0	0	0	0
1:31:15	294.8655228	2465.587436	2.065513323	2.130294355	12.4978933	-3.955570284	-0.966715278	48.858971	996.801841	28.7	2376.765402	9.88131291682493E-324	487.6443988	243.8221651	99.83886273	0	0	0	0	0	0	0
1:31:15	441.5712686	2539.973587	0.995960657	1.180035768	13.0030315	-5.728423988	-2.523460978	48.88319452	996.4907941	28.7	2379.616984	9.88131291682493E-324	487.7232769	243.8616244	99.83894377	0	0	0	0	0	0	0
1:31:15	441.5712686	2539.973587	0.995960657	1.180035768	13.0030315	-5.728423988	-2.523460978	48.88319452	996.4907941	28.7	2379.616984	9.88131291682493E-324	487.7232769	243.8616244	99.83894377	0	0	0	0	0	0	0
1:31:15	441.5712686	2539.973587	0.995960657	1.180035768	13.0030315	-5.728423988	-2.523460978	48.88319452	996.4907941	28.7	2379.616984	9.88131291682493E-324	487.7232769	243.8616244	99.83894377	0	0	0	0	0	0	0
1:31:15	441.5712686	2539.973587	0.995960657	1.180035768	13.0030315	-5.728423988	-2.523460978	48.88319452	996.4907941	28.7	2379.616984	9.88131291682493E-324	487.7232769	243.8616244	99.83894377	0	0	0	0	0	0	0
1:31:15	441.5712686	2539.973587	0.995960657	1.180035768	13.0030315	-5.728423988	-2.523460978	48.88319452	996.4907941	28.7	2379.616984	9.88131291682493E-324	487.7232769	243.8616244	99.83894377	0	0	0	0	0	0	0
1:31:15	441.5712686	2539.973587	0.995960657	1.180035768	13.0030315	-5.728423988	-2.523460978	48.88319452	996.4907941	28.7	2379.616984	9.88131291682493E-324	487.7232769	243.8616244	99.83894377	0	0	0	0	0	0	0
1:31:16	441.5712686	2539.973587	0.995960657	1.180035768	13.0030315	-5.728423988	-2.523460978	48.88319452	996.4907941	28.7	2379.616984	9.88131291682493E-324	487.7232769	243.8616244	99.83894377	0	0	0	0	0	0	0
1:31:16	441.5712686	2539.973587	0.995960657	1.180035768	13.0030315	-5.728423988	-2.523460978	48.88319452	996.4907941	28.7	2379.616984	9.88131291682493E-324	487.7232769	243.8616244	99.83894377	0	0	0	0	0	0	0
1:31:16	324.1035884	2643.195935	0.546199885	0.42800345	13.6317169	-7.127357666	-4.186336017	48.65695648	1001.185186	28.7	2385.270157	9.88131291682493E-324	487.7555854	243.877787	99.83897697	0	0	0	0	0	0	0
1:31:16	324.1035884	2643.195935	0.546199885	0.42800345	13.6317169	-7.127357666	-4.186336017	48.65695648	1001.185186	28.7	2385.270157	9.88131291682493E-324	487.7555854	243.877787	99.83897697	0	0	0	0	0	0	0
1:31:16	324.1035884	2643.195935	0.546199885	0.42800345	13.6317169	-7.127357666	-4.186336017	48.65695648	1001.185186	28.7	2385.270157	9.88131291682493E-324	487.7555854	243.877787	99.83897697	0	0	0	0	0	0	0
1:31:16	324.1035884	2643.195935	0.546199885	0.42800345	13.6317169	-7.127357666	-4.186336017	48.65695648	1001.185186	28.7	2385.270157	9.88131291682493E-324	487.7555854	243.877787	99.83897697	0	0	0	0	0	0	0
1:31:16	324.1035884	2643.195935	0.546199885	0.42800345	13.6317169	-7.127357666	-4.186336017	48.65695648	1001.185186	28.7	2385.270157	9.88131291682493E-324	487.7555854	243.877787	99.83897697	0	0	0	0	0	0	0
1:31:16	324.1035884	2643.195935	0.546199885	0.42800345	13.6317169	-7.127357666	-4.186336017	48.65695648	1001.185186	28.7	2385.270157	9.88131291682493E-324	487.7555854	243.877787	99.83897697	0	0	0	0	0	0	0
1:31:16	324.1035884	2643.195935	0.546199885	0.42800345	13.6317169	-7.127357666	-4.186336017	48.65695648	1001.185186	28.7	2385.270157	9.88131291682493E-324	487.7555854	243.877787	99.83897697	0	0	0	0	0	0	0
1:31:16	324.1035884	2643.195935	0.546199885	0.42800345	13.6317169	-7.127357666	-4.186336017	48.65695648	1001.185186	28.7	2385.270157	9.88131291682493E-324	487.7555854	243.877787	99.83897697	0	0	0	0	0	0	0
1:31:16	324.1035884	2643.195935	0.546199885	0.42800345	13.6317169	-7.127357666	-4.186336017	48.65695648	1001.185186	28.7	2385.270157	9.88131291682493E-324	487.7555854	243.877787	99.83897697	0	0	0	0	0	0	0
1:31:16	250.6902842	2751.183479	1.122339473	0.956411013	14.21253524	-7.0133657	-5.456403232	48.56428937	1003.108009	28.7	2393.453995	9.88131291682493E-324	487.768819	243.8844071	99.83899057	0	0	0	0	0	0	0
1:31:16	250.6902842	2751.183479	1.122339473	0.956411013	14.21253524	-7.0133657	-5.456403232	48.56428937	1003.108009	28.7	2393.453995	9.88131291682493E-324	487.768819	243.8844071	99.83899057	0	0	0	0	0	0	0
1:31:16	250.6902842	2751.183479	1.122339473	0.956411013	14.21253524	-7.0133657	-5.456403232	48.56428937	1003.108009	28.7	2393.453995	9.88131291682493E-324	487.768819	243.8844071	99.83899057	0	0	0	0	0	0	0
1:31:16	250.6902842	2751.183479	1.122339473	0.956411013	14.21253524	-7.0133657	-5.456403232	48.56428937	1003.108009	28.7	2393.453995	9.88131291682493E-324	487.768819	243.8844071	99.83899057	0	0	0	0	0	0	0
1:31:16	250.6902842	2751.183479	1.122339473	0.956411013	14.21253524	-7.0133657	-5.456403232	48.56428937	1003.108009	28.7	2393.453995	9.88131291682493E-324	487.768819	243.8844071	99.83899057	0	0	0	0	0	0	0
1:31:16	250.6902842	2751.183479	1.122339473	0.956411013	14.21253524	-7.0133657	-5.456403232	48.56428937	1003.108009	28.7	2393.453995	9.88131291682493E-324	487.768819	243.8844071	99.83899057	0	0	0	0	0	0	0
1:31:16	250.6902842	2751.183479	1.122339473	0.956411013	14.21253524	-7.0133657	-5.456403232	48.56428937	1003.108009	28.7	2393.453995	9.88131291682493E-324	487.768819	243.8844071	99.83899057	0	0	0	0	0	0	0
1:31:16	250.6902842	2751.183479	1.122339473	0.956411013	14.21253524	-7.0133657	-5.456403232	48.56428937	1003.108009	28.7	2393.453995	9.88131291682493E-324	487.768819	243.8844071	99.83899057	0	0	0	0	0	0	0
1:31:16	73.09171321	2823.451131	2.894574248	2.568021151	14.50337604	-5.224674591	-5.719069164	48.52633293	1003.895597	28.7	2403.745635	9.88131291682493E-324	487.7742395	243.8871188	99.83899614	0	0	0	0	0	0	0
1:31:16	73.09171321	2823.451131	2.894574248	2.568021151	14.50337604	-5.224674591	-5.719069164	48.52633293	1003.895597	28.7	2403.745635	9.88131291682493E-324	487.7742395	243.8871188	99.83899614	0	0	0	0	0	0	0
1:31:16	73.09171321	2823.451131	2.894574248	2.568021151	14.50337604	-5.224674591	-5.719069164	48.52633293	1003.895597	28.7	2403.745635	9.88131291682493E-324	487.7742395	243.8871188	99.83899614	0	0	0	0	0	0	0
1:31:16	73.09171321	2823.451131	2.894574248	2.568021151	14.50337604	-5.224674591	-5.719069164	48.52633293	1003.895597	28.7	2403.745635	9.88131291682493E-324	487.7742395	243.8871188	99.83899614	0	0	0	0	0	0	0
1:31:16	73.09171321	2823.451131	2.894574248	2.568021151	14.50337604	-5.224674591	-5.719069164	48.52633293	1003.895597	28.7	2403.745635	9.88131291682493E-324	487.7742395	243.8871188	99.83899614	0	0	0	0	0	0	0
1:31:16	73.09171321	2823.451131	2.894574248	2.568021151	14.50337604	-5.224674591	-5.719069164	48.52633293	1003.895597	28.7	2403.745635	9.88131291682493E-324	487.7742395	243.8871188	99.83899614	0	0	0	0	0	0	0
1:31:16	73.09171321	2823.451131	2.894574248	2.568021151	14.50337604	-5.224674591	-5.719069164	48.52633293	1003.895597	28.7	2403.745635	9.88131291682493E-324	487.7742395	243.8871188	99.83899614	0	0	0	0	0	0	0
1:31:16	73.09171321	2823.451131	2.894574248	2.568021151	14.50337604	-5.224674591	-5.719069164	48.52633293	1003.895597	28.7	2403.745635	9.88131291682493E-324	487.7742395	243.8871188	99.83899614	0	0	0	0	0	0	0
1:31:16	-83.14076067	2846.285106	4.417843212	4.198339863	14.52204842	-3.043759512	-5.07871473	48.51078597	1004.287393	28.7	2414.44559	9.88131291682493E-324	487.7764597	243.8882294	99.83899842	0	0	0	0	0	0	0
1:31:16	-83.14076067	2846.285106	4.417843212	4.198339863	14.52204842	-3.043759512	-5.07871473	48.51078597	1004.287393	28.7	2414.44559	9.88131291682493E-324	487.7764597	243.8882294	99.83899842	0	0	0	0	0	0	0
1:31:16	-83.14076067	2846.285106	4.417843212	4.198339863	14.52204842	-3.043759512	-5.07871473	48.51078597	1004.287393	28.7	2414.44559	9.88131291682493E-324	487.7764597	243.8882294	99.83899842	0	0	0	0	0	0	0
1:31:16	-83.14076067	2846.285106	4.417843212	4.198339863	14.52204842	-3.043759512	-5.07871473	48.51078597	1004.287393	28.7	2414.44559	9.88131291682493E-324	487.7764597	243.8882294	99.83899842	0	0	0	0	0	0	0
1:31:16	-83.14076067	2846.285106	4.417843212	4.198339863	14.52204842	-3.043759512	-5.07871473	48.51078597	1004.287393	28.7	2414.44559	9.88131291682493E-324	487.7764597	243.8882294	99.83899842	0	0	0	0	0	0	0
1:31:17	-83.14076067	2846.285106	4.417843212	4.198339863	14.52204842	-3.043759512	-5.07871473	48.51078597	1004.287393	28.7	2414.44559	9.88131291682493E-324	487.7764597	243.8882294	99.83899842	0	0	0	0	0	0	0
1:31:17	-83.14076067	2846.285106	4.417843212	4.198339863	14.52204842	-3.043759512	-5.07871473	48.51078597	1004.287393	28.7	2414.44559	9.88131291682493E-324	487.7764597	243.8882294	99.83899842	0	0	0	0	0	0	0
1:31:17	-83.14076067	2846.285106	4.417843212	4.198339863	14.52204842	-3.043759512	-5.07871473	48.51078597	1004.287393	28.7	2414.44559	9.88131291682493E-324	487.7764597	243.8882294	99.83899842	0	0	0	0	0	0	0
1:31:17	-83.14076067	2846.285106	4.417843212	4.198339863	14.52204842	-3.043759512	-5.07871473	48.51078597	1004.287393	28.7	2414.44559	9.88131291682493E-324	487.7764597	243.8882294	99.83899842	0	0	0	0	0	0	0
1:31:17	-168.6477468	2830.558506	5.80117738	5.356504008	14.32459583	-0.835424696	-3.779022353	48.62249793	1004.582952	28.7	2425.156755	9.88131291682493E-324	488.9003099	244.4501548	99.84018015	0	0	0	0	0	0	0
1:31:17	-168.6477468	2830.558506	5.80117738	5.356504008	14.32459583	-0.835424696	-3.779022353	48.62249793	1004.582952	28.7	2425.156755	9.88131291682493E-324	488.9003099	244.4501548	99.84018015	0	0	0	0	0	0	0
1:31:17	-168.6477468	2830.558506	5.80117738	5.356504008	14.32459583	-0.835424696	-3.779022353	48.62249793	1004.582952	28.7	2425.156755	9.88131291682493E-324	488.9003099	244.4501548	99.84018015	0	0	0	0	0	0	0
1:31:17	-168.6477468	2830.558506	5.80117738	5.356504008	14.32459583	-0.835424696	-3.779022353	48.62249793	1004.582952	28.7	2425.156755	9.88131291682493E-324	488.9003099	244.4501548	99.84018015	0	0	0	0	0	0	0
1:31:17	-168.6477468	2830.558506	5.80117738	5.356504008	14.32459583	-0.835424696	-3.779022353	48.62249793	1004.582952	28.7	2425.156755	9.88131291682493E-324	488.9003099	244.4501548	99.84018015	0	0	0	0	0	0	0
1:31:17	-168.6477468	2830.558506	5.80117738	5.356504008	14.32459583	-0.835424696	-3.779022353	48.62249793	1004.582952	28.7	2425.156755	9.88131291682493E-324	488.9003099	244.4501548	99.84018015	0	0	0	0	0	0	0
1:31:17	-168.6477468	2830.558506	5.80117738	5.356504008	14.32459583	-0.835424696	-3.779022353	48.62249793	1004.582952	28.7	2425.156755	9.88131291682493E-324	488.9003099	244.4501548	99.84018015	0	0	0	0	0	0	0
1:31:17	-168.6477468	2830.558506	5.80117738	5.356504008	14.32459583	-0.835424696	-3.779022353	48.62249793	1004.582952	28.7	2425.156755	9.88131291682493E-324	488.9003099	244.4501548	99.84018015	0	0	0	0	0	0	0
1:31:17	-321.1304003	2774.47823	6.830415055	6.412670442	13.92885685	1.101757244	-2.085329156	48.66825515	1004.704012	28.7	2435.178436	9.88131291682493E-324	489.3606389	244.6803194	99.84066419	0	0	0	0	0	0	0
1:31:17	-321.1304003	2774.47823	6.830415055	6.412670442	13.92885685	1.101757244	-2.085329156	48.66825515	1004.704012	28.7	2435.178436	9.88131291682493E-324	489.3606389	244.6803194	99.84066419	0	0	0	0	0	0	0
1:31:17	-321.1304003	2774.47823	6.830415055	6.412670442	13.92885685	1.101757244	-2.085329156	48.66825515	1004.704012	28.7	2435.178436	9.88131291682493E-324	489.3606389	244.6803194	99.84066419	0	0	0	0	0	0	0
1:31:17	-321.1304003	2774.47823	6.830415055	6.412670442	13.92885685	1.101757244	-2.085329156	48.66825515	1004.704012	28.7	2435.178436	9.88131291682493E-324	489.3606389	244.6803194	99.84066419	0	0	0	0	0	0	0
1:31:17	-321.1304003	2774.47823	6.830415055	6.412670442	13.92885685	1.101757244	-2.085329156	48.66825515	1004.704012	28.7	2435.178436	9.88131291682493E-324	489.3606389	244.6803194	99.84066419	0	0	0	0	0	0	0
1:31:17	-321.1304003	2774.47823	6.830415055	6.412670442	13.92885685	1.101757244	-2.085329156	48.66825515	1004.704012	28.7	2435.178436	9.88131291682493E-324	489.3606389	244.6803194	99.84066419	0	0	0	0	0	0	0
1:31:17	-321.1304003	2774.47823	6.830415055	6.412670442	13.92885685	1.101757244	-2.085329156	48.66825515	1004.704012	28.7	2435.178436	9.88131291682493E-324	489.3606389	244.6803194	99.84066419	0	0	0	0	0	0	0
1:31:17	-321.1304003	2774.47823	6.830415055	6.412670442	13.92885685	1.101757244	-2.085329156	48.66825515	1004.704012	28.7	2435.178436	9.88131291682493E-324	489.3606389	244.6803194	99.84066419	0	0	0	0	0	0	0
1:31:17	-321.1304003	2774.47823	6.830415055	6.412670442	13.92885685	1.101757244	-2.085329156	48.66825515	1004.704012	28.7	2435.178436	9.88131291682493E-324	489.3606389	244.6803194	99.84066419	0	0	0	0	0	0	0
1:31:17	-391.0564152	2700.67186	7.538445206	6.904463413	13.45769657	2.368086167	-0.452898022	48.68699731	1004.753599	28.7	2443.060959	9.88131291682493E-324	489.5491897	244.7745948	99.84086245	0	0	0	0	0	0	0
1:31:17	-391.0564152	2700.67186	7.538445206	6.904463413	13.45769657	2.368086167	-0.452898022	48.68699731	1004.753599	28.7	2443.060959	9.88131291682493E-324	489.5491897	244.7745948	99.84086245	0	0	0	0	0	0	0
1:31:17	-391.0564152	2700.67186	7.538445206	6.904463413	13.45769657	2.368086167	-0.452898022	48.68699731	1004.753599	28.7	2443.060959	9.88131291682493E-324	489.5491897	244.7745948	99.84086245	0	0	0	0	0	0	0
1:31:17	-391.0564152	2700.67186	7.538445206	6.904463413	13.45769657	2.368086167	-0.452898022	48.68699731	1004.753599	28.7	2443.060959	9.88131291682493E-324	489.5491897	244.7745948	99.84086245	0	0	0	0	0	0	0
1:31:17	-391.0564152	2700.67186	7.538445206	6.904463413	13.45769657	2.368086167	-0.452898022	48.68699731	1004.753599	28.7	2443.060959	9.88131291682493E-324	489.5491897	244.7745948	99.84086245	0	0	0	0	0	0	0
1:31:17	-391.0564152	2700.67186	7.538445206	6.904463413	13.45769657	2.368086167	-0.452898022	48.68699731	1004.753599	28.7	2443.060959	9.88131291682493E-324	489.5491897	244.7745948	99.84086245	0	0	0	0	0	0	0
1:31:17	-391.0564152	2700.67186	7.538445206	6.904463413	13.45769657	2.368086167	-0.452898022	48.68699731	1004.753599	28.7	2443.060959	9.88131291682493E-324	489.5491897	244.7745948	99.84086245	0	0	0	0	0	0	0
1:31:17	-391.0564152	2700.67186	7.538445206	6.904463413	13.45769657	2.368086167	-0.452898022	48.68699731	1004.753599	28.7	2443.060959	9.88131291682493E-324	489.5491897	244.7745948	99.84086245	0	0	0	0	0	0	0
1:31:17	-303.6030308	2629.295807	7.368540757	7.096972214	13.06341011	2.681172894	0.74175217	48.6946741	1004.709005	28.7	2448.557335	9.88131291682493E-324	489.6264201	244.81321	99.84094366	0	0	0	0	0	0	0
1:31:17	-303.6030308	2629.295807	7.368540757	7.096972214	13.06341011	2.681172894	0.74175217	48.6946741	1004.709005	28.7	2448.557335	9.88131291682493E-324	489.6264201	244.81321	99.84094366	0	0	0	0	0	0	0
1:31:17	-303.6030308	2629.295807	7.368540757	7.096972214	13.06341011	2.681172894	0.74175217	48.6946741	1004.709005	28.7	2448.557335	9.88131291682493E-324	489.6264201	244.81321	99.84094366	0	0	0	0	0	0	0
1:31:17	-303.6030308	2629.295807	7.368540757	7.096972214	13.06341011	2.681172894	0.74175217	48.6946741	1004.709005	28.7	2448.557335	9.88131291682493E-324	489.6264201	244.81321	99.84094366	0	0	0	0	0	0	0
1:31:18	-303.6030308	2629.295807	7.368540757	7.096972214	13.06341011	2.681172894	0.74175217	48.6946741	1004.709005	28.7	2448.557335	9.88131291682493E-324	489.6264201	244.81321	99.84094366	0	0	0	0	0	0	0
1:31:18	-303.6030308	2629.295807	7.368540757	7.096972214	13.06341011	2.681172894	0.74175217	48.6946741	1004.709005	28.7	2448.557335	9.88131291682493E-324	489.6264201	244.81321	99.84094366	0	0	0	0	0	0	0
1:31:18	-303.6030308	2629.295807	7.368540757	7.096972214	13.06341011	2.681172894	0.74175217	48.6946741	1004.709005	28.7	2448.557335	9.88131291682493E-324	489.6264201	244.81321	99.84094366	0	0	0	0	0	0	0
1:31:18	-303.6030308	2629.295807	7.368540757	7.096972214	13.06341011	2.681172894	0.74175217	48.6946741	1004.709005	28.7	2448.557335	9.88131291682493E-324	489.6264201	244.81321	99.84094366	0	0	0	0	0	0	0
1:31:18	-103.1229326	2565.420249	6.933583094	6.505311819	12.71996638	2.636238817	1.521301689	48.69781851	1004.677121	28.7	2452.363861	9.88131291682493E-324	489.6580537	244.8290268	99.84097692	0	0	0	0	0	0	0
1:31:18	-103.1229326	2565.420249	6.933583094	6.505311819	12.71996638	2.636238817	1.521301689	48.69781851	1004.677121	28.7	2452.363861	9.88131291682493E-324	489.6580537	244.8290268	99.84097692	0	0	0	0	0	0	0
1:31:18	-103.1229326	2565.420249	6.933583094	6.505311819	12.71996638	2.636238817	1.521301689	48.69781851	1004.677121	28.7	2452.363861	9.88131291682493E-324	489.6580537	244.8290268	99.84097692	0	0	0	0	0	0	0
1:31:18	-103.1229326	2565.420249	6.933583094	6.505311819	12.71996638	2.636238817	1.521301689	48.69781851	1004.677121	28.7	2452.363861	9.88131291682493E-324	489.6580537	244.8290268	99.84097692	0	0	0	0	0	0	0
1:31:18	-103.1229326	2565.420249	6.933583094	6.505311819	12.71996638	2.636238817	1.521301689	48.69781851	1004.677121	28.7	2452.363861	9.88131291682493E-324	489.6580537	244.8290268	99.84097692	0	0	0	0	0	0	0
1:31:18	-103.1229326	2565.420249	6.933583094	6.505311819	12.71996638	2.636238817	1.521301689	48.69781851	1004.677121	28.7	2452.363861	9.88131291682493E-324	489.6580537	244.8290268	99.84097692	0	0	0	0	0	0	0
1:31:18	-103.1229326	2565.420249	6.933583094	6.505311819	12.71996638	2.636238817	1.521301689	48.69781851	1004.677121	28.7	2452.363861	9.88131291682493E-324	489.6580537	244.8290268	99.84097692	0	0	0	0	0	0	0
1:31:18	-103.1229326	2565.420249	6.933583094	6.505311819	12.71996638	2.636238817	1.521301689	48.69781851	1004.677121	28.7	2452.363861	9.88131291682493E-324	489.6580537	244.8290268	99.84097692	0	0	0	0	0	0	0
1:31:18	-103.1229326	2565.420249	6.933583094	6.505311819	12.71996638	2.636238817	1.521301689	48.69781851	1004.677121	28.7	2452.363861	9.88131291682493E-324	489.6580537	244.8290268	99.84097692	0	0	0	0	0	0	0
1:31:18	-246.3206444	2517.477803	6.731056435	6.453129321	12.47637663	2.50886742	1.936112372	48.69910646	1004.664061	28.7	2454.542952	9.88131291682493E-324	489.6710108	244.8355054	99.84099055	0	0	0	0	0	0	0
1:31:18	-246.3206444	2517.477803	6.731056435	6.453129321	12.47637663	2.50886742	1.936112372	48.69910646	1004.664061	28.7	2454.542952	9.88131291682493E-324	489.6710108	244.8355054	99.84099055	0	0	0	0	0	0	0
1:31:18	-246.3206444	2517.477803	6.731056435	6.453129321	12.47637663	2.50886742	1.936112372	48.69910646	1004.664061	28.7	2454.542952	9.88131291682493E-324	489.6710108	244.8355054	99.84099055	0	0	0	0	0	0	0
1:31:18	-246.3206444	2517.477803	6.731056435	6.453129321	12.47637663	2.50886742	1.936112372	48.69910646	1004.664061	28.7	2454.542952	9.88131291682493E-324	489.6710108	244.8355054	99.84099055	0	0	0	0	0	0	0
1:31:18	-246.3206444	2517.477803	6.731056435	6.453129321	12.47637663	2.50886742	1.936112372	48.69910646	1004.664061	28.7	2454.542952	9.88131291682493E-324	489.6710108	244.8355054	99.84099055	0	0	0	0	0	0	0
1:31:18	-246.3206444	2517.477803	6.731056435	6.453129321	12.47637663	2.50886742	1.936112372	48.69910646	1004.664061	28.7	2454.542952	9.88131291682493E-324	489.6710108	244.8355054	99.84099055	0	0	0	0	0	0	0
1:31:18	-246.3206444	2517.477803	6.731056435	6.453129321	12.47637663	2.50886742	1.936112372	48.69910646	1004.664061	28.7	2454.542952	9.88131291682493E-324	489.6710108	244.8355054	99.84099055	0	0	0	0	0	0	0
1:31:18	-246.3206444	2517.477803	6.731056435	6.453129321	12.47637663	2.50886742	1.936112372	48.69910646	1004.664061	28.7	2454.542952	9.88131291682493E-324	489.6710108	244.8355054	99.84099055	0	0	0	0	0	0	0
1:31:18	-150.3743871	2486.240894	6.463400716	5.83621297	12.31440867	2.398755295	2.139826827	48.69963401	1004.658711	28.7	2455.706318	9.88131291682493E-324	489.676318	244.838159	99.84099613	0	0	0	0	0	0	0
1:31:18	-150.3743871	2486.240894	6.463400716	5.83621297	12.31440867	2.398755295	2.139826827	48.69963401	1004.658711	28.7	2455.706318	9.88131291682493E-324	489.676318	244.838159	99.84099613	0	0	0	0	0	0	0
1:31:18	-150.3743871	2486.240894	6.463400716	5.83621297	12.31440867	2.398755295	2.139826827	48.69963401	1004.658711	28.7	2455.706318	9.88131291682493E-324	489.676318	244.838159	99.84099613	0	0	0	0	0	0	0
1:31:18	-150.3743871	2486.240894	6.463400716	5.83621297	12.31440867	2.398755295	2.139826827	48.69963401	1004.658711	28.7	2455.706318	9.88131291682493E-324	489.676318	244.838159	99.84099613	0	0	0	0	0	0	0
1:31:18	-150.3743871	2486.240894	6.463400716	5.83621297	12.31440867	2.398755295	2.139826827	48.69963401	1004.658711	28.7	2455.706318	9.88131291682493E-324	489.676318	244.838159	99.84099613	0	0	0	0	0	0	0
1:31:18	-150.3743871	2486.240894	6.463400716	5.83621297	12.31440867	2.398755295	2.139826827	48.69963401	1004.658711	28.7	2455.706318	9.88131291682493E-324	489.676318	244.838159	99.84099613	0	0	0	0	0	0	0
1:31:18	-150.3743871	2486.240894	6.463400716	5.83621297	12.31440867	2.398755295	2.139826827	48.69963401	1004.658711	28.7	2455.706318	9.88131291682493E-324	489.676318	244.838159	99.84099613	0	0	0	0	0	0	0
1:31:18	-150.3743871	2486.240894	6.463400716	5.83621297	12.31440867	2.398755295	2.139826827	48.69963401	1004.658711	28.7	2455.706318	9.88131291682493E-324	489.676318	244.838159	99.84099613	0	0	0	0	0	0	0
1:31:18	-200.040333	2464.040267	6.371104933	5.878148032	12.21071139	2.306638969	2.222717869	48.69985009	1003.281479	28.7	2450.016617	9.88131291682493E-324	489.6784919	244.8392459	99.84099841	0	0	0	0	0	0	0
1:31:18	-200.040333	2464.040267	6.371104933	5.878148032	12.21071139	2.306638969	2.222717869	48.69985009	1003.281479	28.7	2450.016617	9.88131291682493E-324	489.6784919	244.8392459	99.84099841	0	0	0	0	0	0	0
1:31:18	-200.040333	2464.040267	6.371104933	5.878148032	12.21071139	2.306638969	2.222717869	48.69985009	1003.281479	28.7	2450.016617	9.88131291682493E-324	489.6784919	244.8392459	99.84099841	0	0	0	0	0	0	0
1:31:19	-200.040333	2464.040267	6.371104933	5.878148032	12.21071139	2.306638969	2.222717869	48.69985009	1003.281479	28.7	2450.016617	9.88131291682493E-324	489.6784919	244.8392459	99.84099841	0	0	0	0	0	0	0
1:31:19	-200.040333	2464.040267	6.371104933	5.878148032	12.21071139	2.306638969	2.222717869	48.69985009	1003.281479	28.7	2450.016617	9.88131291682493E-324	489.6784919	244.8392459	99.84099841	0	0	0	0	0	0	0
1:31:19	-200.040333	2464.040267	6.371104933	5.878148032	12.21071139	2.306638969	2.222717869	48.69985009	1003.281479	28.7	2450.016617	9.88131291682493E-324	489.6784919	244.8392459	99.84099841	0	0	0	0	0	0	0
1:31:19	-200.040333	2464.040267	6.371104933	5.878148032	12.21071139	2.306638969	2.222717869	48.69985009	1003.281479	28.7	2450.016617	9.88131291682493E-324	489.6784919	244.8392459	99.84099841	0	0	0	0	0	0	0
1:31:19	-200.040333	2464.040267	6.371104933	5.878148032	12.21071139	2.306638969	2.222717869	48.69985009	1003.281479	28.7	2450.016617	9.88131291682493E-324	489.6784919	244.8392459	99.84099841	0	0	0	0	0	0	0
1:31:19	-226.4330868	2447.31805	6.303007781	5.861051034	12.12162419	2.230684122	2.238730839	49.1132186	1002.717364	28.7	2440.512021	9.88131291682493E-324	492.9342575	246.4668335	99.84395135	0	0	0	0	0	0	0
1:31:19	-226.4330868	2447.31805	6.303007781	5.861051034	12.12162419	2.230684122	2.238730839	49.1132186	1002.717364	28.7	2440.512021	9.88131291682493E-324	492.9342575	246.4668335	99.84395135	0	0	0	0	0	0	0
1:31:19	-226.4330868	2447.31805	6.303007781	5.861051034	12.12162419	2.230684122	2.238730839	49.1132186	1002.717364	28.7	2440.512021	9.88131291682493E-324	492.9342575	246.4668335	99.84395135	0	0	0	0	0	0	0
1:31:19	-226.4330868	2447.31805	6.303007781	5.861051034	12.12162419	2.230684122	2.238730839	49.1132186	1002.717364	28.7	2440.512021	9.88131291682493E-324	492.9342575	246.4668335	99.84395135	0	0	0	0	0	0	0
1:31:19	-226.4330868	2447.31805	6.303007781	5.861051034	12.12162419	2.230684122	2.238730839	49.1132186	1002.717364	28.7	2440.512021	9.88131291682493E-324	492.9342575	246.4668335	99.84395135	0	0	0	0	0	0	0
1:31:19	-226.4330868	2447.31805	6.303007781	5.861051034	12.12162419	2.230684122	2.238730839	49.1132186	1002.717364	28.7	2440.512021	9.88131291682493E-324	492.9342575	246.4668335	99.84395135	0	0	0	0	0	0	0
1:31:19	-226.4330868	2447.31805	6.303007781	5.861051034	12.12162419	2.230684122	2.238730839	49.1132186	1002.717364	28.7	2440.512021	9.88131291682493E-324	492.9342575	246.4668335	99.84395135	0	0	0	0	0	0	0
1:31:19	-226.4330868	2447.31805	6.303007781	5.861051034	12.12162419	2.230684122	2.238730839	49.1132186	1002.717364	28.7	2440.512021	9.88131291682493E-324	492.9342575	246.4668335	99.84395135	0	0	0	0	0	0	0
1:31:19	-226.4330868	2447.31805	6.303007781	5.861051034	12.12162419	2.230684122	2.238730839	49.1132186	1002.717364	28.7	2440.512021	9.88131291682493E-324	492.9342575	246.4668335	99.84395135	0	0	0	0	0	0	0
1:31:19	-15.77891875	2433.744861	6.144542387	5.763736104	12.04413727	2.166051416	2.219587352	49.28253434	1002.486303	28.7	2428.425564	9.88131291682493E-324	494.2678191	247.1334934	99.84516087	0	0	0	0	0	0	0
1:31:19	-15.77891875	2433.744861	6.144542387	5.763736104	12.04413727	2.166051416	2.219587352	49.28253434	1002.486303	28.7	2428.425564	9.88131291682493E-324	494.2678191	247.1334934	99.84516087	0	0	0	0	0	0	0
1:31:19	-15.77891875	2433.744861	6.144542387	5.763736104	12.04413727	2.166051416	2.219587352	49.28253434	1002.486303	28.7	2428.425564	9.88131291682493E-324	494.2678191	247.1334934	99.84516087	0	0	0	0	0	0	0
1:31:19	-15.77891875	2433.744861	6.144542387	5.763736104	12.04413727	2.166051416	2.219587352	49.28253434	1002.486303	28.7	2428.425564	9.88131291682493E-324	494.2678191	247.1334934	99.84516087	0	0	0	0	0	0	0
1:31:19	-15.77891875	2433.744861	6.144542387	5.763736104	12.04413727	2.166051416	2.219587352	49.28253434	1002.486303	28.7	2428.425564	9.88131291682493E-324	494.2678191	247.1334934	99.84516087	0	0	0	0	0	0	0
1:31:19	-15.77891875	2433.744861	6.144542387	5.763736104	12.04413727	2.166051416	2.219587352	49.28253434	1002.486303	28.7	2428.425564	9.88131291682493E-324	494.2678191	247.1334934	99.84516087	0	0	0	0	0	0	0
1:31:19	-15.77891875	2433.744861	6.144542387	5.763736104	12.04413727	2.166051416	2.219587352	49.28253434	1002.486303	28.7	2428.425564	9.88131291682493E-324	494.2678191	247.1334934	99.84516087	0	0	0	0	0	0	0
1:31:19	-15.77891875	2433.744861	6.144542387	5.763736104	12.04413727	2.166051416	2.219587352	49.28253434	1002.486303	28.7	2428.425564	9.88131291682493E-324	494.2678191	247.1334934	99.84516087	0	0	0	0	0	0	0
1:31:19	-181.9760499	2420.427554	6.108316562	5.733045508	11.98413782	2.10087066	2.183366979	49.35188606	1002.39166	28.7	2417.475714	9.88131291682493E-324	494.8140459	247.4065573	99.84565629	0	0	0	0	0	0	0
1:31:19	-181.9760499	2420.427554	6.108316562	5.733045508	11.98413782	2.10087066	2.183366979	49.35188606	1002.39166	28.7	2417.475714	9.88131291682493E-324	494.8140459	247.4065573	99.84565629	0	0	0	0	0	0	0
1:31:19	-181.9760499	2420.427554	6.108316562	5.733045508	11.98413782	2.10087066	2.183366979	49.35188606	1002.39166	28.7	2417.475714	9.88131291682493E-324	494.8140459	247.4065573	99.84565629	0	0	0	0	0	0	0
1:31:19	-181.9760499	2420.427554	6.108316562	5.733045508	11.98413782	2.10087066	2.183366979	49.35188606	1002.39166	28.7	2417.475714	9.88131291682493E-324	494.8140459	247.4065573	99.84565629	0	0	0	0	0	0	0
1:31:19	-181.9760499	2420.427554	6.108316562	5.733045508	11.98413782	2.10087066	2.183366979	49.35188606	1002.39166	28.7	2417.475714	9.88131291682493E-324	494.8140459	247.4065573	99.84565629	0	0	0	0	0	0	0
1:31:19	-181.9760499	2420.427554	6.108316562	5.733045508	11.98413782	2.10087066	2.183366979	49.35188606	1002.39166	28.7	2417.475714	9.88131291682493E-324	494.8140459	247.4065573	99.84565629	0	0	0	0	0	0	0
1:31:19	-181.9760499	2420.427554	6.108316562	5.733045508	11.98413782	2.10087066	2.183366979	49.35188606	1002.39166	28.7	2417.475714	9.88131291682493E-324	494.8140459	247.4065573	99.84565629	0	0	0	0	0	0	0
1:31:19	-181.9760499	2420.427554	6.108316562	5.733045508	11.98413782	2.10087066	2.183366979	49.35188606	1002.39166	28.7	2417.475714	9.88131291682493E-324	494.8140459	247.4065573	99.84565629	0	0	0	0	0	0	0
1:31:19	-153.4194124	2410.841872	6.035390464	5.64114664	11.92953005	2.053473422	2.140519915	49.41629253	1000.695051	28.7	2406.9917	9.88131291682493E-324	495.0377804	247.5184043	99.84585922	0	0	0	0	0	0	0
1:31:19	-153.4194124	2410.841872	6.035390464	5.64114664	11.92953005	2.053473422	2.140519915	49.41629253	1000.695051	28.7	2406.9917	9.88131291682493E-324	495.0377804	247.5184043	99.84585922	0	0	0	0	0	0	0
1:31:20	-153.4194124	2410.841872	6.035390464	5.64114664	11.92953005	2.053473422	2.140519915	49.41629253	1000.695051	28.7	2406.9917	9.88131291682493E-324	495.0377804	247.5184043	99.84585922	0	0	0	0	0	0	0
1:31:20	-153.4194124	2410.841872	6.035390464	5.64114664	11.92953005	2.053473422	2.140519915	49.41629253	1000.695051	28.7	2406.9917	9.88131291682493E-324	495.0377804	247.5184043	99.84585922	0	0	0	0	0	0	0
1:31:20	-153.4194124	2410.841872	6.035390464	5.64114664	11.92953005	2.053473422	2.140519915	49.41629253	1000.695051	28.7	2406.9917	9.88131291682493E-324	495.0377804	247.5184043	99.84585922	0	0	0	0	0	0	0
1:31:20	-153.4194124	2410.841872	6.035390464	5.64114664	11.92953005	2.053473422	2.140519915	49.41629253	1000.695051	28.7	2406.9917	9.88131291682493E-324	495.0377804	247.5184043	99.84585922	0	0	0	0	0	0	0
1:31:20	-153.4194124	2410.841872	6.035390464	5.64114664	11.92953005	2.053473422	2.140519915	49.41629253	1000.695051	28.7	2406.9917	9.88131291682493E-324	495.0377804	247.5184043	99.84585922	0	0	0	0	0	0	0
1:31:20	-153.4194124	2410.841872	6.035390464	5.64114664	11.92953005	2.053473422	2.140519915	49.41629253	1000.695051	28.7	2406.9917	9.88131291682493E-324	495.0377804	247.5184043	99.84585922	0	0	0	0	0	0	0
1:31:20	-153.4194124	2410.841872	6.035390464	5.64114664	11.92953005	2.053473422	2.140519915	49.41629253	1000.695051	28.7	2406.9917	9.88131291682493E-324	495.0377804	247.5184043	99.84585922	0	0	0	0	0	0	0
1:31:20	96.57027106	2401.838827	5.856583934	5.302709664	11.87769231	2.008654714	2.093121757	49.46571342	1000.00012	28.7	2395.733788	9.88131291682493E-324	495.129422	247.5642168	99.84594234	0	0	0	0	0	0	0
1:31:20	96.57027106	2401.838827	5.856583934	5.302709664	11.87769231	2.008654714	2.093121757	49.46571342	1000.00012	28.7	2395.733788	9.88131291682493E-324	495.129422	247.5642168	99.84594234	0	0	0	0	0	0	0
1:31:20	96.57027106	2401.838827	5.856583934	5.302709664	11.87769231	2.008654714	2.093121757	49.46571342	1000.00012	28.7	2395.733788	9.88131291682493E-324	495.129422	247.5642168	99.84594234	0	0	0	0	0	0	0
1:31:20	96.57027106	2401.838827	5.856583934	5.302709664	11.87769231	2.008654714	2.093121757	49.46571342	1000.00012	28.7	2395.733788	9.88131291682493E-324	495.129422	247.5642168	99.84594234	0	0	0	0	0	0	0
1:31:20	96.57027106	2401.838827	5.856583934	5.302709664	11.87769231	2.008654714	2.093121757	49.46571342	1000.00012	28.7	2395.733788	9.88131291682493E-324	495.129422	247.5642168	99.84594234	0	0	0	0	0	0	0
1:31:20	96.57027106	2401.838827	5.856583934	5.302709664	11.87769231	2.008654714	2.093121757	49.46571342	1000.00012	28.7	2395.733788	9.88131291682493E-324	495.129422	247.5642168	99.84594234	0	0	0	0	0	0	0
1:31:20	96.57027106	2401.838827	5.856583934	5.302709664	11.87769231	2.008654714	2.093121757	49.46571342	1000.00012	28.7	2395.733788	9.88131291682493E-324	495.129422	247.5642168	99.84594234	0	0	0	0	0	0	0
1:31:20	96.57027106	2401.838827	5.856583934	5.302709664	11.87769231	2.008654714	2.093121757	49.46571342	1000.00012	28.7	2395.733788	9.88131291682493E-324	495.129422	247.5642168	99.84594234	0	0	0	0	0	0	0
1:31:20	37.41481023	2392.884264	5.805911179	5.402818678	11.82994597	1.963850571	2.044080272	49.48595622	999.7154764	28.7	2386.795379	9.88131291682493E-324	495.1669585	247.5829816	99.84597638	0	0	0	0	0	0	0
1:31:20	37.41481023	2392.884264	5.805911179	5.402818678	11.82994597	1.963850571	2.044080272	49.48595622	999.7154764	28.7	2386.795379	9.88131291682493E-324	495.1669585	247.5829816	99.84597638	0	0	0	0	0	0	0
1:31:20	37.41481023	2392.884264	5.805911179	5.402818678	11.82994597	1.963850571	2.044080272	49.48595622	999.7154764	28.7	2386.795379	9.88131291682493E-324	495.1669585	247.5829816	99.84597638	0	0	0	0	0	0	0
1:31:20	37.41481023	2392.884264	5.805911179	5.402818678	11.82994597	1.963850571	2.044080272	49.48595622	999.7154764	28.7	2386.795379	9.88131291682493E-324	495.1669585	247.5829816	99.84597638	0	0	0	0	0	0	0
1:31:20	37.41481023	2392.884264	5.805911179	5.402818678	11.82994597	1.963850571	2.044080272	49.48595622	999.7154764	28.7	2386.795379	9.88131291682493E-324	495.1669585	247.5829816	99.84597638	0	0	0	0	0	0	0
1:31:20	37.41481023	2392.884264	5.805911179	5.402818678	11.82994597	1.963850571	2.044080272	49.48595622	999.7154764	28.7	2386.795379	9.88131291682493E-324	495.1669585	247.5829816	99.84597638	0	0	0	0	0	0	0
1:31:20	37.41481023	2392.884264	5.805911179	5.402818678	11.82994597	1.963850571	2.044080272	49.48595622	999.7154764	28.7	2386.795379	9.88131291682493E-324	495.1669585	247.5829816	99.84597638	0	0	0	0	0	0	0
1:31:20	37.41481023	2392.884264	5.805911179	5.402818678	11.82994597	1.963850571	2.044080272	49.48595622	999.7154764	28.7	2386.795379	9.88131291682493E-324	495.1669585	247.5829816	99.84597638	0	0	0	0	0	0	0
1:31:20	-195.3949225	2382.736281	5.656160419	5.574080931	11.79583547	1.652905194	1.974952879	49.49424767	999.5988863	28.7	2378.655189	9.88131291682493E-324	495.1823334	247.5906677	99.84599033	0	0	0	0	0	0	0
1:31:20	-195.3949225	2382.736281	5.656160419	5.574080931	11.79583547	1.652905194	1.974952879	49.49424767	999.5988863	28.7	2378.655189	9.88131291682493E-324	495.1823334	247.5906677	99.84599033	0	0	0	0	0	0	0
1:31:20	-195.3949225	2382.736281	5.656160419	5.574080931	11.79583547	1.652905194	1.974952879	49.49424767	999.5988863	28.7	2378.655189	9.88131291682493E-324	495.1823334	247.5906677	99.84599033	0	0	0	0	0	0	0
1:31:20	-195.3949225	2382.736281	5.656160419	5.574080931	11.79583547	1.652905194	1.974952879	49.49424767	999.5988863	28.7	2378.655189	9.88131291682493E-324	495.1823334	247.5906677	99.84599033	0	0	0	0	0	0	0
1:31:20	-195.3949225	2382.736281	5.656160419	5.574080931	11.79583547	1.652905194	1.974952879	49.49424767	999.5988863	28.7	2378.655189	9.88131291682493E-324	495.1823334	247.5906677	99.84599033	0	0	0	0	0	0	0
1:31:20	-195.3949225	2382.736281	5.656160419	5.574080931	11.79583547	1.652905194	1.974952879	49.49424767	999.5988863	28.7	2378.655189	9.88131291682493E-324	495.1823334	247.5906677	99.84599033	0	0	0	0	0	0	0
1:31:20	-195.3949225	2382.736281	5.656160419	5.574080931	11.79583547	1.652905194	1.974952879	49.49424767	999.5988863	28.7	2378.655189	9.88131291682493E-324	495.1823334	247.5906677	99.84599033	0	0	0	0	0	0	0
1:31:20	-195.3949225	2382.736281	5.656160419	5.574080931	11.79583547	1.652905194	1.974952879	49.49424767	999.5988863	28.7	2378.655189	9.88131291682493E-324	495.1823334	247.5906677	99.84599033	0	0	0	0	0	0	0
1:31:21	-195.3949225	2382.736281	5.656160419	5.574080931	11.79583547	1.652905194	1.974952879	49.49424767	999.5988863	28.7	2378.655189	9.88131291682493E-324	495.1823334	247.5906677	99.84599033	0	0	0	0	0	0	0
1:31:21	-59.05368347	2384.561923	4.789587308	4.697548349	11.85517261	0.202743567	1.541039899	49.02532384	1002.662539	28.7	2374.15286	9.88131291682493E-324	491.9833494	245.9914703	99.84304404	0	0	0	0	0	0	0
1:31:21	-59.05368347	2384.561923	4.789587308	4.697548349	11.85517261	0.202743567	1.541039899	49.02532384	1002.662539	28.7	2374.15286	9.88131291682493E-324	491.9833494	245.9914703	99.84304404	0	0	0	0	0	0	0
1:31:21	-59.05368347	2384.561923	4.789587308	4.697548349	11.85517261	0.202743567	1.541039899	49.02532384	1002.662539	28.7	2374.15286	9.88131291682493E-324	491.9833494	245.9914703	99.84304404	0	0	0	0	0	0	0
1:31:21	-59.05368347	2384.561923	4.789587308	4.697548349	11.85517261	0.202743567	1.541039899	49.02532384	1002.662539	28.7	2374.15286	9.88131291682493E-324	491.9833494	245.9914703	99.84304404	0	0	0	0	0	0	0
1:31:21	-59.05368347	2384.561923	4.789587308	4.697548349	11.85517261	0.202743567	1.541039899	49.02532384	1002.662539	28.7	2374.15286	9.88131291682493E-324	491.9833494	245.9914703	99.84304404	0	0	0	0	0	0	0
1:31:21	-59.05368347	2384.561923	4.789587308	4.697548349	11.85517261	0.202743567	1.541039899	49.02532384	1002.662539	28.7	2374.15286	9.88131291682493E-324	491.9833494	245.9914703	99.84304404	0	0	0	0	0	0	0
1:31:21	-59.05368347	2384.561923	4.789587308	4.697548349	11.85517261	0.202743567	1.541039899	49.02532384	1002.662539	28.7	2374.15286	9.88131291682493E-324	491.9833494	245.9914703	99.84304404	0	0	0	0	0	0	0
1:31:21	-59.05368347	2384.561923	4.789587308	4.697548349	11.85517261	0.202743567	1.541039899	49.02532384	1002.662539	28.7	2374.15286	9.88131291682493E-324	491.9833494	245.9914703	99.84304404	0	0	0	0	0	0	0
1:31:21	126.6951825	2406.34425	3.597664561	3.274885404	12.0632883	-1.680583435	0.623589143	48.83325265	1003.917411	28.7	2372.735557	9.88131291682493E-324	490.6730455	245.336439	99.84183724	0	0	0	0	0	0	0
1:31:21	126.6951825	2406.34425	3.597664561	3.274885404	12.0632883	-1.680583435	0.623589143	48.83325265	1003.917411	28.7	2372.735557	9.88131291682493E-324	490.6730455	245.336439	99.84183724	0	0	0	0	0	0	0
1:31:21	126.6951825	2406.34425	3.597664561	3.274885404	12.0632883	-1.680583435	0.623589143	48.83325265	1003.917411	28.7	2372.735557	9.88131291682493E-324	490.6730455	245.336439	99.84183724	0	0	0	0	0	0	0
1:31:21	126.6951825	2406.34425	3.597664561	3.274885404	12.0632883	-1.680583435	0.623589143	48.83325265	1003.917411	28.7	2372.735557	9.88131291682493E-324	490.6730455	245.336439	99.84183724	0	0	0	0	0	0	0
1:31:21	126.6951825	2406.34425	3.597664561	3.274885404	12.0632883	-1.680583435	0.623589143	48.83325265	1003.917411	28.7	2372.735557	9.88131291682493E-324	490.6730455	245.336439	99.84183724	0	0	0	0	0	0	0
1:31:21	126.6951825	2406.34425	3.597664561	3.274885404	12.0632883	-1.680583435	0.623589143	48.83325265	1003.917411	28.7	2372.735557	9.88131291682493E-324	490.6730455	245.336439	99.84183724	0	0	0	0	0	0	0
1:31:21	126.6951825	2406.34425	3.597664561	3.274885404	12.0632883	-1.680583435	0.623589143	48.83325265	1003.917411	28.7	2372.735557	9.88131291682493E-324	490.6730455	245.336439	99.84183724	0	0	0	0	0	0	0
1:31:21	126.6951825	2406.34425	3.597664561	3.274885404	12.0632883	-1.680583435	0.623589143	48.83325265	1003.917411	28.7	2372.735557	9.88131291682493E-324	490.6730455	245.336439	99.84183724	0	0	0	0	0	0	0
1:31:21	96.12388753	2456.18272	2.471646604	2.337309861	12.43915489	-3.676534975	-0.730529887	48.75458028	1004.431407	28.7	2373.409844	9.88131291682493E-324	490.136345	245.0681382	99.84134293	0	0	0	0	0	0	0
1:31:21	96.12388753	2456.18272	2.471646604	2.337309861	12.43915489	-3.676534975	-0.730529887	48.75458028	1004.431407	28.7	2373.409844	9.88131291682493E-324	490.136345	245.0681382	99.84134293	0	0	0	0	0	0	0
1:31:21	96.12388753	2456.18272	2.471646604	2.337309861	12.43915489	-3.676534975	-0.730529887	48.75458028	1004.431407	28.7	2373.409844	9.88131291682493E-324	490.136345	245.0681382	99.84134293	0	0	0	0	0	0	0
1:31:21	96.12388753	2456.18272	2.471646604	2.337309861	12.43915489	-3.676534975	-0.730529887	48.75458028	1004.431407	28.7	2373.409844	9.88131291682493E-324	490.136345	245.0681382	99.84134293	0	0	0	0	0	0	0
1:31:21	96.12388753	2456.18272	2.471646604	2.337309861	12.43915489	-3.676534975	-0.730529887	48.75458028	1004.431407	28.7	2373.409844	9.88131291682493E-324	490.136345	245.0681382	99.84134293	0	0	0	0	0	0	0
1:31:21	96.12388753	2456.18272	2.471646604	2.337309861	12.43915489	-3.676534975	-0.730529887	48.75458028	1004.431407	28.7	2373.409844	9.88131291682493E-324	490.136345	245.0681382	99.84134293	0	0	0	0	0	0	0
1:31:21	96.12388753	2456.18272	2.471646604	2.337309861	12.43915489	-3.676534975	-0.730529887	48.75458028	1004.431407	28.7	2373.409844	9.88131291682493E-324	490.136345	245.0681382	99.84134293	0	0	0	0	0	0	0
1:31:21	96.12388753	2456.18272	2.471646604	2.337309861	12.43915489	-3.676534975	-0.730529887	48.75458028	1004.431407	28.7	2373.409844	9.88131291682493E-324	490.136345	245.0681382	99.84134293	0	0	0	0	0	0	0
1:31:21	96.12388753	2456.18272	2.471646604	2.337309861	12.43915489	-3.676534975	-0.730529887	48.75458028	1004.431407	28.7	2373.409844	9.88131291682493E-324	490.136345	245.0681382	99.84134293	0	0	0	0	0	0	0
1:31:21	471.3440099	2540.115396	1.323501649	1.523987719	12.99158024	-5.594235126	-2.418844242	48.72235608	1004.641939	28.7	2376.480651	9.88131291682493E-324	489.9165125	244.9582422	99.84114047	0	0	0	0	0	0	0
1:31:21	471.3440099	2540.115396	1.323501649	1.523987719	12.99158024	-5.594235126	-2.418844242	48.72235608	1004.641939	28.7	2376.480651	9.88131291682493E-324	489.9165125	244.9582422	99.84114047	0	0	0	0	0	0	0
1:31:21	471.3440099	2540.115396	1.323501649	1.523987719	12.99158024	-5.594235126	-2.418844242	48.72235608	1004.641939	28.7	2376.480651	9.88131291682493E-324	489.9165125	244.9582422	99.84114047	0	0	0	0	0	0	0
1:31:21	471.3440099	2540.115396	1.323501649	1.523987719	12.99158024	-5.594235126	-2.418844242	48.72235608	1004.641939	28.7	2376.480651	9.88131291682493E-324	489.9165125	244.9582422	99.84114047	0	0	0	0	0	0	0
1:31:21	471.3440099	2540.115396	1.323501649	1.523987719	12.99158024	-5.594235126	-2.418844242	48.72235608	1004.641939	28.7	2376.480651	9.88131291682493E-324	489.9165125	244.9582422	99.84114047	0	0	0	0	0	0	0
1:31:21	471.3440099	2540.115396	1.323501649	1.523987719	12.99158024	-5.594235126	-2.418844242	48.72235608	1004.641939	28.7	2376.480651	9.88131291682493E-324	489.9165125	244.9582422	99.84114047	0	0	0	0	0	0	0
1:31:21	471.3440099	2540.115396	1.323501649	1.523987719	12.99158024	-5.594235126	-2.418844242	48.72235608	1004.641939	28.7	2376.480651	9.88131291682493E-324	489.9165125	244.9582422	99.84114047	0	0	0	0	0	0	0
1:31:22	471.3440099	2540.115396	1.323501649	1.523987719	12.99158024	-5.594235126	-2.418844242	48.72235608	1004.641939	28.7	2376.480651	9.88131291682493E-324	489.9165125	244.9582422	99.84114047	0	0	0	0	0	0	0
1:31:22	465.7838489	2640.74238	0.665594275	0.86861897	13.61013527	-7.034035507	-4.069928201	48.82723705	1001.905471	28.7	2381.963129	9.88131291682493E-324	489.8264691	244.9132288	99.84105753	0	0	0	0	0	0	0
1:31:22	465.7838489	2640.74238	0.665594275	0.86861897	13.61013527	-7.034035507	-4.069928201	48.82723705	1001.905471	28.7	2381.963129	9.88131291682493E-324	489.8264691	244.9132288	99.84105753	0	0	0	0	0	0	0
1:31:22	465.7838489	2640.74238	0.665594275	0.86861897	13.61013527	-7.034035507	-4.069928201	48.82723705	1001.905471	28.7	2381.963129	9.88131291682493E-324	489.8264691	244.9132288	99.84105753	0	0	0	0	0	0	0
1:31:22	465.7838489	2640.74238	0.665594275	0.86861897	13.61013527	-7.034035507	-4.069928201	48.82723705	1001.905471	28.7	2381.963129	9.88131291682493E-324	489.8264691	244.9132288	99.84105753	0	0	0	0	0	0	0
1:31:22	465.7838489	2640.74238	0.665594275	0.86861897	13.61013527	-7.034035507	-4.069928201	48.82723705	1001.905471	28.7	2381.963129	9.88131291682493E-324	489.8264691	244.9132288	99.84105753	0	0	0	0	0	0	0
1:31:22	465.7838489	2640.74238	0.665594275	0.86861897	13.61013527	-7.034035507	-4.069928201	48.82723705	1001.905471	28.7	2381.963129	9.88131291682493E-324	489.8264691	244.9132288	99.84105753	0	0	0	0	0	0	0
1:31:22	465.7838489	2640.74238	0.665594275	0.86861897	13.61013527	-7.034035507	-4.069928201	48.82723705	1001.905471	28.7	2381.963129	9.88131291682493E-324	489.8264691	244.9132288	99.84105753	0	0	0	0	0	0	0
1:31:22	465.7838489	2640.74238	0.665594275	0.86861897	13.61013527	-7.034035507	-4.069928201	48.82723705	1001.905471	28.7	2381.963129	9.88131291682493E-324	489.8264691	244.9132288	99.84105753	0	0	0	0	0	0	0
1:31:22	524.4572149	2744.061487	0.860536215	1.03832553	14.18422021	-7.246750544	-5.360885791	48.8701963	1000.784614	28.7	2389.501466	9.88131291682493E-324	489.7895874	244.8947913	99.84102357	0	0	0	0	0	0	0
1:31:22	524.4572149	2744.061487	0.860536215	1.03832553	14.18422021	-7.246750544	-5.360885791	48.8701963	1000.784614	28.7	2389.501466	9.88131291682493E-324	489.7895874	244.8947913	99.84102357	0	0	0	0	0	0	0
1:31:22	524.4572149	2744.061487	0.860536215	1.03832553	14.18422021	-7.246750544	-5.360885791	48.8701963	1000.784614	28.7	2389.501466	9.88131291682493E-324	489.7895874	244.8947913	99.84102357	0	0	0	0	0	0	0
1:31:22	524.4572149	2744.061487	0.860536215	1.03832553	14.18422021	-7.246750544	-5.360885791	48.8701963	1000.784614	28.7	2389.501466	9.88131291682493E-324	489.7895874	244.8947913	99.84102357	0	0	0	0	0	0	0
1:31:22	257.0542432	2822.016391	2.537899634	2.376906137	14.5130646	-5.560648223	-5.75209242	48.8877924	1000.325511	28.7	2399.606466	9.88131291682493E-324	489.7744806	244.8872393	99.84100965	0	0	0	0	0	0	0
1:31:22	257.0542432	2822.016391	2.537899634	2.376906137	14.5130646	-5.560648223	-5.75209242	48.8877924	1000.325511	28.7	2399.606466	9.88131291682493E-324	489.7744806	244.8872393	99.84100965	0	0	0	0	0	0	0
1:31:22	257.0542432	2822.016391	2.537899634	2.376906137	14.5130646	-5.560648223	-5.75209242	48.8877924	1000.325511	28.7	2399.606466	9.88131291682493E-324	489.7744806	244.8872393	99.84100965	0	0	0	0	0	0	0
1:31:22	257.0542432	2822.016391	2.537899634	2.376906137	14.5130646	-5.560648223	-5.75209242	48.8877924	1000.325511	28.7	2399.606466	9.88131291682493E-324	489.7744806	244.8872393	99.84100965	0	0	0	0	0	0	0
1:31:22	257.0542432	2822.016391	2.537899634	2.376906137	14.5130646	-5.560648223	-5.75209242	48.8877924	1000.325511	28.7	2399.606466	9.88131291682493E-324	489.7744806	244.8872393	99.84100965	0	0	0	0	0	0	0
1:31:22	162.6593588	2854.769576	3.67176529	3.624508754	14.61697046	-4.110619112	-5.618489055	48.89499977	1000.137462	28.7	2407.055954	9.88131291682493E-324	489.7682928	244.884146	99.84100395	0	0	0	0	0	0	0
1:31:22	162.6593588	2854.769576	3.67176529	3.624508754	14.61697046	-4.110619112	-5.618489055	48.89499977	1000.137462	28.7	2407.055954	9.88131291682493E-324	489.7682928	244.884146	99.84100395	0	0	0	0	0	0	0
1:31:22	162.6593588	2854.769576	3.67176529	3.624508754	14.61697046	-4.110619112	-5.618489055	48.89499977	1000.137462	28.7	2407.055954	9.88131291682493E-324	489.7682928	244.884146	99.84100395	0	0	0	0	0	0	0
1:31:22	162.6593588	2854.769576	3.67176529	3.624508754	14.61697046	-4.110619112	-5.618489055	48.89499977	1000.137462	28.7	2407.055954	9.88131291682493E-324	489.7682928	244.884146	99.84100395	0	0	0	0	0	0	0
1:31:22	162.6593588	2854.769576	3.67176529	3.624508754	14.61697046	-4.110619112	-5.618489055	48.89499977	1000.137462	28.7	2407.055954	9.88131291682493E-324	489.7682928	244.884146	99.84100395	0	0	0	0	0	0	0
1:31:22	162.6593588	2854.769576	3.67176529	3.624508754	14.61697046	-4.110619112	-5.618489055	48.89499977	1000.137462	28.7	2407.055954	9.88131291682493E-324	489.7682928	244.884146	99.84100395	0	0	0	0	0	0	0
1:31:22	162.6593588	2854.769576	3.67176529	3.624508754	14.61697046	-4.110619112	-5.618489055	48.89499977	1000.137462	28.7	2407.055954	9.88131291682493E-324	489.7682928	244.884146	99.84100395	0	0	0	0	0	0	0
1:31:22	162.6593588	2854.769576	3.67176529	3.624508754	14.61697046	-4.110619112	-5.618489055	48.89499977	1000.137462	28.7	2407.055954	9.88131291682493E-324	489.7682928	244.884146	99.84100395	0	0	0	0	0	0	0
1:31:22	-78.62012023	2861.435198	4.572991863	4.316997186	14.5805943	-2.575890388	-5.026339517	48.89795191	1001.016637	28.7	2414.455284	9.88131291682493E-324	489.7657583	244.882879	99.84100162	0	0	0	0	0	0	0
1:31:22	-78.62012023	2861.435198	4.572991863	4.316997186	14.5805943	-2.575890388	-5.026339517	48.89795191	1001.016637	28.7	2414.455284	9.88131291682493E-324	489.7657583	244.882879	99.84100162	0	0	0	0	0	0	0
1:31:22	-78.62012023	2861.435198	4.572991863	4.316997186	14.5805943	-2.575890388	-5.026339517	48.89795191	1001.016637	28.7	2414.455284	9.88131291682493E-324	489.7657583	244.882879	99.84100162	0	0	0	0	0	0	0
1:31:22	-78.62012023	2861.435198	4.572991863	4.316997186	14.5805943	-2.575890388	-5.026339517	48.89795191	1001.016637	28.7	2414.455284	9.88131291682493E-324	489.7657583	244.882879	99.84100162	0	0	0	0	0	0	0
1:31:22	-78.62012023	2861.435198	4.572991863	4.316997186	14.5805943	-2.575890388	-5.026339517	48.89795191	1001.016637	28.7	2414.455284	9.88131291682493E-324	489.7657583	244.882879	99.84100162	0	0	0	0	0	0	0
1:31:22	-78.62012023	2861.435198	4.572991863	4.316997186	14.5805943	-2.575890388	-5.026339517	48.89795191	1001.016637	28.7	2414.455284	9.88131291682493E-324	489.7657583	244.882879	99.84100162	0	0	0	0	0	0	0
1:31:23	-78.62012023	2861.435198	4.572991863	4.316997186	14.5805943	-2.575890388	-5.026339517	48.89795191	1001.016637	28.7	2414.455284	9.88131291682493E-324	489.7657583	244.882879	99.84100162	0	0	0	0	0	0	0
1:31:23	-78.62012023	2861.435198	4.572991863	4.316997186	14.5805943	-2.575890388	-5.026339517	48.89795191	1001.016637	28.7	2414.455284	9.88131291682493E-324	489.7657583	244.882879	99.84100162	0	0	0	0	0	0	0
1:31:23	-78.62012023	2861.435198	4.572991863	4.316997186	14.5805943	-2.575890388	-5.026339517	48.89795191	1001.016637	28.7	2414.455284	9.88131291682493E-324	489.7657583	244.882879	99.84100162	0	0	0	0	0	0	0
1:31:23	-241.791822	2838.557609	5.947815867	5.705187647	14.36493623	-0.634799903	-3.745371066	48.7220411	1003.24325	28.7	2423.915612	9.88131291682493E-324	489.4169746	244.708192	99.84041026	0	0	0	0	0	0	0
1:31:23	-241.791822	2838.557609	5.947815867	5.705187647	14.36493623	-0.634799903	-3.745371066	48.7220411	1003.24325	28.7	2423.915612	9.88131291682493E-324	489.4169746	244.708192	99.84041026	0	0	0	0	0	0	0
1:31:23	-241.791822	2838.557609	5.947815867	5.705187647	14.36493623	-0.634799903	-3.745371066	48.7220411	1003.24325	28.7	2423.915612	9.88131291682493E-324	489.4169746	244.708192	99.84041026	0	0	0	0	0	0	0
1:31:23	-241.791822	2838.557609	5.947815867	5.705187647	14.36493623	-0.634799903	-3.745371066	48.7220411	1003.24325	28.7	2423.915612	9.88131291682493E-324	489.4169746	244.708192	99.84041026	0	0	0	0	0	0	0
1:31:23	-241.791822	2838.557609	5.947815867	5.705187647	14.36493623	-0.634799903	-3.745371066	48.7220411	1003.24325	28.7	2423.915612	9.88131291682493E-324	489.4169746	244.708192	99.84041026	0	0	0	0	0	0	0
1:31:23	-241.791822	2838.557609	5.947815867	5.705187647	14.36493623	-0.634799903	-3.745371066	48.7220411	1003.24325	28.7	2423.915612	9.88131291682493E-324	489.4169746	244.708192	99.84041026	0	0	0	0	0	0	0
1:31:23	-241.791822	2838.557609	5.947815867	5.705187647	14.36493623	-0.634799903	-3.745371066	48.7220411	1003.24325	28.7	2423.915612	9.88131291682493E-324	489.4169746	244.708192	99.84041026	0	0	0	0	0	0	0
1:31:23	-241.791822	2838.557609	5.947815867	5.705187647	14.36493623	-0.634799903	-3.745371066	48.7220411	1003.24325	28.7	2423.915612	9.88131291682493E-324	489.4169746	244.708192	99.84041026	0	0	0	0	0	0	0
1:31:23	-384.2217623	2789.839152	6.904500579	6.57460486	14.01209388	1.08740356	-2.210977589	48.64998803	1004.15527	28.7	2432.870908	9.88131291682493E-324	489.2741128	244.6366403	99.84016804	0	0	0	0	0	0	0
1:31:23	-384.2217623	2789.839152	6.904500579	6.57460486	14.01209388	1.08740356	-2.210977589	48.64998803	1004.15527	28.7	2432.870908	9.88131291682493E-324	489.2741128	244.6366403	99.84016804	0	0	0	0	0	0	0
1:31:23	-384.2217623	2789.839152	6.904500579	6.57460486	14.01209388	1.08740356	-2.210977589	48.64998803	1004.15527	28.7	2432.870908	9.88131291682493E-324	489.2741128	244.6366403	99.84016804	0	0	0	0	0	0	0
1:31:23	-384.2217623	2789.839152	6.904500579	6.57460486	14.01209388	1.08740356	-2.210977589	48.64998803	1004.15527	28.7	2432.870908	9.88131291682493E-324	489.2741128	244.6366403	99.84016804	0	0	0	0	0	0	0
1:31:23	-384.2217623	2789.839152	6.904500579	6.57460486	14.01209388	1.08740356	-2.210977589	48.64998803	1004.15527	28.7	2432.870908	9.88131291682493E-324	489.2741128	244.6366403	99.84016804	0	0	0	0	0	0	0
1:31:23	-384.2217623	2789.839152	6.904500579	6.57460486	14.01209388	1.08740356	-2.210977589	48.64998803	1004.15527	28.7	2432.870908	9.88131291682493E-324	489.2741128	244.6366403	99.84016804	0	0	0	0	0	0	0
1:31:23	-384.2217623	2789.839152	6.904500579	6.57460486	14.01209388	1.08740356	-2.210977589	48.64998803	1004.15527	28.7	2432.870908	9.88131291682493E-324	489.2741128	244.6366403	99.84016804	0	0	0	0	0	0	0
1:31:23	-384.2217623	2789.839152	6.904500579	6.57460486	14.01209388	1.08740356	-2.210977589	48.64998803	1004.15527	28.7	2432.870908	9.88131291682493E-324	489.2741128	244.6366403	99.84016804	0	0	0	0	0	0	0
1:31:23	-150.8366546	2717.022438	7.553909037	6.844614151	13.53765605	2.409677298	-0.55624842	48.6204751	1004.528834	28.7	2440.889724	9.88131291682493E-324	489.2155966	244.6073327	99.84006883	0	0	0	0	0	0	0
1:31:23	-150.8366546	2717.022438	7.553909037	6.844614151	13.53765605	2.409677298	-0.55624842	48.6204751	1004.528834	28.7	2440.889724	9.88131291682493E-324	489.2155966	244.6073327	99.84006883	0	0	0	0	0	0	0
1:31:23	-150.8366546	2717.022438	7.553909037	6.844614151	13.53765605	2.409677298	-0.55624842	48.6204751	1004.528834	28.7	2440.889724	9.88131291682493E-324	489.2155966	244.6073327	99.84006883	0	0	0	0	0	0	0
1:31:23	-150.8366546	2717.022438	7.553909037	6.844614151	13.53765605	2.409677298	-0.55624842	48.6204751	1004.528834	28.7	2440.889724	9.88131291682493E-324	489.2155966	244.6073327	99.84006883	0	0	0	0	0	0	0
1:31:23	-150.8366546	2717.022438	7.553909037	6.844614151	13.53765605	2.409677298	-0.55624842	48.6204751	1004.528834	28.7	2440.889724	9.88131291682493E-324	489.2155966	244.6073327	99.84006883	0	0	0	0	0	0	0
1:31:23	-150.8366546	2717.022438	7.553909037	6.844614151	13.53765605	2.409677298	-0.55624842	48.6204751	1004.528834	28.7	2440.889724	9.88131291682493E-324	489.2155966	244.6073327	99.84006883	0	0	0	0	0	0	0
1:31:23	-150.8366546	2717.022438	7.553909037	6.844614151	13.53765605	2.409677298	-0.55624842	48.6204751	1004.528834	28.7	2440.889724	9.88131291682493E-324	489.2155966	244.6073327	99.84006883	0	0	0	0	0	0	0
1:31:23	-150.8366546	2717.022438	7.553909037	6.844614151	13.53765605	2.409677298	-0.55624842	48.6204751	1004.528834	28.7	2440.889724	9.88131291682493E-324	489.2155966	244.6073327	99.84006883	0	0	0	0	0	0	0
1:31:23	-150.8366546	2717.022438	7.553909037	6.844614151	13.53765605	2.409677298	-0.55624842	48.6204751	1004.528834	28.7	2440.889724	9.88131291682493E-324	489.2155966	244.6073327	99.84006883	0	0	0	0	0	0	0
1:31:23	-86.69714014	2640.856075	7.372362742	6.931393956	13.11808952	2.722459821	0.720083847	48.6083866	1002.62639	28.7	2446.857868	9.88131291682493E-324	489.1916284	244.5953283	99.84002819	0	0	0	0	0	0	0
1:31:23	-86.69714014	2640.856075	7.372362742	6.931393956	13.11808952	2.722459821	0.720083847	48.6083866	1002.62639	28.7	2446.857868	9.88131291682493E-324	489.1916284	244.5953283	99.84002819	0	0	0	0	0	0	0
1:31:23	-86.69714014	2640.856075	7.372362742	6.931393956	13.11808952	2.722459821	0.720083847	48.6083866	1002.62639	28.7	2446.857868	9.88131291682493E-324	489.1916284	244.5953283	99.84002819	0	0	0	0	0	0	0
1:31:23	-86.69714014	2640.856075	7.372362742	6.931393956	13.11808952	2.722459821	0.720083847	48.6083866	1002.62639	28.7	2446.857868	9.88131291682493E-324	489.1916284	244.5953283	99.84002819	0	0	0	0	0	0	0
1:31:24	-86.69714014	2640.856075	7.372362742	6.931393956	13.11808952	2.722459821	0.720083847	48.6083866	1002.62639	28.7	2446.857868	9.88131291682493E-324	489.1916284	244.5953283	99.84002819	0	0	0	0	0	0	0
1:31:24	-86.69714014	2640.856075	7.372362742	6.931393956	13.11808952	2.722459821	0.720083847	48.6083866	1002.62639	28.7	2446.857868	9.88131291682493E-324	489.1916284	244.5953283	99.84002819	0	0	0	0	0	0	0
1:31:24	-86.69714014	2640.856075	7.372362742	6.931393956	13.11808952	2.722459821	0.720083847	48.6083866	1002.62639	28.7	2446.857868	9.88131291682493E-324	489.1916284	244.5953283	99.84002819	0	0	0	0	0	0	0
1:31:24	-86.69714014	2640.856075	7.372362742	6.931393956	13.11808952	2.722459821	0.720083847	48.6083866	1002.62639	28.7	2446.857868	9.88131291682493E-324	489.1916284	244.5953283	99.84002819	0	0	0	0	0	0	0
1:31:24	-239.0377742	2579.309407	7.170618979	6.835767764	12.79670867	2.698861943	1.505674344	48.72151515	1001.41584	28.7	2450.817909	9.88131291682493E-324	489.181811	244.5904113	99.84001155	0	0	0	0	0	0	0
1:31:24	-239.0377742	2579.309407	7.170618979	6.835767764	12.79670867	2.698861943	1.505674344	48.72151515	1001.41584	28.7	2450.817909	9.88131291682493E-324	489.181811	244.5904113	99.84001155	0	0	0	0	0	0	0
1:31:24	-239.0377742	2579.309407	7.170618979	6.835767764	12.79670867	2.698861943	1.505674344	48.72151515	1001.41584	28.7	2450.817909	9.88131291682493E-324	489.181811	244.5904113	99.84001155	0	0	0	0	0	0	0
1:31:24	-239.0377742	2579.309407	7.170618979	6.835767764	12.79670867	2.698861943	1.505674344	48.72151515	1001.41584	28.7	2450.817909	9.88131291682493E-324	489.181811	244.5904113	99.84001155	0	0	0	0	0	0	0
1:31:24	-239.0377742	2579.309407	7.170618979	6.835767764	12.79670867	2.698861943	1.505674344	48.72151515	1001.41584	28.7	2450.817909	9.88131291682493E-324	489.181811	244.5904113	99.84001155	0	0	0	0	0	0	0
1:31:24	-239.0377742	2579.309407	7.170618979	6.835767764	12.79670867	2.698861943	1.505674344	48.72151515	1001.41584	28.7	2450.817909	9.88131291682493E-324	489.181811	244.5904113	99.84001155	0	0	0	0	0	0	0
1:31:24	-239.0377742	2579.309407	7.170618979	6.835767764	12.79670867	2.698861943	1.505674344	48.72151515	1001.41584	28.7	2450.817909	9.88131291682493E-324	489.181811	244.5904113	99.84001155	0	0	0	0	0	0	0
1:31:24	-239.0377742	2579.309407	7.170618979	6.835767764	12.79670867	2.698861943	1.505674344	48.72151515	1001.41584	28.7	2450.817909	9.88131291682493E-324	489.181811	244.5904113	99.84001155	0	0	0	0	0	0	0
1:31:24	18.92373569	2531.311544	6.876647134	6.544516076	12.54587747	2.575481052	1.949940211	48.76785261	1000.919998	28.7	2453.366753	9.88131291682493E-324	489.1777898	244.5883972	99.84000473	0	0	0	0	0	0	0
1:31:24	18.92373569	2531.311544	6.876647134	6.544516076	12.54587747	2.575481052	1.949940211	48.76785261	1000.919998	28.7	2453.366753	9.88131291682493E-324	489.1777898	244.5883972	99.84000473	0	0	0	0	0	0	0
1:31:24	18.92373569	2531.311544	6.876647134	6.544516076	12.54587747	2.575481052	1.949940211	48.76785261	1000.919998	28.7	2453.366753	9.88131291682493E-324	489.1777898	244.5883972	99.84000473	0	0	0	0	0	0	0
1:31:24	18.92373569	2531.311544	6.876647134	6.544516076	12.54587747	2.575481052	1.949940211	48.76785261	1000.919998	28.7	2453.366753	9.88131291682493E-324	489.1777898	244.5883972	99.84000473	0	0	0	0	0	0	0
1:31:24	18.92373569	2531.311544	6.876647134	6.544516076	12.54587747	2.575481052	1.949940211	48.76785261	1000.919998	28.7	2453.366753	9.88131291682493E-324	489.1777898	244.5883972	99.84000473	0	0	0	0	0	0	0
1:31:24	18.92373569	2531.311544	6.876647134	6.544516076	12.54587747	2.575481052	1.949940211	48.76785261	1000.919998	28.7	2453.366753	9.88131291682493E-324	489.1777898	244.5883972	99.84000473	0	0	0	0	0	0	0
1:31:24	18.92373569	2531.311544	6.876647134	6.544516076	12.54587747	2.575481052	1.949940211	48.76785261	1000.919998	28.7	2453.366753	9.88131291682493E-324	489.1777898	244.5883972	99.84000473	0	0	0	0	0	0	0
1:31:24	18.92373569	2531.311544	6.876647134	6.544516076	12.54587747	2.575481052	1.949940211	48.76785261	1000.919998	28.7	2453.366753	9.88131291682493E-324	489.1777898	244.5883972	99.84000473	0	0	0	0	0	0	0
1:31:24	18.92373569	2531.311544	6.876647134	6.544516076	12.54587747	2.575481052	1.949940211	48.76785261	1000.919998	28.7	2453.366753	9.88131291682493E-324	489.1777898	244.5883972	99.84000473	0	0	0	0	0	0	0
1:31:24	-29.96212586	2495.16118	6.490193066	6.048681785	12.36353221	2.442360239	2.167757911	48.78683243	1000.716902	28.7	2454.843403	9.88131291682493E-324	489.1761427	244.5875723	99.84000194	0	0	0	0	0	0	0
1:31:24	-29.96212586	2495.16118	6.490193066	6.048681785	12.36353221	2.442360239	2.167757911	48.78683243	1000.716902	28.7	2454.843403	9.88131291682493E-324	489.1761427	244.5875723	99.84000194	0	0	0	0	0	0	0
1:31:24	-29.96212586	2495.16118	6.490193066	6.048681785	12.36353221	2.442360239	2.167757911	48.78683243	1000.716902	28.7	2454.843403	9.88131291682493E-324	489.1761427	244.5875723	99.84000194	0	0	0	0	0	0	0
1:31:24	-29.96212586	2495.16118	6.490193066	6.048681785	12.36353221	2.442360239	2.167757911	48.78683243	1000.716902	28.7	2454.843403	9.88131291682493E-324	489.1761427	244.5875723	99.84000194	0	0	0	0	0	0	0
1:31:24	-29.96212586	2495.16118	6.490193066	6.048681785	12.36353221	2.442360239	2.167757911	48.78683243	1000.716902	28.7	2454.843403	9.88131291682493E-324	489.1761427	244.5875723	99.84000194	0	0	0	0	0	0	0
1:31:24	-29.96212586	2495.16118	6.490193066	6.048681785	12.36353221	2.442360239	2.167757911	48.78683243	1000.716902	28.7	2454.843403	9.88131291682493E-324	489.1761427	244.5875723	99.84000194	0	0	0	0	0	0	0
1:31:24	-29.96212586	2495.16118	6.490193066	6.048681785	12.36353221	2.442360239	2.167757911	48.78683243	1000.716902	28.7	2454.843403	9.88131291682493E-324	489.1761427	244.5875723	99.84000194	0	0	0	0	0	0	0
1:31:24	-29.96212586	2495.16118	6.490193066	6.048681785	12.36353221	2.442360239	2.167757911	48.78683243	1000.716902	28.7	2454.843403	9.88131291682493E-324	489.1761427	244.5875723	99.84000194	0	0	0	0	0	0	0
1:31:24	-364.7348788	2467.589011	6.30757668	5.834834459	12.23923399	2.323881954	2.25229124	48.79460656	1002.37008	28.7	2450.194568	9.88131291682493E-324	489.175468	244.5872344	99.84000079	0	0	0	0	0	0	0
1:31:24	-364.7348788	2467.589011	6.30757668	5.834834459	12.23923399	2.323881954	2.25229124	48.79460656	1002.37008	28.7	2450.194568	9.88131291682493E-324	489.175468	244.5872344	99.84000079	0	0	0	0	0	0	0
1:31:24	-364.7348788	2467.589011	6.30757668	5.834834459	12.23923399	2.323881954	2.25229124	48.79460656	1002.37008	28.7	2450.194568	9.88131291682493E-324	489.175468	244.5872344	99.84000079	0	0	0	0	0	0	0
1:31:25	-364.7348788	2467.589011	6.30757668	5.834834459	12.23923399	2.323881954	2.25229124	48.79460656	1002.37008	28.7	2450.194568	9.88131291682493E-324	489.175468	244.5872344	99.84000079	0	0	0	0	0	0	0
1:31:25	-364.7348788	2467.589011	6.30757668	5.834834459	12.23923399	2.323881954	2.25229124	48.79460656	1002.37008	28.7	2450.194568	9.88131291682493E-324	489.175468	244.5872344	99.84000079	0	0	0	0	0	0	0
1:31:25	-364.7348788	2467.589011	6.30757668	5.834834459	12.23923399	2.323881954	2.25229124	48.79460656	1002.37008	28.7	2450.194568	9.88131291682493E-324	489.175468	244.5872344	99.84000079	0	0	0	0	0	0	0
1:31:25	-364.7348788	2467.589011	6.30757668	5.834834459	12.23923399	2.323881954	2.25229124	48.79460656	1002.37008	28.7	2450.194568	9.88131291682493E-324	489.175468	244.5872344	99.84000079	0	0	0	0	0	0	0
1:31:25	-364.7348788	2467.589011	6.30757668	5.834834459	12.23923399	2.323881954	2.25229124	48.79460656	1002.37008	28.7	2450.194568	9.88131291682493E-324	489.175468	244.5872344	99.84000079	0	0	0	0	0	0	0
1:31:25	-364.7348788	2467.589011	6.30757668	5.834834459	12.23923399	2.323881954	2.25229124	48.79460656	1002.37008	28.7	2450.194568	9.88131291682493E-324	489.175468	244.5872344	99.84000079	0	0	0	0	0	0	0
1:31:25	-174.5488351	2449.352145	6.176761008	5.735826594	12.13410064	2.240702048	2.262328892	48.97491085	1003.047221	28.7	2441.103996	9.88131291682493E-324	491.7865309	245.8930608	99.84236193	0	0	0	0	0	0	0
1:31:25	-174.5488351	2449.352145	6.176761008	5.735826594	12.13410064	2.240702048	2.262328892	48.97491085	1003.047221	28.7	2441.103996	9.88131291682493E-324	491.7865309	245.8930608	99.84236193	0	0	0	0	0	0	0
1:31:25	-174.5488351	2449.352145	6.176761008	5.735826594	12.13410064	2.240702048	2.262328892	48.97491085	1003.047221	28.7	2441.103996	9.88131291682493E-324	491.7865309	245.8930608	99.84236193	0	0	0	0	0	0	0
1:31:25	-174.5488351	2449.352145	6.176761008	5.735826594	12.13410064	2.240702048	2.262328892	48.97491085	1003.047221	28.7	2441.103996	9.88131291682493E-324	491.7865309	245.8930608	99.84236193	0	0	0	0	0	0	0
1:31:25	-174.5488351	2449.352145	6.176761008	5.735826594	12.13410064	2.240702048	2.262328892	48.97491085	1003.047221	28.7	2441.103996	9.88131291682493E-324	491.7865309	245.8930608	99.84236193	0	0	0	0	0	0	0
1:31:25	-174.5488351	2449.352145	6.176761008	5.735826594	12.13410064	2.240702048	2.262328892	48.97491085	1003.047221	28.7	2441.103996	9.88131291682493E-324	491.7865309	245.8930608	99.84236193	0	0	0	0	0	0	0
1:31:25	-174.5488351	2449.352145	6.176761008	5.735826594	12.13410064	2.240702048	2.262328892	48.97491085	1003.047221	28.7	2441.103996	9.88131291682493E-324	491.7865309	245.8930608	99.84236193	0	0	0	0	0	0	0
1:31:25	-174.5488351	2449.352145	6.176761008	5.735826594	12.13410064	2.240702048	2.262328892	48.97491085	1003.047221	28.7	2441.103996	9.88131291682493E-324	491.7865309	245.8930608	99.84236193	0	0	0	0	0	0	0
1:31:25	-247.9195725	2434.33028	6.126162909	5.906216973	12.05516122	2.168919559	2.239049914	49.04876348	1003.324579	28.7	2428.969059	9.88131291682493E-324	492.8560223	246.4279273	99.84332904	0	0	0	0	0	0	0
1:31:25	-247.9195725	2434.33028	6.126162909	5.906216973	12.05516122	2.168919559	2.239049914	49.04876348	1003.324579	28.7	2428.969059	9.88131291682493E-324	492.8560223	246.4279273	99.84332904	0	0	0	0	0	0	0
1:31:25	-247.9195725	2434.33028	6.126162909	5.906216973	12.05516122	2.168919559	2.239049914	49.04876348	1003.324579	28.7	2428.969059	9.88131291682493E-324	492.8560223	246.4279273	99.84332904	0	0	0	0	0	0	0
1:31:25	-247.9195725	2434.33028	6.126162909	5.906216973	12.05516122	2.168919559	2.239049914	49.04876348	1003.324579	28.7	2428.969059	9.88131291682493E-324	492.8560223	246.4279273	99.84332904	0	0	0	0	0	0	0
1:31:25	-247.9195725	2434.33028	6.126162909	5.906216973	12.05516122	2.168919559	2.239049914	49.04876348	1003.324579	28.7	2428.969059	9.88131291682493E-324	492.8560223	246.4279273	99.84332904	0	0	0	0	0	0	0
1:31:25	-247.9195725	2434.33028	6.126162909	5.906216973	12.05516122	2.168919559	2.239049914	49.04876348	1003.324579	28.7	2428.969059	9.88131291682493E-324	492.8560223	246.4279273	99.84332904	0	0	0	0	0	0	0
1:31:25	-247.9195725	2434.33028	6.126162909	5.906216973	12.05516122	2.168919559	2.239049914	49.04876348	1003.324579	28.7	2428.969059	9.88131291682493E-324	492.8560223	246.4279273	99.84332904	0	0	0	0	0	0	0
1:31:25	-247.9195725	2434.33028	6.126162909	5.906216973	12.05516122	2.168919559	2.239049914	49.04876348	1003.324579	28.7	2428.969059	9.88131291682493E-324	492.8560223	246.4279273	99.84332904	0	0	0	0	0	0	0
1:31:25	-247.9195725	2434.33028	6.126162909	5.906216973	12.05516122	2.168919559	2.239049914	49.04876348	1003.324579	28.7	2428.969059	9.88131291682493E-324	492.8560223	246.4279273	99.84332904	0	0	0	0	0	0	0
1:31:25	-88.61551928	2421.454812	5.898479527	5.841832872	11.98719404	2.105799051	2.195194845	49.07901352	1003.438184	28.7	2417.314722	9.88131291682493E-324	493.2940859	246.6470086	99.84372518	0	0	0	0	0	0	0
1:31:25	-88.61551928	2421.454812	5.898479527	5.841832872	11.98719404	2.105799051	2.195194845	49.07901352	1003.438184	28.7	2417.314722	9.88131291682493E-324	493.2940859	246.6470086	99.84372518	0	0	0	0	0	0	0
1:31:25	-88.61551928	2421.454812	5.898479527	5.841832872	11.98719404	2.105799051	2.195194845	49.07901352	1003.438184	28.7	2417.314722	9.88131291682493E-324	493.2940859	246.6470086	99.84372518	0	0	0	0	0	0	0
1:31:25	-88.61551928	2421.454812	5.898479527	5.841832872	11.98719404	2.105799051	2.195194845	49.07901352	1003.438184	28.7	2417.314722	9.88131291682493E-324	493.2940859	246.6470086	99.84372518	0	0	0	0	0	0	0
1:31:25	-88.61551928	2421.454812	5.898479527	5.841832872	11.98719404	2.105799051	2.195194845	49.07901352	1003.438184	28.7	2417.314722	9.88131291682493E-324	493.2940859	246.6470086	99.84372518	0	0	0	0	0	0	0
1:31:25	-88.61551928	2421.454812	5.898479527	5.841832872	11.98719404	2.105799051	2.195194845	49.07901352	1003.438184	28.7	2417.314722	9.88131291682493E-324	493.2940859	246.6470086	99.84372518	0	0	0	0	0	0	0
1:31:25	-88.61551928	2421.454812	5.898479527	5.841832872	11.98719404	2.105799051	2.195194845	49.07901352	1003.438184	28.7	2417.314722	9.88131291682493E-324	493.2940859	246.6470086	99.84372518	0	0	0	0	0	0	0
1:31:25	-88.61551928	2421.454812	5.898479527	5.841832872	11.98719404	2.105799051	2.195194845	49.07901352	1003.438184	28.7	2417.314722	9.88131291682493E-324	493.2940859	246.6470086	99.84372518	0	0	0	0	0	0	0
1:31:25	-31.5387423	2411.394458	5.938311614	5.811033944	11.93436748	2.056330491	2.148769408	49.13140394	1001.826874	28.7	2406.304617	9.88131291682493E-324	493.4735168	246.7367443	99.84388743	0	0	0	0	0	0	0
1:31:25	-31.5387423	2411.394458	5.938311614	5.811033944	11.93436748	2.056330491	2.148769408	49.13140394	1001.826874	28.7	2406.304617	9.88131291682493E-324	493.4735168	246.7367443	99.84388743	0	0	0	0	0	0	0
1:31:26	-31.5387423	2411.394458	5.938311614	5.811033944	11.93436748	2.056330491	2.148769408	49.13140394	1001.826874	28.7	2406.304617	9.88131291682493E-324	493.4735168	246.7367443	99.84388743	0	0	0	0	0	0	0
1:31:26	-31.5387423	2411.394458	5.938311614	5.811033944	11.93436748	2.056330491	2.148769408	49.13140394	1001.826874	28.7	2406.304617	9.88131291682493E-324	493.4735168	246.7367443	99.84388743	0	0	0	0	0	0	0
1:31:26	-31.5387423	2411.394458	5.938311614	5.811033944	11.93436748	2.056330491	2.148769408	49.13140394	1001.826874	28.7	2406.304617	9.88131291682493E-324	493.4735168	246.7367443	99.84388743	0	0	0	0	0	0	0
1:31:26	-31.5387423	2411.394458	5.938311614	5.811033944	11.93436748	2.056330491	2.148769408	49.13140394	1001.826874	28.7	2406.304617	9.88131291682493E-324	493.4735168	246.7367443	99.84388743	0	0	0	0	0	0	0
1:31:26	-31.5387423	2411.394458	5.938311614	5.811033944	11.93436748	2.056330491	2.148769408	49.13140394	1001.826874	28.7	2406.304617	9.88131291682493E-324	493.4735168	246.7367443	99.84388743	0	0	0	0	0	0	0
1:31:26	-31.5387423	2411.394458	5.938311614	5.811033944	11.93436748	2.056330491	2.148769408	49.13140394	1001.826874	28.7	2406.304617	9.88131291682493E-324	493.4735168	246.7367443	99.84388743	0	0	0	0	0	0	0
1:31:26	-78.32044005	2402.673599	5.902852437	5.514586704	11.88617132	2.012752969	2.10117915	49.23094305	1001.166881	28.7	2399.84232	9.88131291682493E-324	493.5470117	246.7735001	99.84395389	0	0	0	0	0	0	0
1:31:26	-78.32044005	2402.673599	5.902852437	5.514586704	11.88617132	2.012752969	2.10117915	49.23094305	1001.166881	28.7	2399.84232	9.88131291682493E-324	493.5470117	246.7735001	99.84395389	0	0	0	0	0	0	0
1:31:26	-78.32044005	2402.673599	5.902852437	5.514586704	11.88617132	2.012752969	2.10117915	49.23094305	1001.166881	28.7	2399.84232	9.88131291682493E-324	493.5470117	246.7735001	99.84395389	0	0	0	0	0	0	0
1:31:26	-78.32044005	2402.673599	5.902852437	5.514586704	11.88617132	2.012752969	2.10117915	49.23094305	1001.166881	28.7	2399.84232	9.88131291682493E-324	493.5470117	246.7735001	99.84395389	0	0	0	0	0	0	0
1:31:26	-78.32044005	2402.673599	5.902852437	5.514586704	11.88617132	2.012752969	2.10117915	49.23094305	1001.166881	28.7	2399.84232	9.88131291682493E-324	493.5470117	246.7735001	99.84395389	0	0	0	0	0	0	0
1:31:26	-78.32044005	2402.673599	5.902852437	5.514586704	11.88617132	2.012752969	2.10117915	49.23094305	1001.166881	28.7	2399.84232	9.88131291682493E-324	493.5470117	246.7735001	99.84395389	0	0	0	0	0	0	0
1:31:26	-78.32044005	2402.673599	5.902852437	5.514586704	11.88617132	2.012752969	2.10117915	49.23094305	1001.166881	28.7	2399.84232	9.88131291682493E-324	493.5470117	246.7735001	99.84395389	0	0	0	0	0	0	0
1:31:26	-78.32044005	2402.673599	5.902852437	5.514586704	11.88617132	2.012752969	2.10117915	49.23094305	1001.166881	28.7	2399.84232	9.88131291682493E-324	493.5470117	246.7735001	99.84395389	0	0	0	0	0	0	0
1:31:26	-78.32044005	2402.673599	5.902852437	5.514586704	11.88617132	2.012752969	2.10117915	49.23094305	1001.166881	28.7	2399.84232	9.88131291682493E-324	493.5470117	246.7735001	99.84395389	0	0	0	0	0	0	0
1:31:26	-129.445633	2394.715634	5.785334758	5.378872314	11.84504937	1.973095616	2.05309098	49.27171427	1000.896548	28.7	2389.398272	9.88131291682493E-324	493.5771152	246.7885552	99.84398111	0	0	0	0	0	0	0
1:31:26	-129.445633	2394.715634	5.785334758	5.378872314	11.84504937	1.973095616	2.05309098	49.27171427	1000.896548	28.7	2389.398272	9.88131291682493E-324	493.5771152	246.7885552	99.84398111	0	0	0	0	0	0	0
1:31:26	-129.445633	2394.715634	5.785334758	5.378872314	11.84504937	1.973095616	2.05309098	49.27171427	1000.896548	28.7	2389.398272	9.88131291682493E-324	493.5771152	246.7885552	99.84398111	0	0	0	0	0	0	0
1:31:26	-129.445633	2394.715634	5.785334758	5.378872314	11.84504937	1.973095616	2.05309098	49.27171427	1000.896548	28.7	2389.398272	9.88131291682493E-324	493.5771152	246.7885552	99.84398111	0	0	0	0	0	0	0
1:31:26	-129.445633	2394.715634	5.785334758	5.378872314	11.84504937	1.973095616	2.05309098	49.27171427	1000.896548	28.7	2389.398272	9.88131291682493E-324	493.5771152	246.7885552	99.84398111	0	0	0	0	0	0	0
1:31:26	-129.445633	2394.715634	5.785334758	5.378872314	11.84504937	1.973095616	2.05309098	49.27171427	1000.896548	28.7	2389.398272	9.88131291682493E-324	493.5771152	246.7885552	99.84398111	0	0	0	0	0	0	0
1:31:26	-129.445633	2394.715634	5.785334758	5.378872314	11.84504937	1.973095616	2.05309098	49.27171427	1000.896548	28.7	2389.398272	9.88131291682493E-324	493.5771152	246.7885552	99.84398111	0	0	0	0	0	0	0
1:31:26	-129.445633	2394.715634	5.785334758	5.378872314	11.84504937	1.973095616	2.05309098	49.27171427	1000.896548	28.7	2389.398272	9.88131291682493E-324	493.5771152	246.7885552	99.84398111	0	0	0	0	0	0	0
1:31:26	-181.7904881	2385.444834	5.705039517	5.5442613	11.81087942	1.815207164	2.004152465	49.28841417	1000.78582	28.7	2382.423654	9.88131291682493E-324	493.5894456	246.7947218	99.84399226	0	0	0	0	0	0	0
1:31:26	-181.7904881	2385.444834	5.705039517	5.5442613	11.81087942	1.815207164	2.004152465	49.28841417	1000.78582	28.7	2382.423654	9.88131291682493E-324	493.5894456	246.7947218	99.84399226	0	0	0	0	0	0	0
1:31:26	-181.7904881	2385.444834	5.705039517	5.5442613	11.81087942	1.815207164	2.004152465	49.28841417	1000.78582	28.7	2382.423654	9.88131291682493E-324	493.5894456	246.7947218	99.84399226	0	0	0	0	0	0	0
1:31:26	-181.7904881	2385.444834	5.705039517	5.5442613	11.81087942	1.815207164	2.004152465	49.28841417	1000.78582	28.7	2382.423654	9.88131291682493E-324	493.5894456	246.7947218	99.84399226	0	0	0	0	0	0	0
1:31:26	-181.7904881	2385.444834	5.705039517	5.5442613	11.81087942	1.815207164	2.004152465	49.28841417	1000.78582	28.7	2382.423654	9.88131291682493E-324	493.5894456	246.7947218	99.84399226	0	0	0	0	0	0	0
1:31:26	-181.7904881	2385.444834	5.705039517	5.5442613	11.81087942	1.815207164	2.004152465	49.28841417	1000.78582	28.7	2382.423654	9.88131291682493E-324	493.5894456	246.7947218	99.84399226	0	0	0	0	0	0	0
1:31:26	-181.7904881	2385.444834	5.705039517	5.5442613	11.81087942	1.815207164	2.004152465	49.28841417	1000.78582	28.7	2382.423654	9.88131291682493E-324	493.5894456	246.7947218	99.84399226	0	0	0	0	0	0	0
1:31:26	-181.7904881	2385.444834	5.705039517	5.5442613	11.81087942	1.815207164	2.004152465	49.28841417	1000.78582	28.7	2382.423654	9.88131291682493E-324	493.5894456	246.7947218	99.84399226	0	0	0	0	0	0	0
1:31:26	-27.04704152	2385.648201	5.014256186	4.776207828	11.85491221	0.477792055	1.64959685	49.14885444	1001.569387	28.7	2378.562682	9.88131291682493E-324	492.4125601	246.2062797	99.84302083	0	0	0	0	0	0	0
1:31:27	-27.04704152	2385.648201	5.014256186	4.776207828	11.85491221	0.477792055	1.64959685	49.14885444	1001.569387	28.7	2378.562682	9.88131291682493E-324	492.4125601	246.2062797	99.84302083	0	0	0	0	0	0	0
1:31:27	-27.04704152	2385.648201	5.014256186	4.776207828	11.85491221	0.477792055	1.64959685	49.14885444	1001.569387	28.7	2378.562682	9.88131291682493E-324	492.4125601	246.2062797	99.84302083	0	0	0	0	0	0	0
1:31:27	-27.04704152	2385.648201	5.014256186	4.776207828	11.85491221	0.477792055	1.64959685	49.14885444	1001.569387	28.7	2378.562682	9.88131291682493E-324	492.4125601	246.2062797	99.84302083	0	0	0	0	0	0	0
1:31:27	-27.04704152	2385.648201	5.014256186	4.776207828	11.85491221	0.477792055	1.64959685	49.14885444	1001.569387	28.7	2378.562682	9.88131291682493E-324	492.4125601	246.2062797	99.84302083	0	0	0	0	0	0	0
1:31:27	-27.04704152	2385.648201	5.014256186	4.776207828	11.85491221	0.477792055	1.64959685	49.14885444	1001.569387	28.7	2378.562682	9.88131291682493E-324	492.4125601	246.2062797	99.84302083	0	0	0	0	0	0	0
1:31:27	-27.04704152	2385.648201	5.014256186	4.776207828	11.85491221	0.477792055	1.64959685	49.14885444	1001.569387	28.7	2378.562682	9.88131291682493E-324	492.4125601	246.2062797	99.84302083	0	0	0	0	0	0	0
1:31:27	-27.04704152	2385.648201	5.014256186	4.776207828	11.85491221	0.477792055	1.64959685	49.14885444	1001.569387	28.7	2378.562682	9.88131291682493E-324	492.4125601	246.2062797	99.84302083	0	0	0	0	0	0	0
1:31:27	-27.04704152	2385.648201	5.014256186	4.776207828	11.85491221	0.477792055	1.64959685	49.14885444	1001.569387	28.7	2378.562682	9.88131291682493E-324	492.4125601	246.2062797	99.84302083	0	0	0	0	0	0	0
1:31:27	150.0203558	2407.331053	3.688540134	3.509563527	12.07203764	-1.565117174	0.67691007	49.06097078	1001.890336	28.7	2377.414587	9.88131291682493E-324	491.682495	245.8412473	99.84241813	0	0	0	0	0	0	0
1:31:27	150.0203558	2407.331053	3.688540134	3.509563527	12.07203764	-1.565117174	0.67691007	49.06097078	1001.890336	28.7	2377.414587	9.88131291682493E-324	491.682495	245.8412473	99.84241813	0	0	0	0	0	0	0
1:31:27	150.0203558	2407.331053	3.688540134	3.509563527	12.07203764	-1.565117174	0.67691007	49.06097078	1001.890336	28.7	2377.414587	9.88131291682493E-324	491.682495	245.8412473	99.84241813	0	0	0	0	0	0	0
1:31:27	150.0203558	2407.331053	3.688540134	3.509563527	12.07203764	-1.565117174	0.67691007	49.06097078	1001.890336	28.7	2377.414587	9.88131291682493E-324	491.682495	245.8412473	99.84241813	0	0	0	0	0	0	0
1:31:27	150.0203558	2407.331053	3.688540134	3.509563527	12.07203764	-1.565117174	0.67691007	49.06097078	1001.890336	28.7	2377.414587	9.88131291682493E-324	491.682495	245.8412473	99.84241813	0	0	0	0	0	0	0
1:31:27	150.0203558	2407.331053	3.688540134	3.509563527	12.07203764	-1.565117174	0.67691007	49.06097078	1001.890336	28.7	2377.414587	9.88131291682493E-324	491.682495	245.8412473	99.84241813	0	0	0	0	0	0	0
1:31:27	150.0203558	2407.331053	3.688540134	3.509563527	12.07203764	-1.565117174	0.67691007	49.06097078	1001.890336	28.7	2377.414587	9.88131291682493E-324	491.682495	245.8412473	99.84241813	0	0	0	0	0	0	0
1:31:27	150.0203558	2407.331053	3.688540134	3.509563527	12.07203764	-1.565117174	0.67691007	49.06097078	1001.890336	28.7	2377.414587	9.88131291682493E-324	491.682495	245.8412473	99.84241813	0	0	0	0	0	0	0
1:31:27	282.0146833	2453.866366	2.357218039	2.14427242	12.42640582	-3.543387195	-0.627683235	49.02497363	1002.021797	28.7	2378.036915	9.88131291682493E-324	491.3834604	245.6917301	99.84217127	0	0	0	0	0	0	0
1:31:27	282.0146833	2453.866366	2.357218039	2.14427242	12.42640582	-3.543387195	-0.627683235	49.02497363	1002.021797	28.7	2378.036915	9.88131291682493E-324	491.3834604	245.6917301	99.84217127	0	0	0	0	0	0	0
1:31:27	282.0146833	2453.866366	2.357218039	2.14427242	12.42640582	-3.543387195	-0.627683235	49.02497363	1002.021797	28.7	2378.036915	9.88131291682493E-324	491.3834604	245.6917301	99.84217127	0	0	0	0	0	0	0
1:31:27	282.0146833	2453.866366	2.357218039	2.14427242	12.42640582	-3.543387195	-0.627683235	49.02497363	1002.021797	28.7	2378.036915	9.88131291682493E-324	491.3834604	245.6917301	99.84217127	0	0	0	0	0	0	0
1:31:27	282.0146833	2453.866366	2.357218039	2.14427242	12.42640582	-3.543387195	-0.627683235	49.02497363	1002.021797	28.7	2378.036915	9.88131291682493E-324	491.3834604	245.6917301	99.84217127	0	0	0	0	0	0	0
1:31:27	282.0146833	2453.866366	2.357218039	2.14427242	12.42640582	-3.543387195	-0.627683235	49.02497363	1002.021797	28.7	2378.036915	9.88131291682493E-324	491.3834604	245.6917301	99.84217127	0	0	0	0	0	0	0
1:31:27	282.0146833	2453.866366	2.357218039	2.14427242	12.42640582	-3.543387195	-0.627683235	49.02497363	1002.021797	28.7	2378.036915	9.88131291682493E-324	491.3834604	245.6917301	99.84217127	0	0	0	0	0	0	0
1:31:27	282.0146833	2453.866366	2.357218039	2.14427242	12.42640582	-3.543387195	-0.627683235	49.02497363	1002.021797	28.7	2378.036915	9.88131291682493E-324	491.3834604	245.6917301	99.84217127	0	0	0	0	0	0	0
1:31:27	282.0146833	2453.866366	2.357218039	2.14427242	12.42640582	-3.543387195	-0.627683235	49.02497363	1002.021797	28.7	2378.036915	9.88131291682493E-324	491.3834604	245.6917301	99.84217127	0	0	0	0	0	0	0
1:31:27	378.3329583	2529.757235	1.264345309	1.264170783	12.93432462	-5.405568195	-2.215390253	49.0102292	1002.075643	28.7	2380.673557	9.88131291682493E-324	491.2609758	245.6304879	99.84207015	0	0	0	0	0	0	0
1:31:27	378.3329583	2529.757235	1.264345309	1.264170783	12.93432462	-5.405568195	-2.215390253	49.0102292	1002.075643	28.7	2380.673557	9.88131291682493E-324	491.2609758	245.6304879	99.84207015	0	0	0	0	0	0	0
1:31:27	378.3329583	2529.757235	1.264345309	1.264170783	12.93432462	-5.405568195	-2.215390253	49.0102292	1002.075643	28.7	2380.673557	9.88131291682493E-324	491.2609758	245.6304879	99.84207015	0	0	0	0	0	0	0
1:31:27	378.3329583	2529.757235	1.264345309	1.264170783	12.93432462	-5.405568195	-2.215390253	49.0102292	1002.075643	28.7	2380.673557	9.88131291682493E-324	491.2609758	245.6304879	99.84207015	0	0	0	0	0	0	0
1:31:27	378.3329583	2529.757235	1.264345309	1.264170783	12.93432462	-5.405568195	-2.215390253	49.0102292	1002.075643	28.7	2380.673557	9.88131291682493E-324	491.2609758	245.6304879	99.84207015	0	0	0	0	0	0	0
1:31:27	378.3329583	2529.757235	1.264345309	1.264170783	12.93432462	-5.405568195	-2.215390253	49.0102292	1002.075643	28.7	2380.673557	9.88131291682493E-324	491.2609758	245.6304879	99.84207015	0	0	0	0	0	0	0
1:31:27	378.3329583	2529.757235	1.264345309	1.264170783	12.93432462	-5.405568195	-2.215390253	49.0102292	1002.075643	28.7	2380.673557	9.88131291682493E-324	491.2609758	245.6304879	99.84207015	0	0	0	0	0	0	0
1:31:28	378.3329583	2529.757235	1.264345309	1.264170783	12.93432462	-5.405568195	-2.215390253	49.0102292	1002.075643	28.7	2380.673557	9.88131291682493E-324	491.2609758	245.6304879	99.84207015	0	0	0	0	0	0	0
1:31:28	309.0347621	2625.739499	0.708587838	0.588569153	13.52896817	-6.886426333	-3.836551848	49.00418988	1002.019175	28.7	2385.613705	9.88131291682493E-324	491.2108061	245.605403	99.84202873	0	0	0	0	0	0	0
1:31:28	309.0347621	2625.739499	0.708587838	0.588569153	13.52896817	-6.886426333	-3.836551848	49.00418988	1002.019175	28.7	2385.613705	9.88131291682493E-324	491.2108061	245.605403	99.84202873	0	0	0	0	0	0	0
1:31:28	309.0347621	2625.739499	0.708587838	0.588569153	13.52896817	-6.886426333	-3.836551848	49.00418988	1002.019175	28.7	2385.613705	9.88131291682493E-324	491.2108061	245.605403	99.84202873	0	0	0	0	0	0	0
1:31:28	309.0347621	2625.739499	0.708587838	0.588569153	13.52896817	-6.886426333	-3.836551848	49.00418988	1002.019175	28.7	2385.613705	9.88131291682493E-324	491.2108061	245.605403	99.84202873	0	0	0	0	0	0	0
1:31:28	309.0347621	2625.739499	0.708587838	0.588569153	13.52896817	-6.886426333	-3.836551848	49.00418988	1002.019175	28.7	2385.613705	9.88131291682493E-324	491.2108061	245.605403	99.84202873	0	0	0	0	0	0	0
1:31:28	309.0347621	2625.739499	0.708587838	0.588569153	13.52896817	-6.886426333	-3.836551848	49.00418988	1002.019175	28.7	2385.613705	9.88131291682493E-324	491.2108061	245.605403	99.84202873	0	0	0	0	0	0	0
1:31:28	309.0347621	2625.739499	0.708587838	0.588569153	13.52896817	-6.886426333	-3.836551848	49.00418988	1002.019175	28.7	2385.613705	9.88131291682493E-324	491.2108061	245.605403	99.84202873	0	0	0	0	0	0	0
1:31:28	309.0347621	2625.739499	0.708587838	0.588569153	13.52896817	-6.886426333	-3.836551848	49.00418988	1002.019175	28.7	2385.613705	9.88131291682493E-324	491.2108061	245.605403	99.84202873	0	0	0	0	0	0	0
1:31:28	442.7654818	2734.791992	0.812739979	0.846065125	14.13785736	-7.299208226	-5.230491637	49.00171617	1001.996046	28.7	2393.218969	9.88131291682493E-324	491.1902566	245.5951283	99.84201177	0	0	0	0	0	0	0
1:31:28	442.7654818	2734.791992	0.812739979	0.846065125	14.13785736	-7.299208226	-5.230491637	49.00171617	1001.996046	28.7	2393.218969	9.88131291682493E-324	491.1902566	245.5951283	99.84201177	0	0	0	0	0	0	0
1:31:28	442.7654818	2734.791992	0.812739979	0.846065125	14.13785736	-7.299208226	-5.230491637	49.00171617	1001.996046	28.7	2393.218969	9.88131291682493E-324	491.1902566	245.5951283	99.84201177	0	0	0	0	0	0	0
1:31:28	442.7654818	2734.791992	0.812739979	0.846065125	14.13785736	-7.299208226	-5.230491637	49.00171617	1001.996046	28.7	2393.218969	9.88131291682493E-324	491.1902566	245.5951283	99.84201177	0	0	0	0	0	0	0
1:31:28	442.7654818	2734.791992	0.812739979	0.846065125	14.13785736	-7.299208226	-5.230491637	49.00171617	1001.996046	28.7	2393.218969	9.88131291682493E-324	491.1902566	245.5951283	99.84201177	0	0	0	0	0	0	0
1:31:28	442.7654818	2734.791992	0.812739979	0.846065125	14.13785736	-7.299208226	-5.230491637	49.00171617	1001.996046	28.7	2393.218969	9.88131291682493E-324	491.1902566	245.5951283	99.84201177	0	0	0	0	0	0	0
1:31:28	442.7654818	2734.791992	0.812739979	0.846065125	14.13785736	-7.299208226	-5.230491637	49.00171617	1001.996046	28.7	2393.218969	9.88131291682493E-324	491.1902566	245.5951283	99.84201177	0	0	0	0	0	0	0
1:31:28	442.7654818	2734.791992	0.812739979	0.846065125	14.13785736	-7.299208226	-5.230491637	49.00171617	1001.996046	28.7	2393.218969	9.88131291682493E-324	491.1902566	245.5951283	99.84201177	0	0	0	0	0	0	0
1:31:28	442.7654818	2734.791992	0.812739979	0.846065125	14.13785736	-7.299208226	-5.230491637	49.00171617	1001.996046	28.7	2393.218969	9.88131291682493E-324	491.1902566	245.5951283	99.84201177	0	0	0	0	0	0	0
1:31:28	190.4756773	2819.792107	2.614874295	2.285962675	14.49726637	-5.574045289	-5.692188574	49.00070295	1001.986573	28.7	2403.792117	9.88131291682493E-324	491.1818395	245.5909197	99.84200482	0	0	0	0	0	0	0
1:31:28	190.4756773	2819.792107	2.614874295	2.285962675	14.49726637	-5.574045289	-5.692188574	49.00070295	1001.986573	28.7	2403.792117	9.88131291682493E-324	491.1818395	245.5909197	99.84200482	0	0	0	0	0	0	0
1:31:28	190.4756773	2819.792107	2.614874295	2.285962675	14.49726637	-5.574045289	-5.692188574	49.00070295	1001.986573	28.7	2403.792117	9.88131291682493E-324	491.1818395	245.5909197	99.84200482	0	0	0	0	0	0	0
1:31:28	190.4756773	2819.792107	2.614874295	2.285962675	14.49726637	-5.574045289	-5.692188574	49.00070295	1001.986573	28.7	2403.792117	9.88131291682493E-324	491.1818395	245.5909197	99.84200482	0	0	0	0	0	0	0
1:31:28	190.4756773	2819.792107	2.614874295	2.285962675	14.49726637	-5.574045289	-5.692188574	49.00070295	1001.986573	28.7	2403.792117	9.88131291682493E-324	491.1818395	245.5909197	99.84200482	0	0	0	0	0	0	0
1:31:28	190.4756773	2819.792107	2.614874295	2.285962675	14.49726637	-5.574045289	-5.692188574	49.00070295	1001.986573	28.7	2403.792117	9.88131291682493E-324	491.1818395	245.5909197	99.84200482	0	0	0	0	0	0	0
1:31:28	190.4756773	2819.792107	2.614874295	2.285962675	14.49726637	-5.574045289	-5.692188574	49.00070295	1001.986573	28.7	2403.792117	9.88131291682493E-324	491.1818395	245.5909197	99.84200482	0	0	0	0	0	0	0
1:31:28	190.4756773	2819.792107	2.614874295	2.285962675	14.49726637	-5.574045289	-5.692188574	49.00070295	1001.986573	28.7	2403.792117	9.88131291682493E-324	491.1818395	245.5909197	99.84200482	0	0	0	0	0	0	0
1:31:28	-61.65083937	2849.391241	4.181530911	3.800503112	14.55977951	-3.404912951	-5.20211564	49.00028793	1001.982692	28.7	2414.630981	9.88131291682493E-324	491.1783919	245.5891959	99.84200197	0	0	0	0	0	0	0
1:31:28	-61.65083937	2849.391241	4.181530911	3.800503112	14.55977951	-3.404912951	-5.20211564	49.00028793	1001.982692	28.7	2414.630981	9.88131291682493E-324	491.1783919	245.5891959	99.84200197	0	0	0	0	0	0	0
1:31:28	-61.65083937	2849.391241	4.181530911	3.800503112	14.55977951	-3.404912951	-5.20211564	49.00028793	1001.982692	28.7	2414.630981	9.88131291682493E-324	491.1783919	245.5891959	99.84200197	0	0	0	0	0	0	0
1:31:28	-61.65083937	2849.391241	4.181530911	3.800503112	14.55977951	-3.404912951	-5.20211564	49.00028793	1001.982692	28.7	2414.630981	9.88131291682493E-324	491.1783919	245.5891959	99.84200197	0	0	0	0	0	0	0
1:31:28	-61.65083937	2849.391241	4.181530911	3.800503112	14.55977951	-3.404912951	-5.20211564	49.00028793	1001.982692	28.7	2414.630981	9.88131291682493E-324	491.1783919	245.5891959	99.84200197	0	0	0	0	0	0	0
1:31:28	-61.65083937	2849.391241	4.181530911	3.800503112	14.55977951	-3.404912951	-5.20211564	49.00028793	1001.982692	28.7	2414.630981	9.88131291682493E-324	491.1783919	245.5891959	99.84200197	0	0	0	0	0	0	0
1:31:29	-61.65083937	2849.391241	4.181530911	3.800503112	14.55977951	-3.404912951	-5.20211564	49.00028793	1001.982692	28.7	2414.630981	9.88131291682493E-324	491.1783919	245.5891959	99.84200197	0	0	0	0	0	0	0
1:31:29	-61.65083937	2849.391241	4.181530911	3.800503112	14.55977951	-3.404912951	-5.20211564	49.00028793	1001.982692	28.7	2414.630981	9.88131291682493E-324	491.1783919	245.5891959	99.84200197	0	0	0	0	0	0	0
1:31:29	-148.6752878	2838.389646	5.494382261	5.138326075	14.39533209	-1.155465145	-3.977535366	48.94107793	1003.560423	28.7	2425.634146	9.88131291682493E-324	491.3003733	245.6498915	99.84200081	0	0	0	0	0	0	0
1:31:29	-148.6752878	2838.389646	5.494382261	5.138326075	14.39533209	-1.155465145	-3.977535366	48.94107793	1003.560423	28.7	2425.634146	9.88131291682493E-324	491.3003733	245.6498915	99.84200081	0	0	0	0	0	0	0
1:31:29	-148.6752878	2838.389646	5.494382261	5.138326075	14.39533209	-1.155465145	-3.977535366	48.94107793	1003.560423	28.7	2425.634146	9.88131291682493E-324	491.3003733	245.6498915	99.84200081	0	0	0	0	0	0	0
1:31:29	-148.6752878	2838.389646	5.494382261	5.138326075	14.39533209	-1.155465145	-3.977535366	48.94107793	1003.560423	28.7	2425.634146	9.88131291682493E-324	491.3003733	245.6498915	99.84200081	0	0	0	0	0	0	0
1:31:29	-148.6752878	2838.389646	5.494382261	5.138326075	14.39533209	-1.155465145	-3.977535366	48.94107793	1003.560423	28.7	2425.634146	9.88131291682493E-324	491.3003733	245.6498915	99.84200081	0	0	0	0	0	0	0
1:31:29	-148.6752878	2838.389646	5.494382261	5.138326075	14.39533209	-1.155465145	-3.977535366	48.94107793	1003.560423	28.7	2425.634146	9.88131291682493E-324	491.3003733	245.6498915	99.84200081	0	0	0	0	0	0	0
1:31:29	-148.6752878	2838.389646	5.494382261	5.138326075	14.39533209	-1.155465145	-3.977535366	48.94107793	1003.560423	28.7	2425.634146	9.88131291682493E-324	491.3003733	245.6498915	99.84200081	0	0	0	0	0	0	0
1:31:29	-148.6752878	2838.389646	5.494382261	5.138326075	14.39533209	-1.155465145	-3.977535366	48.94107793	1003.560423	28.7	2425.634146	9.88131291682493E-324	491.3003733	245.6498915	99.84200081	0	0	0	0	0	0	0
1:31:29	-148.6752878	2838.389646	5.494382261	5.138326075	14.39533209	-1.155465145	-3.977535366	48.94107793	1003.560423	28.7	2425.634146	9.88131291682493E-324	491.3003733	245.6498915	99.84200081	0	0	0	0	0	0	0
1:31:29	-403.0912555	2787.811287	6.803202974	6.38821836	14.01812482	0.864367877	-2.304988886	48.91682552	1004.206661	28.7	2436.050668	9.88131291682493E-324	491.3503369	245.6747523	99.84200033	0	0	0	0	0	0	0
1:31:29	-403.0912555	2787.811287	6.803202974	6.38821836	14.01812482	0.864367877	-2.304988886	48.91682552	1004.206661	28.7	2436.050668	9.88131291682493E-324	491.3503369	245.6747523	99.84200033	0	0	0	0	0	0	0
1:31:29	-403.0912555	2787.811287	6.803202974	6.38821836	14.01812482	0.864367877	-2.304988886	48.91682552	1004.206661	28.7	2436.050668	9.88131291682493E-324	491.3503369	245.6747523	99.84200033	0	0	0	0	0	0	0
1:31:29	-403.0912555	2787.811287	6.803202974	6.38821836	14.01812482	0.864367877	-2.304988886	48.91682552	1004.206661	28.7	2436.050668	9.88131291682493E-324	491.3503369	245.6747523	99.84200033	0	0	0	0	0	0	0
1:31:29	-403.0912555	2787.811287	6.803202974	6.38821836	14.01812482	0.864367877	-2.304988886	48.91682552	1004.206661	28.7	2436.050668	9.88131291682493E-324	491.3503369	245.6747523	99.84200033	0	0	0	0	0	0	0
1:31:29	-403.0912555	2787.811287	6.803202974	6.38821836	14.01812482	0.864367877	-2.304988886	48.91682552	1004.206661	28.7	2436.050668	9.88131291682493E-324	491.3503369	245.6747523	99.84200033	0	0	0	0	0	0	0
1:31:29	-403.0912555	2787.811287	6.803202974	6.38821836	14.01812482	0.864367877	-2.304988886	48.91682552	1004.206661	28.7	2436.050668	9.88131291682493E-324	491.3503369	245.6747523	99.84200033	0	0	0	0	0	0	0
1:31:29	-403.0912555	2787.811287	6.803202974	6.38821836	14.01812482	0.864367877	-2.304988886	48.91682552	1004.206661	28.7	2436.050668	9.88131291682493E-324	491.3503369	245.6747523	99.84200033	0	0	0	0	0	0	0
1:31:29	-155.1242038	2718.413671	7.511171138	7.11978384	13.55391833	2.319862682	-0.655528248	48.90689173	1004.47136	28.7	2444.336958	9.88131291682493E-324	491.370802	245.6849354	99.84200014	0	0	0	0	0	0	0
1:31:29	-155.1242038	2718.413671	7.511171138	7.11978384	13.55391833	2.319862682	-0.655528248	48.90689173	1004.47136	28.7	2444.336958	9.88131291682493E-324	491.370802	245.6849354	99.84200014	0	0	0	0	0	0	0
1:31:29	-155.1242038	2718.413671	7.511171138	7.11978384	13.55391833	2.319862682	-0.655528248	48.90689173	1004.47136	28.7	2444.336958	9.88131291682493E-324	491.370802	245.6849354	99.84200014	0	0	0	0	0	0	0
1:31:29	-155.1242038	2718.413671	7.511171138	7.11978384	13.55391833	2.319862682	-0.655528248	48.90689173	1004.47136	28.7	2444.336958	9.88131291682493E-324	491.370802	245.6849354	99.84200014	0	0	0	0	0	0	0
1:31:29	-155.1242038	2718.413671	7.511171138	7.11978384	13.55391833	2.319862682	-0.655528248	48.90689173	1004.47136	28.7	2444.336958	9.88131291682493E-324	491.370802	245.6849354	99.84200014	0	0	0	0	0	0	0
1:31:29	-155.1242038	2718.413671	7.511171138	7.11978384	13.55391833	2.319862682	-0.655528248	48.90689173	1004.47136	28.7	2444.336958	9.88131291682493E-324	491.370802	245.6849354	99.84200014	0	0	0	0	0	0	0
1:31:29	-155.1242038	2718.413671	7.511171138	7.11978384	13.55391833	2.319862682	-0.655528248	48.90689173	1004.47136	28.7	2444.336958	9.88131291682493E-324	491.370802	245.6849354	99.84200014	0	0	0	0	0	0	0
1:31:29	-155.1242038	2718.413671	7.511171138	7.11978384	13.55391833	2.319862682	-0.655528248	48.90689173	1004.47136	28.7	2444.336958	9.88131291682493E-324	491.370802	245.6849354	99.84200014	0	0	0	0	0	0	0
1:31:29	-155.1242038	2718.413671	7.511171138	7.11978384	13.55391833	2.319862682	-0.655528248	48.90689173	1004.47136	28.7	2444.336958	9.88131291682493E-324	491.370802	245.6849354	99.84200014	0	0	0	0	0	0	0
1:31:29	113.7511357	2645.741096	7.429678098	7.190463461	13.14091375	2.707298955	0.60939003	48.90282285	1003.859781	28.7	2450.214348	9.88131291682493E-324	491.3791845	245.6891063	99.84200006	0	0	0	0	0	0	0
1:31:29	113.7511357	2645.741096	7.429678098	7.190463461	13.14091375	2.707298955	0.60939003	48.90282285	1003.859781	28.7	2450.214348	9.88131291682493E-324	491.3791845	245.6891063	99.84200006	0	0	0	0	0	0	0
1:31:29	113.7511357	2645.741096	7.429678098	7.190463461	13.14091375	2.707298955	0.60939003	48.90282285	1003.859781	28.7	2450.214348	9.88131291682493E-324	491.3791845	245.6891063	99.84200006	0	0	0	0	0	0	0
1:31:29	113.7511357	2645.741096	7.429678098	7.190463461	13.14091375	2.707298955	0.60939003	48.90282285	1003.859781	28.7	2450.214348	9.88131291682493E-324	491.3791845	245.6891063	99.84200006	0	0	0	0	0	0	0
1:31:30	113.7511357	2645.741096	7.429678098	7.190463461	13.14091375	2.707298955	0.60939003	48.90282285	1003.859781	28.7	2450.214348	9.88131291682493E-324	491.3791845	245.6891063	99.84200006	0	0	0	0	0	0	0
1:31:30	113.7511357	2645.741096	7.429678098	7.190463461	13.14091375	2.707298955	0.60939003	48.90282285	1003.859781	28.7	2450.214348	9.88131291682493E-324	491.3791845	245.6891063	99.84200006	0	0	0	0	0	0	0
1:31:30	113.7511357	2645.741096	7.429678098	7.190463461	13.14091375	2.707298955	0.60939003	48.90282285	1003.859781	28.7	2450.214348	9.88131291682493E-324	491.3791845	245.6891063	99.84200006	0	0	0	0	0	0	0
1:31:30	113.7511357	2645.741096	7.429678098	7.190463461	13.14091375	2.707298955	0.60939003	48.90282285	1003.859781	28.7	2450.214348	9.88131291682493E-324	491.3791845	245.6891063	99.84200006	0	0	0	0	0	0	0
1:31:30	-70.10235082	2579.692841	7.161765749	6.896449034	12.79474227	2.684504852	1.436838156	48.96019624	1002.203838	28.7	2454.233541	9.88131291682493E-324	491.382618	245.6908147	99.84200002	0	0	0	0	0	0	0
1:31:30	-70.10235082	2579.692841	7.161765749	6.896449034	12.79474227	2.684504852	1.436838156	48.96019624	1002.203838	28.7	2454.233541	9.88131291682493E-324	491.382618	245.6908147	99.84200002	0	0	0	0	0	0	0
1:31:30	-70.10235082	2579.692841	7.161765749	6.896449034	12.79474227	2.684504852	1.436838156	48.96019624	1002.203838	28.7	2454.233541	9.88131291682493E-324	491.382618	245.6908147	99.84200002	0	0	0	0	0	0	0
1:31:30	-70.10235082	2579.692841	7.161765749	6.896449034	12.79474227	2.684504852	1.436838156	48.96019624	1002.203838	28.7	2454.233541	9.88131291682493E-324	491.382618	245.6908147	99.84200002	0	0	0	0	0	0	0
1:31:30	-70.10235082	2579.692841	7.161765749	6.896449034	12.79474227	2.684504852	1.436838156	48.96019624	1002.203838	28.7	2454.233541	9.88131291682493E-324	491.382618	245.6908147	99.84200002	0	0	0	0	0	0	0
1:31:30	-70.10235082	2579.692841	7.161765749	6.896449034	12.79474227	2.684504852	1.436838156	48.96019624	1002.203838	28.7	2454.233541	9.88131291682493E-324	491.382618	245.6908147	99.84200002	0	0	0	0	0	0	0
1:31:30	-70.10235082	2579.692841	7.161765749	6.896449034	12.79474227	2.684504852	1.436838156	48.96019624	1002.203838	28.7	2454.233541	9.88131291682493E-324	491.382618	245.6908147	99.84200002	0	0	0	0	0	0	0
1:31:30	-70.10235082	2579.692841	7.161765749	6.896449034	12.79474227	2.684504852	1.436838156	48.96019624	1002.203838	28.7	2454.233541	9.88131291682493E-324	491.382618	245.6908147	99.84200002	0	0	0	0	0	0	0
1:31:30	18.76454111	2528.698261	6.742193651	6.329076724	12.53109443	2.555665987	1.901871309	48.98369638	1001.525564	28.7	2456.682967	9.88131291682493E-324	491.3840243	245.6915145	99.84200001	0	0	0	0	0	0	0
1:31:30	18.76454111	2528.698261	6.742193651	6.329076724	12.53109443	2.555665987	1.901871309	48.98369638	1001.525564	28.7	2456.682967	9.88131291682493E-324	491.3840243	245.6915145	99.84200001	0	0	0	0	0	0	0
1:31:30	18.76454111	2528.698261	6.742193651	6.329076724	12.53109443	2.555665987	1.901871309	48.98369638	1001.525564	28.7	2456.682967	9.88131291682493E-324	491.3840243	245.6915145	99.84200001	0	0	0	0	0	0	0
1:31:30	18.76454111	2528.698261	6.742193651	6.329076724	12.53109443	2.555665987	1.901871309	48.98369638	1001.525564	28.7	2456.682967	9.88131291682493E-324	491.3840243	245.6915145	99.84200001	0	0	0	0	0	0	0
1:31:30	18.76454111	2528.698261	6.742193651	6.329076724	12.53109443	2.555665987	1.901871309	48.98369638	1001.525564	28.7	2456.682967	9.88131291682493E-324	491.3840243	245.6915145	99.84200001	0	0	0	0	0	0	0
1:31:30	18.76454111	2528.698261	6.742193651	6.329076724	12.53109443	2.555665987	1.901871309	48.98369638	1001.525564	28.7	2456.682967	9.88131291682493E-324	491.3840243	245.6915145	99.84200001	0	0	0	0	0	0	0
1:31:30	18.76454111	2528.698261	6.742193651	6.329076724	12.53109443	2.555665987	1.901871309	48.98369638	1001.525564	28.7	2456.682967	9.88131291682493E-324	491.3840243	245.6915145	99.84200001	0	0	0	0	0	0	0
1:31:30	18.76454111	2528.698261	6.742193651	6.329076724	12.53109443	2.555665987	1.901871309	48.98369638	1001.525564	28.7	2456.682967	9.88131291682493E-324	491.3840243	245.6915145	99.84200001	0	0	0	0	0	0	0
1:31:30	-87.24059596	2494.136144	6.523324119	6.100988226	12.35712508	2.434403988	2.133678488	48.99332204	1001.247743	28.7	2458.0187	9.88131291682493E-324	491.3846004	245.6918011	99.842	0	0	0	0	0	0	0
1:31:30	-87.24059596	2494.136144	6.523324119	6.100988226	12.35712508	2.434403988	2.133678488	48.99332204	1001.247743	28.7	2458.0187	9.88131291682493E-324	491.3846004	245.6918011	99.842	0	0	0	0	0	0	0
1:31:30	-87.24059596	2494.136144	6.523324119	6.100988226	12.35712508	2.434403988	2.133678488	48.99332204	1001.247743	28.7	2458.0187	9.88131291682493E-324	491.3846004	245.6918011	99.842	0	0	0	0	0	0	0
1:31:30	-87.24059596	2494.136144	6.523324119	6.100988226	12.35712508	2.434403988	2.133678488	48.99332204	1001.247743	28.7	2458.0187	9.88131291682493E-324	491.3846004	245.6918011	99.842	0	0	0	0	0	0	0
1:31:30	-87.24059596	2494.136144	6.523324119	6.100988226	12.35712508	2.434403988	2.133678488	48.99332204	1001.247743	28.7	2458.0187	9.88131291682493E-324	491.3846004	245.6918011	99.842	0	0	0	0	0	0	0
1:31:30	-87.24059596	2494.136144	6.523324119	6.100988226	12.35712508	2.434403988	2.133678488	48.99332204	1001.247743	28.7	2458.0187	9.88131291682493E-324	491.3846004	245.6918011	99.842	0	0	0	0	0	0	0
1:31:30	-87.24059596	2494.136144	6.523324119	6.100988226	12.35712508	2.434403988	2.133678488	48.99332204	1001.247743	28.7	2458.0187	9.88131291682493E-324	491.3846004	245.6918011	99.842	0	0	0	0	0	0	0
1:31:30	-87.24059596	2494.136144	6.523324119	6.100988226	12.35712508	2.434403988	2.133678488	48.99332204	1001.247743	28.7	2458.0187	9.88131291682493E-324	491.3846004	245.6918011	99.842	0	0	0	0	0	0	0
1:31:30	-87.24059596	2494.136144	6.523324119	6.100988226	12.35712508	2.434403988	2.133678488	48.99332204	1001.247743	28.7	2458.0187	9.88131291682493E-324	491.3846004	245.6918011	99.842	0	0	0	0	0	0	0
1:31:30	-159.7875433	2471.154878	6.388665559	6.023279977	12.24401763	2.340733474	2.231777109	48.99726471	1002.92345	28.7	2455.186773	9.88131291682493E-324	491.3848363	245.6919186	99.842	0	0	0	0	0	0	0
1:31:30	-159.7875433	2471.154878	6.388665559	6.023279977	12.24401763	2.340733474	2.231777109	48.99726471	1002.92345	28.7	2455.186773	9.88131291682493E-324	491.3848363	245.6919186	99.842	0	0	0	0	0	0	0
1:31:30	-159.7875433	2471.154878	6.388665559	6.023279977	12.24401763	2.340733474	2.231777109	48.99726471	1002.92345	28.7	2455.186773	9.88131291682493E-324	491.3848363	245.6919186	99.842	0	0	0	0	0	0	0
1:31:31	-159.7875433	2471.154878	6.388665559	6.023279977	12.24401763	2.340733474	2.231777109	48.99726471	1002.92345	28.7	2455.186773	9.88131291682493E-324	491.3848363	245.6919186	99.842	0	0	0	0	0	0	0
1:31:31	-159.7875433	2471.154878	6.388665559	6.023279977	12.24401763	2.340733474	2.231777109	48.99726471	1002.92345	28.7	2455.186773	9.88131291682493E-324	491.3848363	245.6919186	99.842	0	0	0	0	0	0	0
1:31:31	-159.7875433	2471.154878	6.388665559	6.023279977	12.24401763	2.340733474	2.231777109	48.99726471	1002.92345	28.7	2455.186773	9.88131291682493E-324	491.3848363	245.6919186	99.842	0	0	0	0	0	0	0
1:31:31	-159.7875433	2471.154878	6.388665559	6.023279977	12.24401763	2.340733474	2.231777109	48.99726471	1002.92345	28.7	2455.186773	9.88131291682493E-324	491.3848363	245.6919186	99.842	0	0	0	0	0	0	0
1:31:31	-159.7875433	2471.154878	6.388665559	6.023279977	12.24401763	2.340733474	2.231777109	48.99726471	1002.92345	28.7	2455.186773	9.88131291682493E-324	491.3848363	245.6919186	99.842	0	0	0	0	0	0	0
1:31:31	-79.32865454	2455.779396	6.162746213	6.001143479	12.16160562	2.272350031	2.260703904	49.17599962	1003.60982	28.7	2447.641518	9.88131291682493E-324	493.8097058	246.9046482	99.8443616	0	0	0	0	0	0	0
1:31:31	-79.32865454	2455.779396	6.162746213	6.001143479	12.16160562	2.272350031	2.260703904	49.17599962	1003.60982	28.7	2447.641518	9.88131291682493E-324	493.8097058	246.9046482	99.8443616	0	0	0	0	0	0	0
1:31:31	-79.32865454	2455.779396	6.162746213	6.001143479	12.16160562	2.272350031	2.260703904	49.17599962	1003.60982	28.7	2447.641518	9.88131291682493E-324	493.8097058	246.9046482	99.8443616	0	0	0	0	0	0	0
1:31:31	-79.32865454	2455.779396	6.162746213	6.001143479	12.16160562	2.272350031	2.260703904	49.17599962	1003.60982	28.7	2447.641518	9.88131291682493E-324	493.8097058	246.9046482	99.8443616	0	0	0	0	0	0	0
1:31:31	-79.32865454	2455.779396	6.162746213	6.001143479	12.16160562	2.272350031	2.260703904	49.17599962	1003.60982	28.7	2447.641518	9.88131291682493E-324	493.8097058	246.9046482	99.8443616	0	0	0	0	0	0	0
1:31:31	-79.32865454	2455.779396	6.162746213	6.001143479	12.16160562	2.272350031	2.260703904	49.17599962	1003.60982	28.7	2447.641518	9.88131291682493E-324	493.8097058	246.9046482	99.8443616	0	0	0	0	0	0	0
1:31:31	-79.32865454	2455.779396	6.162746213	6.001143479	12.16160562	2.272350031	2.260703904	49.17599962	1003.60982	28.7	2447.641518	9.88131291682493E-324	493.8097058	246.9046482	99.8443616	0	0	0	0	0	0	0
1:31:31	-79.32865454	2455.779396	6.162746213	6.001143479	12.16160562	2.272350031	2.260703904	49.17599962	1003.60982	28.7	2447.641518	9.88131291682493E-324	493.8097058	246.9046482	99.8443616	0	0	0	0	0	0	0
1:31:31	-285.5890665	2438.908214	6.089132849	5.943442769	12.08623846	2.191512973	2.248113919	49.24920945	1003.890956	28.7	2434.114993	9.88131291682493E-324	494.8029323	247.4013823	99.84532891	0	0	0	0	0	0	0
1:31:31	-285.5890665	2438.908214	6.089132849	5.943442769	12.08623846	2.191512973	2.248113919	49.24920945	1003.890956	28.7	2434.114993	9.88131291682493E-324	494.8029323	247.4013823	99.84532891	0	0	0	0	0	0	0
1:31:31	-285.5890665	2438.908214	6.089132849	5.943442769	12.08623846	2.191512973	2.248113919	49.24920945	1003.890956	28.7	2434.114993	9.88131291682493E-324	494.8029323	247.4013823	99.84532891	0	0	0	0	0	0	0
1:31:31	-285.5890665	2438.908214	6.089132849	5.943442769	12.08623846	2.191512973	2.248113919	49.24920945	1003.890956	28.7	2434.114993	9.88131291682493E-324	494.8029323	247.4013823	99.84532891	0	0	0	0	0	0	0
1:31:31	-285.5890665	2438.908214	6.089132849	5.943442769	12.08623846	2.191512973	2.248113919	49.24920945	1003.890956	28.7	2434.114993	9.88131291682493E-324	494.8029323	247.4013823	99.84532891	0	0	0	0	0	0	0
1:31:31	-285.5890665	2438.908214	6.089132849	5.943442769	12.08623846	2.191512973	2.248113919	49.24920945	1003.890956	28.7	2434.114993	9.88131291682493E-324	494.8029323	247.4013823	99.84532891	0	0	0	0	0	0	0
1:31:31	-285.5890665	2438.908214	6.089132849	5.943442769	12.08623846	2.191512973	2.248113919	49.24920945	1003.890956	28.7	2434.114993	9.88131291682493E-324	494.8029323	247.4013823	99.84532891	0	0	0	0	0	0	0
1:31:31	-285.5890665	2438.908214	6.089132849	5.943442769	12.08623846	2.191512973	2.248113919	49.24920945	1003.890956	28.7	2434.114993	9.88131291682493E-324	494.8029323	247.4013823	99.84532891	0	0	0	0	0	0	0
1:31:31	-285.5890665	2438.908214	6.089132849	5.943442769	12.08623846	2.191512973	2.248113919	49.24920945	1003.890956	28.7	2434.114993	9.88131291682493E-324	494.8029323	247.4013823	99.84532891	0	0	0	0	0	0	0
1:31:31	75.42672796	2426.377684	5.908979215	5.605523758	12.01213767	2.130430914	2.210536261	49.27919619	1004.00611	28.7	2421.870578	9.88131291682493E-324	495.2097579	247.6048446	99.84572512	0	0	0	0	0	0	0
1:31:31	75.42672796	2426.377684	5.908979215	5.605523758	12.01213767	2.130430914	2.210536261	49.27919619	1004.00611	28.7	2421.870578	9.88131291682493E-324	495.2097579	247.6048446	99.84572512	0	0	0	0	0	0	0
1:31:31	75.42672796	2426.377684	5.908979215	5.605523758	12.01213767	2.130430914	2.210536261	49.27919619	1004.00611	28.7	2421.870578	9.88131291682493E-324	495.2097579	247.6048446	99.84572512	0	0	0	0	0	0	0
1:31:31	75.42672796	2426.377684	5.908979215	5.605523758	12.01213767	2.130430914	2.210536261	49.27919619	1004.00611	28.7	2421.870578	9.88131291682493E-324	495.2097579	247.6048446	99.84572512	0	0	0	0	0	0	0
1:31:31	75.42672796	2426.377684	5.908979215	5.605523758	12.01213767	2.130430914	2.210536261	49.27919619	1004.00611	28.7	2421.870578	9.88131291682493E-324	495.2097579	247.6048446	99.84572512	0	0	0	0	0	0	0
1:31:31	75.42672796	2426.377684	5.908979215	5.605523758	12.01213767	2.130430914	2.210536261	49.27919619	1004.00611	28.7	2421.870578	9.88131291682493E-324	495.2097579	247.6048446	99.84572512	0	0	0	0	0	0	0
1:31:31	75.42672796	2426.377684	5.908979215	5.605523758	12.01213767	2.130430914	2.210536261	49.27919619	1004.00611	28.7	2421.870578	9.88131291682493E-324	495.2097579	247.6048446	99.84572512	0	0	0	0	0	0	0
1:31:31	75.42672796	2426.377684	5.908979215	5.605523758	12.01213767	2.130430914	2.210536261	49.27919619	1004.00611	28.7	2421.870578	9.88131291682493E-324	495.2097579	247.6048446	99.84572512	0	0	0	0	0	0	0
1:31:31	229.3372102	2415.827984	5.759412286	5.522908931	11.95313799	2.078243702	2.166142853	49.29147876	1001.434853	28.7	2411.302752	9.88131291682493E-324	495.3763936	247.6881827	99.84588741	0	0	0	0	0	0	0
1:31:31	229.3372102	2415.827984	5.759412286	5.522908931	11.95313799	2.078243702	2.166142853	49.29147876	1001.434853	28.7	2411.302752	9.88131291682493E-324	495.3763936	247.6881827	99.84588741	0	0	0	0	0	0	0
1:31:32	229.3372102	2415.827984	5.759412286	5.522908931	11.95313799	2.078243702	2.166142853	49.29147876	1001.434853	28.7	2411.302752	9.88131291682493E-324	495.3763936	247.6881827	99.84588741	0	0	0	0	0	0	0
1:31:32	229.3372102	2415.827984	5.759412286	5.522908931	11.95313799	2.078243702	2.166142853	49.29147876	1001.434853	28.7	2411.302752	9.88131291682493E-324	495.3763936	247.6881827	99.84588741	0	0	0	0	0	0	0
1:31:32	229.3372102	2415.827984	5.759412286	5.522908931	11.95313799	2.078243702	2.166142853	49.29147876	1001.434853	28.7	2411.302752	9.88131291682493E-324	495.3763936	247.6881827	99.84588741	0	0	0	0	0	0	0
1:31:32	229.3372102	2415.827984	5.759412286	5.522908931	11.95313799	2.078243702	2.166142853	49.29147876	1001.434853	28.7	2411.302752	9.88131291682493E-324	495.3763936	247.6881827	99.84588741	0	0	0	0	0	0	0
1:31:32	229.3372102	2415.827984	5.759412286	5.522908931	11.95313799	2.078243702	2.166142853	49.29147876	1001.434853	28.7	2411.302752	9.88131291682493E-324	495.3763936	247.6881827	99.84588741	0	0	0	0	0	0	0
1:31:32	229.3372102	2415.827984	5.759412286	5.522908931	11.95313799	2.078243702	2.166142853	49.29147876	1001.434853	28.7	2411.302752	9.88131291682493E-324	495.3763936	247.6881827	99.84588741	0	0	0	0	0	0	0
1:31:32	-3.139584313	2406.60916	5.811652073	5.608935498	11.90661492	2.03242302	2.117818512	49.4145897	1000.381666	28.7	2400.475132	9.88131291682493E-324	495.4446476	247.7223181	99.84595388	0	0	0	0	0	0	0
1:31:32	-3.139584313	2406.60916	5.811652073	5.608935498	11.90661492	2.03242302	2.117818512	49.4145897	1000.381666	28.7	2400.475132	9.88131291682493E-324	495.4446476	247.7223181	99.84595388	0	0	0	0	0	0	0
1:31:32	-3.139584313	2406.60916	5.811652073	5.608935498	11.90661492	2.03242302	2.117818512	49.4145897	1000.381666	28.7	2400.475132	9.88131291682493E-324	495.4446476	247.7223181	99.84595388	0	0	0	0	0	0	0
1:31:32	-3.139584313	2406.60916	5.811652073	5.608935498	11.90661492	2.03242302	2.117818512	49.4145897	1000.381666	28.7	2400.475132	9.88131291682493E-324	495.4446476	247.7223181	99.84595388	0	0	0	0	0	0	0
1:31:32	-3.139584313	2406.60916	5.811652073	5.608935498	11.90661492	2.03242302	2.117818512	49.4145897	1000.381666	28.7	2400.475132	9.88131291682493E-324	495.4446476	247.7223181	99.84595388	0	0	0	0	0	0	0
1:31:32	-3.139584313	2406.60916	5.811652073	5.608935498	11.90661492	2.03242302	2.117818512	49.4145897	1000.381666	28.7	2400.475132	9.88131291682493E-324	495.4446476	247.7223181	99.84595388	0	0	0	0	0	0	0
1:31:32	-3.139584313	2406.60916	5.811652073	5.608935498	11.90661492	2.03242302	2.117818512	49.4145897	1000.381666	28.7	2400.475132	9.88131291682493E-324	495.4446476	247.7223181	99.84595388	0	0	0	0	0	0	0
1:31:32	-3.139584313	2406.60916	5.811652073	5.608935498	11.90661492	2.03242302	2.117818512	49.4145897	1000.381666	28.7	2400.475132	9.88131291682493E-324	495.4446476	247.7223181	99.84595388	0	0	0	0	0	0	0
1:31:32	-3.139584313	2406.60916	5.811652073	5.608935498	11.90661492	2.03242302	2.117818512	49.4145897	1000.381666	28.7	2400.475132	9.88131291682493E-324	495.4446476	247.7223181	99.84595388	0	0	0	0	0	0	0
1:31:32	-215.9395593	2396.731984	5.613163089	5.28490958	11.86766627	1.983058069	2.072463263	49.46501594	999.9502809	28.7	2393.152772	9.88131291682493E-324	495.4726045	247.7362999	99.84598111	0	0	0	0	0	0	0
1:31:32	-215.9395593	2396.731984	5.613163089	5.28490958	11.86766627	1.983058069	2.072463263	49.46501594	999.9502809	28.7	2393.152772	9.88131291682493E-324	495.4726045	247.7362999	99.84598111	0	0	0	0	0	0	0
1:31:32	-215.9395593	2396.731984	5.613163089	5.28490958	11.86766627	1.983058069	2.072463263	49.46501594	999.9502809	28.7	2393.152772	9.88131291682493E-324	495.4726045	247.7362999	99.84598111	0	0	0	0	0	0	0
1:31:32	-215.9395593	2396.731984	5.613163089	5.28490958	11.86766627	1.983058069	2.072463263	49.46501594	999.9502809	28.7	2393.152772	9.88131291682493E-324	495.4726045	247.7362999	99.84598111	0	0	0	0	0	0	0
1:31:32	-99.43845438	2389.918488	5.727611502	5.472121705	11.83644513	1.937917731	2.03929319	49.48208816	999.8042318	28.7	2386.884772	9.88131291682493E-324	495.4820695	247.7410335	99.84599033	0	0	0	0	0	0	0
1:31:32	-99.43845438	2389.918488	5.727611502	5.472121705	11.83644513	1.937917731	2.03929319	49.48208816	999.8042318	28.7	2386.884772	9.88131291682493E-324	495.4820695	247.7410335	99.84599033	0	0	0	0	0	0	0
1:31:32	-99.43845438	2389.918488	5.727611502	5.472121705	11.83644513	1.937917731	2.03929319	49.48208816	999.8042318	28.7	2386.884772	9.88131291682493E-324	495.4820695	247.7410335	99.84599033	0	0	0	0	0	0	0
1:31:32	-99.43845438	2389.918488	5.727611502	5.472121705	11.83644513	1.937917731	2.03929319	49.48208816	999.8042318	28.7	2386.884772	9.88131291682493E-324	495.4820695	247.7410335	99.84599033	0	0	0	0	0	0	0
1:31:32	46.23053069	2384.687411	5.324381671	5.27844345	11.82571833	1.275676703	1.913603291	49.49266331	999.0385638	28.7	2381.01789	9.88131291682493E-324	495.4879325	247.7439657	99.84599604	0	0	0	0	0	0	0
1:31:32	46.23053069	2384.687411	5.324381671	5.27844345	11.82571833	1.275676703	1.913603291	49.49266331	999.0385638	28.7	2381.01789	9.88131291682493E-324	495.4879325	247.7439657	99.84599604	0	0	0	0	0	0	0
1:31:32	46.23053069	2384.687411	5.324381671	5.27844345	11.82571833	1.275676703	1.913603291	49.49266331	999.0385638	28.7	2381.01789	9.88131291682493E-324	495.4879325	247.7439657	99.84599604	0	0	0	0	0	0	0
1:31:32	46.23053069	2384.687411	5.324381671	5.27844345	11.82571833	1.275676703	1.913603291	49.49266331	999.0385638	28.7	2381.01789	9.88131291682493E-324	495.4879325	247.7439657	99.84599604	0	0	0	0	0	0	0
1:31:32	46.23053069	2384.687411	5.324381671	5.27844345	11.82571833	1.275676703	1.913603291	49.49266331	999.0385638	28.7	2381.01789	9.88131291682493E-324	495.4879325	247.7439657	99.84599604	0	0	0	0	0	0	0
1:31:32	46.23053069	2384.687411	5.324381671	5.27844345	11.82571833	1.275676703	1.913603291	49.49266331	999.0385638	28.7	2381.01789	9.88131291682493E-324	495.4879325	247.7439657	99.84599604	0	0	0	0	0	0	0
1:31:32	46.23053069	2384.687411	5.324381671	5.27844345	11.82571833	1.275676703	1.913603291	49.49266331	999.0385638	28.7	2381.01789	9.88131291682493E-324	495.4879325	247.7439657	99.84599604	0	0	0	0	0	0	0
1:31:32	46.23053069	2384.687411	5.324381671	5.27844345	11.82571833	1.275676703	1.913603291	49.49266331	999.0385638	28.7	2381.01789	9.88131291682493E-324	495.4879325	247.7439657	99.84599604	0	0	0	0	0	0	0
1:31:32	46.23053069	2384.687411	5.324381671	5.27844345	11.82571833	1.275676703	1.913603291	49.49266331	999.0385638	28.7	2381.01789	9.88131291682493E-324	495.4879325	247.7439657	99.84599604	0	0	0	0	0	0	0
1:31:32	54.81330057	2383.889709	4.794605932	4.533020037	11.85690703	0.357288377	1.660751108	49.42499489	997.4069557	28.7	2378.342342	9.88131291682493E-324	494.2713739	247.1356868	99.84491838	0	0	0	0	0	0	0
1:31:33	54.81330057	2383.889709	4.794605932	4.533020037	11.85690703	0.357288377	1.660751108	49.42499489	997.4069557	28.7	2378.342342	9.88131291682493E-324	494.2713739	247.1356868	99.84491838	0	0	0	0	0	0	0
1:31:33	54.81330057	2383.889709	4.794605932	4.533020037	11.85690703	0.357288377	1.660751108	49.42499489	997.4069557	28.7	2378.342342	9.88131291682493E-324	494.2713739	247.1356868	99.84491838	0	0	0	0	0	0	0
1:31:33	54.81330057	2383.889709	4.794605932	4.533020037	11.85690703	0.357288377	1.660751108	49.42499489	997.4069557	28.7	2378.342342	9.88131291682493E-324	494.2713739	247.1356868	99.84491838	0	0	0	0	0	0	0
1:31:33	54.81330057	2383.889709	4.794605932	4.533020037	11.85690703	0.357288377	1.660751108	49.42499489	997.4069557	28.7	2378.342342	9.88131291682493E-324	494.2713739	247.1356868	99.84491838	0	0	0	0	0	0	0
1:31:33	54.81330057	2383.889709	4.794605932	4.533020037	11.85690703	0.357288377	1.660751108	49.42499489	997.4069557	28.7	2378.342342	9.88131291682493E-324	494.2713739	247.1356868	99.84491838	0	0	0	0	0	0	0
1:31:33	54.81330057	2383.889709	4.794605932	4.533020037	11.85690703	0.357288377	1.660751108	49.42499489	997.4069557	28.7	2378.342342	9.88131291682493E-324	494.2713739	247.1356868	99.84491838	0	0	0	0	0	0	0
1:31:33	54.81330057	2383.889709	4.794605932	4.533020037	11.85690703	0.357288377	1.660751108	49.42499489	997.4069557	28.7	2378.342342	9.88131291682493E-324	494.2713739	247.1356868	99.84491838	0	0	0	0	0	0	0
1:31:33	260.4509183	2402.05179	3.62042099	3.314008207	12.03292352	-1.394513881	0.832371654	49.35119791	996.7386491	28.7	2377.559059	9.88131291682493E-324	492.9929372	246.4964685	99.84378577	0	0	0	0	0	0	0
1:31:33	260.4509183	2402.05179	3.62042099	3.314008207	12.03292352	-1.394513881	0.832371654	49.35119791	996.7386491	28.7	2377.559059	9.88131291682493E-324	492.9929372	246.4964685	99.84378577	0	0	0	0	0	0	0
1:31:33	260.4509183	2402.05179	3.62042099	3.314008207	12.03292352	-1.394513881	0.832371654	49.35119791	996.7386491	28.7	2377.559059	9.88131291682493E-324	492.9929372	246.4964685	99.84378577	0	0	0	0	0	0	0
1:31:33	260.4509183	2402.05179	3.62042099	3.314008207	12.03292352	-1.394513881	0.832371654	49.35119791	996.7386491	28.7	2377.559059	9.88131291682493E-324	492.9929372	246.4964685	99.84378577	0	0	0	0	0	0	0
1:31:33	260.4509183	2402.05179	3.62042099	3.314008207	12.03292352	-1.394513881	0.832371654	49.35119791	996.7386491	28.7	2377.559059	9.88131291682493E-324	492.9929372	246.4964685	99.84378577	0	0	0	0	0	0	0
1:31:33	260.4509183	2402.05179	3.62042099	3.314008207	12.03292352	-1.394513881	0.832371654	49.35119791	996.7386491	28.7	2377.559059	9.88131291682493E-324	492.9929372	246.4964685	99.84378577	0	0	0	0	0	0	0
1:31:33	260.4509183	2402.05179	3.62042099	3.314008207	12.03292352	-1.394513881	0.832371654	49.35119791	996.7386491	28.7	2377.559059	9.88131291682493E-324	492.9929372	246.4964685	99.84378577	0	0	0	0	0	0	0
1:31:33	260.4509183	2402.05179	3.62042099	3.314008207	12.03292352	-1.394513881	0.832371654	49.35119791	996.7386491	28.7	2377.559059	9.88131291682493E-324	492.9929372	246.4964685	99.84378577	0	0	0	0	0	0	0
1:31:33	260.4509183	2402.05179	3.62042099	3.314008207	12.03292352	-1.394513881	0.832371654	49.35119791	996.7386491	28.7	2377.559059	9.88131291682493E-324	492.9929372	246.4964685	99.84378577	0	0	0	0	0	0	0
1:31:33	245.4347281	2453.021735	2.436636437	2.183086562	12.41163427	-3.466960885	-0.561054171	49.32097066	996.4649107	28.7	2378.444382	9.88131291682493E-324	492.4692895	246.2346447	99.84332185	0	0	0	0	0	0	0
1:31:33	245.4347281	2453.021735	2.436636437	2.183086562	12.41163427	-3.466960885	-0.561054171	49.32097066	996.4649107	28.7	2378.444382	9.88131291682493E-324	492.4692895	246.2346447	99.84332185	0	0	0	0	0	0	0
1:31:33	245.4347281	2453.021735	2.436636437	2.183086562	12.41163427	-3.466960885	-0.561054171	49.32097066	996.4649107	28.7	2378.444382	9.88131291682493E-324	492.4692895	246.2346447	99.84332185	0	0	0	0	0	0	0
1:31:33	245.4347281	2453.021735	2.436636437	2.183086562	12.41163427	-3.466960885	-0.561054171	49.32097066	996.4649107	28.7	2378.444382	9.88131291682493E-324	492.4692895	246.2346447	99.84332185	0	0	0	0	0	0	0
1:31:33	245.4347281	2453.021735	2.436636437	2.183086562	12.41163427	-3.466960885	-0.561054171	49.32097066	996.4649107	28.7	2378.444382	9.88131291682493E-324	492.4692895	246.2346447	99.84332185	0	0	0	0	0	0	0
1:31:33	245.4347281	2453.021735	2.436636437	2.183086562	12.41163427	-3.466960885	-0.561054171	49.32097066	996.4649107	28.7	2378.444382	9.88131291682493E-324	492.4692895	246.2346447	99.84332185	0	0	0	0	0	0	0
1:31:33	245.4347281	2453.021735	2.436636437	2.183086562	12.41163427	-3.466960885	-0.561054171	49.32097066	996.4649107	28.7	2378.444382	9.88131291682493E-324	492.4692895	246.2346447	99.84332185	0	0	0	0	0	0	0
1:31:33	245.4347281	2453.021735	2.436636437	2.183086562	12.41163427	-3.466960885	-0.561054171	49.32097066	996.4649107	28.7	2378.444382	9.88131291682493E-324	492.4692895	246.2346447	99.84332185	0	0	0	0	0	0	0
1:31:33	392.3442886	2524.605853	1.312083085	1.494291456	12.9007846	-5.306603179	-2.107702188	49.30858958	996.3527874	28.7	2380.973139	9.88131291682493E-324	492.2548034	246.1274017	99.84313183	0	0	0	0	0	0	0
1:31:33	392.3442886	2524.605853	1.312083085	1.494291456	12.9007846	-5.306603179	-2.107702188	49.30858958	996.3527874	28.7	2380.973139	9.88131291682493E-324	492.2548034	246.1274017	99.84313183	0	0	0	0	0	0	0
1:31:33	392.3442886	2524.605853	1.312083085	1.494291456	12.9007846	-5.306603179	-2.107702188	49.30858958	996.3527874	28.7	2380.973139	9.88131291682493E-324	492.2548034	246.1274017	99.84313183	0	0	0	0	0	0	0
1:31:33	392.3442886	2524.605853	1.312083085	1.494291456	12.9007846	-5.306603179	-2.107702188	49.30858958	996.3527874	28.7	2380.973139	9.88131291682493E-324	492.2548034	246.1274017	99.84313183	0	0	0	0	0	0	0
1:31:33	392.3442886	2524.605853	1.312083085	1.494291456	12.9007846	-5.306603179	-2.107702188	49.30858958	996.3527874	28.7	2380.973139	9.88131291682493E-324	492.2548034	246.1274017	99.84313183	0	0	0	0	0	0	0
1:31:33	392.3442886	2524.605853	1.312083085	1.494291456	12.9007846	-5.306603179	-2.107702188	49.30858958	996.3527874	28.7	2380.973139	9.88131291682493E-324	492.2548034	246.1274017	99.84313183	0	0	0	0	0	0	0
1:31:33	392.3442886	2524.605853	1.312083085	1.494291456	12.9007846	-5.306603179	-2.107702188	49.30858958	996.3527874	28.7	2380.973139	9.88131291682493E-324	492.2548034	246.1274017	99.84313183	0	0	0	0	0	0	0
1:31:33	392.3442886	2524.605853	1.312083085	1.494291456	12.9007846	-5.306603179	-2.107702188	49.30858958	996.3527874	28.7	2380.973139	9.88131291682493E-324	492.2548034	246.1274017	99.84313183	0	0	0	0	0	0	0
1:31:34	550.6542142	2620.629303	0.664592432	0.81413378	13.49024617	-6.802413462	-3.726169216	49.18543829	998.6359897	28.7	2385.763847	9.88131291682493E-324	492.1669499	246.0834749	99.843054	0	0	0	0	0	0	0
1:31:34	550.6542142	2620.629303	0.664592432	0.81413378	13.49024617	-6.802413462	-3.726169216	49.18543829	998.6359897	28.7	2385.763847	9.88131291682493E-324	492.1669499	246.0834749	99.843054	0	0	0	0	0	0	0
1:31:34	550.6542142	2620.629303	0.664592432	0.81413378	13.49024617	-6.802413462	-3.726169216	49.18543829	998.6359897	28.7	2385.763847	9.88131291682493E-324	492.1669499	246.0834749	99.843054	0	0	0	0	0	0	0
1:31:34	550.6542142	2620.629303	0.664592432	0.81413378	13.49024617	-6.802413462	-3.726169216	49.18543829	998.6359897	28.7	2385.763847	9.88131291682493E-324	492.1669499	246.0834749	99.843054	0	0	0	0	0	0	0
1:31:34	550.6542142	2620.629303	0.664592432	0.81413378	13.49024617	-6.802413462	-3.726169216	49.18543829	998.6359897	28.7	2385.763847	9.88131291682493E-324	492.1669499	246.0834749	99.843054	0	0	0	0	0	0	0
1:31:34	550.6542142	2620.629303	0.664592432	0.81413378	13.49024617	-6.802413462	-3.726169216	49.18543829	998.6359897	28.7	2385.763847	9.88131291682493E-324	492.1669499	246.0834749	99.843054	0	0	0	0	0	0	0
1:31:34	550.6542142	2620.629303	0.664592432	0.81413378	13.49024617	-6.802413462	-3.726169216	49.18543829	998.6359897	28.7	2385.763847	9.88131291682493E-324	492.1669499	246.0834749	99.843054	0	0	0	0	0	0	0
1:31:34	550.6542142	2620.629303	0.664592432	0.81413378	13.49024617	-6.802413462	-3.726169216	49.18543829	998.6359897	28.7	2385.763847	9.88131291682493E-324	492.1669499	246.0834749	99.843054	0	0	0	0	0	0	0
1:31:34	462.8132157	2726.342396	0.68708426	0.826289996	14.10072963	-7.378457354	-5.150437311	49.13499552	999.5711894	28.7	2393.152363	9.88131291682493E-324	492.1309651	246.0654825	99.84302212	0	0	0	0	0	0	0
1:31:34	462.8132157	2726.342396	0.68708426	0.826289996	14.10072963	-7.378457354	-5.150437311	49.13499552	999.5711894	28.7	2393.152363	9.88131291682493E-324	492.1309651	246.0654825	99.84302212	0	0	0	0	0	0	0
1:31:34	462.8132157	2726.342396	0.68708426	0.826289996	14.10072963	-7.378457354	-5.150437311	49.13499552	999.5711894	28.7	2393.152363	9.88131291682493E-324	492.1309651	246.0654825	99.84302212	0	0	0	0	0	0	0
1:31:34	462.8132157	2726.342396	0.68708426	0.826289996	14.10072963	-7.378457354	-5.150437311	49.13499552	999.5711894	28.7	2393.152363	9.88131291682493E-324	492.1309651	246.0654825	99.84302212	0	0	0	0	0	0	0
1:31:34	462.8132157	2726.342396	0.68708426	0.826289996	14.10072963	-7.378457354	-5.150437311	49.13499552	999.5711894	28.7	2393.152363	9.88131291682493E-324	492.1309651	246.0654825	99.84302212	0	0	0	0	0	0	0
1:31:34	462.8132157	2726.342396	0.68708426	0.826289996	14.10072963	-7.378457354	-5.150437311	49.13499552	999.5711894	28.7	2393.152363	9.88131291682493E-324	492.1309651	246.0654825	99.84302212	0	0	0	0	0	0	0
1:31:34	462.8132157	2726.342396	0.68708426	0.826289996	14.10072963	-7.378457354	-5.150437311	49.13499552	999.5711894	28.7	2393.152363	9.88131291682493E-324	492.1309651	246.0654825	99.84302212	0	0	0	0	0	0	0
1:31:34	462.8132157	2726.342396	0.68708426	0.826289996	14.10072963	-7.378457354	-5.150437311	49.13499552	999.5711894	28.7	2393.152363	9.88131291682493E-324	492.1309651	246.0654825	99.84302212	0	0	0	0	0	0	0
1:31:34	462.8132157	2726.342396	0.68708426	0.826289996	14.10072963	-7.378457354	-5.150437311	49.13499552	999.5711894	28.7	2393.152363	9.88131291682493E-324	492.1309651	246.0654825	99.84302212	0	0	0	0	0	0	0
1:31:34	222.4507492	2814.609762	2.470386513	2.239024383	14.48293246	-5.884470532	-5.735100723	49.11433417	999.9542472	28.7	2402.916666	9.88131291682493E-324	492.1162257	246.0581128	99.84300906	0	0	0	0	0	0	0
1:31:34	222.4507492	2814.609762	2.470386513	2.239024383	14.48293246	-5.884470532	-5.735100723	49.11433417	999.9542472	28.7	2402.916666	9.88131291682493E-324	492.1162257	246.0581128	99.84300906	0	0	0	0	0	0	0
1:31:34	222.4507492	2814.609762	2.470386513	2.239024383	14.48293246	-5.884470532	-5.735100723	49.11433417	999.9542472	28.7	2402.916666	9.88131291682493E-324	492.1162257	246.0581128	99.84300906	0	0	0	0	0	0	0
1:31:34	222.4507492	2814.609762	2.470386513	2.239024383	14.48293246	-5.884470532	-5.735100723	49.11433417	999.9542472	28.7	2402.916666	9.88131291682493E-324	492.1162257	246.0581128	99.84300906	0	0	0	0	0	0	0
1:31:34	222.4507492	2814.609762	2.470386513	2.239024383	14.48293246	-5.884470532	-5.735100723	49.11433417	999.9542472	28.7	2402.916666	9.88131291682493E-324	492.1162257	246.0581128	99.84300906	0	0	0	0	0	0	0
1:31:34	222.4507492	2814.609762	2.470386513	2.239024383	14.48293246	-5.884470532	-5.735100723	49.11433417	999.9542472	28.7	2402.916666	9.88131291682493E-324	492.1162257	246.0581128	99.84300906	0	0	0	0	0	0	0
1:31:34	222.4507492	2814.609762	2.470386513	2.239024383	14.48293246	-5.884470532	-5.735100723	49.11433417	999.9542472	28.7	2402.916666	9.88131291682493E-324	492.1162257	246.0581128	99.84300906	0	0	0	0	0	0	0
1:31:34	222.4507492	2814.609762	2.470386513	2.239024383	14.48293246	-5.884470532	-5.735100723	49.11433417	999.9542472	28.7	2402.916666	9.88131291682493E-324	492.1162257	246.0581128	99.84300906	0	0	0	0	0	0	0
1:31:34	-32.42642594	2848.660235	4.140867116	3.869390787	14.55446833	-3.52514473	-5.218742056	49.10587127	1000.111148	28.7	2414.603655	9.88131291682493E-324	492.1101884	246.0550942	99.84300371	0	0	0	0	0	0	0
1:31:34	-32.42642594	2848.660235	4.140867116	3.869390787	14.55446833	-3.52514473	-5.218742056	49.10587127	1000.111148	28.7	2414.603655	9.88131291682493E-324	492.1101884	246.0550942	99.84300371	0	0	0	0	0	0	0
1:31:34	-32.42642594	2848.660235	4.140867116	3.869390787	14.55446833	-3.52514473	-5.218742056	49.10587127	1000.111148	28.7	2414.603655	9.88131291682493E-324	492.1101884	246.0550942	99.84300371	0	0	0	0	0	0	0
1:31:34	-32.42642594	2848.660235	4.140867116	3.869390787	14.55446833	-3.52514473	-5.218742056	49.10587127	1000.111148	28.7	2414.603655	9.88131291682493E-324	492.1101884	246.0550942	99.84300371	0	0	0	0	0	0	0
1:31:34	-32.42642594	2848.660235	4.140867116	3.869390787	14.55446833	-3.52514473	-5.218742056	49.10587127	1000.111148	28.7	2414.603655	9.88131291682493E-324	492.1101884	246.0550942	99.84300371	0	0	0	0	0	0	0
1:31:34	-32.42642594	2848.660235	4.140867116	3.869390787	14.55446833	-3.52514473	-5.218742056	49.10587127	1000.111148	28.7	2414.603655	9.88131291682493E-324	492.1101884	246.0550942	99.84300371	0	0	0	0	0	0	0
1:31:34	-32.42642594	2848.660235	4.140867116	3.869390787	14.55446833	-3.52514473	-5.218742056	49.10587127	1000.111148	28.7	2414.603655	9.88131291682493E-324	492.1101884	246.0550942	99.84300371	0	0	0	0	0	0	0
1:31:35	-32.42642594	2848.660235	4.140867116	3.869390787	14.55446833	-3.52514473	-5.218742056	49.10587127	1000.111148	28.7	2414.603655	9.88131291682493E-324	492.1101884	246.0550942	99.84300371	0	0	0	0	0	0	0
1:31:35	-32.42642594	2848.660235	4.140867116	3.869390787	14.55446833	-3.52514473	-5.218742056	49.10587127	1000.111148	28.7	2414.603655	9.88131291682493E-324	492.1101884	246.0550942	99.84300371	0	0	0	0	0	0	0
1:31:35	-156.8647377	2836.84896	5.521967971	5.124830466	14.38725263	-1.210921681	-3.984935946	48.98432487	1000.049659	28.7	2425.932019	9.88131291682493E-324	490.4386548	245.2190322	99.84123032	0	0	0	0	0	0	0
1:31:35	-156.8647377	2836.84896	5.521967971	5.124830466	14.38725263	-1.210921681	-3.984935946	48.98432487	1000.049659	28.7	2425.932019	9.88131291682493E-324	490.4386548	245.2190322	99.84123032	0	0	0	0	0	0	0
1:31:35	-156.8647377	2836.84896	5.521967971	5.124830466	14.38725263	-1.210921681	-3.984935946	48.98432487	1000.049659	28.7	2425.932019	9.88131291682493E-324	490.4386548	245.2190322	99.84123032	0	0	0	0	0	0	0
1:31:35	-156.8647377	2836.84896	5.521967971	5.124830466	14.38725263	-1.210921681	-3.984935946	48.98432487	1000.049659	28.7	2425.932019	9.88131291682493E-324	490.4386548	245.2190322	99.84123032	0	0	0	0	0	0	0
1:31:35	-156.8647377	2836.84896	5.521967971	5.124830466	14.38725263	-1.210921681	-3.984935946	48.98432487	1000.049659	28.7	2425.932019	9.88131291682493E-324	490.4386548	245.2190322	99.84123032	0	0	0	0	0	0	0
1:31:35	-156.8647377	2836.84896	5.521967971	5.124830466	14.38725263	-1.210921681	-3.984935946	48.98432487	1000.049659	28.7	2425.932019	9.88131291682493E-324	490.4386548	245.2190322	99.84123032	0	0	0	0	0	0	0
1:31:35	-156.8647377	2836.84896	5.521967971	5.124830466	14.38725263	-1.210921681	-3.984935946	48.98432487	1000.049659	28.7	2425.932019	9.88131291682493E-324	490.4386548	245.2190322	99.84123032	0	0	0	0	0	0	0
1:31:35	-156.8647377	2836.84896	5.521967971	5.124830466	14.38725263	-1.210921681	-3.984935946	48.98432487	1000.049659	28.7	2425.932019	9.88131291682493E-324	490.4386548	245.2190322	99.84123032	0	0	0	0	0	0	0
1:31:35	-278.2154157	2796.254201	6.790969281	6.193736959	14.05802828	0.712657679	-2.479167364	48.93453947	1000.024473	28.7	2435.675734	9.88131291682493E-324	489.7539946	244.8765812	99.84050394	0	0	0	0	0	0	0
1:31:35	-278.2154157	2796.254201	6.790969281	6.193736959	14.05802828	0.712657679	-2.479167364	48.93453947	1000.024473	28.7	2435.675734	9.88131291682493E-324	489.7539946	244.8765812	99.84050394	0	0	0	0	0	0	0
1:31:35	-278.2154157	2796.254201	6.790969281	6.193736959	14.05802828	0.712657679	-2.479167364	48.93453947	1000.024473	28.7	2435.675734	9.88131291682493E-324	489.7539946	244.8765812	99.84050394	0	0	0	0	0	0	0
1:31:35	-278.2154157	2796.254201	6.790969281	6.193736959	14.05802828	0.712657679	-2.479167364	48.93453947	1000.024473	28.7	2435.675734	9.88131291682493E-324	489.7539946	244.8765812	99.84050394	0	0	0	0	0	0	0
1:31:35	-278.2154157	2796.254201	6.790969281	6.193736959	14.05802828	0.712657679	-2.479167364	48.93453947	1000.024473	28.7	2435.675734	9.88131291682493E-324	489.7539946	244.8765812	99.84050394	0	0	0	0	0	0	0
1:31:35	-278.2154157	2796.254201	6.790969281	6.193736959	14.05802828	0.712657679	-2.479167364	48.93453947	1000.024473	28.7	2435.675734	9.88131291682493E-324	489.7539946	244.8765812	99.84050394	0	0	0	0	0	0	0
1:31:35	-278.2154157	2796.254201	6.790969281	6.193736959	14.05802828	0.712657679	-2.479167364	48.93453947	1000.024473	28.7	2435.675734	9.88131291682493E-324	489.7539946	244.8765812	99.84050394	0	0	0	0	0	0	0
1:31:35	-278.2154157	2796.254201	6.790969281	6.193736959	14.05802828	0.712657679	-2.479167364	48.93453947	1000.024473	28.7	2435.675734	9.88131291682493E-324	489.7539946	244.8765812	99.84050394	0	0	0	0	0	0	0
1:31:35	-110.7135191	2724.828662	7.425360217	6.951924258	13.59280678	2.243648585	-0.795514952	48.91414737	1000.014157	28.7	2444.182392	9.88131291682493E-324	489.4735578	244.7363133	99.84020641	0	0	0	0	0	0	0
1:31:35	-110.7135191	2724.828662	7.425360217	6.951924258	13.59280678	2.243648585	-0.795514952	48.91414737	1000.014157	28.7	2444.182392	9.88131291682493E-324	489.4735578	244.7363133	99.84020641	0	0	0	0	0	0	0
1:31:35	-110.7135191	2724.828662	7.425360217	6.951924258	13.59280678	2.243648585	-0.795514952	48.91414737	1000.014157	28.7	2444.182392	9.88131291682493E-324	489.4735578	244.7363133	99.84020641	0	0	0	0	0	0	0
1:31:35	-110.7135191	2724.828662	7.425360217	6.951924258	13.59280678	2.243648585	-0.795514952	48.91414737	1000.014157	28.7	2444.182392	9.88131291682493E-324	489.4735578	244.7363133	99.84020641	0	0	0	0	0	0	0
1:31:35	-110.7135191	2724.828662	7.425360217	6.951924258	13.59280678	2.243648585	-0.795514952	48.91414737	1000.014157	28.7	2444.182392	9.88131291682493E-324	489.4735578	244.7363133	99.84020641	0	0	0	0	0	0	0
1:31:35	-110.7135191	2724.828662	7.425360217	6.951924258	13.59280678	2.243648585	-0.795514952	48.91414737	1000.014157	28.7	2444.182392	9.88131291682493E-324	489.4735578	244.7363133	99.84020641	0	0	0	0	0	0	0
1:31:35	-110.7135191	2724.828662	7.425360217	6.951924258	13.59280678	2.243648585	-0.795514952	48.91414737	1000.014157	28.7	2444.182392	9.88131291682493E-324	489.4735578	244.7363133	99.84020641	0	0	0	0	0	0	0
1:31:35	-110.7135191	2724.828662	7.425360217	6.951924258	13.59280678	2.243648585	-0.795514952	48.91414737	1000.014157	28.7	2444.182392	9.88131291682493E-324	489.4735578	244.7363133	99.84020641	0	0	0	0	0	0	0
1:31:35	-110.7135191	2724.828662	7.425360217	6.951924258	13.59280678	2.243648585	-0.795514952	48.91414737	1000.014157	28.7	2444.182392	9.88131291682493E-324	489.4735578	244.7363133	99.84020641	0	0	0	0	0	0	0
1:31:35	-242.4252558	2646.812281	7.374259545	6.909762576	13.15661206	2.668416061	0.551096276	48.90579476	1000.685331	28.7	2450.40517	9.88131291682493E-324	489.3586909	244.6788595	99.84008455	0	0	0	0	0	0	0
1:31:35	-242.4252558	2646.812281	7.374259545	6.909762576	13.15661206	2.668416061	0.551096276	48.90579476	1000.685331	28.7	2450.40517	9.88131291682493E-324	489.3586909	244.6788595	99.84008455	0	0	0	0	0	0	0
1:31:35	-242.4252558	2646.812281	7.374259545	6.909762576	13.15661206	2.668416061	0.551096276	48.90579476	1000.685331	28.7	2450.40517	9.88131291682493E-324	489.3586909	244.6788595	99.84008455	0	0	0	0	0	0	0
1:31:35	-242.4252558	2646.812281	7.374259545	6.909762576	13.15661206	2.668416061	0.551096276	48.90579476	1000.685331	28.7	2450.40517	9.88131291682493E-324	489.3586909	244.6788595	99.84008455	0	0	0	0	0	0	0
1:31:35	-242.4252558	2646.812281	7.374259545	6.909762576	13.15661206	2.668416061	0.551096276	48.90579476	1000.685331	28.7	2450.40517	9.88131291682493E-324	489.3586909	244.6788595	99.84008455	0	0	0	0	0	0	0
1:31:36	-242.4252558	2646.812281	7.374259545	6.909762576	13.15661206	2.668416061	0.551096276	48.90579476	1000.685331	28.7	2450.40517	9.88131291682493E-324	489.3586909	244.6788595	99.84008455	0	0	0	0	0	0	0
1:31:36	-242.4252558	2646.812281	7.374259545	6.909762576	13.15661206	2.668416061	0.551096276	48.90579476	1000.685331	28.7	2450.40517	9.88131291682493E-324	489.3586909	244.6788595	99.84008455	0	0	0	0	0	0	0
1:31:36	-242.4252558	2646.812281	7.374259545	6.909762576	13.15661206	2.668416061	0.551096276	48.90579476	1000.685331	28.7	2450.40517	9.88131291682493E-324	489.3586909	244.6788595	99.84008455	0	0	0	0	0	0	0
1:31:36	-241.7260408	2582.473958	7.11299271	6.777077151	12.8119547	2.680522418	1.395829834	48.78429353	1002.278625	28.7	2454.454017	9.88131291682493E-324	489.3116414	244.6553265	99.84003463	0	0	0	0	0	0	0
1:31:36	-241.7260408	2582.473958	7.11299271	6.777077151	12.8119547	2.680522418	1.395829834	48.78429353	1002.278625	28.7	2454.454017	9.88131291682493E-324	489.3116414	244.6553265	99.84003463	0	0	0	0	0	0	0
1:31:36	-241.7260408	2582.473958	7.11299271	6.777077151	12.8119547	2.680522418	1.395829834	48.78429353	1002.278625	28.7	2454.454017	9.88131291682493E-324	489.3116414	244.6553265	99.84003463	0	0	0	0	0	0	0
1:31:36	-241.7260408	2582.473958	7.11299271	6.777077151	12.8119547	2.680522418	1.395829834	48.78429353	1002.278625	28.7	2454.454017	9.88131291682493E-324	489.3116414	244.6553265	99.84003463	0	0	0	0	0	0	0
1:31:36	-241.7260408	2582.473958	7.11299271	6.777077151	12.8119547	2.680522418	1.395829834	48.78429353	1002.278625	28.7	2454.454017	9.88131291682493E-324	489.3116414	244.6553265	99.84003463	0	0	0	0	0	0	0
1:31:36	-241.7260408	2582.473958	7.11299271	6.777077151	12.8119547	2.680522418	1.395829834	48.78429353	1002.278625	28.7	2454.454017	9.88131291682493E-324	489.3116414	244.6553265	99.84003463	0	0	0	0	0	0	0
1:31:36	-241.7260408	2582.473958	7.11299271	6.777077151	12.8119547	2.680522418	1.395829834	48.78429353	1002.278625	28.7	2454.454017	9.88131291682493E-324	489.3116414	244.6553265	99.84003463	0	0	0	0	0	0	0
1:31:36	-241.7260408	2582.473958	7.11299271	6.777077151	12.8119547	2.680522418	1.395829834	48.78429353	1002.278625	28.7	2454.454017	9.88131291682493E-324	489.3116414	244.6553265	99.84003463	0	0	0	0	0	0	0
1:31:36	-241.7260408	2582.473958	7.11299271	6.777077151	12.8119547	2.680522418	1.395829834	48.78429353	1002.278625	28.7	2454.454017	9.88131291682493E-324	489.3116414	244.6553265	99.84003463	0	0	0	0	0	0	0
1:31:36	4.029604095	2530.072943	6.766497814	6.566098801	12.54140864	2.555069983	1.8771239	48.73452663	1002.931239	28.7	2456.942469	9.88131291682493E-324	489.2923699	244.6456873	99.84001418	0	0	0	0	0	0	0
1:31:36	4.029604095	2530.072943	6.766497814	6.566098801	12.54140864	2.555069983	1.8771239	48.73452663	1002.931239	28.7	2456.942469	9.88131291682493E-324	489.2923699	244.6456873	99.84001418	0	0	0	0	0	0	0
1:31:36	4.029604095	2530.072943	6.766497814	6.566098801	12.54140864	2.555069983	1.8771239	48.73452663	1002.931239	28.7	2456.942469	9.88131291682493E-324	489.2923699	244.6456873	99.84001418	0	0	0	0	0	0	0
1:31:36	4.029604095	2530.072943	6.766497814	6.566098801	12.54140864	2.555069983	1.8771239	48.73452663	1002.931239	28.7	2456.942469	9.88131291682493E-324	489.2923699	244.6456873	99.84001418	0	0	0	0	0	0	0
1:31:36	4.029604095	2530.072943	6.766497814	6.566098801	12.54140864	2.555069983	1.8771239	48.73452663	1002.931239	28.7	2456.942469	9.88131291682493E-324	489.2923699	244.6456873	99.84001418	0	0	0	0	0	0	0
1:31:36	4.029604095	2530.072943	6.766497814	6.566098801	12.54140864	2.555069983	1.8771239	48.73452663	1002.931239	28.7	2456.942469	9.88131291682493E-324	489.2923699	244.6456873	99.84001418	0	0	0	0	0	0	0
1:31:36	4.029604095	2530.072943	6.766497814	6.566098801	12.54140864	2.555069983	1.8771239	48.73452663	1002.931239	28.7	2456.942469	9.88131291682493E-324	489.2923699	244.6456873	99.84001418	0	0	0	0	0	0	0
1:31:36	4.029604095	2530.072943	6.766497814	6.566098801	12.54140864	2.555069983	1.8771239	48.73452663	1002.931239	28.7	2456.942469	9.88131291682493E-324	489.2923699	244.6456873	99.84001418	0	0	0	0	0	0	0
1:31:36	-1.684550963	2495.071956	6.602549505	6.310813269	12.36134978	2.436014265	2.11727795	48.71414211	1003.198549	28.7	2458.277519	9.88131291682493E-324	489.2844763	244.6417391	99.84000581	0	0	0	0	0	0	0
1:31:36	-1.684550963	2495.071956	6.602549505	6.310813269	12.36134978	2.436014265	2.11727795	48.71414211	1003.198549	28.7	2458.277519	9.88131291682493E-324	489.2844763	244.6417391	99.84000581	0	0	0	0	0	0	0
1:31:36	-1.684550963	2495.071956	6.602549505	6.310813269	12.36134978	2.436014265	2.11727795	48.71414211	1003.198549	28.7	2458.277519	9.88131291682493E-324	489.2844763	244.6417391	99.84000581	0	0	0	0	0	0	0
1:31:36	-1.684550963	2495.071956	6.602549505	6.310813269	12.36134978	2.436014265	2.11727795	48.71414211	1003.198549	28.7	2458.277519	9.88131291682493E-324	489.2844763	244.6417391	99.84000581	0	0	0	0	0	0	0
1:31:36	-1.684550963	2495.071956	6.602549505	6.310813269	12.36134978	2.436014265	2.11727795	48.71414211	1003.198549	28.7	2458.277519	9.88131291682493E-324	489.2844763	244.6417391	99.84000581	0	0	0	0	0	0	0
1:31:36	-1.684550963	2495.071956	6.602549505	6.310813269	12.36134978	2.436014265	2.11727795	48.71414211	1003.198549	28.7	2458.277519	9.88131291682493E-324	489.2844763	244.6417391	99.84000581	0	0	0	0	0	0	0
1:31:36	-1.684550963	2495.071956	6.602549505	6.310813269	12.36134978	2.436014265	2.11727795	48.71414211	1003.198549	28.7	2458.277519	9.88131291682493E-324	489.2844763	244.6417391	99.84000581	0	0	0	0	0	0	0
1:31:36	-1.684550963	2495.071956	6.602549505	6.310813269	12.36134978	2.436014265	2.11727795	48.71414211	1003.198549	28.7	2458.277519	9.88131291682493E-324	489.2844763	244.6417391	99.84000581	0	0	0	0	0	0	0
1:31:36	-67.82468487	2471.623822	6.398428277	6.215544315	12.24331607	2.341658643	2.220464248	48.70579261	1003.355919	28.7	2456.027688	9.88131291682493E-324	489.2812431	244.6401219	99.84000238	0	0	0	0	0	0	0
1:31:36	-67.82468487	2471.623822	6.398428277	6.215544315	12.24331607	2.341658643	2.220464248	48.70579261	1003.355919	28.7	2456.027688	9.88131291682493E-324	489.2812431	244.6401219	99.84000238	0	0	0	0	0	0	0
1:31:36	-67.82468487	2471.623822	6.398428277	6.215544315	12.24331607	2.341658643	2.220464248	48.70579261	1003.355919	28.7	2456.027688	9.88131291682493E-324	489.2812431	244.6401219	99.84000238	0	0	0	0	0	0	0
1:31:36	-67.82468487	2471.623822	6.398428277	6.215544315	12.24331607	2.341658643	2.220464248	48.70579261	1003.355919	28.7	2456.027688	9.88131291682493E-324	489.2812431	244.6401219	99.84000238	0	0	0	0	0	0	0
1:31:36	-67.82468487	2471.623822	6.398428277	6.215544315	12.24331607	2.341658643	2.220464248	48.70579261	1003.355919	28.7	2456.027688	9.88131291682493E-324	489.2812431	244.6401219	99.84000238	0	0	0	0	0	0	0
1:31:37	-67.82468487	2471.623822	6.398428277	6.215544315	12.24331607	2.341658643	2.220464248	48.70579261	1003.355919	28.7	2456.027688	9.88131291682493E-324	489.2812431	244.6401219	99.84000238	0	0	0	0	0	0	0
1:31:37	-67.82468487	2471.623822	6.398428277	6.215544315	12.24331607	2.341658643	2.220464248	48.70579261	1003.355919	28.7	2456.027688	9.88131291682493E-324	489.2812431	244.6401219	99.84000238	0	0	0	0	0	0	0
1:31:37	-67.82468487	2471.623822	6.398428277	6.215544315	12.24331607	2.341658643	2.220464248	48.70579261	1003.355919	28.7	2456.027688	9.88131291682493E-324	489.2812431	244.6401219	99.84000238	0	0	0	0	0	0	0
1:31:37	-67.82468487	2471.623822	6.398428277	6.215544315	12.24331607	2.341658643	2.220464248	48.70579261	1003.355919	28.7	2456.027688	9.88131291682493E-324	489.2812431	244.6401219	99.84000238	0	0	0	0	0	0	0
1:31:37	16.28101228	2453.470049	6.218063422	6.127950951	12.15051026	2.26041538	2.247834956	48.76141265	1003.451021	28.7	2444.469984	9.88131291682493E-324	489.8254484	244.9122243	99.84059137	0	0	0	0	0	0	0
1:31:37	16.28101228	2453.470049	6.218063422	6.127950951	12.15051026	2.26041538	2.247834956	48.76141265	1003.451021	28.7	2444.469984	9.88131291682493E-324	489.8254484	244.9122243	99.84059137	0	0	0	0	0	0	0
1:31:37	16.28101228	2453.470049	6.218063422	6.127950951	12.15051026	2.26041538	2.247834956	48.76141265	1003.451021	28.7	2444.469984	9.88131291682493E-324	489.8254484	244.9122243	99.84059137	0	0	0	0	0	0	0
1:31:37	16.28101228	2453.470049	6.218063422	6.127950951	12.15051026	2.26041538	2.247834956	48.76141265	1003.451021	28.7	2444.469984	9.88131291682493E-324	489.8254484	244.9122243	99.84059137	0	0	0	0	0	0	0
1:31:37	16.28101228	2453.470049	6.218063422	6.127950951	12.15051026	2.26041538	2.247834956	48.76141265	1003.451021	28.7	2444.469984	9.88131291682493E-324	489.8254484	244.9122243	99.84059137	0	0	0	0	0	0	0
1:31:37	16.28101228	2453.470049	6.218063422	6.127950951	12.15051026	2.26041538	2.247834956	48.76141265	1003.451021	28.7	2444.469984	9.88131291682493E-324	489.8254484	244.9122243	99.84059137	0	0	0	0	0	0	0
1:31:37	16.28101228	2453.470049	6.218063422	6.127950951	12.15051026	2.26041538	2.247834956	48.76141265	1003.451021	28.7	2444.469984	9.88131291682493E-324	489.8254484	244.9122243	99.84059137	0	0	0	0	0	0	0
1:31:37	16.28101228	2453.470049	6.218063422	6.127950951	12.15051026	2.26041538	2.247834956	48.76141265	1003.451021	28.7	2444.469984	9.88131291682493E-324	489.8254484	244.9122243	99.84059137	0	0	0	0	0	0	0
1:31:37	166.914253	2439.56546	6.036414778	5.90350471	12.0710906	2.19480534	2.234777198	48.78419462	1003.489975	28.7	2433.665539	9.88131291682493E-324	490.0483549	245.0236775	99.84083263	0	0	0	0	0	0	0
1:31:37	166.914253	2439.56546	6.036414778	5.90350471	12.0710906	2.19480534	2.234777198	48.78419462	1003.489975	28.7	2433.665539	9.88131291682493E-324	490.0483549	245.0236775	99.84083263	0	0	0	0	0	0	0
1:31:37	166.914253	2439.56546	6.036414778	5.90350471	12.0710906	2.19480534	2.234777198	48.78419462	1003.489975	28.7	2433.665539	9.88131291682493E-324	490.0483549	245.0236775	99.84083263	0	0	0	0	0	0	0
1:31:37	166.914253	2439.56546	6.036414778	5.90350471	12.0710906	2.19480534	2.234777198	48.78419462	1003.489975	28.7	2433.665539	9.88131291682493E-324	490.0483549	245.0236775	99.84083263	0	0	0	0	0	0	0
1:31:37	166.914253	2439.56546	6.036414778	5.90350471	12.0710906	2.19480534	2.234777198	48.78419462	1003.489975	28.7	2433.665539	9.88131291682493E-324	490.0483549	245.0236775	99.84083263	0	0	0	0	0	0	0
1:31:37	166.914253	2439.56546	6.036414778	5.90350471	12.0710906	2.19480534	2.234777198	48.78419462	1003.489975	28.7	2433.665539	9.88131291682493E-324	490.0483549	245.0236775	99.84083263	0	0	0	0	0	0	0
1:31:37	166.914253	2439.56546	6.036414778	5.90350471	12.0710906	2.19480534	2.234777198	48.78419462	1003.489975	28.7	2433.665539	9.88131291682493E-324	490.0483549	245.0236775	99.84083263	0	0	0	0	0	0	0
1:31:37	166.914253	2439.56546	6.036414778	5.90350471	12.0710906	2.19480534	2.234777198	48.78419462	1003.489975	28.7	2433.665539	9.88131291682493E-324	490.0483549	245.0236775	99.84083263	0	0	0	0	0	0	0
1:31:37	221.4748812	2425.97319	5.930573093	5.646133129	12.00760511	2.128318667	2.20197754	48.79352612	1003.505931	28.7	2421.586019	9.88131291682493E-324	490.1396573	245.0693287	99.84093144	0	0	0	0	0	0	0
1:31:37	221.4748812	2425.97319	5.930573093	5.646133129	12.00760511	2.128318667	2.20197754	48.79352612	1003.505931	28.7	2421.586019	9.88131291682493E-324	490.1396573	245.0693287	99.84093144	0	0	0	0	0	0	0
1:31:37	221.4748812	2425.97319	5.930573093	5.646133129	12.00760511	2.128318667	2.20197754	48.79352612	1003.505931	28.7	2421.586019	9.88131291682493E-324	490.1396573	245.0693287	99.84093144	0	0	0	0	0	0	0
1:31:37	221.4748812	2425.97319	5.930573093	5.646133129	12.00760511	2.128318667	2.20197754	48.79352612	1003.505931	28.7	2421.586019	9.88131291682493E-324	490.1396573	245.0693287	99.84093144	0	0	0	0	0	0	0
1:31:37	221.4748812	2425.97319	5.930573093	5.646133129	12.00760511	2.128318667	2.20197754	48.79352612	1003.505931	28.7	2421.586019	9.88131291682493E-324	490.1396573	245.0693287	99.84093144	0	0	0	0	0	0	0
1:31:37	221.4748812	2425.97319	5.930573093	5.646133129	12.00760511	2.128318667	2.20197754	48.79352612	1003.505931	28.7	2421.586019	9.88131291682493E-324	490.1396573	245.0693287	99.84093144	0	0	0	0	0	0	0
1:31:37	221.4748812	2425.97319	5.930573093	5.646133129	12.00760511	2.128318667	2.20197754	48.79352612	1003.505931	28.7	2421.586019	9.88131291682493E-324	490.1396573	245.0693287	99.84093144	0	0	0	0	0	0	0
1:31:37	221.4748812	2425.97319	5.930573093	5.646133129	12.00760511	2.128318667	2.20197754	48.79352612	1003.505931	28.7	2421.586019	9.88131291682493E-324	490.1396573	245.0693287	99.84093144	0	0	0	0	0	0	0
1:31:37	221.4748812	2425.97319	5.930573093	5.646133129	12.00760511	2.128318667	2.20197754	48.79352612	1003.505931	28.7	2421.586019	9.88131291682493E-324	490.1396573	245.0693287	99.84093144	0	0	0	0	0	0	0
1:31:37	-17.37254944	2413.938337	5.922215539	5.76514253	11.95118385	2.068791326	2.158037201	48.7973483	1002.058901	28.7	2411.604315	9.88131291682493E-324	490.1770548	245.0880274	99.84097192	0	0	0	0	0	0	0
1:31:37	-17.37254944	2413.938337	5.922215539	5.76514253	11.95118385	2.068791326	2.158037201	48.7973483	1002.058901	28.7	2411.604315	9.88131291682493E-324	490.1770548	245.0880274	99.84097192	0	0	0	0	0	0	0
1:31:37	-17.37254944	2413.938337	5.922215539	5.76514253	11.95118385	2.068791326	2.158037201	48.7973483	1002.058901	28.7	2411.604315	9.88131291682493E-324	490.1770548	245.0880274	99.84097192	0	0	0	0	0	0	0
1:31:38	-17.37254944	2413.938337	5.922215539	5.76514253	11.95118385	2.068791326	2.158037201	48.7973483	1002.058901	28.7	2411.604315	9.88131291682493E-324	490.1770548	245.0880274	99.84097192	0	0	0	0	0	0	0
1:31:38	-17.37254944	2413.938337	5.922215539	5.76514253	11.95118385	2.068791326	2.158037201	48.7973483	1002.058901	28.7	2411.604315	9.88131291682493E-324	490.1770548	245.0880274	99.84097192	0	0	0	0	0	0	0
1:31:38	-17.37254944	2413.938337	5.922215539	5.76514253	11.95118385	2.068791326	2.158037201	48.7973483	1002.058901	28.7	2411.604315	9.88131291682493E-324	490.1770548	245.0880274	99.84097192	0	0	0	0	0	0	0
1:31:38	-17.37254944	2413.938337	5.922215539	5.76514253	11.95118385	2.068791326	2.158037201	48.7973483	1002.058901	28.7	2411.604315	9.88131291682493E-324	490.1770548	245.0880274	99.84097192	0	0	0	0	0	0	0
1:31:38	-17.37254944	2413.938337	5.922215539	5.76514253	11.95118385	2.068791326	2.158037201	48.7973483	1002.058901	28.7	2411.604315	9.88131291682493E-324	490.1770548	245.0880274	99.84097192	0	0	0	0	0	0	0
1:31:38	67.45220055	2406.249008	5.887925085	5.50584878	11.90497451	2.030636127	2.112042437	48.85795386	1001.466198	28.7	2402.767849	9.88131291682493E-324	490.1923729	245.0956864	99.8409885	0	0	0	0	0	0	0
1:31:38	67.45220055	2406.249008	5.887925085	5.50584878	11.90497451	2.030636127	2.112042437	48.85795386	1001.466198	28.7	2402.767849	9.88131291682493E-324	490.1923729	245.0956864	99.8409885	0	0	0	0	0	0	0
1:31:38	67.45220055	2406.249008	5.887925085	5.50584878	11.90497451	2.030636127	2.112042437	48.85795386	1001.466198	28.7	2402.767849	9.88131291682493E-324	490.1923729	245.0956864	99.8409885	0	0	0	0	0	0	0
1:31:38	67.45220055	2406.249008	5.887925085	5.50584878	11.90497451	2.030636127	2.112042437	48.85795386	1001.466198	28.7	2402.767849	9.88131291682493E-324	490.1923729	245.0956864	99.8409885	0	0	0	0	0	0	0
1:31:38	67.45220055	2406.249008	5.887925085	5.50584878	11.90497451	2.030636127	2.112042437	48.85795386	1001.466198	28.7	2402.767849	9.88131291682493E-324	490.1923729	245.0956864	99.8409885	0	0	0	0	0	0	0
1:31:38	67.45220055	2406.249008	5.887925085	5.50584878	11.90497451	2.030636127	2.112042437	48.85795386	1001.466198	28.7	2402.767849	9.88131291682493E-324	490.1923729	245.0956864	99.8409885	0	0	0	0	0	0	0
1:31:38	67.45220055	2406.249008	5.887925085	5.50584878	11.90497451	2.030636127	2.112042437	48.85795386	1001.466198	28.7	2402.767849	9.88131291682493E-324	490.1923729	245.0956864	99.8409885	0	0	0	0	0	0	0
1:31:38	67.45220055	2406.249008	5.887925085	5.50584878	11.90497451	2.030636127	2.112042437	48.85795386	1001.466198	28.7	2402.767849	9.88131291682493E-324	490.1923729	245.0956864	99.8409885	0	0	0	0	0	0	0
1:31:38	-72.37520106	2397.421573	5.745042915	5.57404846	11.86779436	1.986652558	2.068135782	48.8827779	1001.223427	28.7	2393.827812	9.88131291682493E-324	490.1986471	245.0988236	99.84099529	0	0	0	0	0	0	0
1:31:38	-72.37520106	2397.421573	5.745042915	5.57404846	11.86779436	1.986652558	2.068135782	48.8827779	1001.223427	28.7	2393.827812	9.88131291682493E-324	490.1986471	245.0988236	99.84099529	0	0	0	0	0	0	0
1:31:38	-72.37520106	2397.421573	5.745042915	5.57404846	11.86779436	1.986652558	2.068135782	48.8827779	1001.223427	28.7	2393.827812	9.88131291682493E-324	490.1986471	245.0988236	99.84099529	0	0	0	0	0	0	0
1:31:38	-72.37520106	2397.421573	5.745042915	5.57404846	11.86779436	1.986652558	2.068135782	48.8827779	1001.223427	28.7	2393.827812	9.88131291682493E-324	490.1986471	245.0988236	99.84099529	0	0	0	0	0	0	0
1:31:38	-72.37520106	2397.421573	5.745042915	5.57404846	11.86779436	1.986652558	2.068135782	48.8827779	1001.223427	28.7	2393.827812	9.88131291682493E-324	490.1986471	245.0988236	99.84099529	0	0	0	0	0	0	0
1:31:38	-72.37520106	2397.421573	5.745042915	5.57404846	11.86779436	1.986652558	2.068135782	48.8827779	1001.223427	28.7	2393.827812	9.88131291682493E-324	490.1986471	245.0988236	99.84099529	0	0	0	0	0	0	0
1:31:38	-72.37520106	2397.421573	5.745042915	5.57404846	11.86779436	1.986652558	2.068135782	48.8827779	1001.223427	28.7	2393.827812	9.88131291682493E-324	490.1986471	245.0988236	99.84099529	0	0	0	0	0	0	0
1:31:38	-72.37520106	2397.421573	5.745042915	5.57404846	11.86779436	1.986652558	2.068135782	48.8827779	1001.223427	28.7	2393.827812	9.88131291682493E-324	490.1986471	245.0988236	99.84099529	0	0	0	0	0	0	0
1:31:38	-72.37520106	2397.421573	5.745042915	5.57404846	11.86779436	1.986652558	2.068135782	48.8827779	1001.223427	28.7	2393.827812	9.88131291682493E-324	490.1986471	245.0988236	99.84099529	0	0	0	0	0	0	0
1:31:38	-63.13545355	2388.899289	5.621532778	5.311994249	11.82455737	1.880281688	2.021591616	48.89294583	1001.123988	28.7	2385.145697	9.88131291682493E-324	490.2012171	245.1001085	99.84099807	0	0	0	0	0	0	0
1:31:38	-63.13545355	2388.899289	5.621532778	5.311994249	11.82455737	1.880281688	2.021591616	48.89294583	1001.123988	28.7	2385.145697	9.88131291682493E-324	490.2012171	245.1001085	99.84099807	0	0	0	0	0	0	0
1:31:38	-63.13545355	2388.899289	5.621532778	5.311994249	11.82455737	1.880281688	2.021591616	48.89294583	1001.123988	28.7	2385.145697	9.88131291682493E-324	490.2012171	245.1001085	99.84099807	0	0	0	0	0	0	0
1:31:38	-63.13545355	2388.899289	5.621532778	5.311994249	11.82455737	1.880281688	2.021591616	48.89294583	1001.123988	28.7	2385.145697	9.88131291682493E-324	490.2012171	245.1001085	99.84099807	0	0	0	0	0	0	0
1:31:38	-63.13545355	2388.899289	5.621532778	5.311994249	11.82455737	1.880281688	2.021591616	48.89294583	1001.123988	28.7	2385.145697	9.88131291682493E-324	490.2012171	245.1001085	99.84099807	0	0	0	0	0	0	0
1:31:38	-63.13545355	2388.899289	5.621532778	5.311994249	11.82455737	1.880281688	2.021591616	48.89294583	1001.123988	28.7	2385.145697	9.88131291682493E-324	490.2012171	245.1001085	99.84099807	0	0	0	0	0	0	0
1:31:38	-63.13545355	2388.899289	5.621532778	5.311994249	11.82455737	1.880281688	2.021591616	48.89294583	1001.123988	28.7	2385.145697	9.88131291682493E-324	490.2012171	245.1001085	99.84099807	0	0	0	0	0	0	0
1:31:38	-63.13545355	2388.899289	5.621532778	5.311994249	11.82455737	1.880281688	2.021591616	48.89294583	1001.123988	28.7	2385.145697	9.88131291682493E-324	490.2012171	245.1001085	99.84099807	0	0	0	0	0	0	0
1:31:38	-59.81632338	2384.295811	4.973319026	4.697114445	11.8512699	0.598337779	1.701928726	48.82511061	1003.082942	28.7	2378.765257	9.88131291682493E-324	490.0165097	245.0077549	99.84099921	0	0	0	0	0	0	0
1:31:38	-59.81632338	2384.295811	4.973319026	4.697114445	11.8512699	0.598337779	1.701928726	48.82511061	1003.082942	28.7	2378.765257	9.88131291682493E-324	490.0165097	245.0077549	99.84099921	0	0	0	0	0	0	0
1:31:39	-59.81632338	2384.295811	4.973319026	4.697114445	11.8512699	0.598337779	1.701928726	48.82511061	1003.082942	28.7	2378.765257	9.88131291682493E-324	490.0165097	245.0077549	99.84099921	0	0	0	0	0	0	0
1:31:39	-59.81632338	2384.295811	4.973319026	4.697114445	11.8512699	0.598337779	1.701928726	48.82511061	1003.082942	28.7	2378.765257	9.88131291682493E-324	490.0165097	245.0077549	99.84099921	0	0	0	0	0	0	0
1:31:39	-59.81632338	2384.295811	4.973319026	4.697114445	11.8512699	0.598337779	1.701928726	48.82511061	1003.082942	28.7	2378.765257	9.88131291682493E-324	490.0165097	245.0077549	99.84099921	0	0	0	0	0	0	0
1:31:39	-59.81632338	2384.295811	4.973319026	4.697114445	11.8512699	0.598337779	1.701928726	48.82511061	1003.082942	28.7	2378.765257	9.88131291682493E-324	490.0165097	245.0077549	99.84099921	0	0	0	0	0	0	0
1:31:39	-59.81632338	2384.295811	4.973319026	4.697114445	11.8512699	0.598337779	1.701928726	48.82511061	1003.082942	28.7	2378.765257	9.88131291682493E-324	490.0165097	245.0077549	99.84099921	0	0	0	0	0	0	0
1:31:39	-59.81632338	2384.295811	4.973319026	4.697114445	11.8512699	0.598337779	1.701928726	48.82511061	1003.082942	28.7	2378.765257	9.88131291682493E-324	490.0165097	245.0077549	99.84099921	0	0	0	0	0	0	0
1:31:39	-59.81632338	2384.295811	4.973319026	4.697114445	11.8512699	0.598337779	1.701928726	48.82511061	1003.082942	28.7	2378.765257	9.88131291682493E-324	490.0165097	245.0077549	99.84099921	0	0	0	0	0	0	0
1:31:39	120.2473123	2401.144075	4.010521073	3.714960476	12.00802255	-1.196168846	0.908254006	48.75124531	1003.88533	28.7	2376.44222	9.88131291682493E-324	489.8219672	244.9104836	99.84099968	0	0	0	0	0	0	0
1:31:39	120.2473123	2401.144075	4.010521073	3.714960476	12.00802255	-1.196168846	0.908254006	48.75124531	1003.88533	28.7	2376.44222	9.88131291682493E-324	489.8219672	244.9104836	99.84099968	0	0	0	0	0	0	0
1:31:39	120.2473123	2401.144075	4.010521073	3.714960476	12.00802255	-1.196168846	0.908254006	48.75124531	1003.88533	28.7	2376.44222	9.88131291682493E-324	489.8219672	244.9104836	99.84099968	0	0	0	0	0	0	0
1:31:39	120.2473123	2401.144075	4.010521073	3.714960476	12.00802255	-1.196168846	0.908254006	48.75124531	1003.88533	28.7	2376.44222	9.88131291682493E-324	489.8219672	244.9104836	99.84099968	0	0	0	0	0	0	0
1:31:39	120.2473123	2401.144075	4.010521073	3.714960476	12.00802255	-1.196168846	0.908254006	48.75124531	1003.88533	28.7	2376.44222	9.88131291682493E-324	489.8219672	244.9104836	99.84099968	0	0	0	0	0	0	0
1:31:39	120.2473123	2401.144075	4.010521073	3.714960476	12.00802255	-1.196168846	0.908254006	48.75124531	1003.88533	28.7	2376.44222	9.88131291682493E-324	489.8219672	244.9104836	99.84099968	0	0	0	0	0	0	0
1:31:39	120.2473123	2401.144075	4.010521073	3.714960476	12.00802255	-1.196168846	0.908254006	48.75124531	1003.88533	28.7	2376.44222	9.88131291682493E-324	489.8219672	244.9104836	99.84099968	0	0	0	0	0	0	0
1:31:39	120.2473123	2401.144075	4.010521073	3.714960476	12.00802255	-1.196168846	0.908254006	48.75124531	1003.88533	28.7	2376.44222	9.88131291682493E-324	489.8219672	244.9104836	99.84099968	0	0	0	0	0	0	0
1:31:39	335.3168863	2444.86744	2.684986231	2.441852611	12.34870364	-3.207633959	-0.378591959	48.72099008	1004.213988	28.7	2376.508361	9.88131291682493E-324	489.7422826	244.8706413	99.84099987	0	0	0	0	0	0	0
1:31:39	335.3168863	2444.86744	2.684986231	2.441852611	12.34870364	-3.207633959	-0.378591959	48.72099008	1004.213988	28.7	2376.508361	9.88131291682493E-324	489.7422826	244.8706413	99.84099987	0	0	0	0	0	0	0
1:31:39	335.3168863	2444.86744	2.684986231	2.441852611	12.34870364	-3.207633959	-0.378591959	48.72099008	1004.213988	28.7	2376.508361	9.88131291682493E-324	489.7422826	244.8706413	99.84099987	0	0	0	0	0	0	0
1:31:39	335.3168863	2444.86744	2.684986231	2.441852611	12.34870364	-3.207633959	-0.378591959	48.72099008	1004.213988	28.7	2376.508361	9.88131291682493E-324	489.7422826	244.8706413	99.84099987	0	0	0	0	0	0	0
1:31:39	335.3168863	2444.86744	2.684986231	2.441852611	12.34870364	-3.207633959	-0.378591959	48.72099008	1004.213988	28.7	2376.508361	9.88131291682493E-324	489.7422826	244.8706413	99.84099987	0	0	0	0	0	0	0
1:31:39	335.3168863	2444.86744	2.684986231	2.441852611	12.34870364	-3.207633959	-0.378591959	48.72099008	1004.213988	28.7	2376.508361	9.88131291682493E-324	489.7422826	244.8706413	99.84099987	0	0	0	0	0	0	0
1:31:39	335.3168863	2444.86744	2.684986231	2.441852611	12.34870364	-3.207633959	-0.378591959	48.72099008	1004.213988	28.7	2376.508361	9.88131291682493E-324	489.7422826	244.8706413	99.84099987	0	0	0	0	0	0	0
1:31:39	335.3168863	2444.86744	2.684986231	2.441852611	12.34870364	-3.207633959	-0.378591959	48.72099008	1004.213988	28.7	2376.508361	9.88131291682493E-324	489.7422826	244.8706413	99.84099987	0	0	0	0	0	0	0
1:31:39	376.6513454	2520.306372	1.43982316	1.30618443	12.87010421	-5.20532367	-2.037386466	48.70859754	1004.348606	28.7	2378.943676	9.88131291682493E-324	489.7096437	244.8543219	99.84099995	0	0	0	0	0	0	0
1:31:39	376.6513454	2520.306372	1.43982316	1.30618443	12.87010421	-5.20532367	-2.037386466	48.70859754	1004.348606	28.7	2378.943676	9.88131291682493E-324	489.7096437	244.8543219	99.84099995	0	0	0	0	0	0	0
1:31:39	376.6513454	2520.306372	1.43982316	1.30618443	12.87010421	-5.20532367	-2.037386466	48.70859754	1004.348606	28.7	2378.943676	9.88131291682493E-324	489.7096437	244.8543219	99.84099995	0	0	0	0	0	0	0
1:31:39	376.6513454	2520.306372	1.43982316	1.30618443	12.87010421	-5.20532367	-2.037386466	48.70859754	1004.348606	28.7	2378.943676	9.88131291682493E-324	489.7096437	244.8543219	99.84099995	0	0	0	0	0	0	0
1:31:39	376.6513454	2520.306372	1.43982316	1.30618443	12.87010421	-5.20532367	-2.037386466	48.70859754	1004.348606	28.7	2378.943676	9.88131291682493E-324	489.7096437	244.8543219	99.84099995	0	0	0	0	0	0	0
1:31:39	376.6513454	2520.306372	1.43982316	1.30618443	12.87010421	-5.20532367	-2.037386466	48.70859754	1004.348606	28.7	2378.943676	9.88131291682493E-324	489.7096437	244.8543219	99.84099995	0	0	0	0	0	0	0
1:31:39	376.6513454	2520.306372	1.43982316	1.30618443	12.87010421	-5.20532367	-2.037386466	48.70859754	1004.348606	28.7	2378.943676	9.88131291682493E-324	489.7096437	244.8543219	99.84099995	0	0	0	0	0	0	0
1:31:39	376.6513454	2520.306372	1.43982316	1.30618443	12.87010421	-5.20532367	-2.037386466	48.70859754	1004.348606	28.7	2378.943676	9.88131291682493E-324	489.7096437	244.8543219	99.84099995	0	0	0	0	0	0	0
1:31:39	376.6513454	2520.306372	1.43982316	1.30618443	12.87010421	-5.20532367	-2.037386466	48.70859754	1004.348606	28.7	2378.943676	9.88131291682493E-324	489.7096437	244.8543219	99.84099995	0	0	0	0	0	0	0
1:31:40	456.2801063	2616.93521	0.750978767	0.760977942	13.47495788	-6.770598175	-3.701007897	48.82160155	1002.12126	28.7	2383.717248	9.88131291682493E-324	489.6962749	244.8476374	99.84099998	0	0	0	0	0	0	0
1:31:40	456.2801063	2616.93521	0.750978767	0.760977942	13.47495788	-6.770598175	-3.701007897	48.82160155	1002.12126	28.7	2383.717248	9.88131291682493E-324	489.6962749	244.8476374	99.84099998	0	0	0	0	0	0	0
1:31:40	456.2801063	2616.93521	0.750978767	0.760977942	13.47495788	-6.770598175	-3.701007897	48.82160155	1002.12126	28.7	2383.717248	9.88131291682493E-324	489.6962749	244.8476374	99.84099998	0	0	0	0	0	0	0
1:31:40	456.2801063	2616.93521	0.750978767	0.760977942	13.47495788	-6.770598175	-3.701007897	48.82160155	1002.12126	28.7	2383.717248	9.88131291682493E-324	489.6962749	244.8476374	99.84099998	0	0	0	0	0	0	0
1:31:40	456.2801063	2616.93521	0.750978767	0.760977942	13.47495788	-6.770598175	-3.701007897	48.82160155	1002.12126	28.7	2383.717248	9.88131291682493E-324	489.6962749	244.8476374	99.84099998	0	0	0	0	0	0	0
1:31:40	456.2801063	2616.93521	0.750978767	0.760977942	13.47495788	-6.770598175	-3.701007897	48.82160155	1002.12126	28.7	2383.717248	9.88131291682493E-324	489.6962749	244.8476374	99.84099998	0	0	0	0	0	0	0
1:31:40	456.2801063	2616.93521	0.750978767	0.760977942	13.47495788	-6.770598175	-3.701007897	48.82160155	1002.12126	28.7	2383.717248	9.88131291682493E-324	489.6962749	244.8476374	99.84099998	0	0	0	0	0	0	0
1:31:40	456.2801063	2616.93521	0.750978767	0.760977942	13.47495788	-6.770598175	-3.701007897	48.82160155	1002.12126	28.7	2383.717248	9.88131291682493E-324	489.6962749	244.8476374	99.84099998	0	0	0	0	0	0	0
1:31:40	425.2808627	2720.048091	0.585743303	0.753005365	14.06866435	-7.450665813	-5.103083234	48.867888	1001.208938	28.7	2390.664222	9.88131291682493E-324	489.690799	244.8448995	99.84099999	0	0	0	0	0	0	0
1:31:40	425.2808627	2720.048091	0.585743303	0.753005365	14.06866435	-7.450665813	-5.103083234	48.867888	1001.208938	28.7	2390.664222	9.88131291682493E-324	489.690799	244.8448995	99.84099999	0	0	0	0	0	0	0
1:31:40	425.2808627	2720.048091	0.585743303	0.753005365	14.06866435	-7.450665813	-5.103083234	48.867888	1001.208938	28.7	2390.664222	9.88131291682493E-324	489.690799	244.8448995	99.84099999	0	0	0	0	0	0	0
1:31:40	425.2808627	2720.048091	0.585743303	0.753005365	14.06866435	-7.450665813	-5.103083234	48.867888	1001.208938	28.7	2390.664222	9.88131291682493E-324	489.690799	244.8448995	99.84099999	0	0	0	0	0	0	0
1:31:40	425.2808627	2720.048091	0.585743303	0.753005365	14.06866435	-7.450665813	-5.103083234	48.867888	1001.208938	28.7	2390.664222	9.88131291682493E-324	489.690799	244.8448995	99.84099999	0	0	0	0	0	0	0
1:31:40	425.2808627	2720.048091	0.585743303	0.753005365	14.06866435	-7.450665813	-5.103083234	48.867888	1001.208938	28.7	2390.664222	9.88131291682493E-324	489.690799	244.8448995	99.84099999	0	0	0	0	0	0	0
1:31:40	425.2808627	2720.048091	0.585743303	0.753005365	14.06866435	-7.450665813	-5.103083234	48.867888	1001.208938	28.7	2390.664222	9.88131291682493E-324	489.690799	244.8448995	99.84099999	0	0	0	0	0	0	0
1:31:40	425.2808627	2720.048091	0.585743303	0.753005365	14.06866435	-7.450665813	-5.103083234	48.867888	1001.208938	28.7	2390.664222	9.88131291682493E-324	489.690799	244.8448995	99.84099999	0	0	0	0	0	0	0
1:31:40	87.39016778	2808.773221	2.217490057	2.052187798	14.46694892	-6.044584717	-5.746712493	48.88684692	1000.835252	28.7	2400.21078	9.88131291682493E-324	489.6885561	244.843778	99.841	0	0	0	0	0	0	0
1:31:40	87.39016778	2808.773221	2.217490057	2.052187798	14.46694892	-6.044584717	-5.746712493	48.88684692	1000.835252	28.7	2400.21078	9.88131291682493E-324	489.6885561	244.843778	99.841	0	0	0	0	0	0	0
1:31:40	87.39016778	2808.773221	2.217490057	2.052187798	14.46694892	-6.044584717	-5.746712493	48.88684692	1000.835252	28.7	2400.21078	9.88131291682493E-324	489.6885561	244.843778	99.841	0	0	0	0	0	0	0
1:31:40	87.39016778	2808.773221	2.217490057	2.052187798	14.46694892	-6.044584717	-5.746712493	48.88684692	1000.835252	28.7	2400.21078	9.88131291682493E-324	489.6885561	244.843778	99.841	0	0	0	0	0	0	0
1:31:40	87.39016778	2808.773221	2.217490057	2.052187798	14.46694892	-6.044584717	-5.746712493	48.88684692	1000.835252	28.7	2400.21078	9.88131291682493E-324	489.6885561	244.843778	99.841	0	0	0	0	0	0	0
1:31:40	87.39016778	2808.773221	2.217490057	2.052187798	14.46694892	-6.044584717	-5.746712493	48.88684692	1000.835252	28.7	2400.21078	9.88131291682493E-324	489.6885561	244.843778	99.841	0	0	0	0	0	0	0
1:31:40	87.39016778	2808.773221	2.217490057	2.052187798	14.46694892	-6.044584717	-5.746712493	48.88684692	1000.835252	28.7	2400.21078	9.88131291682493E-324	489.6885561	244.843778	99.841	0	0	0	0	0	0	0
1:31:40	87.39016778	2808.773221	2.217490057	2.052187798	14.46694892	-6.044584717	-5.746712493	48.88684692	1000.835252	28.7	2400.21078	9.88131291682493E-324	489.6885561	244.843778	99.841	0	0	0	0	0	0	0
1:31:40	87.39016778	2808.773221	2.217490057	2.052187798	14.46694892	-6.044584717	-5.746712493	48.88684692	1000.835252	28.7	2400.21078	9.88131291682493E-324	489.6885561	244.843778	99.841	0	0	0	0	0	0	0
1:31:40	34.49777752	2846.363241	3.833839127	3.755489722	14.55629428	-3.7069755	-5.294419837	48.8946125	1000.682189	28.7	2411.809798	9.88131291682493E-324	489.6876374	244.8433187	99.841	0	0	0	0	0	0	0
1:31:40	34.49777752	2846.363241	3.833839127	3.755489722	14.55629428	-3.7069755	-5.294419837	48.8946125	1000.682189	28.7	2411.809798	9.88131291682493E-324	489.6876374	244.8433187	99.841	0	0	0	0	0	0	0
1:31:40	34.49777752	2846.363241	3.833839127	3.755489722	14.55629428	-3.7069755	-5.294419837	48.8946125	1000.682189	28.7	2411.809798	9.88131291682493E-324	489.6876374	244.8433187	99.841	0	0	0	0	0	0	0
1:31:40	34.49777752	2846.363241	3.833839127	3.755489722	14.55629428	-3.7069755	-5.294419837	48.8946125	1000.682189	28.7	2411.809798	9.88131291682493E-324	489.6876374	244.8433187	99.841	0	0	0	0	0	0	0
1:31:40	34.49777752	2846.363241	3.833839127	3.755489722	14.55629428	-3.7069755	-5.294419837	48.8946125	1000.682189	28.7	2411.809798	9.88131291682493E-324	489.6876374	244.8433187	99.841	0	0	0	0	0	0	0
1:31:40	34.49777752	2846.363241	3.833839127	3.755489722	14.55629428	-3.7069755	-5.294419837	48.8946125	1000.682189	28.7	2411.809798	9.88131291682493E-324	489.6876374	244.8433187	99.841	0	0	0	0	0	0	0
1:31:40	34.49777752	2846.363241	3.833839127	3.755489722	14.55629428	-3.7069755	-5.294419837	48.8946125	1000.682189	28.7	2411.809798	9.88131291682493E-324	489.6876374	244.8433187	99.841	0	0	0	0	0	0	0
1:31:41	34.49777752	2846.363241	3.833839127	3.755489722	14.55629428	-3.7069755	-5.294419837	48.8946125	1000.682189	28.7	2411.809798	9.88131291682493E-324	489.6876374	244.8433187	99.841	0	0	0	0	0	0	0
1:31:41	-355.9848815	2842.217108	5.300046107	5.00713499	14.43168374	-1.485045965	-4.193653565	48.72067328	1002.277338	28.7	2422.651908	9.88131291682493E-324	489.0596659	244.5296281	99.8404096	0	0	0	0	0	0	0
1:31:41	-355.9848815	2842.217108	5.300046107	5.00713499	14.43168374	-1.485045965	-4.193653565	48.72067328	1002.277338	28.7	2422.651908	9.88131291682493E-324	489.0596659	244.5296281	99.8404096	0	0	0	0	0	0	0
1:31:41	-355.9848815	2842.217108	5.300046107	5.00713499	14.43168374	-1.485045965	-4.193653565	48.72067328	1002.277338	28.7	2422.651908	9.88131291682493E-324	489.0596659	244.5296281	99.8404096	0	0	0	0	0	0	0
1:31:41	-355.9848815	2842.217108	5.300046107	5.00713499	14.43168374	-1.485045965	-4.193653565	48.72067328	1002.277338	28.7	2422.651908	9.88131291682493E-324	489.0596659	244.5296281	99.8404096	0	0	0	0	0	0	0
1:31:41	-355.9848815	2842.217108	5.300046107	5.00713499	14.43168374	-1.485045965	-4.193653565	48.72067328	1002.277338	28.7	2422.651908	9.88131291682493E-324	489.0596659	244.5296281	99.8404096	0	0	0	0	0	0	0
1:31:41	-355.9848815	2842.217108	5.300046107	5.00713499	14.43168374	-1.485045965	-4.193653565	48.72067328	1002.277338	28.7	2422.651908	9.88131291682493E-324	489.0596659	244.5296281	99.8404096	0	0	0	0	0	0	0
1:31:41	-355.9848815	2842.217108	5.300046107	5.00713499	14.43168374	-1.485045965	-4.193653565	48.72067328	1002.277338	28.7	2422.651908	9.88131291682493E-324	489.0596659	244.5296281	99.8404096	0	0	0	0	0	0	0
1:31:41	-355.9848815	2842.217108	5.300046107	5.00713499	14.43168374	-1.485045965	-4.193653565	48.72067328	1002.277338	28.7	2422.651908	9.88131291682493E-324	489.0596659	244.5296281	99.8404096	0	0	0	0	0	0	0
1:31:41	-355.9848815	2842.217108	5.300046107	5.00713499	14.43168374	-1.485045965	-4.193653565	48.72067328	1002.277338	28.7	2422.651908	9.88131291682493E-324	489.0596659	244.5296281	99.8404096	0	0	0	0	0	0	0
1:31:41	-420.3140923	2803.433728	6.754564485	6.084231292	14.10897286	0.539537973	-2.6418869	48.64942778	1002.930711	28.7	2432.904018	9.88131291682493E-324	488.8024487	244.4011405	99.84016777	0	0	0	0	0	0	0
1:31:41	-420.3140923	2803.433728	6.754564485	6.084231292	14.10897286	0.539537973	-2.6418869	48.64942778	1002.930711	28.7	2432.904018	9.88131291682493E-324	488.8024487	244.4011405	99.84016777	0	0	0	0	0	0	0
1:31:41	-420.3140923	2803.433728	6.754564485	6.084231292	14.10897286	0.539537973	-2.6418869	48.64942778	1002.930711	28.7	2432.904018	9.88131291682493E-324	488.8024487	244.4011405	99.84016777	0	0	0	0	0	0	0
1:31:41	-420.3140923	2803.433728	6.754564485	6.084231292	14.10897286	0.539537973	-2.6418869	48.64942778	1002.930711	28.7	2432.904018	9.88131291682493E-324	488.8024487	244.4011405	99.84016777	0	0	0	0	0	0	0
1:31:41	-420.3140923	2803.433728	6.754564485	6.084231292	14.10897286	0.539537973	-2.6418869	48.64942778	1002.930711	28.7	2432.904018	9.88131291682493E-324	488.8024487	244.4011405	99.84016777	0	0	0	0	0	0	0
1:31:41	-420.3140923	2803.433728	6.754564485	6.084231292	14.10897286	0.539537973	-2.6418869	48.64942778	1002.930711	28.7	2432.904018	9.88131291682493E-324	488.8024487	244.4011405	99.84016777	0	0	0	0	0	0	0
1:31:41	-420.3140923	2803.433728	6.754564485	6.084231292	14.10897286	0.539537973	-2.6418869	48.64942778	1002.930711	28.7	2432.904018	9.88131291682493E-324	488.8024487	244.4011405	99.84016777	0	0	0	0	0	0	0
1:31:41	-420.3140923	2803.433728	6.754564485	6.084231292	14.10897286	0.539537973	-2.6418869	48.64942778	1002.930711	28.7	2432.904018	9.88131291682493E-324	488.8024487	244.4011405	99.84016777	0	0	0	0	0	0	0
1:31:41	-420.3140923	2803.433728	6.754564485	6.084231292	14.10897286	0.539537973	-2.6418869	48.64942778	1002.930711	28.7	2432.904018	9.88131291682493E-324	488.8024487	244.4011405	99.84016777	0	0	0	0	0	0	0
1:31:41	-420.3140923	2803.433728	6.754564485	6.084231292	14.10897286	0.539537973	-2.6418869	48.64942778	1002.930711	28.7	2432.904018	9.88131291682493E-324	488.8024487	244.4011405	99.84016777	0	0	0	0	0	0	0
1:31:41	-420.3140923	2803.433728	6.754564485	6.084231292	14.10897286	0.539537973	-2.6418869	48.64942778	1002.930711	28.7	2432.904018	9.88131291682493E-324	488.8024487	244.4011405	99.84016777	0	0	0	0	0	0	0
1:31:41	-420.3140923	2803.433728	6.754564485	6.084231292	14.10897286	0.539537973	-2.6418869	48.64942778	1002.930711	28.7	2432.904018	9.88131291682493E-324	488.8024487	244.4011405	99.84016777	0	0	0	0	0	0	0
1:31:41	-420.3140923	2803.433728	6.754564485	6.084231292	14.10897286	0.539537973	-2.6418869	48.64942778	1002.930711	28.7	2432.904018	9.88131291682493E-324	488.8024487	244.4011405	99.84016777	0	0	0	0	0	0	0
1:31:41	-420.3140923	2803.433728	6.754564485	6.084231292	14.10897286	0.539537973	-2.6418869	48.64942778	1002.930711	28.7	2432.904018	9.88131291682493E-324	488.8024487	244.4011405	99.84016777	0	0	0	0	0	0	0
1:31:41	-420.3140923	2803.433728	6.754564485	6.084231292	14.10897286	0.539537973	-2.6418869	48.64942778	1002.930711	28.7	2432.904018	9.88131291682493E-324	488.8024487	244.4011405	99.84016777	0	0	0	0	0	0	0
1:31:41	-420.3140923	2803.433728	6.754564485	6.084231292	14.10897286	0.539537973	-2.6418869	48.64942778	1002.930711	28.7	2432.904018	9.88131291682493E-324	488.8024487	244.4011405	99.84016777	0	0	0	0	0	0	0
1:31:41	-326.1348488	2656.203312	7.499897191	7.185392095	13.20871884	2.66071501	0.465992464	48.6082926	1003.307951	28.7	2448.369454	9.88131291682493E-324	488.6539387	244.3269553	99.84002815	0	0	0	0	0	0	0
1:31:41	-326.1348488	2656.203312	7.499897191	7.185392095	13.20871884	2.66071501	0.465992464	48.6082926	1003.307951	28.7	2448.369454	9.88131291682493E-324	488.6539387	244.3269553	99.84002815	0	0	0	0	0	0	0
1:31:41	-326.1348488	2656.203312	7.499897191	7.185392095	13.20871884	2.66071501	0.465992464	48.6082926	1003.307951	28.7	2448.369454	9.88131291682493E-324	488.6539387	244.3269553	99.84002815	0	0	0	0	0	0	0
1:31:41	-326.1348488	2656.203312	7.499897191	7.185392095	13.20871884	2.66071501	0.465992464	48.6082926	1003.307951	28.7	2448.369454	9.88131291682493E-324	488.6539387	244.3269553	99.84002815	0	0	0	0	0	0	0
1:31:41	-326.1348488	2656.203312	7.499897191	7.185392095	13.20871884	2.66071501	0.465992464	48.6082926	1003.307951	28.7	2448.369454	9.88131291682493E-324	488.6539387	244.3269553	99.84002815	0	0	0	0	0	0	0
1:31:41	-326.1348488	2656.203312	7.499897191	7.185392095	13.20871884	2.66071501	0.465992464	48.6082926	1003.307951	28.7	2448.369454	9.88131291682493E-324	488.6539387	244.3269553	99.84002815	0	0	0	0	0	0	0
1:31:42	-326.1348488	2656.203312	7.499897191	7.185392095	13.20871884	2.66071501	0.465992464	48.6082926	1003.307951	28.7	2448.369454	9.88131291682493E-324	488.6539387	244.3269553	99.84002815	0	0	0	0	0	0	0
1:31:42	-326.1348488	2656.203312	7.499897191	7.185392095	13.20871884	2.66071501	0.465992464	48.6082926	1003.307951	28.7	2448.369454	9.88131291682493E-324	488.6539387	244.3269553	99.84002815	0	0	0	0	0	0	0
1:31:42	-326.1348488	2656.203312	7.499897191	7.185392095	13.20871884	2.66071501	0.465992464	48.6082926	1003.307951	28.7	2448.369454	9.88131291682493E-324	488.6539387	244.3269553	99.84002815	0	0	0	0	0	0	0
1:31:42	-320.3572645	2591.423862	7.162204289	6.828975002	12.86374884	2.702635268	1.355307313	48.54435665	1005.556813	28.7	2452.741012	9.88131291682493E-324	488.6362629	244.3181257	99.84001153	0	0	0	0	0	0	0
1:31:42	-320.3572645	2591.423862	7.162204289	6.828975002	12.86374884	2.702635268	1.355307313	48.54435665	1005.556813	28.7	2452.741012	9.88131291682493E-324	488.6362629	244.3181257	99.84001153	0	0	0	0	0	0	0
1:31:42	-320.3572645	2591.423862	7.162204289	6.828975002	12.86374884	2.702635268	1.355307313	48.54435665	1005.556813	28.7	2452.741012	9.88131291682493E-324	488.6362629	244.3181257	99.84001153	0	0	0	0	0	0	0
1:31:42	-320.3572645	2591.423862	7.162204289	6.828975002	12.86374884	2.702635268	1.355307313	48.54435665	1005.556813	28.7	2452.741012	9.88131291682493E-324	488.6362629	244.3181257	99.84001153	0	0	0	0	0	0	0
1:31:42	-320.3572645	2591.423862	7.162204289	6.828975002	12.86374884	2.702635268	1.355307313	48.54435665	1005.556813	28.7	2452.741012	9.88131291682493E-324	488.6362629	244.3181257	99.84001153	0	0	0	0	0	0	0
1:31:42	-320.3572645	2591.423862	7.162204289	6.828975002	12.86374884	2.702635268	1.355307313	48.54435665	1005.556813	28.7	2452.741012	9.88131291682493E-324	488.6362629	244.3181257	99.84001153	0	0	0	0	0	0	0
1:31:42	-320.3572645	2591.423862	7.162204289	6.828975002	12.86374884	2.702635268	1.355307313	48.54435665	1005.556813	28.7	2452.741012	9.88131291682493E-324	488.6362629	244.3181257	99.84001153	0	0	0	0	0	0	0
1:31:42	-320.3572645	2591.423862	7.162204289	6.828975002	12.86374884	2.702635268	1.355307313	48.54435665	1005.556813	28.7	2452.741012	9.88131291682493E-324	488.6362629	244.3181257	99.84001153	0	0	0	0	0	0	0
1:31:42	-96.79400913	2537.645352	6.775394077	6.403399361	12.58441872	2.583513006	1.866292275	48.51816848	1006.477948	28.7	2455.507773	9.88131291682493E-324	488.6290229	244.3145091	99.84000472	0	0	0	0	0	0	0
1:31:42	-96.79400913	2537.645352	6.775394077	6.403399361	12.58441872	2.583513006	1.866292275	48.51816848	1006.477948	28.7	2455.507773	9.88131291682493E-324	488.6290229	244.3145091	99.84000472	0	0	0	0	0	0	0
1:31:42	-96.79400913	2537.645352	6.775394077	6.403399361	12.58441872	2.583513006	1.866292275	48.51816848	1006.477948	28.7	2455.507773	9.88131291682493E-324	488.6290229	244.3145091	99.84000472	0	0	0	0	0	0	0
1:31:42	-96.79400913	2537.645352	6.775394077	6.403399361	12.58441872	2.583513006	1.866292275	48.51816848	1006.477948	28.7	2455.507773	9.88131291682493E-324	488.6290229	244.3145091	99.84000472	0	0	0	0	0	0	0
1:31:42	-96.79400913	2537.645352	6.775394077	6.403399361	12.58441872	2.583513006	1.866292275	48.51816848	1006.477948	28.7	2455.507773	9.88131291682493E-324	488.6290229	244.3145091	99.84000472	0	0	0	0	0	0	0
1:31:42	-96.79400913	2537.645352	6.775394077	6.403399361	12.58441872	2.583513006	1.866292275	48.51816848	1006.477948	28.7	2455.507773	9.88131291682493E-324	488.6290229	244.3145091	99.84000472	0	0	0	0	0	0	0
1:31:42	-96.79400913	2537.645352	6.775394077	6.403399361	12.58441872	2.583513006	1.866292275	48.51816848	1006.477948	28.7	2455.507773	9.88131291682493E-324	488.6290229	244.3145091	99.84000472	0	0	0	0	0	0	0
1:31:42	-96.79400913	2537.645352	6.775394077	6.403399361	12.58441872	2.583513006	1.866292275	48.51816848	1006.477948	28.7	2455.507773	9.88131291682493E-324	488.6290229	244.3145091	99.84000472	0	0	0	0	0	0	0
1:31:42	79.64975946	2499.916792	6.563359814	5.972168378	12.38923231	2.456342927	2.121882916	48.50744181	1006.855244	28.7	2457.047773	9.88131291682493E-324	488.6260574	244.3130277	99.84000193	0	0	0	0	0	0	0
1:31:42	79.64975946	2499.916792	6.563359814	5.972168378	12.38923231	2.456342927	2.121882916	48.50744181	1006.855244	28.7	2457.047773	9.88131291682493E-324	488.6260574	244.3130277	99.84000193	0	0	0	0	0	0	0
1:31:42	79.64975946	2499.916792	6.563359814	5.972168378	12.38923231	2.456342927	2.121882916	48.50744181	1006.855244	28.7	2457.047773	9.88131291682493E-324	488.6260574	244.3130277	99.84000193	0	0	0	0	0	0	0
1:31:42	79.64975946	2499.916792	6.563359814	5.972168378	12.38923231	2.456342927	2.121882916	48.50744181	1006.855244	28.7	2457.047773	9.88131291682493E-324	488.6260574	244.3130277	99.84000193	0	0	0	0	0	0	0
1:31:42	79.64975946	2499.916792	6.563359814	5.972168378	12.38923231	2.456342927	2.121882916	48.50744181	1006.855244	28.7	2457.047773	9.88131291682493E-324	488.6260574	244.3130277	99.84000193	0	0	0	0	0	0	0
1:31:42	79.64975946	2499.916792	6.563359814	5.972168378	12.38923231	2.456342927	2.121882916	48.50744181	1006.855244	28.7	2457.047773	9.88131291682493E-324	488.6260574	244.3130277	99.84000193	0	0	0	0	0	0	0
1:31:42	79.64975946	2499.916792	6.563359814	5.972168378	12.38923231	2.456342927	2.121882916	48.50744181	1006.855244	28.7	2457.047773	9.88131291682493E-324	488.6260574	244.3130277	99.84000193	0	0	0	0	0	0	0
1:31:42	79.64975946	2499.916792	6.563359814	5.972168378	12.38923231	2.456342927	2.121882916	48.50744181	1006.855244	28.7	2457.047773	9.88131291682493E-324	488.6260574	244.3130277	99.84000193	0	0	0	0	0	0	0
1:31:42	79.64975946	2499.916792	6.563359814	5.972168378	12.38923231	2.456342927	2.121882916	48.50744181	1006.855244	28.7	2457.047773	9.88131291682493E-324	488.6260574	244.3130277	99.84000193	0	0	0	0	0	0	0
1:31:42	-273.9859753	2472.615374	6.35387858	6.113841768	12.25948075	2.345143663	2.229928042	48.50304817	1007.009785	28.7	2454.598041	9.88131291682493E-324	488.6248427	244.312421	99.84000079	0	0	0	0	0	0	0
1:31:42	-273.9859753	2472.615374	6.35387858	6.113841768	12.25948075	2.345143663	2.229928042	48.50304817	1007.009785	28.7	2454.598041	9.88131291682493E-324	488.6248427	244.312421	99.84000079	0	0	0	0	0	0	0
1:31:42	-273.9859753	2472.615374	6.35387858	6.113841768	12.25948075	2.345143663	2.229928042	48.50304817	1007.009785	28.7	2454.598041	9.88131291682493E-324	488.6248427	244.312421	99.84000079	0	0	0	0	0	0	0
1:31:42	-273.9859753	2472.615374	6.35387858	6.113841768	12.25948075	2.345143663	2.229928042	48.50304817	1007.009785	28.7	2454.598041	9.88131291682493E-324	488.6248427	244.312421	99.84000079	0	0	0	0	0	0	0
1:31:42	-273.9859753	2472.615374	6.35387858	6.113841768	12.25948075	2.345143663	2.229928042	48.50304817	1007.009785	28.7	2454.598041	9.88131291682493E-324	488.6248427	244.312421	99.84000079	0	0	0	0	0	0	0
1:31:43	-273.9859753	2472.615374	6.35387858	6.113841768	12.25948075	2.345143663	2.229928042	48.50304817	1007.009785	28.7	2454.598041	9.88131291682493E-324	488.6248427	244.312421	99.84000079	0	0	0	0	0	0	0
1:31:43	-273.9859753	2472.615374	6.35387858	6.113841768	12.25948075	2.345143663	2.229928042	48.50304817	1007.009785	28.7	2454.598041	9.88131291682493E-324	488.6248427	244.312421	99.84000079	0	0	0	0	0	0	0
1:31:43	-273.9859753	2472.615374	6.35387858	6.113841768	12.25948075	2.345143663	2.229928042	48.50304817	1007.009785	28.7	2454.598041	9.88131291682493E-324	488.6248427	244.312421	99.84000079	0	0	0	0	0	0	0
1:31:43	-276.7064155	2453.985467	6.199556666	5.918584788	12.16272332	2.262250844	2.257424926	48.91452853	1004.658939	28.7	2445.993471	9.88131291682493E-324	491.987854	245.9936316	99.84295232	0	0	0	0	0	0	0
1:31:43	-276.7064155	2453.985467	6.199556666	5.918584788	12.16272332	2.262250844	2.257424926	48.91452853	1004.658939	28.7	2445.993471	9.88131291682493E-324	491.987854	245.9936316	99.84295232	0	0	0	0	0	0	0
1:31:43	-276.7064155	2453.985467	6.199556666	5.918584788	12.16272332	2.262250844	2.257424926	48.91452853	1004.658939	28.7	2445.993471	9.88131291682493E-324	491.987854	245.9936316	99.84295232	0	0	0	0	0	0	0
1:31:43	-276.7064155	2453.985467	6.199556666	5.918584788	12.16272332	2.262250844	2.257424926	48.91452853	1004.658939	28.7	2445.993471	9.88131291682493E-324	491.987854	245.9936316	99.84295232	0	0	0	0	0	0	0
[truncated: 103 more rows]
