# Supplementary material for: Design and simulation-based evaluation of a novel tracheostomy high-flow therapy device interface: a preclinical study
Source: PeerJ. 2025 Dec 16;13:e20445. doi: 10.7717/peerj.20445 (PMC12716144; doi:10.7717/peerj.20445)
Supplement: Supplemental Information 16 — PEEP, positive end-expiratory pressure; tHFTI, traditional high-flow tracheal interface; [file peerj-13-20445-s016.csv]

Time	Flow	Lung tidal volume	p alveole	Airway pressure	Bellows position	Intrapleural pressure	Cardial pressure	Fraction of O2 inspir	Ambient pressure	Temperature Celsius	FRC actual	Shunt fraction	Partial pressure O2 air chamber	Partial pressure O2 effectiv	Oxygen sat pulm. capillaries	NA	NA	NA	NA	NA	NA	NA
5:59:37	-45.58857081	2300.231312	4.648950594	4.551443342	11.37439232	1.402124551	1.19606205	50.93042521	1004.648772	29.1	2244.89269	9.88131291682493E-324	512.0679179	256.0339544	99.86100933	0	0	0	0	0	0	0
5:59:37	-45.58857081	2300.231312	4.648950594	4.551443342	11.37439232	1.402124551	1.19606205	50.93042521	1004.648772	29.1	2244.89269	9.88131291682493E-324	512.0679179	256.0339544	99.86100933	0	0	0	0	0	0	0
5:59:37	-45.58857081	2300.231312	4.648950594	4.551443342	11.37439232	1.402124551	1.19606205	50.93042521	1004.648772	29.1	2244.89269	9.88131291682493E-324	512.0679179	256.0339544	99.86100933	0	0	0	0	0	0	0
5:59:37	-45.58857081	2300.231312	4.648950594	4.551443342	11.37439232	1.402124551	1.19606205	50.93042521	1004.648772	29.1	2244.89269	9.88131291682493E-324	512.0679179	256.0339544	99.86100933	0	0	0	0	0	0	0
5:59:38	-45.58857081	2300.231312	4.648950594	4.551443342	11.37439232	1.402124551	1.19606205	50.93042521	1004.648772	29.1	2244.89269	9.88131291682493E-324	512.0679179	256.0339544	99.86100933	0	0	0	0	0	0	0
5:59:38	-45.58857081	2300.231312	4.648950594	4.551443342	11.37439232	1.402124551	1.19606205	50.93042521	1004.648772	29.1	2244.89269	9.88131291682493E-324	512.0679179	256.0339544	99.86100933	0	0	0	0	0	0	0
5:59:38	26.51638774	2261.05536	4.342894704	3.897442991	11.17132087	1.25447977	1.24291977	50.91557771	1003.346411	29.1	2230.919769	9.88131291682493E-324	512.059174	256.0295846	99.86100478	0	0	0	0	0	0	0
5:59:38	26.51638774	2261.05536	4.342894704	3.897442991	11.17132087	1.25447977	1.24291977	50.91557771	1003.346411	29.1	2230.919769	9.88131291682493E-324	512.059174	256.0295846	99.86100478	0	0	0	0	0	0	0
5:59:38	26.51638774	2261.05536	4.342894704	3.897442991	11.17132087	1.25447977	1.24291977	50.91557771	1003.346411	29.1	2230.919769	9.88131291682493E-324	512.059174	256.0295846	99.86100478	0	0	0	0	0	0	0
5:59:38	26.51638774	2261.05536	4.342894704	3.897442991	11.17132087	1.25447977	1.24291977	50.91557771	1003.346411	29.1	2230.919769	9.88131291682493E-324	512.059174	256.0295846	99.86100478	0	0	0	0	0	0	0
5:59:38	26.51638774	2261.05536	4.342894704	3.897442991	11.17132087	1.25447977	1.24291977	50.91557771	1003.346411	29.1	2230.919769	9.88131291682493E-324	512.059174	256.0295846	99.86100478	0	0	0	0	0	0	0
5:59:38	26.51638774	2261.05536	4.342894704	3.897442991	11.17132087	1.25447977	1.24291977	50.91557771	1003.346411	29.1	2230.919769	9.88131291682493E-324	512.059174	256.0295846	99.86100478	0	0	0	0	0	0	0
5:59:38	26.51638774	2261.05536	4.342894704	3.897442991	11.17132087	1.25447977	1.24291977	50.91557771	1003.346411	29.1	2230.919769	9.88131291682493E-324	512.059174	256.0295846	99.86100478	0	0	0	0	0	0	0
5:59:38	26.51638774	2261.05536	4.342894704	3.897442991	11.17132087	1.25447977	1.24291977	50.91557771	1003.346411	29.1	2230.919769	9.88131291682493E-324	512.059174	256.0295846	99.86100478	0	0	0	0	0	0	0
5:59:38	26.51638774	2261.05536	4.342894704	3.897442991	11.17132087	1.25447977	1.24291977	50.91557771	1003.346411	29.1	2230.919769	9.88131291682493E-324	512.059174	256.0295846	99.86100478	0	0	0	0	0	0	0
5:59:38	11.48641453	2229.75256	4.017802088	3.597242812	11.01599629	1.122453642	1.215542922	51.24957579	1002.679603	29.1	2214.313938	9.88131291682493E-324	514.7826171	257.3913073	99.86295445	0	0	0	0	0	0	0
5:59:38	11.48641453	2229.75256	4.017802088	3.597242812	11.01599629	1.122453642	1.215542922	51.24957579	1002.679603	29.1	2214.313938	9.88131291682493E-324	514.7826171	257.3913073	99.86295445	0	0	0	0	0	0	0
5:59:38	11.48641453	2229.75256	4.017802088	3.597242812	11.01599629	1.122453642	1.215542922	51.24957579	1002.679603	29.1	2214.313938	9.88131291682493E-324	514.7826171	257.3913073	99.86295445	0	0	0	0	0	0	0
5:59:38	11.48641453	2229.75256	4.017802088	3.597242812	11.01599629	1.122453642	1.215542922	51.24957579	1002.679603	29.1	2214.313938	9.88131291682493E-324	514.7826171	257.3913073	99.86295445	0	0	0	0	0	0	0
5:59:38	11.48641453	2229.75256	4.017802088	3.597242812	11.01599629	1.122453642	1.215542922	51.24957579	1002.679603	29.1	2214.313938	9.88131291682493E-324	514.7826171	257.3913073	99.86295445	0	0	0	0	0	0	0
5:59:38	11.48641453	2229.75256	4.017802088	3.597242812	11.01599629	1.122453642	1.215542922	51.24957579	1002.679603	29.1	2214.313938	9.88131291682493E-324	514.7826171	257.3913073	99.86295445	0	0	0	0	0	0	0
5:59:38	11.48641453	2229.75256	4.017802088	3.597242812	11.01599629	1.122453642	1.215542922	51.24957579	1002.679603	29.1	2214.313938	9.88131291682493E-324	514.7826171	257.3913073	99.86295445	0	0	0	0	0	0	0
5:59:38	11.48641453	2229.75256	4.017802088	3.597242812	11.01599629	1.122453642	1.215542922	51.24957579	1002.679603	29.1	2214.313938	9.88131291682493E-324	514.7826171	257.3913073	99.86295445	0	0	0	0	0	0	0
5:59:38	128.8691962	2205.960615	3.773954669	3.44186832	10.8949181	1.016016265	1.153085976	51.4205828	1002.338197	29.1	2196.47892	9.88131291682493E-324	516.1770199	258.0885094	99.86395268	0	0	0	0	0	0	0
5:59:38	128.8691962	2205.960615	3.773954669	3.44186832	10.8949181	1.016016265	1.153085976	51.4205828	1002.338197	29.1	2196.47892	9.88131291682493E-324	516.1770199	258.0885094	99.86395268	0	0	0	0	0	0	0
5:59:38	128.8691962	2205.960615	3.773954669	3.44186832	10.8949181	1.016016265	1.153085976	51.4205828	1002.338197	29.1	2196.47892	9.88131291682493E-324	516.1770199	258.0885094	99.86395268	0	0	0	0	0	0	0
5:59:38	128.8691962	2205.960615	3.773954669	3.44186832	10.8949181	1.016016265	1.153085976	51.4205828	1002.338197	29.1	2196.47892	9.88131291682493E-324	516.1770199	258.0885094	99.86395268	0	0	0	0	0	0	0
5:59:38	128.8691962	2205.960615	3.773954669	3.44186832	10.8949181	1.016016265	1.153085976	51.4205828	1002.338197	29.1	2196.47892	9.88131291682493E-324	516.1770199	258.0885094	99.86395268	0	0	0	0	0	0	0
5:59:38	128.8691962	2205.960615	3.773954669	3.44186832	10.8949181	1.016016265	1.153085976	51.4205828	1002.338197	29.1	2196.47892	9.88131291682493E-324	516.1770199	258.0885094	99.86395268	0	0	0	0	0	0	0
5:59:38	128.8691962	2205.960615	3.773954669	3.44186832	10.8949181	1.016016265	1.153085976	51.4205828	1002.338197	29.1	2196.47892	9.88131291682493E-324	516.1770199	258.0885094	99.86395268	0	0	0	0	0	0	0
5:59:38	128.8691962	2205.960615	3.773954669	3.44186832	10.8949181	1.016016265	1.153085976	51.4205828	1002.338197	29.1	2196.47892	9.88131291682493E-324	516.1770199	258.0885094	99.86395268	0	0	0	0	0	0	0
5:59:38	147.8231885	2187.843803	3.615784791	3.27605258	10.80059807	0.931952328	1.07710002	51.50813839	1002.163397	29.1	2179.815823	9.88131291682493E-324	516.8909542	258.4454768	99.86446377	0	0	0	0	0	0	0
5:59:38	147.8231885	2187.843803	3.615784791	3.27605258	10.80059807	0.931952328	1.07710002	51.50813839	1002.163397	29.1	2179.815823	9.88131291682493E-324	516.8909542	258.4454768	99.86446377	0	0	0	0	0	0	0
5:59:38	147.8231885	2187.843803	3.615784791	3.27605258	10.80059807	0.931952328	1.07710002	51.50813839	1002.163397	29.1	2179.815823	9.88131291682493E-324	516.8909542	258.4454768	99.86446377	0	0	0	0	0	0	0
5:59:38	147.8231885	2187.843803	3.615784791	3.27605258	10.80059807	0.931952328	1.07710002	51.50813839	1002.163397	29.1	2179.815823	9.88131291682493E-324	516.8909542	258.4454768	99.86446377	0	0	0	0	0	0	0
5:59:38	147.8231885	2187.843803	3.615784791	3.27605258	10.80059807	0.931952328	1.07710002	51.50813839	1002.163397	29.1	2179.815823	9.88131291682493E-324	516.8909542	258.4454768	99.86446377	0	0	0	0	0	0	0
5:59:38	147.8231885	2187.843803	3.615784791	3.27605258	10.80059807	0.931952328	1.07710002	51.50813839	1002.163397	29.1	2179.815823	9.88131291682493E-324	516.8909542	258.4454768	99.86446377	0	0	0	0	0	0	0
5:59:39	147.8231885	2187.843803	3.615784791	3.27605258	10.80059807	0.931952328	1.07710002	51.50813839	1002.163397	29.1	2179.815823	9.88131291682493E-324	516.8909542	258.4454768	99.86446377	0	0	0	0	0	0	0
5:59:39	147.8231885	2187.843803	3.615784791	3.27605258	10.80059807	0.931952328	1.07710002	51.50813839	1002.163397	29.1	2179.815823	9.88131291682493E-324	516.8909542	258.4454768	99.86446377	0	0	0	0	0	0	0
5:59:39	147.8231885	2187.843803	3.615784791	3.27605258	10.80059807	0.931952328	1.07710002	51.50813839	1002.163397	29.1	2179.815823	9.88131291682493E-324	516.8909542	258.4454768	99.86446377	0	0	0	0	0	0	0
5:59:39	-19.1645435	2172.297243	3.584881813	3.063074921	10.72528221	0.857455592	1.00020321	51.55296686	1003.895603	29.1	2167.412157	9.88131291682493E-324	517.2564886	258.6282441	99.86472545	0	0	0	0	0	0	0
5:59:39	-19.1645435	2172.297243	3.584881813	3.063074921	10.72528221	0.857455592	1.00020321	51.55296686	1003.895603	29.1	2167.412157	9.88131291682493E-324	517.2564886	258.6282441	99.86472545	0	0	0	0	0	0	0
5:59:39	-19.1645435	2172.297243	3.584881813	3.063074921	10.72528221	0.857455592	1.00020321	51.55296686	1003.895603	29.1	2167.412157	9.88131291682493E-324	517.2564886	258.6282441	99.86472545	0	0	0	0	0	0	0
5:59:39	-19.1645435	2172.297243	3.584881813	3.063074921	10.72528221	0.857455592	1.00020321	51.55296686	1003.895603	29.1	2167.412157	9.88131291682493E-324	517.2564886	258.6282441	99.86472545	0	0	0	0	0	0	0
5:59:39	-19.1645435	2172.297243	3.584881813	3.063074921	10.72528221	0.857455592	1.00020321	51.55296686	1003.895603	29.1	2167.412157	9.88131291682493E-324	517.2564886	258.6282441	99.86472545	0	0	0	0	0	0	0
5:59:39	-19.1645435	2172.297243	3.584881813	3.063074921	10.72528221	0.857455592	1.00020321	51.55296686	1003.895603	29.1	2167.412157	9.88131291682493E-324	517.2564886	258.6282441	99.86472545	0	0	0	0	0	0	0
5:59:39	-19.1645435	2172.297243	3.584881813	3.063074921	10.72528221	0.857455592	1.00020321	51.55296686	1003.895603	29.1	2167.412157	9.88131291682493E-324	517.2564886	258.6282441	99.86472545	0	0	0	0	0	0	0
5:59:39	-19.1645435	2172.297243	3.584881813	3.063074921	10.72528221	0.857455592	1.00020321	51.55296686	1003.895603	29.1	2167.412157	9.88131291682493E-324	517.2564886	258.6282441	99.86472545	0	0	0	0	0	0	0
5:59:39	-48.43928627	2161.346604	3.584019488	3.268934359	10.67324049	0.804273263	0.929056044	51.47831903	1004.782493	29.1	2157.001665	9.88131291682493E-324	517.4436421	258.721821	99.86485943	0	0	0	0	0	0	0
5:59:39	-48.43928627	2161.346604	3.584019488	3.268934359	10.67324049	0.804273263	0.929056044	51.47831903	1004.782493	29.1	2157.001665	9.88131291682493E-324	517.4436421	258.721821	99.86485943	0	0	0	0	0	0	0
5:59:39	-48.43928627	2161.346604	3.584019488	3.268934359	10.67324049	0.804273263	0.929056044	51.47831903	1004.782493	29.1	2157.001665	9.88131291682493E-324	517.4436421	258.721821	99.86485943	0	0	0	0	0	0	0
5:59:39	-48.43928627	2161.346604	3.584019488	3.268934359	10.67324049	0.804273263	0.929056044	51.47831903	1004.782493	29.1	2157.001665	9.88131291682493E-324	517.4436421	258.721821	99.86485943	0	0	0	0	0	0	0
5:59:39	-48.43928627	2161.346604	3.584019488	3.268934359	10.67324049	0.804273263	0.929056044	51.47831903	1004.782493	29.1	2157.001665	9.88131291682493E-324	517.4436421	258.721821	99.86485943	0	0	0	0	0	0	0
5:59:39	-48.43928627	2161.346604	3.584019488	3.268934359	10.67324049	0.804273263	0.929056044	51.47831903	1004.782493	29.1	2157.001665	9.88131291682493E-324	517.4436421	258.721821	99.86485943	0	0	0	0	0	0	0
5:59:39	-48.43928627	2161.346604	3.584019488	3.268934359	10.67324049	0.804273263	0.929056044	51.47831903	1004.782493	29.1	2157.001665	9.88131291682493E-324	517.4436421	258.721821	99.86485943	0	0	0	0	0	0	0
5:59:39	-48.43928627	2161.346604	3.584019488	3.268934359	10.67324049	0.804273263	0.929056044	51.47831903	1004.782493	29.1	2157.001665	9.88131291682493E-324	517.4436421	258.721821	99.86485943	0	0	0	0	0	0	0
5:59:39	69.56964543	2153.532893	3.458449978	3.169350392	10.63361913	0.766243911	0.869404694	51.44009934	1005.23658	29.1	2148.938404	9.88131291682493E-324	517.5394648	258.7697323	99.86492803	0	0	0	0	0	0	0
5:59:39	69.56964543	2153.532893	3.458449978	3.169350392	10.63361913	0.766243911	0.869404694	51.44009934	1005.23658	29.1	2148.938404	9.88131291682493E-324	517.5394648	258.7697323	99.86492803	0	0	0	0	0	0	0
5:59:39	69.56964543	2153.532893	3.458449978	3.169350392	10.63361913	0.766243911	0.869404694	51.44009934	1005.23658	29.1	2148.938404	9.88131291682493E-324	517.5394648	258.7697323	99.86492803	0	0	0	0	0	0	0
5:59:39	69.56964543	2153.532893	3.458449978	3.169350392	10.63361913	0.766243911	0.869404694	51.44009934	1005.23658	29.1	2148.938404	9.88131291682493E-324	517.5394648	258.7697323	99.86492803	0	0	0	0	0	0	0
5:59:39	69.56964543	2153.532893	3.458449978	3.169350392	10.63361913	0.766243911	0.869404694	51.44009934	1005.23658	29.1	2148.938404	9.88131291682493E-324	517.5394648	258.7697323	99.86492803	0	0	0	0	0	0	0
5:59:39	69.56964543	2153.532893	3.458449978	3.169350392	10.63361913	0.766243911	0.869404694	51.44009934	1005.23658	29.1	2148.938404	9.88131291682493E-324	517.5394648	258.7697323	99.86492803	0	0	0	0	0	0	0
5:59:39	69.56964543	2153.532893	3.458449978	3.169350392	10.63361913	0.766243911	0.869404694	51.44009934	1005.23658	29.1	2148.938404	9.88131291682493E-324	517.5394648	258.7697323	99.86492803	0	0	0	0	0	0	0
5:59:39	69.56964543	2153.532893	3.458449978	3.169350392	10.63361913	0.766243911	0.869404694	51.44009934	1005.23658	29.1	2148.938404	9.88131291682493E-324	517.5394648	258.7697323	99.86492803	0	0	0	0	0	0	0
5:59:39	69.56964543	2153.532893	3.458449978	3.169350392	10.63361913	0.766243911	0.869404694	51.44009934	1005.23658	29.1	2148.938404	9.88131291682493E-324	517.5394648	258.7697323	99.86492803	0	0	0	0	0	0	0
5:59:39	46.48648246	2149.026121	3.281942389	2.748459401	10.622581	0.240260882	0.754511203	51.42053086	1005.469073	29.1	2142.186127	9.88131291682493E-324	517.588526	258.794263	99.86496315	0	0	0	0	0	0	0
5:59:39	46.48648246	2149.026121	3.281942389	2.748459401	10.622581	0.240260882	0.754511203	51.42053086	1005.469073	29.1	2142.186127	9.88131291682493E-324	517.588526	258.794263	99.86496315	0	0	0	0	0	0	0
5:59:39	46.48648246	2149.026121	3.281942389	2.748459401	10.622581	0.240260882	0.754511203	51.42053086	1005.469073	29.1	2142.186127	9.88131291682493E-324	517.588526	258.794263	99.86496315	0	0	0	0	0	0	0
5:59:39	46.48648246	2149.026121	3.281942389	2.748459401	10.622581	0.240260882	0.754511203	51.42053086	1005.469073	29.1	2142.186127	9.88131291682493E-324	517.588526	258.794263	99.86496315	0	0	0	0	0	0	0
5:59:40	46.48648246	2149.026121	3.281942389	2.748459401	10.622581	0.240260882	0.754511203	51.42053086	1005.469073	29.1	2142.186127	9.88131291682493E-324	517.588526	258.794263	99.86496315	0	0	0	0	0	0	0
5:59:40	46.48648246	2149.026121	3.281942389	2.748459401	10.622581	0.240260882	0.754511203	51.42053086	1005.469073	29.1	2142.186127	9.88131291682493E-324	517.588526	258.794263	99.86496315	0	0	0	0	0	0	0
5:59:40	46.48648246	2149.026121	3.281942389	2.748459401	10.622581	0.240260882	0.754511203	51.42053086	1005.469073	29.1	2142.186127	9.88131291682493E-324	517.588526	258.794263	99.86496315	0	0	0	0	0	0	0
5:59:40	46.48648246	2149.026121	3.281942389	2.748459401	10.622581	0.240260882	0.754511203	51.42053086	1005.469073	29.1	2142.186127	9.88131291682493E-324	517.588526	258.794263	99.86496315	0	0	0	0	0	0	0
5:59:40	61.11035102	2160.467702	2.722314503	2.432043213	10.73176147	-1.154954428	0.255421736	51.4465118	1004.044077	29.1	2138.986073	9.88131291682493E-324	517.2939653	258.6469826	99.86462113	0	0	0	0	0	0	0
5:59:40	61.11035102	2160.467702	2.722314503	2.432043213	10.73176147	-1.154954428	0.255421736	51.4465118	1004.044077	29.1	2138.986073	9.88131291682493E-324	517.2939653	258.6469826	99.86462113	0	0	0	0	0	0	0
5:59:40	61.11035102	2160.467702	2.722314503	2.432043213	10.73176147	-1.154954428	0.255421736	51.4465118	1004.044077	29.1	2138.986073	9.88131291682493E-324	517.2939653	258.6469826	99.86462113	0	0	0	0	0	0	0
5:59:40	61.11035102	2160.467702	2.722314503	2.432043213	10.73176147	-1.154954428	0.255421736	51.4465118	1004.044077	29.1	2138.986073	9.88131291682493E-324	517.2939653	258.6469826	99.86462113	0	0	0	0	0	0	0
5:59:40	61.11035102	2160.467702	2.722314503	2.432043213	10.73176147	-1.154954428	0.255421736	51.4465118	1004.044077	29.1	2138.986073	9.88131291682493E-324	517.2939653	258.6469826	99.86462113	0	0	0	0	0	0	0
5:59:40	61.11035102	2160.467702	2.722314503	2.432043213	10.73176147	-1.154954428	0.255421736	51.4465118	1004.044077	29.1	2138.986073	9.88131291682493E-324	517.2939653	258.6469826	99.86462113	0	0	0	0	0	0	0
5:59:40	61.11035102	2160.467702	2.722314503	2.432043213	10.73176147	-1.154954428	0.255421736	51.4465118	1004.044077	29.1	2138.986073	9.88131291682493E-324	517.2939653	258.6469826	99.86462113	0	0	0	0	0	0	0
5:59:40	61.11035102	2160.467702	2.722314503	2.432043213	10.73176147	-1.154954428	0.255421736	51.4465118	1004.044077	29.1	2138.986073	9.88131291682493E-324	517.2939653	258.6469826	99.86462113	0	0	0	0	0	0	0
5:59:40	61.11035102	2160.467702	2.722314503	2.432043213	10.73176147	-1.154954428	0.255421736	51.4465118	1004.044077	29.1	2138.986073	9.88131291682493E-324	517.2939653	258.6469826	99.86462113	0	0	0	0	0	0	0
5:59:40	318.1582277	2200.428288	1.640801026	1.591342125	11.01795787	-2.923328667	-0.706056071	51.47261404	1003.31448	29.1	2138.220685	9.88131291682493E-324	517.0294862	258.5147431	99.86431802	0	0	0	0	0	0	0
5:59:40	318.1582277	2200.428288	1.640801026	1.591342125	11.01795787	-2.923328667	-0.706056071	51.47261404	1003.31448	29.1	2138.220685	9.88131291682493E-324	517.0294862	258.5147431	99.86431802	0	0	0	0	0	0	0
5:59:40	318.1582277	2200.428288	1.640801026	1.591342125	11.01795787	-2.923328667	-0.706056071	51.47261404	1003.31448	29.1	2138.220685	9.88131291682493E-324	517.0294862	258.5147431	99.86431802	0	0	0	0	0	0	0
5:59:40	318.1582277	2200.428288	1.640801026	1.591342125	11.01795787	-2.923328667	-0.706056071	51.47261404	1003.31448	29.1	2138.220685	9.88131291682493E-324	517.0294862	258.5147431	99.86431802	0	0	0	0	0	0	0
5:59:40	318.1582277	2200.428288	1.640801026	1.591342125	11.01795787	-2.923328667	-0.706056071	51.47261404	1003.31448	29.1	2138.220685	9.88131291682493E-324	517.0294862	258.5147431	99.86431802	0	0	0	0	0	0	0
5:59:40	318.1582277	2200.428288	1.640801026	1.591342125	11.01795787	-2.923328667	-0.706056071	51.47261404	1003.31448	29.1	2138.220685	9.88131291682493E-324	517.0294862	258.5147431	99.86431802	0	0	0	0	0	0	0
5:59:40	318.1582277	2200.428288	1.640801026	1.591342125	11.01795787	-2.923328667	-0.706056071	51.47261404	1003.31448	29.1	2138.220685	9.88131291682493E-324	517.0294862	258.5147431	99.86431802	0	0	0	0	0	0	0
5:59:40	318.1582277	2200.428288	1.640801026	1.591342125	11.01795787	-2.923328667	-0.706056071	51.47261404	1003.31448	29.1	2138.220685	9.88131291682493E-324	517.0294862	258.5147431	99.86431802	0	0	0	0	0	0	0
5:59:40	331.2193086	2267.473267	0.609554125	0.461455168	11.48005843	-4.770496278	-2.016900708	51.48597839	1002.940926	29.1	2139.742871	9.88131291682493E-324	516.894073	258.4470365	99.86416283	0	0	0	0	0	0	0
5:59:40	331.2193086	2267.473267	0.609554125	0.461455168	11.48005843	-4.770496278	-2.016900708	51.48597839	1002.940926	29.1	2139.742871	9.88131291682493E-324	516.894073	258.4470365	99.86416283	0	0	0	0	0	0	0
5:59:40	331.2193086	2267.473267	0.609554125	0.461455168	11.48005843	-4.770496278	-2.016900708	51.48597839	1002.940926	29.1	2139.742871	9.88131291682493E-324	516.894073	258.4470365	99.86416283	0	0	0	0	0	0	0
5:59:40	331.2193086	2267.473267	0.609554125	0.461455168	11.48005843	-4.770496278	-2.016900708	51.48597839	1002.940926	29.1	2139.742871	9.88131291682493E-324	516.894073	258.4470365	99.86416283	0	0	0	0	0	0	0
5:59:40	331.2193086	2267.473267	0.609554125	0.461455168	11.48005843	-4.770496278	-2.016900708	51.48597839	1002.940926	29.1	2139.742871	9.88131291682493E-324	516.894073	258.4470365	99.86416283	0	0	0	0	0	0	0
5:59:40	331.2193086	2267.473267	0.609554125	0.461455168	11.48005843	-4.770496278	-2.016900708	51.48597839	1002.940926	29.1	2139.742871	9.88131291682493E-324	516.894073	258.4470365	99.86416283	0	0	0	0	0	0	0
5:59:40	331.2193086	2267.473267	0.609554125	0.461455168	11.48005843	-4.770496278	-2.016900708	51.48597839	1002.940926	29.1	2139.742871	9.88131291682493E-324	516.894073	258.4470365	99.86416283	0	0	0	0	0	0	0
5:59:40	331.2193086	2267.473267	0.609554125	0.461455168	11.48005843	-4.770496278	-2.016900708	51.48597839	1002.940926	29.1	2139.742871	9.88131291682493E-324	516.894073	258.4470365	99.86416283	0	0	0	0	0	0	0
5:59:40	331.2193086	2267.473267	0.609554125	0.461455168	11.48005843	-4.770496278	-2.016900708	51.48597839	1002.940926	29.1	2139.742871	9.88131291682493E-324	516.894073	258.4470365	99.86416283	0	0	0	0	0	0	0
5:59:40	365.681934	2362.932201	-0.196484288	-0.237958954	12.08801392	-6.426166094	-3.507861163	51.49282094	1002.749666	29.1	2143.78299	9.88131291682493E-324	516.8247414	258.4123707	99.86408337	0	0	0	0	0	0	0
5:59:40	365.681934	2362.932201	-0.196484288	-0.237958954	12.08801392	-6.426166094	-3.507861163	51.49282094	1002.749666	29.1	2143.78299	9.88131291682493E-324	516.8247414	258.4123707	99.86408337	0	0	0	0	0	0	0
5:59:41	365.681934	2362.932201	-0.196484288	-0.237958954	12.08801392	-6.426166094	-3.507861163	51.49282094	1002.749666	29.1	2143.78299	9.88131291682493E-324	516.8247414	258.4123707	99.86408337	0	0	0	0	0	0	0
5:59:41	365.681934	2362.932201	-0.196484288	-0.237958954	12.08801392	-6.426166094	-3.507861163	51.49282094	1002.749666	29.1	2143.78299	9.88131291682493E-324	516.8247414	258.4123707	99.86408337	0	0	0	0	0	0	0
5:59:41	365.681934	2362.932201	-0.196484288	-0.237958954	12.08801392	-6.426166094	-3.507861163	51.49282094	1002.749666	29.1	2143.78299	9.88131291682493E-324	516.8247414	258.4123707	99.86408337	0	0	0	0	0	0	0
5:59:41	365.681934	2362.932201	-0.196484288	-0.237958954	12.08801392	-6.426166094	-3.507861163	51.49282094	1002.749666	29.1	2143.78299	9.88131291682493E-324	516.8247414	258.4123707	99.86408337	0	0	0	0	0	0	0
5:59:41	365.681934	2362.932201	-0.196484288	-0.237958954	12.08801392	-6.426166094	-3.507861163	51.49282094	1002.749666	29.1	2143.78299	9.88131291682493E-324	516.8247414	258.4123707	99.86408337	0	0	0	0	0	0	0
5:59:41	365.681934	2362.932201	-0.196484288	-0.237958954	12.08801392	-6.426166094	-3.507861163	51.49282094	1002.749666	29.1	2143.78299	9.88131291682493E-324	516.8247414	258.4123707	99.86408337	0	0	0	0	0	0	0
5:59:41	595.5725182	2478.573847	-0.642919955	-0.599722984	12.77669513	-7.62246104	-4.976576915	51.64272432	1000.041429	29.1	2150.660627	9.88131291682493E-324	516.7892436	258.3946218	99.86404268	0	0	0	0	0	0	0
5:59:41	595.5725182	2478.573847	-0.642919955	-0.599722984	12.77669513	-7.62246104	-4.976576915	51.64272432	1000.041429	29.1	2150.660627	9.88131291682493E-324	516.7892436	258.3946218	99.86404268	0	0	0	0	0	0	0
5:59:41	595.5725182	2478.573847	-0.642919955	-0.599722984	12.77669513	-7.62246104	-4.976576915	51.64272432	1000.041429	29.1	2150.660627	9.88131291682493E-324	516.7892436	258.3946218	99.86404268	0	0	0	0	0	0	0
5:59:41	595.5725182	2478.573847	-0.642919955	-0.599722984	12.77669513	-7.62246104	-4.976576915	51.64272432	1000.041429	29.1	2150.660627	9.88131291682493E-324	516.7892436	258.3946218	99.86404268	0	0	0	0	0	0	0
5:59:41	595.5725182	2478.573847	-0.642919955	-0.599722984	12.77669513	-7.62246104	-4.976576915	51.64272432	1000.041429	29.1	2150.660627	9.88131291682493E-324	516.7892436	258.3946218	99.86404268	0	0	0	0	0	0	0
5:59:41	595.5725182	2478.573847	-0.642919955	-0.599722984	12.77669513	-7.62246104	-4.976576915	51.64272432	1000.041429	29.1	2150.660627	9.88131291682493E-324	516.7892436	258.3946218	99.86404268	0	0	0	0	0	0	0
5:59:41	595.5725182	2478.573847	-0.642919955	-0.599722984	12.77669513	-7.62246104	-4.976576915	51.64272432	1000.041429	29.1	2150.660627	9.88131291682493E-324	516.7892436	258.3946218	99.86404268	0	0	0	0	0	0	0
5:59:41	595.5725182	2478.573847	-0.642919955	-0.599722984	12.77669513	-7.62246104	-4.976576915	51.64272432	1000.041429	29.1	2150.660627	9.88131291682493E-324	516.7892436	258.3946218	99.86404268	0	0	0	0	0	0	0
5:59:41	500.1513533	2600.41265	0.200960983	0.141205832	13.4089159	-7.250252053	-6.036295381	51.71947485	998.6548116	29.1	2160.584665	9.88131291682493E-324	516.7710687	258.3855344	99.86402185	0	0	0	0	0	0	0
5:59:41	500.1513533	2600.41265	0.200960983	0.141205832	13.4089159	-7.250252053	-6.036295381	51.71947485	998.6548116	29.1	2160.584665	9.88131291682493E-324	516.7710687	258.3855344	99.86402185	0	0	0	0	0	0	0
5:59:41	500.1513533	2600.41265	0.200960983	0.141205832	13.4089159	-7.250252053	-6.036295381	51.71947485	998.6548116	29.1	2160.584665	9.88131291682493E-324	516.7710687	258.3855344	99.86402185	0	0	0	0	0	0	0
5:59:41	500.1513533	2600.41265	0.200960983	0.141205832	13.4089159	-7.250252053	-6.036295381	51.71947485	998.6548116	29.1	2160.584665	9.88131291682493E-324	516.7710687	258.3855344	99.86402185	0	0	0	0	0	0	0
5:59:41	500.1513533	2600.41265	0.200960983	0.141205832	13.4089159	-7.250252053	-6.036295381	51.71947485	998.6548116	29.1	2160.584665	9.88131291682493E-324	516.7710687	258.3855344	99.86402185	0	0	0	0	0	0	0
5:59:41	500.1513533	2600.41265	0.200960983	0.141205832	13.4089159	-7.250252053	-6.036295381	51.71947485	998.6548116	29.1	2160.584665	9.88131291682493E-324	516.7710687	258.3855344	99.86402185	0	0	0	0	0	0	0
5:59:41	500.1513533	2600.41265	0.200960983	0.141205832	13.4089159	-7.250252053	-6.036295381	51.71947485	998.6548116	29.1	2160.584665	9.88131291682493E-324	516.7710687	258.3855344	99.86402185	0	0	0	0	0	0	0
5:59:41	500.1513533	2600.41265	0.200960983	0.141205832	13.4089159	-7.250252053	-6.036295381	51.71947485	998.6548116	29.1	2160.584665	9.88131291682493E-324	516.7710687	258.3855344	99.86402185	0	0	0	0	0	0	0
5:59:41	500.1513533	2600.41265	0.200960983	0.141205832	13.4089159	-7.250252053	-6.036295381	51.71947485	998.6548116	29.1	2160.584665	9.88131291682493E-324	516.7710687	258.3855344	99.86402185	0	0	0	0	0	0	0
5:59:41	-24.6349311	2678.586469	1.848460023	1.780305386	13.75666894	-5.640201051	-6.193583235	51.75877112	997.9448635	29.1	2172.989076	9.88131291682493E-324	516.7617632	258.3808816	99.86401119	0	0	0	0	0	0	0
5:59:41	-24.6349311	2678.586469	1.848460023	1.780305386	13.75666894	-5.640201051	-6.193583235	51.75877112	997.9448635	29.1	2172.989076	9.88131291682493E-324	516.7617632	258.3808816	99.86401119	0	0	0	0	0	0	0
5:59:41	-24.6349311	2678.586469	1.848460023	1.780305386	13.75666894	-5.640201051	-6.193583235	51.75877112	997.9448635	29.1	2172.989076	9.88131291682493E-324	516.7617632	258.3808816	99.86401119	0	0	0	0	0	0	0
5:59:41	-24.6349311	2678.586469	1.848460023	1.780305386	13.75666894	-5.640201051	-6.193583235	51.75877112	997.9448635	29.1	2172.989076	9.88131291682493E-324	516.7617632	258.3808816	99.86401119	0	0	0	0	0	0	0
5:59:41	-24.6349311	2678.586469	1.848460023	1.780305386	13.75666894	-5.640201051	-6.193583235	51.75877112	997.9448635	29.1	2172.989076	9.88131291682493E-324	516.7617632	258.3808816	99.86401119	0	0	0	0	0	0	0
5:59:41	-24.6349311	2678.586469	1.848460023	1.780305386	13.75666894	-5.640201051	-6.193583235	51.75877112	997.9448635	29.1	2172.989076	9.88131291682493E-324	516.7617632	258.3808816	99.86401119	0	0	0	0	0	0	0
5:59:41	-24.6349311	2678.586469	1.848460023	1.780305386	13.75666894	-5.640201051	-6.193583235	51.75877112	997.9448635	29.1	2172.989076	9.88131291682493E-324	516.7617632	258.3808816	99.86401119	0	0	0	0	0	0	0
5:59:41	-24.6349311	2678.586469	1.848460023	1.780305386	13.75666894	-5.640201051	-6.193583235	51.75877112	997.9448635	29.1	2172.989076	9.88131291682493E-324	516.7617632	258.3808816	99.86401119	0	0	0	0	0	0	0
5:59:41	-105.7130527	2704.446176	3.234363532	3.047884358	13.7993425	-3.597654938	-5.516226616	51.77889082	997.5813701	29.1	2186.422863	9.88131291682493E-324	516.7569987	258.3784994	99.86400573	0	0	0	0	0	0	0
5:59:42	-105.7130527	2704.446176	3.234363532	3.047884358	13.7993425	-3.597654938	-5.516226616	51.77889082	997.5813701	29.1	2186.422863	9.88131291682493E-324	516.7569987	258.3784994	99.86400573	0	0	0	0	0	0	0
5:59:42	-105.7130527	2704.446176	3.234363532	3.047884358	13.7993425	-3.597654938	-5.516226616	51.77889082	997.5813701	29.1	2186.422863	9.88131291682493E-324	516.7569987	258.3784994	99.86400573	0	0	0	0	0	0	0
5:59:42	-105.7130527	2704.446176	3.234363532	3.047884358	13.7993425	-3.597654938	-5.516226616	51.77889082	997.5813701	29.1	2186.422863	9.88131291682493E-324	516.7569987	258.3784994	99.86400573	0	0	0	0	0	0	0
5:59:42	-105.7130527	2704.446176	3.234363532	3.047884358	13.7993425	-3.597654938	-5.516226616	51.77889082	997.5813701	29.1	2186.422863	9.88131291682493E-324	516.7569987	258.3784994	99.86400573	0	0	0	0	0	0	0
5:59:42	-105.7130527	2704.446176	3.234363532	3.047884358	13.7993425	-3.597654938	-5.516226616	51.77889082	997.5813701	29.1	2186.422863	9.88131291682493E-324	516.7569987	258.3784994	99.86400573	0	0	0	0	0	0	0
5:59:42	-105.7130527	2704.446176	3.234363532	3.047884358	13.7993425	-3.597654938	-5.516226616	51.77889082	997.5813701	29.1	2186.422863	9.88131291682493E-324	516.7569987	258.3784994	99.86400573	0	0	0	0	0	0	0
5:59:42	-105.7130527	2704.446176	3.234363532	3.047884358	13.7993425	-3.597654938	-5.516226616	51.77889082	997.5813701	29.1	2186.422863	9.88131291682493E-324	516.7569987	258.3784994	99.86400573	0	0	0	0	0	0	0
5:59:42	-209.696563	2686.775162	4.445922128	3.977180791	13.60474336	-1.559087328	-4.278372028	51.4475921	1001.20703	29.1	2199.564202	9.88131291682493E-324	515.5267514	257.7633757	99.86302693	0	0	0	0	0	0	0
5:59:42	-209.696563	2686.775162	4.445922128	3.977180791	13.60474336	-1.559087328	-4.278372028	51.4475921	1001.20703	29.1	2199.564202	9.88131291682493E-324	515.5267514	257.7633757	99.86302693	0	0	0	0	0	0	0
5:59:42	-209.696563	2686.775162	4.445922128	3.977180791	13.60474336	-1.559087328	-4.278372028	51.4475921	1001.20703	29.1	2199.564202	9.88131291682493E-324	515.5267514	257.7633757	99.86302693	0	0	0	0	0	0	0
5:59:42	-209.696563	2686.775162	4.445922128	3.977180791	13.60474336	-1.559087328	-4.278372028	51.4475921	1001.20703	29.1	2199.564202	9.88131291682493E-324	515.5267514	257.7633757	99.86302693	0	0	0	0	0	0	0
5:59:42	-209.696563	2686.775162	4.445922128	3.977180791	13.60474336	-1.559087328	-4.278372028	51.4475921	1001.20703	29.1	2199.564202	9.88131291682493E-324	515.5267514	257.7633757	99.86302693	0	0	0	0	0	0	0
5:59:42	-209.696563	2686.775162	4.445922128	3.977180791	13.60474336	-1.559087328	-4.278372028	51.4475921	1001.20703	29.1	2199.564202	9.88131291682493E-324	515.5267514	257.7633757	99.86302693	0	0	0	0	0	0	0
5:59:42	-209.696563	2686.775162	4.445922128	3.977180791	13.60474336	-1.559087328	-4.278372028	51.4475921	1001.20703	29.1	2199.564202	9.88131291682493E-324	515.5267514	257.7633757	99.86302693	0	0	0	0	0	0	0
5:59:42	-209.696563	2686.775162	4.445922128	3.977180791	13.60474336	-1.559087328	-4.278372028	51.4475921	1001.20703	29.1	2199.564202	9.88131291682493E-324	515.5267514	257.7633757	99.86302693	0	0	0	0	0	0	0
5:59:42	-209.696563	2686.775162	4.445922128	3.977180791	13.60474336	-1.559087328	-4.278372028	51.4475921	1001.20703	29.1	2199.564202	9.88131291682493E-324	515.5267514	257.7633757	99.86302693	0	0	0	0	0	0	0
5:59:42	-298.1590643	2632.680131	5.34096813	4.875844565	13.2282926	0.178235288	-2.778950478	51.27796715	1003.063367	29.1	2211.402191	9.88131291682493E-324	514.8968647	257.4484323	99.86252579	0	0	0	0	0	0	0
5:59:42	-298.1590643	2632.680131	5.34096813	4.875844565	13.2282926	0.178235288	-2.778950478	51.27796715	1003.063367	29.1	2211.402191	9.88131291682493E-324	514.8968647	257.4484323	99.86252579	0	0	0	0	0	0	0
5:59:42	-298.1590643	2632.680131	5.34096813	4.875844565	13.2282926	0.178235288	-2.778950478	51.27796715	1003.063367	29.1	2211.402191	9.88131291682493E-324	514.8968647	257.4484323	99.86252579	0	0	0	0	0	0	0
5:59:42	-298.1590643	2632.680131	5.34096813	4.875844565	13.2282926	0.178235288	-2.778950478	51.27796715	1003.063367	29.1	2211.402191	9.88131291682493E-324	514.8968647	257.4484323	99.86252579	0	0	0	0	0	0	0
5:59:42	-298.1590643	2632.680131	5.34096813	4.875844565	13.2282926	0.178235288	-2.778950478	51.27796715	1003.063367	29.1	2211.402191	9.88131291682493E-324	514.8968647	257.4484323	99.86252579	0	0	0	0	0	0	0
5:59:42	-298.1590643	2632.680131	5.34096813	4.875844565	13.2282926	0.178235288	-2.778950478	51.27796715	1003.063367	29.1	2211.402191	9.88131291682493E-324	514.8968647	257.4484323	99.86252579	0	0	0	0	0	0	0
5:59:42	-298.1590643	2632.680131	5.34096813	4.875844565	13.2282926	0.178235288	-2.778950478	51.27796715	1003.063367	29.1	2211.402191	9.88131291682493E-324	514.8968647	257.4484323	99.86252579	0	0	0	0	0	0	0
5:59:42	-298.1590643	2632.680131	5.34096813	4.875844565	13.2282926	0.178235288	-2.778950478	51.27796715	1003.063367	29.1	2211.402191	9.88131291682493E-324	514.8968647	257.4484323	99.86252579	0	0	0	0	0	0	0
5:59:42	-493.4873129	2553.881155	5.817279682	5.273712417	12.75406181	1.240680467	-1.305478645	51.19111918	1004.013812	29.1	2221.206522	9.88131291682493E-324	514.5743627	257.2871814	99.8622692	0	0	0	0	0	0	0
5:59:42	-493.4873129	2553.881155	5.817279682	5.273712417	12.75406181	1.240680467	-1.305478645	51.19111918	1004.013812	29.1	2221.206522	9.88131291682493E-324	514.5743627	257.2871814	99.8622692	0	0	0	0	0	0	0
5:59:42	-493.4873129	2553.881155	5.817279682	5.273712417	12.75406181	1.240680467	-1.305478645	51.19111918	1004.013812	29.1	2221.206522	9.88131291682493E-324	514.5743627	257.2871814	99.8622692	0	0	0	0	0	0	0
5:59:42	-493.4873129	2553.881155	5.817279682	5.273712417	12.75406181	1.240680467	-1.305478645	51.19111918	1004.013812	29.1	2221.206522	9.88131291682493E-324	514.5743627	257.2871814	99.8622692	0	0	0	0	0	0	0
5:59:42	-493.4873129	2553.881155	5.817279682	5.273712417	12.75406181	1.240680467	-1.305478645	51.19111918	1004.013812	29.1	2221.206522	9.88131291682493E-324	514.5743627	257.2871814	99.8622692	0	0	0	0	0	0	0
5:59:42	-493.4873129	2553.881155	5.817279682	5.273712417	12.75406181	1.240680467	-1.305478645	51.19111918	1004.013812	29.1	2221.206522	9.88131291682493E-324	514.5743627	257.2871814	99.8622692	0	0	0	0	0	0	0
5:59:42	-493.4873129	2553.881155	5.817279682	5.273712417	12.75406181	1.240680467	-1.305478645	51.19111918	1004.013812	29.1	2221.206522	9.88131291682493E-324	514.5743627	257.2871814	99.8622692	0	0	0	0	0	0	0
5:59:42	-493.4873129	2553.881155	5.817279682	5.273712417	12.75406181	1.240680467	-1.305478645	51.19111918	1004.013812	29.1	2221.206522	9.88131291682493E-324	514.5743627	257.2871814	99.8622692	0	0	0	0	0	0	0
5:59:43	-593.1799842	2474.893943	5.675679197	5.213772758	12.31667965	1.591732399	-0.178613066	51.14665302	1004.50044	29.1	2228.721483	9.88131291682493E-324	514.4092417	257.2046209	99.86213783	0	0	0	0	0	0	0
5:59:43	-593.1799842	2474.893943	5.675679197	5.213772758	12.31667965	1.591732399	-0.178613066	51.14665302	1004.50044	29.1	2228.721483	9.88131291682493E-324	514.4092417	257.2046209	99.86213783	0	0	0	0	0	0	0
5:59:43	-593.1799842	2474.893943	5.675679197	5.213772758	12.31667965	1.591732399	-0.178613066	51.14665302	1004.50044	29.1	2228.721483	9.88131291682493E-324	514.4092417	257.2046209	99.86213783	0	0	0	0	0	0	0
5:59:43	-593.1799842	2474.893943	5.675679197	5.213772758	12.31667965	1.591732399	-0.178613066	51.14665302	1004.50044	29.1	2228.721483	9.88131291682493E-324	514.4092417	257.2046209	99.86213783	0	0	0	0	0	0	0
5:59:43	-593.1799842	2474.893943	5.675679197	5.213772758	12.31667965	1.591732399	-0.178613066	51.14665302	1004.50044	29.1	2228.721483	9.88131291682493E-324	514.4092417	257.2046209	99.86213783	0	0	0	0	0	0	0
5:59:43	-593.1799842	2474.893943	5.675679197	5.213772758	12.31667965	1.591732399	-0.178613066	51.14665302	1004.50044	29.1	2228.721483	9.88131291682493E-324	514.4092417	257.2046209	99.86213783	0	0	0	0	0	0	0
5:59:43	-593.1799842	2474.893943	5.675679197	5.213772758	12.31667965	1.591732399	-0.178613066	51.14665302	1004.50044	29.1	2228.721483	9.88131291682493E-324	514.4092417	257.2046209	99.86213783	0	0	0	0	0	0	0
5:59:43	-593.1799842	2474.893943	5.675679197	5.213772758	12.31667965	1.591732399	-0.178613066	51.14665302	1004.50044	29.1	2228.721483	9.88131291682493E-324	514.4092417	257.2046209	99.86213783	0	0	0	0	0	0	0
5:59:43	-593.1799842	2474.893943	5.675679197	5.213772758	12.31667965	1.591732399	-0.178613066	51.14665302	1004.50044	29.1	2228.721483	9.88131291682493E-324	514.4092417	257.2046209	99.86213783	0	0	0	0	0	0	0
5:59:43	-393.2672479	2407.751147	5.442763749	5.043979652	11.94936398	1.637710988	0.55505411	51.12388635	1004.471921	29.1	2234.152047	9.88131291682493E-324	514.3246998	257.1623499	99.86207057	0	0	0	0	0	0	0
5:59:43	-393.2672479	2407.751147	5.442763749	5.043979652	11.94936398	1.637710988	0.55505411	51.12388635	1004.471921	29.1	2234.152047	9.88131291682493E-324	514.3246998	257.1623499	99.86207057	0	0	0	0	0	0	0
5:59:43	-393.2672479	2407.751147	5.442763749	5.043979652	11.94936398	1.637710988	0.55505411	51.12388635	1004.471921	29.1	2234.152047	9.88131291682493E-324	514.3246998	257.1623499	99.86207057	0	0	0	0	0	0	0
5:59:43	-393.2672479	2407.751147	5.442763749	5.043979652	11.94936398	1.637710988	0.55505411	51.12388635	1004.471921	29.1	2234.152047	9.88131291682493E-324	514.3246998	257.1623499	99.86207057	0	0	0	0	0	0	0
5:59:43	-393.2672479	2407.751147	5.442763749	5.043979652	11.94936398	1.637710988	0.55505411	51.12388635	1004.471921	29.1	2234.152047	9.88131291682493E-324	514.3246998	257.1623499	99.86207057	0	0	0	0	0	0	0
5:59:43	-393.2672479	2407.751147	5.442763749	5.043979652	11.94936398	1.637710988	0.55505411	51.12388635	1004.471921	29.1	2234.152047	9.88131291682493E-324	514.3246998	257.1623499	99.86207057	0	0	0	0	0	0	0
5:59:43	-393.2672479	2407.751147	5.442763749	5.043979652	11.94936398	1.637710988	0.55505411	51.12388635	1004.471921	29.1	2234.152047	9.88131291682493E-324	514.3246998	257.1623499	99.86207057	0	0	0	0	0	0	0
5:59:43	-393.2672479	2407.751147	5.442763749	5.043979652	11.94936398	1.637710988	0.55505411	51.12388635	1004.471921	29.1	2234.152047	9.88131291682493E-324	514.3246998	257.1623499	99.86207057	0	0	0	0	0	0	0
5:59:43	-133.4712309	2351.091883	4.98000704	4.420397582	11.64295436	1.549756026	0.974163704	51.11222981	1004.45732	29.1	2237.826096	9.88131291682493E-324	514.2814143	257.1407071	99.86203613	0	0	0	0	0	0	0
5:59:43	-133.4712309	2351.091883	4.98000704	4.420397582	11.64295436	1.549756026	0.974163704	51.11222981	1004.45732	29.1	2237.826096	9.88131291682493E-324	514.2814143	257.1407071	99.86203613	0	0	0	0	0	0	0
5:59:43	-133.4712309	2351.091883	4.98000704	4.420397582	11.64295436	1.549756026	0.974163704	51.11222981	1004.45732	29.1	2237.826096	9.88131291682493E-324	514.2814143	257.1407071	99.86203613	0	0	0	0	0	0	0
5:59:43	-133.4712309	2351.091883	4.98000704	4.420397582	11.64295436	1.549756026	0.974163704	51.11222981	1004.45732	29.1	2237.826096	9.88131291682493E-324	514.2814143	257.1407071	99.86203613	0	0	0	0	0	0	0
5:59:43	-133.4712309	2351.091883	4.98000704	4.420397582	11.64295436	1.549756026	0.974163704	51.11222981	1004.45732	29.1	2237.826096	9.88131291682493E-324	514.2814143	257.1407071	99.86203613	0	0	0	0	0	0	0
5:59:43	-133.4712309	2351.091883	4.98000704	4.420397582	11.64295436	1.549756026	0.974163704	51.11222981	1004.45732	29.1	2237.826096	9.88131291682493E-324	514.2814143	257.1407071	99.86203613	0	0	0	0	0	0	0
5:59:43	-133.4712309	2351.091883	4.98000704	4.420397582	11.64295436	1.549756026	0.974163704	51.11222981	1004.45732	29.1	2237.826096	9.88131291682493E-324	514.2814143	257.1407071	99.86203613	0	0	0	0	0	0	0
5:59:43	-133.4712309	2351.091883	4.98000704	4.420397582	11.64295436	1.549756026	0.974163704	51.11222981	1004.45732	29.1	2237.826096	9.88131291682493E-324	514.2814143	257.1407071	99.86203613	0	0	0	0	0	0	0
5:59:43	-133.4712309	2351.091883	4.98000704	4.420397582	11.64295436	1.549756026	0.974163704	51.11222981	1004.45732	29.1	2237.826096	9.88131291682493E-324	514.2814143	257.1407071	99.86203613	0	0	0	0	0	0	0
5:59:43	108.4108738	2302.13546	4.495979604	4.229435562	11.38479263	1.405107085	1.171979817	51.10626166	1004.449844	29.1	2240.031233	9.88131291682493E-324	514.2592521	257.1296261	99.8620185	0	0	0	0	0	0	0
5:59:43	108.4108738	2302.13546	4.495979604	4.229435562	11.38479263	1.405107085	1.171979817	51.10626166	1004.449844	29.1	2240.031233	9.88131291682493E-324	514.2592521	257.1296261	99.8620185	0	0	0	0	0	0	0
5:59:43	108.4108738	2302.13546	4.495979604	4.229435562	11.38479263	1.405107085	1.171979817	51.10626166	1004.449844	29.1	2240.031233	9.88131291682493E-324	514.2592521	257.1296261	99.8620185	0	0	0	0	0	0	0
5:59:43	108.4108738	2302.13546	4.495979604	4.229435562	11.38479263	1.405107085	1.171979817	51.10626166	1004.449844	29.1	2240.031233	9.88131291682493E-324	514.2592521	257.1296261	99.8620185	0	0	0	0	0	0	0
5:59:43	108.4108738	2302.13546	4.495979604	4.229435562	11.38479263	1.405107085	1.171979817	51.10626166	1004.449844	29.1	2240.031233	9.88131291682493E-324	514.2592521	257.1296261	99.8620185	0	0	0	0	0	0	0
5:59:43	108.4108738	2302.13546	4.495979604	4.229435562	11.38479263	1.405107085	1.171979817	51.10626166	1004.449844	29.1	2240.031233	9.88131291682493E-324	514.2592521	257.1296261	99.8620185	0	0	0	0	0	0	0
5:59:44	108.4108738	2302.13546	4.495979604	4.229435562	11.38479263	1.405107085	1.171979817	51.10626166	1004.449844	29.1	2240.031233	9.88131291682493E-324	514.2592521	257.1296261	99.8620185	0	0	0	0	0	0	0
5:59:44	108.4108738	2302.13546	4.495979604	4.229435562	11.38479263	1.405107085	1.171979817	51.10626166	1004.449844	29.1	2240.031233	9.88131291682493E-324	514.2592521	257.1296261	99.8620185	0	0	0	0	0	0	0
5:59:44	94.56092737	2263.16774	4.401621557	4.032823008	11.18203783	1.261534828	1.231309666	51.10320597	1003.102136	29.1	2229.778695	9.88131291682493E-324	514.2479051	257.1239525	99.86200947	0	0	0	0	0	0	0
5:59:44	94.56092737	2263.16774	4.401621557	4.032823008	11.18203783	1.261534828	1.231309666	51.10320597	1003.102136	29.1	2229.778695	9.88131291682493E-324	514.2479051	257.1239525	99.86200947	0	0	0	0	0	0	0
5:59:44	94.56092737	2263.16774	4.401621557	4.032823008	11.18203783	1.261534828	1.231309666	51.10320597	1003.102136	29.1	2229.778695	9.88131291682493E-324	514.2479051	257.1239525	99.86200947	0	0	0	0	0	0	0
5:59:44	94.56092737	2263.16774	4.401621557	4.032823008	11.18203783	1.261534828	1.231309666	51.10320597	1003.102136	29.1	2229.778695	9.88131291682493E-324	514.2479051	257.1239525	99.86200947	0	0	0	0	0	0	0
5:59:44	94.56092737	2263.16774	4.401621557	4.032823008	11.18203783	1.261534828	1.231309666	51.10320597	1003.102136	29.1	2229.778695	9.88131291682493E-324	514.2479051	257.1239525	99.86200947	0	0	0	0	0	0	0
5:59:44	94.56092737	2263.16774	4.401621557	4.032823008	11.18203783	1.261534828	1.231309666	51.10320597	1003.102136	29.1	2229.778695	9.88131291682493E-324	514.2479051	257.1239525	99.86200947	0	0	0	0	0	0	0
5:59:44	94.56092737	2263.16774	4.401621557	4.032823008	11.18203783	1.261534828	1.231309666	51.10320597	1003.102136	29.1	2229.778695	9.88131291682493E-324	514.2479051	257.1239525	99.86200947	0	0	0	0	0	0	0
5:59:44	94.56092737	2263.16774	4.401621557	4.032823008	11.18203783	1.261534828	1.231309666	51.10320597	1003.102136	29.1	2229.778695	9.88131291682493E-324	514.2479051	257.1239525	99.86200947	0	0	0	0	0	0	0
5:59:44	-83.20203719	2230.694003	4.248254237	3.97420538	11.02321937	1.125409832	1.211062549	51.54084146	1001.934286	29.1	2212.965692	9.88131291682493E-324	517.2828234	258.6411677	99.86444485	0	0	0	0	0	0	0
5:59:44	-83.20203719	2230.694003	4.248254237	3.97420538	11.02321937	1.125409832	1.211062549	51.54084146	1001.934286	29.1	2212.965692	9.88131291682493E-324	517.2828234	258.6411677	99.86444485	0	0	0	0	0	0	0
5:59:44	-83.20203719	2230.694003	4.248254237	3.97420538	11.02321937	1.125409832	1.211062549	51.54084146	1001.934286	29.1	2212.965692	9.88131291682493E-324	517.2828234	258.6411677	99.86444485	0	0	0	0	0	0	0
5:59:44	-83.20203719	2230.694003	4.248254237	3.97420538	11.02321937	1.125409832	1.211062549	51.54084146	1001.934286	29.1	2212.965692	9.88131291682493E-324	517.2828234	258.6411677	99.86444485	0	0	0	0	0	0	0
5:59:44	-83.20203719	2230.694003	4.248254237	3.97420538	11.02321937	1.125409832	1.211062549	51.54084146	1001.934286	29.1	2212.965692	9.88131291682493E-324	517.2828234	258.6411677	99.86444485	0	0	0	0	0	0	0
5:59:44	-83.20203719	2230.694003	4.248254237	3.97420538	11.02321937	1.125409832	1.211062549	51.54084146	1001.934286	29.1	2212.965692	9.88131291682493E-324	517.2828234	258.6411677	99.86444485	0	0	0	0	0	0	0
5:59:44	-83.20203719	2230.694003	4.248254237	3.97420538	11.02321937	1.125409832	1.211062549	51.54084146	1001.934286	29.1	2212.965692	9.88131291682493E-324	517.2828234	258.6411677	99.86444485	0	0	0	0	0	0	0
5:59:44	-83.20203719	2230.694003	4.248254237	3.97420538	11.02321937	1.125409832	1.211062549	51.54084146	1001.934286	29.1	2212.965692	9.88131291682493E-324	517.2828234	258.6411677	99.86444485	0	0	0	0	0	0	0
5:59:44	-47.81516304	2206.270177	4.06486617	3.592737155	10.90295232	1.016737834	1.152384025	51.76491083	1001.336346	29.1	2196.258914	9.88131291682493E-324	518.8367016	259.4179819	99.86569176	0	0	0	0	0	0	0
5:59:44	-47.81516304	2206.270177	4.06486617	3.592737155	10.90295232	1.016737834	1.152384025	51.76491083	1001.336346	29.1	2196.258914	9.88131291682493E-324	518.8367016	259.4179819	99.86569176	0	0	0	0	0	0	0
5:59:44	-47.81516304	2206.270177	4.06486617	3.592737155	10.90295232	1.016737834	1.152384025	51.76491083	1001.336346	29.1	2196.258914	9.88131291682493E-324	518.8367016	259.4179819	99.86569176	0	0	0	0	0	0	0
5:59:44	-47.81516304	2206.270177	4.06486617	3.592737155	10.90295232	1.016737834	1.152384025	51.76491083	1001.336346	29.1	2196.258914	9.88131291682493E-324	518.8367016	259.4179819	99.86569176	0	0	0	0	0	0	0
5:59:44	-47.81516304	2206.270177	4.06486617	3.592737155	10.90295232	1.016737834	1.152384025	51.76491083	1001.336346	29.1	2196.258914	9.88131291682493E-324	518.8367016	259.4179819	99.86569176	0	0	0	0	0	0	0
5:59:44	-47.81516304	2206.270177	4.06486617	3.592737155	10.90295232	1.016737834	1.152384025	51.76491083	1001.336346	29.1	2196.258914	9.88131291682493E-324	518.8367016	259.4179819	99.86569176	0	0	0	0	0	0	0
5:59:44	-47.81516304	2206.270177	4.06486617	3.592737155	10.90295232	1.016737834	1.152384025	51.76491083	1001.336346	29.1	2196.258914	9.88131291682493E-324	518.8367016	259.4179819	99.86569176	0	0	0	0	0	0	0
5:59:44	-47.81516304	2206.270177	4.06486617	3.592737155	10.90295232	1.016737834	1.152384025	51.76491083	1001.336346	29.1	2196.258914	9.88131291682493E-324	518.8367016	259.4179819	99.86569176	0	0	0	0	0	0	0
5:59:44	-47.81516304	2206.270177	4.06486617	3.592737155	10.90295232	1.016737834	1.152384025	51.76491083	1001.336346	29.1	2196.258914	9.88131291682493E-324	518.8367016	259.4179819	99.86569176	0	0	0	0	0	0	0
5:59:44	-225.8832995	2187.029691	3.886771479	3.741553423	10.81349559	0.927497771	1.079540621	51.87963434	1001.030201	29.1	2180.627044	9.88131291682493E-324	519.6322872	259.8157107	99.86633018	0	0	0	0	0	0	0
5:59:44	-225.8832995	2187.029691	3.886771479	3.741553423	10.81349559	0.927497771	1.079540621	51.87963434	1001.030201	29.1	2180.627044	9.88131291682493E-324	519.6322872	259.8157107	99.86633018	0	0	0	0	0	0	0
5:59:44	-225.8832995	2187.029691	3.886771479	3.741553423	10.81349559	0.927497771	1.079540621	51.87963434	1001.030201	29.1	2180.627044	9.88131291682493E-324	519.6322872	259.8157107	99.86633018	0	0	0	0	0	0	0
5:59:44	-225.8832995	2187.029691	3.886771479	3.741553423	10.81349559	0.927497771	1.079540621	51.87963434	1001.030201	29.1	2180.627044	9.88131291682493E-324	519.6322872	259.8157107	99.86633018	0	0	0	0	0	0	0
5:59:44	-225.8832995	2187.029691	3.886771479	3.741553423	10.81349559	0.927497771	1.079540621	51.87963434	1001.030201	29.1	2180.627044	9.88131291682493E-324	519.6322872	259.8157107	99.86633018	0	0	0	0	0	0	0
5:59:45	-225.8832995	2187.029691	3.886771479	3.741553423	10.81349559	0.927497771	1.079540621	51.87963434	1001.030201	29.1	2180.627044	9.88131291682493E-324	519.6322872	259.8157107	99.86633018	0	0	0	0	0	0	0
5:59:45	-225.8832995	2187.029691	3.886771479	3.741553423	10.81349559	0.927497771	1.079540621	51.87963434	1001.030201	29.1	2180.627044	9.88131291682493E-324	519.6322872	259.8157107	99.86633018	0	0	0	0	0	0	0
5:59:45	-225.8832995	2187.029691	3.886771479	3.741553423	10.81349559	0.927497771	1.079540621	51.87963434	1001.030201	29.1	2180.627044	9.88131291682493E-324	519.6322872	259.8157107	99.86633018	0	0	0	0	0	0	0
5:59:45	-278.5029373	2174.554978	3.817362997	3.739059353	10.75127774	0.868598859	1.009132798	51.93837278	1002.113951	29.1	2170.937591	9.88131291682493E-324	520.0396271	260.0193479	99.86665705	0	0	0	0	0	0	0
5:59:45	-278.5029373	2174.554978	3.817362997	3.739059353	10.75127774	0.868598859	1.009132798	51.93837278	1002.113951	29.1	2170.937591	9.88131291682493E-324	520.0396271	260.0193479	99.86665705	0	0	0	0	0	0	0
5:59:45	-278.5029373	2174.554978	3.817362997	3.739059353	10.75127774	0.868598859	1.009132798	51.93837278	1002.113951	29.1	2170.937591	9.88131291682493E-324	520.0396271	260.0193479	99.86665705	0	0	0	0	0	0	0
5:59:45	-278.5029373	2174.554978	3.817362997	3.739059353	10.75127774	0.868598859	1.009132798	51.93837278	1002.113951	29.1	2170.937591	9.88131291682493E-324	520.0396271	260.0193479	99.86665705	0	0	0	0	0	0	0
5:59:45	-278.5029373	2174.554978	3.817362997	3.739059353	10.75127774	0.868598859	1.009132798	51.93837278	1002.113951	29.1	2170.937591	9.88131291682493E-324	520.0396271	260.0193479	99.86665705	0	0	0	0	0	0	0
5:59:45	-278.5029373	2174.554978	3.817362997	3.739059353	10.75127774	0.868598859	1.009132798	51.93837278	1002.113951	29.1	2170.937591	9.88131291682493E-324	520.0396271	260.0193479	99.86665705	0	0	0	0	0	0	0
5:59:45	-278.5029373	2174.554978	3.817362997	3.739059353	10.75127774	0.868598859	1.009132798	51.93837278	1002.113951	29.1	2170.937591	9.88131291682493E-324	520.0396271	260.0193479	99.86665705	0	0	0	0	0	0	0
5:59:45	-278.5029373	2174.554978	3.817362997	3.739059353	10.75127774	0.868598859	1.009132798	51.93837278	1002.113951	29.1	2170.937591	9.88131291682493E-324	520.0396271	260.0193479	99.86665705	0	0	0	0	0	0	0
5:59:45	-197.5492079	2165.050725	3.793849855	3.464886389	10.7000862	0.822786616	0.945955993	51.87084687	1002.668831	29.1	2160.980678	9.88131291682493E-324	520.2481851	260.1236101	99.86682441	0	0	0	0	0	0	0
5:59:45	-197.5492079	2165.050725	3.793849855	3.464886389	10.7000862	0.822786616	0.945955993	51.87084687	1002.668831	29.1	2160.980678	9.88131291682493E-324	520.2481851	260.1236101	99.86682441	0	0	0	0	0	0	0
5:59:45	-197.5492079	2165.050725	3.793849855	3.464886389	10.7000862	0.822786616	0.945955993	51.87084687	1002.668831	29.1	2160.980678	9.88131291682493E-324	520.2481851	260.1236101	99.86682441	0	0	0	0	0	0	0
5:59:45	-197.5492079	2165.050725	3.793849855	3.464886389	10.7000862	0.822786616	0.945955993	51.87084687	1002.668831	29.1	2160.980678	9.88131291682493E-324	520.2481851	260.1236101	99.86682441	0	0	0	0	0	0	0
5:59:45	-197.5492079	2165.050725	3.793849855	3.464886389	10.7000862	0.822786616	0.945955993	51.87084687	1002.668831	29.1	2160.980678	9.88131291682493E-324	520.2481851	260.1236101	99.86682441	0	0	0	0	0	0	0
5:59:45	-197.5492079	2165.050725	3.793849855	3.464886389	10.7000862	0.822786616	0.945955993	51.87084687	1002.668831	29.1	2160.980678	9.88131291682493E-324	520.2481851	260.1236101	99.86682441	0	0	0	0	0	0	0
5:59:45	-197.5492079	2165.050725	3.793849855	3.464886389	10.7000862	0.822786616	0.945955993	51.87084687	1002.668831	29.1	2160.980678	9.88131291682493E-324	520.2481851	260.1236101	99.86682441	0	0	0	0	0	0	0
5:59:45	-60.95427445	2159.934283	3.692243126	3.220213831	10.66686014	0.798090747	0.893057468	51.83627359	1002.952929	29.1	2155.392363	9.88131291682493E-324	520.3549667	260.1769924	99.8669101	0	0	0	0	0	0	0
5:59:45	-60.95427445	2159.934283	3.692243126	3.220213831	10.66686014	0.798090747	0.893057468	51.83627359	1002.952929	29.1	2155.392363	9.88131291682493E-324	520.3549667	260.1769924	99.8669101	0	0	0	0	0	0	0
5:59:45	-60.95427445	2159.934283	3.692243126	3.220213831	10.66686014	0.798090747	0.893057468	51.83627359	1002.952929	29.1	2155.392363	9.88131291682493E-324	520.3549667	260.1769924	99.8669101	0	0	0	0	0	0	0
5:59:45	-60.95427445	2159.934283	3.692243126	3.220213831	10.66686014	0.798090747	0.893057468	51.83627359	1002.952929	29.1	2155.392363	9.88131291682493E-324	520.3549667	260.1769924	99.8669101	0	0	0	0	0	0	0
5:59:45	-60.95427445	2159.934283	3.692243126	3.220213831	10.66686014	0.798090747	0.893057468	51.83627359	1002.952929	29.1	2155.392363	9.88131291682493E-324	520.3549667	260.1769924	99.8669101	0	0	0	0	0	0	0
5:59:45	-60.95427445	2159.934283	3.692243126	3.220213831	10.66686014	0.798090747	0.893057468	51.83627359	1002.952929	29.1	2155.392363	9.88131291682493E-324	520.3549667	260.1769924	99.8669101	0	0	0	0	0	0	0
5:59:45	-60.95427445	2159.934283	3.692243126	3.220213831	10.66686014	0.798090747	0.893057468	51.83627359	1002.952929	29.1	2155.392363	9.88131291682493E-324	520.3549667	260.1769924	99.8669101	0	0	0	0	0	0	0
5:59:45	-60.95427445	2159.934283	3.692243126	3.220213831	10.66686014	0.798090747	0.893057468	51.83627359	1002.952929	29.1	2155.392363	9.88131291682493E-324	520.3549667	260.1769924	99.8669101	0	0	0	0	0	0	0
5:59:45	-60.95427445	2159.934283	3.692243126	3.220213831	10.66686014	0.798090747	0.893057468	51.83627359	1002.952929	29.1	2155.392363	9.88131291682493E-324	520.3549667	260.1769924	99.8669101	0	0	0	0	0	0	0
5:59:45	-60.95427445	2159.934283	3.692243126	3.220213831	10.66686014	0.798090747	0.893057468	51.83627359	1002.952929	29.1	2155.392363	9.88131291682493E-324	520.3549667	260.1769924	99.8669101	0	0	0	0	0	0	0
5:59:45	47.73333148	2156.140457	3.55252448	3.168221481	10.64722439	0.584630463	0.837757424	51.81857208	1003.098388	29.1	2150.844634	9.88131291682493E-324	520.409639	260.2043241	99.86695397	0	0	0	0	0	0	0
5:59:45	47.73333148	2156.140457	3.55252448	3.168221481	10.64722439	0.584630463	0.837757424	51.81857208	1003.098388	29.1	2150.844634	9.88131291682493E-324	520.409639	260.2043241	99.86695397	0	0	0	0	0	0	0
5:59:45	47.73333148	2156.140457	3.55252448	3.168221481	10.64722439	0.584630463	0.837757424	51.81857208	1003.098388	29.1	2150.844634	9.88131291682493E-324	520.409639	260.2043241	99.86695397	0	0	0	0	0	0	0
5:59:45	47.73333148	2156.140457	3.55252448	3.168221481	10.64722439	0.584630463	0.837757424	51.81857208	1003.098388	29.1	2150.844634	9.88131291682493E-324	520.409639	260.2043241	99.86695397	0	0	0	0	0	0	0
5:59:46	47.73333148	2156.140457	3.55252448	3.168221481	10.64722439	0.584630463	0.837757424	51.81857208	1003.098388	29.1	2150.844634	9.88131291682493E-324	520.409639	260.2043241	99.86695397	0	0	0	0	0	0	0
5:59:46	47.73333148	2156.140457	3.55252448	3.168221481	10.64722439	0.584630463	0.837757424	51.81857208	1003.098388	29.1	2150.844634	9.88131291682493E-324	520.409639	260.2043241	99.86695397	0	0	0	0	0	0	0
5:59:46	47.73333148	2156.140457	3.55252448	3.168221481	10.64722439	0.584630463	0.837757424	51.81857208	1003.098388	29.1	2150.844634	9.88131291682493E-324	520.409639	260.2043241	99.86695397	0	0	0	0	0	0	0
5:59:46	47.73333148	2156.140457	3.55252448	3.168221481	10.64722439	0.584630463	0.837757424	51.81857208	1003.098388	29.1	2150.844634	9.88131291682493E-324	520.409639	260.2043241	99.86695397	0	0	0	0	0	0	0
5:59:46	204.2065457	2165.622146	2.710764534	2.509761398	10.74873889	-0.875653203	0.360035801	51.74950891	1003.411495	29.1	2148.354845	9.88131291682493E-324	519.8986312	259.9489179	99.86657643	0	0	0	0	0	0	0
5:59:46	204.2065457	2165.622146	2.710764534	2.509761398	10.74873889	-0.875653203	0.360035801	51.74950891	1003.411495	29.1	2148.354845	9.88131291682493E-324	519.8986312	259.9489179	99.86657643	0	0	0	0	0	0	0
5:59:46	204.2065457	2165.622146	2.710764534	2.509761398	10.74873889	-0.875653203	0.360035801	51.74950891	1003.411495	29.1	2148.354845	9.88131291682493E-324	519.8986312	259.9489179	99.86657643	0	0	0	0	0	0	0
5:59:46	204.2065457	2165.622146	2.710764534	2.509761398	10.74873889	-0.875653203	0.360035801	51.74950891	1003.411495	29.1	2148.354845	9.88131291682493E-324	519.8986312	259.9489179	99.86657643	0	0	0	0	0	0	0
5:59:46	204.2065457	2165.622146	2.710764534	2.509761398	10.74873889	-0.875653203	0.360035801	51.74950891	1003.411495	29.1	2148.354845	9.88131291682493E-324	519.8986312	259.9489179	99.86657643	0	0	0	0	0	0	0
5:59:46	204.2065457	2165.622146	2.710764534	2.509761398	10.74873889	-0.875653203	0.360035801	51.74950891	1003.411495	29.1	2148.354845	9.88131291682493E-324	519.8986312	259.9489179	99.86657643	0	0	0	0	0	0	0
5:59:46	204.2065457	2165.622146	2.710764534	2.509761398	10.74873889	-0.875653203	0.360035801	51.74950891	1003.411495	29.1	2148.354845	9.88131291682493E-324	519.8986312	259.9489179	99.86657643	0	0	0	0	0	0	0
5:59:46	204.2065457	2165.622146	2.710764534	2.509761398	10.74873889	-0.875653203	0.360035801	51.74950891	1003.411495	29.1	2148.354845	9.88131291682493E-324	519.8986312	259.9489179	99.86657643	0	0	0	0	0	0	0
5:59:46	204.2065457	2165.622146	2.710764534	2.509761398	10.74873889	-0.875653203	0.360035801	51.74950891	1003.411495	29.1	2148.354845	9.88131291682493E-324	519.8986312	259.9489179	99.86657643	0	0	0	0	0	0	0
5:59:46	347.3114634	2201.829611	1.753799441	1.579501836	11.02285031	-2.69524644	-0.57775767	51.62774856	1003.571805	29.1	2147.826024	9.88131291682493E-324	518.8608352	259.430214	99.86580713	0	0	0	0	0	0	0
5:59:46	347.3114634	2201.829611	1.753799441	1.579501836	11.02285031	-2.69524644	-0.57775767	51.62774856	1003.571805	29.1	2147.826024	9.88131291682493E-324	518.8608352	259.430214	99.86580713	0	0	0	0	0	0	0
5:59:46	347.3114634	2201.829611	1.753799441	1.579501836	11.02285031	-2.69524644	-0.57775767	51.62774856	1003.571805	29.1	2147.826024	9.88131291682493E-324	518.8608352	259.430214	99.86580713	0	0	0	0	0	0	0
5:59:46	347.3114634	2201.829611	1.753799441	1.579501836	11.02285031	-2.69524644	-0.57775767	51.62774856	1003.571805	29.1	2147.826024	9.88131291682493E-324	518.8608352	259.430214	99.86580713	0	0	0	0	0	0	0
5:59:46	347.3114634	2201.829611	1.753799441	1.579501836	11.02285031	-2.69524644	-0.57775767	51.62774856	1003.571805	29.1	2147.826024	9.88131291682493E-324	518.8608352	259.430214	99.86580713	0	0	0	0	0	0	0
5:59:46	347.3114634	2201.829611	1.753799441	1.579501836	11.02285031	-2.69524644	-0.57775767	51.62774856	1003.571805	29.1	2147.826024	9.88131291682493E-324	518.8608352	259.430214	99.86580713	0	0	0	0	0	0	0
5:59:46	347.3114634	2201.829611	1.753799441	1.579501836	11.02285031	-2.69524644	-0.57775767	51.62774856	1003.571805	29.1	2147.826024	9.88131291682493E-324	518.8608352	259.430214	99.86580713	0	0	0	0	0	0	0
5:59:46	347.3114634	2201.829611	1.753799441	1.579501836	11.02285031	-2.69524644	-0.57775767	51.62774856	1003.571805	29.1	2147.826024	9.88131291682493E-324	518.8608352	259.430214	99.86580713	0	0	0	0	0	0	0
5:59:46	445.3957573	2268.764577	0.873729314	0.69130494	11.46825936	-4.564686177	-1.872083927	51.56540726	1003.653884	29.1	2149.322949	9.88131291682493E-324	518.3294836	259.1646376	99.86541325	0	0	0	0	0	0	0
5:59:46	445.3957573	2268.764577	0.873729314	0.69130494	11.46825936	-4.564686177	-1.872083927	51.56540726	1003.653884	29.1	2149.322949	9.88131291682493E-324	518.3294836	259.1646376	99.86541325	0	0	0	0	0	0	0
5:59:46	445.3957573	2268.764577	0.873729314	0.69130494	11.46825936	-4.564686177	-1.872083927	51.56540726	1003.653884	29.1	2149.322949	9.88131291682493E-324	518.3294836	259.1646376	99.86541325	0	0	0	0	0	0	0
5:59:46	445.3957573	2268.764577	0.873729314	0.69130494	11.46825936	-4.564686177	-1.872083927	51.56540726	1003.653884	29.1	2149.322949	9.88131291682493E-324	518.3294836	259.1646376	99.86541325	0	0	0	0	0	0	0
5:59:46	445.3957573	2268.764577	0.873729314	0.69130494	11.46825936	-4.564686177	-1.872083927	51.56540726	1003.653884	29.1	2149.322949	9.88131291682493E-324	518.3294836	259.1646376	99.86541325	0	0	0	0	0	0	0
5:59:46	445.3957573	2268.764577	0.873729314	0.69130494	11.46825936	-4.564686177	-1.872083927	51.56540726	1003.653884	29.1	2149.322949	9.88131291682493E-324	518.3294836	259.1646376	99.86541325	0	0	0	0	0	0	0
5:59:46	445.3957573	2268.764577	0.873729314	0.69130494	11.46825936	-4.564686177	-1.872083927	51.56540726	1003.653884	29.1	2149.322949	9.88131291682493E-324	518.3294836	259.1646376	99.86541325	0	0	0	0	0	0	0
5:59:46	445.3957573	2268.764577	0.873729314	0.69130494	11.46825936	-4.564686177	-1.872083927	51.56540726	1003.653884	29.1	2149.322949	9.88131291682493E-324	518.3294836	259.1646376	99.86541325	0	0	0	0	0	0	0
5:59:46	445.3957573	2268.764577	0.873729314	0.69130494	11.46825936	-4.564686177	-1.872083927	51.56540726	1003.653884	29.1	2149.322949	9.88131291682493E-324	518.3294836	259.1646376	99.86541325	0	0	0	0	0	0	0
5:59:46	395.0585637	2361.010839	0.038517409	-0.103787871	12.06663679	-6.263895323	-3.358866971	51.53348852	1003.695909	29.1	2153.184422	9.88131291682493E-324	518.0574316	259.0286624	99.86521159	0	0	0	0	0	0	0
5:59:46	395.0585637	2361.010839	0.038517409	-0.103787871	12.06663679	-6.263895323	-3.358866971	51.53348852	1003.695909	29.1	2153.184422	9.88131291682493E-324	518.0574316	259.0286624	99.86521159	0	0	0	0	0	0	0
5:59:46	395.0585637	2361.010839	0.038517409	-0.103787871	12.06663679	-6.263895323	-3.358866971	51.53348852	1003.695909	29.1	2153.184422	9.88131291682493E-324	518.0574316	259.0286624	99.86521159	0	0	0	0	0	0	0
5:59:47	395.0585637	2361.010839	0.038517409	-0.103787871	12.06663679	-6.263895323	-3.358866971	51.53348852	1003.695909	29.1	2153.184422	9.88131291682493E-324	518.0574316	259.0286624	99.86521159	0	0	0	0	0	0	0
5:59:47	395.0585637	2361.010839	0.038517409	-0.103787871	12.06663679	-6.263895323	-3.358866971	51.53348852	1003.695909	29.1	2153.184422	9.88131291682493E-324	518.0574316	259.0286624	99.86521159	0	0	0	0	0	0	0
5:59:47	395.0585637	2361.010839	0.038517409	-0.103787871	12.06663679	-6.263895323	-3.358866971	51.53348852	1003.695909	29.1	2153.184422	9.88131291682493E-324	518.0574316	259.0286624	99.86521159	0	0	0	0	0	0	0
5:59:47	395.0585637	2361.010839	0.038517409	-0.103787871	12.06663679	-6.263895323	-3.358866971	51.53348852	1003.695909	29.1	2153.184422	9.88131291682493E-324	518.0574316	259.0286624	99.86521159	0	0	0	0	0	0	0
5:59:47	395.0585637	2361.010839	0.038517409	-0.103787871	12.06663679	-6.263895323	-3.358866971	51.53348852	1003.695909	29.1	2153.184422	9.88131291682493E-324	518.0574316	259.0286624	99.86521159	0	0	0	0	0	0	0
5:59:47	491.8546246	2474.007998	-0.572575087	-0.63911539	12.74835804	-7.524954405	-4.839579889	51.66354612	1000.868481	29.1	2159.797264	9.88131291682493E-324	517.918141	258.9590432	99.86510833	0	0	0	0	0	0	0
5:59:47	491.8546246	2474.007998	-0.572575087	-0.63911539	12.74835804	-7.524954405	-4.839579889	51.66354612	1000.868481	29.1	2159.797264	9.88131291682493E-324	517.918141	258.9590432	99.86510833	0	0	0	0	0	0	0
5:59:47	491.8546246	2474.007998	-0.572575087	-0.63911539	12.74835804	-7.524954405	-4.839579889	51.66354612	1000.868481	29.1	2159.797264	9.88131291682493E-324	517.918141	258.9590432	99.86510833	0	0	0	0	0	0	0
5:59:47	491.8546246	2474.007998	-0.572575087	-0.63911539	12.74835804	-7.524954405	-4.839579889	51.66354612	1000.868481	29.1	2159.797264	9.88131291682493E-324	517.918141	258.9590432	99.86510833	0	0	0	0	0	0	0
5:59:47	491.8546246	2474.007998	-0.572575087	-0.63911539	12.74835804	-7.524954405	-4.839579889	51.66354612	1000.868481	29.1	2159.797264	9.88131291682493E-324	517.918141	258.9590432	99.86510833	0	0	0	0	0	0	0
5:59:47	491.8546246	2474.007998	-0.572575087	-0.63911539	12.74835804	-7.524954405	-4.839579889	51.66354612	1000.868481	29.1	2159.797264	9.88131291682493E-324	517.918141	258.9590432	99.86510833	0	0	0	0	0	0	0
5:59:47	491.8546246	2474.007998	-0.572575087	-0.63911539	12.74835804	-7.524954405	-4.839579889	51.66354612	1000.868481	29.1	2159.797264	9.88131291682493E-324	517.918141	258.9590432	99.86510833	0	0	0	0	0	0	0
5:59:47	491.8546246	2474.007998	-0.572575087	-0.63911539	12.74835804	-7.524954405	-4.839579889	51.66354612	1000.868481	29.1	2159.797264	9.88131291682493E-324	517.918141	258.9590432	99.86510833	0	0	0	0	0	0	0
5:59:47	552.2714078	2596.040511	0.206801556	0.24315692	13.38564732	-7.312888655	-5.959224903	51.73013561	999.4208384	29.1	2169.384863	9.88131291682493E-324	517.8468242	258.9233981	99.86505547	0	0	0	0	0	0	0
5:59:47	552.2714078	2596.040511	0.206801556	0.24315692	13.38564732	-7.312888655	-5.959224903	51.73013561	999.4208384	29.1	2169.384863	9.88131291682493E-324	517.8468242	258.9233981	99.86505547	0	0	0	0	0	0	0
5:59:47	552.2714078	2596.040511	0.206801556	0.24315692	13.38564732	-7.312888655	-5.959224903	51.73013561	999.4208384	29.1	2169.384863	9.88131291682493E-324	517.8468242	258.9233981	99.86505547	0	0	0	0	0	0	0
5:59:47	552.2714078	2596.040511	0.206801556	0.24315692	13.38564732	-7.312888655	-5.959224903	51.73013561	999.4208384	29.1	2169.384863	9.88131291682493E-324	517.8468242	258.9233981	99.86505547	0	0	0	0	0	0	0
5:59:47	552.2714078	2596.040511	0.206801556	0.24315692	13.38564732	-7.312888655	-5.959224903	51.73013561	999.4208384	29.1	2169.384863	9.88131291682493E-324	517.8468242	258.9233981	99.86505547	0	0	0	0	0	0	0
5:59:47	552.2714078	2596.040511	0.206801556	0.24315692	13.38564732	-7.312888655	-5.959224903	51.73013561	999.4208384	29.1	2169.384863	9.88131291682493E-324	517.8468242	258.9233981	99.86505547	0	0	0	0	0	0	0
5:59:47	552.2714078	2596.040511	0.206801556	0.24315692	13.38564732	-7.312888655	-5.959224903	51.73013561	999.4208384	29.1	2169.384863	9.88131291682493E-324	517.8468242	258.9233981	99.86505547	0	0	0	0	0	0	0
5:59:47	552.2714078	2596.040511	0.206801556	0.24315692	13.38564732	-7.312888655	-5.959224903	51.73013561	999.4208384	29.1	2169.384863	9.88131291682493E-324	517.8468242	258.9233981	99.86505547	0	0	0	0	0	0	0
5:59:47	350.0198248	2679.347078	1.695034396	1.848824343	13.75695543	-5.761710992	-6.19144315	51.76422943	998.6796453	29.1	2181.508594	9.88131291682493E-324	517.81031	258.9051478	99.8650284	0	0	0	0	0	0	0
5:59:47	350.0198248	2679.347078	1.695034396	1.848824343	13.75695543	-5.761710992	-6.19144315	51.76422943	998.6796453	29.1	2181.508594	9.88131291682493E-324	517.81031	258.9051478	99.8650284	0	0	0	0	0	0	0
5:59:47	350.0198248	2679.347078	1.695034396	1.848824343	13.75695543	-5.761710992	-6.19144315	51.76422943	998.6796453	29.1	2181.508594	9.88131291682493E-324	517.81031	258.9051478	99.8650284	0	0	0	0	0	0	0
5:59:47	350.0198248	2679.347078	1.695034396	1.848824343	13.75695543	-5.761710992	-6.19144315	51.76422943	998.6796453	29.1	2181.508594	9.88131291682493E-324	517.81031	258.9051478	99.8650284	0	0	0	0	0	0	0
5:59:47	350.0198248	2679.347078	1.695034396	1.848824343	13.75695543	-5.761710992	-6.19144315	51.76422943	998.6796453	29.1	2181.508594	9.88131291682493E-324	517.81031	258.9051478	99.8650284	0	0	0	0	0	0	0
5:59:47	350.0198248	2679.347078	1.695034396	1.848824343	13.75695543	-5.761710992	-6.19144315	51.76422943	998.6796453	29.1	2181.508594	9.88131291682493E-324	517.81031	258.9051478	99.8650284	0	0	0	0	0	0	0
5:59:47	350.0198248	2679.347078	1.695034396	1.848824343	13.75695543	-5.761710992	-6.19144315	51.76422943	998.6796453	29.1	2181.508594	9.88131291682493E-324	517.81031	258.9051478	99.8650284	0	0	0	0	0	0	0
5:59:47	350.0198248	2679.347078	1.695034396	1.848824343	13.75695543	-5.761710992	-6.19144315	51.76422943	998.6796453	29.1	2181.508594	9.88131291682493E-324	517.81031	258.9051478	99.8650284	0	0	0	0	0	0	0
5:59:47	350.0198248	2679.347078	1.695034396	1.848824343	13.75695543	-5.761710992	-6.19144315	51.76422943	998.6796453	29.1	2181.508594	9.88131291682493E-324	517.81031	258.9051478	99.8650284	0	0	0	0	0	0	0
5:59:47	113.4398303	2709.249344	3.146545611	2.932902064	13.81749718	-3.735020028	-5.572010893	51.78168547	998.3001544	29.1	2194.756296	9.88131291682493E-324	517.7916147	258.8958037	99.86501454	0	0	0	0	0	0	0
5:59:47	113.4398303	2709.249344	3.146545611	2.932902064	13.81749718	-3.735020028	-5.572010893	51.78168547	998.3001544	29.1	2194.756296	9.88131291682493E-324	517.7916147	258.8958037	99.86501454	0	0	0	0	0	0	0
5:59:48	113.4398303	2709.249344	3.146545611	2.932902064	13.81749718	-3.735020028	-5.572010893	51.78168547	998.3001544	29.1	2194.756296	9.88131291682493E-324	517.7916147	258.8958037	99.86501454	0	0	0	0	0	0	0
5:59:48	113.4398303	2709.249344	3.146545611	2.932902064	13.81749718	-3.735020028	-5.572010893	51.78168547	998.3001544	29.1	2194.756296	9.88131291682493E-324	517.7916147	258.8958037	99.86501454	0	0	0	0	0	0	0
5:59:48	113.4398303	2709.249344	3.146545611	2.932902064	13.81749718	-3.735020028	-5.572010893	51.78168547	998.3001544	29.1	2194.756296	9.88131291682493E-324	517.7916147	258.8958037	99.86501454	0	0	0	0	0	0	0
5:59:48	113.4398303	2709.249344	3.146545611	2.932902064	13.81749718	-3.735020028	-5.572010893	51.78168547	998.3001544	29.1	2194.756296	9.88131291682493E-324	517.7916147	258.8958037	99.86501454	0	0	0	0	0	0	0
5:59:48	113.4398303	2709.249344	3.146545611	2.932902064	13.81749718	-3.735020028	-5.572010893	51.78168547	998.3001544	29.1	2194.756296	9.88131291682493E-324	517.7916147	258.8958037	99.86501454	0	0	0	0	0	0	0
5:59:48	113.4398303	2709.249344	3.146545611	2.932902064	13.81749718	-3.735020028	-5.572010893	51.78168547	998.3001544	29.1	2194.756296	9.88131291682493E-324	517.7916147	258.8958037	99.86501454	0	0	0	0	0	0	0
5:59:48	72.43560911	2692.335872	4.353199353	4.013573857	13.63227056	-1.694962254	-4.370701577	51.64422296	999.688439	29.1	2207.774592	9.88131291682493E-324	517.0402827	258.5201395	99.86451944	0	0	0	0	0	0	0
5:59:48	72.43560911	2692.335872	4.353199353	4.013573857	13.63227056	-1.694962254	-4.370701577	51.64422296	999.688439	29.1	2207.774592	9.88131291682493E-324	517.0402827	258.5201395	99.86451944	0	0	0	0	0	0	0
5:59:48	72.43560911	2692.335872	4.353199353	4.013573857	13.63227056	-1.694962254	-4.370701577	51.64422296	999.688439	29.1	2207.774592	9.88131291682493E-324	517.0402827	258.5201395	99.86451944	0	0	0	0	0	0	0
5:59:48	72.43560911	2692.335872	4.353199353	4.013573857	13.63227056	-1.694962254	-4.370701577	51.64422296	999.688439	29.1	2207.774592	9.88131291682493E-324	517.0402827	258.5201395	99.86451944	0	0	0	0	0	0	0
5:59:48	72.43560911	2692.335872	4.353199353	4.013573857	13.63227056	-1.694962254	-4.370701577	51.64422296	999.688439	29.1	2207.774592	9.88131291682493E-324	517.0402827	258.5201395	99.86451944	0	0	0	0	0	0	0
5:59:48	72.43560911	2692.335872	4.353199353	4.013573857	13.63227056	-1.694962254	-4.370701577	51.64422296	999.688439	29.1	2207.774592	9.88131291682493E-324	517.0402827	258.5201395	99.86451944	0	0	0	0	0	0	0
5:59:48	72.43560911	2692.335872	4.353199353	4.013573857	13.63227056	-1.694962254	-4.370701577	51.64422296	999.688439	29.1	2207.774592	9.88131291682493E-324	517.0402827	258.5201395	99.86451944	0	0	0	0	0	0	0
5:59:48	72.43560911	2692.335872	4.353199353	4.013573857	13.63227056	-1.694962254	-4.370701577	51.64422296	999.688439	29.1	2207.774592	9.88131291682493E-324	517.0402827	258.5201395	99.86451944	0	0	0	0	0	0	0
5:59:48	-182.1560081	2640.821398	5.376326069	4.896509815	13.27191452	0.074947326	-2.883175208	51.57384216	1000.399241	29.1	2219.564111	9.88131291682493E-324	516.6556008	258.3277994	99.86426596	0	0	0	0	0	0	0
5:59:48	-182.1560081	2640.821398	5.376326069	4.896509815	13.27191452	0.074947326	-2.883175208	51.57384216	1000.399241	29.1	2219.564111	9.88131291682493E-324	516.6556008	258.3277994	99.86426596	0	0	0	0	0	0	0
5:59:48	-182.1560081	2640.821398	5.376326069	4.896509815	13.27191452	0.074947326	-2.883175208	51.57384216	1000.399241	29.1	2219.564111	9.88131291682493E-324	516.6556008	258.3277994	99.86426596	0	0	0	0	0	0	0
5:59:48	-182.1560081	2640.821398	5.376326069	4.896509815	13.27191452	0.074947326	-2.883175208	51.57384216	1000.399241	29.1	2219.564111	9.88131291682493E-324	516.6556008	258.3277994	99.86426596	0	0	0	0	0	0	0
5:59:48	-182.1560081	2640.821398	5.376326069	4.896509815	13.27191452	0.074947326	-2.883175208	51.57384216	1000.399241	29.1	2219.564111	9.88131291682493E-324	516.6556008	258.3277994	99.86426596	0	0	0	0	0	0	0
5:59:48	-182.1560081	2640.821398	5.376326069	4.896509815	13.27191452	0.074947326	-2.883175208	51.57384216	1000.399241	29.1	2219.564111	9.88131291682493E-324	516.6556008	258.3277994	99.86426596	0	0	0	0	0	0	0
5:59:48	-182.1560081	2640.821398	5.376326069	4.896509815	13.27191452	0.074947326	-2.883175208	51.57384216	1000.399241	29.1	2219.564111	9.88131291682493E-324	516.6556008	258.3277994	99.86426596	0	0	0	0	0	0	0
5:59:48	-182.1560081	2640.821398	5.376326069	4.896509815	13.27191452	0.074947326	-2.883175208	51.57384216	1000.399241	29.1	2219.564111	9.88131291682493E-324	516.6556008	258.3277994	99.86426596	0	0	0	0	0	0	0
5:59:48	-182.1560081	2640.821398	5.376326069	4.896509815	13.27191452	0.074947326	-2.883175208	51.57384216	1000.399241	29.1	2219.564111	9.88131291682493E-324	516.6556008	258.3277994	99.86426596	0	0	0	0	0	0	0
5:59:48	-204.4037482	2564.611044	5.788790947	5.320893025	12.80442024	1.220669031	-1.393945706	51.53780718	1000.763171	29.1	2229.387825	9.88131291682493E-324	516.4586436	258.2293213	99.86413617	0	0	0	0	0	0	0
5:59:48	-204.4037482	2564.611044	5.788790947	5.320893025	12.80442024	1.220669031	-1.393945706	51.53780718	1000.763171	29.1	2229.387825	9.88131291682493E-324	516.4586436	258.2293213	99.86413617	0	0	0	0	0	0	0
5:59:48	-204.4037482	2564.611044	5.788790947	5.320893025	12.80442024	1.220669031	-1.393945706	51.53780718	1000.763171	29.1	2229.387825	9.88131291682493E-324	516.4586436	258.2293213	99.86413617	0	0	0	0	0	0	0
5:59:48	-204.4037482	2564.611044	5.788790947	5.320893025	12.80442024	1.220669031	-1.393945706	51.53780718	1000.763171	29.1	2229.387825	9.88131291682493E-324	516.4586436	258.2293213	99.86413617	0	0	0	0	0	0	0
5:59:48	-204.4037482	2564.611044	5.788790947	5.320893025	12.80442024	1.220669031	-1.393945706	51.53780718	1000.763171	29.1	2229.387825	9.88131291682493E-324	516.4586436	258.2293213	99.86413617	0	0	0	0	0	0	0
5:59:48	-204.4037482	2564.611044	5.788790947	5.320893025	12.80442024	1.220669031	-1.393945706	51.53780718	1000.763171	29.1	2229.387825	9.88131291682493E-324	516.4586436	258.2293213	99.86413617	0	0	0	0	0	0	0
5:59:48	-204.4037482	2564.611044	5.788790947	5.320893025	12.80442024	1.220669031	-1.393945706	51.53780718	1000.763171	29.1	2229.387825	9.88131291682493E-324	516.4586436	258.2293213	99.86413617	0	0	0	0	0	0	0
5:59:48	-204.4037482	2564.611044	5.788790947	5.320893025	12.80442024	1.220669031	-1.393945706	51.53780718	1000.763171	29.1	2229.387825	9.88131291682493E-324	516.4586436	258.2293213	99.86413617	0	0	0	0	0	0	0
5:59:48	-313.2589751	2485.011927	5.715004965	5.518065229	12.36027116	1.604510544	-0.236252202	51.51935728	1000.949504	29.1	2236.921974	9.88131291682493E-324	516.3578015	258.1789005	99.86406972	0	0	0	0	0	0	0
5:59:49	-313.2589751	2485.011927	5.715004965	5.518065229	12.36027116	1.604510544	-0.236252202	51.51935728	1000.949504	29.1	2236.921974	9.88131291682493E-324	516.3578015	258.1789005	99.86406972	0	0	0	0	0	0	0
5:59:49	-313.2589751	2485.011927	5.715004965	5.518065229	12.36027116	1.604510544	-0.236252202	51.51935728	1000.949504	29.1	2236.921974	9.88131291682493E-324	516.3578015	258.1789005	99.86406972	0	0	0	0	0	0	0
5:59:49	-313.2589751	2485.011927	5.715004965	5.518065229	12.36027116	1.604510544	-0.236252202	51.51935728	1000.949504	29.1	2236.921974	9.88131291682493E-324	516.3578015	258.1789005	99.86406972	0	0	0	0	0	0	0
5:59:49	-313.2589751	2485.011927	5.715004965	5.518065229	12.36027116	1.604510544	-0.236252202	51.51935728	1000.949504	29.1	2236.921974	9.88131291682493E-324	516.3578015	258.1789005	99.86406972	0	0	0	0	0	0	0
5:59:49	-313.2589751	2485.011927	5.715004965	5.518065229	12.36027116	1.604510544	-0.236252202	51.51935728	1000.949504	29.1	2236.921974	9.88131291682493E-324	516.3578015	258.1789005	99.86406972	0	0	0	0	0	0	0
5:59:49	-313.2589751	2485.011927	5.715004965	5.518065229	12.36027116	1.604510544	-0.236252202	51.51935728	1000.949504	29.1	2236.921974	9.88131291682493E-324	516.3578015	258.1789005	99.86406972	0	0	0	0	0	0	0
5:59:49	-313.2589751	2485.011927	5.715004965	5.518065229	12.36027116	1.604510544	-0.236252202	51.51935728	1000.949504	29.1	2236.921974	9.88131291682493E-324	516.3578015	258.1789005	99.86406972	0	0	0	0	0	0	0
5:59:49	-368.3785632	2415.325986	5.394314542	4.921313397	11.98592283	1.656141398	0.525454873	51.46111093	1001.903786	29.1	2242.350211	9.88131291682493E-324	516.3061704	258.1530851	99.8640357	0	0	0	0	0	0	0
5:59:49	-368.3785632	2415.325986	5.394314542	4.921313397	11.98592283	1.656141398	0.525454873	51.46111093	1001.903786	29.1	2242.350211	9.88131291682493E-324	516.3061704	258.1530851	99.8640357	0	0	0	0	0	0	0
5:59:49	-368.3785632	2415.325986	5.394314542	4.921313397	11.98592283	1.656141398	0.525454873	51.46111093	1001.903786	29.1	2242.350211	9.88131291682493E-324	516.3061704	258.1530851	99.8640357	0	0	0	0	0	0	0
5:59:49	-368.3785632	2415.325986	5.394314542	4.921313397	11.98592283	1.656141398	0.525454873	51.46111093	1001.903786	29.1	2242.350211	9.88131291682493E-324	516.3061704	258.1530851	99.8640357	0	0	0	0	0	0	0
5:59:49	-368.3785632	2415.325986	5.394314542	4.921313397	11.98592283	1.656141398	0.525454873	51.46111093	1001.903786	29.1	2242.350211	9.88131291682493E-324	516.3061704	258.1530851	99.8640357	0	0	0	0	0	0	0
5:59:49	-368.3785632	2415.325986	5.394314542	4.921313397	11.98592283	1.656141398	0.525454873	51.46111093	1001.903786	29.1	2242.350211	9.88131291682493E-324	516.3061704	258.1530851	99.8640357	0	0	0	0	0	0	0
5:59:49	-368.3785632	2415.325986	5.394314542	4.921313397	11.98592283	1.656141398	0.525454873	51.46111093	1001.903786	29.1	2242.350211	9.88131291682493E-324	516.3061704	258.1530851	99.8640357	0	0	0	0	0	0	0
5:59:49	-368.3785632	2415.325986	5.394314542	4.921313397	11.98592283	1.656141398	0.525454873	51.46111093	1001.903786	29.1	2242.350211	9.88131291682493E-324	516.3061704	258.1530851	99.8640357	0	0	0	0	0	0	0
5:59:49	-368.3785632	2415.325986	5.394314542	4.921313397	11.98592283	1.656141398	0.525454873	51.46111093	1001.903786	29.1	2242.350211	9.88131291682493E-324	516.3061704	258.1530851	99.8640357	0	0	0	0	0	0	0
5:59:49	-399.0892724	2356.896905	5.126953046	4.690888459	11.67926449	1.569152396	0.965712895	51.43128879	1002.392378	29.1	2246.007132	9.88131291682493E-324	516.2797352	258.1398676	99.86401828	0	0	0	0	0	0	0
5:59:49	-399.0892724	2356.896905	5.126953046	4.690888459	11.67926449	1.569152396	0.965712895	51.43128879	1002.392378	29.1	2246.007132	9.88131291682493E-324	516.2797352	258.1398676	99.86401828	0	0	0	0	0	0	0
5:59:49	-399.0892724	2356.896905	5.126953046	4.690888459	11.67926449	1.569152396	0.965712895	51.43128879	1002.392378	29.1	2246.007132	9.88131291682493E-324	516.2797352	258.1398676	99.86401828	0	0	0	0	0	0	0
5:59:49	-399.0892724	2356.896905	5.126953046	4.690888459	11.67926449	1.569152396	0.965712895	51.43128879	1002.392378	29.1	2246.007132	9.88131291682493E-324	516.2797352	258.1398676	99.86401828	0	0	0	0	0	0	0
5:59:49	-399.0892724	2356.896905	5.126953046	4.690888459	11.67926449	1.569152396	0.965712895	51.43128879	1002.392378	29.1	2246.007132	9.88131291682493E-324	516.2797352	258.1398676	99.86401828	0	0	0	0	0	0	0
5:59:49	-399.0892724	2356.896905	5.126953046	4.690888459	11.67926449	1.569152396	0.965712895	51.43128879	1002.392378	29.1	2246.007132	9.88131291682493E-324	516.2797352	258.1398676	99.86401828	0	0	0	0	0	0	0
5:59:49	-399.0892724	2356.896905	5.126953046	4.690888459	11.67926449	1.569152396	0.965712895	51.43128879	1002.392378	29.1	2246.007132	9.88131291682493E-324	516.2797352	258.1398676	99.86401828	0	0	0	0	0	0	0
5:59:49	-399.0892724	2356.896905	5.126953046	4.690888459	11.67926449	1.569152396	0.965712895	51.43128879	1002.392378	29.1	2246.007132	9.88131291682493E-324	516.2797352	258.1398676	99.86401828	0	0	0	0	0	0	0
5:59:49	-140.1732515	2310.293495	4.787143959	4.336782891	11.42205542	1.441006027	1.180285002	51.41601986	1002.642538	29.1	2248.207852	9.88131291682493E-324	516.2662004	258.1331002	99.86400936	0	0	0	0	0	0	0
5:59:49	-140.1732515	2310.293495	4.787143959	4.336782891	11.42205542	1.441006027	1.180285002	51.41601986	1002.642538	29.1	2248.207852	9.88131291682493E-324	516.2662004	258.1331002	99.86400936	0	0	0	0	0	0	0
5:59:49	-140.1732515	2310.293495	4.787143959	4.336782891	11.42205542	1.441006027	1.180285002	51.41601986	1002.642538	29.1	2248.207852	9.88131291682493E-324	516.2662004	258.1331002	99.86400936	0	0	0	0	0	0	0
5:59:49	-140.1732515	2310.293495	4.787143959	4.336782891	11.42205542	1.441006027	1.180285002	51.41601986	1002.642538	29.1	2248.207852	9.88131291682493E-324	516.2662004	258.1331002	99.86400936	0	0	0	0	0	0	0
5:59:49	-140.1732515	2310.293495	4.787143959	4.336782891	11.42205542	1.441006027	1.180285002	51.41601986	1002.642538	29.1	2248.207852	9.88131291682493E-324	516.2662004	258.1331002	99.86400936	0	0	0	0	0	0	0
5:59:49	-140.1732515	2310.293495	4.787143959	4.336782891	11.42205542	1.441006027	1.180285002	51.41601986	1002.642538	29.1	2248.207852	9.88131291682493E-324	516.2662004	258.1331002	99.86400936	0	0	0	0	0	0	0
5:59:49	-140.1732515	2310.293495	4.787143959	4.336782891	11.42205542	1.441006027	1.180285002	51.41601986	1002.642538	29.1	2248.207852	9.88131291682493E-324	516.2662004	258.1331002	99.86400936	0	0	0	0	0	0	0
5:59:49	-140.1732515	2310.293495	4.787143959	4.336782891	11.42205542	1.441006027	1.180285002	51.41601986	1002.642538	29.1	2248.207852	9.88131291682493E-324	516.2662004	258.1331002	99.86400936	0	0	0	0	0	0	0
5:59:50	-140.1732515	2310.293495	4.787143959	4.336782891	11.42205542	1.441006027	1.180285002	51.41601986	1002.642538	29.1	2248.207852	9.88131291682493E-324	516.2662004	258.1331002	99.86400936	0	0	0	0	0	0	0
5:59:50	-105.5553687	2268.205134	4.527753707	4.43008084	11.21259637	1.284283086	1.247889921	51.40820217	1002.612219	29.1	2234.87338	9.88131291682493E-324	516.2592706	258.1296353	99.86400479	0	0	0	0	0	0	0
5:59:50	-105.5553687	2268.205134	4.527753707	4.43008084	11.21259637	1.284283086	1.247889921	51.40820217	1002.612219	29.1	2234.87338	9.88131291682493E-324	516.2592706	258.1296353	99.86400479	0	0	0	0	0	0	0
5:59:50	-105.5553687	2268.205134	4.527753707	4.43008084	11.21259637	1.284283086	1.247889921	51.40820217	1002.612219	29.1	2234.87338	9.88131291682493E-324	516.2592706	258.1296353	99.86400479	0	0	0	0	0	0	0
5:59:50	-105.5553687	2268.205134	4.527753707	4.43008084	11.21259637	1.284283086	1.247889921	51.40820217	1002.612219	29.1	2234.87338	9.88131291682493E-324	516.2592706	258.1296353	99.86400479	0	0	0	0	0	0	0
5:59:50	-105.5553687	2268.205134	4.527753707	4.43008084	11.21259637	1.284283086	1.247889921	51.40820217	1002.612219	29.1	2234.87338	9.88131291682493E-324	516.2592706	258.1296353	99.86400479	0	0	0	0	0	0	0
5:59:50	-105.5553687	2268.205134	4.527753707	4.43008084	11.21259637	1.284283086	1.247889921	51.40820217	1002.612219	29.1	2234.87338	9.88131291682493E-324	516.2592706	258.1296353	99.86400479	0	0	0	0	0	0	0
5:59:50	-105.5553687	2268.205134	4.527753707	4.43008084	11.21259637	1.284283086	1.247889921	51.40820217	1002.612219	29.1	2234.87338	9.88131291682493E-324	516.2592706	258.1296353	99.86400479	0	0	0	0	0	0	0
5:59:50	-105.5553687	2268.205134	4.527753707	4.43008084	11.21259637	1.284283086	1.247889921	51.40820217	1002.612219	29.1	2234.87338	9.88131291682493E-324	516.2592706	258.1296353	99.86400479	0	0	0	0	0	0	0
5:59:50	-274.5863728	2234.60138	4.265401898	4.15570539	11.04689734	1.14359294	1.23028764	51.64819951	1002.3686	29.1	2217.259299	9.88131291682493E-324	518.2282186	259.1141093	99.86546645	0	0	0	0	0	0	0
5:59:50	-274.5863728	2234.60138	4.265401898	4.15570539	11.04689734	1.14359294	1.23028764	51.64819951	1002.3686	29.1	2217.259299	9.88131291682493E-324	518.2282186	259.1141093	99.86546645	0	0	0	0	0	0	0
5:59:50	-274.5863728	2234.60138	4.265401898	4.15570539	11.04689734	1.14359294	1.23028764	51.64819951	1002.3686	29.1	2217.259299	9.88131291682493E-324	518.2282186	259.1141093	99.86546645	0	0	0	0	0	0	0
5:59:50	-274.5863728	2234.60138	4.265401898	4.15570539	11.04689734	1.14359294	1.23028764	51.64819951	1002.3686	29.1	2217.259299	9.88131291682493E-324	518.2282186	259.1141093	99.86546645	0	0	0	0	0	0	0
5:59:50	-274.5863728	2234.60138	4.265401898	4.15570539	11.04689734	1.14359294	1.23028764	51.64819951	1002.3686	29.1	2217.259299	9.88131291682493E-324	518.2282186	259.1141093	99.86546645	0	0	0	0	0	0	0
5:59:50	-274.5863728	2234.60138	4.265401898	4.15570539	11.04689734	1.14359294	1.23028764	51.64819951	1002.3686	29.1	2217.259299	9.88131291682493E-324	518.2282186	259.1141093	99.86546645	0	0	0	0	0	0	0
5:59:50	-274.5863728	2234.60138	4.265401898	4.15570539	11.04689734	1.14359294	1.23028764	51.64819951	1002.3686	29.1	2217.259299	9.88131291682493E-324	518.2282186	259.1141093	99.86546645	0	0	0	0	0	0	0
5:59:50	-274.5863728	2234.60138	4.265401898	4.15570539	11.04689734	1.14359294	1.23028764	51.64819951	1002.3686	29.1	2217.259299	9.88131291682493E-324	518.2282186	259.1141093	99.86546645	0	0	0	0	0	0	0
5:59:50	62.16418513	2212.650827	4.120637772	3.92896116	10.92135544	1.048015585	1.172347271	51.77107815	1002.243867	29.1	2200.399841	9.88131291682493E-324	519.2363199	259.6181599	99.86621482	0	0	0	0	0	0	0
5:59:50	62.16418513	2212.650827	4.120637772	3.92896116	10.92135544	1.048015585	1.172347271	51.77107815	1002.243867	29.1	2200.399841	9.88131291682493E-324	519.2363199	259.6181599	99.86621482	0	0	0	0	0	0	0
5:59:50	62.16418513	2212.650827	4.120637772	3.92896116	10.92135544	1.048015585	1.172347271	51.77107815	1002.243867	29.1	2200.399841	9.88131291682493E-324	519.2363199	259.6181599	99.86621482	0	0	0	0	0	0	0
5:59:50	62.16418513	2212.650827	4.120637772	3.92896116	10.92135544	1.048015585	1.172347271	51.77107815	1002.243867	29.1	2200.399841	9.88131291682493E-324	519.2363199	259.6181599	99.86621482	0	0	0	0	0	0	0
5:59:50	62.16418513	2212.650827	4.120637772	3.92896116	10.92135544	1.048015585	1.172347271	51.77107815	1002.243867	29.1	2200.399841	9.88131291682493E-324	519.2363199	259.6181599	99.86621482	0	0	0	0	0	0	0
5:59:50	62.16418513	2212.650827	4.120637772	3.92896116	10.92135544	1.048015585	1.172347271	51.77107815	1002.243867	29.1	2200.399841	9.88131291682493E-324	519.2363199	259.6181599	99.86621482	0	0	0	0	0	0	0
5:59:50	62.16418513	2212.650827	4.120637772	3.92896116	10.92135544	1.048015585	1.172347271	51.77107815	1002.243867	29.1	2200.399841	9.88131291682493E-324	519.2363199	259.6181599	99.86621482	0	0	0	0	0	0	0
5:59:50	62.16418513	2212.650827	4.120637772	3.92896116	10.92135544	1.048015585	1.172347271	51.77107815	1002.243867	29.1	2200.399841	9.88131291682493E-324	519.2363199	259.6181599	99.86621482	0	0	0	0	0	0	0
5:59:50	-104.4475532	2190.934911	3.886782539	3.787380114	10.82554999	0.94667998	1.097497803	51.83399201	1002.180004	29.1	2184.479687	9.88131291682493E-324	519.7524678	259.8762339	99.86659799	0	0	0	0	0	0	0
5:59:50	-104.4475532	2190.934911	3.886782539	3.787380114	10.82554999	0.94667998	1.097497803	51.83399201	1002.180004	29.1	2184.479687	9.88131291682493E-324	519.7524678	259.8762339	99.86659799	0	0	0	0	0	0	0
5:59:50	-104.4475532	2190.934911	3.886782539	3.787380114	10.82554999	0.94667998	1.097497803	51.83399201	1002.180004	29.1	2184.479687	9.88131291682493E-324	519.7524678	259.8762339	99.86659799	0	0	0	0	0	0	0
5:59:50	-104.4475532	2190.934911	3.886782539	3.787380114	10.82554999	0.94667998	1.097497803	51.83399201	1002.180004	29.1	2184.479687	9.88131291682493E-324	519.7524678	259.8762339	99.86659799	0	0	0	0	0	0	0
5:59:50	-104.4475532	2190.934911	3.886782539	3.787380114	10.82554999	0.94667998	1.097497803	51.83399201	1002.180004	29.1	2184.479687	9.88131291682493E-324	519.7524678	259.8762339	99.86659799	0	0	0	0	0	0	0
5:59:50	-104.4475532	2190.934911	3.886782539	3.787380114	10.82554999	0.94667998	1.097497803	51.83399201	1002.180004	29.1	2184.479687	9.88131291682493E-324	519.7524678	259.8762339	99.86659799	0	0	0	0	0	0	0
5:59:50	-104.4475532	2190.934911	3.886782539	3.787380114	10.82554999	0.94667998	1.097497803	51.83399201	1002.180004	29.1	2184.479687	9.88131291682493E-324	519.7524678	259.8762339	99.86659799	0	0	0	0	0	0	0
5:59:51	-104.4475532	2190.934911	3.886782539	3.787380114	10.82554999	0.94667998	1.097497803	51.83399201	1002.180004	29.1	2184.479687	9.88131291682493E-324	519.7524678	259.8762339	99.86659799	0	0	0	0	0	0	0
5:59:51	-104.4475532	2190.934911	3.886782539	3.787380114	10.82554999	0.94667998	1.097497803	51.83399201	1002.180004	29.1	2184.479687	9.88131291682493E-324	519.7524678	259.8762339	99.86659799	0	0	0	0	0	0	0
5:59:51	-210.2168512	2177.594955	3.70214466	3.442122618	10.75812159	0.88359615	1.023694875	51.86620391	1002.082402	29.1	2172.582679	9.88131291682493E-324	520.0167355	260.0083678	99.86679417	0	0	0	0	0	0	0
5:59:51	-210.2168512	2177.594955	3.70214466	3.442122618	10.75812159	0.88359615	1.023694875	51.86620391	1002.082402	29.1	2172.582679	9.88131291682493E-324	520.0167355	260.0083678	99.86679417	0	0	0	0	0	0	0
5:59:51	-210.2168512	2177.594955	3.70214466	3.442122618	10.75812159	0.88359615	1.023694875	51.86620391	1002.082402	29.1	2172.582679	9.88131291682493E-324	520.0167355	260.0083678	99.86679417	0	0	0	0	0	0	0
5:59:51	-210.2168512	2177.594955	3.70214466	3.442122618	10.75812159	0.88359615	1.023694875	51.86620391	1002.082402	29.1	2172.582679	9.88131291682493E-324	520.0167355	260.0083678	99.86679417	0	0	0	0	0	0	0
5:59:51	-210.2168512	2177.594955	3.70214466	3.442122618	10.75812159	0.88359615	1.023694875	51.86620391	1002.082402	29.1	2172.582679	9.88131291682493E-324	520.0167355	260.0083678	99.86679417	0	0	0	0	0	0	0
5:59:51	-210.2168512	2177.594955	3.70214466	3.442122618	10.75812159	0.88359615	1.023694875	51.86620391	1002.082402	29.1	2172.582679	9.88131291682493E-324	520.0167355	260.0083678	99.86679417	0	0	0	0	0	0	0
5:59:51	-210.2168512	2177.594955	3.70214466	3.442122618	10.75812159	0.88359615	1.023694875	51.86620391	1002.082402	29.1	2172.582679	9.88131291682493E-324	520.0167355	260.0083678	99.86679417	0	0	0	0	0	0	0
5:59:51	-210.2168512	2177.594955	3.70214466	3.442122618	10.75812159	0.88359615	1.023694875	51.86620391	1002.082402	29.1	2172.582679	9.88131291682493E-324	520.0167355	260.0083678	99.86679417	0	0	0	0	0	0	0
5:59:51	-18.77991584	2168.484817	3.592450066	3.219478781	10.71123026	0.839793229	0.959139776	51.8826964	1002.03243	29.1	2164.4469	9.88131291682493E-324	520.1520406	260.0760203	99.86689462	0	0	0	0	0	0	0
5:59:51	-18.77991584	2168.484817	3.592450066	3.219478781	10.71123026	0.839793229	0.959139776	51.8826964	1002.03243	29.1	2164.4469	9.88131291682493E-324	520.1520406	260.0760203	99.86689462	0	0	0	0	0	0	0
5:59:51	-18.77991584	2168.484817	3.592450066	3.219478781	10.71123026	0.839793229	0.959139776	51.8826964	1002.03243	29.1	2164.4469	9.88131291682493E-324	520.1520406	260.0760203	99.86689462	0	0	0	0	0	0	0
5:59:51	-18.77991584	2168.484817	3.592450066	3.219478781	10.71123026	0.839793229	0.959139776	51.8826964	1002.03243	29.1	2164.4469	9.88131291682493E-324	520.1520406	260.0760203	99.86689462	0	0	0	0	0	0	0
5:59:51	-18.77991584	2168.484817	3.592450066	3.219478781	10.71123026	0.839793229	0.959139776	51.8826964	1002.03243	29.1	2164.4469	9.88131291682493E-324	520.1520406	260.0760203	99.86689462	0	0	0	0	0	0	0
5:59:51	-18.77991584	2168.484817	3.592450066	3.219478781	10.71123026	0.839793229	0.959139776	51.8826964	1002.03243	29.1	2164.4469	9.88131291682493E-324	520.1520406	260.0760203	99.86689462	0	0	0	0	0	0	0
5:59:51	-18.77991584	2168.484817	3.592450066	3.219478781	10.71123026	0.839793229	0.959139776	51.8826964	1002.03243	29.1	2164.4469	9.88131291682493E-324	520.1520406	260.0760203	99.86689462	0	0	0	0	0	0	0
5:59:51	-18.77991584	2168.484817	3.592450066	3.219478781	10.71123026	0.839793229	0.959139776	51.8826964	1002.03243	29.1	2164.4469	9.88131291682493E-324	520.1520406	260.0760203	99.86689462	0	0	0	0	0	0	0
5:59:51	101.1695311	2162.720298	3.472870434	3.019453136	10.67746989	0.812126133	0.905175565	51.89114056	1002.006844	29.1	2157.362805	9.88131291682493E-324	520.2213168	260.1106584	99.86694604	0	0	0	0	0	0	0
5:59:51	101.1695311	2162.720298	3.472870434	3.019453136	10.67746989	0.812126133	0.905175565	51.89114056	1002.006844	29.1	2157.362805	9.88131291682493E-324	520.2213168	260.1106584	99.86694604	0	0	0	0	0	0	0
5:59:51	101.1695311	2162.720298	3.472870434	3.019453136	10.67746989	0.812126133	0.905175565	51.89114056	1002.006844	29.1	2157.362805	9.88131291682493E-324	520.2213168	260.1106584	99.86694604	0	0	0	0	0	0	0
5:59:51	101.1695311	2162.720298	3.472870434	3.019453136	10.67746989	0.812126133	0.905175565	51.89114056	1002.006844	29.1	2157.362805	9.88131291682493E-324	520.2213168	260.1106584	99.86694604	0	0	0	0	0	0	0
5:59:51	101.1695311	2162.720298	3.472870434	3.019453136	10.67746989	0.812126133	0.905175565	51.89114056	1002.006844	29.1	2157.362805	9.88131291682493E-324	520.2213168	260.1106584	99.86694604	0	0	0	0	0	0	0
5:59:51	101.1695311	2162.720298	3.472870434	3.019453136	10.67746989	0.812126133	0.905175565	51.89114056	1002.006844	29.1	2157.362805	9.88131291682493E-324	520.2213168	260.1106584	99.86694604	0	0	0	0	0	0	0
5:59:51	101.1695311	2162.720298	3.472870434	3.019453136	10.67746989	0.812126133	0.905175565	51.89114056	1002.006844	29.1	2157.362805	9.88131291682493E-324	520.2213168	260.1106584	99.86694604	0	0	0	0	0	0	0
5:59:51	101.1695311	2162.720298	3.472870434	3.019453136	10.67746989	0.812126133	0.905175565	51.89114056	1002.006844	29.1	2157.362805	9.88131291682493E-324	520.2213168	260.1106584	99.86694604	0	0	0	0	0	0	0
5:59:51	-2.788384081	2157.738017	3.359949662	2.953680005	10.66198458	0.44897658	0.826649889	51.89546397	1001.993744	29.1	2152.99334	9.88131291682493E-324	520.2567862	260.1283931	99.86697237	0	0	0	0	0	0	0
5:59:51	-2.788384081	2157.738017	3.359949662	2.953680005	10.66198458	0.44897658	0.826649889	51.89546397	1001.993744	29.1	2152.99334	9.88131291682493E-324	520.2567862	260.1283931	99.86697237	0	0	0	0	0	0	0
5:59:51	-2.788384081	2157.738017	3.359949662	2.953680005	10.66198458	0.44897658	0.826649889	51.89546397	1001.993744	29.1	2152.99334	9.88131291682493E-324	520.2567862	260.1283931	99.86697237	0	0	0	0	0	0	0
5:59:51	-2.788384081	2157.738017	3.359949662	2.953680005	10.66198458	0.44897658	0.826649889	51.89546397	1001.993744	29.1	2152.99334	9.88131291682493E-324	520.2567862	260.1283931	99.86697237	0	0	0	0	0	0	0
5:59:51	-2.788384081	2157.738017	3.359949662	2.953680005	10.66198458	0.44897658	0.826649889	51.89546397	1001.993744	29.1	2152.99334	9.88131291682493E-324	520.2567862	260.1283931	99.86697237	0	0	0	0	0	0	0
5:59:52	-2.788384081	2157.738017	3.359949662	2.953680005	10.66198458	0.44897658	0.826649889	51.89546397	1001.993744	29.1	2152.99334	9.88131291682493E-324	520.2567862	260.1283931	99.86697237	0	0	0	0	0	0	0
5:59:52	-2.788384081	2157.738017	3.359949662	2.953680005	10.66198458	0.44897658	0.826649889	51.89546397	1001.993744	29.1	2152.99334	9.88131291682493E-324	520.2567862	260.1283931	99.86697237	0	0	0	0	0	0	0
5:59:52	-2.788384081	2157.738017	3.359949662	2.953680005	10.66198458	0.44897658	0.826649889	51.89546397	1001.993744	29.1	2152.99334	9.88131291682493E-324	520.2567862	260.1283931	99.86697237	0	0	0	0	0	0	0
5:59:52	-2.788384081	2157.738017	3.359949662	2.953680005	10.66198458	0.44897658	0.826649889	51.89546397	1001.993744	29.1	2152.99334	9.88131291682493E-324	520.2567862	260.1283931	99.86697237	0	0	0	0	0	0	0
5:59:52	218.2002434	2167.369201	2.858150227	2.463964163	10.75004811	-0.844875991	0.404124743	51.89767755	1002.438437	29.1	2150.927054	9.88131291682493E-324	520.2749465	260.1374733	99.86698586	0	0	0	0	0	0	0
5:59:52	218.2002434	2167.369201	2.858150227	2.463964163	10.75004811	-0.844875991	0.404124743	51.89767755	1002.438437	29.1	2150.927054	9.88131291682493E-324	520.2749465	260.1374733	99.86698586	0	0	0	0	0	0	0
5:59:52	218.2002434	2167.369201	2.858150227	2.463964163	10.75004811	-0.844875991	0.404124743	51.89767755	1002.438437	29.1	2150.927054	9.88131291682493E-324	520.2749465	260.1374733	99.86698586	0	0	0	0	0	0	0
5:59:52	218.2002434	2167.369201	2.858150227	2.463964163	10.75004811	-0.844875991	0.404124743	51.89767755	1002.438437	29.1	2150.927054	9.88131291682493E-324	520.2749465	260.1374733	99.86698586	0	0	0	0	0	0	0
5:59:52	218.2002434	2167.369201	2.858150227	2.463964163	10.75004811	-0.844875991	0.404124743	51.89767755	1002.438437	29.1	2150.927054	9.88131291682493E-324	520.2749465	260.1374733	99.86698586	0	0	0	0	0	0	0
5:59:52	218.2002434	2167.369201	2.858150227	2.463964163	10.75004811	-0.844875991	0.404124743	51.89767755	1002.438437	29.1	2150.927054	9.88131291682493E-324	520.2749465	260.1374733	99.86698586	0	0	0	0	0	0	0
5:59:52	218.2002434	2167.369201	2.858150227	2.463964163	10.75004811	-0.844875991	0.404124743	51.89767755	1002.438437	29.1	2150.927054	9.88131291682493E-324	520.2749465	260.1374733	99.86698586	0	0	0	0	0	0	0
5:59:52	218.2002434	2167.369201	2.858150227	2.463964163	10.75004811	-0.844875991	0.404124743	51.89767755	1002.438437	29.1	2150.927054	9.88131291682493E-324	520.2749465	260.1374733	99.86698586	0	0	0	0	0	0	0
5:59:52	193.7855326	2200.911479	2.005460916	1.834229651	11.00520063	-2.596216507	-0.489032131	51.75241091	1002.66612	29.1	2150.56002	9.88131291682493E-324	519.2399246	259.6199623	99.86601676	0	0	0	0	0	0	0
5:59:52	193.7855326	2200.911479	2.005460916	1.834229651	11.00520063	-2.596216507	-0.489032131	51.75241091	1002.66612	29.1	2150.56002	9.88131291682493E-324	519.2399246	259.6199623	99.86601676	0	0	0	0	0	0	0
5:59:52	193.7855326	2200.911479	2.005460916	1.834229651	11.00520063	-2.596216507	-0.489032131	51.75241091	1002.66612	29.1	2150.56002	9.88131291682493E-324	519.2399246	259.6199623	99.86601676	0	0	0	0	0	0	0
5:59:52	193.7855326	2200.911479	2.005460916	1.834229651	11.00520063	-2.596216507	-0.489032131	51.75241091	1002.66612	29.1	2150.56002	9.88131291682493E-324	519.2399246	259.6199623	99.86601676	0	0	0	0	0	0	0
5:59:52	193.7855326	2200.911479	2.005460916	1.834229651	11.00520063	-2.596216507	-0.489032131	51.75241091	1002.66612	29.1	2150.56002	9.88131291682493E-324	519.2399246	259.6199623	99.86601676	0	0	0	0	0	0	0
5:59:52	193.7855326	2200.911479	2.005460916	1.834229651	11.00520063	-2.596216507	-0.489032131	51.75241091	1002.66612	29.1	2150.56002	9.88131291682493E-324	519.2399246	259.6199623	99.86601676	0	0	0	0	0	0	0
5:59:52	193.7855326	2200.911479	2.005460916	1.834229651	11.00520063	-2.596216507	-0.489032131	51.75241091	1002.66612	29.1	2150.56002	9.88131291682493E-324	519.2399246	259.6199623	99.86601676	0	0	0	0	0	0	0
5:59:52	193.7855326	2200.911479	2.005460916	1.834229651	11.00520063	-2.596216507	-0.489032131	51.75241091	1002.66612	29.1	2150.56002	9.88131291682493E-324	519.2399246	259.6199623	99.86601676	0	0	0	0	0	0	0
5:59:52	422.0603207	2263.979269	0.912307989	0.677213581	11.43528672	-4.447270852	-1.756784451	51.67803438	1002.782693	29.1	2152.027986	9.88131291682493E-324	518.7099934	259.3549967	99.86552058	0	0	0	0	0	0	0
5:59:52	422.0603207	2263.979269	0.912307989	0.677213581	11.43528672	-4.447270852	-1.756784451	51.67803438	1002.782693	29.1	2152.027986	9.88131291682493E-324	518.7099934	259.3549967	99.86552058	0	0	0	0	0	0	0
5:59:52	422.0603207	2263.979269	0.912307989	0.677213581	11.43528672	-4.447270852	-1.756784451	51.67803438	1002.782693	29.1	2152.027986	9.88131291682493E-324	518.7099934	259.3549967	99.86552058	0	0	0	0	0	0	0
5:59:52	422.0603207	2263.979269	0.912307989	0.677213581	11.43528672	-4.447270852	-1.756784451	51.67803438	1002.782693	29.1	2152.027986	9.88131291682493E-324	518.7099934	259.3549967	99.86552058	0	0	0	0	0	0	0
5:59:52	422.0603207	2263.979269	0.912307989	0.677213581	11.43528672	-4.447270852	-1.756784451	51.67803438	1002.782693	29.1	2152.027986	9.88131291682493E-324	518.7099934	259.3549967	99.86552058	0	0	0	0	0	0	0
5:59:52	422.0603207	2263.979269	0.912307989	0.677213581	11.43528672	-4.447270852	-1.756784451	51.67803438	1002.782693	29.1	2152.027986	9.88131291682493E-324	518.7099934	259.3549967	99.86552058	0	0	0	0	0	0	0
5:59:52	422.0603207	2263.979269	0.912307989	0.677213581	11.43528672	-4.447270852	-1.756784451	51.67803438	1002.782693	29.1	2152.027986	9.88131291682493E-324	518.7099934	259.3549967	99.86552058	0	0	0	0	0	0	0
5:59:52	422.0603207	2263.979269	0.912307989	0.677213581	11.43528672	-4.447270852	-1.756784451	51.67803438	1002.782693	29.1	2152.027986	9.88131291682493E-324	518.7099934	259.3549967	99.86552058	0	0	0	0	0	0	0
5:59:52	422.0603207	2263.979269	0.912307989	0.677213581	11.43528672	-4.447270852	-1.756784451	51.67803438	1002.782693	29.1	2152.027986	9.88131291682493E-324	518.7099934	259.3549967	99.86552058	0	0	0	0	0	0	0
5:59:52	328.2562362	2352.253186	0.04365369	0.044557354	12.0149308	-6.163626676	-3.236825639	51.6399536	1002.842379	29.1	2155.707905	9.88131291682493E-324	518.4386686	259.2193343	99.86526654	0	0	0	0	0	0	0
5:59:52	328.2562362	2352.253186	0.04365369	0.044557354	12.0149308	-6.163626676	-3.236825639	51.6399536	1002.842379	29.1	2155.707905	9.88131291682493E-324	518.4386686	259.2193343	99.86526654	0	0	0	0	0	0	0
5:59:52	328.2562362	2352.253186	0.04365369	0.044557354	12.0149308	-6.163626676	-3.236825639	51.6399536	1002.842379	29.1	2155.707905	9.88131291682493E-324	518.4386686	259.2193343	99.86526654	0	0	0	0	0	0	0
5:59:53	328.2562362	2352.253186	0.04365369	0.044557354	12.0149308	-6.163626676	-3.236825639	51.6399536	1002.842379	29.1	2155.707905	9.88131291682493E-324	518.4386686	259.2193343	99.86526654	0	0	0	0	0	0	0
5:59:53	328.2562362	2352.253186	0.04365369	0.044557354	12.0149308	-6.163626676	-3.236825639	51.6399536	1002.842379	29.1	2155.707905	9.88131291682493E-324	518.4386686	259.2193343	99.86526654	0	0	0	0	0	0	0
5:59:53	328.2562362	2352.253186	0.04365369	0.044557354	12.0149308	-6.163626676	-3.236825639	51.6399536	1002.842379	29.1	2155.707905	9.88131291682493E-324	518.4386686	259.2193343	99.86526654	0	0	0	0	0	0	0
5:59:53	328.2562362	2352.253186	0.04365369	0.044557354	12.0149308	-6.163626676	-3.236825639	51.6399536	1002.842379	29.1	2155.707905	9.88131291682493E-324	518.4386686	259.2193343	99.86526654	0	0	0	0	0	0	0
5:59:53	328.2562362	2352.253186	0.04365369	0.044557354	12.0149308	-6.163626676	-3.236825639	51.6399536	1002.842379	29.1	2155.707905	9.88131291682493E-324	518.4386686	259.2193343	99.86526654	0	0	0	0	0	0	0
5:59:53	420.5344249	2462.513431	-0.530665311	-0.544842635	12.68697257	-7.471952858	-4.730662727	51.65645625	1001.910602	29.1	2162.029335	9.88131291682493E-324	518.2997503	259.1498752	99.86513647	0	0	0	0	0	0	0
5:59:53	420.5344249	2462.513431	-0.530665311	-0.544842635	12.68697257	-7.471952858	-4.730662727	51.65645625	1001.910602	29.1	2162.029335	9.88131291682493E-324	518.2997503	259.1498752	99.86513647	0	0	0	0	0	0	0
5:59:53	420.5344249	2462.513431	-0.530665311	-0.544842635	12.68697257	-7.471952858	-4.730662727	51.65645625	1001.910602	29.1	2162.029335	9.88131291682493E-324	518.2997503	259.1498752	99.86513647	0	0	0	0	0	0	0
5:59:53	420.5344249	2462.513431	-0.530665311	-0.544842635	12.68697257	-7.471952858	-4.730662727	51.65645625	1001.910602	29.1	2162.029335	9.88131291682493E-324	518.2997503	259.1498752	99.86513647	0	0	0	0	0	0	0
5:59:53	420.5344249	2462.513431	-0.530665311	-0.544842635	12.68697257	-7.471952858	-4.730662727	51.65645625	1001.910602	29.1	2162.029335	9.88131291682493E-324	518.2997503	259.1498752	99.86513647	0	0	0	0	0	0	0
5:59:53	420.5344249	2462.513431	-0.530665311	-0.544842635	12.68697257	-7.471952858	-4.730662727	51.65645625	1001.910602	29.1	2162.029335	9.88131291682493E-324	518.2997503	259.1498752	99.86513647	0	0	0	0	0	0	0
5:59:53	420.5344249	2462.513431	-0.530665311	-0.544842635	12.68697257	-7.471952858	-4.730662727	51.65645625	1001.910602	29.1	2162.029335	9.88131291682493E-324	518.2997503	259.1498752	99.86513647	0	0	0	0	0	0	0
5:59:53	420.5344249	2462.513431	-0.530665311	-0.544842635	12.68697257	-7.471952858	-4.730662727	51.65645625	1001.910602	29.1	2162.029335	9.88131291682493E-324	518.2997503	259.1498752	99.86513647	0	0	0	0	0	0	0
5:59:53	444.9786656	2585.124725	0.141331361	0.394616571	13.33503396	-7.413719863	-5.906947316	51.6777056	1001.433532	29.1	2171.278732	9.88131291682493E-324	518.2286242	259.1143121	99.86506987	0	0	0	0	0	0	0
5:59:53	444.9786656	2585.124725	0.141331361	0.394616571	13.33503396	-7.413719863	-5.906947316	51.6777056	1001.433532	29.1	2171.278732	9.88131291682493E-324	518.2286242	259.1143121	99.86506987	0	0	0	0	0	0	0
5:59:53	444.9786656	2585.124725	0.141331361	0.394616571	13.33503396	-7.413719863	-5.906947316	51.6777056	1001.433532	29.1	2171.278732	9.88131291682493E-324	518.2286242	259.1143121	99.86506987	0	0	0	0	0	0	0
5:59:53	444.9786656	2585.124725	0.141331361	0.394616571	13.33503396	-7.413719863	-5.906947316	51.6777056	1001.433532	29.1	2171.278732	9.88131291682493E-324	518.2286242	259.1143121	99.86506987	0	0	0	0	0	0	0
5:59:53	444.9786656	2585.124725	0.141331361	0.394616571	13.33503396	-7.413719863	-5.906947316	51.6777056	1001.433532	29.1	2171.278732	9.88131291682493E-324	518.2286242	259.1143121	99.86506987	0	0	0	0	0	0	0
5:59:53	444.9786656	2585.124725	0.141331361	0.394616571	13.33503396	-7.413719863	-5.906947316	51.6777056	1001.433532	29.1	2171.278732	9.88131291682493E-324	518.2286242	259.1143121	99.86506987	0	0	0	0	0	0	0
5:59:53	444.9786656	2585.124725	0.141331361	0.394616571	13.33503396	-7.413719863	-5.906947316	51.6777056	1001.433532	29.1	2171.278732	9.88131291682493E-324	518.2286242	259.1143121	99.86506987	0	0	0	0	0	0	0
5:59:53	444.9786656	2585.124725	0.141331361	0.394616571	13.33503396	-7.413719863	-5.906947316	51.6777056	1001.433532	29.1	2171.278732	9.88131291682493E-324	518.2286242	259.1143121	99.86506987	0	0	0	0	0	0	0
5:59:53	444.9786656	2585.124725	0.141331361	0.394616571	13.33503396	-7.413719863	-5.906947316	51.6777056	1001.433532	29.1	2171.278732	9.88131291682493E-324	518.2286242	259.1143121	99.86506987	0	0	0	0	0	0	0
5:59:53	240.9714528	2673.066803	1.601505657	1.637243684	13.72896139	-5.92141657	-6.214125026	51.68858527	1001.189273	29.1	2183.131927	9.88131291682493E-324	518.1922076	259.0961038	99.86503577	0	0	0	0	0	0	0
5:59:53	240.9714528	2673.066803	1.601505657	1.637243684	13.72896139	-5.92141657	-6.214125026	51.68858527	1001.189273	29.1	2183.131927	9.88131291682493E-324	518.1922076	259.0961038	99.86503577	0	0	0	0	0	0	0
5:59:53	240.9714528	2673.066803	1.601505657	1.637243684	13.72896139	-5.92141657	-6.214125026	51.68858527	1001.189273	29.1	2183.131927	9.88131291682493E-324	518.1922076	259.0961038	99.86503577	0	0	0	0	0	0	0
5:59:53	240.9714528	2673.066803	1.601505657	1.637243684	13.72896139	-5.92141657	-6.214125026	51.68858527	1001.189273	29.1	2183.131927	9.88131291682493E-324	518.1922076	259.0961038	99.86503577	0	0	0	0	0	0	0
5:59:53	240.9714528	2673.066803	1.601505657	1.637243684	13.72896139	-5.92141657	-6.214125026	51.68858527	1001.189273	29.1	2183.131927	9.88131291682493E-324	518.1922076	259.0961038	99.86503577	0	0	0	0	0	0	0
5:59:53	240.9714528	2673.066803	1.601505657	1.637243684	13.72896139	-5.92141657	-6.214125026	51.68858527	1001.189273	29.1	2183.131927	9.88131291682493E-324	518.1922076	259.0961038	99.86503577	0	0	0	0	0	0	0
5:59:53	240.9714528	2673.066803	1.601505657	1.637243684	13.72896139	-5.92141657	-6.214125026	51.68858527	1001.189273	29.1	2183.131927	9.88131291682493E-324	518.1922076	259.0961038	99.86503577	0	0	0	0	0	0	0
5:59:53	240.9714528	2673.066803	1.601505657	1.637243684	13.72896139	-5.92141657	-6.214125026	51.68858527	1001.189273	29.1	2183.131927	9.88131291682493E-324	518.1922076	259.0961038	99.86503577	0	0	0	0	0	0	0
5:59:53	-4.974760182	2705.341371	3.114818896	2.773116766	13.81418823	-3.916869284	-5.653224013	51.69415566	1001.064212	29.1	2196.22369	9.88131291682493E-324	518.1735623	259.0867811	99.86501832	0	0	0	0	0	0	0
5:59:53	-4.974760182	2705.341371	3.114818896	2.773116766	13.81418823	-3.916869284	-5.653224013	51.69415566	1001.064212	29.1	2196.22369	9.88131291682493E-324	518.1735623	259.0867811	99.86501832	0	0	0	0	0	0	0
5:59:54	-4.974760182	2705.341371	3.114818896	2.773116766	13.81418823	-3.916869284	-5.653224013	51.69415566	1001.064212	29.1	2196.22369	9.88131291682493E-324	518.1735623	259.0867811	99.86501832	0	0	0	0	0	0	0
5:59:54	-4.974760182	2705.341371	3.114818896	2.773116766	13.81418823	-3.916869284	-5.653224013	51.69415566	1001.064212	29.1	2196.22369	9.88131291682493E-324	518.1735623	259.0867811	99.86501832	0	0	0	0	0	0	0
5:59:54	-4.974760182	2705.341371	3.114818896	2.773116766	13.81418823	-3.916869284	-5.653224013	51.69415566	1001.064212	29.1	2196.22369	9.88131291682493E-324	518.1735623	259.0867811	99.86501832	0	0	0	0	0	0	0
5:59:54	-4.974760182	2705.341371	3.114818896	2.773116766	13.81418823	-3.916869284	-5.653224013	51.69415566	1001.064212	29.1	2196.22369	9.88131291682493E-324	518.1735623	259.0867811	99.86501832	0	0	0	0	0	0	0
5:59:54	-4.974760182	2705.341371	3.114818896	2.773116766	13.81418823	-3.916869284	-5.653224013	51.69415566	1001.064212	29.1	2196.22369	9.88131291682493E-324	518.1735623	259.0867811	99.86501832	0	0	0	0	0	0	0
5:59:54	-4.974760182	2705.341371	3.114818896	2.773116766	13.81418823	-3.916869284	-5.653224013	51.69415566	1001.064212	29.1	2196.22369	9.88131291682493E-324	518.1735623	259.0867811	99.86501832	0	0	0	0	0	0	0
5:59:54	-216.5713412	2694.096262	4.378675275	3.799859784	13.65728037	-1.851613073	-4.481866695	51.7946077	998.9008043	29.1	2209.242849	9.88131291682493E-324	518.0010239	259.0005119	99.86500938	0	0	0	0	0	0	0
5:59:54	-216.5713412	2694.096262	4.378675275	3.799859784	13.65728037	-1.851613073	-4.481866695	51.7946077	998.9008043	29.1	2209.242849	9.88131291682493E-324	518.0010239	259.0005119	99.86500938	0	0	0	0	0	0	0
5:59:54	-216.5713412	2694.096262	4.378675275	3.799859784	13.65728037	-1.851613073	-4.481866695	51.7946077	998.9008043	29.1	2209.242849	9.88131291682493E-324	518.0010239	259.0005119	99.86500938	0	0	0	0	0	0	0
5:59:54	-216.5713412	2694.096262	4.378675275	3.799859784	13.65728037	-1.851613073	-4.481866695	51.7946077	998.9008043	29.1	2209.242849	9.88131291682493E-324	518.0010239	259.0005119	99.86500938	0	0	0	0	0	0	0
5:59:54	-216.5713412	2694.096262	4.378675275	3.799859784	13.65728037	-1.851613073	-4.481866695	51.7946077	998.9008043	29.1	2209.242849	9.88131291682493E-324	518.0010239	259.0005119	99.86500938	0	0	0	0	0	0	0
5:59:54	-216.5713412	2694.096262	4.378675275	3.799859784	13.65728037	-1.851613073	-4.481866695	51.7946077	998.9008043	29.1	2209.242849	9.88131291682493E-324	518.0010239	259.0005119	99.86500938	0	0	0	0	0	0	0
5:59:54	-216.5713412	2694.096262	4.378675275	3.799859784	13.65728037	-1.851613073	-4.481866695	51.7946077	998.9008043	29.1	2209.242849	9.88131291682493E-324	518.0010239	259.0005119	99.86500938	0	0	0	0	0	0	0
5:59:54	-216.5713412	2694.096262	4.378675275	3.799859784	13.65728037	-1.851613073	-4.481866695	51.7946077	998.9008043	29.1	2209.242849	9.88131291682493E-324	518.0010239	259.0005119	99.86500938	0	0	0	0	0	0	0
5:59:54	-216.5713412	2694.096262	4.378675275	3.799859784	13.65728037	-1.851613073	-4.481866695	51.7946077	998.9008043	29.1	2209.242849	9.88131291682493E-324	518.0010239	259.0005119	99.86500938	0	0	0	0	0	0	0
5:59:54	-419.7638867	2647.25299	5.471257741	4.84917621	13.31927955	-0.040393894	-3.000259748	51.84603914	997.7931398	29.1	2221.144875	9.88131291682493E-324	517.9126842	258.9563421	99.8650048	0	0	0	0	0	0	0
5:59:54	-419.7638867	2647.25299	5.471257741	4.84917621	13.31927955	-0.040393894	-3.000259748	51.84603914	997.7931398	29.1	2221.144875	9.88131291682493E-324	517.9126842	258.9563421	99.8650048	0	0	0	0	0	0	0
5:59:54	-419.7638867	2647.25299	5.471257741	4.84917621	13.31927955	-0.040393894	-3.000259748	51.84603914	997.7931398	29.1	2221.144875	9.88131291682493E-324	517.9126842	258.9563421	99.8650048	0	0	0	0	0	0	0
5:59:54	-419.7638867	2647.25299	5.471257741	4.84917621	13.31927955	-0.040393894	-3.000259748	51.84603914	997.7931398	29.1	2221.144875	9.88131291682493E-324	517.9126842	258.9563421	99.8650048	0	0	0	0	0	0	0
5:59:54	-419.7638867	2647.25299	5.471257741	4.84917621	13.31927955	-0.040393894	-3.000259748	51.84603914	997.7931398	29.1	2221.144875	9.88131291682493E-324	517.9126842	258.9563421	99.8650048	0	0	0	0	0	0	0
5:59:54	-419.7638867	2647.25299	5.471257741	4.84917621	13.31927955	-0.040393894	-3.000259748	51.84603914	997.7931398	29.1	2221.144875	9.88131291682493E-324	517.9126842	258.9563421	99.8650048	0	0	0	0	0	0	0
5:59:54	-419.7638867	2647.25299	5.471257741	4.84917621	13.31927955	-0.040393894	-3.000259748	51.84603914	997.7931398	29.1	2221.144875	9.88131291682493E-324	517.9126842	258.9563421	99.8650048	0	0	0	0	0	0	0
5:59:54	-419.7638867	2647.25299	5.471257741	4.84917621	13.31927955	-0.040393894	-3.000259748	51.84603914	997.7931398	29.1	2221.144875	9.88131291682493E-324	517.9126842	258.9563421	99.8650048	0	0	0	0	0	0	0
5:59:54	-481.472646	2573.438915	6.013451963	5.390130219	12.85602313	1.189310327	-1.491596991	51.87237204	997.2260156	29.1	2231.160864	9.88131291682493E-324	517.8674543	258.9337272	99.86500246	0	0	0	0	0	0	0
5:59:54	-481.472646	2573.438915	6.013451963	5.390130219	12.85602313	1.189310327	-1.491596991	51.87237204	997.2260156	29.1	2231.160864	9.88131291682493E-324	517.8674543	258.9337272	99.86500246	0	0	0	0	0	0	0
5:59:54	-481.472646	2573.438915	6.013451963	5.390130219	12.85602313	1.189310327	-1.491596991	51.87237204	997.2260156	29.1	2231.160864	9.88131291682493E-324	517.8674543	258.9337272	99.86500246	0	0	0	0	0	0	0
5:59:54	-481.472646	2573.438915	6.013451963	5.390130219	12.85602313	1.189310327	-1.491596991	51.87237204	997.2260156	29.1	2231.160864	9.88131291682493E-324	517.8674543	258.9337272	99.86500246	0	0	0	0	0	0	0
5:59:54	-481.472646	2573.438915	6.013451963	5.390130219	12.85602313	1.189310327	-1.491596991	51.87237204	997.2260156	29.1	2231.160864	9.88131291682493E-324	517.8674543	258.9337272	99.86500246	0	0	0	0	0	0	0
5:59:54	-481.472646	2573.438915	6.013451963	5.390130219	12.85602313	1.189310327	-1.491596991	51.87237204	997.2260156	29.1	2231.160864	9.88131291682493E-324	517.8674543	258.9337272	99.86500246	0	0	0	0	0	0	0
5:59:54	-541.2932667	2494.00106	5.930623405	5.421770672	12.40893984	1.610742887	-0.299537659	51.88585448	996.935648	29.1	2238.889986	9.88131291682493E-324	517.8442966	258.9221483	99.86500126	0	0	0	0	0	0	0
5:59:55	-541.2932667	2494.00106	5.930623405	5.421770672	12.40893984	1.610742887	-0.299537659	51.88585448	996.935648	29.1	2238.889986	9.88131291682493E-324	517.8442966	258.9221483	99.86500126	0	0	0	0	0	0	0
5:59:55	-541.2932667	2494.00106	5.930623405	5.421770672	12.40893984	1.610742887	-0.299537659	51.88585448	996.935648	29.1	2238.889986	9.88131291682493E-324	517.8442966	258.9221483	99.86500126	0	0	0	0	0	0	0
5:59:55	-541.2932667	2494.00106	5.930623405	5.421770672	12.40893984	1.610742887	-0.299537659	51.88585448	996.935648	29.1	2238.889986	9.88131291682493E-324	517.8442966	258.9221483	99.86500126	0	0	0	0	0	0	0
5:59:55	-541.2932667	2494.00106	5.930623405	5.421770672	12.40893984	1.610742887	-0.299537659	51.88585448	996.935648	29.1	2238.889986	9.88131291682493E-324	517.8442966	258.9221483	99.86500126	0	0	0	0	0	0	0
5:59:55	-541.2932667	2494.00106	5.930623405	5.421770672	12.40893984	1.610742887	-0.299537659	51.88585448	996.935648	29.1	2238.889986	9.88131291682493E-324	517.8442966	258.9221483	99.86500126	0	0	0	0	0	0	0
5:59:55	-541.2932667	2494.00106	5.930623405	5.421770672	12.40893984	1.610742887	-0.299537659	51.88585448	996.935648	29.1	2238.889986	9.88131291682493E-324	517.8442966	258.9221483	99.86500126	0	0	0	0	0	0	0
5:59:55	-541.2932667	2494.00106	5.930623405	5.421770672	12.40893984	1.610742887	-0.299537659	51.88585448	996.935648	29.1	2238.889986	9.88131291682493E-324	517.8442966	258.9221483	99.86500126	0	0	0	0	0	0	0
5:59:55	-609.1269286	2423.772439	5.692207183	5.232914584	12.0330732	1.678852358	0.494620718	51.7951575	998.7121398	29.1	2244.510537	9.88131291682493E-324	517.8324399	258.9162199	99.86500064	0	0	0	0	0	0	0
5:59:55	-609.1269286	2423.772439	5.692207183	5.232914584	12.0330732	1.678852358	0.494620718	51.7951575	998.7121398	29.1	2244.510537	9.88131291682493E-324	517.8324399	258.9162199	99.86500064	0	0	0	0	0	0	0
5:59:55	-609.1269286	2423.772439	5.692207183	5.232914584	12.0330732	1.678852358	0.494620718	51.7951575	998.7121398	29.1	2244.510537	9.88131291682493E-324	517.8324399	258.9162199	99.86500064	0	0	0	0	0	0	0
5:59:55	-609.1269286	2423.772439	5.692207183	5.232914584	12.0330732	1.678852358	0.494620718	51.7951575	998.7121398	29.1	2244.510537	9.88131291682493E-324	517.8324399	258.9162199	99.86500064	0	0	0	0	0	0	0
5:59:55	-609.1269286	2423.772439	5.692207183	5.232914584	12.0330732	1.678852358	0.494620718	51.7951575	998.7121398	29.1	2244.510537	9.88131291682493E-324	517.8324399	258.9162199	99.86500064	0	0	0	0	0	0	0
5:59:55	-609.1269286	2423.772439	5.692207183	5.232914584	12.0330732	1.678852358	0.494620718	51.7951575	998.7121398	29.1	2244.510537	9.88131291682493E-324	517.8324399	258.9162199	99.86500064	0	0	0	0	0	0	0
5:59:55	-609.1269286	2423.772439	5.692207183	5.232914584	12.0330732	1.678852358	0.494620718	51.7951575	998.7121398	29.1	2244.510537	9.88131291682493E-324	517.8324399	258.9162199	99.86500064	0	0	0	0	0	0	0
5:59:55	-609.1269286	2423.772439	5.692207183	5.232914584	12.0330732	1.678852358	0.494620718	51.7951575	998.7121398	29.1	2244.510537	9.88131291682493E-324	517.8324399	258.9162199	99.86500064	0	0	0	0	0	0	0
5:59:55	-308.9954674	2366.130353	5.315314078	4.890732267	11.72063748	1.604972407	0.959269808	51.74872064	999.6217036	29.1	2248.347187	9.88131291682493E-324	517.8263692	258.9131846	99.86500033	0	0	0	0	0	0	0
5:59:55	-308.9954674	2366.130353	5.315314078	4.890732267	11.72063748	1.604972407	0.959269808	51.74872064	999.6217036	29.1	2248.347187	9.88131291682493E-324	517.8263692	258.9131846	99.86500033	0	0	0	0	0	0	0
5:59:55	-308.9954674	2366.130353	5.315314078	4.890732267	11.72063748	1.604972407	0.959269808	51.74872064	999.6217036	29.1	2248.347187	9.88131291682493E-324	517.8263692	258.9131846	99.86500033	0	0	0	0	0	0	0
5:59:55	-308.9954674	2366.130353	5.315314078	4.890732267	11.72063748	1.604972407	0.959269808	51.74872064	999.6217036	29.1	2248.347187	9.88131291682493E-324	517.8263692	258.9131846	99.86500033	0	0	0	0	0	0	0
5:59:55	-342.0078793	2315.834245	5.047032808	4.812630921	11.45511039	1.463305873	1.188338142	51.72494497	1000.0874	29.1	2250.683088	9.88131291682493E-324	517.823261	258.9116305	99.86500017	0	0	0	0	0	0	0
5:59:55	-342.0078793	2315.834245	5.047032808	4.812630921	11.45511039	1.463305873	1.188338142	51.72494497	1000.0874	29.1	2250.683088	9.88131291682493E-324	517.823261	258.9116305	99.86500017	0	0	0	0	0	0	0
5:59:55	-342.0078793	2315.834245	5.047032808	4.812630921	11.45511039	1.463305873	1.188338142	51.72494497	1000.0874	29.1	2250.683088	9.88131291682493E-324	517.823261	258.9116305	99.86500017	0	0	0	0	0	0	0
5:59:55	-342.0078793	2315.834245	5.047032808	4.812630921	11.45511039	1.463305873	1.188338142	51.72494497	1000.0874	29.1	2250.683088	9.88131291682493E-324	517.823261	258.9116305	99.86500017	0	0	0	0	0	0	0
5:59:55	-342.0078793	2315.834245	5.047032808	4.812630921	11.45511039	1.463305873	1.188338142	51.72494497	1000.0874	29.1	2250.683088	9.88131291682493E-324	517.823261	258.9116305	99.86500017	0	0	0	0	0	0	0
5:59:55	-365.7334422	2280.650989	4.756976798	4.701195031	11.27459252	1.343684607	1.288197129	51.71277182	1000.325837	29.1	2246.834077	9.88131291682493E-324	517.8216697	258.9108348	99.86500009	0	0	0	0	0	0	0
5:59:55	-365.7334422	2280.650989	4.756976798	4.701195031	11.27459252	1.343684607	1.288197129	51.71277182	1000.325837	29.1	2246.834077	9.88131291682493E-324	517.8216697	258.9108348	99.86500009	0	0	0	0	0	0	0
5:59:55	-365.7334422	2280.650989	4.756976798	4.701195031	11.27459252	1.343684607	1.288197129	51.71277182	1000.325837	29.1	2246.834077	9.88131291682493E-324	517.8216697	258.9108348	99.86500009	0	0	0	0	0	0	0
5:59:55	-365.7334422	2280.650989	4.756976798	4.701195031	11.27459252	1.343684607	1.288197129	51.71277182	1000.325837	29.1	2246.834077	9.88131291682493E-324	517.8216697	258.9108348	99.86500009	0	0	0	0	0	0	0
5:59:55	-365.7334422	2280.650989	4.756976798	4.701195031	11.27459252	1.343684607	1.288197129	51.71277182	1000.325837	29.1	2246.834077	9.88131291682493E-324	517.8216697	258.9108348	99.86500009	0	0	0	0	0	0	0
5:59:55	-365.7334422	2280.650989	4.756976798	4.701195031	11.27459252	1.343684607	1.288197129	51.71277182	1000.325837	29.1	2246.834077	9.88131291682493E-324	517.8216697	258.9108348	99.86500009	0	0	0	0	0	0	0
5:59:55	-365.7334422	2280.650989	4.756976798	4.701195031	11.27459252	1.343684607	1.288197129	51.71277182	1000.325837	29.1	2246.834077	9.88131291682493E-324	517.8216697	258.9108348	99.86500009	0	0	0	0	0	0	0
5:59:56	-365.7334422	2280.650989	4.756976798	4.701195031	11.27459252	1.343684607	1.288197129	51.71277182	1000.325837	29.1	2246.834077	9.88131291682493E-324	517.8216697	258.9108348	99.86500009	0	0	0	0	0	0	0
5:59:56	-235.4555464	2254.167626	4.55892412	4.296059856	11.13907937	1.240030519	1.31241293	51.70653917	1000.447916	29.1	2235.283487	9.88131291682493E-324	517.8208549	258.9104274	99.86500004	0	0	0	0	0	0	0
5:59:56	-235.4555464	2254.167626	4.55892412	4.296059856	11.13907937	1.240030519	1.31241293	51.70653917	1000.447916	29.1	2235.283487	9.88131291682493E-324	517.8208549	258.9104274	99.86500004	0	0	0	0	0	0	0
5:59:56	-235.4555464	2254.167626	4.55892412	4.296059856	11.13907937	1.240030519	1.31241293	51.70653917	1000.447916	29.1	2235.283487	9.88131291682493E-324	517.8208549	258.9104274	99.86500004	0	0	0	0	0	0	0
5:59:56	-235.4555464	2254.167626	4.55892412	4.296059856	11.13907937	1.240030519	1.31241293	51.70653917	1000.447916	29.1	2235.283487	9.88131291682493E-324	517.8208549	258.9104274	99.86500004	0	0	0	0	0	0	0
5:59:56	-235.4555464	2254.167626	4.55892412	4.296059856	11.13907937	1.240030519	1.31241293	51.70653917	1000.447916	29.1	2235.283487	9.88131291682493E-324	517.8208549	258.9104274	99.86500004	0	0	0	0	0	0	0
5:59:56	-235.4555464	2254.167626	4.55892412	4.296059856	11.13907937	1.240030519	1.31241293	51.70653917	1000.447916	29.1	2235.283487	9.88131291682493E-324	517.8208549	258.9104274	99.86500004	0	0	0	0	0	0	0
5:59:56	-235.4555464	2254.167626	4.55892412	4.296059856	11.13907937	1.240030519	1.31241293	51.70653917	1000.447916	29.1	2235.283487	9.88131291682493E-324	517.8208549	258.9104274	99.86500004	0	0	0	0	0	0	0
5:59:56	-235.4555464	2254.167626	4.55892412	4.296059856	11.13907937	1.240030519	1.31241293	51.70653917	1000.447916	29.1	2235.283487	9.88131291682493E-324	517.8208549	258.9104274	99.86500004	0	0	0	0	0	0	0
5:59:56	-236.4812638	2227.574001	4.23693715	3.828974646	11.01069664	1.121935626	1.26923542	51.80094806	1000.064389	29.1	2217.354626	9.88131291682493E-324	518.6402777	259.3201388	99.86548802	0	0	0	0	0	0	0
5:59:56	-236.4812638	2227.574001	4.23693715	3.828974646	11.01069664	1.121935626	1.26923542	51.80094806	1000.064389	29.1	2217.354626	9.88131291682493E-324	518.6402777	259.3201388	99.86548802	0	0	0	0	0	0	0
5:59:56	-236.4812638	2227.574001	4.23693715	3.828974646	11.01069664	1.121935626	1.26923542	51.80094806	1000.064389	29.1	2217.354626	9.88131291682493E-324	518.6402777	259.3201388	99.86548802	0	0	0	0	0	0	0
5:59:56	-236.4812638	2227.574001	4.23693715	3.828974646	11.01069664	1.121935626	1.26923542	51.80094806	1000.064389	29.1	2217.354626	9.88131291682493E-324	518.6402777	259.3201388	99.86548802	0	0	0	0	0	0	0
5:59:56	-236.4812638	2227.574001	4.23693715	3.828974646	11.01069664	1.121935626	1.26923542	51.80094806	1000.064389	29.1	2217.354626	9.88131291682493E-324	518.6402777	259.3201388	99.86548802	0	0	0	0	0	0	0
5:59:56	-236.4812638	2227.574001	4.23693715	3.828974646	11.01069664	1.121935626	1.26923542	51.80094806	1000.064389	29.1	2217.354626	9.88131291682493E-324	518.6402777	259.3201388	99.86548802	0	0	0	0	0	0	0
5:59:56	-236.4812638	2227.574001	4.23693715	3.828974646	11.01069664	1.121935626	1.26923542	51.80094806	1000.064389	29.1	2217.354626	9.88131291682493E-324	518.6402777	259.3201388	99.86548802	0	0	0	0	0	0	0
5:59:56	-236.4812638	2227.574001	4.23693715	3.828974646	11.01069664	1.121935626	1.26923542	51.80094806	1000.064389	29.1	2217.354626	9.88131291682493E-324	518.6402777	259.3201388	99.86548802	0	0	0	0	0	0	0
5:59:56	-147.747687	2205.826904	4.036399821	3.922923019	10.90086068	1.02075104	1.194528535	51.84928541	999.8680233	29.1	2199.164904	9.88131291682493E-324	519.0598222	259.5299111	99.86573787	0	0	0	0	0	0	0
5:59:56	-147.747687	2205.826904	4.036399821	3.922923019	10.90086068	1.02075104	1.194528535	51.84928541	999.8680233	29.1	2199.164904	9.88131291682493E-324	519.0598222	259.5299111	99.86573787	0	0	0	0	0	0	0
5:59:56	-147.747687	2205.826904	4.036399821	3.922923019	10.90086068	1.02075104	1.194528535	51.84928541	999.8680233	29.1	2199.164904	9.88131291682493E-324	519.0598222	259.5299111	99.86573787	0	0	0	0	0	0	0
5:59:56	-147.747687	2205.826904	4.036399821	3.922923019	10.90086068	1.02075104	1.194528535	51.84928541	999.8680233	29.1	2199.164904	9.88131291682493E-324	519.0598222	259.5299111	99.86573787	0	0	0	0	0	0	0
5:59:56	-147.747687	2205.826904	4.036399821	3.922923019	10.90086068	1.02075104	1.194528535	51.84928541	999.8680233	29.1	2199.164904	9.88131291682493E-324	519.0598222	259.5299111	99.86573787	0	0	0	0	0	0	0
5:59:56	-147.747687	2205.826904	4.036399821	3.922923019	10.90086068	1.02075104	1.194528535	51.84928541	999.8680233	29.1	2199.164904	9.88131291682493E-324	519.0598222	259.5299111	99.86573787	0	0	0	0	0	0	0
5:59:56	-147.747687	2205.826904	4.036399821	3.922923019	10.90086068	1.02075104	1.194528535	51.84928541	999.8680233	29.1	2199.164904	9.88131291682493E-324	519.0598222	259.5299111	99.86573787	0	0	0	0	0	0	0
5:59:56	-147.747687	2205.826904	4.036399821	3.922923019	10.90086068	1.02075104	1.194528535	51.84928541	999.8680233	29.1	2199.164904	9.88131291682493E-324	519.0598222	259.5299111	99.86573787	0	0	0	0	0	0	0
5:59:56	-147.747687	2205.826904	4.036399821	3.922923019	10.90086068	1.02075104	1.194528535	51.84928541	999.8680233	29.1	2199.164904	9.88131291682493E-324	519.0598222	259.5299111	99.86573787	0	0	0	0	0	0	0
5:59:56	-9.804791768	2189.468455	3.941076708	3.720368586	10.81159267	0.942760533	1.11051861	51.87403413	999.7674839	29.1	2183.989471	9.88131291682493E-324	519.274629	259.6373145	99.86586579	0	0	0	0	0	0	0
5:59:56	-9.804791768	2189.468455	3.941076708	3.720368586	10.81159267	0.942760533	1.11051861	51.87403413	999.7674839	29.1	2183.989471	9.88131291682493E-324	519.274629	259.6373145	99.86586579	0	0	0	0	0	0	0
5:59:56	-9.804791768	2189.468455	3.941076708	3.720368586	10.81159267	0.942760533	1.11051861	51.87403413	999.7674839	29.1	2183.989471	9.88131291682493E-324	519.274629	259.6373145	99.86586579	0	0	0	0	0	0	0
5:59:56	-9.804791768	2189.468455	3.941076708	3.720368586	10.81159267	0.942760533	1.11051861	51.87403413	999.7674839	29.1	2183.989471	9.88131291682493E-324	519.274629	259.6373145	99.86586579	0	0	0	0	0	0	0
5:59:56	-9.804791768	2189.468455	3.941076708	3.720368586	10.81159267	0.942760533	1.11051861	51.87403413	999.7674839	29.1	2183.989471	9.88131291682493E-324	519.274629	259.6373145	99.86586579	0	0	0	0	0	0	0
5:59:56	-9.804791768	2189.468455	3.941076708	3.720368586	10.81159267	0.942760533	1.11051861	51.87403413	999.7674839	29.1	2183.989471	9.88131291682493E-324	519.274629	259.6373145	99.86586579	0	0	0	0	0	0	0
5:59:56	-9.804791768	2189.468455	3.941076708	3.720368586	10.81159267	0.942760533	1.11051861	51.87403413	999.7674839	29.1	2183.989471	9.88131291682493E-324	519.274629	259.6373145	99.86586579	0	0	0	0	0	0	0
5:59:57	-9.804791768	2189.468455	3.941076708	3.720368586	10.81159267	0.942760533	1.11051861	51.87403413	999.7674839	29.1	2183.989471	9.88131291682493E-324	519.274629	259.6373145	99.86586579	0	0	0	0	0	0	0
5:59:57	68.82333861	2176.837257	3.844871275	3.812356716	10.74351145	0.881493393	1.028569528	51.88670547	1001.184088	29.1	2169.576345	9.88131291682493E-324	519.38461	259.692305	99.86593128	0	0	0	0	0	0	0
5:59:57	68.82333861	2176.837257	3.844871275	3.812356716	10.74351145	0.881493393	1.028569528	51.88670547	1001.184088	29.1	2169.576345	9.88131291682493E-324	519.38461	259.692305	99.86593128	0	0	0	0	0	0	0
5:59:57	68.82333861	2176.837257	3.844871275	3.812356716	10.74351145	0.881493393	1.028569528	51.88670547	1001.184088	29.1	2169.576345	9.88131291682493E-324	519.38461	259.692305	99.86593128	0	0	0	0	0	0	0
5:59:57	68.82333861	2176.837257	3.844871275	3.812356716	10.74351145	0.881493393	1.028569528	51.88670547	1001.184088	29.1	2169.576345	9.88131291682493E-324	519.38461	259.692305	99.86593128	0	0	0	0	0	0	0
5:59:57	68.82333861	2176.837257	3.844871275	3.812356716	10.74351145	0.881493393	1.028569528	51.88670547	1001.184088	29.1	2169.576345	9.88131291682493E-324	519.38461	259.692305	99.86593128	0	0	0	0	0	0	0
5:59:57	68.82333861	2176.837257	3.844871275	3.812356716	10.74351145	0.881493393	1.028569528	51.88670547	1001.184088	29.1	2169.576345	9.88131291682493E-324	519.38461	259.692305	99.86593128	0	0	0	0	0	0	0
5:59:57	68.82333861	2176.837257	3.844871275	3.812356716	10.74351145	0.881493393	1.028569528	51.88670547	1001.184088	29.1	2169.576345	9.88131291682493E-324	519.38461	259.692305	99.86593128	0	0	0	0	0	0	0
5:59:57	68.82333861	2176.837257	3.844871275	3.812356716	10.74351145	0.881493393	1.028569528	51.88670547	1001.184088	29.1	2169.576345	9.88131291682493E-324	519.38461	259.692305	99.86593128	0	0	0	0	0	0	0
5:59:57	68.82333861	2176.837257	3.844871275	3.812356716	10.74351145	0.881493393	1.028569528	51.88670547	1001.184088	29.1	2169.576345	9.88131291682493E-324	519.38461	259.692305	99.86593128	0	0	0	0	0	0	0
5:59:57	-152.3328746	2165.636596	3.774806093	3.511542639	10.69556586	0.826588617	0.957731598	51.7955932	1002.431373	29.1	2161.588897	9.88131291682493E-324	519.4409203	259.7204602	99.86596482	0	0	0	0	0	0	0
5:59:57	-152.3328746	2165.636596	3.774806093	3.511542639	10.69556586	0.826588617	0.957731598	51.7955932	1002.431373	29.1	2161.588897	9.88131291682493E-324	519.4409203	259.7204602	99.86596482	0	0	0	0	0	0	0
5:59:57	-152.3328746	2165.636596	3.774806093	3.511542639	10.69556586	0.826588617	0.957731598	51.7955932	1002.431373	29.1	2161.588897	9.88131291682493E-324	519.4409203	259.7204602	99.86596482	0	0	0	0	0	0	0
5:59:57	-152.3328746	2165.636596	3.774806093	3.511542639	10.69556586	0.826588617	0.957731598	51.7955932	1002.431373	29.1	2161.588897	9.88131291682493E-324	519.4409203	259.7204602	99.86596482	0	0	0	0	0	0	0
5:59:57	-152.3328746	2165.636596	3.774806093	3.511542639	10.69556586	0.826588617	0.957731598	51.7955932	1002.431373	29.1	2161.588897	9.88131291682493E-324	519.4409203	259.7204602	99.86596482	0	0	0	0	0	0	0
5:59:57	-152.3328746	2165.636596	3.774806093	3.511542639	10.69556586	0.826588617	0.957731598	51.7955932	1002.431373	29.1	2161.588897	9.88131291682493E-324	519.4409203	259.7204602	99.86596482	0	0	0	0	0	0	0
5:59:57	-152.3328746	2165.636596	3.774806093	3.511542639	10.69556586	0.826588617	0.957731598	51.7955932	1002.431373	29.1	2161.588897	9.88131291682493E-324	519.4409203	259.7204602	99.86596482	0	0	0	0	0	0	0
5:59:57	-152.3328746	2165.636596	3.774806093	3.511542639	10.69556586	0.826588617	0.957731598	51.7955932	1002.431373	29.1	2161.588897	9.88131291682493E-324	519.4409203	259.7204602	99.86596482	0	0	0	0	0	0	0
5:59:57	-127.6853438	2159.490673	3.674460719	3.562669831	10.66297772	0.796437372	0.899574578	51.74894372	1003.069983	29.1	2154.886907	9.88131291682493E-324	519.4697512	259.7348756	99.86598199	0	0	0	0	0	0	0
5:59:57	-127.6853438	2159.490673	3.674460719	3.562669831	10.66297772	0.796437372	0.899574578	51.74894372	1003.069983	29.1	2154.886907	9.88131291682493E-324	519.4697512	259.7348756	99.86598199	0	0	0	0	0	0	0
5:59:57	-127.6853438	2159.490673	3.674460719	3.562669831	10.66297772	0.796437372	0.899574578	51.74894372	1003.069983	29.1	2154.886907	9.88131291682493E-324	519.4697512	259.7348756	99.86598199	0	0	0	0	0	0	0
5:59:57	-127.6853438	2159.490673	3.674460719	3.562669831	10.66297772	0.796437372	0.899574578	51.74894372	1003.069983	29.1	2154.886907	9.88131291682493E-324	519.4697512	259.7348756	99.86598199	0	0	0	0	0	0	0
5:59:57	-127.6853438	2159.490673	3.674460719	3.562669831	10.66297772	0.796437372	0.899574578	51.74894372	1003.069983	29.1	2154.886907	9.88131291682493E-324	519.4697512	259.7348756	99.86598199	0	0	0	0	0	0	0
5:59:57	-127.6853438	2159.490673	3.674460719	3.562669831	10.66297772	0.796437372	0.899574578	51.74894372	1003.069983	29.1	2154.886907	9.88131291682493E-324	519.4697512	259.7348756	99.86598199	0	0	0	0	0	0	0
5:59:57	-127.6853438	2159.490673	3.674460719	3.562669831	10.66297772	0.796437372	0.899574578	51.74894372	1003.069983	29.1	2154.886907	9.88131291682493E-324	519.4697512	259.7348756	99.86598199	0	0	0	0	0	0	0
5:59:57	-127.6853438	2159.490673	3.674460719	3.562669831	10.66297772	0.796437372	0.899574578	51.74894372	1003.069983	29.1	2154.886907	9.88131291682493E-324	519.4697512	259.7348756	99.86598199	0	0	0	0	0	0	0
5:59:57	-35.51461603	2154.688585	3.378539888	3.118422953	10.64395659	0.508999934	0.828046184	51.72505918	1003.396951	29.1	2148.917984	9.88131291682493E-324	519.4845126	259.7422563	99.86599078	0	0	0	0	0	0	0
5:59:57	-35.51461603	2154.688585	3.378539888	3.118422953	10.64395659	0.508999934	0.828046184	51.72505918	1003.396951	29.1	2148.917984	9.88131291682493E-324	519.4845126	259.7422563	99.86599078	0	0	0	0	0	0	0
5:59:57	-35.51461603	2154.688585	3.378539888	3.118422953	10.64395659	0.508999934	0.828046184	51.72505918	1003.396951	29.1	2148.917984	9.88131291682493E-324	519.4845126	259.7422563	99.86599078	0	0	0	0	0	0	0
5:59:57	-35.51461603	2154.688585	3.378539888	3.118422953	10.64395659	0.508999934	0.828046184	51.72505918	1003.396951	29.1	2148.917984	9.88131291682493E-324	519.4845126	259.7422563	99.86599078	0	0	0	0	0	0	0
5:59:57	-35.51461603	2154.688585	3.378539888	3.118422953	10.64395659	0.508999934	0.828046184	51.72505918	1003.396951	29.1	2148.917984	9.88131291682493E-324	519.4845126	259.7422563	99.86599078	0	0	0	0	0	0	0
5:59:57	-35.51461603	2154.688585	3.378539888	3.118422953	10.64395659	0.508999934	0.828046184	51.72505918	1003.396951	29.1	2148.917984	9.88131291682493E-324	519.4845126	259.7422563	99.86599078	0	0	0	0	0	0	0
5:59:58	-35.51461603	2154.688585	3.378539888	3.118422953	10.64395659	0.508999934	0.828046184	51.72505918	1003.396951	29.1	2148.917984	9.88131291682493E-324	519.4845126	259.7422563	99.86599078	0	0	0	0	0	0	0
5:59:58	-35.51461603	2154.688585	3.378539888	3.118422953	10.64395659	0.508999934	0.828046184	51.72505918	1003.396951	29.1	2148.917984	9.88131291682493E-324	519.4845126	259.7422563	99.86599078	0	0	0	0	0	0	0
5:59:58	-62.95821941	2159.272699	2.875468423	2.572288552	10.71821778	-0.752752034	0.435767646	51.7128303	1001.916871	29.1	2146.009592	9.88131291682493E-324	519.4920705	259.7460352	99.86599528	0	0	0	0	0	0	0
5:59:58	-62.95821941	2159.272699	2.875468423	2.572288552	10.71821778	-0.752752034	0.435767646	51.7128303	1001.916871	29.1	2146.009592	9.88131291682493E-324	519.4920705	259.7460352	99.86599528	0	0	0	0	0	0	0
5:59:58	-62.95821941	2159.272699	2.875468423	2.572288552	10.71821778	-0.752752034	0.435767646	51.7128303	1001.916871	29.1	2146.009592	9.88131291682493E-324	519.4920705	259.7460352	99.86599528	0	0	0	0	0	0	0
5:59:58	-62.95821941	2159.272699	2.875468423	2.572288552	10.71821778	-0.752752034	0.435767646	51.7128303	1001.916871	29.1	2146.009592	9.88131291682493E-324	519.4920705	259.7460352	99.86599528	0	0	0	0	0	0	0
5:59:58	-62.95821941	2159.272699	2.875468423	2.572288552	10.71821778	-0.752752034	0.435767646	51.7128303	1001.916871	29.1	2146.009592	9.88131291682493E-324	519.4920705	259.7460352	99.86599528	0	0	0	0	0	0	0
5:59:58	-62.95821941	2159.272699	2.875468423	2.572288552	10.71821778	-0.752752034	0.435767646	51.7128303	1001.916871	29.1	2146.009592	9.88131291682493E-324	519.4920705	259.7460352	99.86599528	0	0	0	0	0	0	0
5:59:58	-62.95821941	2159.272699	2.875468423	2.572288552	10.71821778	-0.752752034	0.435767646	51.7128303	1001.916871	29.1	2146.009592	9.88131291682493E-324	519.4920705	259.7460352	99.86599528	0	0	0	0	0	0	0
5:59:58	-62.95821941	2159.272699	2.875468423	2.572288552	10.71821778	-0.752752034	0.435767646	51.7128303	1001.916871	29.1	2146.009592	9.88131291682493E-324	519.4920705	259.7460352	99.86599528	0	0	0	0	0	0	0
5:59:58	-62.95821941	2159.272699	2.875468423	2.572288552	10.71821778	-0.752752034	0.435767646	51.7128303	1001.916871	29.1	2146.009592	9.88131291682493E-324	519.4920705	259.7460352	99.86599528	0	0	0	0	0	0	0
5:59:58	58.41681566	2191.535246	1.945287832	1.653387739	10.9600395	-2.482721041	-0.424574965	51.80416911	1001.15907	29.1	2145.175039	9.88131291682493E-324	519.6891881	259.844594	99.86648558	0	0	0	0	0	0	0
5:59:58	58.41681566	2191.535246	1.945287832	1.653387739	10.9600395	-2.482721041	-0.424574965	51.80416911	1001.15907	29.1	2145.175039	9.88131291682493E-324	519.6891881	259.844594	99.86648558	0	0	0	0	0	0	0
5:59:58	58.41681566	2191.535246	1.945287832	1.653387739	10.9600395	-2.482721041	-0.424574965	51.80416911	1001.15907	29.1	2145.175039	9.88131291682493E-324	519.6891881	259.844594	99.86648558	0	0	0	0	0	0	0
5:59:58	58.41681566	2191.535246	1.945287832	1.653387739	10.9600395	-2.482721041	-0.424574965	51.80416911	1001.15907	29.1	2145.175039	9.88131291682493E-324	519.6891881	259.844594	99.86648558	0	0	0	0	0	0	0
5:59:58	58.41681566	2191.535246	1.945287832	1.653387739	10.9600395	-2.482721041	-0.424574965	51.80416911	1001.15907	29.1	2145.175039	9.88131291682493E-324	519.6891881	259.844594	99.86648558	0	0	0	0	0	0	0
5:59:58	58.41681566	2191.535246	1.945287832	1.653387739	10.9600395	-2.482721041	-0.424574965	51.80416911	1001.15907	29.1	2145.175039	9.88131291682493E-324	519.6891881	259.844594	99.86648558	0	0	0	0	0	0	0
5:59:58	58.41681566	2191.535246	1.945287832	1.653387739	10.9600395	-2.482721041	-0.424574965	51.80416911	1001.15907	29.1	2145.175039	9.88131291682493E-324	519.6891881	259.844594	99.86648558	0	0	0	0	0	0	0
5:59:58	58.41681566	2191.535246	1.945287832	1.653387739	10.9600395	-2.482721041	-0.424574965	51.80416911	1001.15907	29.1	2145.175039	9.88131291682493E-324	519.6891881	259.844594	99.86648558	0	0	0	0	0	0	0
5:59:58	358.4275936	2254.031518	0.94855537	0.604974522	11.38086022	-4.325985173	-1.668566382	51.85093459	1000.771076	29.1	2146.346116	9.88131291682493E-324	519.7901123	259.8950561	99.86673662	0	0	0	0	0	0	0
5:59:58	358.4275936	2254.031518	0.94855537	0.604974522	11.38086022	-4.325985173	-1.668566382	51.85093459	1000.771076	29.1	2146.346116	9.88131291682493E-324	519.7901123	259.8950561	99.86673662	0	0	0	0	0	0	0
5:59:58	358.4275936	2254.031518	0.94855537	0.604974522	11.38086022	-4.325985173	-1.668566382	51.85093459	1000.771076	29.1	2146.346116	9.88131291682493E-324	519.7901123	259.8950561	99.86673662	0	0	0	0	0	0	0
5:59:58	358.4275936	2254.031518	0.94855537	0.604974522	11.38086022	-4.325985173	-1.668566382	51.85093459	1000.771076	29.1	2146.346116	9.88131291682493E-324	519.7901123	259.8950561	99.86673662	0	0	0	0	0	0	0
5:59:58	358.4275936	2254.031518	0.94855537	0.604974522	11.38086022	-4.325985173	-1.668566382	51.85093459	1000.771076	29.1	2146.346116	9.88131291682493E-324	519.7901123	259.8950561	99.86673662	0	0	0	0	0	0	0
5:59:58	358.4275936	2254.031518	0.94855537	0.604974522	11.38086022	-4.325985173	-1.668566382	51.85093459	1000.771076	29.1	2146.346116	9.88131291682493E-324	519.7901123	259.8950561	99.86673662	0	0	0	0	0	0	0
5:59:58	358.4275936	2254.031518	0.94855537	0.604974522	11.38086022	-4.325985173	-1.668566382	51.85093459	1000.771076	29.1	2146.346116	9.88131291682493E-324	519.7901123	259.8950561	99.86673662	0	0	0	0	0	0	0
5:59:58	358.4275936	2254.031518	0.94855537	0.604974522	11.38086022	-4.325985173	-1.668566382	51.85093459	1000.771076	29.1	2146.346116	9.88131291682493E-324	519.7901123	259.8950561	99.86673662	0	0	0	0	0	0	0
5:59:58	521.0464159	2343.649993	-0.03063565	-0.338517045	11.95744043	-6.045464409	-3.136225988	51.87487851	1000.572423	29.1	2149.822347	9.88131291682493E-324	519.8417855	259.9208927	99.86686515	0	0	0	0	0	0	0
5:59:58	521.0464159	2343.649993	-0.03063565	-0.338517045	11.95744043	-6.045464409	-3.136225988	51.87487851	1000.572423	29.1	2149.822347	9.88131291682493E-324	519.8417855	259.9208927	99.86686515	0	0	0	0	0	0	0
5:59:58	521.0464159	2343.649993	-0.03063565	-0.338517045	11.95744043	-6.045464409	-3.136225988	51.87487851	1000.572423	29.1	2149.822347	9.88131291682493E-324	519.8417855	259.9208927	99.86686515	0	0	0	0	0	0	0
5:59:58	521.0464159	2343.649993	-0.03063565	-0.338517045	11.95744043	-6.045464409	-3.136225988	51.87487851	1000.572423	29.1	2149.822347	9.88131291682493E-324	519.8417855	259.9208927	99.86686515	0	0	0	0	0	0	0
5:59:58	521.0464159	2343.649993	-0.03063565	-0.338517045	11.95744043	-6.045464409	-3.136225988	51.87487851	1000.572423	29.1	2149.822347	9.88131291682493E-324	519.8417855	259.9208927	99.86686515	0	0	0	0	0	0	0
5:59:59	521.0464159	2343.649993	-0.03063565	-0.338517045	11.95744043	-6.045464409	-3.136225988	51.87487851	1000.572423	29.1	2149.822347	9.88131291682493E-324	519.8417855	259.9208927	99.86686515	0	0	0	0	0	0	0
5:59:59	521.0464159	2343.649993	-0.03063565	-0.338517045	11.95744043	-6.045464409	-3.136225988	51.87487851	1000.572423	29.1	2149.822347	9.88131291682493E-324	519.8417855	259.9208927	99.86686515	0	0	0	0	0	0	0
5:59:59	521.0464159	2343.649993	-0.03063565	-0.338517045	11.95744043	-6.045464409	-3.136225988	51.87487851	1000.572423	29.1	2149.822347	9.88131291682493E-324	519.8417855	259.9208927	99.86686515	0	0	0	0	0	0	0
5:59:59	521.0464159	2343.649993	-0.03063565	-0.338517045	11.95744043	-6.045464409	-3.136225988	51.87487851	1000.572423	29.1	2149.822347	9.88131291682493E-324	519.8417855	259.9208927	99.86686515	0	0	0	0	0	0	0
5:59:59	639.629717	2453.842733	-0.643773453	-0.706168727	12.6321855	-7.392413777	-4.632323706	51.8471378	1002.395872	29.1	2155.997538	9.88131291682493E-324	519.8682422	259.9341211	99.86693096	0	0	0	0	0	0	0
5:59:59	639.629717	2453.842733	-0.643773453	-0.706168727	12.6321855	-7.392413777	-4.632323706	51.8471378	1002.395872	29.1	2155.997538	9.88131291682493E-324	519.8682422	259.9341211	99.86693096	0	0	0	0	0	0	0
5:59:59	639.629717	2453.842733	-0.643773453	-0.706168727	12.6321855	-7.392413777	-4.632323706	51.8471378	1002.395872	29.1	2155.997538	9.88131291682493E-324	519.8682422	259.9341211	99.86693096	0	0	0	0	0	0	0
5:59:59	639.629717	2453.842733	-0.643773453	-0.706168727	12.6321855	-7.392413777	-4.632323706	51.8471378	1002.395872	29.1	2155.997538	9.88131291682493E-324	519.8682422	259.9341211	99.86693096	0	0	0	0	0	0	0
5:59:59	639.629717	2453.842733	-0.643773453	-0.706168727	12.6321855	-7.392413777	-4.632323706	51.8471378	1002.395872	29.1	2155.997538	9.88131291682493E-324	519.8682422	259.9341211	99.86693096	0	0	0	0	0	0	0
5:59:59	639.629717	2453.842733	-0.643773453	-0.706168727	12.6321855	-7.392413777	-4.632323706	51.8471378	1002.395872	29.1	2155.997538	9.88131291682493E-324	519.8682422	259.9341211	99.86693096	0	0	0	0	0	0	0
5:59:59	639.629717	2453.842733	-0.643773453	-0.706168727	12.6321855	-7.392413777	-4.632323706	51.8471378	1002.395872	29.1	2155.997538	9.88131291682493E-324	519.8682422	259.9341211	99.86693096	0	0	0	0	0	0	0
5:59:59	639.629717	2453.842733	-0.643773453	-0.706168727	12.6321855	-7.392413777	-4.632323706	51.8471378	1002.395872	29.1	2155.997538	9.88131291682493E-324	519.8682422	259.9341211	99.86693096	0	0	0	0	0	0	0
5:59:59	486.0793191	2577.236095	-0.051444008	-0.025182388	13.30095098	-7.491611854	-5.849669737	51.77533455	1003.329479	29.1	2165.163155	9.88131291682493E-324	519.881788	259.940894	99.86696465	0	0	0	0	0	0	0
5:59:59	486.0793191	2577.236095	-0.051444008	-0.025182388	13.30095098	-7.491611854	-5.849669737	51.77533455	1003.329479	29.1	2165.163155	9.88131291682493E-324	519.881788	259.940894	99.86696465	0	0	0	0	0	0	0
5:59:59	486.0793191	2577.236095	-0.051444008	-0.025182388	13.30095098	-7.491611854	-5.849669737	51.77533455	1003.329479	29.1	2165.163155	9.88131291682493E-324	519.881788	259.940894	99.86696465	0	0	0	0	0	0	0
5:59:59	486.0793191	2577.236095	-0.051444008	-0.025182388	13.30095098	-7.491611854	-5.849669737	51.77533455	1003.329479	29.1	2165.163155	9.88131291682493E-324	519.881788	259.940894	99.86696465	0	0	0	0	0	0	0
5:59:59	486.0793191	2577.236095	-0.051444008	-0.025182388	13.30095098	-7.491611854	-5.849669737	51.77533455	1003.329479	29.1	2165.163155	9.88131291682493E-324	519.881788	259.940894	99.86696465	0	0	0	0	0	0	0
5:59:59	486.0793191	2577.236095	-0.051444008	-0.025182388	13.30095098	-7.491611854	-5.849669737	51.77533455	1003.329479	29.1	2165.163155	9.88131291682493E-324	519.881788	259.940894	99.86696465	0	0	0	0	0	0	0
5:59:59	486.0793191	2577.236095	-0.051444008	-0.025182388	13.30095098	-7.491611854	-5.849669737	51.77533455	1003.329479	29.1	2165.163155	9.88131291682493E-324	519.881788	259.940894	99.86696465	0	0	0	0	0	0	0
5:59:59	486.0793191	2577.236095	-0.051444008	-0.025182388	13.30095098	-7.491611854	-5.849669737	51.77533455	1003.329479	29.1	2165.163155	9.88131291682493E-324	519.881788	259.940894	99.86696465	0	0	0	0	0	0	0
5:59:59	515.3296354	2673.372401	1.440564668	0.999242617	13.7293909	-6.044297269	-6.220838906	51.73857129	1003.807485	29.1	2177.055912	9.88131291682493E-324	519.8887235	259.9443617	99.8669819	0	0	0	0	0	0	0
5:59:59	515.3296354	2673.372401	1.440564668	0.999242617	13.7293909	-6.044297269	-6.220838906	51.73857129	1003.807485	29.1	2177.055912	9.88131291682493E-324	519.8887235	259.9443617	99.8669819	0	0	0	0	0	0	0
5:59:59	515.3296354	2673.372401	1.440564668	0.999242617	13.7293909	-6.044297269	-6.220838906	51.73857129	1003.807485	29.1	2177.055912	9.88131291682493E-324	519.8887235	259.9443617	99.8669819	0	0	0	0	0	0	0
5:59:59	515.3296354	2673.372401	1.440564668	0.999242617	13.7293909	-6.044297269	-6.220838906	51.73857129	1003.807485	29.1	2177.055912	9.88131291682493E-324	519.8887235	259.9443617	99.8669819	0	0	0	0	0	0	0
5:59:59	515.3296354	2673.372401	1.440564668	0.999242617	13.7293909	-6.044297269	-6.220838906	51.73857129	1003.807485	29.1	2177.055912	9.88131291682493E-324	519.8887235	259.9443617	99.8669819	0	0	0	0	0	0	0
5:59:59	515.3296354	2673.372401	1.440564668	0.999242617	13.7293909	-6.044297269	-6.220838906	51.73857129	1003.807485	29.1	2177.055912	9.88131291682493E-324	519.8887235	259.9443617	99.8669819	0	0	0	0	0	0	0
5:59:59	515.3296354	2673.372401	1.440564668	0.999242617	13.7293909	-6.044297269	-6.220838906	51.73857129	1003.807485	29.1	2177.055912	9.88131291682493E-324	519.8887235	259.9443617	99.8669819	0	0	0	0	0	0	0
5:59:59	515.3296354	2673.372401	1.440564668	0.999242617	13.7293909	-6.044297269	-6.220838906	51.73857129	1003.807485	29.1	2177.055912	9.88131291682493E-324	519.8887235	259.9443617	99.8669819	0	0	0	0	0	0	0
5:59:59	515.3296354	2673.372401	1.440564668	0.999242617	13.7293909	-6.044297269	-6.220838906	51.73857129	1003.807485	29.1	2177.055912	9.88131291682493E-324	519.8887235	259.9443617	99.8669819	0	0	0	0	0	0	0
5:59:59	185.4911973	2710.401277	2.99468111	2.71759622	13.84115214	-4.050568202	-5.71158952	51.7197485	1004.052224	29.1	2190.331435	9.88131291682493E-324	519.8922744	259.9461372	99.86699073	0	0	0	0	0	0	0
5:59:59	185.4911973	2710.401277	2.99468111	2.71759622	13.84115214	-4.050568202	-5.71158952	51.7197485	1004.052224	29.1	2190.331435	9.88131291682493E-324	519.8922744	259.9461372	99.86699073	0	0	0	0	0	0	0
5:59:59	185.4911973	2710.401277	2.99468111	2.71759622	13.84115214	-4.050568202	-5.71158952	51.7197485	1004.052224	29.1	2190.331435	9.88131291682493E-324	519.8922744	259.9461372	99.86699073	0	0	0	0	0	0	0
6:00:00	185.4911973	2710.401277	2.99468111	2.71759622	13.84115214	-4.050568202	-5.71158952	51.7197485	1004.052224	29.1	2190.331435	9.88131291682493E-324	519.8922744	259.9461372	99.86699073	0	0	0	0	0	0	0
6:00:00	185.4911973	2710.401277	2.99468111	2.71759622	13.84115214	-4.050568202	-5.71158952	51.7197485	1004.052224	29.1	2190.331435	9.88131291682493E-324	519.8922744	259.9461372	99.86699073	0	0	0	0	0	0	0
6:00:00	185.4911973	2710.401277	2.99468111	2.71759622	13.84115214	-4.050568202	-5.71158952	51.7197485	1004.052224	29.1	2190.331435	9.88131291682493E-324	519.8922744	259.9461372	99.86699073	0	0	0	0	0	0	0
6:00:00	185.4911973	2710.401277	2.99468111	2.71759622	13.84115214	-4.050568202	-5.71158952	51.7197485	1004.052224	29.1	2190.331435	9.88131291682493E-324	519.8922744	259.9461372	99.86699073	0	0	0	0	0	0	0
6:00:00	185.4911973	2710.401277	2.99468111	2.71759622	13.84115214	-4.050568202	-5.71158952	51.7197485	1004.052224	29.1	2190.331435	9.88131291682493E-324	519.8922744	259.9461372	99.86699073	0	0	0	0	0	0	0
6:00:00	144.871197	2702.376622	4.208268728	3.972793265	13.6966219	-1.974658919	-4.573237834	51.75891123	1003.661227	29.1	2203.610055	9.88131291682493E-324	520.1390685	260.0695342	99.86699526	0	0	0	0	0	0	0
6:00:00	144.871197	2702.376622	4.208268728	3.972793265	13.6966219	-1.974658919	-4.573237834	51.75891123	1003.661227	29.1	2203.610055	9.88131291682493E-324	520.1390685	260.0695342	99.86699526	0	0	0	0	0	0	0
6:00:00	144.871197	2702.376622	4.208268728	3.972793265	13.6966219	-1.974658919	-4.573237834	51.75891123	1003.661227	29.1	2203.610055	9.88131291682493E-324	520.1390685	260.0695342	99.86699526	0	0	0	0	0	0	0
6:00:00	144.871197	2702.376622	4.208268728	3.972793265	13.6966219	-1.974658919	-4.573237834	51.75891123	1003.661227	29.1	2203.610055	9.88131291682493E-324	520.1390685	260.0695342	99.86699526	0	0	0	0	0	0	0
6:00:00	144.871197	2702.376622	4.208268728	3.972793265	13.6966219	-1.974658919	-4.573237834	51.75891123	1003.661227	29.1	2203.610055	9.88131291682493E-324	520.1390685	260.0695342	99.86699526	0	0	0	0	0	0	0
6:00:00	144.871197	2702.376622	4.208268728	3.972793265	13.6966219	-1.974658919	-4.573237834	51.75891123	1003.661227	29.1	2203.610055	9.88131291682493E-324	520.1390685	260.0695342	99.86699526	0	0	0	0	0	0	0
6:00:00	144.871197	2702.376622	4.208268728	3.972793265	13.6966219	-1.974658919	-4.573237834	51.75891123	1003.661227	29.1	2203.610055	9.88131291682493E-324	520.1390685	260.0695342	99.86699526	0	0	0	0	0	0	0
6:00:00	144.871197	2702.376622	4.208268728	3.972793265	13.6966219	-1.974658919	-4.573237834	51.75891123	1003.661227	29.1	2203.610055	9.88131291682493E-324	520.1390685	260.0695342	99.86699526	0	0	0	0	0	0	0
6:00:00	144.871197	2702.376622	4.208268728	3.972793265	13.6966219	-1.974658919	-4.573237834	51.75891123	1003.661227	29.1	2203.610055	9.88131291682493E-324	520.1390685	260.0695342	99.86699526	0	0	0	0	0	0	0
6:00:00	-154.7934271	2655.607062	5.197721589	4.754718152	13.36168641	-0.147481367	-3.106993771	51.77896255	1003.461036	29.1	2215.790692	9.88131291682493E-324	520.2654271	260.1327135	99.86699757	0	0	0	0	0	0	0
6:00:00	-154.7934271	2655.607062	5.197721589	4.754718152	13.36168641	-0.147481367	-3.106993771	51.77896255	1003.461036	29.1	2215.790692	9.88131291682493E-324	520.2654271	260.1327135	99.86699757	0	0	0	0	0	0	0
6:00:00	-154.7934271	2655.607062	5.197721589	4.754718152	13.36168641	-0.147481367	-3.106993771	51.77896255	1003.461036	29.1	2215.790692	9.88131291682493E-324	520.2654271	260.1327135	99.86699757	0	0	0	0	0	0	0
6:00:00	-154.7934271	2655.607062	5.197721589	4.754718152	13.36168641	-0.147481367	-3.106993771	51.77896255	1003.461036	29.1	2215.790692	9.88131291682493E-324	520.2654271	260.1327135	99.86699757	0	0	0	0	0	0	0
6:00:00	-154.7934271	2655.607062	5.197721589	4.754718152	13.36168641	-0.147481367	-3.106993771	51.77896255	1003.461036	29.1	2215.790692	9.88131291682493E-324	520.2654271	260.1327135	99.86699757	0	0	0	0	0	0	0
6:00:00	-154.7934271	2655.607062	5.197721589	4.754718152	13.36168641	-0.147481367	-3.106993771	51.77896255	1003.461036	29.1	2215.790692	9.88131291682493E-324	520.2654271	260.1327135	99.86699757	0	0	0	0	0	0	0
6:00:00	-154.7934271	2655.607062	5.197721589	4.754718152	13.36168641	-0.147481367	-3.106993771	51.77896255	1003.461036	29.1	2215.790692	9.88131291682493E-324	520.2654271	260.1327135	99.86699757	0	0	0	0	0	0	0
6:00:00	-154.7934271	2655.607062	5.197721589	4.754718152	13.36168641	-0.147481367	-3.106993771	51.77896255	1003.461036	29.1	2215.790692	9.88131291682493E-324	520.2654271	260.1327135	99.86699757	0	0	0	0	0	0	0
6:00:00	-447.1832267	2581.835056	5.908569454	5.445991694	12.89884744	1.15511354	-1.590420811	51.78922883	1003.358539	29.1	2226.113266	9.88131291682493E-324	520.3301227	260.1650613	99.86699876	0	0	0	0	0	0	0
6:00:00	-447.1832267	2581.835056	5.908569454	5.445991694	12.89884744	1.15511354	-1.590420811	51.78922883	1003.358539	29.1	2226.113266	9.88131291682493E-324	520.3301227	260.1650613	99.86699876	0	0	0	0	0	0	0
6:00:00	-447.1832267	2581.835056	5.908569454	5.445991694	12.89884744	1.15511354	-1.590420811	51.78922883	1003.358539	29.1	2226.113266	9.88131291682493E-324	520.3301227	260.1650613	99.86699876	0	0	0	0	0	0	0
6:00:00	-447.1832267	2581.835056	5.908569454	5.445991694	12.89884744	1.15511354	-1.590420811	51.78922883	1003.358539	29.1	2226.113266	9.88131291682493E-324	520.3301227	260.1650613	99.86699876	0	0	0	0	0	0	0
6:00:00	-447.1832267	2581.835056	5.908569454	5.445991694	12.89884744	1.15511354	-1.590420811	51.78922883	1003.358539	29.1	2226.113266	9.88131291682493E-324	520.3301227	260.1650613	99.86699876	0	0	0	0	0	0	0
6:00:00	-447.1832267	2581.835056	5.908569454	5.445991694	12.89884744	1.15511354	-1.590420811	51.78922883	1003.358539	29.1	2226.113266	9.88131291682493E-324	520.3301227	260.1650613	99.86699876	0	0	0	0	0	0	0
6:00:00	-447.1832267	2581.835056	5.908569454	5.445991694	12.89884744	1.15511354	-1.590420811	51.78922883	1003.358539	29.1	2226.113266	9.88131291682493E-324	520.3301227	260.1650613	99.86699876	0	0	0	0	0	0	0
6:00:00	-447.1832267	2581.835056	5.908569454	5.445991694	12.89884744	1.15511354	-1.590420811	51.78922883	1003.358539	29.1	2226.113266	9.88131291682493E-324	520.3301227	260.1650613	99.86699876	0	0	0	0	0	0	0
6:00:00	-492.0999481	2502.331821	5.86492356	5.302107747	12.44812189	1.613194133	-0.368423455	51.79448516	1003.30606	29.1	2234.164112	9.88131291682493E-324	520.3632468	260.1816234	99.86699936	0	0	0	0	0	0	0
6:00:00	-492.0999481	2502.331821	5.86492356	5.302107747	12.44812189	1.613194133	-0.368423455	51.79448516	1003.30606	29.1	2234.164112	9.88131291682493E-324	520.3632468	260.1816234	99.86699936	0	0	0	0	0	0	0
6:00:01	-492.0999481	2502.331821	5.86492356	5.302107747	12.44812189	1.613194133	-0.368423455	51.79448516	1003.30606	29.1	2234.164112	9.88131291682493E-324	520.3632468	260.1816234	99.86699936	0	0	0	0	0	0	0
6:00:01	-492.0999481	2502.331821	5.86492356	5.302107747	12.44812189	1.613194133	-0.368423455	51.79448516	1003.30606	29.1	2234.164112	9.88131291682493E-324	520.3632468	260.1816234	99.86699936	0	0	0	0	0	0	0
6:00:01	-492.0999481	2502.331821	5.86492356	5.302107747	12.44812189	1.613194133	-0.368423455	51.79448516	1003.30606	29.1	2234.164112	9.88131291682493E-324	520.3632468	260.1816234	99.86699936	0	0	0	0	0	0	0
6:00:01	-492.0999481	2502.331821	5.86492356	5.302107747	12.44812189	1.613194133	-0.368423455	51.79448516	1003.30606	29.1	2234.164112	9.88131291682493E-324	520.3632468	260.1816234	99.86699936	0	0	0	0	0	0	0
6:00:01	-492.0999481	2502.331821	5.86492356	5.302107747	12.44812189	1.613194133	-0.368423455	51.79448516	1003.30606	29.1	2234.164112	9.88131291682493E-324	520.3632468	260.1816234	99.86699936	0	0	0	0	0	0	0
6:00:01	-492.0999481	2502.331821	5.86492356	5.302107747	12.44812189	1.613194133	-0.368423455	51.79448516	1003.30606	29.1	2234.164112	9.88131291682493E-324	520.3632468	260.1816234	99.86699936	0	0	0	0	0	0	0
6:00:01	-492.0999481	2502.331821	5.86492356	5.302107747	12.44812189	1.613194133	-0.368423455	51.79448516	1003.30606	29.1	2234.164112	9.88131291682493E-324	520.3632468	260.1816234	99.86699936	0	0	0	0	0	0	0
6:00:01	-420.7713094	2429.77854	5.602704863	5.080047167	12.05989441	1.688675396	0.452431191	51.8459764	1002.658943	29.1	2240.058154	9.88131291682493E-324	520.3802064	260.1901032	99.86699967	0	0	0	0	0	0	0
6:00:01	-420.7713094	2429.77854	5.602704863	5.080047167	12.05989441	1.688675396	0.452431191	51.8459764	1002.658943	29.1	2240.058154	9.88131291682493E-324	520.3802064	260.1901032	99.86699967	0	0	0	0	0	0	0
6:00:01	-420.7713094	2429.77854	5.602704863	5.080047167	12.05989441	1.688675396	0.452431191	51.8459764	1002.658943	29.1	2240.058154	9.88131291682493E-324	520.3802064	260.1901032	99.86699967	0	0	0	0	0	0	0
6:00:01	-420.7713094	2429.77854	5.602704863	5.080047167	12.05989441	1.688675396	0.452431191	51.8459764	1002.658943	29.1	2240.058154	9.88131291682493E-324	520.3802064	260.1901032	99.86699967	0	0	0	0	0	0	0
6:00:01	-420.7713094	2429.77854	5.602704863	5.080047167	12.05989441	1.688675396	0.452431191	51.8459764	1002.658943	29.1	2240.058154	9.88131291682493E-324	520.3802064	260.1901032	99.86699967	0	0	0	0	0	0	0
6:00:01	-420.7713094	2429.77854	5.602704863	5.080047167	12.05989441	1.688675396	0.452431191	51.8459764	1002.658943	29.1	2240.058154	9.88131291682493E-324	520.3802064	260.1901032	99.86699967	0	0	0	0	0	0	0
6:00:01	-420.7713094	2429.77854	5.602704863	5.080047167	12.05989441	1.688675396	0.452431191	51.8459764	1002.658943	29.1	2240.058154	9.88131291682493E-324	520.3802064	260.1901032	99.86699967	0	0	0	0	0	0	0
6:00:01	-420.7713094	2429.77854	5.602704863	5.080047167	12.05989441	1.688675396	0.452431191	51.8459764	1002.658943	29.1	2240.058154	9.88131291682493E-324	520.3802064	260.1901032	99.86699967	0	0	0	0	0	0	0
6:00:01	-407.4574064	2367.937541	5.26438489	4.779488149	11.73796194	1.603849803	0.93584477	51.87233992	1002.327619	29.1	2244.117415	9.88131291682493E-324	520.3888897	260.1944448	99.86699983	0	0	0	0	0	0	0
6:00:01	-407.4574064	2367.937541	5.26438489	4.779488149	11.73796194	1.603849803	0.93584477	51.87233992	1002.327619	29.1	2244.117415	9.88131291682493E-324	520.3888897	260.1944448	99.86699983	0	0	0	0	0	0	0
6:00:01	-407.4574064	2367.937541	5.26438489	4.779488149	11.73796194	1.603849803	0.93584477	51.87233992	1002.327619	29.1	2244.117415	9.88131291682493E-324	520.3888897	260.1944448	99.86699983	0	0	0	0	0	0	0
6:00:01	-407.4574064	2367.937541	5.26438489	4.779488149	11.73796194	1.603849803	0.93584477	51.87233992	1002.327619	29.1	2244.117415	9.88131291682493E-324	520.3888897	260.1944448	99.86699983	0	0	0	0	0	0	0
6:00:01	-407.4574064	2367.937541	5.26438489	4.779488149	11.73796194	1.603849803	0.93584477	51.87233992	1002.327619	29.1	2244.117415	9.88131291682493E-324	520.3888897	260.1944448	99.86699983	0	0	0	0	0	0	0
6:00:01	-407.4574064	2367.937541	5.26438489	4.779488149	11.73796194	1.603849803	0.93584477	51.87233992	1002.327619	29.1	2244.117415	9.88131291682493E-324	520.3888897	260.1944448	99.86699983	0	0	0	0	0	0	0
6:00:01	-407.4574064	2367.937541	5.26438489	4.779488149	11.73796194	1.603849803	0.93584477	51.87233992	1002.327619	29.1	2244.117415	9.88131291682493E-324	520.3888897	260.1944448	99.86699983	0	0	0	0	0	0	0
6:00:01	-407.4574064	2367.937541	5.26438489	4.779488149	11.73796194	1.603849803	0.93584477	51.87233992	1002.327619	29.1	2244.117415	9.88131291682493E-324	520.3888897	260.1944448	99.86699983	0	0	0	0	0	0	0
6:00:01	-407.4574064	2367.937541	5.26438489	4.779488149	11.73796194	1.603849803	0.93584477	51.87233992	1002.327619	29.1	2244.117415	9.88131291682493E-324	520.3888897	260.1944448	99.86699983	0	0	0	0	0	0	0
6:00:01	-379.0623281	2314.821629	4.950909064	4.715369932	11.46218051	1.453203099	1.173904522	51.88583804	1002.157981	29.1	2246.60182	9.88131291682493E-324	520.3933355	260.1966678	99.86699991	0	0	0	0	0	0	0
6:00:01	-379.0623281	2314.821629	4.950909064	4.715369932	11.46218051	1.453203099	1.173904522	51.88583804	1002.157981	29.1	2246.60182	9.88131291682493E-324	520.3933355	260.1966678	99.86699991	0	0	0	0	0	0	0
6:00:01	-379.0623281	2314.821629	4.950909064	4.715369932	11.46218051	1.453203099	1.173904522	51.88583804	1002.157981	29.1	2246.60182	9.88131291682493E-324	520.3933355	260.1966678	99.86699991	0	0	0	0	0	0	0
6:00:01	-379.0623281	2314.821629	4.950909064	4.715369932	11.46218051	1.453203099	1.173904522	51.88583804	1002.157981	29.1	2246.60182	9.88131291682493E-324	520.3933355	260.1966678	99.86699991	0	0	0	0	0	0	0
6:00:01	-379.0623281	2314.821629	4.950909064	4.715369932	11.46218051	1.453203099	1.173904522	51.88583804	1002.157981	29.1	2246.60182	9.88131291682493E-324	520.3933355	260.1966678	99.86699991	0	0	0	0	0	0	0
6:00:01	-379.0623281	2314.821629	4.950909064	4.715369932	11.46218051	1.453203099	1.173904522	51.88583804	1002.157981	29.1	2246.60182	9.88131291682493E-324	520.3933355	260.1966678	99.86699991	0	0	0	0	0	0	0
6:00:01	-379.0623281	2314.821629	4.950909064	4.715369932	11.46218051	1.453203099	1.173904522	51.88583804	1002.157981	29.1	2246.60182	9.88131291682493E-324	520.3933355	260.1966678	99.86699991	0	0	0	0	0	0	0
6:00:01	-379.0623281	2314.821629	4.950909064	4.715369932	11.46218051	1.453203099	1.173904522	51.88583804	1002.157981	29.1	2246.60182	9.88131291682493E-324	520.3933355	260.1966678	99.86699991	0	0	0	0	0	0	0
6:00:01	-324.074352	2271.50701	4.534089441	4.466493405	11.23385242	1.295327987	1.252431115	51.89274908	1002.071126	29.1	2236.132428	9.88131291682493E-324	520.3956118	260.1978059	99.86699996	0	0	0	0	0	0	0
6:00:02	-324.074352	2271.50701	4.534089441	4.466493405	11.23385242	1.295327987	1.252431115	51.89274908	1002.071126	29.1	2236.132428	9.88131291682493E-324	520.3956118	260.1978059	99.86699996	0	0	0	0	0	0	0
6:00:02	-324.074352	2271.50701	4.534089441	4.466493405	11.23385242	1.295327987	1.252431115	51.89274908	1002.071126	29.1	2236.132428	9.88131291682493E-324	520.3956118	260.1978059	99.86699996	0	0	0	0	0	0	0
6:00:02	-324.074352	2271.50701	4.534089441	4.466493405	11.23385242	1.295327987	1.252431115	51.89274908	1002.071126	29.1	2236.132428	9.88131291682493E-324	520.3956118	260.1978059	99.86699996	0	0	0	0	0	0	0
6:00:02	-324.074352	2271.50701	4.534089441	4.466493405	11.23385242	1.295327987	1.252431115	51.89274908	1002.071126	29.1	2236.132428	9.88131291682493E-324	520.3956118	260.1978059	99.86699996	0	0	0	0	0	0	0
6:00:02	-324.074352	2271.50701	4.534089441	4.466493405	11.23385242	1.295327987	1.252431115	51.89274908	1002.071126	29.1	2236.132428	9.88131291682493E-324	520.3956118	260.1978059	99.86699996	0	0	0	0	0	0	0
6:00:02	-324.074352	2271.50701	4.534089441	4.466493405	11.23385242	1.295327987	1.252431115	51.89274908	1002.071126	29.1	2236.132428	9.88131291682493E-324	520.3956118	260.1978059	99.86699996	0	0	0	0	0	0	0
6:00:02	-324.074352	2271.50701	4.534089441	4.466493405	11.23385242	1.295327987	1.252431115	51.89274908	1002.071126	29.1	2236.132428	9.88131291682493E-324	520.3956118	260.1978059	99.86699996	0	0	0	0	0	0	0
6:00:02	-261.7157722	2236.134829	4.206029794	3.771348624	11.05342844	1.148519929	1.236932731	51.84748753	1002.646905	29.1	2217.942563	9.88131291682493E-324	520.4158092	260.2076606	99.86699998	0	0	0	0	0	0	0
6:00:02	-261.7157722	2236.134829	4.206029794	3.771348624	11.05342844	1.148519929	1.236932731	51.84748753	1002.646905	29.1	2217.942563	9.88131291682493E-324	520.4158092	260.2076606	99.86699998	0	0	0	0	0	0	0
6:00:02	-261.7157722	2236.134829	4.206029794	3.771348624	11.05342844	1.148519929	1.236932731	51.84748753	1002.646905	29.1	2217.942563	9.88131291682493E-324	520.4158092	260.2076606	99.86699998	0	0	0	0	0	0	0
6:00:02	-261.7157722	2236.134829	4.206029794	3.771348624	11.05342844	1.148519929	1.236932731	51.84748753	1002.646905	29.1	2217.942563	9.88131291682493E-324	520.4158092	260.2076606	99.86699998	0	0	0	0	0	0	0
6:00:02	-261.7157722	2236.134829	4.206029794	3.771348624	11.05342844	1.148519929	1.236932731	51.84748753	1002.646905	29.1	2217.942563	9.88131291682493E-324	520.4158092	260.2076606	99.86699998	0	0	0	0	0	0	0
6:00:02	-261.7157722	2236.134829	4.206029794	3.771348624	11.05342844	1.148519929	1.236932731	51.84748753	1002.646905	29.1	2217.942563	9.88131291682493E-324	520.4158092	260.2076606	99.86699998	0	0	0	0	0	0	0
6:00:02	-261.7157722	2236.134829	4.206029794	3.771348624	11.05342844	1.148519929	1.236932731	51.84748753	1002.646905	29.1	2217.942563	9.88131291682493E-324	520.4158092	260.2076606	99.86699998	0	0	0	0	0	0	0
6:00:02	-261.7157722	2236.134829	4.206029794	3.771348624	11.05342844	1.148519929	1.236932731	51.84748753	1002.646905	29.1	2217.942563	9.88131291682493E-324	520.4158092	260.2076606	99.86699998	0	0	0	0	0	0	0
6:00:02	-85.45397937	2209.669232	3.871575254	3.402770495	10.91739536	1.031706204	1.174541558	51.82431361	1002.941703	29.1	2197.960632	9.88131291682493E-324	520.4261503	260.2127062	99.86699999	0	0	0	0	0	0	0
6:00:02	-85.45397937	2209.669232	3.871575254	3.402770495	10.91739536	1.031706204	1.174541558	51.82431361	1002.941703	29.1	2197.960632	9.88131291682493E-324	520.4261503	260.2127062	99.86699999	0	0	0	0	0	0	0
6:00:02	-85.45397937	2209.669232	3.871575254	3.402770495	10.91739536	1.031706204	1.174541558	51.82431361	1002.941703	29.1	2197.960632	9.88131291682493E-324	520.4261503	260.2127062	99.86699999	0	0	0	0	0	0	0
6:00:02	-85.45397937	2209.669232	3.871575254	3.402770495	10.91739536	1.031706204	1.174541558	51.82431361	1002.941703	29.1	2197.960632	9.88131291682493E-324	520.4261503	260.2127062	99.86699999	0	0	0	0	0	0	0
6:00:02	-85.45397937	2209.669232	3.871575254	3.402770495	10.91739536	1.031706204	1.174541558	51.82431361	1002.941703	29.1	2197.960632	9.88131291682493E-324	520.4261503	260.2127062	99.86699999	0	0	0	0	0	0	0
6:00:02	-85.45397937	2209.669232	3.871575254	3.402770495	10.91739536	1.031706204	1.174541558	51.82431361	1002.941703	29.1	2197.960632	9.88131291682493E-324	520.4261503	260.2127062	99.86699999	0	0	0	0	0	0	0
6:00:02	-85.45397937	2209.669232	3.871575254	3.402770495	10.91739536	1.031706204	1.174541558	51.82431361	1002.941703	29.1	2197.960632	9.88131291682493E-324	520.4261503	260.2127062	99.86699999	0	0	0	0	0	0	0
6:00:02	-85.45397937	2209.669232	3.871575254	3.402770495	10.91739536	1.031706204	1.174541558	51.82431361	1002.941703	29.1	2197.960632	9.88131291682493E-324	520.4261503	260.2127062	99.86699999	0	0	0	0	0	0	0
6:00:02	-85.45397937	2209.669232	3.871575254	3.402770495	10.91739536	1.031706204	1.174541558	51.82431361	1002.941703	29.1	2197.960632	9.88131291682493E-324	520.4261503	260.2127062	99.86699999	0	0	0	0	0	0	0
6:00:02	-6.643621439	2191.041111	3.63498253	3.142450494	10.82107442	0.946561576	1.096869278	51.81244857	1003.09264	29.1	2181.998668	9.88131291682493E-324	520.431445	260.2152896	99.86699999	0	0	0	0	0	0	0
6:00:02	-6.643621439	2191.041111	3.63498253	3.142450494	10.82107442	0.946561576	1.096869278	51.81244857	1003.09264	29.1	2181.998668	9.88131291682493E-324	520.431445	260.2152896	99.86699999	0	0	0	0	0	0	0
6:00:02	-6.643621439	2191.041111	3.63498253	3.142450494	10.82107442	0.946561576	1.096869278	51.81244857	1003.09264	29.1	2181.998668	9.88131291682493E-324	520.431445	260.2152896	99.86699999	0	0	0	0	0	0	0
6:00:02	-6.643621439	2191.041111	3.63498253	3.142450494	10.82107442	0.946561576	1.096869278	51.81244857	1003.09264	29.1	2181.998668	9.88131291682493E-324	520.431445	260.2152896	99.86699999	0	0	0	0	0	0	0
6:00:02	-6.643621439	2191.041111	3.63498253	3.142450494	10.82107442	0.946561576	1.096869278	51.81244857	1003.09264	29.1	2181.998668	9.88131291682493E-324	520.431445	260.2152896	99.86699999	0	0	0	0	0	0	0
6:00:02	-6.643621439	2191.041111	3.63498253	3.142450494	10.82107442	0.946561576	1.096869278	51.81244857	1003.09264	29.1	2181.998668	9.88131291682493E-324	520.431445	260.2152896	99.86699999	0	0	0	0	0	0	0
6:00:02	-6.643621439	2191.041111	3.63498253	3.142450494	10.82107442	0.946561576	1.096869278	51.81244857	1003.09264	29.1	2181.998668	9.88131291682493E-324	520.431445	260.2152896	99.86699999	0	0	0	0	0	0	0
6:00:03	-6.643621439	2191.041111	3.63498253	3.142450494	10.82107442	0.946561576	1.096869278	51.81244857	1003.09264	29.1	2181.998668	9.88131291682493E-324	520.431445	260.2152896	99.86699999	0	0	0	0	0	0	0
6:00:03	-9.527334177	2176.694281	3.589007055	3.128406653	10.75468611	0.878631527	1.02057307	51.80637367	1003.66232	29.1	2170.521334	9.88131291682493E-324	520.4341558	260.2166123	99.867	0	0	0	0	0	0	0
6:00:03	-9.527334177	2176.694281	3.589007055	3.128406653	10.75468611	0.878631527	1.02057307	51.80637367	1003.66232	29.1	2170.521334	9.88131291682493E-324	520.4341558	260.2166123	99.867	0	0	0	0	0	0	0
6:00:03	-9.527334177	2176.694281	3.589007055	3.128406653	10.75468611	0.878631527	1.02057307	51.80637367	1003.66232	29.1	2170.521334	9.88131291682493E-324	520.4341558	260.2166123	99.867	0	0	0	0	0	0	0
6:00:03	-9.527334177	2176.694281	3.589007055	3.128406653	10.75468611	0.878631527	1.02057307	51.80637367	1003.66232	29.1	2170.521334	9.88131291682493E-324	520.4341558	260.2166123	99.867	0	0	0	0	0	0	0
6:00:03	-9.527334177	2176.694281	3.589007055	3.128406653	10.75468611	0.878631527	1.02057307	51.80637367	1003.66232	29.1	2170.521334	9.88131291682493E-324	520.4341558	260.2166123	99.867	0	0	0	0	0	0	0
6:00:03	-9.527334177	2176.694281	3.589007055	3.128406653	10.75468611	0.878631527	1.02057307	51.80637367	1003.66232	29.1	2170.521334	9.88131291682493E-324	520.4341558	260.2166123	99.867	0	0	0	0	0	0	0
6:00:03	-9.527334177	2176.694281	3.589007055	3.128406653	10.75468611	0.878631527	1.02057307	51.80637367	1003.66232	29.1	2170.521334	9.88131291682493E-324	520.4341558	260.2166123	99.867	0	0	0	0	0	0	0
6:00:03	-9.527334177	2176.694281	3.589007055	3.128406653	10.75468611	0.878631527	1.02057307	51.80637367	1003.66232	29.1	2170.521334	9.88131291682493E-324	520.4341558	260.2166123	99.867	0	0	0	0	0	0	0
6:00:03	34.9260609	2168.097136	3.573611612	2.989312206	10.70315129	0.837755342	0.954125412	51.75446332	1004.663052	29.1	2163.121155	9.88131291682493E-324	520.4355438	260.2172895	99.867	0	0	0	0	0	0	0
6:00:03	34.9260609	2168.097136	3.573611612	2.989312206	10.70315129	0.837755342	0.954125412	51.75446332	1004.663052	29.1	2163.121155	9.88131291682493E-324	520.4355438	260.2172895	99.867	0	0	0	0	0	0	0
6:00:03	34.9260609	2168.097136	3.573611612	2.989312206	10.70315129	0.837755342	0.954125412	51.75446332	1004.663052	29.1	2163.121155	9.88131291682493E-324	520.4355438	260.2172895	99.867	0	0	0	0	0	0	0
6:00:03	34.9260609	2168.097136	3.573611612	2.989312206	10.70315129	0.837755342	0.954125412	51.75446332	1004.663052	29.1	2163.121155	9.88131291682493E-324	520.4355438	260.2172895	99.867	0	0	0	0	0	0	0
6:00:03	34.9260609	2168.097136	3.573611612	2.989312206	10.70315129	0.837755342	0.954125412	51.75446332	1004.663052	29.1	2163.121155	9.88131291682493E-324	520.4355438	260.2172895	99.867	0	0	0	0	0	0	0
6:00:03	34.9260609	2168.097136	3.573611612	2.989312206	10.70315129	0.837755342	0.954125412	51.75446332	1004.663052	29.1	2163.121155	9.88131291682493E-324	520.4355438	260.2172895	99.867	0	0	0	0	0	0	0
6:00:03	34.9260609	2168.097136	3.573611612	2.989312206	10.70315129	0.837755342	0.954125412	51.75446332	1004.663052	29.1	2163.121155	9.88131291682493E-324	520.4355438	260.2172895	99.867	0	0	0	0	0	0	0
6:00:03	34.9260609	2168.097136	3.573611612	2.989312206	10.70315129	0.837755342	0.954125412	51.75446332	1004.663052	29.1	2163.121155	9.88131291682493E-324	520.4355438	260.2172895	99.867	0	0	0	0	0	0	0
6:00:03	34.9260609	2168.097136	3.573611612	2.989312206	10.70315129	0.837755342	0.954125412	51.75446332	1004.663052	29.1	2163.121155	9.88131291682493E-324	520.4355438	260.2172895	99.867	0	0	0	0	0	0	0
6:00:03	163.8428312	2159.71619	3.495225146	3.27317585	10.66123746	0.796914735	0.897368211	51.72788522	1005.175426	29.1	2155.644295	9.88131291682493E-324	520.4362544	260.2176362	99.867	0	0	0	0	0	0	0
6:00:03	163.8428312	2159.71619	3.495225146	3.27317585	10.66123746	0.796914735	0.897368211	51.72788522	1005.175426	29.1	2155.644295	9.88131291682493E-324	520.4362544	260.2176362	99.867	0	0	0	0	0	0	0
6:00:03	163.8428312	2159.71619	3.495225146	3.27317585	10.66123746	0.796914735	0.897368211	51.72788522	1005.175426	29.1	2155.644295	9.88131291682493E-324	520.4362544	260.2176362	99.867	0	0	0	0	0	0	0
6:00:03	163.8428312	2159.71619	3.495225146	3.27317585	10.66123746	0.796914735	0.897368211	51.72788522	1005.175426	29.1	2155.644295	9.88131291682493E-324	520.4362544	260.2176362	99.867	0	0	0	0	0	0	0
6:00:03	163.8428312	2159.71619	3.495225146	3.27317585	10.66123746	0.796914735	0.897368211	51.72788522	1005.175426	29.1	2155.644295	9.88131291682493E-324	520.4362544	260.2176362	99.867	0	0	0	0	0	0	0
6:00:03	163.8428312	2159.71619	3.495225146	3.27317585	10.66123746	0.796914735	0.897368211	51.72788522	1005.175426	29.1	2155.644295	9.88131291682493E-324	520.4362544	260.2176362	99.867	0	0	0	0	0	0	0
6:00:03	163.8428312	2159.71619	3.495225146	3.27317585	10.66123746	0.796914735	0.897368211	51.72788522	1005.175426	29.1	2155.644295	9.88131291682493E-324	520.4362544	260.2176362	99.867	0	0	0	0	0	0	0
6:00:03	163.8428312	2159.71619	3.495225146	3.27317585	10.66123746	0.796914735	0.897368211	51.72788522	1005.175426	29.1	2155.644295	9.88131291682493E-324	520.4362544	260.2176362	99.867	0	0	0	0	0	0	0
6:00:03	-70.46819044	2153.032825	3.577267275	3.248306035	10.63251358	0.569132344	0.832356524	51.71427723	1005.437762	29.1	2148.362951	9.88131291682493E-324	520.4366183	260.2178137	99.867	0	0	0	0	0	0	0
6:00:03	-70.46819044	2153.032825	3.577267275	3.248306035	10.63251358	0.569132344	0.832356524	51.71427723	1005.437762	29.1	2148.362951	9.88131291682493E-324	520.4366183	260.2178137	99.867	0	0	0	0	0	0	0
6:00:03	-70.46819044	2153.032825	3.577267275	3.248306035	10.63251358	0.569132344	0.832356524	51.71427723	1005.437762	29.1	2148.362951	9.88131291682493E-324	520.4366183	260.2178137	99.867	0	0	0	0	0	0	0
6:00:03	-70.46819044	2153.032825	3.577267275	3.248306035	10.63251358	0.569132344	0.832356524	51.71427723	1005.437762	29.1	2148.362951	9.88131291682493E-324	520.4366183	260.2178137	99.867	0	0	0	0	0	0	0
6:00:03	-70.46819044	2153.032825	3.577267275	3.248306035	10.63251358	0.569132344	0.832356524	51.71427723	1005.437762	29.1	2148.362951	9.88131291682493E-324	520.4366183	260.2178137	99.867	0	0	0	0	0	0	0
6:00:03	-70.46819044	2153.032825	3.577267275	3.248306035	10.63251358	0.569132344	0.832356524	51.71427723	1005.437762	29.1	2148.362951	9.88131291682493E-324	520.4366183	260.2178137	99.867	0	0	0	0	0	0	0
6:00:03	-70.46819044	2153.032825	3.577267275	3.248306035	10.63251358	0.569132344	0.832356524	51.71427723	1005.437762	29.1	2148.362951	9.88131291682493E-324	520.4366183	260.2178137	99.867	0	0	0	0	0	0	0
6:00:04	-70.46819044	2153.032825	3.577267275	3.248306035	10.63251358	0.569132344	0.832356524	51.71427723	1005.437762	29.1	2148.362951	9.88131291682493E-324	520.4366183	260.2178137	99.867	0	0	0	0	0	0	0
6:00:04	-70.46819044	2153.032825	3.577267275	3.248306035	10.63251358	0.569132344	0.832356524	51.71427723	1005.437762	29.1	2148.362951	9.88131291682493E-324	520.4366183	260.2178137	99.867	0	0	0	0	0	0	0
6:00:04	166.8662305	2158.018478	2.953912845	2.48143669	10.69369495	-0.63135624	0.47371854	51.70730994	1004.95183	29.1	2144.771551	9.88131291682493E-324	520.4368045	260.2179046	99.867	0	0	0	0	0	0	0
6:00:04	166.8662305	2158.018478	2.953912845	2.48143669	10.69369495	-0.63135624	0.47371854	51.70730994	1004.95183	29.1	2144.771551	9.88131291682493E-324	520.4368045	260.2179046	99.867	0	0	0	0	0	0	0
6:00:04	166.8662305	2158.018478	2.953912845	2.48143669	10.69369495	-0.63135624	0.47371854	51.70730994	1004.95183	29.1	2144.771551	9.88131291682493E-324	520.4368045	260.2179046	99.867	0	0	0	0	0	0	0
6:00:04	166.8662305	2158.018478	2.953912845	2.48143669	10.69369495	-0.63135624	0.47371854	51.70730994	1004.95183	29.1	2144.771551	9.88131291682493E-324	520.4368045	260.2179046	99.867	0	0	0	0	0	0	0
6:00:04	166.8662305	2158.018478	2.953912845	2.48143669	10.69369495	-0.63135624	0.47371854	51.70730994	1004.95183	29.1	2144.771551	9.88131291682493E-324	520.4368045	260.2179046	99.867	0	0	0	0	0	0	0
6:00:04	166.8662305	2158.018478	2.953912845	2.48143669	10.69369495	-0.63135624	0.47371854	51.70730994	1004.95183	29.1	2144.771551	9.88131291682493E-324	520.4368045	260.2179046	99.867	0	0	0	0	0	0	0
6:00:04	166.8662305	2158.018478	2.953912845	2.48143669	10.69369495	-0.63135624	0.47371854	51.70730994	1004.95183	29.1	2144.771551	9.88131291682493E-324	520.4368045	260.2179046	99.867	0	0	0	0	0	0	0
6:00:04	166.8662305	2158.018478	2.953912845	2.48143669	10.69369495	-0.63135624	0.47371854	51.70730994	1004.95183	29.1	2144.771551	9.88131291682493E-324	520.4368045	260.2179046	99.867	0	0	0	0	0	0	0
6:00:04	177.428166	2186.461901	2.031739376	1.774791585	10.91917982	-2.350230395	-0.353960107	51.80134269	1004.703033	29.1	2143.507538	9.88131291682493E-324	520.9761399	260.4878152	99.867488	0	0	0	0	0	0	0
6:00:04	177.428166	2186.461901	2.031739376	1.774791585	10.91917982	-2.350230395	-0.353960107	51.80134269	1004.703033	29.1	2143.507538	9.88131291682493E-324	520.9761399	260.4878152	99.867488	0	0	0	0	0	0	0
6:00:04	177.428166	2186.461901	2.031739376	1.774791585	10.91917982	-2.350230395	-0.353960107	51.80134269	1004.703033	29.1	2143.507538	9.88131291682493E-324	520.9761399	260.4878152	99.867488	0	0	0	0	0	0	0
6:00:04	177.428166	2186.461901	2.031739376	1.774791585	10.91917982	-2.350230395	-0.353960107	51.80134269	1004.703033	29.1	2143.507538	9.88131291682493E-324	520.9761399	260.4878152	99.867488	0	0	0	0	0	0	0
6:00:04	177.428166	2186.461901	2.031739376	1.774791585	10.91917982	-2.350230395	-0.353960107	51.80134269	1004.703033	29.1	2143.507538	9.88131291682493E-324	520.9761399	260.4878152	99.867488	0	0	0	0	0	0	0
6:00:04	177.428166	2186.461901	2.031739376	1.774791585	10.91917982	-2.350230395	-0.353960107	51.80134269	1004.703033	29.1	2143.507538	9.88131291682493E-324	520.9761399	260.4878152	99.867488	0	0	0	0	0	0	0
6:00:04	177.428166	2186.461901	2.031739376	1.774791585	10.91917982	-2.350230395	-0.353960107	51.80134269	1004.703033	29.1	2143.507538	9.88131291682493E-324	520.9761399	260.4878152	99.867488	0	0	0	0	0	0	0
6:00:04	177.428166	2186.461901	2.031739376	1.774791585	10.91917982	-2.350230395	-0.353960107	51.80134269	1004.703033	29.1	2143.507538	9.88131291682493E-324	520.9761399	260.4878152	99.867488	0	0	0	0	0	0	0
6:00:04	183.539357	2244.948877	1.027002561	1.182909292	11.32829207	-4.201733962	-1.575603575	51.84948746	1004.575649	29.1	2144.35042	9.88131291682493E-324	521.2522796	260.6260094	99.86773786	0	0	0	0	0	0	0
6:00:04	183.539357	2244.948877	1.027002561	1.182909292	11.32829207	-4.201733962	-1.575603575	51.84948746	1004.575649	29.1	2144.35042	9.88131291682493E-324	521.2522796	260.6260094	99.86773786	0	0	0	0	0	0	0
6:00:04	183.539357	2244.948877	1.027002561	1.182909292	11.32829207	-4.201733962	-1.575603575	51.84948746	1004.575649	29.1	2144.35042	9.88131291682493E-324	521.2522796	260.6260094	99.86773786	0	0	0	0	0	0	0
6:00:04	183.539357	2244.948877	1.027002561	1.182909292	11.32829207	-4.201733962	-1.575603575	51.84948746	1004.575649	29.1	2144.35042	9.88131291682493E-324	521.2522796	260.6260094	99.86773786	0	0	0	0	0	0	0
6:00:04	183.539357	2244.948877	1.027002561	1.182909292	11.32829207	-4.201733962	-1.575603575	51.84948746	1004.575649	29.1	2144.35042	9.88131291682493E-324	521.2522796	260.6260094	99.86773786	0	0	0	0	0	0	0
6:00:04	183.539357	2244.948877	1.027002561	1.182909292	11.32829207	-4.201733962	-1.575603575	51.84948746	1004.575649	29.1	2144.35042	9.88131291682493E-324	521.2522796	260.6260094	99.86773786	0	0	0	0	0	0	0
6:00:04	183.539357	2244.948877	1.027002561	1.182909292	11.32829207	-4.201733962	-1.575603575	51.84948746	1004.575649	29.1	2144.35042	9.88131291682493E-324	521.2522796	260.6260094	99.86773786	0	0	0	0	0	0	0
6:00:04	183.539357	2244.948877	1.027002561	1.182909292	11.32829207	-4.201733962	-1.575603575	51.84948746	1004.575649	29.1	2144.35042	9.88131291682493E-324	521.2522796	260.6260094	99.86773786	0	0	0	0	0	0	0
6:00:04	310.8240628	2331.725609	0.028489311	0.111273557	11.89591754	-5.942791789	-3.03326903	51.87413758	1004.510428	29.1	2147.545319	9.88131291682493E-324	521.3936632	260.6967648	99.86786578	0	0	0	0	0	0	0
6:00:04	310.8240628	2331.725609	0.028489311	0.111273557	11.89591754	-5.942791789	-3.03326903	51.87413758	1004.510428	29.1	2147.545319	9.88131291682493E-324	521.3936632	260.6967648	99.86786578	0	0	0	0	0	0	0
6:00:04	310.8240628	2331.725609	0.028489311	0.111273557	11.89591754	-5.942791789	-3.03326903	51.87413758	1004.510428	29.1	2147.545319	9.88131291682493E-324	521.3936632	260.6967648	99.86786578	0	0	0	0	0	0	0
6:00:04	310.8240628	2331.725609	0.028489311	0.111273557	11.89591754	-5.942791789	-3.03326903	51.87413758	1004.510428	29.1	2147.545319	9.88131291682493E-324	521.3936632	260.6967648	99.86786578	0	0	0	0	0	0	0
6:00:04	310.8240628	2331.725609	0.028489311	0.111273557	11.89591754	-5.942791789	-3.03326903	51.87413758	1004.510428	29.1	2147.545319	9.88131291682493E-324	521.3936632	260.6967648	99.86786578	0	0	0	0	0	0	0
6:00:05	310.8240628	2331.725609	0.028489311	0.111273557	11.89591754	-5.942791789	-3.03326903	51.87413758	1004.510428	29.1	2147.545319	9.88131291682493E-324	521.3936632	260.6967648	99.86786578	0	0	0	0	0	0	0
6:00:05	310.8240628	2331.725609	0.028489311	0.111273557	11.89591754	-5.942791789	-3.03326903	51.87413758	1004.510428	29.1	2147.545319	9.88131291682493E-324	521.3936632	260.6967648	99.86786578	0	0	0	0	0	0	0
6:00:05	310.8240628	2331.725609	0.028489311	0.111273557	11.89591754	-5.942791789	-3.03326903	51.87413758	1004.510428	29.1	2147.545319	9.88131291682493E-324	521.3936632	260.6967648	99.86786578	0	0	0	0	0	0	0
6:00:05	310.8240628	2331.725609	0.028489311	0.111273557	11.89591754	-5.942791789	-3.03326903	51.87413758	1004.510428	29.1	2147.545319	9.88131291682493E-324	521.3936632	260.6967648	99.86786578	0	0	0	0	0	0	0
6:00:05	557.4907201	2440.96896	-0.682741473	-0.714035939	12.56360578	-7.330093396	-4.535257744	51.88675844	1000.838995	29.1	2153.445691	9.88131291682493E-324	521.4660515	260.7329916	99.86793128	0	0	0	0	0	0	0
6:00:05	557.4907201	2440.96896	-0.682741473	-0.714035939	12.56360578	-7.330093396	-4.535257744	51.88675844	1000.838995	29.1	2153.445691	9.88131291682493E-324	521.4660515	260.7329916	99.86793128	0	0	0	0	0	0	0
6:00:05	557.4907201	2440.96896	-0.682741473	-0.714035939	12.56360578	-7.330093396	-4.535257744	51.88675844	1000.838995	29.1	2153.445691	9.88131291682493E-324	521.4660515	260.7329916	99.86793128	0	0	0	0	0	0	0
6:00:05	557.4907201	2440.96896	-0.682741473	-0.714035939	12.56360578	-7.330093396	-4.535257744	51.88675844	1000.838995	29.1	2153.445691	9.88131291682493E-324	521.4660515	260.7329916	99.86793128	0	0	0	0	0	0	0
6:00:05	557.4907201	2440.96896	-0.682741473	-0.714035939	12.56360578	-7.330093396	-4.535257744	51.88675844	1000.838995	29.1	2153.445691	9.88131291682493E-324	521.4660515	260.7329916	99.86793128	0	0	0	0	0	0	0
6:00:05	557.4907201	2440.96896	-0.682741473	-0.714035939	12.56360578	-7.330093396	-4.535257744	51.88675844	1000.838995	29.1	2153.445691	9.88131291682493E-324	521.4660515	260.7329916	99.86793128	0	0	0	0	0	0	0
6:00:05	557.4907201	2440.96896	-0.682741473	-0.714035939	12.56360578	-7.330093396	-4.535257744	51.88675844	1000.838995	29.1	2153.445691	9.88131291682493E-324	521.4660515	260.7329916	99.86793128	0	0	0	0	0	0	0
6:00:05	557.4907201	2440.96896	-0.682741473	-0.714035939	12.56360578	-7.330093396	-4.535257744	51.88675844	1000.838995	29.1	2153.445691	9.88131291682493E-324	521.4660515	260.7329916	99.86793128	0	0	0	0	0	0	0
6:00:05	391.5175367	2563.614355	-0.141299634	-0.053522401	13.23831016	-7.592007819	-5.797347965	52.08842032	998.9592216	29.1	2162.32241	9.88131291682493E-324	521.5031144	260.7515397	99.86796482	0	0	0	0	0	0	0
6:00:05	391.5175367	2563.614355	-0.141299634	-0.053522401	13.23831016	-7.592007819	-5.797347965	52.08842032	998.9592216	29.1	2162.32241	9.88131291682493E-324	521.5031144	260.7515397	99.86796482	0	0	0	0	0	0	0
6:00:05	391.5175367	2563.614355	-0.141299634	-0.053522401	13.23831016	-7.592007819	-5.797347965	52.08842032	998.9592216	29.1	2162.32241	9.88131291682493E-324	521.5031144	260.7515397	99.86796482	0	0	0	0	0	0	0
6:00:05	391.5175367	2563.614355	-0.141299634	-0.053522401	13.23831016	-7.592007819	-5.797347965	52.08842032	998.9592216	29.1	2162.32241	9.88131291682493E-324	521.5031144	260.7515397	99.86796482	0	0	0	0	0	0	0
6:00:05	391.5175367	2563.614355	-0.141299634	-0.053522401	13.23831016	-7.592007819	-5.797347965	52.08842032	998.9592216	29.1	2162.32241	9.88131291682493E-324	521.5031144	260.7515397	99.86796482	0	0	0	0	0	0	0
6:00:05	391.5175367	2563.614355	-0.141299634	-0.053522401	13.23831016	-7.592007819	-5.797347965	52.08842032	998.9592216	29.1	2162.32241	9.88131291682493E-324	521.5031144	260.7515397	99.86796482	0	0	0	0	0	0	0
6:00:05	391.5175367	2563.614355	-0.141299634	-0.053522401	13.23831016	-7.592007819	-5.797347965	52.08842032	998.9592216	29.1	2162.32241	9.88131291682493E-324	521.5031144	260.7515397	99.86796482	0	0	0	0	0	0	0
6:00:05	391.5175367	2563.614355	-0.141299634	-0.053522401	13.23831016	-7.592007819	-5.797347965	52.08842032	998.9592216	29.1	2162.32241	9.88131291682493E-324	521.5031144	260.7515397	99.86796482	0	0	0	0	0	0	0
6:00:05	-98.3153172	2661.060014	1.431918587	1.164340531	13.6891988	-6.227692003	-6.242466158	52.1916712	997.9967774	29.1	2173.997378	9.88131291682493E-324	521.5220906	260.7610363	99.86798199	0	0	0	0	0	0	0
6:00:05	-98.3153172	2661.060014	1.431918587	1.164340531	13.6891988	-6.227692003	-6.242466158	52.1916712	997.9967774	29.1	2173.997378	9.88131291682493E-324	521.5220906	260.7610363	99.86798199	0	0	0	0	0	0	0
6:00:05	-98.3153172	2661.060014	1.431918587	1.164340531	13.6891988	-6.227692003	-6.242466158	52.1916712	997.9967774	29.1	2173.997378	9.88131291682493E-324	521.5220906	260.7610363	99.86798199	0	0	0	0	0	0	0
6:00:05	-98.3153172	2661.060014	1.431918587	1.164340531	13.6891988	-6.227692003	-6.242466158	52.1916712	997.9967774	29.1	2173.997378	9.88131291682493E-324	521.5220906	260.7610363	99.86798199	0	0	0	0	0	0	0
6:00:05	-103.916803	2692.419489	2.563147896	2.31277794	13.78856723	-4.803282882	-5.939738341	52.23066957	997.6332576	29.1	2183.475042	9.88131291682493E-324	521.529258	260.7646232	99.86798847	0	0	0	0	0	0	0
6:00:05	-103.916803	2692.419489	2.563147896	2.31277794	13.78856723	-4.803282882	-5.939738341	52.23066957	997.6332576	29.1	2183.475042	9.88131291682493E-324	521.529258	260.7646232	99.86798847	0	0	0	0	0	0	0
6:00:05	-103.916803	2692.419489	2.563147896	2.31277794	13.78856723	-4.803282882	-5.939738341	52.23066957	997.6332576	29.1	2183.475042	9.88131291682493E-324	521.529258	260.7646232	99.86798847	0	0	0	0	0	0	0
6:00:05	-103.916803	2692.419489	2.563147896	2.31277794	13.78856723	-4.803282882	-5.939738341	52.23066957	997.6332576	29.1	2183.475042	9.88131291682493E-324	521.529258	260.7646232	99.86798847	0	0	0	0	0	0	0
6:00:05	-103.916803	2692.419489	2.563147896	2.31277794	13.78856723	-4.803282882	-5.939738341	52.23066957	997.6332576	29.1	2183.475042	9.88131291682493E-324	521.529258	260.7646232	99.86798847	0	0	0	0	0	0	0
6:00:05	-216.1304431	2704.83081	3.756339723	3.250894305	13.76341042	-2.919744836	-5.186506031	52.26450282	999.0630839	29.1	2195.606061	9.88131291682493E-324	521.5354761	260.7677351	99.8679941	0	0	0	0	0	0	0
6:00:05	-216.1304431	2704.83081	3.756339723	3.250894305	13.76341042	-2.919744836	-5.186506031	52.26450282	999.0630839	29.1	2195.606061	9.88131291682493E-324	521.5354761	260.7677351	99.8679941	0	0	0	0	0	0	0
6:00:05	-216.1304431	2704.83081	3.756339723	3.250894305	13.76341042	-2.919744836	-5.186506031	52.26450282	999.0630839	29.1	2195.606061	9.88131291682493E-324	521.5354761	260.7677351	99.8679941	0	0	0	0	0	0	0
6:00:06	-216.1304431	2704.83081	3.756339723	3.250894305	13.76341042	-2.919744836	-5.186506031	52.26450282	999.0630839	29.1	2195.606061	9.88131291682493E-324	521.5354761	260.7677351	99.8679941	0	0	0	0	0	0	0
6:00:06	-216.1304431	2704.83081	3.756339723	3.250894305	13.76341042	-2.919744836	-5.186506031	52.26450282	999.0630839	29.1	2195.606061	9.88131291682493E-324	521.5354761	260.7677351	99.8679941	0	0	0	0	0	0	0
6:00:06	-216.1304431	2704.83081	3.756339723	3.250894305	13.76341042	-2.919744836	-5.186506031	52.26450282	999.0630839	29.1	2195.606061	9.88131291682493E-324	521.5354761	260.7677351	99.8679941	0	0	0	0	0	0	0
6:00:06	-216.1304431	2704.83081	3.756339723	3.250894305	13.76341042	-2.919744836	-5.186506031	52.26450282	999.0630839	29.1	2195.606061	9.88131291682493E-324	521.5354761	260.7677351	99.8679941	0	0	0	0	0	0	0
6:00:06	-216.1304431	2704.83081	3.756339723	3.250894305	13.76341042	-2.919744836	-5.186506031	52.26450282	999.0630839	29.1	2195.606061	9.88131291682493E-324	521.5354761	260.7677351	99.8679941	0	0	0	0	0	0	0
6:00:06	-86.74183489	2696.472639	4.567677938	4.018833884	13.64774614	-1.494645356	-4.389867088	51.95782544	1002.308243	29.1	2204.680567	9.88131291682493E-324	520.1328598	260.0662484	99.86691698	0	0	0	0	0	0	0
6:00:06	-86.74183489	2696.472639	4.567677938	4.018833884	13.64774614	-1.494645356	-4.389867088	51.95782544	1002.308243	29.1	2204.680567	9.88131291682493E-324	520.1328598	260.0662484	99.86691698	0	0	0	0	0	0	0
6:00:06	-86.74183489	2696.472639	4.567677938	4.018833884	13.64774614	-1.494645356	-4.389867088	51.95782544	1002.308243	29.1	2204.680567	9.88131291682493E-324	520.1328598	260.0662484	99.86691698	0	0	0	0	0	0	0
6:00:06	-86.74183489	2696.472639	4.567677938	4.018833884	13.64774614	-1.494645356	-4.389867088	51.95782544	1002.308243	29.1	2204.680567	9.88131291682493E-324	520.1328598	260.0662484	99.86691698	0	0	0	0	0	0	0
6:00:06	-86.74183489	2696.472639	4.567677938	4.018833884	13.64774614	-1.494645356	-4.389867088	51.95782544	1002.308243	29.1	2204.680567	9.88131291682493E-324	520.1328598	260.0662484	99.86691698	0	0	0	0	0	0	0
6:00:06	-86.74183489	2696.472639	4.567677938	4.018833884	13.64774614	-1.494645356	-4.389867088	51.95782544	1002.308243	29.1	2204.680567	9.88131291682493E-324	520.1328598	260.0662484	99.86691698	0	0	0	0	0	0	0
6:00:06	-86.74183489	2696.472639	4.567677938	4.018833884	13.64774614	-1.494645356	-4.389867088	51.95782544	1002.308243	29.1	2204.680567	9.88131291682493E-324	520.1328598	260.0662484	99.86691698	0	0	0	0	0	0	0
6:00:06	-86.74183489	2696.472639	4.567677938	4.018833884	13.64774614	-1.494645356	-4.389867088	51.95782544	1002.308243	29.1	2204.680567	9.88131291682493E-324	520.1328598	260.0662484	99.86691698	0	0	0	0	0	0	0
6:00:06	-134.2760835	2651.664327	5.290411104	4.833250949	13.33458202	0.027229578	-3.096971949	51.68560663	1003.969764	29.1	2214.718443	9.88131291682493E-324	518.9148802	259.4571032	99.86598149	0	0	0	0	0	0	0
6:00:06	-134.2760835	2651.664327	5.290411104	4.833250949	13.33458202	0.027229578	-3.096971949	51.68560663	1003.969764	29.1	2214.718443	9.88131291682493E-324	518.9148802	259.4571032	99.86598149	0	0	0	0	0	0	0
6:00:06	-134.2760835	2651.664327	5.290411104	4.833250949	13.33458202	0.027229578	-3.096971949	51.68560663	1003.969764	29.1	2214.718443	9.88131291682493E-324	518.9148802	259.4571032	99.86598149	0	0	0	0	0	0	0
6:00:06	-134.2760835	2651.664327	5.290411104	4.833250949	13.33458202	0.027229578	-3.096971949	51.68560663	1003.969764	29.1	2214.718443	9.88131291682493E-324	518.9148802	259.4571032	99.86598149	0	0	0	0	0	0	0
6:00:06	-134.2760835	2651.664327	5.290411104	4.833250949	13.33458202	0.027229578	-3.096971949	51.68560663	1003.969764	29.1	2214.718443	9.88131291682493E-324	518.9148802	259.4571032	99.86598149	0	0	0	0	0	0	0
6:00:06	-134.2760835	2651.664327	5.290411104	4.833250949	13.33458202	0.027229578	-3.096971949	51.68560663	1003.969764	29.1	2214.718443	9.88131291682493E-324	518.9148802	259.4571032	99.86598149	0	0	0	0	0	0	0
6:00:06	-134.2760835	2651.664327	5.290411104	4.833250949	13.33458202	0.027229578	-3.096971949	51.68560663	1003.969764	29.1	2214.718443	9.88131291682493E-324	518.9148802	259.4571032	99.86598149	0	0	0	0	0	0	0
6:00:06	-134.2760835	2651.664327	5.290411104	4.833250949	13.33458202	0.027229578	-3.096971949	51.68560663	1003.969764	29.1	2214.718443	9.88131291682493E-324	518.9148802	259.4571032	99.86598149	0	0	0	0	0	0	0
6:00:06	-134.2760835	2651.664327	5.290411104	4.833250949	13.33458202	0.027229578	-3.096971949	51.68560663	1003.969764	29.1	2214.718443	9.88131291682493E-324	518.9148802	259.4571032	99.86598149	0	0	0	0	0	0	0
6:00:06	-134.2760835	2651.664327	5.290411104	4.833250949	13.33458202	0.027229578	-3.096971949	51.68560663	1003.969764	29.1	2214.718443	9.88131291682493E-324	518.9148802	259.4571032	99.86598149	0	0	0	0	0	0	0
6:00:06	-134.2760835	2651.664327	5.290411104	4.833250949	13.33458202	0.027229578	-3.096971949	51.68560663	1003.969764	29.1	2214.718443	9.88131291682493E-324	518.9148802	259.4571032	99.86598149	0	0	0	0	0	0	0
6:00:06	-134.2760835	2651.664327	5.290411104	4.833250949	13.33458202	0.027229578	-3.096971949	51.68560663	1003.969764	29.1	2214.718443	9.88131291682493E-324	518.9148802	259.4571032	99.86598149	0	0	0	0	0	0	0
6:00:06	-134.2760835	2651.664327	5.290411104	4.833250949	13.33458202	0.027229578	-3.096971949	51.68560663	1003.969764	29.1	2214.718443	9.88131291682493E-324	518.9148802	259.4571032	99.86598149	0	0	0	0	0	0	0
6:00:06	-134.2760835	2651.664327	5.290411104	4.833250949	13.33458202	0.027229578	-3.096971949	51.68560663	1003.969764	29.1	2214.718443	9.88131291682493E-324	518.9148802	259.4571032	99.86598149	0	0	0	0	0	0	0
6:00:06	-134.2760835	2651.664327	5.290411104	4.833250949	13.33458202	0.027229578	-3.096971949	51.68560663	1003.969764	29.1	2214.718443	9.88131291682493E-324	518.9148802	259.4571032	99.86598149	0	0	0	0	0	0	0
6:00:06	-134.2760835	2651.664327	5.290411104	4.833250949	13.33458202	0.027229578	-3.096971949	51.68560663	1003.969764	29.1	2214.718443	9.88131291682493E-324	518.9148802	259.4571032	99.86598149	0	0	0	0	0	0	0
6:00:06	-498.6265347	2495.305388	5.951517305	5.282288761	12.41576448	1.629131606	-0.452390663	51.47487006	1005.256021	29.1	2231.391141	9.88131291682493E-324	517.9719886	258.9855371	99.86525729	0	0	0	0	0	0	0
6:00:06	-498.6265347	2495.305388	5.951517305	5.282288761	12.41576448	1.629131606	-0.452390663	51.47487006	1005.256021	29.1	2231.391141	9.88131291682493E-324	517.9719886	258.9855371	99.86525729	0	0	0	0	0	0	0
6:00:06	-498.6265347	2495.305388	5.951517305	5.282288761	12.41576448	1.629131606	-0.452390663	51.47487006	1005.256021	29.1	2231.391141	9.88131291682493E-324	517.9719886	258.9855371	99.86525729	0	0	0	0	0	0	0
6:00:07	-498.6265347	2495.305388	5.951517305	5.282288761	12.41576448	1.629131606	-0.452390663	51.47487006	1005.256021	29.1	2231.391141	9.88131291682493E-324	517.9719886	258.9855371	99.86525729	0	0	0	0	0	0	0
6:00:07	-498.6265347	2495.305388	5.951517305	5.282288761	12.41576448	1.629131606	-0.452390663	51.47487006	1005.256021	29.1	2231.391141	9.88131291682493E-324	517.9719886	258.9855371	99.86525729	0	0	0	0	0	0	0
6:00:07	-498.6265347	2495.305388	5.951517305	5.282288761	12.41576448	1.629131606	-0.452390663	51.47487006	1005.256021	29.1	2231.391141	9.88131291682493E-324	517.9719886	258.9855371	99.86525729	0	0	0	0	0	0	0
6:00:07	-498.6265347	2495.305388	5.951517305	5.282288761	12.41576448	1.629131606	-0.452390663	51.47487006	1005.256021	29.1	2231.391141	9.88131291682493E-324	517.9719886	258.9855371	99.86525729	0	0	0	0	0	0	0
6:00:07	-498.6265347	2495.305388	5.951517305	5.282288761	12.41576448	1.629131606	-0.452390663	51.47487006	1005.256021	29.1	2231.391141	9.88131291682493E-324	517.9719886	258.9855371	99.86525729	0	0	0	0	0	0	0
6:00:07	-498.6265347	2495.305388	5.951517305	5.282288761	12.41576448	1.629131606	-0.452390663	51.47487006	1005.256021	29.1	2231.391141	9.88131291682493E-324	517.9719886	258.9855371	99.86525729	0	0	0	0	0	0	0
6:00:07	-467.2694738	2421.914214	5.56026486	5.269459845	12.02742341	1.675483383	0.371807981	51.53593347	1003.553867	29.1	2236.918136	9.88131291682493E-324	517.8085142	258.903779	99.86513173	0	0	0	0	0	0	0
6:00:07	-467.2694738	2421.914214	5.56026486	5.269459845	12.02742341	1.675483383	0.371807981	51.53593347	1003.553867	29.1	2236.918136	9.88131291682493E-324	517.8085142	258.903779	99.86513173	0	0	0	0	0	0	0
6:00:07	-467.2694738	2421.914214	5.56026486	5.269459845	12.02742341	1.675483383	0.371807981	51.53593347	1003.553867	29.1	2236.918136	9.88131291682493E-324	517.8085142	258.903779	99.86513173	0	0	0	0	0	0	0
6:00:07	-467.2694738	2421.914214	5.56026486	5.269459845	12.02742341	1.675483383	0.371807981	51.53593347	1003.553867	29.1	2236.918136	9.88131291682493E-324	517.8085142	258.903779	99.86513173	0	0	0	0	0	0	0
6:00:07	-467.2694738	2421.914214	5.56026486	5.269459845	12.02742341	1.675483383	0.371807981	51.53593347	1003.553867	29.1	2236.918136	9.88131291682493E-324	517.8085142	258.903779	99.86513173	0	0	0	0	0	0	0
6:00:07	-467.2694738	2421.914214	5.56026486	5.269459845	12.02742341	1.675483383	0.371807981	51.53593347	1003.553867	29.1	2236.918136	9.88131291682493E-324	517.8085142	258.903779	99.86513173	0	0	0	0	0	0	0
6:00:07	-467.2694738	2421.914214	5.56026486	5.269459845	12.02742341	1.675483383	0.371807981	51.53593347	1003.553867	29.1	2236.918136	9.88131291682493E-324	517.8085142	258.903779	99.86513173	0	0	0	0	0	0	0
6:00:07	-467.2694738	2421.914214	5.56026486	5.269459845	12.02742341	1.675483383	0.371807981	51.53593347	1003.553867	29.1	2236.918136	9.88131291682493E-324	517.8085142	258.903779	99.86513173	0	0	0	0	0	0	0
6:00:07	-466.5742346	2361.38807	5.241231608	4.953411441	11.70911279	1.584527492	0.865917686	51.56719794	1002.682364	29.1	2240.751342	9.88131291682493E-324	517.7248153	258.8619188	99.86506745	0	0	0	0	0	0	0
6:00:07	-466.5742346	2361.38807	5.241231608	4.953411441	11.70911279	1.584527492	0.865917686	51.56719794	1002.682364	29.1	2240.751342	9.88131291682493E-324	517.7248153	258.8619188	99.86506745	0	0	0	0	0	0	0
6:00:07	-466.5742346	2361.38807	5.241231608	4.953411441	11.70911279	1.584527492	0.865917686	51.56719794	1002.682364	29.1	2240.751342	9.88131291682493E-324	517.7248153	258.8619188	99.86506745	0	0	0	0	0	0	0
6:00:07	-466.5742346	2361.38807	5.241231608	4.953411441	11.70911279	1.584527492	0.865917686	51.56719794	1002.682364	29.1	2240.751342	9.88131291682493E-324	517.7248153	258.8619188	99.86506745	0	0	0	0	0	0	0
6:00:07	-466.5742346	2361.38807	5.241231608	4.953411441	11.70911279	1.584527492	0.865917686	51.56719794	1002.682364	29.1	2240.751342	9.88131291682493E-324	517.7248153	258.8619188	99.86506745	0	0	0	0	0	0	0
6:00:07	-466.5742346	2361.38807	5.241231608	4.953411441	11.70911279	1.584527492	0.865917686	51.56719794	1002.682364	29.1	2240.751342	9.88131291682493E-324	517.7248153	258.8619188	99.86506745	0	0	0	0	0	0	0
6:00:07	-466.5742346	2361.38807	5.241231608	4.953411441	11.70911279	1.584527492	0.865917686	51.56719794	1002.682364	29.1	2240.751342	9.88131291682493E-324	517.7248153	258.8619188	99.86506745	0	0	0	0	0	0	0
6:00:07	-466.5742346	2361.38807	5.241231608	4.953411441	11.70911279	1.584527492	0.865917686	51.56719794	1002.682364	29.1	2240.751342	9.88131291682493E-324	517.7248153	258.8619188	99.86506745	0	0	0	0	0	0	0
6:00:07	-480.0485361	2310.824572	4.908702583	4.699994658	11.44532975	1.440046076	1.119301855	51.58320534	1002.236154	29.1	2243.142431	9.88131291682493E-324	517.6819614	258.8404864	99.86503453	0	0	0	0	0	0	0
6:00:07	-480.0485361	2310.824572	4.908702583	4.699994658	11.44532975	1.440046076	1.119301855	51.58320534	1002.236154	29.1	2243.142431	9.88131291682493E-324	517.6819614	258.8404864	99.86503453	0	0	0	0	0	0	0
6:00:07	-480.0485361	2310.824572	4.908702583	4.699994658	11.44532975	1.440046076	1.119301855	51.58320534	1002.236154	29.1	2243.142431	9.88131291682493E-324	517.6819614	258.8404864	99.86503453	0	0	0	0	0	0	0
6:00:07	-480.0485361	2310.824572	4.908702583	4.699994658	11.44532975	1.440046076	1.119301855	51.58320534	1002.236154	29.1	2243.142431	9.88131291682493E-324	517.6819614	258.8404864	99.86503453	0	0	0	0	0	0	0
6:00:07	-480.0485361	2310.824572	4.908702583	4.699994658	11.44532975	1.440046076	1.119301855	51.58320534	1002.236154	29.1	2243.142431	9.88131291682493E-324	517.6819614	258.8404864	99.86503453	0	0	0	0	0	0	0
6:00:07	-480.0485361	2310.824572	4.908702583	4.699994658	11.44532975	1.440046076	1.119301855	51.58320534	1002.236154	29.1	2243.142431	9.88131291682493E-324	517.6819614	258.8404864	99.86503453	0	0	0	0	0	0	0
6:00:07	-480.0485361	2310.824572	4.908702583	4.699994658	11.44532975	1.440046076	1.119301855	51.58320534	1002.236154	29.1	2243.142431	9.88131291682493E-324	517.6819614	258.8404864	99.86503453	0	0	0	0	0	0	0
6:00:07	-480.0485361	2310.824572	4.908702583	4.699994658	11.44532975	1.440046076	1.119301855	51.58320534	1002.236154	29.1	2243.142431	9.88131291682493E-324	517.6819614	258.8404864	99.86503453	0	0	0	0	0	0	0
6:00:07	-480.0485361	2310.824572	4.908702583	4.699994658	11.44532975	1.440046076	1.119301855	51.58320534	1002.236154	29.1	2243.142431	9.88131291682493E-324	517.6819614	258.8404864	99.86503453	0	0	0	0	0	0	0
6:00:07	-240.9409785	2271.805229	4.527991723	4.178397265	11.23560883	1.300527591	1.21417055	51.59140114	1002.007695	29.1	2235.688717	9.88131291682493E-324	517.6600202	258.8295131	99.86501768	0	0	0	0	0	0	0
6:00:08	-240.9409785	2271.805229	4.527991723	4.178397265	11.23560883	1.300527591	1.21417055	51.59140114	1002.007695	29.1	2235.688717	9.88131291682493E-324	517.6600202	258.8295131	99.86501768	0	0	0	0	0	0	0
6:00:08	-240.9409785	2271.805229	4.527991723	4.178397265	11.23560883	1.300527591	1.21417055	51.59140114	1002.007695	29.1	2235.688717	9.88131291682493E-324	517.6600202	258.8295131	99.86501768	0	0	0	0	0	0	0
6:00:08	-240.9409785	2271.805229	4.527991723	4.178397265	11.23560883	1.300527591	1.21417055	51.59140114	1002.007695	29.1	2235.688717	9.88131291682493E-324	517.6600202	258.8295131	99.86501768	0	0	0	0	0	0	0
6:00:08	-240.9409785	2271.805229	4.527991723	4.178397265	11.23560883	1.300527591	1.21417055	51.59140114	1002.007695	29.1	2235.688717	9.88131291682493E-324	517.6600202	258.8295131	99.86501768	0	0	0	0	0	0	0
6:00:08	-240.9409785	2271.805229	4.527991723	4.178397265	11.23560883	1.300527591	1.21417055	51.59140114	1002.007695	29.1	2235.688717	9.88131291682493E-324	517.6600202	258.8295131	99.86501768	0	0	0	0	0	0	0
6:00:08	-240.9409785	2271.805229	4.527991723	4.178397265	11.23560883	1.300527591	1.21417055	51.59140114	1002.007695	29.1	2235.688717	9.88131291682493E-324	517.6600202	258.8295131	99.86501768	0	0	0	0	0	0	0
6:00:08	-240.9409785	2271.805229	4.527991723	4.178397265	11.23560883	1.300527591	1.21417055	51.59140114	1002.007695	29.1	2235.688717	9.88131291682493E-324	517.6600202	258.8295131	99.86501768	0	0	0	0	0	0	0
6:00:08	-201.810749	2238.535341	4.285067762	3.8198674	11.06624772	1.162390127	1.215175322	51.74199738	1003.195636	29.1	2219.458223	9.88131291682493E-324	519.5685784	259.7837907	99.86647305	0	0	0	0	0	0	0
6:00:08	-201.810749	2238.535341	4.285067762	3.8198674	11.06624772	1.162390127	1.215175322	51.74199738	1003.195636	29.1	2219.458223	9.88131291682493E-324	519.5685784	259.7837907	99.86647305	0	0	0	0	0	0	0
6:00:08	-201.810749	2238.535341	4.285067762	3.8198674	11.06624772	1.162390127	1.215175322	51.74199738	1003.195636	29.1	2219.458223	9.88131291682493E-324	519.5685784	259.7837907	99.86647305	0	0	0	0	0	0	0
6:00:08	-201.810749	2238.535341	4.285067762	3.8198674	11.06624772	1.162390127	1.215175322	51.74199738	1003.195636	29.1	2219.458223	9.88131291682493E-324	519.5685784	259.7837907	99.86647305	0	0	0	0	0	0	0
6:00:08	-201.810749	2238.535341	4.285067762	3.8198674	11.06624772	1.162390127	1.215175322	51.74199738	1003.195636	29.1	2219.458223	9.88131291682493E-324	519.5685784	259.7837907	99.86647305	0	0	0	0	0	0	0
6:00:08	-201.810749	2238.535341	4.285067762	3.8198674	11.06624772	1.162390127	1.215175322	51.74199738	1003.195636	29.1	2219.458223	9.88131291682493E-324	519.5685784	259.7837907	99.86647305	0	0	0	0	0	0	0
6:00:08	-201.810749	2238.535341	4.285067762	3.8198674	11.06624772	1.162390127	1.215175322	51.74199738	1003.195636	29.1	2219.458223	9.88131291682493E-324	519.5685784	259.7837907	99.86647305	0	0	0	0	0	0	0
6:00:08	-201.810749	2238.535341	4.285067762	3.8198674	11.06624772	1.162390127	1.215175322	51.74199738	1003.195636	29.1	2219.458223	9.88131291682493E-324	519.5685784	259.7837907	99.86647305	0	0	0	0	0	0	0
6:00:08	-220.1439515	2212.075287	4.088506694	3.727772109	10.93077483	1.044687745	1.166073765	51.81910266	1003.803862	29.1	2201.328314	9.88131291682493E-324	520.5457601	260.2723808	99.8672182	0	0	0	0	0	0	0
6:00:08	-220.1439515	2212.075287	4.088506694	3.727772109	10.93077483	1.044687745	1.166073765	51.81910266	1003.803862	29.1	2201.328314	9.88131291682493E-324	520.5457601	260.2723808	99.8672182	0	0	0	0	0	0	0
6:00:08	-220.1439515	2212.075287	4.088506694	3.727772109	10.93077483	1.044687745	1.166073765	51.81910266	1003.803862	29.1	2201.328314	9.88131291682493E-324	520.5457601	260.2723808	99.8672182	0	0	0	0	0	0	0
6:00:08	-220.1439515	2212.075287	4.088506694	3.727772109	10.93077483	1.044687745	1.166073765	51.81910266	1003.803862	29.1	2201.328314	9.88131291682493E-324	520.5457601	260.2723808	99.8672182	0	0	0	0	0	0	0
6:00:08	-220.1439515	2212.075287	4.088506694	3.727772109	10.93077483	1.044687745	1.166073765	51.81910266	1003.803862	29.1	2201.328314	9.88131291682493E-324	520.5457601	260.2723808	99.8672182	0	0	0	0	0	0	0
6:00:08	-220.1439515	2212.075287	4.088506694	3.727772109	10.93077483	1.044687745	1.166073765	51.81910266	1003.803862	29.1	2201.328314	9.88131291682493E-324	520.5457601	260.2723808	99.8672182	0	0	0	0	0	0	0
6:00:08	-220.1439515	2212.075287	4.088506694	3.727772109	10.93077483	1.044687745	1.166073765	51.81910266	1003.803862	29.1	2201.328314	9.88131291682493E-324	520.5457601	260.2723808	99.8672182	0	0	0	0	0	0	0
6:00:08	-220.1439515	2212.075287	4.088506694	3.727772109	10.93077483	1.044687745	1.166073765	51.81910266	1003.803862	29.1	2201.328314	9.88131291682493E-324	520.5457601	260.2723808	99.8672182	0	0	0	0	0	0	0
6:00:08	-103.3228712	2190.819435	3.920451427	3.36763532	10.82090871	0.945936125	1.093309767	51.85858056	1004.115273	29.1	2183.962841	9.88131291682493E-324	521.0460772	260.522539	99.86759972	0	0	0	0	0	0	0
6:00:08	-103.3228712	2190.819435	3.920451427	3.36763532	10.82090871	0.945936125	1.093309767	51.85858056	1004.115273	29.1	2183.962841	9.88131291682493E-324	521.0460772	260.522539	99.86759972	0	0	0	0	0	0	0
6:00:08	-103.3228712	2190.819435	3.920451427	3.36763532	10.82090871	0.945936125	1.093309767	51.85858056	1004.115273	29.1	2183.962841	9.88131291682493E-324	521.0460772	260.522539	99.86759972	0	0	0	0	0	0	0
6:00:08	-103.3228712	2190.819435	3.920451427	3.36763532	10.82090871	0.945936125	1.093309767	51.85858056	1004.115273	29.1	2183.962841	9.88131291682493E-324	521.0460772	260.522539	99.86759972	0	0	0	0	0	0	0
6:00:08	-103.3228712	2190.819435	3.920451427	3.36763532	10.82090871	0.945936125	1.093309767	51.85858056	1004.115273	29.1	2183.962841	9.88131291682493E-324	521.0460772	260.522539	99.86759972	0	0	0	0	0	0	0
6:00:08	-103.3228712	2190.819435	3.920451427	3.36763532	10.82090871	0.945936125	1.093309767	51.85858056	1004.115273	29.1	2183.962841	9.88131291682493E-324	521.0460772	260.522539	99.86759972	0	0	0	0	0	0	0
6:00:08	-103.3228712	2190.819435	3.920451427	3.36763532	10.82090871	0.945936125	1.093309767	51.85858056	1004.115273	29.1	2183.962841	9.88131291682493E-324	521.0460772	260.522539	99.86759972	0	0	0	0	0	0	0
6:00:08	-103.3228712	2190.819435	3.920451427	3.36763532	10.82090871	0.945936125	1.093309767	51.85858056	1004.115273	29.1	2183.962841	9.88131291682493E-324	521.0460772	260.522539	99.86759972	0	0	0	0	0	0	0
6:00:08	-103.3228712	2190.819435	3.920451427	3.36763532	10.82090871	0.945936125	1.093309767	51.85858056	1004.115273	29.1	2183.962841	9.88131291682493E-324	521.0460772	260.522539	99.86759972	0	0	0	0	0	0	0
6:00:09	-125.075606	2175.134279	3.792999131	3.066125284	10.74054526	0.871151296	1.015622601	51.87879325	1004.274716	29.1	2169.687511	9.88131291682493E-324	521.3022395	260.65062	99.86779506	0	0	0	0	0	0	0
6:00:09	-125.075606	2175.134279	3.792999131	3.066125284	10.74054526	0.871151296	1.015622601	51.87879325	1004.274716	29.1	2169.687511	9.88131291682493E-324	521.3022395	260.65062	99.86779506	0	0	0	0	0	0	0
6:00:09	-125.075606	2175.134279	3.792999131	3.066125284	10.74054526	0.871151296	1.015622601	51.87879325	1004.274716	29.1	2169.687511	9.88131291682493E-324	521.3022395	260.65062	99.86779506	0	0	0	0	0	0	0
6:00:09	-125.075606	2175.134279	3.792999131	3.066125284	10.74054526	0.871151296	1.015622601	51.87879325	1004.274716	29.1	2169.687511	9.88131291682493E-324	521.3022395	260.65062	99.86779506	0	0	0	0	0	0	0
6:00:09	-125.075606	2175.134279	3.792999131	3.066125284	10.74054526	0.871151296	1.015622601	51.87879325	1004.274716	29.1	2169.687511	9.88131291682493E-324	521.3022395	260.65062	99.86779506	0	0	0	0	0	0	0
6:00:09	-125.075606	2175.134279	3.792999131	3.066125284	10.74054526	0.871151296	1.015622601	51.87879325	1004.274716	29.1	2169.687511	9.88131291682493E-324	521.3022395	260.65062	99.86779506	0	0	0	0	0	0	0
6:00:09	-125.075606	2175.134279	3.792999131	3.066125284	10.74054526	0.871151296	1.015622601	51.87879325	1004.274716	29.1	2169.687511	9.88131291682493E-324	521.3022395	260.65062	99.86779506	0	0	0	0	0	0	0
6:00:09	-125.075606	2175.134279	3.792999131	3.066125284	10.74054526	0.871151296	1.015622601	51.87879325	1004.274716	29.1	2169.687511	9.88131291682493E-324	521.3022395	260.65062	99.86779506	0	0	0	0	0	0	0
6:00:09	-57.07480629	2163.215559	3.648695555	3.116808145	10.68253517	0.813493464	0.943222772	51.84034214	1005.254271	29.1	2159.442565	9.88131291682493E-324	521.4333946	260.7161974	99.86789507	0	0	0	0	0	0	0
6:00:09	-57.07480629	2163.215559	3.648695555	3.116808145	10.68253517	0.813493464	0.943222772	51.84034214	1005.254271	29.1	2159.442565	9.88131291682493E-324	521.4333946	260.7161974	99.86789507	0	0	0	0	0	0	0
6:00:09	-57.07480629	2163.215559	3.648695555	3.116808145	10.68253517	0.813493464	0.943222772	51.84034214	1005.254271	29.1	2159.442565	9.88131291682493E-324	521.4333946	260.7161974	99.86789507	0	0	0	0	0	0	0
6:00:09	-57.07480629	2163.215559	3.648695555	3.116808145	10.68253517	0.813493464	0.943222772	51.84034214	1005.254271	29.1	2159.442565	9.88131291682493E-324	521.4333946	260.7161974	99.86789507	0	0	0	0	0	0	0
6:00:09	-57.07480629	2163.215559	3.648695555	3.116808145	10.68253517	0.813493464	0.943222772	51.84034214	1005.254271	29.1	2159.442565	9.88131291682493E-324	521.4333946	260.7161974	99.86789507	0	0	0	0	0	0	0
6:00:09	-57.07480629	2163.215559	3.648695555	3.116808145	10.68253517	0.813493464	0.943222772	51.84034214	1005.254271	29.1	2159.442565	9.88131291682493E-324	521.4333946	260.7161974	99.86789507	0	0	0	0	0	0	0
6:00:09	66.81957918	2155.151782	3.593892124	3.17573377	10.63853801	0.774340653	0.880722059	51.82065518	1005.755802	29.1	2148.388841	9.88131291682493E-324	521.5005461	260.7497731	99.86794628	0	0	0	0	0	0	0
6:00:09	66.81957918	2155.151782	3.593892124	3.17573377	10.63853801	0.774340653	0.880722059	51.82065518	1005.755802	29.1	2148.388841	9.88131291682493E-324	521.5005461	260.7497731	99.86794628	0	0	0	0	0	0	0
6:00:09	66.81957918	2155.151782	3.593892124	3.17573377	10.63853801	0.774340653	0.880722059	51.82065518	1005.755802	29.1	2148.388841	9.88131291682493E-324	521.5005461	260.7497731	99.86794628	0	0	0	0	0	0	0
6:00:09	66.81957918	2155.151782	3.593892124	3.17573377	10.63853801	0.774340653	0.880722059	51.82065518	1005.755802	29.1	2148.388841	9.88131291682493E-324	521.5005461	260.7497731	99.86794628	0	0	0	0	0	0	0
6:00:09	66.81957918	2155.151782	3.593892124	3.17573377	10.63853801	0.774340653	0.880722059	51.82065518	1005.755802	29.1	2148.388841	9.88131291682493E-324	521.5005461	260.7497731	99.86794628	0	0	0	0	0	0	0
6:00:09	66.81957918	2155.151782	3.593892124	3.17573377	10.63853801	0.774340653	0.880722059	51.82065518	1005.755802	29.1	2148.388841	9.88131291682493E-324	521.5005461	260.7497731	99.86794628	0	0	0	0	0	0	0
6:00:09	66.81957918	2155.151782	3.593892124	3.17573377	10.63853801	0.774340653	0.880722059	51.82065518	1005.755802	29.1	2148.388841	9.88131291682493E-324	521.5005461	260.7497731	99.86794628	0	0	0	0	0	0	0
6:00:09	-40.58653546	2148.732632	3.452944768	3.13262369	10.61174746	0.608686415	0.820377694	51.81057545	1006.012587	29.1	2142.812767	9.88131291682493E-324	521.5349276	260.7669638	99.86797249	0	0	0	0	0	0	0
6:00:09	-40.58653546	2148.732632	3.452944768	3.13262369	10.61174746	0.608686415	0.820377694	51.81057545	1006.012587	29.1	2142.812767	9.88131291682493E-324	521.5349276	260.7669638	99.86797249	0	0	0	0	0	0	0
6:00:09	-40.58653546	2148.732632	3.452944768	3.13262369	10.61174746	0.608686415	0.820377694	51.81057545	1006.012587	29.1	2142.812767	9.88131291682493E-324	521.5349276	260.7669638	99.86797249	0	0	0	0	0	0	0
6:00:09	-40.58653546	2148.732632	3.452944768	3.13262369	10.61174746	0.608686415	0.820377694	51.81057545	1006.012587	29.1	2142.812767	9.88131291682493E-324	521.5349276	260.7669638	99.86797249	0	0	0	0	0	0	0
6:00:09	-40.58653546	2148.732632	3.452944768	3.13262369	10.61174746	0.608686415	0.820377694	51.81057545	1006.012587	29.1	2142.812767	9.88131291682493E-324	521.5349276	260.7669638	99.86797249	0	0	0	0	0	0	0
6:00:09	-40.58653546	2148.732632	3.452944768	3.13262369	10.61174746	0.608686415	0.820377694	51.81057545	1006.012587	29.1	2142.812767	9.88131291682493E-324	521.5349276	260.7669638	99.86797249	0	0	0	0	0	0	0
6:00:09	-40.58653546	2148.732632	3.452944768	3.13262369	10.61174746	0.608686415	0.820377694	51.81057545	1006.012587	29.1	2142.812767	9.88131291682493E-324	521.5349276	260.7669638	99.86797249	0	0	0	0	0	0	0
6:00:10	-40.58653546	2148.732632	3.452944768	3.13262369	10.61174746	0.608686415	0.820377694	51.81057545	1006.012587	29.1	2142.812767	9.88131291682493E-324	521.5349276	260.7669638	99.86797249	0	0	0	0	0	0	0
6:00:10	30.53614184	2151.634204	2.838059721	2.584927329	10.6670227	-0.541336556	0.495817379	51.80541463	1005.6865	29.1	2140.078129	9.88131291682493E-324	521.5525309	260.7757655	99.86798592	0	0	0	0	0	0	0
6:00:10	30.53614184	2151.634204	2.838059721	2.584927329	10.6670227	-0.541336556	0.495817379	51.80541463	1005.6865	29.1	2140.078129	9.88131291682493E-324	521.5525309	260.7757655	99.86798592	0	0	0	0	0	0	0
6:00:10	30.53614184	2151.634204	2.838059721	2.584927329	10.6670227	-0.541336556	0.495817379	51.80541463	1005.6865	29.1	2140.078129	9.88131291682493E-324	521.5525309	260.7757655	99.86798592	0	0	0	0	0	0	0
6:00:10	30.53614184	2151.634204	2.838059721	2.584927329	10.6670227	-0.541336556	0.495817379	51.80541463	1005.6865	29.1	2140.078129	9.88131291682493E-324	521.5525309	260.7757655	99.86798592	0	0	0	0	0	0	0
6:00:10	30.53614184	2151.634204	2.838059721	2.584927329	10.6670227	-0.541336556	0.495817379	51.80541463	1005.6865	29.1	2140.078129	9.88131291682493E-324	521.5525309	260.7757655	99.86798592	0	0	0	0	0	0	0
6:00:10	30.53614184	2151.634204	2.838059721	2.584927329	10.6670227	-0.541336556	0.495817379	51.80541463	1005.6865	29.1	2140.078129	9.88131291682493E-324	521.5525309	260.7757655	99.86798592	0	0	0	0	0	0	0
6:00:10	30.53614184	2151.634204	2.838059721	2.584927329	10.6670227	-0.541336556	0.495817379	51.80541463	1005.6865	29.1	2140.078129	9.88131291682493E-324	521.5525309	260.7757655	99.86798592	0	0	0	0	0	0	0
6:00:10	30.53614184	2151.634204	2.838059721	2.584927329	10.6670227	-0.541336556	0.495817379	51.80541463	1005.6865	29.1	2140.078129	9.88131291682493E-324	521.5525309	260.7757655	99.86798592	0	0	0	0	0	0	0
6:00:10	208.7011766	2179.579272	2.082726577	2.031066793	10.87714762	-2.229524317	-0.294477502	51.90037229	1005.356856	29.1	2139.212386	9.88131291682493E-324	522.1998478	261.0994239	99.86848079	0	0	0	0	0	0	0
6:00:10	208.7011766	2179.579272	2.082726577	2.031066793	10.87714762	-2.229524317	-0.294477502	51.90037229	1005.356856	29.1	2139.212386	9.88131291682493E-324	522.1998478	261.0994239	99.86848079	0	0	0	0	0	0	0
6:00:10	208.7011766	2179.579272	2.082726577	2.031066793	10.87714762	-2.229524317	-0.294477502	51.90037229	1005.356856	29.1	2139.212386	9.88131291682493E-324	522.1998478	261.0994239	99.86848079	0	0	0	0	0	0	0
6:00:10	208.7011766	2179.579272	2.082726577	2.031066793	10.87714762	-2.229524317	-0.294477502	51.90037229	1005.356856	29.1	2139.212386	9.88131291682493E-324	522.1998478	261.0994239	99.86848079	0	0	0	0	0	0	0
6:00:10	208.7011766	2179.579272	2.082726577	2.031066793	10.87714762	-2.229524317	-0.294477502	51.90037229	1005.356856	29.1	2139.212386	9.88131291682493E-324	522.1998478	261.0994239	99.86848079	0	0	0	0	0	0	0
6:00:10	208.7011766	2179.579272	2.082726577	2.031066793	10.87714762	-2.229524317	-0.294477502	51.90037229	1005.356856	29.1	2139.212386	9.88131291682493E-324	522.1998478	261.0994239	99.86848079	0	0	0	0	0	0	0
6:00:10	208.7011766	2179.579272	2.082726577	2.031066793	10.87714762	-2.229524317	-0.294477502	51.90037229	1005.356856	29.1	2139.212386	9.88131291682493E-324	522.1998478	261.0994239	99.86848079	0	0	0	0	0	0	0
6:00:10	208.7011766	2179.579272	2.082726577	2.031066793	10.87714762	-2.229524317	-0.294477502	51.90037229	1005.356856	29.1	2139.212386	9.88131291682493E-324	522.1998478	261.0994239	99.86848079	0	0	0	0	0	0	0
6:00:10	208.7011766	2179.579272	2.082726577	2.031066793	10.87714762	-2.229524317	-0.294477502	51.90037229	1005.356856	29.1	2139.212386	9.88131291682493E-324	522.1998478	261.0994239	99.86848079	0	0	0	0	0	0	0
6:00:10	350.2022264	2237.751915	1.023964008	0.944586198	11.27481958	-4.06878845	-1.488828481	51.94899061	1005.188078	29.1	2140.190478	9.88131291682493E-324	522.5312741	261.265137	99.86873416	0	0	0	0	0	0	0
6:00:10	350.2022264	2237.751915	1.023964008	0.944586198	11.27481958	-4.06878845	-1.488828481	51.94899061	1005.188078	29.1	2140.190478	9.88131291682493E-324	522.5312741	261.265137	99.86873416	0	0	0	0	0	0	0
6:00:10	350.2022264	2237.751915	1.023964008	0.944586198	11.27481958	-4.06878845	-1.488828481	51.94899061	1005.188078	29.1	2140.190478	9.88131291682493E-324	522.5312741	261.265137	99.86873416	0	0	0	0	0	0	0
6:00:10	350.2022264	2237.751915	1.023964008	0.944586198	11.27481958	-4.06878845	-1.488828481	51.94899061	1005.188078	29.1	2140.190478	9.88131291682493E-324	522.5312741	261.265137	99.86873416	0	0	0	0	0	0	0
6:00:10	350.2022264	2237.751915	1.023964008	0.944586198	11.27481958	-4.06878845	-1.488828481	51.94899061	1005.188078	29.1	2140.190478	9.88131291682493E-324	522.5312741	261.265137	99.86873416	0	0	0	0	0	0	0
6:00:10	350.2022264	2237.751915	1.023964008	0.944586198	11.27481958	-4.06878845	-1.488828481	51.94899061	1005.188078	29.1	2140.190478	9.88131291682493E-324	522.5312741	261.265137	99.86873416	0	0	0	0	0	0	0
6:00:10	350.2022264	2237.751915	1.023964008	0.944586198	11.27481958	-4.06878845	-1.488828481	51.94899061	1005.188078	29.1	2140.190478	9.88131291682493E-324	522.5312741	261.265137	99.86873416	0	0	0	0	0	0	0
6:00:10	350.2022264	2237.751915	1.023964008	0.944586198	11.27481958	-4.06878845	-1.488828481	51.94899061	1005.188078	29.1	2140.190478	9.88131291682493E-324	522.5312741	261.265137	99.86873416	0	0	0	0	0	0	0
6:00:10	429.6298519	2322.370421	0.015093572	-0.063875867	11.83283563	-5.826539686	-2.934184182	51.97388319	1005.101664	29.1	2143.350109	9.88131291682493E-324	522.7009643	261.3499822	99.86886389	0	0	0	0	0	0	0
6:00:10	429.6298519	2322.370421	0.015093572	-0.063875867	11.83283563	-5.826539686	-2.934184182	51.97388319	1005.101664	29.1	2143.350109	9.88131291682493E-324	522.7009643	261.3499822	99.86886389	0	0	0	0	0	0	0
6:00:10	429.6298519	2322.370421	0.015093572	-0.063875867	11.83283563	-5.826539686	-2.934184182	51.97388319	1005.101664	29.1	2143.350109	9.88131291682493E-324	522.7009643	261.3499822	99.86886389	0	0	0	0	0	0	0
6:00:10	429.6298519	2322.370421	0.015093572	-0.063875867	11.83283563	-5.826539686	-2.934184182	51.97388319	1005.101664	29.1	2143.350109	9.88131291682493E-324	522.7009643	261.3499822	99.86886389	0	0	0	0	0	0	0
6:00:10	429.6298519	2322.370421	0.015093572	-0.063875867	11.83283563	-5.826539686	-2.934184182	51.97388319	1005.101664	29.1	2143.350109	9.88131291682493E-324	522.7009643	261.3499822	99.86886389	0	0	0	0	0	0	0
6:00:10	429.6298519	2322.370421	0.015093572	-0.063875867	11.83283563	-5.826539686	-2.934184182	51.97388319	1005.101664	29.1	2143.350109	9.88131291682493E-324	522.7009643	261.3499822	99.86886389	0	0	0	0	0	0	0
6:00:11	429.6298519	2322.370421	0.015093572	-0.063875867	11.83283563	-5.826539686	-2.934184182	51.97388319	1005.101664	29.1	2143.350109	9.88131291682493E-324	522.7009643	261.3499822	99.86886389	0	0	0	0	0	0	0
6:00:11	429.6298519	2322.370421	0.015093572	-0.063875867	11.83283563	-5.826539686	-2.934184182	51.97388319	1005.101664	29.1	2143.350109	9.88131291682493E-324	522.7009643	261.3499822	99.86886389	0	0	0	0	0	0	0
6:00:11	429.6298519	2322.370421	0.015093572	-0.063875867	11.83283563	-5.826539686	-2.934184182	51.97388319	1005.101664	29.1	2143.350109	9.88131291682493E-324	522.7009643	261.3499822	99.86886389	0	0	0	0	0	0	0
6:00:11	451.2183962	2429.986327	-0.626648091	-0.655320444	12.49860384	-7.254564319	-4.438182301	51.9866282	1003.30062	29.1	2149.138832	9.88131291682493E-324	522.7878457	261.3934229	99.86893031	0	0	0	0	0	0	0
6:00:11	451.2183962	2429.986327	-0.626648091	-0.655320444	12.49860384	-7.254564319	-4.438182301	51.9866282	1003.30062	29.1	2149.138832	9.88131291682493E-324	522.7878457	261.3934229	99.86893031	0	0	0	0	0	0	0
6:00:11	451.2183962	2429.986327	-0.626648091	-0.655320444	12.49860384	-7.254564319	-4.438182301	51.9866282	1003.30062	29.1	2149.138832	9.88131291682493E-324	522.7878457	261.3934229	99.86893031	0	0	0	0	0	0	0
6:00:11	451.2183962	2429.986327	-0.626648091	-0.655320444	12.49860384	-7.254564319	-4.438182301	51.9866282	1003.30062	29.1	2149.138832	9.88131291682493E-324	522.7878457	261.3934229	99.86893031	0	0	0	0	0	0	0
6:00:11	451.2183962	2429.986327	-0.626648091	-0.655320444	12.49860384	-7.254564319	-4.438182301	51.9866282	1003.30062	29.1	2149.138832	9.88131291682493E-324	522.7878457	261.3934229	99.86893031	0	0	0	0	0	0	0
6:00:11	451.2183962	2429.986327	-0.626648091	-0.655320444	12.49860384	-7.254564319	-4.438182301	51.9866282	1003.30062	29.1	2149.138832	9.88131291682493E-324	522.7878457	261.3934229	99.86893031	0	0	0	0	0	0	0
6:00:11	451.2183962	2429.986327	-0.626648091	-0.655320444	12.49860384	-7.254564319	-4.438182301	51.9866282	1003.30062	29.1	2149.138832	9.88131291682493E-324	522.7878457	261.3934229	99.86893031	0	0	0	0	0	0	0
6:00:11	451.2183962	2429.986327	-0.626648091	-0.655320444	12.49860384	-7.254564319	-4.438182301	51.9866282	1003.30062	29.1	2149.138832	9.88131291682493E-324	522.7878457	261.3934229	99.86893031	0	0	0	0	0	0	0
6:00:11	229.1687468	2551.570072	-0.234155823	-0.147540067	13.18812517	-7.675840932	-5.735877338	52.09075364	1002.378485	29.1	2157.875754	9.88131291682493E-324	522.832329	261.4156645	99.86896432	0	0	0	0	0	0	0
6:00:11	229.1687468	2551.570072	-0.234155823	-0.147540067	13.18812517	-7.675840932	-5.735877338	52.09075364	1002.378485	29.1	2157.875754	9.88131291682493E-324	522.832329	261.4156645	99.86896432	0	0	0	0	0	0	0
6:00:11	229.1687468	2551.570072	-0.234155823	-0.147540067	13.18812517	-7.675840932	-5.735877338	52.09075364	1002.378485	29.1	2157.875754	9.88131291682493E-324	522.832329	261.4156645	99.86896432	0	0	0	0	0	0	0
6:00:11	229.1687468	2551.570072	-0.234155823	-0.147540067	13.18812517	-7.675840932	-5.735877338	52.09075364	1002.378485	29.1	2157.875754	9.88131291682493E-324	522.832329	261.4156645	99.86896432	0	0	0	0	0	0	0
6:00:11	229.1687468	2551.570072	-0.234155823	-0.147540067	13.18812517	-7.675840932	-5.735877338	52.09075364	1002.378485	29.1	2157.875754	9.88131291682493E-324	522.832329	261.4156645	99.86896432	0	0	0	0	0	0	0
6:00:11	229.1687468	2551.570072	-0.234155823	-0.147540067	13.18812517	-7.675840932	-5.735877338	52.09075364	1002.378485	29.1	2157.875754	9.88131291682493E-324	522.832329	261.4156645	99.86896432	0	0	0	0	0	0	0
6:00:11	229.1687468	2551.570072	-0.234155823	-0.147540067	13.18812517	-7.675840932	-5.735877338	52.09075364	1002.378485	29.1	2157.875754	9.88131291682493E-324	522.832329	261.4156645	99.86896432	0	0	0	0	0	0	0
6:00:11	229.1687468	2551.570072	-0.234155823	-0.147540067	13.18812517	-7.675840932	-5.735877338	52.09075364	1002.378485	29.1	2157.875754	9.88131291682493E-324	522.832329	261.4156645	99.86896432	0	0	0	0	0	0	0
6:00:11	-49.16776161	2653.865485	1.310744219	0.962315486	13.66530409	-6.381006557	-6.250665197	52.14406586	1001.906353	29.1	2169.45977	9.88131291682493E-324	522.8551045	261.4270522	99.86898173	0	0	0	0	0	0	0
6:00:11	-49.16776161	2653.865485	1.310744219	0.962315486	13.66530409	-6.381006557	-6.250665197	52.14406586	1001.906353	29.1	2169.45977	9.88131291682493E-324	522.8551045	261.4270522	99.86898173	0	0	0	0	0	0	0
6:00:11	-49.16776161	2653.865485	1.310744219	0.962315486	13.66530409	-6.381006557	-6.250665197	52.14406586	1001.906353	29.1	2169.45977	9.88131291682493E-324	522.8551045	261.4270522	99.86898173	0	0	0	0	0	0	0
6:00:11	-49.16776161	2653.865485	1.310744219	0.962315486	13.66530409	-6.381006557	-6.250665197	52.14406586	1001.906353	29.1	2169.45977	9.88131291682493E-324	522.8551045	261.4270522	99.86898173	0	0	0	0	0	0	0
6:00:11	-49.16776161	2653.865485	1.310744219	0.962315486	13.66530409	-6.381006557	-6.250665197	52.14406586	1001.906353	29.1	2169.45977	9.88131291682493E-324	522.8551045	261.4270522	99.86898173	0	0	0	0	0	0	0
6:00:11	-49.16776161	2653.865485	1.310744219	0.962315486	13.66530409	-6.381006557	-6.250665197	52.14406586	1001.906353	29.1	2169.45977	9.88131291682493E-324	522.8551045	261.4270522	99.86898173	0	0	0	0	0	0	0
6:00:11	-49.16776161	2653.865485	1.310744219	0.962315486	13.66530409	-6.381006557	-6.250665197	52.14406586	1001.906353	29.1	2169.45977	9.88131291682493E-324	522.8551045	261.4270522	99.86898173	0	0	0	0	0	0	0
6:00:11	-49.16776161	2653.865485	1.310744219	0.962315486	13.66530409	-6.381006557	-6.250665197	52.14406586	1001.906353	29.1	2169.45977	9.88131291682493E-324	522.8551045	261.4270522	99.86898173	0	0	0	0	0	0	0
6:00:11	-116.8441819	2701.518728	2.75170904	2.273953529	13.82400369	-4.406787357	-5.860860581	52.17136172	1001.664621	29.1	2182.674578	9.88131291682493E-324	522.8667655	261.4328827	99.86899065	0	0	0	0	0	0	0
6:00:11	-116.8441819	2701.518728	2.75170904	2.273953529	13.82400369	-4.406787357	-5.860860581	52.17136172	1001.664621	29.1	2182.674578	9.88131291682493E-324	522.8667655	261.4328827	99.86899065	0	0	0	0	0	0	0
6:00:11	-116.8441819	2701.518728	2.75170904	2.273953529	13.82400369	-4.406787357	-5.860860581	52.17136172	1001.664621	29.1	2182.674578	9.88131291682493E-324	522.8667655	261.4328827	99.86899065	0	0	0	0	0	0	0
6:00:11	-116.8441819	2701.518728	2.75170904	2.273953529	13.82400369	-4.406787357	-5.860860581	52.17136172	1001.664621	29.1	2182.674578	9.88131291682493E-324	522.8667655	261.4328827	99.86899065	0	0	0	0	0	0	0
6:00:11	-116.8441819	2701.518728	2.75170904	2.273953529	13.82400369	-4.406787357	-5.860860581	52.17136172	1001.664621	29.1	2182.674578	9.88131291682493E-324	522.8667655	261.4328827	99.86899065	0	0	0	0	0	0	0
6:00:12	-116.8441819	2701.518728	2.75170904	2.273953529	13.82400369	-4.406787357	-5.860860581	52.17136172	1001.664621	29.1	2182.674578	9.88131291682493E-324	522.8667655	261.4328827	99.86899065	0	0	0	0	0	0	0
6:00:12	-116.8441819	2701.518728	2.75170904	2.273953529	13.82400369	-4.406787357	-5.860860581	52.17136172	1001.664621	29.1	2182.674578	9.88131291682493E-324	522.8667655	261.4328827	99.86899065	0	0	0	0	0	0	0
6:00:12	-116.8441819	2701.518728	2.75170904	2.273953529	13.82400369	-4.406787357	-5.860860581	52.17136172	1001.664621	29.1	2182.674578	9.88131291682493E-324	522.8667655	261.4328827	99.86899065	0	0	0	0	0	0	0
6:00:12	-116.8441819	2701.518728	2.75170904	2.273953529	13.82400369	-4.406787357	-5.860860581	52.17136172	1001.664621	29.1	2182.674578	9.88131291682493E-324	522.8667655	261.4328827	99.86899065	0	0	0	0	0	0	0
6:00:12	-114.5822932	2700.695717	4.062795028	3.518640207	13.71310589	-2.312459127	-4.798664617	51.7653372	1003.019982	29.1	2196.080552	9.88131291682493E-324	519.0069359	259.503068	99.86579521	0	0	0	0	0	0	0
6:00:12	-114.5822932	2700.695717	4.062795028	3.518640207	13.71310589	-2.312459127	-4.798664617	51.7653372	1003.019982	29.1	2196.080552	9.88131291682493E-324	519.0069359	259.503068	99.86579521	0	0	0	0	0	0	0
6:00:12	-114.5822932	2700.695717	4.062795028	3.518640207	13.71310589	-2.312459127	-4.798664617	51.7653372	1003.019982	29.1	2196.080552	9.88131291682493E-324	519.0069359	259.503068	99.86579521	0	0	0	0	0	0	0
6:00:12	-114.5822932	2700.695717	4.062795028	3.518640207	13.71310589	-2.312459127	-4.798664617	51.7653372	1003.019982	29.1	2196.080552	9.88131291682493E-324	519.0069359	259.503068	99.86579521	0	0	0	0	0	0	0
6:00:12	-114.5822932	2700.695717	4.062795028	3.518640207	13.71310589	-2.312459127	-4.798664617	51.7653372	1003.019982	29.1	2196.080552	9.88131291682493E-324	519.0069359	259.503068	99.86579521	0	0	0	0	0	0	0
6:00:12	-114.5822932	2700.695717	4.062795028	3.518640207	13.71310589	-2.312459127	-4.798664617	51.7653372	1003.019982	29.1	2196.080552	9.88131291682493E-324	519.0069359	259.503068	99.86579521	0	0	0	0	0	0	0
6:00:12	-114.5822932	2700.695717	4.062795028	3.518640207	13.71310589	-2.312459127	-4.798664617	51.7653372	1003.019982	29.1	2196.080552	9.88131291682493E-324	519.0069359	259.503068	99.86579521	0	0	0	0	0	0	0
6:00:12	-114.5822932	2700.695717	4.062795028	3.518640207	13.71310589	-2.312459127	-4.798664617	51.7653372	1003.019982	29.1	2196.080552	9.88131291682493E-324	519.0069359	259.503068	99.86579521	0	0	0	0	0	0	0
6:00:12	-237.8015021	2658.578303	5.037191055	4.558631786	13.40398222	-0.435699073	-3.363140284	50.95265265	1003.713927	29.1	2208.536163	9.88131291682493E-324	511.4639512	255.7317708	99.85955115	0	0	0	0	0	0	0
6:00:12	-237.8015021	2658.578303	5.037191055	4.558631786	13.40398222	-0.435699073	-3.363140284	50.95265265	1003.713927	29.1	2208.536163	9.88131291682493E-324	511.4639512	255.7317708	99.85955115	0	0	0	0	0	0	0
6:00:12	-237.8015021	2658.578303	5.037191055	4.558631786	13.40398222	-0.435699073	-3.363140284	50.95265265	1003.713927	29.1	2208.536163	9.88131291682493E-324	511.4639512	255.7317708	99.85955115	0	0	0	0	0	0	0
6:00:12	-237.8015021	2658.578303	5.037191055	4.558631786	13.40398222	-0.435699073	-3.363140284	50.95265265	1003.713927	29.1	2208.536163	9.88131291682493E-324	511.4639512	255.7317708	99.85955115	0	0	0	0	0	0	0
6:00:12	-237.8015021	2658.578303	5.037191055	4.558631786	13.40398222	-0.435699073	-3.363140284	50.95265265	1003.713927	29.1	2208.536163	9.88131291682493E-324	511.4639512	255.7317708	99.85955115	0	0	0	0	0	0	0
6:00:12	-237.8015021	2658.578303	5.037191055	4.558631786	13.40398222	-0.435699073	-3.363140284	50.95265265	1003.713927	29.1	2208.536163	9.88131291682493E-324	511.4639512	255.7317708	99.85955115	0	0	0	0	0	0	0
6:00:12	-237.8015021	2658.578303	5.037191055	4.558631786	13.40398222	-0.435699073	-3.363140284	50.95265265	1003.713927	29.1	2208.536163	9.88131291682493E-324	511.4639512	255.7317708	99.85955115	0	0	0	0	0	0	0
6:00:12	-237.8015021	2658.578303	5.037191055	4.558631786	13.40398222	-0.435699073	-3.363140284	50.95265265	1003.713927	29.1	2208.536163	9.88131291682493E-324	511.4639512	255.7317708	99.85955115	0	0	0	0	0	0	0
6:00:12	-275.4125611	2589.528427	5.90593782	5.045307474	12.95031089	1.027674075	-1.834767825	50.53655816	1004.069226	29.1	2219.217235	9.88131291682493E-324	507.601943	253.8008666	99.85635419	0	0	0	0	0	0	0
6:00:12	-275.4125611	2589.528427	5.90593782	5.045307474	12.95031089	1.027674075	-1.834767825	50.53655816	1004.069226	29.1	2219.217235	9.88131291682493E-324	507.601943	253.8008666	99.85635419	0	0	0	0	0	0	0
6:00:12	-275.4125611	2589.528427	5.90593782	5.045307474	12.95031089	1.027674075	-1.834767825	50.53655816	1004.069226	29.1	2219.217235	9.88131291682493E-324	507.601943	253.8008666	99.85635419	0	0	0	0	0	0	0
6:00:12	-275.4125611	2589.528427	5.90593782	5.045307474	12.95031089	1.027674075	-1.834767825	50.53655816	1004.069226	29.1	2219.217235	9.88131291682493E-324	507.601943	253.8008666	99.85635419	0	0	0	0	0	0	0
6:00:12	-275.4125611	2589.528427	5.90593782	5.045307474	12.95031089	1.027674075	-1.834767825	50.53655816	1004.069226	29.1	2219.217235	9.88131291682493E-324	507.601943	253.8008666	99.85635419	0	0	0	0	0	0	0
6:00:12	-275.4125611	2589.528427	5.90593782	5.045307474	12.95031089	1.027674075	-1.834767825	50.53655816	1004.069226	29.1	2219.217235	9.88131291682493E-324	507.601943	253.8008666	99.85635419	0	0	0	0	0	0	0
6:00:12	-275.4125611	2589.528427	5.90593782	5.045307474	12.95031089	1.027674075	-1.834767825	50.53655816	1004.069226	29.1	2219.217235	9.88131291682493E-324	507.601943	253.8008666	99.85635419	0	0	0	0	0	0	0
6:00:12	-275.4125611	2589.528427	5.90593782	5.045307474	12.95031089	1.027674075	-1.834767825	50.53655816	1004.069226	29.1	2219.217235	9.88131291682493E-324	507.601943	253.8008666	99.85635419	0	0	0	0	0	0	0
6:00:12	-275.4125611	2589.528427	5.90593782	5.045307474	12.95031089	1.027674075	-1.834767825	50.53655816	1004.069226	29.1	2219.217235	9.88131291682493E-324	507.601943	253.8008666	99.85635419	0	0	0	0	0	0	0
6:00:12	-252.3861433	2508.638779	5.865008164	5.336949427	12.49217518	1.559977126	-0.554009127	50.32351778	1004.25114	29.1	2227.627368	9.88131291682493E-324	505.6245948	252.8122437	99.85471734	0	0	0	0	0	0	0
6:00:12	-252.3861433	2508.638779	5.865008164	5.336949427	12.49217518	1.559977126	-0.554009127	50.32351778	1004.25114	29.1	2227.627368	9.88131291682493E-324	505.6245948	252.8122437	99.85471734	0	0	0	0	0	0	0
6:00:12	-252.3861433	2508.638779	5.865008164	5.336949427	12.49217518	1.559977126	-0.554009127	50.32351778	1004.25114	29.1	2227.627368	9.88131291682493E-324	505.6245948	252.8122437	99.85471734	0	0	0	0	0	0	0
6:00:13	-252.3861433	2508.638779	5.865008164	5.336949427	12.49217518	1.559977126	-0.554009127	50.32351778	1004.25114	29.1	2227.627368	9.88131291682493E-324	505.6245948	252.8122437	99.85471734	0	0	0	0	0	0	0
6:00:13	-252.3861433	2508.638779	5.865008164	5.336949427	12.49217518	1.559977126	-0.554009127	50.32351778	1004.25114	29.1	2227.627368	9.88131291682493E-324	505.6245948	252.8122437	99.85471734	0	0	0	0	0	0	0
6:00:13	-252.3861433	2508.638779	5.865008164	5.336949427	12.49217518	1.559977126	-0.554009127	50.32351778	1004.25114	29.1	2227.627368	9.88131291682493E-324	505.6245948	252.8122437	99.85471734	0	0	0	0	0	0	0
6:00:13	-252.3861433	2508.638779	5.865008164	5.336949427	12.49217518	1.559977126	-0.554009127	50.32351778	1004.25114	29.1	2227.627368	9.88131291682493E-324	505.6245948	252.8122437	99.85471734	0	0	0	0	0	0	0
6:00:13	-252.3861433	2508.638779	5.865008164	5.336949427	12.49217518	1.559977126	-0.554009127	50.32351778	1004.25114	29.1	2227.627368	9.88131291682493E-324	505.6245948	252.8122437	99.85471734	0	0	0	0	0	0	0
6:00:13	-258.0782654	2436.641807	5.65207618	5.237118107	12.09526569	1.679588289	0.327243327	50.2632411	1002.974464	29.1	2233.862277	9.88131291682493E-324	504.6121925	252.3060688	99.85387928	0	0	0	0	0	0	0
6:00:13	-258.0782654	2436.641807	5.65207618	5.237118107	12.09526569	1.679588289	0.327243327	50.2632411	1002.974464	29.1	2233.862277	9.88131291682493E-324	504.6121925	252.3060688	99.85387928	0	0	0	0	0	0	0
6:00:13	-258.0782654	2436.641807	5.65207618	5.237118107	12.09526569	1.679588289	0.327243327	50.2632411	1002.974464	29.1	2233.862277	9.88131291682493E-324	504.6121925	252.3060688	99.85387928	0	0	0	0	0	0	0
6:00:13	-258.0782654	2436.641807	5.65207618	5.237118107	12.09526569	1.679588289	0.327243327	50.2632411	1002.974464	29.1	2233.862277	9.88131291682493E-324	504.6121925	252.3060688	99.85387928	0	0	0	0	0	0	0
6:00:13	-258.0782654	2436.641807	5.65207618	5.237118107	12.09526569	1.679588289	0.327243327	50.2632411	1002.974464	29.1	2233.862277	9.88131291682493E-324	504.6121925	252.3060688	99.85387928	0	0	0	0	0	0	0
6:00:13	-258.0782654	2436.641807	5.65207618	5.237118107	12.09526569	1.679588289	0.327243327	50.2632411	1002.974464	29.1	2233.862277	9.88131291682493E-324	504.6121925	252.3060688	99.85387928	0	0	0	0	0	0	0
6:00:13	-258.0782654	2436.641807	5.65207618	5.237118107	12.09526569	1.679588289	0.327243327	50.2632411	1002.974464	29.1	2233.862277	9.88131291682493E-324	504.6121925	252.3060688	99.85387928	0	0	0	0	0	0	0
6:00:13	-258.0782654	2436.641807	5.65207618	5.237118107	12.09526569	1.679588289	0.327243327	50.2632411	1002.974464	29.1	2233.862277	9.88131291682493E-324	504.6121925	252.3060688	99.85387928	0	0	0	0	0	0	0
6:00:13	-258.0782654	2436.641807	5.65207618	5.237118107	12.09526569	1.679588289	0.327243327	50.2632411	1002.974464	29.1	2233.862277	9.88131291682493E-324	504.6121925	252.3060688	99.85387928	0	0	0	0	0	0	0
6:00:13	-201.8874319	2373.826869	5.387919004	4.938684471	11.75915203	1.611061204	0.855988584	50.23237944	1002.320805	29.1	2238.19663	9.88131291682493E-324	504.0938426	252.0469072	99.85345019	0	0	0	0	0	0	0
6:00:13	-201.8874319	2373.826869	5.387919004	4.938684471	11.75915203	1.611061204	0.855988584	50.23237944	1002.320805	29.1	2238.19663	9.88131291682493E-324	504.0938426	252.0469072	99.85345019	0	0	0	0	0	0	0
6:00:13	-201.8874319	2373.826869	5.387919004	4.938684471	11.75915203	1.611061204	0.855988584	50.23237944	1002.320805	29.1	2238.19663	9.88131291682493E-324	504.0938426	252.0469072	99.85345019	0	0	0	0	0	0	0
6:00:13	-201.8874319	2373.826869	5.387919004	4.938684471	11.75915203	1.611061204	0.855988584	50.23237944	1002.320805	29.1	2238.19663	9.88131291682493E-324	504.0938426	252.0469072	99.85345019	0	0	0	0	0	0	0
6:00:13	-201.8874319	2373.826869	5.387919004	4.938684471	11.75915203	1.611061204	0.855988584	50.23237944	1002.320805	29.1	2238.19663	9.88131291682493E-324	504.0938426	252.0469072	99.85345019	0	0	0	0	0	0	0
6:00:13	-201.8874319	2373.826869	5.387919004	4.938684471	11.75915203	1.611061204	0.855988584	50.23237944	1002.320805	29.1	2238.19663	9.88131291682493E-324	504.0938426	252.0469072	99.85345019	0	0	0	0	0	0	0
6:00:13	-201.8874319	2373.826869	5.387919004	4.938684471	11.75915203	1.611061204	0.855988584	50.23237944	1002.320805	29.1	2238.19663	9.88131291682493E-324	504.0938426	252.0469072	99.85345019	0	0	0	0	0	0	0
6:00:13	-201.8874319	2373.826869	5.387919004	4.938684471	11.75915203	1.611061204	0.855988584	50.23237944	1002.320805	29.1	2238.19663	9.88131291682493E-324	504.0938426	252.0469072	99.85345019	0	0	0	0	0	0	0
6:00:13	-201.8874319	2373.826869	5.387919004	4.938684471	11.75915203	1.611061204	0.855988584	50.23237944	1002.320805	29.1	2238.19663	9.88131291682493E-324	504.0938426	252.0469072	99.85345019	0	0	0	0	0	0	0
6:00:13	-285.1821251	2319.514549	5.09426253	4.734590449	11.47546984	1.465255336	1.125442155	50.21657828	1001.986132	29.1	2240.919338	9.88131291682493E-324	503.8284474	251.9142165	99.8532305	0	0	0	0	0	0	0
6:00:13	-285.1821251	2319.514549	5.09426253	4.734590449	11.47546984	1.465255336	1.125442155	50.21657828	1001.986132	29.1	2240.919338	9.88131291682493E-324	503.8284474	251.9142165	99.8532305	0	0	0	0	0	0	0
6:00:13	-285.1821251	2319.514549	5.09426253	4.734590449	11.47546984	1.465255336	1.125442155	50.21657828	1001.986132	29.1	2240.919338	9.88131291682493E-324	503.8284474	251.9142165	99.8532305	0	0	0	0	0	0	0
6:00:13	-285.1821251	2319.514549	5.09426253	4.734590449	11.47546984	1.465255336	1.125442155	50.21657828	1001.986132	29.1	2240.919338	9.88131291682493E-324	503.8284474	251.9142165	99.8532305	0	0	0	0	0	0	0
6:00:13	-285.1821251	2319.514549	5.09426253	4.734590449	11.47546984	1.465255336	1.125442155	50.21657828	1001.986132	29.1	2240.919338	9.88131291682493E-324	503.8284474	251.9142165	99.8532305	0	0	0	0	0	0	0
6:00:13	-285.1821251	2319.514549	5.09426253	4.734590449	11.47546984	1.465255336	1.125442155	50.21657828	1001.986132	29.1	2240.919338	9.88131291682493E-324	503.8284474	251.9142165	99.8532305	0	0	0	0	0	0	0
6:00:13	-285.1821251	2319.514549	5.09426253	4.734590449	11.47546984	1.465255336	1.125442155	50.21657828	1001.986132	29.1	2240.919338	9.88131291682493E-324	503.8284474	251.9142165	99.8532305	0	0	0	0	0	0	0
6:00:13	-285.1821251	2319.514549	5.09426253	4.734590449	11.47546984	1.465255336	1.125442155	50.21657828	1001.986132	29.1	2240.919338	9.88131291682493E-324	503.8284474	251.9142165	99.8532305	0	0	0	0	0	0	0
6:00:13	-319.7923521	2273.614433	4.797414415	4.38110231	11.24440856	1.300058732	1.224074383	50.20848808	1001.81478	29.1	2232.752117	9.88131291682493E-324	503.6925651	251.8462788	99.85311801	0	0	0	0	0	0	0
6:00:13	-319.7923521	2273.614433	4.797414415	4.38110231	11.24440856	1.300058732	1.224074383	50.20848808	1001.81478	29.1	2232.752117	9.88131291682493E-324	503.6925651	251.8462788	99.85311801	0	0	0	0	0	0	0
6:00:14	-319.7923521	2273.614433	4.797414415	4.38110231	11.24440856	1.300058732	1.224074383	50.20848808	1001.81478	29.1	2232.752117	9.88131291682493E-324	503.6925651	251.8462788	99.85311801	0	0	0	0	0	0	0
6:00:14	-319.7923521	2273.614433	4.797414415	4.38110231	11.24440856	1.300058732	1.224074383	50.20848808	1001.81478	29.1	2232.752117	9.88131291682493E-324	503.6925651	251.8462788	99.85311801	0	0	0	0	0	0	0
6:00:14	-319.7923521	2273.614433	4.797414415	4.38110231	11.24440856	1.300058732	1.224074383	50.20848808	1001.81478	29.1	2232.752117	9.88131291682493E-324	503.6925651	251.8462788	99.85311801	0	0	0	0	0	0	0
6:00:14	-319.7923521	2273.614433	4.797414415	4.38110231	11.24440856	1.300058732	1.224074383	50.20848808	1001.81478	29.1	2232.752117	9.88131291682493E-324	503.6925651	251.8462788	99.85311801	0	0	0	0	0	0	0
6:00:14	-319.7923521	2273.614433	4.797414415	4.38110231	11.24440856	1.300058732	1.224074383	50.20848808	1001.81478	29.1	2232.752117	9.88131291682493E-324	503.6925651	251.8462788	99.85311801	0	0	0	0	0	0	0
6:00:14	-319.7923521	2273.614433	4.797414415	4.38110231	11.24440856	1.300058732	1.224074383	50.20848808	1001.81478	29.1	2232.752117	9.88131291682493E-324	503.6925651	251.8462788	99.85311801	0	0	0	0	0	0	0
6:00:14	10.85464375	2239.353462	4.309956181	3.782748383	11.06562518	1.161854071	1.222286084	49.4235459	1002.346807	29.1	2216.128916	9.88131291682493E-324	495.8828253	247.9411668	99.84622842	0	0	0	0	0	0	0
6:00:14	10.85464375	2239.353462	4.309956181	3.782748383	11.06562518	1.161854071	1.222286084	49.4235459	1002.346807	29.1	2216.128916	9.88131291682493E-324	495.8828253	247.9411668	99.84622842	0	0	0	0	0	0	0
6:00:14	10.85464375	2239.353462	4.309956181	3.782748383	11.06562518	1.161854071	1.222286084	49.4235459	1002.346807	29.1	2216.128916	9.88131291682493E-324	495.8828253	247.9411668	99.84622842	0	0	0	0	0	0	0
6:00:14	10.85464375	2239.353462	4.309956181	3.782748383	11.06562518	1.161854071	1.222286084	49.4235459	1002.346807	29.1	2216.128916	9.88131291682493E-324	495.8828253	247.9411668	99.84622842	0	0	0	0	0	0	0
6:00:14	10.85464375	2239.353462	4.309956181	3.782748383	11.06562518	1.161854071	1.222286084	49.4235459	1002.346807	29.1	2216.128916	9.88131291682493E-324	495.8828253	247.9411668	99.84622842	0	0	0	0	0	0	0
6:00:14	10.85464375	2239.353462	4.309956181	3.782748383	11.06562518	1.161854071	1.222286084	49.4235459	1002.346807	29.1	2216.128916	9.88131291682493E-324	495.8828253	247.9411668	99.84622842	0	0	0	0	0	0	0
6:00:14	10.85464375	2239.353462	4.309956181	3.782748383	11.06562518	1.161854071	1.222286084	49.4235459	1002.346807	29.1	2216.128916	9.88131291682493E-324	495.8828253	247.9411668	99.84622842	0	0	0	0	0	0	0
6:00:14	10.85464375	2239.353462	4.309956181	3.782748383	11.06562518	1.161854071	1.222286084	49.4235459	1002.346807	29.1	2216.128916	9.88131291682493E-324	495.8828253	247.9411668	99.84622842	0	0	0	0	0	0	0
6:00:14	10.85464375	2239.353462	4.309956181	3.782748383	11.06562518	1.161854071	1.222286084	49.4235459	1002.346807	29.1	2216.128916	9.88131291682493E-324	495.8828253	247.9411668	99.84622842	0	0	0	0	0	0	0
6:00:14	-191.8527344	2212.957052	4.117177565	3.970671172	10.93404809	1.046525284	1.172282475	49.0216555	1002.619205	29.1	2200.652773	9.88131291682493E-324	491.8842386	245.9417494	99.84270095	0	0	0	0	0	0	0
6:00:14	-191.8527344	2212.957052	4.117177565	3.970671172	10.93404809	1.046525284	1.172282475	49.0216555	1002.619205	29.1	2200.652773	9.88131291682493E-324	491.8842386	245.9417494	99.84270095	0	0	0	0	0	0	0
6:00:14	-191.8527344	2212.957052	4.117177565	3.970671172	10.93404809	1.046525284	1.172282475	49.0216555	1002.619205	29.1	2200.652773	9.88131291682493E-324	491.8842386	245.9417494	99.84270095	0	0	0	0	0	0	0
6:00:14	-191.8527344	2212.957052	4.117177565	3.970671172	10.93404809	1.046525284	1.172282475	49.0216555	1002.619205	29.1	2200.652773	9.88131291682493E-324	491.8842386	245.9417494	99.84270095	0	0	0	0	0	0	0
6:00:14	-191.8527344	2212.957052	4.117177565	3.970671172	10.93404809	1.046525284	1.172282475	49.0216555	1002.619205	29.1	2200.652773	9.88131291682493E-324	491.8842386	245.9417494	99.84270095	0	0	0	0	0	0	0
6:00:14	-191.8527344	2212.957052	4.117177565	3.970671172	10.93404809	1.046525284	1.172282475	49.0216555	1002.619205	29.1	2200.652773	9.88131291682493E-324	491.8842386	245.9417494	99.84270095	0	0	0	0	0	0	0
6:00:14	-193.232856	2193.706075	3.969114913	3.90574364	10.83778462	0.958780946	1.102904627	48.81588762	1002.758673	29.1	2187.095116	9.88131291682493E-324	489.8369621	244.9180477	99.84089489	0	0	0	0	0	0	0
6:00:14	-193.232856	2193.706075	3.969114913	3.90574364	10.83778462	0.958780946	1.102904627	48.81588762	1002.758673	29.1	2187.095116	9.88131291682493E-324	489.8369621	244.9180477	99.84089489	0	0	0	0	0	0	0
6:00:14	-193.232856	2193.706075	3.969114913	3.90574364	10.83778462	0.958780946	1.102904627	48.81588762	1002.758673	29.1	2187.095116	9.88131291682493E-324	489.8369621	244.9180477	99.84089489	0	0	0	0	0	0	0
6:00:14	-193.232856	2193.706075	3.969114913	3.90574364	10.83778462	0.958780946	1.102904627	48.81588762	1002.758673	29.1	2187.095116	9.88131291682493E-324	489.8369621	244.9180477	99.84089489	0	0	0	0	0	0	0
6:00:14	-193.232856	2193.706075	3.969114913	3.90574364	10.83778462	0.958780946	1.102904627	48.81588762	1002.758673	29.1	2187.095116	9.88131291682493E-324	489.8369621	244.9180477	99.84089489	0	0	0	0	0	0	0
6:00:14	-193.232856	2193.706075	3.969114913	3.90574364	10.83778462	0.958780946	1.102904627	48.81588762	1002.758673	29.1	2187.095116	9.88131291682493E-324	489.8369621	244.9180477	99.84089489	0	0	0	0	0	0	0
6:00:14	-193.232856	2193.706075	3.969114913	3.90574364	10.83778462	0.958780946	1.102904627	48.81588762	1002.758673	29.1	2187.095116	9.88131291682493E-324	489.8369621	244.9180477	99.84089489	0	0	0	0	0	0	0
6:00:14	-193.232856	2193.706075	3.969114913	3.90574364	10.83778462	0.958780946	1.102904627	48.81588762	1002.758673	29.1	2187.095116	9.88131291682493E-324	489.8369621	244.9180477	99.84089489	0	0	0	0	0	0	0
6:00:14	-193.232856	2193.706075	3.969114913	3.90574364	10.83778462	0.958780946	1.102904627	48.81588762	1002.758673	29.1	2187.095116	9.88131291682493E-324	489.8369621	244.9180477	99.84089489	0	0	0	0	0	0	0
6:00:15	-47.92942228	2178.112382	3.780698835	3.585164744	10.76003373	0.885335844	1.028991169	48.71053446	1002.830081	29.1	2173.115507	9.88131291682493E-324	488.7887566	244.3939124	99.83997018	0	0	0	0	0	0	0
6:00:15	-47.92942228	2178.112382	3.780698835	3.585164744	10.76003373	0.885335844	1.028991169	48.71053446	1002.830081	29.1	2173.115507	9.88131291682493E-324	488.7887566	244.3939124	99.83997018	0	0	0	0	0	0	0
6:00:15	-47.92942228	2178.112382	3.780698835	3.585164744	10.76003373	0.885335844	1.028991169	48.71053446	1002.830081	29.1	2173.115507	9.88131291682493E-324	488.7887566	244.3939124	99.83997018	0	0	0	0	0	0	0
6:00:15	-47.92942228	2178.112382	3.780698835	3.585164744	10.76003373	0.885335844	1.028991169	48.71053446	1002.830081	29.1	2173.115507	9.88131291682493E-324	488.7887566	244.3939124	99.83997018	0	0	0	0	0	0	0
6:00:15	-47.92942228	2178.112382	3.780698835	3.585164744	10.76003373	0.885335844	1.028991169	48.71053446	1002.830081	29.1	2173.115507	9.88131291682493E-324	488.7887566	244.3939124	99.83997018	0	0	0	0	0	0	0
6:00:15	-47.92942228	2178.112382	3.780698835	3.585164744	10.76003373	0.885335844	1.028991169	48.71053446	1002.830081	29.1	2173.115507	9.88131291682493E-324	488.7887566	244.3939124	99.83997018	0	0	0	0	0	0	0
6:00:15	-47.92942228	2178.112382	3.780698835	3.585164744	10.76003373	0.885335844	1.028991169	48.71053446	1002.830081	29.1	2173.115507	9.88131291682493E-324	488.7887566	244.3939124	99.83997018	0	0	0	0	0	0	0
6:00:15	-47.92942228	2178.112382	3.780698835	3.585164744	10.76003373	0.885335844	1.028991169	48.71053446	1002.830081	29.1	2173.115507	9.88131291682493E-324	488.7887566	244.3939124	99.83997018	0	0	0	0	0	0	0
6:00:15	4.360983793	2167.291756	3.649413804	3.252484349	10.70225727	0.833459952	0.959411479	48.65659364	1002.757817	29.1	2163.013308	9.88131291682493E-324	488.2520754	244.1255552	99.83949673	0	0	0	0	0	0	0
6:00:15	4.360983793	2167.291756	3.649413804	3.252484349	10.70225727	0.833459952	0.959411479	48.65659364	1002.757817	29.1	2163.013308	9.88131291682493E-324	488.2520754	244.1255552	99.83949673	0	0	0	0	0	0	0
6:00:15	4.360983793	2167.291756	3.649413804	3.252484349	10.70225727	0.833459952	0.959411479	48.65659364	1002.757817	29.1	2163.013308	9.88131291682493E-324	488.2520754	244.1255552	99.83949673	0	0	0	0	0	0	0
6:00:15	4.360983793	2167.291756	3.649413804	3.252484349	10.70225727	0.833459952	0.959411479	48.65659364	1002.757817	29.1	2163.013308	9.88131291682493E-324	488.2520754	244.1255552	99.83949673	0	0	0	0	0	0	0
6:00:15	4.360983793	2167.291756	3.649413804	3.252484349	10.70225727	0.833459952	0.959411479	48.65659364	1002.757817	29.1	2163.013308	9.88131291682493E-324	488.2520754	244.1255552	99.83949673	0	0	0	0	0	0	0
6:00:15	4.360983793	2167.291756	3.649413804	3.252484349	10.70225727	0.833459952	0.959411479	48.65659364	1002.757817	29.1	2163.013308	9.88131291682493E-324	488.2520754	244.1255552	99.83949673	0	0	0	0	0	0	0
6:00:15	4.360983793	2167.291756	3.649413804	3.252484349	10.70225727	0.833459952	0.959411479	48.65659364	1002.757817	29.1	2163.013308	9.88131291682493E-324	488.2520754	244.1255552	99.83949673	0	0	0	0	0	0	0
6:00:15	4.360983793	2167.291756	3.649413804	3.252484349	10.70225727	0.833459952	0.959411479	48.65659364	1002.757817	29.1	2163.013308	9.88131291682493E-324	488.2520754	244.1255552	99.83949673	0	0	0	0	0	0	0
6:00:15	-38.1140483	2159.303827	3.686555868	3.256191987	10.66181172	0.794699496	0.899098677	48.62897595	1002.720818	29.1	2155.746878	9.88131291682493E-324	487.9772946	243.9881562	99.83925433	0	0	0	0	0	0	0
6:00:15	-38.1140483	2159.303827	3.686555868	3.256191987	10.66181172	0.794699496	0.899098677	48.62897595	1002.720818	29.1	2155.746878	9.88131291682493E-324	487.9772946	243.9881562	99.83925433	0	0	0	0	0	0	0
6:00:15	-38.1140483	2159.303827	3.686555868	3.256191987	10.66181172	0.794699496	0.899098677	48.62897595	1002.720818	29.1	2155.746878	9.88131291682493E-324	487.9772946	243.9881562	99.83925433	0	0	0	0	0	0	0
6:00:15	-38.1140483	2159.303827	3.686555868	3.256191987	10.66181172	0.794699496	0.899098677	48.62897595	1002.720818	29.1	2155.746878	9.88131291682493E-324	487.9772946	243.9881562	99.83925433	0	0	0	0	0	0	0
6:00:15	-38.1140483	2159.303827	3.686555868	3.256191987	10.66181172	0.794699496	0.899098677	48.62897595	1002.720818	29.1	2155.746878	9.88131291682493E-324	487.9772946	243.9881562	99.83925433	0	0	0	0	0	0	0
6:00:15	-38.1140483	2159.303827	3.686555868	3.256191987	10.66181172	0.794699496	0.899098677	48.62897595	1002.720818	29.1	2155.746878	9.88131291682493E-324	487.9772946	243.9881562	99.83925433	0	0	0	0	0	0	0
6:00:15	-38.1140483	2159.303827	3.686555868	3.256191987	10.66181172	0.794699496	0.899098677	48.62897595	1002.720818	29.1	2155.746878	9.88131291682493E-324	487.9772946	243.9881562	99.83925433	0	0	0	0	0	0	0
6:00:15	-38.1140483	2159.303827	3.686555868	3.256191987	10.66181172	0.794699496	0.899098677	48.62897595	1002.720818	29.1	2155.746878	9.88131291682493E-324	487.9772946	243.9881562	99.83925433	0	0	0	0	0	0	0
6:00:15	-38.1140483	2159.303827	3.686555868	3.256191987	10.66181172	0.794699496	0.899098677	48.62897595	1002.720818	29.1	2155.746878	9.88131291682493E-324	487.9772946	243.9881562	99.83925433	0	0	0	0	0	0	0
6:00:15	57.01275927	2153.735207	3.564668604	3.040082297	10.6340876	0.684246142	0.845530523	48.61483568	1002.701875	29.1	2149.542825	9.88131291682493E-324	487.8366068	243.917808	99.83913022	0	0	0	0	0	0	0
6:00:15	57.01275927	2153.735207	3.564668604	3.040082297	10.6340876	0.684246142	0.845530523	48.61483568	1002.701875	29.1	2149.542825	9.88131291682493E-324	487.8366068	243.917808	99.83913022	0	0	0	0	0	0	0
6:00:15	57.01275927	2153.735207	3.564668604	3.040082297	10.6340876	0.684246142	0.845530523	48.61483568	1002.701875	29.1	2149.542825	9.88131291682493E-324	487.8366068	243.917808	99.83913022	0	0	0	0	0	0	0
6:00:15	57.01275927	2153.735207	3.564668604	3.040082297	10.6340876	0.684246142	0.845530523	48.61483568	1002.701875	29.1	2149.542825	9.88131291682493E-324	487.8366068	243.917808	99.83913022	0	0	0	0	0	0	0
6:00:15	112.4538459	2154.608733	3.252507907	2.84493267	10.65837606	-0.013722469	0.672299534	48.60949484	1002.69472	29.1	2147.256128	9.88131291682493E-324	487.7834684	243.8912371	99.83908334	0	0	0	0	0	0	0
6:00:15	112.4538459	2154.608733	3.252507907	2.84493267	10.65837606	-0.013722469	0.672299534	48.60949484	1002.69472	29.1	2147.256128	9.88131291682493E-324	487.7834684	243.8912371	99.83908334	0	0	0	0	0	0	0
6:00:15	112.4538459	2154.608733	3.252507907	2.84493267	10.65837606	-0.013722469	0.672299534	48.60949484	1002.69472	29.1	2147.256128	9.88131291682493E-324	487.7834684	243.8912371	99.83908334	0	0	0	0	0	0	0
6:00:15	112.4538459	2154.608733	3.252507907	2.84493267	10.65837606	-0.013722469	0.672299534	48.60949484	1002.69472	29.1	2147.256128	9.88131291682493E-324	487.7834684	243.8912371	99.83908334	0	0	0	0	0	0	0
6:00:16	439.1426011	2167.358135	2.652732048	2.331541527	10.75951255	-1.264953904	0.222729362	49.03686136	1003.547393	29.1	2145.447506	9.88131291682493E-324	492.3316878	246.1653454	99.84336267	0	0	0	0	0	0	0
6:00:16	439.1426011	2167.358135	2.652732048	2.331541527	10.75951255	-1.264953904	0.222729362	49.03686136	1003.547393	29.1	2145.447506	9.88131291682493E-324	492.3316878	246.1653454	99.84336267	0	0	0	0	0	0	0
6:00:16	439.1426011	2167.358135	2.652732048	2.331541527	10.75951255	-1.264953904	0.222729362	49.03686136	1003.547393	29.1	2145.447506	9.88131291682493E-324	492.3316878	246.1653454	99.84336267	0	0	0	0	0	0	0
6:00:16	439.1426011	2167.358135	2.652732048	2.331541527	10.75951255	-1.264953904	0.222729362	49.03686136	1003.547393	29.1	2145.447506	9.88131291682493E-324	492.3316878	246.1653454	99.84336267	0	0	0	0	0	0	0
6:00:16	439.1426011	2167.358135	2.652732048	2.331541527	10.75951255	-1.264953904	0.222729362	49.03686136	1003.547393	29.1	2145.447506	9.88131291682493E-324	492.3316878	246.1653454	99.84336267	0	0	0	0	0	0	0
6:00:16	439.1426011	2167.358135	2.652732048	2.331541527	10.75951255	-1.264953904	0.222729362	49.03686136	1003.547393	29.1	2145.447506	9.88131291682493E-324	492.3316878	246.1653454	99.84336267	0	0	0	0	0	0	0
6:00:16	439.1426011	2167.358135	2.652732048	2.331541527	10.75951255	-1.264953904	0.222729362	49.03686136	1003.547393	29.1	2145.447506	9.88131291682493E-324	492.3316878	246.1653454	99.84336267	0	0	0	0	0	0	0
6:00:16	439.1426011	2167.358135	2.652732048	2.331541527	10.75951255	-1.264953904	0.222729362	49.03686136	1003.547393	29.1	2145.447506	9.88131291682493E-324	492.3316878	246.1653454	99.84336267	0	0	0	0	0	0	0
6:00:16	439.1426011	2167.358135	2.652732048	2.331541527	10.75951255	-1.264953904	0.222729362	49.03686136	1003.547393	29.1	2145.447506	9.88131291682493E-324	492.3316878	246.1653454	99.84336267	0	0	0	0	0	0	0
6:00:16	395.0489078	2186.905629	2.005630809	1.766429262	10.91523042	-2.509560399	-0.366682567	49.40927301	1003.983961	29.1	2144.844787	9.88131291682493E-324	496.2939122	248.1464568	99.84708969	0	0	0	0	0	0	0
6:00:16	395.0489078	2186.905629	2.005630809	1.766429262	10.91523042	-2.509560399	-0.366682567	49.40927301	1003.983961	29.1	2144.844787	9.88131291682493E-324	496.2939122	248.1464568	99.84708969	0	0	0	0	0	0	0
6:00:16	395.0489078	2186.905629	2.005630809	1.766429262	10.91523042	-2.509560399	-0.366682567	49.40927301	1003.983961	29.1	2144.844787	9.88131291682493E-324	496.2939122	248.1464568	99.84708969	0	0	0	0	0	0	0
6:00:16	395.0489078	2186.905629	2.005630809	1.766429262	10.91523042	-2.509560399	-0.366682567	49.40927301	1003.983961	29.1	2144.844787	9.88131291682493E-324	496.2939122	248.1464568	99.84708969	0	0	0	0	0	0	0
6:00:16	395.0489078	2186.905629	2.005630809	1.766429262	10.91523042	-2.509560399	-0.366682567	49.40927301	1003.983961	29.1	2144.844787	9.88131291682493E-324	496.2939122	248.1464568	99.84708969	0	0	0	0	0	0	0
6:00:16	395.0489078	2186.905629	2.005630809	1.766429262	10.91523042	-2.509560399	-0.366682567	49.40927301	1003.983961	29.1	2144.844787	9.88131291682493E-324	496.2939122	248.1464568	99.84708969	0	0	0	0	0	0	0
6:00:16	395.0489078	2186.905629	2.005630809	1.766429262	10.91523042	-2.509560399	-0.366682567	49.40927301	1003.983961	29.1	2144.844787	9.88131291682493E-324	496.2939122	248.1464568	99.84708969	0	0	0	0	0	0	0
6:00:16	395.0489078	2186.905629	2.005630809	1.766429262	10.91523042	-2.509560399	-0.366682567	49.40927301	1003.983961	29.1	2144.844787	9.88131291682493E-324	496.2939122	248.1464568	99.84708969	0	0	0	0	0	0	0
6:00:16	474.5942728	2237.788722	1.032002974	0.635171782	11.27434198	-4.140318924	-1.452437474	49.59994778	1004.207484	29.1	2145.836059	9.88131291682493E-324	498.322571	249.1607859	99.84899792	0	0	0	0	0	0	0
6:00:16	474.5942728	2237.788722	1.032002974	0.635171782	11.27434198	-4.140318924	-1.452437474	49.59994778	1004.207484	29.1	2145.836059	9.88131291682493E-324	498.322571	249.1607859	99.84899792	0	0	0	0	0	0	0
6:00:16	474.5942728	2237.788722	1.032002974	0.635171782	11.27434198	-4.140318924	-1.452437474	49.59994778	1004.207484	29.1	2145.836059	9.88131291682493E-324	498.322571	249.1607859	99.84899792	0	0	0	0	0	0	0
6:00:16	474.5942728	2237.788722	1.032002974	0.635171782	11.27434198	-4.140318924	-1.452437474	49.59994778	1004.207484	29.1	2145.836059	9.88131291682493E-324	498.322571	249.1607859	99.84899792	0	0	0	0	0	0	0
6:00:16	474.5942728	2237.788722	1.032002974	0.635171782	11.27434198	-4.140318924	-1.452437474	49.59994778	1004.207484	29.1	2145.836059	9.88131291682493E-324	498.322571	249.1607859	99.84899792	0	0	0	0	0	0	0
6:00:16	474.5942728	2237.788722	1.032002974	0.635171782	11.27434198	-4.140318924	-1.452437474	49.59994778	1004.207484	29.1	2145.836059	9.88131291682493E-324	498.322571	249.1607859	99.84899792	0	0	0	0	0	0	0
6:00:16	474.5942728	2237.788722	1.032002974	0.635171782	11.27434198	-4.140318924	-1.452437474	49.59994778	1004.207484	29.1	2145.836059	9.88131291682493E-324	498.322571	249.1607859	99.84899792	0	0	0	0	0	0	0
6:00:16	474.5942728	2237.788722	1.032002974	0.635171782	11.27434198	-4.140318924	-1.452437474	49.59994778	1004.207484	29.1	2145.836059	9.88131291682493E-324	498.322571	249.1607859	99.84899792	0	0	0	0	0	0	0
6:00:16	474.5942728	2237.788722	1.032002974	0.635171782	11.27434198	-4.140318924	-1.452437474	49.59994778	1004.207484	29.1	2145.836059	9.88131291682493E-324	498.322571	249.1607859	99.84899792	0	0	0	0	0	0	0
6:00:16	399.5018837	2317.28629	0.038289523	-0.464120048	11.80695109	-5.811603289	-2.844575987	49.69757327	1004.321928	29.1	2148.850822	9.88131291682493E-324	499.3612444	249.6801224	99.84997493	0	0	0	0	0	0	0
6:00:16	399.5018837	2317.28629	0.038289523	-0.464120048	11.80695109	-5.811603289	-2.844575987	49.69757327	1004.321928	29.1	2148.850822	9.88131291682493E-324	499.3612444	249.6801224	99.84997493	0	0	0	0	0	0	0
6:00:16	399.5018837	2317.28629	0.038289523	-0.464120048	11.80695109	-5.811603289	-2.844575987	49.69757327	1004.321928	29.1	2148.850822	9.88131291682493E-324	499.3612444	249.6801224	99.84997493	0	0	0	0	0	0	0
6:00:16	399.5018837	2317.28629	0.038289523	-0.464120048	11.80695109	-5.811603289	-2.844575987	49.69757327	1004.321928	29.1	2148.850822	9.88131291682493E-324	499.3612444	249.6801224	99.84997493	0	0	0	0	0	0	0
6:00:16	399.5018837	2317.28629	0.038289523	-0.464120048	11.80695109	-5.811603289	-2.844575987	49.69757327	1004.321928	29.1	2148.850822	9.88131291682493E-324	499.3612444	249.6801224	99.84997493	0	0	0	0	0	0	0
6:00:16	399.5018837	2317.28629	0.038289523	-0.464120048	11.80695109	-5.811603289	-2.844575987	49.69757327	1004.321928	29.1	2148.850822	9.88131291682493E-324	499.3612444	249.6801224	99.84997493	0	0	0	0	0	0	0
6:00:17	399.5018837	2317.28629	0.038289523	-0.464120048	11.80695109	-5.811603289	-2.844575987	49.69757327	1004.321928	29.1	2148.850822	9.88131291682493E-324	499.3612444	249.6801224	99.84997493	0	0	0	0	0	0	0
6:00:17	399.5018837	2317.28629	0.038289523	-0.464120048	11.80695109	-5.811603289	-2.844575987	49.69757327	1004.321928	29.1	2148.850822	9.88131291682493E-324	499.3612444	249.6801224	99.84997493	0	0	0	0	0	0	0
6:00:17	300.0562204	2421.010316	-0.613075764	-0.695365464	12.45577496	-7.227996884	-4.333310905	49.74755751	1005.621019	29.1	2154.377357	9.88131291682493E-324	499.8930451	249.9460227	99.85047517	0	0	0	0	0	0	0
6:00:17	300.0562204	2421.010316	-0.613075764	-0.695365464	12.45577496	-7.227996884	-4.333310905	49.74755751	1005.621019	29.1	2154.377357	9.88131291682493E-324	499.8930451	249.9460227	99.85047517	0	0	0	0	0	0	0
6:00:17	300.0562204	2421.010316	-0.613075764	-0.695365464	12.45577496	-7.227996884	-4.333310905	49.74755751	1005.621019	29.1	2154.377357	9.88131291682493E-324	499.8930451	249.9460227	99.85047517	0	0	0	0	0	0	0
6:00:17	300.0562204	2421.010316	-0.613075764	-0.695365464	12.45577496	-7.227996884	-4.333310905	49.74755751	1005.621019	29.1	2154.377357	9.88131291682493E-324	499.8930451	249.9460227	99.85047517	0	0	0	0	0	0	0
6:00:17	300.0562204	2421.010316	-0.613075764	-0.695365464	12.45577496	-7.227996884	-4.333310905	49.74755751	1005.621019	29.1	2154.377357	9.88131291682493E-324	499.8930451	249.9460227	99.85047517	0	0	0	0	0	0	0
6:00:17	300.0562204	2421.010316	-0.613075764	-0.695365464	12.45577496	-7.227996884	-4.333310905	49.74755751	1005.621019	29.1	2154.377357	9.88131291682493E-324	499.8930451	249.9460227	99.85047517	0	0	0	0	0	0	0
6:00:17	300.0562204	2421.010316	-0.613075764	-0.695365464	12.45577496	-7.227996884	-4.333310905	49.74755751	1005.621019	29.1	2154.377357	9.88131291682493E-324	499.8930451	249.9460227	99.85047517	0	0	0	0	0	0	0
6:00:17	300.0562204	2421.010316	-0.613075764	-0.695365464	12.45577496	-7.227996884	-4.333310905	49.74755751	1005.621019	29.1	2154.377357	9.88131291682493E-324	499.8930451	249.9460227	99.85047517	0	0	0	0	0	0	0
6:00:17	360.3452889	2542.71137	-0.367134791	-0.539363118	13.14406878	-7.765438405	-5.658415183	49.67554945	1006.286154	29.1	2162.783639	9.88131291682493E-324	500.1653271	250.0821636	99.85073129	0	0	0	0	0	0	0
6:00:17	360.3452889	2542.71137	-0.367134791	-0.539363118	13.14406878	-7.765438405	-5.658415183	49.67554945	1006.286154	29.1	2162.783639	9.88131291682493E-324	500.1653271	250.0821636	99.85073129	0	0	0	0	0	0	0
6:00:17	360.3452889	2542.71137	-0.367134791	-0.539363118	13.14406878	-7.765438405	-5.658415183	49.67554945	1006.286154	29.1	2162.783639	9.88131291682493E-324	500.1653271	250.0821636	99.85073129	0	0	0	0	0	0	0
6:00:17	360.3452889	2542.71137	-0.367134791	-0.539363118	13.14406878	-7.765438405	-5.658415183	49.67554945	1006.286154	29.1	2162.783639	9.88131291682493E-324	500.1653271	250.0821636	99.85073129	0	0	0	0	0	0	0
6:00:17	360.3452889	2542.71137	-0.367134791	-0.539363118	13.14406878	-7.765438405	-5.658415183	49.67554945	1006.286154	29.1	2162.783639	9.88131291682493E-324	500.1653271	250.0821636	99.85073129	0	0	0	0	0	0	0
6:00:17	360.3452889	2542.71137	-0.367134791	-0.539363118	13.14406878	-7.765438405	-5.658415183	49.67554945	1006.286154	29.1	2162.783639	9.88131291682493E-324	500.1653271	250.0821636	99.85073129	0	0	0	0	0	0	0
6:00:17	360.3452889	2542.71137	-0.367134791	-0.539363118	13.14406878	-7.765438405	-5.658415183	49.67554945	1006.286154	29.1	2162.783639	9.88131291682493E-324	500.1653271	250.0821636	99.85073129	0	0	0	0	0	0	0
6:00:17	360.3452889	2542.71137	-0.367134791	-0.539363118	13.14406878	-7.765438405	-5.658415183	49.67554945	1006.286154	29.1	2162.783639	9.88131291682493E-324	500.1653271	250.0821636	99.85073129	0	0	0	0	0	0	0
6:00:17	360.3452889	2542.71137	-0.367134791	-0.539363118	13.14406878	-7.765438405	-5.658415183	49.67554945	1006.286154	29.1	2162.783639	9.88131291682493E-324	500.1653271	250.0821636	99.85073129	0	0	0	0	0	0	0
6:00:17	355.1591399	2649.488173	1.098074987	1.074902084	13.64030721	-6.530168463	-6.243804574	49.63868132	1006.626703	29.1	2174.053727	9.88131291682493E-324	500.3047355	250.1518678	99.85086242	0	0	0	0	0	0	0
6:00:17	355.1591399	2649.488173	1.098074987	1.074902084	13.64030721	-6.530168463	-6.243804574	49.63868132	1006.626703	29.1	2174.053727	9.88131291682493E-324	500.3047355	250.1518678	99.85086242	0	0	0	0	0	0	0
6:00:17	355.1591399	2649.488173	1.098074987	1.074902084	13.64030721	-6.530168463	-6.243804574	49.63868132	1006.626703	29.1	2174.053727	9.88131291682493E-324	500.3047355	250.1518678	99.85086242	0	0	0	0	0	0	0
6:00:17	355.1591399	2649.488173	1.098074987	1.074902084	13.64030721	-6.530168463	-6.243804574	49.63868132	1006.626703	29.1	2174.053727	9.88131291682493E-324	500.3047355	250.1518678	99.85086242	0	0	0	0	0	0	0
6:00:17	355.1591399	2649.488173	1.098074987	1.074902084	13.64030721	-6.530168463	-6.243804574	49.63868132	1006.626703	29.1	2174.053727	9.88131291682493E-324	500.3047355	250.1518678	99.85086242	0	0	0	0	0	0	0
6:00:17	355.1591399	2649.488173	1.098074987	1.074902084	13.64030721	-6.530168463	-6.243804574	49.63868132	1006.626703	29.1	2174.053727	9.88131291682493E-324	500.3047355	250.1518678	99.85086242	0	0	0	0	0	0	0
6:00:17	355.1591399	2649.488173	1.098074987	1.074902084	13.64030721	-6.530168463	-6.243804574	49.63868132	1006.626703	29.1	2174.053727	9.88131291682493E-324	500.3047355	250.1518678	99.85086242	0	0	0	0	0	0	0
6:00:17	355.1591399	2649.488173	1.098074987	1.074902084	13.64030721	-6.530168463	-6.243804574	49.63868132	1006.626703	29.1	2174.053727	9.88131291682493E-324	500.3047355	250.1518678	99.85086242	0	0	0	0	0	0	0
6:00:17	143.3918716	2700.778905	2.634054393	2.511173867	13.81752529	-4.572702253	-5.918851942	49.61980483	1006.801064	29.1	2187.04178	9.88131291682493E-324	500.3761126	250.1875563	99.85092956	0	0	0	0	0	0	0
6:00:17	143.3918716	2700.778905	2.634054393	2.511173867	13.81752529	-4.572702253	-5.918851942	49.61980483	1006.801064	29.1	2187.04178	9.88131291682493E-324	500.3761126	250.1875563	99.85092956	0	0	0	0	0	0	0
6:00:17	143.3918716	2700.778905	2.634054393	2.511173867	13.81752529	-4.572702253	-5.918851942	49.61980483	1006.801064	29.1	2187.04178	9.88131291682493E-324	500.3761126	250.1875563	99.85092956	0	0	0	0	0	0	0
6:00:17	143.3918716	2700.778905	2.634054393	2.511173867	13.81752529	-4.572702253	-5.918851942	49.61980483	1006.801064	29.1	2187.04178	9.88131291682493E-324	500.3761126	250.1875563	99.85092956	0	0	0	0	0	0	0
6:00:17	143.3918716	2700.778905	2.634054393	2.511173867	13.81752529	-4.572702253	-5.918851942	49.61980483	1006.801064	29.1	2187.04178	9.88131291682493E-324	500.3761126	250.1875563	99.85092956	0	0	0	0	0	0	0
6:00:18	143.3918716	2700.778905	2.634054393	2.511173867	13.81752529	-4.572702253	-5.918851942	49.61980483	1006.801064	29.1	2187.04178	9.88131291682493E-324	500.3761126	250.1875563	99.85092956	0	0	0	0	0	0	0
6:00:18	143.3918716	2700.778905	2.634054393	2.511173867	13.81752529	-4.572702253	-5.918851942	49.61980483	1006.801064	29.1	2187.04178	9.88131291682493E-324	500.3761126	250.1875563	99.85092956	0	0	0	0	0	0	0
6:00:18	143.3918716	2700.778905	2.634054393	2.511173867	13.81752529	-4.572702253	-5.918851942	49.61980483	1006.801064	29.1	2187.04178	9.88131291682493E-324	500.3761126	250.1875563	99.85092956	0	0	0	0	0	0	0
6:00:18	84.32795827	2701.788639	3.955571849	3.68772902	13.72482895	-2.478303554	-4.899716194	49.61014007	1003.485561	29.1	2200.315311	9.88131291682493E-324	500.4126576	250.2058288	99.85096393	0	0	0	0	0	0	0
6:00:18	84.32795827	2701.788639	3.955571849	3.68772902	13.72482895	-2.478303554	-4.899716194	49.61014007	1003.485561	29.1	2200.315311	9.88131291682493E-324	500.4126576	250.2058288	99.85096393	0	0	0	0	0	0	0
6:00:18	84.32795827	2701.788639	3.955571849	3.68772902	13.72482895	-2.478303554	-4.899716194	49.61014007	1003.485561	29.1	2200.315311	9.88131291682493E-324	500.4126576	250.2058288	99.85096393	0	0	0	0	0	0	0
6:00:18	84.32795827	2701.788639	3.955571849	3.68772902	13.72482895	-2.478303554	-4.899716194	49.61014007	1003.485561	29.1	2200.315311	9.88131291682493E-324	500.4126576	250.2058288	99.85096393	0	0	0	0	0	0	0
6:00:18	84.32795827	2701.788639	3.955571849	3.68772902	13.72482895	-2.478303554	-4.899716194	49.61014007	1003.485561	29.1	2200.315311	9.88131291682493E-324	500.4126576	250.2058288	99.85096393	0	0	0	0	0	0	0
6:00:18	84.32795827	2701.788639	3.955571849	3.68772902	13.72482895	-2.478303554	-4.899716194	49.61014007	1003.485561	29.1	2200.315311	9.88131291682493E-324	500.4126576	250.2058288	99.85096393	0	0	0	0	0	0	0
6:00:18	84.32795827	2701.788639	3.955571849	3.68772902	13.72482895	-2.478303554	-4.899716194	49.61014007	1003.485561	29.1	2200.315311	9.88131291682493E-324	500.4126576	250.2058288	99.85096393	0	0	0	0	0	0	0
6:00:18	84.32795827	2701.788639	3.955571849	3.68772902	13.72482895	-2.478303554	-4.899716194	49.61014007	1003.485561	29.1	2200.315311	9.88131291682493E-324	500.4126576	250.2058288	99.85096393	0	0	0	0	0	0	0
6:00:18	84.32795827	2701.788639	3.955571849	3.68772902	13.72482895	-2.478303554	-4.899716194	49.61014007	1003.485561	29.1	2200.315311	9.88131291682493E-324	500.4126576	250.2058288	99.85096393	0	0	0	0	0	0	0
6:00:18	21.97045064	2663.219071	4.939532787	4.504469258	13.42621642	-0.569219419	-3.483286691	49.94679172	1001.788023	29.1	2212.721583	9.88131291682493E-324	501.8860967	250.9427924	99.85195753	0	0	0	0	0	0	0
6:00:18	21.97045064	2663.219071	4.939532787	4.504469258	13.42621642	-0.569219419	-3.483286691	49.94679172	1001.788023	29.1	2212.721583	9.88131291682493E-324	501.8860967	250.9427924	99.85195753	0	0	0	0	0	0	0
6:00:18	21.97045064	2663.219071	4.939532787	4.504469258	13.42621642	-0.569219419	-3.483286691	49.94679172	1001.788023	29.1	2212.721583	9.88131291682493E-324	501.8860967	250.9427924	99.85195753	0	0	0	0	0	0	0
6:00:18	21.97045064	2663.219071	4.939532787	4.504469258	13.42621642	-0.569219419	-3.483286691	49.94679172	1001.788023	29.1	2212.721583	9.88131291682493E-324	501.8860967	250.9427924	99.85195753	0	0	0	0	0	0	0
6:00:18	21.97045064	2663.219071	4.939532787	4.504469258	13.42621642	-0.569219419	-3.483286691	49.94679172	1001.788023	29.1	2212.721583	9.88131291682493E-324	501.8860967	250.9427924	99.85195753	0	0	0	0	0	0	0
6:00:18	21.97045064	2663.219071	4.939532787	4.504469258	13.42621642	-0.569219419	-3.483286691	49.94679172	1001.788023	29.1	2212.721583	9.88131291682493E-324	501.8860967	250.9427924	99.85195753	0	0	0	0	0	0	0
6:00:18	21.97045064	2663.219071	4.939532787	4.504469258	13.42621642	-0.569219419	-3.483286691	49.94679172	1001.788023	29.1	2212.721583	9.88131291682493E-324	501.8860967	250.9427924	99.85195753	0	0	0	0	0	0	0
6:00:18	21.97045064	2663.219071	4.939532787	4.504469258	13.42621642	-0.569219419	-3.483286691	49.94679172	1001.788023	29.1	2212.721583	9.88131291682493E-324	501.8860967	250.9427924	99.85195753	0	0	0	0	0	0	0
6:00:18	-8.541289274	2595.515061	5.740688787	5.27235226	12.97859881	0.949695657	-1.953738786	50.11915736	1000.918884	29.1	2223.404051	9.88131291682493E-324	502.6404975	251.3201177	99.85246626	0	0	0	0	0	0	0
6:00:18	-8.541289274	2595.515061	5.740688787	5.27235226	12.97859881	0.949695657	-1.953738786	50.11915736	1000.918884	29.1	2223.404051	9.88131291682493E-324	502.6404975	251.3201177	99.85246626	0	0	0	0	0	0	0
6:00:18	-8.541289274	2595.515061	5.740688787	5.27235226	12.97859881	0.949695657	-1.953738786	50.11915736	1000.918884	29.1	2223.404051	9.88131291682493E-324	502.6404975	251.3201177	99.85246626	0	0	0	0	0	0	0
6:00:18	-8.541289274	2595.515061	5.740688787	5.27235226	12.97859881	0.949695657	-1.953738786	50.11915736	1000.918884	29.1	2223.404051	9.88131291682493E-324	502.6404975	251.3201177	99.85246626	0	0	0	0	0	0	0
6:00:18	-8.541289274	2595.515061	5.740688787	5.27235226	12.97859881	0.949695657	-1.953738786	50.11915736	1000.918884	29.1	2223.404051	9.88131291682493E-324	502.6404975	251.3201177	99.85246626	0	0	0	0	0	0	0
6:00:18	-8.541289274	2595.515061	5.740688787	5.27235226	12.97859881	0.949695657	-1.953738786	50.11915736	1000.918884	29.1	2223.404051	9.88131291682493E-324	502.6404975	251.3201177	99.85246626	0	0	0	0	0	0	0
6:00:18	-8.541289274	2595.515061	5.740688787	5.27235226	12.97859881	0.949695657	-1.953738786	50.11915736	1000.918884	29.1	2223.404051	9.88131291682493E-324	502.6404975	251.3201177	99.85246626	0	0	0	0	0	0	0
6:00:18	-8.541289274	2595.515061	5.740688787	5.27235226	12.97859881	0.949695657	-1.953738786	50.11915736	1000.918884	29.1	2223.404051	9.88131291682493E-324	502.6404975	251.3201177	99.85246626	0	0	0	0	0	0	0
6:00:18	-8.541289274	2595.515061	5.740688787	5.27235226	12.97859881	0.949695657	-1.953738786	50.11915736	1000.918884	29.1	2223.404051	9.88131291682493E-324	502.6404975	251.3201177	99.85246626	0	0	0	0	0	0	0
6:00:18	-156.0667641	2515.199215	5.959208659	5.462156357	12.51669859	1.537372177	-0.642938258	50.20740857	1000.473885	29.1	2231.849234	9.88131291682493E-324	503.0267507	251.5133083	99.85272672	0	0	0	0	0	0	0
6:00:18	-156.0667641	2515.199215	5.959208659	5.462156357	12.51669859	1.537372177	-0.642938258	50.20740857	1000.473885	29.1	2231.849234	9.88131291682493E-324	503.0267507	251.5133083	99.85272672	0	0	0	0	0	0	0
6:00:18	-156.0667641	2515.199215	5.959208659	5.462156357	12.51669859	1.537372177	-0.642938258	50.20740857	1000.473885	29.1	2231.849234	9.88131291682493E-324	503.0267507	251.5133083	99.85272672	0	0	0	0	0	0	0
6:00:19	-156.0667641	2515.199215	5.959208659	5.462156357	12.51669859	1.537372177	-0.642938258	50.20740857	1000.473885	29.1	2231.849234	9.88131291682493E-324	503.0267507	251.5133083	99.85272672	0	0	0	0	0	0	0
6:00:19	-156.0667641	2515.199215	5.959208659	5.462156357	12.51669859	1.537372177	-0.642938258	50.20740857	1000.473885	29.1	2231.849234	9.88131291682493E-324	503.0267507	251.5133083	99.85272672	0	0	0	0	0	0	0
6:00:19	-156.0667641	2515.199215	5.959208659	5.462156357	12.51669859	1.537372177	-0.642938258	50.20740857	1000.473885	29.1	2231.849234	9.88131291682493E-324	503.0267507	251.5133083	99.85272672	0	0	0	0	0	0	0
6:00:19	-156.0667641	2515.199215	5.959208659	5.462156357	12.51669859	1.537372177	-0.642938258	50.20740857	1000.473885	29.1	2231.849234	9.88131291682493E-324	503.0267507	251.5133083	99.85272672	0	0	0	0	0	0	0
6:00:19	-156.0667641	2515.199215	5.959208659	5.462156357	12.51669859	1.537372177	-0.642938258	50.20740857	1000.473885	29.1	2231.849234	9.88131291682493E-324	503.0267507	251.5133083	99.85272672	0	0	0	0	0	0	0
6:00:19	-146.9821512	2440.880166	5.633866833	5.116192055	12.11090168	1.672318554	0.267375612	50.25259319	1000.588621	29.1	2238.079272	9.88131291682493E-324	503.2245124	251.6122218	99.85286008	0	0	0	0	0	0	0
6:00:19	-146.9821512	2440.880166	5.633866833	5.116192055	12.11090168	1.672318554	0.267375612	50.25259319	1000.588621	29.1	2238.079272	9.88131291682493E-324	503.2245124	251.6122218	99.85286008	0	0	0	0	0	0	0
6:00:19	-146.9821512	2440.880166	5.633866833	5.116192055	12.11090168	1.672318554	0.267375612	50.25259319	1000.588621	29.1	2238.079272	9.88131291682493E-324	503.2245124	251.6122218	99.85286008	0	0	0	0	0	0	0
6:00:19	-146.9821512	2440.880166	5.633866833	5.116192055	12.11090168	1.672318554	0.267375612	50.25259319	1000.588621	29.1	2238.079272	9.88131291682493E-324	503.2245124	251.6122218	99.85286008	0	0	0	0	0	0	0
6:00:19	-146.9821512	2440.880166	5.633866833	5.116192055	12.11090168	1.672318554	0.267375612	50.25259319	1000.588621	29.1	2238.079272	9.88131291682493E-324	503.2245124	251.6122218	99.85286008	0	0	0	0	0	0	0
6:00:19	-146.9821512	2440.880166	5.633866833	5.116192055	12.11090168	1.672318554	0.267375612	50.25259319	1000.588621	29.1	2238.079272	9.88131291682493E-324	503.2245124	251.6122218	99.85286008	0	0	0	0	0	0	0
6:00:19	-146.9821512	2440.880166	5.633866833	5.116192055	12.11090168	1.672318554	0.267375612	50.25259319	1000.588621	29.1	2238.079272	9.88131291682493E-324	503.2245124	251.6122218	99.85286008	0	0	0	0	0	0	0
6:00:19	-146.9821512	2440.880166	5.633866833	5.116192055	12.11090168	1.672318554	0.267375612	50.25259319	1000.588621	29.1	2238.079272	9.88131291682493E-324	503.2245124	251.6122218	99.85286008	0	0	0	0	0	0	0
6:00:19	-28.48098143	2377.734093	5.204819819	4.856618332	11.77283766	1.6160031	0.818736313	50.27572771	1000.647366	29.1	2242.381803	9.88131291682493E-324	503.3257663	251.6628656	99.85292836	0	0	0	0	0	0	0
6:00:19	-28.48098143	2377.734093	5.204819819	4.856618332	11.77283766	1.6160031	0.818736313	50.27572771	1000.647366	29.1	2242.381803	9.88131291682493E-324	503.3257663	251.6628656	99.85292836	0	0	0	0	0	0	0
6:00:19	-28.48098143	2377.734093	5.204819819	4.856618332	11.77283766	1.6160031	0.818736313	50.27572771	1000.647366	29.1	2242.381803	9.88131291682493E-324	503.3257663	251.6628656	99.85292836	0	0	0	0	0	0	0
6:00:19	-28.48098143	2377.734093	5.204819819	4.856618332	11.77283766	1.6160031	0.818736313	50.27572771	1000.647366	29.1	2242.381803	9.88131291682493E-324	503.3257663	251.6628656	99.85292836	0	0	0	0	0	0	0
6:00:19	-28.48098143	2377.734093	5.204819819	4.856618332	11.77283766	1.6160031	0.818736313	50.27572771	1000.647366	29.1	2242.381803	9.88131291682493E-324	503.3257663	251.6628656	99.85292836	0	0	0	0	0	0	0
6:00:19	-28.48098143	2377.734093	5.204819819	4.856618332	11.77283766	1.6160031	0.818736313	50.27572771	1000.647366	29.1	2242.381803	9.88131291682493E-324	503.3257663	251.6628656	99.85292836	0	0	0	0	0	0	0
6:00:19	-28.48098143	2377.734093	5.204819819	4.856618332	11.77283766	1.6160031	0.818736313	50.27572771	1000.647366	29.1	2242.381803	9.88131291682493E-324	503.3257663	251.6628656	99.85292836	0	0	0	0	0	0	0
6:00:19	-28.48098143	2377.734093	5.204819819	4.856618332	11.77283766	1.6160031	0.818736313	50.27572771	1000.647366	29.1	2242.381803	9.88131291682493E-324	503.3257663	251.6628656	99.85292836	0	0	0	0	0	0	0
6:00:19	-28.48098143	2377.734093	5.204819819	4.856618332	11.77283766	1.6160031	0.818736313	50.27572771	1000.647366	29.1	2242.381803	9.88131291682493E-324	503.3257663	251.6628656	99.85292836	0	0	0	0	0	0	0
6:00:19	-12.96177449	2323.306656	4.917587747	4.626780586	11.49354888	1.476777587	1.105880992	50.28757259	1000.677443	29.1	2245.077867	9.88131291682493E-324	503.3776084	251.6887952	99.85296332	0	0	0	0	0	0	0
6:00:19	-12.96177449	2323.306656	4.917587747	4.626780586	11.49354888	1.476777587	1.105880992	50.28757259	1000.677443	29.1	2245.077867	9.88131291682493E-324	503.3776084	251.6887952	99.85296332	0	0	0	0	0	0	0
6:00:19	-12.96177449	2323.306656	4.917587747	4.626780586	11.49354888	1.476777587	1.105880992	50.28757259	1000.677443	29.1	2245.077867	9.88131291682493E-324	503.3776084	251.6887952	99.85296332	0	0	0	0	0	0	0
6:00:19	-12.96177449	2323.306656	4.917587747	4.626780586	11.49354888	1.476777587	1.105880992	50.28757259	1000.677443	29.1	2245.077867	9.88131291682493E-324	503.3776084	251.6887952	99.85296332	0	0	0	0	0	0	0
6:00:19	-12.96177449	2323.306656	4.917587747	4.626780586	11.49354888	1.476777587	1.105880992	50.28757259	1000.677443	29.1	2245.077867	9.88131291682493E-324	503.3776084	251.6887952	99.85296332	0	0	0	0	0	0	0
6:00:19	-12.96177449	2323.306656	4.917587747	4.626780586	11.49354888	1.476777587	1.105880992	50.28757259	1000.677443	29.1	2245.077867	9.88131291682493E-324	503.3776084	251.6887952	99.85296332	0	0	0	0	0	0	0
6:00:19	-12.96177449	2323.306656	4.917587747	4.626780586	11.49354888	1.476777587	1.105880992	50.28757259	1000.677443	29.1	2245.077867	9.88131291682493E-324	503.3776084	251.6887952	99.85296332	0	0	0	0	0	0	0
6:00:19	-12.96177449	2323.306656	4.917587747	4.626780586	11.49354888	1.476777587	1.105880992	50.28757259	1000.677443	29.1	2245.077867	9.88131291682493E-324	503.3776084	251.6887952	99.85296332	0	0	0	0	0	0	0
6:00:19	-98.48137254	2278.785656	4.445868927	4.17587966	11.26661703	1.322246125	1.218163068	50.29363717	1000.692843	29.1	2238.62474	9.88131291682493E-324	503.4041515	251.7020711	99.85298122	0	0	0	0	0	0	0
6:00:19	-98.48137254	2278.785656	4.445868927	4.17587966	11.26661703	1.322246125	1.218163068	50.29363717	1000.692843	29.1	2238.62474	9.88131291682493E-324	503.4041515	251.7020711	99.85298122	0	0	0	0	0	0	0
6:00:19	-98.48137254	2278.785656	4.445868927	4.17587966	11.26661703	1.322246125	1.218163068	50.29363717	1000.692843	29.1	2238.62474	9.88131291682493E-324	503.4041515	251.7020711	99.85298122	0	0	0	0	0	0	0
6:00:20	-98.48137254	2278.785656	4.445868927	4.17587966	11.26661703	1.322246125	1.218163068	50.29363717	1000.692843	29.1	2238.62474	9.88131291682493E-324	503.4041515	251.7020711	99.85298122	0	0	0	0	0	0	0
6:00:20	-98.48137254	2278.785656	4.445868927	4.17587966	11.26661703	1.322246125	1.218163068	50.29363717	1000.692843	29.1	2238.62474	9.88131291682493E-324	503.4041515	251.7020711	99.85298122	0	0	0	0	0	0	0
6:00:20	-98.48137254	2278.785656	4.445868927	4.17587966	11.26661703	1.322246125	1.218163068	50.29363717	1000.692843	29.1	2238.62474	9.88131291682493E-324	503.4041515	251.7020711	99.85298122	0	0	0	0	0	0	0
6:00:20	-98.48137254	2278.785656	4.445868927	4.17587966	11.26661703	1.322246125	1.218163068	50.29363717	1000.692843	29.1	2238.62474	9.88131291682493E-324	503.4041515	251.7020711	99.85298122	0	0	0	0	0	0	0
6:00:20	-98.48137254	2278.785656	4.445868927	4.17587966	11.26661703	1.322246125	1.218163068	50.29363717	1000.692843	29.1	2238.62474	9.88131291682493E-324	503.4041515	251.7020711	99.85298122	0	0	0	0	0	0	0
6:00:20	-98.48137254	2278.785656	4.445868927	4.17587966	11.26661703	1.322246125	1.218163068	50.29363717	1000.692843	29.1	2238.62474	9.88131291682493E-324	503.4041515	251.7020711	99.85298122	0	0	0	0	0	0	0
6:00:20	-119.1939827	2242.628056	4.25040489	4.118698386	11.08477992	1.176142016	1.226291491	50.19914223	998.9883356	29.1	2221.760387	9.88131291682493E-324	501.9879016	250.9939484	99.85201438	0	0	0	0	0	0	0
6:00:20	-119.1939827	2242.628056	4.25040489	4.118698386	11.08477992	1.176142016	1.226291491	50.19914223	998.9883356	29.1	2221.760387	9.88131291682493E-324	501.9879016	250.9939484	99.85201438	0	0	0	0	0	0	0
6:00:20	-119.1939827	2242.628056	4.25040489	4.118698386	11.08477992	1.176142016	1.226291491	50.19914223	998.9883356	29.1	2221.760387	9.88131291682493E-324	501.9879016	250.9939484	99.85201438	0	0	0	0	0	0	0
6:00:20	-119.1939827	2242.628056	4.25040489	4.118698386	11.08477992	1.176142016	1.226291491	50.19914223	998.9883356	29.1	2221.760387	9.88131291682493E-324	501.9879016	250.9939484	99.85201438	0	0	0	0	0	0	0
6:00:20	-119.1939827	2242.628056	4.25040489	4.118698386	11.08477992	1.176142016	1.226291491	50.19914223	998.9883356	29.1	2221.760387	9.88131291682493E-324	501.9879016	250.9939484	99.85201438	0	0	0	0	0	0	0
6:00:20	-119.1939827	2242.628056	4.25040489	4.118698386	11.08477992	1.176142016	1.226291491	50.19914223	998.9883356	29.1	2221.760387	9.88131291682493E-324	501.9879016	250.9939484	99.85201438	0	0	0	0	0	0	0
6:00:20	-119.1939827	2242.628056	4.25040489	4.118698386	11.08477992	1.176142016	1.226291491	50.19914223	998.9883356	29.1	2221.760387	9.88131291682493E-324	501.9879016	250.9939484	99.85201438	0	0	0	0	0	0	0
6:00:20	-119.1939827	2242.628056	4.25040489	4.118698386	11.08477992	1.176142016	1.226291491	50.19914223	998.9883356	29.1	2221.760387	9.88131291682493E-324	501.9879016	250.9939484	99.85201438	0	0	0	0	0	0	0
6:00:20	16.65002484	2217.497445	4.102447304	3.891893574	10.94414332	1.068264712	1.179285243	50.15076082	998.1156278	29.1	2204.109854	9.88131291682493E-324	501.2627816	250.6313896	99.85151937	0	0	0	0	0	0	0
6:00:20	16.65002484	2217.497445	4.102447304	3.891893574	10.94414332	1.068264712	1.179285243	50.15076082	998.1156278	29.1	2204.109854	9.88131291682493E-324	501.2627816	250.6313896	99.85151937	0	0	0	0	0	0	0
6:00:20	16.65002484	2217.497445	4.102447304	3.891893574	10.94414332	1.068264712	1.179285243	50.15076082	998.1156278	29.1	2204.109854	9.88131291682493E-324	501.2627816	250.6313896	99.85151937	0	0	0	0	0	0	0
6:00:20	16.65002484	2217.497445	4.102447304	3.891893574	10.94414332	1.068264712	1.179285243	50.15076082	998.1156278	29.1	2204.109854	9.88131291682493E-324	501.2627816	250.6313896	99.85151937	0	0	0	0	0	0	0
6:00:20	16.65002484	2217.497445	4.102447304	3.891893574	10.94414332	1.068264712	1.179285243	50.15076082	998.1156278	29.1	2204.109854	9.88131291682493E-324	501.2627816	250.6313896	99.85151937	0	0	0	0	0	0	0
6:00:20	16.65002484	2217.497445	4.102447304	3.891893574	10.94414332	1.068264712	1.179285243	50.15076082	998.1156278	29.1	2204.109854	9.88131291682493E-324	501.2627816	250.6313896	99.85151937	0	0	0	0	0	0	0
6:00:20	16.65002484	2217.497445	4.102447304	3.891893574	10.94414332	1.068264712	1.179285243	50.15076082	998.1156278	29.1	2204.109854	9.88131291682493E-324	501.2627816	250.6313896	99.85151937	0	0	0	0	0	0	0
6:00:20	16.65002484	2217.497445	4.102447304	3.891893574	10.94414332	1.068264712	1.179285243	50.15076082	998.1156278	29.1	2204.109854	9.88131291682493E-324	501.2627816	250.6313896	99.85151937	0	0	0	0	0	0	0
6:00:20	-35.52421128	2194.171028	3.94273302	3.68050551	10.83788938	0.960895533	1.107882045	50.12598954	997.6688014	29.1	2186.341605	9.88131291682493E-324	500.8915202	250.4457595	99.85126591	0	0	0	0	0	0	0
6:00:20	-35.52421128	2194.171028	3.94273302	3.68050551	10.83788938	0.960895533	1.107882045	50.12598954	997.6688014	29.1	2186.341605	9.88131291682493E-324	500.8915202	250.4457595	99.85126591	0	0	0	0	0	0	0
6:00:20	-35.52421128	2194.171028	3.94273302	3.68050551	10.83788938	0.960895533	1.107882045	50.12598954	997.6688014	29.1	2186.341605	9.88131291682493E-324	500.8915202	250.4457595	99.85126591	0	0	0	0	0	0	0
6:00:20	-35.52421128	2194.171028	3.94273302	3.68050551	10.83788938	0.960895533	1.107882045	50.12598954	997.6688014	29.1	2186.341605	9.88131291682493E-324	500.8915202	250.4457595	99.85126591	0	0	0	0	0	0	0
6:00:20	-35.52421128	2194.171028	3.94273302	3.68050551	10.83788938	0.960895533	1.107882045	50.12598954	997.6688014	29.1	2186.341605	9.88131291682493E-324	500.8915202	250.4457595	99.85126591	0	0	0	0	0	0	0
6:00:20	-35.52421128	2194.171028	3.94273302	3.68050551	10.83788938	0.960895533	1.107882045	50.12598954	997.6688014	29.1	2186.341605	9.88131291682493E-324	500.8915202	250.4457595	99.85126591	0	0	0	0	0	0	0
6:00:20	-35.52421128	2194.171028	3.94273302	3.68050551	10.83788938	0.960895533	1.107882045	50.12598954	997.6688014	29.1	2186.341605	9.88131291682493E-324	500.8915202	250.4457595	99.85126591	0	0	0	0	0	0	0
6:00:20	-35.52421128	2194.171028	3.94273302	3.68050551	10.83788938	0.960895533	1.107882045	50.12598954	997.6688014	29.1	2186.341605	9.88131291682493E-324	500.8915202	250.4457595	99.85126591	0	0	0	0	0	0	0
6:00:20	-26.33462818	2178.084798	3.745871306	3.409386821	10.76004736	0.885066513	1.030891607	50.11330664	997.4400263	29.1	2172.349822	9.88131291682493E-324	500.7014343	250.3507168	99.85113615	0	0	0	0	0	0	0
6:00:20	-26.33462818	2178.084798	3.745871306	3.409386821	10.76004736	0.885066513	1.030891607	50.11330664	997.4400263	29.1	2172.349822	9.88131291682493E-324	500.7014343	250.3507168	99.85113615	0	0	0	0	0	0	0
6:00:21	-26.33462818	2178.084798	3.745871306	3.409386821	10.76004736	0.885066513	1.030891607	50.11330664	997.4400263	29.1	2172.349822	9.88131291682493E-324	500.7014343	250.3507168	99.85113615	0	0	0	0	0	0	0
6:00:21	-26.33462818	2178.084798	3.745871306	3.409386821	10.76004736	0.885066513	1.030891607	50.11330664	997.4400263	29.1	2172.349822	9.88131291682493E-324	500.7014343	250.3507168	99.85113615	0	0	0	0	0	0	0
6:00:21	-26.33462818	2178.084798	3.745871306	3.409386821	10.76004736	0.885066513	1.030891607	50.11330664	997.4400263	29.1	2172.349822	9.88131291682493E-324	500.7014343	250.3507168	99.85113615	0	0	0	0	0	0	0
6:00:21	-26.33462818	2178.084798	3.745871306	3.409386821	10.76004736	0.885066513	1.030891607	50.11330664	997.4400263	29.1	2172.349822	9.88131291682493E-324	500.7014343	250.3507168	99.85113615	0	0	0	0	0	0	0
6:00:21	-26.33462818	2178.084798	3.745871306	3.409386821	10.76004736	0.885066513	1.030891607	50.11330664	997.4400263	29.1	2172.349822	9.88131291682493E-324	500.7014343	250.3507168	99.85113615	0	0	0	0	0	0	0
6:00:21	-26.33462818	2178.084798	3.745871306	3.409386821	10.76004736	0.885066513	1.030891607	50.11330664	997.4400263	29.1	2172.349822	9.88131291682493E-324	500.7014343	250.3507168	99.85113615	0	0	0	0	0	0	0
6:00:21	-26.33462818	2178.084798	3.745871306	3.409386821	10.76004736	0.885066513	1.030891607	50.11330664	997.4400263	29.1	2172.349822	9.88131291682493E-324	500.7014343	250.3507168	99.85113615	0	0	0	0	0	0	0
6:00:21	7.824014373	2169.039681	3.633214109	3.530590052	10.70907225	0.842082054	0.962952503	50.009213	999.6555335	29.1	2162.318133	9.88131291682493E-324	500.6041104	250.302055	99.85106971	0	0	0	0	0	0	0
6:00:21	7.824014373	2169.039681	3.633214109	3.530590052	10.70907225	0.842082054	0.962952503	50.009213	999.6555335	29.1	2162.318133	9.88131291682493E-324	500.6041104	250.302055	99.85106971	0	0	0	0	0	0	0
6:00:21	7.824014373	2169.039681	3.633214109	3.530590052	10.70907225	0.842082054	0.962952503	50.009213	999.6555335	29.1	2162.318133	9.88131291682493E-324	500.6041104	250.302055	99.85106971	0	0	0	0	0	0	0
6:00:21	7.824014373	2169.039681	3.633214109	3.530590052	10.70907225	0.842082054	0.962952503	50.009213	999.6555335	29.1	2162.318133	9.88131291682493E-324	500.6041104	250.302055	99.85106971	0	0	0	0	0	0	0
6:00:21	7.824014373	2169.039681	3.633214109	3.530590052	10.70907225	0.842082054	0.962952503	50.009213	999.6555335	29.1	2162.318133	9.88131291682493E-324	500.6041104	250.302055	99.85106971	0	0	0	0	0	0	0
6:00:21	7.824014373	2169.039681	3.633214109	3.530590052	10.70907225	0.842082054	0.962952503	50.009213	999.6555335	29.1	2162.318133	9.88131291682493E-324	500.6041104	250.302055	99.85106971	0	0	0	0	0	0	0
6:00:21	7.824014373	2169.039681	3.633214109	3.530590052	10.70907225	0.842082054	0.962952503	50.009213	999.6555335	29.1	2162.318133	9.88131291682493E-324	500.6041104	250.302055	99.85106971	0	0	0	0	0	0	0
6:00:21	7.824014373	2169.039681	3.633214109	3.530590052	10.70907225	0.842082054	0.962952503	50.009213	999.6555335	29.1	2162.318133	9.88131291682493E-324	500.6041104	250.302055	99.85106971	0	0	0	0	0	0	0
6:00:21	-49.57602464	2160.974316	3.568365624	3.435022107	10.67245299	0.803082012	0.905663681	49.95591706	1000.789873	29.1	2155.540604	9.88131291682493E-324	500.5542805	250.2771402	99.85103569	0	0	0	0	0	0	0
6:00:21	-49.57602464	2160.974316	3.568365624	3.435022107	10.67245299	0.803082012	0.905663681	49.95591706	1000.789873	29.1	2155.540604	9.88131291682493E-324	500.5542805	250.2771402	99.85103569	0	0	0	0	0	0	0
6:00:21	-49.57602464	2160.974316	3.568365624	3.435022107	10.67245299	0.803082012	0.905663681	49.95591706	1000.789873	29.1	2155.540604	9.88131291682493E-324	500.5542805	250.2771402	99.85103569	0	0	0	0	0	0	0
6:00:21	-49.57602464	2160.974316	3.568365624	3.435022107	10.67245299	0.803082012	0.905663681	49.95591706	1000.789873	29.1	2155.540604	9.88131291682493E-324	500.5542805	250.2771402	99.85103569	0	0	0	0	0	0	0
6:00:21	-49.57602464	2160.974316	3.568365624	3.435022107	10.67245299	0.803082012	0.905663681	49.95591706	1000.789873	29.1	2155.540604	9.88131291682493E-324	500.5542805	250.2771402	99.85103569	0	0	0	0	0	0	0
6:00:21	-49.57602464	2160.974316	3.568365624	3.435022107	10.67245299	0.803082012	0.905663681	49.95591706	1000.789873	29.1	2155.540604	9.88131291682493E-324	500.5542805	250.2771402	99.85103569	0	0	0	0	0	0	0
6:00:21	-49.57602464	2160.974316	3.568365624	3.435022107	10.67245299	0.803082012	0.905663681	49.95591706	1000.789873	29.1	2155.540604	9.88131291682493E-324	500.5542805	250.2771402	99.85103569	0	0	0	0	0	0	0
6:00:21	-49.57602464	2160.974316	3.568365624	3.435022107	10.67245299	0.803082012	0.905663681	49.95591706	1000.789873	29.1	2155.540604	9.88131291682493E-324	500.5542805	250.2771402	99.85103569	0	0	0	0	0	0	0
6:00:21	-49.57602464	2160.974316	3.568365624	3.435022107	10.67245299	0.803082012	0.905663681	49.95591706	1000.789873	29.1	2155.540604	9.88131291682493E-324	500.5542805	250.2771402	99.85103569	0	0	0	0	0	0	0
6:00:21	2.097651384	2156.26909	3.563915199	3.223243319	10.64443993	0.73660999	0.857603805	49.92862953	1001.370655	29.1	2151.925629	9.88131291682493E-324	500.5287676	250.2643838	99.85101827	0	0	0	0	0	0	0
6:00:21	2.097651384	2156.26909	3.563915199	3.223243319	10.64443993	0.73660999	0.857603805	49.92862953	1001.370655	29.1	2151.925629	9.88131291682493E-324	500.5287676	250.2643838	99.85101827	0	0	0	0	0	0	0
6:00:21	2.097651384	2156.26909	3.563915199	3.223243319	10.64443993	0.73660999	0.857603805	49.92862953	1001.370655	29.1	2151.925629	9.88131291682493E-324	500.5287676	250.2643838	99.85101827	0	0	0	0	0	0	0
6:00:21	2.097651384	2156.26909	3.563915199	3.223243319	10.64443993	0.73660999	0.857603805	49.92862953	1001.370655	29.1	2151.925629	9.88131291682493E-324	500.5287676	250.2643838	99.85101827	0	0	0	0	0	0	0
6:00:21	2.097651384	2156.26909	3.563915199	3.223243319	10.64443993	0.73660999	0.857603805	49.92862953	1001.370655	29.1	2151.925629	9.88131291682493E-324	500.5287676	250.2643838	99.85101827	0	0	0	0	0	0	0
6:00:21	2.097651384	2156.26909	3.563915199	3.223243319	10.64443993	0.73660999	0.857603805	49.92862953	1001.370655	29.1	2151.925629	9.88131291682493E-324	500.5287676	250.2643838	99.85101827	0	0	0	0	0	0	0
6:00:21	2.097651384	2156.26909	3.563915199	3.223243319	10.64443993	0.73660999	0.857603805	49.92862953	1001.370655	29.1	2151.925629	9.88131291682493E-324	500.5287676	250.2643838	99.85101827	0	0	0	0	0	0	0
6:00:21	2.097651384	2156.26909	3.563915199	3.223243319	10.64443993	0.73660999	0.857603805	49.92862953	1001.370655	29.1	2151.925629	9.88131291682493E-324	500.5287676	250.2643838	99.85101827	0	0	0	0	0	0	0
6:00:22	145.9854695	2157.416062	3.020420582	2.755740579	10.67903325	-0.283975685	0.601053148	49.91465832	1001.668015	29.1	2148.514794	9.88131291682493E-324	500.515705	250.2578525	99.85100936	0	0	0	0	0	0	0
6:00:22	145.9854695	2157.416062	3.020420582	2.755740579	10.67903325	-0.283975685	0.601053148	49.91465832	1001.668015	29.1	2148.514794	9.88131291682493E-324	500.515705	250.2578525	99.85100936	0	0	0	0	0	0	0
6:00:22	145.9854695	2157.416062	3.020420582	2.755740579	10.67903325	-0.283975685	0.601053148	49.91465832	1001.668015	29.1	2148.514794	9.88131291682493E-324	500.515705	250.2578525	99.85100936	0	0	0	0	0	0	0
6:00:22	145.9854695	2157.416062	3.020420582	2.755740579	10.67903325	-0.283975685	0.601053148	49.91465832	1001.668015	29.1	2148.514794	9.88131291682493E-324	500.515705	250.2578525	99.85100936	0	0	0	0	0	0	0
6:00:22	145.9854695	2157.416062	3.020420582	2.755740579	10.67903325	-0.283975685	0.601053148	49.91465832	1001.668015	29.1	2148.514794	9.88131291682493E-324	500.515705	250.2578525	99.85100936	0	0	0	0	0	0	0
6:00:22	145.9854695	2157.416062	3.020420582	2.755740579	10.67903325	-0.283975685	0.601053148	49.91465832	1001.668015	29.1	2148.514794	9.88131291682493E-324	500.515705	250.2578525	99.85100936	0	0	0	0	0	0	0
6:00:22	145.9854695	2157.416062	3.020420582	2.755740579	10.67903325	-0.283975685	0.601053148	49.91465832	1001.668015	29.1	2148.514794	9.88131291682493E-324	500.515705	250.2578525	99.85100936	0	0	0	0	0	0	0
6:00:22	145.9854695	2157.416062	3.020420582	2.755740579	10.67903325	-0.283975685	0.601053148	49.91465832	1001.668015	29.1	2148.514794	9.88131291682493E-324	500.515705	250.2578525	99.85100936	0	0	0	0	0	0	0
6:00:22	368.8673204	2181.224408	2.259327338	1.876155177	10.86231302	-1.915555551	-0.114244788	50.15150506	1000.515352	29.1	2147.192007	9.88131291682493E-324	502.237025	251.1182685	99.85246879	0	0	0	0	0	0	0
6:00:22	368.8673204	2181.224408	2.259327338	1.876155177	10.86231302	-1.915555551	-0.114244788	50.15150506	1000.515352	29.1	2147.192007	9.88131291682493E-324	502.237025	251.1182685	99.85246879	0	0	0	0	0	0	0
6:00:22	368.8673204	2181.224408	2.259327338	1.876155177	10.86231302	-1.915555551	-0.114244788	50.15150506	1000.515352	29.1	2147.192007	9.88131291682493E-324	502.237025	251.1182685	99.85246879	0	0	0	0	0	0	0
6:00:22	368.8673204	2181.224408	2.259327338	1.876155177	10.86231302	-1.915555551	-0.114244788	50.15150506	1000.515352	29.1	2147.192007	9.88131291682493E-324	502.237025	251.1182685	99.85246879	0	0	0	0	0	0	0
6:00:22	368.8673204	2181.224408	2.259327338	1.876155177	10.86231302	-1.915555551	-0.114244788	50.15150506	1000.515352	29.1	2147.192007	9.88131291682493E-324	502.237025	251.1182685	99.85246879	0	0	0	0	0	0	0
6:00:22	368.8673204	2181.224408	2.259327338	1.876155177	10.86231302	-1.915555551	-0.114244788	50.15150506	1000.515352	29.1	2147.192007	9.88131291682493E-324	502.237025	251.1182685	99.85246879	0	0	0	0	0	0	0
6:00:22	368.8673204	2181.224408	2.259327338	1.876155177	10.86231302	-1.915555551	-0.114244788	50.15150506	1000.515352	29.1	2147.192007	9.88131291682493E-324	502.237025	251.1182685	99.85246879	0	0	0	0	0	0	0
6:00:22	368.8673204	2181.224408	2.259327338	1.876155177	10.86231302	-1.915555551	-0.114244788	50.15150506	1000.515352	29.1	2147.192007	9.88131291682493E-324	502.237025	251.1182685	99.85246879	0	0	0	0	0	0	0
6:00:22	368.8673204	2181.224408	2.259327338	1.876155177	10.86231302	-1.915555551	-0.114244788	50.15150506	1000.515352	29.1	2147.192007	9.88131291682493E-324	502.237025	251.1182685	99.85246879	0	0	0	0	0	0	0
6:00:22	240.145756	2232.971289	1.235951597	1.08965545	11.23243227	-3.753876442	-1.253821332	50.27277059	999.9251882	29.1	2147.757587	9.88131291682493E-324	503.1183408	251.5588015	99.85321602	0	0	0	0	0	0	0
6:00:22	240.145756	2232.971289	1.235951597	1.08965545	11.23243227	-3.753876442	-1.253821332	50.27277059	999.9251882	29.1	2147.757587	9.88131291682493E-324	503.1183408	251.5588015	99.85321602	0	0	0	0	0	0	0
6:00:22	240.145756	2232.971289	1.235951597	1.08965545	11.23243227	-3.753876442	-1.253821332	50.27277059	999.9251882	29.1	2147.757587	9.88131291682493E-324	503.1183408	251.5588015	99.85321602	0	0	0	0	0	0	0
6:00:22	240.145756	2232.971289	1.235951597	1.08965545	11.23243227	-3.753876442	-1.253821332	50.27277059	999.9251882	29.1	2147.757587	9.88131291682493E-324	503.1183408	251.5588015	99.85321602	0	0	0	0	0	0	0
6:00:22	240.145756	2232.971289	1.235951597	1.08965545	11.23243227	-3.753876442	-1.253821332	50.27277059	999.9251882	29.1	2147.757587	9.88131291682493E-324	503.1183408	251.5588015	99.85321602	0	0	0	0	0	0	0
6:00:22	240.145756	2232.971289	1.235951597	1.08965545	11.23243227	-3.753876442	-1.253821332	50.27277059	999.9251882	29.1	2147.757587	9.88131291682493E-324	503.1183408	251.5588015	99.85321602	0	0	0	0	0	0	0
6:00:22	240.145756	2232.971289	1.235951597	1.08965545	11.23243227	-3.753876442	-1.253821332	50.27277059	999.9251882	29.1	2147.757587	9.88131291682493E-324	503.1183408	251.5588015	99.85321602	0	0	0	0	0	0	0
6:00:22	240.145756	2232.971289	1.235951597	1.08965545	11.23243227	-3.753876442	-1.253821332	50.27277059	999.9251882	29.1	2147.757587	9.88131291682493E-324	503.1183408	251.5588015	99.85321602	0	0	0	0	0	0	0
6:00:22	368.5971471	2313.002612	0.235023218	0.199095591	11.76790132	-5.544440738	-2.671996522	50.33485854	999.6230243	29.1	2150.477597	9.88131291682493E-324	503.5695745	251.7843543	99.8535986	0	0	0	0	0	0	0
6:00:22	368.5971471	2313.002612	0.235023218	0.199095591	11.76790132	-5.544440738	-2.671996522	50.33485854	999.6230243	29.1	2150.477597	9.88131291682493E-324	503.5695745	251.7843543	99.8535986	0	0	0	0	0	0	0
6:00:22	368.5971471	2313.002612	0.235023218	0.199095591	11.76790132	-5.544440738	-2.671996522	50.33485854	999.6230243	29.1	2150.477597	9.88131291682493E-324	503.5695745	251.7843543	99.8535986	0	0	0	0	0	0	0
6:00:22	368.5971471	2313.002612	0.235023218	0.199095591	11.76790132	-5.544440738	-2.671996522	50.33485854	999.6230243	29.1	2150.477597	9.88131291682493E-324	503.5695745	251.7843543	99.8535986	0	0	0	0	0	0	0
6:00:22	368.5971471	2313.002612	0.235023218	0.199095591	11.76790132	-5.544440738	-2.671996522	50.33485854	999.6230243	29.1	2150.477597	9.88131291682493E-324	503.5695745	251.7843543	99.8535986	0	0	0	0	0	0	0
6:00:22	368.5971471	2313.002612	0.235023218	0.199095591	11.76790132	-5.544440738	-2.671996522	50.33485854	999.6230243	29.1	2150.477597	9.88131291682493E-324	503.5695745	251.7843543	99.8535986	0	0	0	0	0	0	0
6:00:22	368.5971471	2313.002612	0.235023218	0.199095591	11.76790132	-5.544440738	-2.671996522	50.33485854	999.6230243	29.1	2150.477597	9.88131291682493E-324	503.5695745	251.7843543	99.8535986	0	0	0	0	0	0	0
6:00:23	368.5971471	2313.002612	0.235023218	0.199095591	11.76790132	-5.544440738	-2.671996522	50.33485854	999.6230243	29.1	2150.477597	9.88131291682493E-324	503.5695745	251.7843543	99.8535986	0	0	0	0	0	0	0
6:00:23	368.5971471	2313.002612	0.235023218	0.199095591	11.76790132	-5.544440738	-2.671996522	50.33485854	999.6230243	29.1	2150.477597	9.88131291682493E-324	503.5695745	251.7843543	99.8535986	0	0	0	0	0	0	0
6:00:23	380.3543153	2416.339937	-0.384316113	-0.324655058	12.41299748	-7.049777658	-4.182430219	50.36664757	999.8013165	29.1	2155.752354	9.88131291682493E-324	503.8006061	251.8998374	99.85379448	0	0	0	0	0	0	0
6:00:23	380.3543153	2416.339937	-0.384316113	-0.324655058	12.41299748	-7.049777658	-4.182430219	50.36664757	999.8013165	29.1	2155.752354	9.88131291682493E-324	503.8006061	251.8998374	99.85379448	0	0	0	0	0	0	0
6:00:23	380.3543153	2416.339937	-0.384316113	-0.324655058	12.41299748	-7.049777658	-4.182430219	50.36664757	999.8013165	29.1	2155.752354	9.88131291682493E-324	503.8006061	251.8998374	99.85379448	0	0	0	0	0	0	0
6:00:23	380.3543153	2416.339937	-0.384316113	-0.324655058	12.41299748	-7.049777658	-4.182430219	50.36664757	999.8013165	29.1	2155.752354	9.88131291682493E-324	503.8006061	251.8998374	99.85379448	0	0	0	0	0	0	0
6:00:23	380.3543153	2416.339937	-0.384316113	-0.324655058	12.41299748	-7.049777658	-4.182430219	50.36664757	999.8013165	29.1	2155.752354	9.88131291682493E-324	503.8006061	251.8998374	99.85379448	0	0	0	0	0	0	0
6:00:23	380.3543153	2416.339937	-0.384316113	-0.324655058	12.41299748	-7.049777658	-4.182430219	50.36664757	999.8013165	29.1	2155.752354	9.88131291682493E-324	503.8006061	251.8998374	99.85379448	0	0	0	0	0	0	0
6:00:23	380.3543153	2416.339937	-0.384316113	-0.324655058	12.41299748	-7.049777658	-4.182430219	50.36664757	999.8013165	29.1	2155.752354	9.88131291682493E-324	503.8006061	251.8998374	99.85379448	0	0	0	0	0	0	0
6:00:23	380.3543153	2416.339937	-0.384316113	-0.324655058	12.41299748	-7.049777658	-4.182430219	50.36664757	999.8013165	29.1	2155.752354	9.88131291682493E-324	503.8006061	251.8998374	99.85379448	0	0	0	0	0	0	0
6:00:23	430.4212894	2536.110336	-0.42437785	-0.076879389	13.10302271	-7.764766161	-5.548572272	50.33412356	1000.011002	29.1	2163.906957	9.88131291682493E-324	503.9188943	251.9589648	99.85389478	0	0	0	0	0	0	0
6:00:23	430.4212894	2536.110336	-0.42437785	-0.076879389	13.10302271	-7.764766161	-5.548572272	50.33412356	1000.011002	29.1	2163.906957	9.88131291682493E-324	503.9188943	251.9589648	99.85389478	0	0	0	0	0	0	0
6:00:23	430.4212894	2536.110336	-0.42437785	-0.076879389	13.10302271	-7.764766161	-5.548572272	50.33412356	1000.011002	29.1	2163.906957	9.88131291682493E-324	503.9188943	251.9589648	99.85389478	0	0	0	0	0	0	0
6:00:23	430.4212894	2536.110336	-0.42437785	-0.076879389	13.10302271	-7.764766161	-5.548572272	50.33412356	1000.011002	29.1	2163.906957	9.88131291682493E-324	503.9188943	251.9589648	99.85389478	0	0	0	0	0	0	0
6:00:23	430.4212894	2536.110336	-0.42437785	-0.076879389	13.10302271	-7.764766161	-5.548572272	50.33412356	1000.011002	29.1	2163.906957	9.88131291682493E-324	503.9188943	251.9589648	99.85389478	0	0	0	0	0	0	0
6:00:23	430.4212894	2536.110336	-0.42437785	-0.076879389	13.10302271	-7.764766161	-5.548572272	50.33412356	1000.011002	29.1	2163.906957	9.88131291682493E-324	503.9188943	251.9589648	99.85389478	0	0	0	0	0	0	0
6:00:23	430.4212894	2536.110336	-0.42437785	-0.076879389	13.10302271	-7.764766161	-5.548572272	50.33412356	1000.011002	29.1	2163.906957	9.88131291682493E-324	503.9188943	251.9589648	99.85389478	0	0	0	0	0	0	0
6:00:23	430.4212894	2536.110336	-0.42437785	-0.076879389	13.10302271	-7.764766161	-5.548572272	50.33412356	1000.011002	29.1	2163.906957	9.88131291682493E-324	503.9188943	251.9589648	99.85389478	0	0	0	0	0	0	0
6:00:23	182.3289642	2643.050724	1.041110541	1.166837753	13.61721163	-6.648512274	-6.214909003	50.31747126	1000.118361	29.1	2174.946554	9.88131291682493E-324	503.9794579	251.989238	99.85394613	0	0	0	0	0	0	0
6:00:23	182.3289642	2643.050724	1.041110541	1.166837753	13.61721163	-6.648512274	-6.214909003	50.31747126	1000.118361	29.1	2174.946554	9.88131291682493E-324	503.9794579	251.989238	99.85394613	0	0	0	0	0	0	0
6:00:23	182.3289642	2643.050724	1.041110541	1.166837753	13.61721163	-6.648512274	-6.214909003	50.31747126	1000.118361	29.1	2174.946554	9.88131291682493E-324	503.9794579	251.989238	99.85394613	0	0	0	0	0	0	0
6:00:23	182.3289642	2643.050724	1.041110541	1.166837753	13.61721163	-6.648512274	-6.214909003	50.31747126	1000.118361	29.1	2174.946554	9.88131291682493E-324	503.9794579	251.989238	99.85394613	0	0	0	0	0	0	0
6:00:23	182.3289642	2643.050724	1.041110541	1.166837753	13.61721163	-6.648512274	-6.214909003	50.31747126	1000.118361	29.1	2174.946554	9.88131291682493E-324	503.9794579	251.989238	99.85394613	0	0	0	0	0	0	0
6:00:23	182.3289642	2643.050724	1.041110541	1.166837753	13.61721163	-6.648512274	-6.214909003	50.31747126	1000.118361	29.1	2174.946554	9.88131291682493E-324	503.9794579	251.989238	99.85394613	0	0	0	0	0	0	0
6:00:23	182.3289642	2643.050724	1.041110541	1.166837753	13.61721163	-6.648512274	-6.214909003	50.31747126	1000.118361	29.1	2174.946554	9.88131291682493E-324	503.9794579	251.989238	99.85394613	0	0	0	0	0	0	0
6:00:23	182.3289642	2643.050724	1.041110541	1.166837753	13.61721163	-6.648512274	-6.214909003	50.31747126	1000.118361	29.1	2174.946554	9.88131291682493E-324	503.9794579	251.989238	99.85394613	0	0	0	0	0	0	0
6:00:23	182.3289642	2643.050724	1.041110541	1.166837753	13.61721163	-6.648512274	-6.214909003	50.31747126	1000.118361	29.1	2174.946554	9.88131291682493E-324	503.9794579	251.989238	99.85394613	0	0	0	0	0	0	0
6:00:23	149.8102457	2698.706259	2.479584597	2.223020929	13.81690035	-4.726310284	-5.96198541	50.30894529	1000.173329	29.1	2187.802012	9.88131291682493E-324	504.0104664	252.0047378	99.85397242	0	0	0	0	0	0	0
6:00:23	149.8102457	2698.706259	2.479584597	2.223020929	13.81690035	-4.726310284	-5.96198541	50.30894529	1000.173329	29.1	2187.802012	9.88131291682493E-324	504.0104664	252.0047378	99.85397242	0	0	0	0	0	0	0
6:00:23	149.8102457	2698.706259	2.479584597	2.223020929	13.81690035	-4.726310284	-5.96198541	50.30894529	1000.173329	29.1	2187.802012	9.88131291682493E-324	504.0104664	252.0047378	99.85397242	0	0	0	0	0	0	0
6:00:23	149.8102457	2698.706259	2.479584597	2.223020929	13.81690035	-4.726310284	-5.96198541	50.30894529	1000.173329	29.1	2187.802012	9.88131291682493E-324	504.0104664	252.0047378	99.85397242	0	0	0	0	0	0	0
6:00:23	149.8102457	2698.706259	2.479584597	2.223020929	13.81690035	-4.726310284	-5.96198541	50.30894529	1000.173329	29.1	2187.802012	9.88131291682493E-324	504.0104664	252.0047378	99.85397242	0	0	0	0	0	0	0
6:00:23	149.8102457	2698.706259	2.479584597	2.223020929	13.81690035	-4.726310284	-5.96198541	50.30894529	1000.173329	29.1	2187.802012	9.88131291682493E-324	504.0104664	252.0047378	99.85397242	0	0	0	0	0	0	0
6:00:24	149.8102457	2698.706259	2.479584597	2.223020929	13.81690035	-4.726310284	-5.96198541	50.30894529	1000.173329	29.1	2187.802012	9.88131291682493E-324	504.0104664	252.0047378	99.85397242	0	0	0	0	0	0	0
6:00:24	149.8102457	2698.706259	2.479584597	2.223020929	13.81690035	-4.726310284	-5.96198541	50.30894529	1000.173329	29.1	2187.802012	9.88131291682493E-324	504.0104664	252.0047378	99.85397242	0	0	0	0	0	0	0
6:00:24	-76.81667422	2702.424364	3.852539314	3.421114716	13.73658098	-2.638430866	-4.99112853	50.30457999	1002.25644	29.1	2201.03891	9.88131291682493E-324	504.0263428	252.0126738	99.85398588	0	0	0	0	0	0	0
6:00:24	-76.81667422	2702.424364	3.852539314	3.421114716	13.73658098	-2.638430866	-4.99112853	50.30457999	1002.25644	29.1	2201.03891	9.88131291682493E-324	504.0263428	252.0126738	99.85398588	0	0	0	0	0	0	0
6:00:24	-76.81667422	2702.424364	3.852539314	3.421114716	13.73658098	-2.638430866	-4.99112853	50.30457999	1002.25644	29.1	2201.03891	9.88131291682493E-324	504.0263428	252.0126738	99.85398588	0	0	0	0	0	0	0
6:00:24	-76.81667422	2702.424364	3.852539314	3.421114716	13.73658098	-2.638430866	-4.99112853	50.30457999	1002.25644	29.1	2201.03891	9.88131291682493E-324	504.0263428	252.0126738	99.85398588	0	0	0	0	0	0	0
6:00:24	-76.81667422	2702.424364	3.852539314	3.421114716	13.73658098	-2.638430866	-4.99112853	50.30457999	1002.25644	29.1	2201.03891	9.88131291682493E-324	504.0263428	252.0126738	99.85398588	0	0	0	0	0	0	0
6:00:24	-76.81667422	2702.424364	3.852539314	3.421114716	13.73658098	-2.638430866	-4.99112853	50.30457999	1002.25644	29.1	2201.03891	9.88131291682493E-324	504.0263428	252.0126738	99.85398588	0	0	0	0	0	0	0
6:00:24	-76.81667422	2702.424364	3.852539314	3.421114716	13.73658098	-2.638430866	-4.99112853	50.30457999	1002.25644	29.1	2201.03891	9.88131291682493E-324	504.0263428	252.0126738	99.85398588	0	0	0	0	0	0	0
6:00:24	-76.81667422	2702.424364	3.852539314	3.421114716	13.73658098	-2.638430866	-4.99112853	50.30457999	1002.25644	29.1	2201.03891	9.88131291682493E-324	504.0263428	252.0126738	99.85398588	0	0	0	0	0	0	0
6:00:24	-76.81667422	2702.424364	3.852539314	3.421114716	13.73658098	-2.638430866	-4.99112853	50.30457999	1002.25644	29.1	2201.03891	9.88131291682493E-324	504.0263428	252.0126738	99.85398588	0	0	0	0	0	0	0
6:00:24	-82.4982252	2665.153459	4.882140129	4.424754734	13.44654546	-0.713380603	-3.600289807	50.20474495	1003.322993	29.1	2213.455218	9.88131291682493E-324	503.7060475	251.852769	99.85350477	0	0	0	0	0	0	0
6:00:24	-82.4982252	2665.153459	4.882140129	4.424754734	13.44654546	-0.713380603	-3.600289807	50.20474495	1003.322993	29.1	2213.455218	9.88131291682493E-324	503.7060475	251.852769	99.85350477	0	0	0	0	0	0	0
6:00:24	-82.4982252	2665.153459	4.882140129	4.424754734	13.44654546	-0.713380603	-3.600289807	50.20474495	1003.322993	29.1	2213.455218	9.88131291682493E-324	503.7060475	251.852769	99.85350477	0	0	0	0	0	0	0
6:00:24	-82.4982252	2665.153459	4.882140129	4.424754734	13.44654546	-0.713380603	-3.600289807	50.20474495	1003.322993	29.1	2213.455218	9.88131291682493E-324	503.7060475	251.852769	99.85350477	0	0	0	0	0	0	0
6:00:24	-82.4982252	2665.153459	4.882140129	4.424754734	13.44654546	-0.713380603	-3.600289807	50.20474495	1003.322993	29.1	2213.455218	9.88131291682493E-324	503.7060475	251.852769	99.85350477	0	0	0	0	0	0	0
6:00:24	-82.4982252	2665.153459	4.882140129	4.424754734	13.44654546	-0.713380603	-3.600289807	50.20474495	1003.322993	29.1	2213.455218	9.88131291682493E-324	503.7060475	251.852769	99.85350477	0	0	0	0	0	0	0
6:00:24	-82.4982252	2665.153459	4.882140129	4.424754734	13.44654546	-0.713380603	-3.600289807	50.20474495	1003.322993	29.1	2213.455218	9.88131291682493E-324	503.7060475	251.852769	99.85350477	0	0	0	0	0	0	0
6:00:24	-82.4982252	2665.153459	4.882140129	4.424754734	13.44654546	-0.713380603	-3.600289807	50.20474495	1003.322993	29.1	2213.455218	9.88131291682493E-324	503.7060475	251.852769	99.85350477	0	0	0	0	0	0	0
6:00:24	-499.0093553	2597.951763	5.874647746	5.284378424	13.00922328	0.833885131	-2.074788381	50.15362942	1003.869069	29.1	2224.194624	9.88131291682493E-324	503.5420563	251.7708977	99.85325844	0	0	0	0	0	0	0
6:00:24	-499.0093553	2597.951763	5.874647746	5.284378424	13.00922328	0.833885131	-2.074788381	50.15362942	1003.869069	29.1	2224.194624	9.88131291682493E-324	503.5420563	251.7708977	99.85325844	0	0	0	0	0	0	0
6:00:24	-499.0093553	2597.951763	5.874647746	5.284378424	13.00922328	0.833885131	-2.074788381	50.15362942	1003.869069	29.1	2224.194624	9.88131291682493E-324	503.5420563	251.7708977	99.85325844	0	0	0	0	0	0	0
6:00:24	-499.0093553	2597.951763	5.874647746	5.284378424	13.00922328	0.833885131	-2.074788381	50.15362942	1003.869069	29.1	2224.194624	9.88131291682493E-324	503.5420563	251.7708977	99.85325844	0	0	0	0	0	0	0
6:00:24	-499.0093553	2597.951763	5.874647746	5.284378424	13.00922328	0.833885131	-2.074788381	50.15362942	1003.869069	29.1	2224.194624	9.88131291682493E-324	503.5420563	251.7708977	99.85325844	0	0	0	0	0	0	0
6:00:24	-499.0093553	2597.951763	5.874647746	5.284378424	13.00922328	0.833885131	-2.074788381	50.15362942	1003.869069	29.1	2224.194624	9.88131291682493E-324	503.5420563	251.7708977	99.85325844	0	0	0	0	0	0	0
6:00:24	-499.0093553	2597.951763	5.874647746	5.284378424	13.00922328	0.833885131	-2.074788381	50.15362942	1003.869069	29.1	2224.194624	9.88131291682493E-324	503.5420563	251.7708977	99.85325844	0	0	0	0	0	0	0
6:00:24	-499.0093553	2597.951763	5.874647746	5.284378424	13.00922328	0.833885131	-2.074788381	50.15362942	1003.869069	29.1	2224.194624	9.88131291682493E-324	503.5420563	251.7708977	99.85325844	0	0	0	0	0	0	0
6:00:24	-515.3359419	2517.240439	5.913283646	5.600089753	12.54489032	1.482253187	-0.737883651	50.12745826	1004.148659	29.1	2232.722463	9.88131291682493E-324	503.4580928	251.7289796	99.85313232	0	0	0	0	0	0	0
6:00:24	-515.3359419	2517.240439	5.913283646	5.600089753	12.54489032	1.482253187	-0.737883651	50.12745826	1004.148659	29.1	2232.722463	9.88131291682493E-324	503.4580928	251.7289796	99.85313232	0	0	0	0	0	0	0
6:00:24	-515.3359419	2517.240439	5.913283646	5.600089753	12.54489032	1.482253187	-0.737883651	50.12745826	1004.148659	29.1	2232.722463	9.88131291682493E-324	503.4580928	251.7289796	99.85313232	0	0	0	0	0	0	0
6:00:24	-515.3359419	2517.240439	5.913283646	5.600089753	12.54489032	1.482253187	-0.737883651	50.12745826	1004.148659	29.1	2232.722463	9.88131291682493E-324	503.4580928	251.7289796	99.85313232	0	0	0	0	0	0	0
6:00:24	-515.3359419	2517.240439	5.913283646	5.600089753	12.54489032	1.482253187	-0.737883651	50.12745826	1004.148659	29.1	2232.722463	9.88131291682493E-324	503.4580928	251.7289796	99.85313232	0	0	0	0	0	0	0
6:00:25	-515.3359419	2517.240439	5.913283646	5.600089753	12.54489032	1.482253187	-0.737883651	50.12745826	1004.148659	29.1	2232.722463	9.88131291682493E-324	503.4580928	251.7289796	99.85313232	0	0	0	0	0	0	0
6:00:25	-515.3359419	2517.240439	5.913283646	5.600089753	12.54489032	1.482253187	-0.737883651	50.12745826	1004.148659	29.1	2232.722463	9.88131291682493E-324	503.4580928	251.7289796	99.85313232	0	0	0	0	0	0	0
6:00:25	-515.3359419	2517.240439	5.913283646	5.600089753	12.54489032	1.482253187	-0.737883651	50.12745826	1004.148659	29.1	2232.722463	9.88131291682493E-324	503.4580928	251.7289796	99.85313232	0	0	0	0	0	0	0
6:00:25	-515.3359419	2517.240439	5.913283646	5.600089753	12.54489032	1.482253187	-0.737883651	50.12745826	1004.148659	29.1	2232.722463	9.88131291682493E-324	503.4580928	251.7289796	99.85313232	0	0	0	0	0	0	0
6:00:25	-105.1745543	2444.343849	5.514289227	5.236277954	12.13303984	1.656225632	0.203419571	50.11405863	1003.541753	29.1	2239.037365	9.88131291682493E-324	503.4151035	251.7075176	99.85306775	0	0	0	0	0	0	0
6:00:25	-105.1745543	2444.343849	5.514289227	5.236277954	12.13303984	1.656225632	0.203419571	50.11405863	1003.541753	29.1	2239.037365	9.88131291682493E-324	503.4151035	251.7075176	99.85306775	0	0	0	0	0	0	0
6:00:25	-105.1745543	2444.343849	5.514289227	5.236277954	12.13303984	1.656225632	0.203419571	50.11405863	1003.541753	29.1	2239.037365	9.88131291682493E-324	503.4151035	251.7075176	99.85306775	0	0	0	0	0	0	0
6:00:25	-105.1745543	2444.343849	5.514289227	5.236277954	12.13303984	1.656225632	0.203419571	50.11405863	1003.541753	29.1	2239.037365	9.88131291682493E-324	503.4151035	251.7075176	99.85306775	0	0	0	0	0	0	0
6:00:25	-105.1745543	2444.343849	5.514289227	5.236277954	12.13303984	1.656225632	0.203419571	50.11405863	1003.541753	29.1	2239.037365	9.88131291682493E-324	503.4151035	251.7075176	99.85306775	0	0	0	0	0	0	0
6:00:25	-105.1745543	2444.343849	5.514289227	5.236277954	12.13303984	1.656225632	0.203419571	50.11405863	1003.541753	29.1	2239.037365	9.88131291682493E-324	503.4151035	251.7075176	99.85306775	0	0	0	0	0	0	0
6:00:25	-105.1745543	2444.343849	5.514289227	5.236277954	12.13303984	1.656225632	0.203419571	50.11405863	1003.541753	29.1	2239.037365	9.88131291682493E-324	503.4151035	251.7075176	99.85306775	0	0	0	0	0	0	0
6:00:25	-105.1745543	2444.343849	5.514289227	5.236277954	12.13303984	1.656225632	0.203419571	50.11405863	1003.541753	29.1	2239.037365	9.88131291682493E-324	503.4151035	251.7075176	99.85306775	0	0	0	0	0	0	0
6:00:25	-133.4121398	2380.54785	5.249940084	5.101302312	11.7952444	1.612947523	0.77991882	50.10719802	1003.231018	29.1	2243.411243	9.88131291682493E-324	503.393093	251.696529	99.85303469	0	0	0	0	0	0	0
6:00:25	-133.4121398	2380.54785	5.249940084	5.101302312	11.7952444	1.612947523	0.77991882	50.10719802	1003.231018	29.1	2243.411243	9.88131291682493E-324	503.393093	251.696529	99.85303469	0	0	0	0	0	0	0
6:00:25	-133.4121398	2380.54785	5.249940084	5.101302312	11.7952444	1.612947523	0.77991882	50.10719802	1003.231018	29.1	2243.411243	9.88131291682493E-324	503.393093	251.696529	99.85303469	0	0	0	0	0	0	0
6:00:25	-133.4121398	2380.54785	5.249940084	5.101302312	11.7952444	1.612947523	0.77991882	50.10719802	1003.231018	29.1	2243.411243	9.88131291682493E-324	503.393093	251.696529	99.85303469	0	0	0	0	0	0	0
6:00:25	-133.4121398	2380.54785	5.249940084	5.101302312	11.7952444	1.612947523	0.77991882	50.10719802	1003.231018	29.1	2243.411243	9.88131291682493E-324	503.393093	251.696529	99.85303469	0	0	0	0	0	0	0
6:00:25	-133.4121398	2380.54785	5.249940084	5.101302312	11.7952444	1.612947523	0.77991882	50.10719802	1003.231018	29.1	2243.411243	9.88131291682493E-324	503.393093	251.696529	99.85303469	0	0	0	0	0	0	0
6:00:25	-133.4121398	2380.54785	5.249940084	5.101302312	11.7952444	1.612947523	0.77991882	50.10719802	1003.231018	29.1	2243.411243	9.88131291682493E-324	503.393093	251.696529	99.85303469	0	0	0	0	0	0	0
6:00:25	-133.4121398	2380.54785	5.249940084	5.101302312	11.7952444	1.612947523	0.77991882	50.10719802	1003.231018	29.1	2243.411243	9.88131291682493E-324	503.393093	251.696529	99.85303469	0	0	0	0	0	0	0
6:00:25	-133.4121398	2380.54785	5.249940084	5.101302312	11.7952444	1.612947523	0.77991882	50.10719802	1003.231018	29.1	2243.411243	9.88131291682493E-324	503.393093	251.696529	99.85303469	0	0	0	0	0	0	0
6:00:25	278.8360004	2328.726523	4.744961323	4.427794784	11.51462113	1.494949132	1.086566436	50.10368539	1003.071921	29.1	2246.185452	9.88131291682493E-324	503.3818236	251.6909028	99.85301776	0	0	0	0	0	0	0
6:00:25	278.8360004	2328.726523	4.744961323	4.427794784	11.51462113	1.494949132	1.086566436	50.10368539	1003.071921	29.1	2246.185452	9.88131291682493E-324	503.3818236	251.6909028	99.85301776	0	0	0	0	0	0	0
6:00:25	278.8360004	2328.726523	4.744961323	4.427794784	11.51462113	1.494949132	1.086566436	50.10368539	1003.071921	29.1	2246.185452	9.88131291682493E-324	503.3818236	251.6909028	99.85301776	0	0	0	0	0	0	0
6:00:25	278.8360004	2328.726523	4.744961323	4.427794784	11.51462113	1.494949132	1.086566436	50.10368539	1003.071921	29.1	2246.185452	9.88131291682493E-324	503.3818236	251.6909028	99.85301776	0	0	0	0	0	0	0
6:00:25	278.8360004	2328.726523	4.744961323	4.427794784	11.51462113	1.494949132	1.086566436	50.10368539	1003.071921	29.1	2246.185452	9.88131291682493E-324	503.3818236	251.6909028	99.85301776	0	0	0	0	0	0	0
6:00:25	278.8360004	2328.726523	4.744961323	4.427794784	11.51462113	1.494949132	1.086566436	50.10368539	1003.071921	29.1	2246.185452	9.88131291682493E-324	503.3818236	251.6909028	99.85301776	0	0	0	0	0	0	0
6:00:25	278.8360004	2328.726523	4.744961323	4.427794784	11.51462113	1.494949132	1.086566436	50.10368539	1003.071921	29.1	2246.185452	9.88131291682493E-324	503.3818236	251.6909028	99.85301776	0	0	0	0	0	0	0
6:00:25	278.8360004	2328.726523	4.744961323	4.427794784	11.51462113	1.494949132	1.086566436	50.10368539	1003.071921	29.1	2246.185452	9.88131291682493E-324	503.3818236	251.6909028	99.85301776	0	0	0	0	0	0	0
6:00:25	74.78153622	2281.046524	4.539052197	4.606750929	11.27891802	1.328957956	1.209738015	50.10188692	1002.990464	29.1	2237.525984	9.88131291682493E-324	503.3760537	251.6880223	99.85300909	0	0	0	0	0	0	0
6:00:25	74.78153622	2281.046524	4.539052197	4.606750929	11.27891802	1.328957956	1.209738015	50.10188692	1002.990464	29.1	2237.525984	9.88131291682493E-324	503.3760537	251.6880223	99.85300909	0	0	0	0	0	0	0
6:00:25	74.78153622	2281.046524	4.539052197	4.606750929	11.27891802	1.328957956	1.209738015	50.10188692	1002.990464	29.1	2237.525984	9.88131291682493E-324	503.3760537	251.6880223	99.85300909	0	0	0	0	0	0	0
6:00:26	74.78153622	2281.046524	4.539052197	4.606750929	11.27891802	1.328957956	1.209738015	50.10188692	1002.990464	29.1	2237.525984	9.88131291682493E-324	503.3760537	251.6880223	99.85300909	0	0	0	0	0	0	0
6:00:26	217.9314232	2255.909455	4.347633406	4.488600595	11.14894753	1.230613092	1.22695233	50.10120763	1003.084257	29.1	2226.23951	9.88131291682493E-324	503.3738744	251.6869342	99.85300582	0	0	0	0	0	0	0
6:00:26	217.9314232	2255.909455	4.347633406	4.488600595	11.14894753	1.230613092	1.22695233	50.10120763	1003.084257	29.1	2226.23951	9.88131291682493E-324	503.3738744	251.6869342	99.85300582	0	0	0	0	0	0	0
6:00:26	217.9314232	2255.909455	4.347633406	4.488600595	11.14894753	1.230613092	1.22695233	50.10120763	1003.084257	29.1	2226.23951	9.88131291682493E-324	503.3738744	251.6869342	99.85300582	0	0	0	0	0	0	0
6:00:26	217.9314232	2255.909455	4.347633406	4.488600595	11.14894753	1.230613092	1.22695233	50.10120763	1003.084257	29.1	2226.23951	9.88131291682493E-324	503.3738744	251.6869342	99.85300582	0	0	0	0	0	0	0
6:00:26	191.5528487	2226.573449	4.097124304	3.826795505	10.99735714	1.107609903	1.203103593	50.19821831	1003.165627	29.1	2209.549261	9.88131291682493E-324	504.3328557	252.1661823	99.85397898	0	0	0	0	0	0	0
6:00:26	191.5528487	2226.573449	4.097124304	3.826795505	10.99735714	1.107609903	1.203103593	50.19821831	1003.165627	29.1	2209.549261	9.88131291682493E-324	504.3328557	252.1661823	99.85397898	0	0	0	0	0	0	0
6:00:26	191.5528487	2226.573449	4.097124304	3.826795505	10.99735714	1.107609903	1.203103593	50.19821831	1003.165627	29.1	2209.549261	9.88131291682493E-324	504.3328557	252.1661823	99.85397898	0	0	0	0	0	0	0
6:00:26	191.5528487	2226.573449	4.097124304	3.826795505	10.99735714	1.107609903	1.203103593	50.19821831	1003.165627	29.1	2209.549261	9.88131291682493E-324	504.3328557	252.1661823	99.85397898	0	0	0	0	0	0	0
6:00:26	191.5528487	2226.573449	4.097124304	3.826795505	10.99735714	1.107609903	1.203103593	50.19821831	1003.165627	29.1	2209.549261	9.88131291682493E-324	504.3328557	252.1661823	99.85397898	0	0	0	0	0	0	0
6:00:26	191.5528487	2226.573449	4.097124304	3.826795505	10.99735714	1.107609903	1.203103593	50.19821831	1003.165627	29.1	2209.549261	9.88131291682493E-324	504.3328557	252.1661823	99.85397898	0	0	0	0	0	0	0
6:00:26	191.5528487	2226.573449	4.097124304	3.826795505	10.99735714	1.107609903	1.203103593	50.19821831	1003.165627	29.1	2209.549261	9.88131291682493E-324	504.3328557	252.1661823	99.85397898	0	0	0	0	0	0	0
6:00:26	191.5528487	2226.573449	4.097124304	3.826795505	10.99735714	1.107609903	1.203103593	50.19821831	1003.165627	29.1	2209.549261	9.88131291682493E-324	504.3328557	252.1661823	99.85397898	0	0	0	0	0	0	0
6:00:26	191.5528487	2226.573449	4.097124304	3.826795505	10.99735714	1.107609903	1.203103593	50.19821831	1003.165627	29.1	2209.549261	9.88131291682493E-324	504.3328557	252.1661823	99.85397898	0	0	0	0	0	0	0
6:00:26	12.08249852	2206.541206	3.986535644	3.643471298	10.89862285	1.01964027	1.16718104	50.24788777	1003.207289	29.1	2197.017222	9.88131291682493E-324	504.8238541	252.4115574	99.85447724	0	0	0	0	0	0	0
6:00:26	12.08249852	2206.541206	3.986535644	3.643471298	10.89862285	1.01964027	1.16718104	50.24788777	1003.207289	29.1	2197.017222	9.88131291682493E-324	504.8238541	252.4115574	99.85447724	0	0	0	0	0	0	0
6:00:26	12.08249852	2206.541206	3.986535644	3.643471298	10.89862285	1.01964027	1.16718104	50.24788777	1003.207289	29.1	2197.017222	9.88131291682493E-324	504.8238541	252.4115574	99.85447724	0	0	0	0	0	0	0
6:00:26	12.08249852	2206.541206	3.986535644	3.643471298	10.89862285	1.01964027	1.16718104	50.24788777	1003.207289	29.1	2197.017222	9.88131291682493E-324	504.8238541	252.4115574	99.85447724	0	0	0	0	0	0	0
6:00:26	12.08249852	2206.541206	3.986535644	3.643471298	10.89862285	1.01964027	1.16718104	50.24788777	1003.207289	29.1	2197.017222	9.88131291682493E-324	504.8238541	252.4115574	99.85447724	0	0	0	0	0	0	0
6:00:26	12.08249852	2206.541206	3.986535644	3.643471298	10.89862285	1.01964027	1.16718104	50.24788777	1003.207289	29.1	2197.017222	9.88131291682493E-324	504.8238541	252.4115574	99.85447724	0	0	0	0	0	0	0
6:00:26	12.08249852	2206.541206	3.986535644	3.643471298	10.89862285	1.01964027	1.16718104	50.24788777	1003.207289	29.1	2197.017222	9.88131291682493E-324	504.8238541	252.4115574	99.85447724	0	0	0	0	0	0	0
6:00:26	-44.04092876	2191.158081	3.95773825	3.604569305	10.8218869	0.948919818	1.102532692	50.27331854	1003.22862	29.1	2183.961001	9.88131291682493E-324	505.0752453	252.5371894	99.85473235	0	0	0	0	0	0	0
6:00:26	-44.04092876	2191.158081	3.95773825	3.604569305	10.8218869	0.948919818	1.102532692	50.27331854	1003.22862	29.1	2183.961001	9.88131291682493E-324	505.0752453	252.5371894	99.85473235	0	0	0	0	0	0	0
6:00:26	-44.04092876	2191.158081	3.95773825	3.604569305	10.8218869	0.948919818	1.102532692	50.27331854	1003.22862	29.1	2183.961001	9.88131291682493E-324	505.0752453	252.5371894	99.85473235	0	0	0	0	0	0	0
6:00:26	-44.04092876	2191.158081	3.95773825	3.604569305	10.8218869	0.948919818	1.102532692	50.27331854	1003.22862	29.1	2183.961001	9.88131291682493E-324	505.0752453	252.5371894	99.85473235	0	0	0	0	0	0	0
6:00:26	-44.04092876	2191.158081	3.95773825	3.604569305	10.8218869	0.948919818	1.102532692	50.27331854	1003.22862	29.1	2183.961001	9.88131291682493E-324	505.0752453	252.5371894	99.85473235	0	0	0	0	0	0	0
6:00:26	-44.04092876	2191.158081	3.95773825	3.604569305	10.8218869	0.948919818	1.102532692	50.27331854	1003.22862	29.1	2183.961001	9.88131291682493E-324	505.0752453	252.5371894	99.85473235	0	0	0	0	0	0	0
6:00:26	-44.04092876	2191.158081	3.95773825	3.604569305	10.8218869	0.948919818	1.102532692	50.27331854	1003.22862	29.1	2183.961001	9.88131291682493E-324	505.0752453	252.5371894	99.85473235	0	0	0	0	0	0	0
6:00:26	-44.04092876	2191.158081	3.95773825	3.604569305	10.8218869	0.948919818	1.102532692	50.27331854	1003.22862	29.1	2183.961001	9.88131291682493E-324	505.0752453	252.5371894	99.85473235	0	0	0	0	0	0	0
6:00:26	-44.04092876	2191.158081	3.95773825	3.604569305	10.8218869	0.948919818	1.102532692	50.27331854	1003.22862	29.1	2183.961001	9.88131291682493E-324	505.0752453	252.5371894	99.85473235	0	0	0	0	0	0	0
6:00:26	11.24141248	2179.122202	3.731289984	3.440123484	10.76253409	0.891750947	1.032904738	50.28633909	1003.239541	29.1	2172.534089	9.88131291682493E-324	505.2039576	252.601513	99.85486296	0	0	0	0	0	0	0
6:00:26	11.24141248	2179.122202	3.731289984	3.440123484	10.76253409	0.891750947	1.032904738	50.28633909	1003.239541	29.1	2172.534089	9.88131291682493E-324	505.2039576	252.601513	99.85486296	0	0	0	0	0	0	0
6:00:27	11.24141248	2179.122202	3.731289984	3.440123484	10.76253409	0.891750947	1.032904738	50.28633909	1003.239541	29.1	2172.534089	9.88131291682493E-324	505.2039576	252.601513	99.85486296	0	0	0	0	0	0	0
6:00:27	11.24141248	2179.122202	3.731289984	3.440123484	10.76253409	0.891750947	1.032904738	50.28633909	1003.239541	29.1	2172.534089	9.88131291682493E-324	505.2039576	252.601513	99.85486296	0	0	0	0	0	0	0
6:00:27	11.24141248	2179.122202	3.731289984	3.440123484	10.76253409	0.891750947	1.032904738	50.28633909	1003.239541	29.1	2172.534089	9.88131291682493E-324	505.2039576	252.601513	99.85486296	0	0	0	0	0	0	0
6:00:27	11.24141248	2179.122202	3.731289984	3.440123484	10.76253409	0.891750947	1.032904738	50.28633909	1003.239541	29.1	2172.534089	9.88131291682493E-324	505.2039576	252.601513	99.85486296	0	0	0	0	0	0	0
6:00:27	11.24141248	2179.122202	3.731289984	3.440123484	10.76253409	0.891750947	1.032904738	50.28633909	1003.239541	29.1	2172.534089	9.88131291682493E-324	505.2039576	252.601513	99.85486296	0	0	0	0	0	0	0
6:00:27	11.24141248	2179.122202	3.731289984	3.440123484	10.76253409	0.891750947	1.032904738	50.28633909	1003.239541	29.1	2172.534089	9.88131291682493E-324	505.2039576	252.601513	99.85486296	0	0	0	0	0	0	0
6:00:27	14.15404319	2168.566751	3.783140472	3.326615224	10.70745746	0.840600485	0.966583226	50.34180562	1002.624885	29.1	2163.757373	9.88131291682493E-324	505.2698583	252.6344466	99.85492984	0	0	0	0	0	0	0
6:00:27	14.15404319	2168.566751	3.783140472	3.326615224	10.70745746	0.840600485	0.966583226	50.34180562	1002.624885	29.1	2163.757373	9.88131291682493E-324	505.2698583	252.6344466	99.85492984	0	0	0	0	0	0	0
6:00:27	14.15404319	2168.566751	3.783140472	3.326615224	10.70745746	0.840600485	0.966583226	50.34180562	1002.624885	29.1	2163.757373	9.88131291682493E-324	505.2698583	252.6344466	99.85492984	0	0	0	0	0	0	0
6:00:27	14.15404319	2168.566751	3.783140472	3.326615224	10.70745746	0.840600485	0.966583226	50.34180562	1002.624885	29.1	2163.757373	9.88131291682493E-324	505.2698583	252.6344466	99.85492984	0	0	0	0	0	0	0
6:00:27	14.15404319	2168.566751	3.783140472	3.326615224	10.70745746	0.840600485	0.966583226	50.34180562	1002.624885	29.1	2163.757373	9.88131291682493E-324	505.2698583	252.6344466	99.85492984	0	0	0	0	0	0	0
6:00:27	14.15404319	2168.566751	3.783140472	3.326615224	10.70745746	0.840600485	0.966583226	50.34180562	1002.624885	29.1	2163.757373	9.88131291682493E-324	505.2698583	252.6344466	99.85492984	0	0	0	0	0	0	0
6:00:27	14.15404319	2168.566751	3.783140472	3.326615224	10.70745746	0.840600485	0.966583226	50.34180562	1002.624885	29.1	2163.757373	9.88131291682493E-324	505.2698583	252.6344466	99.85492984	0	0	0	0	0	0	0
6:00:27	14.15404319	2168.566751	3.783140472	3.326615224	10.70745746	0.840600485	0.966583226	50.34180562	1002.624885	29.1	2163.757373	9.88131291682493E-324	505.2698583	252.6344466	99.85492984	0	0	0	0	0	0	0
6:00:27	-135.7125939	2158.816985	3.686759922	3.250178995	10.66280222	0.792763448	0.906186612	50.37020447	1002.310181	29.1	2154.386863	9.88131291682493E-324	505.3035994	252.6513087	99.85496408	0	0	0	0	0	0	0
6:00:27	-135.7125939	2158.816985	3.686759922	3.250178995	10.66280222	0.792763448	0.906186612	50.37020447	1002.310181	29.1	2154.386863	9.88131291682493E-324	505.3035994	252.6513087	99.85496408	0	0	0	0	0	0	0
6:00:27	-135.7125939	2158.816985	3.686759922	3.250178995	10.66280222	0.792763448	0.906186612	50.37020447	1002.310181	29.1	2154.386863	9.88131291682493E-324	505.3035994	252.6513087	99.85496408	0	0	0	0	0	0	0
6:00:27	-135.7125939	2158.816985	3.686759922	3.250178995	10.66280222	0.792763448	0.906186612	50.37020447	1002.310181	29.1	2154.386863	9.88131291682493E-324	505.3035994	252.6513087	99.85496408	0	0	0	0	0	0	0
6:00:27	-135.7125939	2158.816985	3.686759922	3.250178995	10.66280222	0.792763448	0.906186612	50.37020447	1002.310181	29.1	2154.386863	9.88131291682493E-324	505.3035994	252.6513087	99.85496408	0	0	0	0	0	0	0
6:00:27	-135.7125939	2158.816985	3.686759922	3.250178995	10.66280222	0.792763448	0.906186612	50.37020447	1002.310181	29.1	2154.386863	9.88131291682493E-324	505.3035994	252.6513087	99.85496408	0	0	0	0	0	0	0
6:00:27	-135.7125939	2158.816985	3.686759922	3.250178995	10.66280222	0.792763448	0.906186612	50.37020447	1002.310181	29.1	2154.386863	9.88131291682493E-324	505.3035994	252.6513087	99.85496408	0	0	0	0	0	0	0
6:00:27	-135.7125939	2158.816985	3.686759922	3.250178995	10.66280222	0.792763448	0.906186612	50.37020447	1002.310181	29.1	2154.386863	9.88131291682493E-324	505.3035994	252.6513087	99.85496408	0	0	0	0	0	0	0
6:00:27	-135.7125939	2158.816985	3.686759922	3.250178995	10.66280222	0.792763448	0.906186612	50.37020447	1002.310181	29.1	2154.386863	9.88131291682493E-324	505.3035994	252.6513087	99.85496408	0	0	0	0	0	0	0
6:00:27	197.9324399	2154.164008	3.41966908	2.965555645	10.63000274	0.752758886	0.854239545	50.38474469	1002.149053	29.1	2147.939346	9.88131291682493E-324	505.3208749	252.659942	99.85498161	0	0	0	0	0	0	0
6:00:27	197.9324399	2154.164008	3.41966908	2.965555645	10.63000274	0.752758886	0.854239545	50.38474469	1002.149053	29.1	2147.939346	9.88131291682493E-324	505.3208749	252.659942	99.85498161	0	0	0	0	0	0	0
6:00:27	197.9324399	2154.164008	3.41966908	2.965555645	10.63000274	0.752758886	0.854239545	50.38474469	1002.149053	29.1	2147.939346	9.88131291682493E-324	505.3208749	252.659942	99.85498161	0	0	0	0	0	0	0
6:00:27	197.9324399	2154.164008	3.41966908	2.965555645	10.63000274	0.752758886	0.854239545	50.38474469	1002.149053	29.1	2147.939346	9.88131291682493E-324	505.3208749	252.659942	99.85498161	0	0	0	0	0	0	0
6:00:27	197.9324399	2154.164008	3.41966908	2.965555645	10.63000274	0.752758886	0.854239545	50.38474469	1002.149053	29.1	2147.939346	9.88131291682493E-324	505.3208749	252.659942	99.85498161	0	0	0	0	0	0	0
6:00:27	197.9324399	2154.164008	3.41966908	2.965555645	10.63000274	0.752758886	0.854239545	50.38474469	1002.149053	29.1	2147.939346	9.88131291682493E-324	505.3208749	252.659942	99.85498161	0	0	0	0	0	0	0
6:00:27	197.9324399	2154.164008	3.41966908	2.965555645	10.63000274	0.752758886	0.854239545	50.38474469	1002.149053	29.1	2147.939346	9.88131291682493E-324	505.3208749	252.659942	99.85498161	0	0	0	0	0	0	0
6:00:27	197.9324399	2154.164008	3.41966908	2.965555645	10.63000274	0.752758886	0.854239545	50.38474469	1002.149053	29.1	2147.939346	9.88131291682493E-324	505.3208749	252.659942	99.85498161	0	0	0	0	0	0	0
6:00:27	130.4291852	2152.953108	3.045766569	2.49379649	10.6511694	-0.199331451	0.623434647	50.39218928	1002.066555	29.1	2144.446129	9.88131291682493E-324	505.32972	252.6643623	99.85499058	0	0	0	0	0	0	0
6:00:28	130.4291852	2152.953108	3.045766569	2.49379649	10.6511694	-0.199331451	0.623434647	50.39218928	1002.066555	29.1	2144.446129	9.88131291682493E-324	505.32972	252.6643623	99.85499058	0	0	0	0	0	0	0
6:00:28	130.4291852	2152.953108	3.045766569	2.49379649	10.6511694	-0.199331451	0.623434647	50.39218928	1002.066555	29.1	2144.446129	9.88131291682493E-324	505.32972	252.6643623	99.85499058	0	0	0	0	0	0	0
6:00:28	130.4291852	2152.953108	3.045766569	2.49379649	10.6511694	-0.199331451	0.623434647	50.39218928	1002.066555	29.1	2144.446129	9.88131291682493E-324	505.32972	252.6643623	99.85499058	0	0	0	0	0	0	0
6:00:28	130.4291852	2152.953108	3.045766569	2.49379649	10.6511694	-0.199331451	0.623434647	50.39218928	1002.066555	29.1	2144.446129	9.88131291682493E-324	505.32972	252.6643623	99.85499058	0	0	0	0	0	0	0
6:00:28	130.4291852	2152.953108	3.045766569	2.49379649	10.6511694	-0.199331451	0.623434647	50.39218928	1002.066555	29.1	2144.446129	9.88131291682493E-324	505.32972	252.6643623	99.85499058	0	0	0	0	0	0	0
6:00:28	130.4291852	2152.953108	3.045766569	2.49379649	10.6511694	-0.199331451	0.623434647	50.39218928	1002.066555	29.1	2144.446129	9.88131291682493E-324	505.32972	252.6643623	99.85499058	0	0	0	0	0	0	0
6:00:28	130.4291852	2152.953108	3.045766569	2.49379649	10.6511694	-0.199331451	0.623434647	50.39218928	1002.066555	29.1	2144.446129	9.88131291682493E-324	505.32972	252.6643623	99.85499058	0	0	0	0	0	0	0
6:00:28	59.42968684	2172.656367	2.432120483	2.063855803	10.82115873	-1.808569703	-0.058521461	50.49360091	999.6916762	29.1	2143.033426	9.88131291682493E-324	505.4108646	252.7051775	99.85499518	0	0	0	0	0	0	0
6:00:28	59.42968684	2172.656367	2.432120483	2.063855803	10.82115873	-1.808569703	-0.058521461	50.49360091	999.6916762	29.1	2143.033426	9.88131291682493E-324	505.4108646	252.7051775	99.85499518	0	0	0	0	0	0	0
6:00:28	59.42968684	2172.656367	2.432120483	2.063855803	10.82115873	-1.808569703	-0.058521461	50.49360091	999.6916762	29.1	2143.033426	9.88131291682493E-324	505.4108646	252.7051775	99.85499518	0	0	0	0	0	0	0
6:00:28	59.42968684	2172.656367	2.432120483	2.063855803	10.82115873	-1.808569703	-0.058521461	50.49360091	999.6916762	29.1	2143.033426	9.88131291682493E-324	505.4108646	252.7051775	99.85499518	0	0	0	0	0	0	0
6:00:28	59.42968684	2172.656367	2.432120483	2.063855803	10.82115873	-1.808569703	-0.058521461	50.49360091	999.6916762	29.1	2143.033426	9.88131291682493E-324	505.4108646	252.7051775	99.85499518	0	0	0	0	0	0	0
6:00:28	59.42968684	2172.656367	2.432120483	2.063855803	10.82115873	-1.808569703	-0.058521461	50.49360091	999.6916762	29.1	2143.033426	9.88131291682493E-324	505.4108646	252.7051775	99.85499518	0	0	0	0	0	0	0
6:00:28	59.42968684	2172.656367	2.432120483	2.063855803	10.82115873	-1.808569703	-0.058521461	50.49360091	999.6916762	29.1	2143.033426	9.88131291682493E-324	505.4108646	252.7051775	99.85499518	0	0	0	0	0	0	0
6:00:28	59.42968684	2172.656367	2.432120483	2.063855803	10.82115873	-1.808569703	-0.058521461	50.49360091	999.6916762	29.1	2143.033426	9.88131291682493E-324	505.4108646	252.7051775	99.85499518	0	0	0	0	0	0	0
6:00:28	59.42968684	2172.656367	2.432120483	2.063855803	10.82115873	-1.808569703	-0.058521461	50.49360091	999.6916762	29.1	2143.033426	9.88131291682493E-324	505.4108646	252.7051775	99.85499518	0	0	0	0	0	0	0
6:00:28	193.2505997	2223.1919	1.353341687	1.032566171	11.17826527	-3.633619688	-1.172514988	50.54552367	998.4757382	29.1	2143.467106	9.88131291682493E-324	505.4524107	252.7260749	99.85499753	0	0	0	0	0	0	0
6:00:28	193.2505997	2223.1919	1.353341687	1.032566171	11.17826527	-3.633619688	-1.172514988	50.54552367	998.4757382	29.1	2143.467106	9.88131291682493E-324	505.4524107	252.7260749	99.85499753	0	0	0	0	0	0	0
6:00:28	193.2505997	2223.1919	1.353341687	1.032566171	11.17826527	-3.633619688	-1.172514988	50.54552367	998.4757382	29.1	2143.467106	9.88131291682493E-324	505.4524107	252.7260749	99.85499753	0	0	0	0	0	0	0
6:00:28	193.2505997	2223.1919	1.353341687	1.032566171	11.17826527	-3.633619688	-1.172514988	50.54552367	998.4757382	29.1	2143.467106	9.88131291682493E-324	505.4524107	252.7260749	99.85499753	0	0	0	0	0	0	0
6:00:28	193.2505997	2223.1919	1.353341687	1.032566171	11.17826527	-3.633619688	-1.172514988	50.54552367	998.4757382	29.1	2143.467106	9.88131291682493E-324	505.4524107	252.7260749	99.85499753	0	0	0	0	0	0	0
6:00:28	193.2505997	2223.1919	1.353341687	1.032566171	11.17826527	-3.633619688	-1.172514988	50.54552367	998.4757382	29.1	2143.467106	9.88131291682493E-324	505.4524107	252.7260749	99.85499753	0	0	0	0	0	0	0
6:00:28	193.2505997	2223.1919	1.353341687	1.032566171	11.17826527	-3.633619688	-1.172514988	50.54552367	998.4757382	29.1	2143.467106	9.88131291682493E-324	505.4524107	252.7260749	99.85499753	0	0	0	0	0	0	0
6:00:28	193.2505997	2223.1919	1.353341687	1.032566171	11.17826527	-3.633619688	-1.172514988	50.54552367	998.4757382	29.1	2143.467106	9.88131291682493E-324	505.4524107	252.7260749	99.85499753	0	0	0	0	0	0	0
6:00:28	358.674939	2302.141197	0.303446944	0.38568188	11.70405582	-5.43240528	-2.574935674	50.57210812	997.853178	29.1	2146.040398	9.88131291682493E-324	505.4736823	252.7367743	99.85499874	0	0	0	0	0	0	0
6:00:28	358.674939	2302.141197	0.303446944	0.38568188	11.70405582	-5.43240528	-2.574935674	50.57210812	997.853178	29.1	2146.040398	9.88131291682493E-324	505.4736823	252.7367743	99.85499874	0	0	0	0	0	0	0
6:00:28	358.674939	2302.141197	0.303446944	0.38568188	11.70405582	-5.43240528	-2.574935674	50.57210812	997.853178	29.1	2146.040398	9.88131291682493E-324	505.4736823	252.7367743	99.85499874	0	0	0	0	0	0	0
6:00:28	358.674939	2302.141197	0.303446944	0.38568188	11.70405582	-5.43240528	-2.574935674	50.57210812	997.853178	29.1	2146.040398	9.88131291682493E-324	505.4736823	252.7367743	99.85499874	0	0	0	0	0	0	0
6:00:28	358.674939	2302.141197	0.303446944	0.38568188	11.70405582	-5.43240528	-2.574935674	50.57210812	997.853178	29.1	2146.040398	9.88131291682493E-324	505.4736823	252.7367743	99.85499874	0	0	0	0	0	0	0
6:00:28	358.674939	2302.141197	0.303446944	0.38568188	11.70405582	-5.43240528	-2.574935674	50.57210812	997.853178	29.1	2146.040398	9.88131291682493E-324	505.4736823	252.7367743	99.85499874	0	0	0	0	0	0	0
6:00:28	358.674939	2302.141197	0.303446944	0.38568188	11.70405582	-5.43240528	-2.574935674	50.57210812	997.853178	29.1	2146.040398	9.88131291682493E-324	505.4736823	252.7367743	99.85499874	0	0	0	0	0	0	0
6:00:28	358.674939	2302.141197	0.303446944	0.38568188	11.70405582	-5.43240528	-2.574935674	50.57210812	997.853178	29.1	2146.040398	9.88131291682493E-324	505.4736823	252.7367743	99.85499874	0	0	0	0	0	0	0
6:00:29	358.674939	2302.141197	0.303446944	0.38568188	11.70405582	-5.43240528	-2.574935674	50.57210812	997.853178	29.1	2146.040398	9.88131291682493E-324	505.4736823	252.7367743	99.85499874	0	0	0	0	0	0	0
6:00:29	458.6458328	2405.610837	-0.416651165	-0.331714878	12.34857258	-6.961167503	-4.082743065	50.58571936	998.4904271	29.1	2151.158268	9.88131291682493E-324	505.4845733	252.7422525	99.85499935	0	0	0	0	0	0	0
6:00:29	458.6458328	2405.610837	-0.416651165	-0.331714878	12.34857258	-6.961167503	-4.082743065	50.58571936	998.4904271	29.1	2151.158268	9.88131291682493E-324	505.4845733	252.7422525	99.85499935	0	0	0	0	0	0	0
6:00:29	458.6458328	2405.610837	-0.416651165	-0.331714878	12.34857258	-6.961167503	-4.082743065	50.58571936	998.4904271	29.1	2151.158268	9.88131291682493E-324	505.4845733	252.7422525	99.85499935	0	0	0	0	0	0	0
6:00:29	458.6458328	2405.610837	-0.416651165	-0.331714878	12.34857258	-6.961167503	-4.082743065	50.58571936	998.4904271	29.1	2151.158268	9.88131291682493E-324	505.4845733	252.7422525	99.85499935	0	0	0	0	0	0	0
6:00:29	458.6458328	2405.610837	-0.416651165	-0.331714878	12.34857258	-6.961167503	-4.082743065	50.58571936	998.4904271	29.1	2151.158268	9.88131291682493E-324	505.4845733	252.7422525	99.85499935	0	0	0	0	0	0	0
6:00:29	458.6458328	2405.610837	-0.416651165	-0.331714878	12.34857258	-6.961167503	-4.082743065	50.58571936	998.4904271	29.1	2151.158268	9.88131291682493E-324	505.4845733	252.7422525	99.85499935	0	0	0	0	0	0	0
6:00:29	458.6458328	2405.610837	-0.416651165	-0.331714878	12.34857258	-6.961167503	-4.082743065	50.58571936	998.4904271	29.1	2151.158268	9.88131291682493E-324	505.4845733	252.7422525	99.85499935	0	0	0	0	0	0	0
6:00:29	458.6458328	2405.610837	-0.416651165	-0.331714878	12.34857258	-6.961167503	-4.082743065	50.58571936	998.4904271	29.1	2151.158268	9.88131291682493E-324	505.4845733	252.7422525	99.85499935	0	0	0	0	0	0	0
6:00:29	505.2354024	2525.445052	-0.543261396	-0.622078017	13.04383716	-7.797509762	-5.471468449	50.49508831	1000.193339	29.1	2159.144113	9.88131291682493E-324	505.4901495	252.7450573	99.85499967	0	0	0	0	0	0	0
6:00:29	505.2354024	2525.445052	-0.543261396	-0.622078017	13.04383716	-7.797509762	-5.471468449	50.49508831	1000.193339	29.1	2159.144113	9.88131291682493E-324	505.4901495	252.7450573	99.85499967	0	0	0	0	0	0	0
6:00:29	505.2354024	2525.445052	-0.543261396	-0.622078017	13.04383716	-7.797509762	-5.471468449	50.49508831	1000.193339	29.1	2159.144113	9.88131291682493E-324	505.4901495	252.7450573	99.85499967	0	0	0	0	0	0	0
6:00:29	505.2354024	2525.445052	-0.543261396	-0.622078017	13.04383716	-7.797509762	-5.471468449	50.49508831	1000.193339	29.1	2159.144113	9.88131291682493E-324	505.4901495	252.7450573	99.85499967	0	0	0	0	0	0	0
6:00:29	505.2354024	2525.445052	-0.543261396	-0.622078017	13.04383716	-7.797509762	-5.471468449	50.49508831	1000.193339	29.1	2159.144113	9.88131291682493E-324	505.4901495	252.7450573	99.85499967	0	0	0	0	0	0	0
6:00:29	505.2354024	2525.445052	-0.543261396	-0.622078017	13.04383716	-7.797509762	-5.471468449	50.49508831	1000.193339	29.1	2159.144113	9.88131291682493E-324	505.4901495	252.7450573	99.85499967	0	0	0	0	0	0	0
6:00:29	505.2354024	2525.445052	-0.543261396	-0.622078017	13.04383716	-7.797509762	-5.471468449	50.49508831	1000.193339	29.1	2159.144113	9.88131291682493E-324	505.4901495	252.7450573	99.85499967	0	0	0	0	0	0	0
6:00:29	505.2354024	2525.445052	-0.543261396	-0.622078017	13.04383716	-7.797509762	-5.471468449	50.49508831	1000.193339	29.1	2159.144113	9.88131291682493E-324	505.4901495	252.7450573	99.85499967	0	0	0	0	0	0	0
6:00:29	330.682206	2637.508443	0.918026165	0.730272055	13.58582863	-6.769180998	-6.205631846	50.44868521	1001.065229	29.1	2170.063754	9.88131291682493E-324	505.4930046	252.7464933	99.85499983	0	0	0	0	0	0	0
6:00:29	330.682206	2637.508443	0.918026165	0.730272055	13.58582863	-6.769180998	-6.205631846	50.44868521	1001.065229	29.1	2170.063754	9.88131291682493E-324	505.4930046	252.7464933	99.85499983	0	0	0	0	0	0	0
6:00:29	330.682206	2637.508443	0.918026165	0.730272055	13.58582863	-6.769180998	-6.205631846	50.44868521	1001.065229	29.1	2170.063754	9.88131291682493E-324	505.4930046	252.7464933	99.85499983	0	0	0	0	0	0	0
6:00:29	330.682206	2637.508443	0.918026165	0.730272055	13.58582863	-6.769180998	-6.205631846	50.44868521	1001.065229	29.1	2170.063754	9.88131291682493E-324	505.4930046	252.7464933	99.85499983	0	0	0	0	0	0	0
6:00:29	330.682206	2637.508443	0.918026165	0.730272055	13.58582863	-6.769180998	-6.205631846	50.44868521	1001.065229	29.1	2170.063754	9.88131291682493E-324	505.4930046	252.7464933	99.85499983	0	0	0	0	0	0	0
6:00:29	330.682206	2637.508443	0.918026165	0.730272055	13.58582863	-6.769180998	-6.205631846	50.44868521	1001.065229	29.1	2170.063754	9.88131291682493E-324	505.4930046	252.7464933	99.85499983	0	0	0	0	0	0	0
6:00:29	330.682206	2637.508443	0.918026165	0.730272055	13.58582863	-6.769180998	-6.205631846	50.44868521	1001.065229	29.1	2170.063754	9.88131291682493E-324	505.4930046	252.7464933	99.85499983	0	0	0	0	0	0	0
6:00:29	330.682206	2637.508443	0.918026165	0.730272055	13.58582863	-6.769180998	-6.205631846	50.44868521	1001.065229	29.1	2170.063754	9.88131291682493E-324	505.4930046	252.7464933	99.85499983	0	0	0	0	0	0	0
6:00:29	330.682206	2637.508443	0.918026165	0.730272055	13.58582863	-6.769180998	-6.205631846	50.44868521	1001.065229	29.1	2170.063754	9.88131291682493E-324	505.4930046	252.7464933	99.85499983	0	0	0	0	0	0	0
6:00:29	411.2493535	2698.199987	2.192461397	2.017947292	13.81585626	-4.877060671	-6.014291505	50.42492683	1001.511637	29.1	2182.955506	9.88131291682493E-324	505.4944663	252.7472286	99.85499991	0	0	0	0	0	0	0
6:00:29	411.2493535	2698.199987	2.192461397	2.017947292	13.81585626	-4.877060671	-6.014291505	50.42492683	1001.511637	29.1	2182.955506	9.88131291682493E-324	505.4944663	252.7472286	99.85499991	0	0	0	0	0	0	0
6:00:29	411.2493535	2698.199987	2.192461397	2.017947292	13.81585626	-4.877060671	-6.014291505	50.42492683	1001.511637	29.1	2182.955506	9.88131291682493E-324	505.4944663	252.7472286	99.85499991	0	0	0	0	0	0	0
6:00:29	411.2493535	2698.199987	2.192461397	2.017947292	13.81585626	-4.877060671	-6.014291505	50.42492683	1001.511637	29.1	2182.955506	9.88131291682493E-324	505.4944663	252.7472286	99.85499991	0	0	0	0	0	0	0
6:00:29	411.2493535	2698.199987	2.192461397	2.017947292	13.81585626	-4.877060671	-6.014291505	50.42492683	1001.511637	29.1	2182.955506	9.88131291682493E-324	505.4944663	252.7472286	99.85499991	0	0	0	0	0	0	0
6:00:29	411.2493535	2698.199987	2.192461397	2.017947292	13.81585626	-4.877060671	-6.014291505	50.42492683	1001.511637	29.1	2182.955506	9.88131291682493E-324	505.4944663	252.7472286	99.85499991	0	0	0	0	0	0	0
6:00:30	411.2493535	2698.199987	2.192461397	2.017947292	13.81585626	-4.877060671	-6.014291505	50.42492683	1001.511637	29.1	2182.955506	9.88131291682493E-324	505.4944663	252.7472286	99.85499991	0	0	0	0	0	0	0
6:00:30	411.2493535	2698.199987	2.192461397	2.017947292	13.81585626	-4.877060671	-6.014291505	50.42492683	1001.511637	29.1	2182.955506	9.88131291682493E-324	505.4944663	252.7472286	99.85499991	0	0	0	0	0	0	0
6:00:30	40.10453298	2706.079937	3.635572235	3.197037014	13.7652544	-2.786119064	-5.083013251	50.41276254	1002.360446	29.1	2196.355211	9.88131291682493E-324	505.4952148	252.747605	99.85499996	0	0	0	0	0	0	0
6:00:30	40.10453298	2706.079937	3.635572235	3.197037014	13.7652544	-2.786119064	-5.083013251	50.41276254	1002.360446	29.1	2196.355211	9.88131291682493E-324	505.4952148	252.747605	99.85499996	0	0	0	0	0	0	0
6:00:30	40.10453298	2706.079937	3.635572235	3.197037014	13.7652544	-2.786119064	-5.083013251	50.41276254	1002.360446	29.1	2196.355211	9.88131291682493E-324	505.4952148	252.747605	99.85499996	0	0	0	0	0	0	0
6:00:30	40.10453298	2706.079937	3.635572235	3.197037014	13.7652544	-2.786119064	-5.083013251	50.41276254	1002.360446	29.1	2196.355211	9.88131291682493E-324	505.4952148	252.747605	99.85499996	0	0	0	0	0	0	0
6:00:30	40.10453298	2706.079937	3.635572235	3.197037014	13.7652544	-2.786119064	-5.083013251	50.41276254	1002.360446	29.1	2196.355211	9.88131291682493E-324	505.4952148	252.747605	99.85499996	0	0	0	0	0	0	0
6:00:30	40.10453298	2706.079937	3.635572235	3.197037014	13.7652544	-2.786119064	-5.083013251	50.41276254	1002.360446	29.1	2196.355211	9.88131291682493E-324	505.4952148	252.747605	99.85499996	0	0	0	0	0	0	0
6:00:30	40.10453298	2706.079937	3.635572235	3.197037014	13.7652544	-2.786119064	-5.083013251	50.41276254	1002.360446	29.1	2196.355211	9.88131291682493E-324	505.4952148	252.747605	99.85499996	0	0	0	0	0	0	0
6:00:30	40.10453298	2706.079937	3.635572235	3.197037014	13.7652544	-2.786119064	-5.083013251	50.41276254	1002.360446	29.1	2196.355211	9.88131291682493E-324	505.4952148	252.747605	99.85499996	0	0	0	0	0	0	0
6:00:30	40.10453298	2706.079937	3.635572235	3.197037014	13.7652544	-2.786119064	-5.083013251	50.41276254	1002.360446	29.1	2196.355211	9.88131291682493E-324	505.4952148	252.747605	99.85499996	0	0	0	0	0	0	0
6:00:30	-430.8482231	2672.585	4.901268984	4.485610951	13.50358625	-0.834004961	-3.705262784	50.35773442	1002.795037	29.1	2209.080612	9.88131291682493E-324	505.495598	252.7477978	99.85499998	0	0	0	0	0	0	0
6:00:30	-430.8482231	2672.585	4.901268984	4.485610951	13.50358625	-0.834004961	-3.705262784	50.35773442	1002.795037	29.1	2209.080612	9.88131291682493E-324	505.495598	252.7477978	99.85499998	0	0	0	0	0	0	0
6:00:30	-430.8482231	2672.585	4.901268984	4.485610951	13.50358625	-0.834004961	-3.705262784	50.35773442	1002.795037	29.1	2209.080612	9.88131291682493E-324	505.495598	252.7477978	99.85499998	0	0	0	0	0	0	0
6:00:30	-430.8482231	2672.585	4.901268984	4.485610951	13.50358625	-0.834004961	-3.705262784	50.35773442	1002.795037	29.1	2209.080612	9.88131291682493E-324	505.495598	252.7477978	99.85499998	0	0	0	0	0	0	0
6:00:30	-430.8482231	2672.585	4.901268984	4.485610951	13.50358625	-0.834004961	-3.705262784	50.35773442	1002.795037	29.1	2209.080612	9.88131291682493E-324	505.495598	252.7477978	99.85499998	0	0	0	0	0	0	0
6:00:30	-430.8482231	2672.585	4.901268984	4.485610951	13.50358625	-0.834004961	-3.705262784	50.35773442	1002.795037	29.1	2209.080612	9.88131291682493E-324	505.495598	252.7477978	99.85499998	0	0	0	0	0	0	0
6:00:30	-430.8482231	2672.585	4.901268984	4.485610951	13.50358625	-0.834004961	-3.705262784	50.35773442	1002.795037	29.1	2209.080612	9.88131291682493E-324	505.495598	252.7477978	99.85499998	0	0	0	0	0	0	0
6:00:30	-430.8482231	2672.585	4.901268984	4.485610951	13.50358625	-0.834004961	-3.705262784	50.35773442	1002.795037	29.1	2209.080612	9.88131291682493E-324	505.495598	252.7477978	99.85499998	0	0	0	0	0	0	0
6:00:30	-408.4178742	2611.992232	5.79758572	5.405464807	13.09135616	0.76842146	-2.170486546	50.32956002	1003.017547	29.1	2220.248353	9.88131291682493E-324	505.4957942	252.7478965	99.85499999	0	0	0	0	0	0	0
6:00:30	-408.4178742	2611.992232	5.79758572	5.405464807	13.09135616	0.76842146	-2.170486546	50.32956002	1003.017547	29.1	2220.248353	9.88131291682493E-324	505.4957942	252.7478965	99.85499999	0	0	0	0	0	0	0
6:00:30	-408.4178742	2611.992232	5.79758572	5.405464807	13.09135616	0.76842146	-2.170486546	50.32956002	1003.017547	29.1	2220.248353	9.88131291682493E-324	505.4957942	252.7478965	99.85499999	0	0	0	0	0	0	0
6:00:30	-408.4178742	2611.992232	5.79758572	5.405464807	13.09135616	0.76842146	-2.170486546	50.32956002	1003.017547	29.1	2220.248353	9.88131291682493E-324	505.4957942	252.7478965	99.85499999	0	0	0	0	0	0	0
6:00:30	-408.4178742	2611.992232	5.79758572	5.405464807	13.09135616	0.76842146	-2.170486546	50.32956002	1003.017547	29.1	2220.248353	9.88131291682493E-324	505.4957942	252.7478965	99.85499999	0	0	0	0	0	0	0
6:00:30	-408.4178742	2611.992232	5.79758572	5.405464807	13.09135616	0.76842146	-2.170486546	50.32956002	1003.017547	29.1	2220.248353	9.88131291682493E-324	505.4957942	252.7478965	99.85499999	0	0	0	0	0	0	0
6:00:30	-408.4178742	2611.992232	5.79758572	5.405464807	13.09135616	0.76842146	-2.170486546	50.32956002	1003.017547	29.1	2220.248353	9.88131291682493E-324	505.4957942	252.7478965	99.85499999	0	0	0	0	0	0	0
6:00:30	-408.4178742	2611.992232	5.79758572	5.405464807	13.09135616	0.76842146	-2.170486546	50.32956002	1003.017547	29.1	2220.248353	9.88131291682493E-324	505.4957942	252.7478965	99.85499999	0	0	0	0	0	0	0
6:00:30	-420.6587276	2534.668671	5.951947889	5.499077981	12.63491836	1.499711788	-0.794169111	50.31513473	1003.131472	29.1	2229.299597	9.88131291682493E-324	505.4958946	252.747947	99.85499999	0	0	0	0	0	0	0
6:00:30	-420.6587276	2534.668671	5.951947889	5.499077981	12.63491836	1.499711788	-0.794169111	50.31513473	1003.131472	29.1	2229.299597	9.88131291682493E-324	505.4958946	252.747947	99.85499999	0	0	0	0	0	0	0
6:00:30	-420.6587276	2534.668671	5.951947889	5.499077981	12.63491836	1.499711788	-0.794169111	50.31513473	1003.131472	29.1	2229.299597	9.88131291682493E-324	505.4958946	252.747947	99.85499999	0	0	0	0	0	0	0
6:00:30	-420.6587276	2534.668671	5.951947889	5.499077981	12.63491836	1.499711788	-0.794169111	50.31513473	1003.131472	29.1	2229.299597	9.88131291682493E-324	505.4958946	252.747947	99.85499999	0	0	0	0	0	0	0
6:00:30	-420.6587276	2534.668671	5.951947889	5.499077981	12.63491836	1.499711788	-0.794169111	50.31513473	1003.131472	29.1	2229.299597	9.88131291682493E-324	505.4958946	252.747947	99.85499999	0	0	0	0	0	0	0
6:00:30	-420.6587276	2534.668671	5.951947889	5.499077981	12.63491836	1.499711788	-0.794169111	50.31513473	1003.131472	29.1	2229.299597	9.88131291682493E-324	505.4958946	252.747947	99.85499999	0	0	0	0	0	0	0
6:00:31	-420.6587276	2534.668671	5.951947889	5.499077981	12.63491836	1.499711788	-0.794169111	50.31513473	1003.131472	29.1	2229.299597	9.88131291682493E-324	505.4958946	252.747947	99.85499999	0	0	0	0	0	0	0
6:00:31	-420.6587276	2534.668671	5.951947889	5.499077981	12.63491836	1.499711788	-0.794169111	50.31513473	1003.131472	29.1	2229.299597	9.88131291682493E-324	505.4958946	252.747947	99.85499999	0	0	0	0	0	0	0
6:00:31	-420.6587276	2534.668671	5.951947889	5.499077981	12.63491836	1.499711788	-0.794169111	50.31513473	1003.131472	29.1	2229.299597	9.88131291682493E-324	505.4958946	252.747947	99.85499999	0	0	0	0	0	0	0
6:00:31	-389.8327085	2459.382351	5.850533319	5.638567926	12.2204782	1.695852435	0.187593415	50.30774898	1002.058618	29.1	2236.14313	9.88131291682493E-324	505.495946	252.7479729	99.855	0	0	0	0	0	0	0
6:00:31	-389.8327085	2459.382351	5.850533319	5.638567926	12.2204782	1.695852435	0.187593415	50.30774898	1002.058618	29.1	2236.14313	9.88131291682493E-324	505.495946	252.7479729	99.855	0	0	0	0	0	0	0
6:00:31	-389.8327085	2459.382351	5.850533319	5.638567926	12.2204782	1.695852435	0.187593415	50.30774898	1002.058618	29.1	2236.14313	9.88131291682493E-324	505.495946	252.7479729	99.855	0	0	0	0	0	0	0
6:00:31	-389.8327085	2459.382351	5.850533319	5.638567926	12.2204782	1.695852435	0.187593415	50.30774898	1002.058618	29.1	2236.14313	9.88131291682493E-324	505.495946	252.7479729	99.855	0	0	0	0	0	0	0
6:00:31	-389.8327085	2459.382351	5.850533319	5.638567926	12.2204782	1.695852435	0.187593415	50.30774898	1002.058618	29.1	2236.14313	9.88131291682493E-324	505.495946	252.7479729	99.855	0	0	0	0	0	0	0
6:00:31	-389.8327085	2459.382351	5.850533319	5.638567926	12.2204782	1.695852435	0.187593415	50.30774898	1002.058618	29.1	2236.14313	9.88131291682493E-324	505.495946	252.7479729	99.855	0	0	0	0	0	0	0
6:00:31	-389.8327085	2459.382351	5.850533319	5.638567926	12.2204782	1.695852435	0.187593415	50.30774898	1002.058618	29.1	2236.14313	9.88131291682493E-324	505.495946	252.7479729	99.855	0	0	0	0	0	0	0
6:00:31	-389.8327085	2459.382351	5.850533319	5.638567926	12.2204782	1.695852435	0.187593415	50.30774898	1002.058618	29.1	2236.14313	9.88131291682493E-324	505.495946	252.7479729	99.855	0	0	0	0	0	0	0
6:00:31	-352.5275788	2394.045628	5.448057059	5.223002778	11.86946884	1.662188447	0.793647828	50.40156748	1001.509316	29.1	2241.00053	9.88131291682493E-324	505.4959724	252.7479861	99.855	0	0	0	0	0	0	0
6:00:31	-352.5275788	2394.045628	5.448057059	5.223002778	11.86946884	1.662188447	0.793647828	50.40156748	1001.509316	29.1	2241.00053	9.88131291682493E-324	505.4959724	252.7479861	99.855	0	0	0	0	0	0	0
6:00:31	-352.5275788	2394.045628	5.448057059	5.223002778	11.86946884	1.662188447	0.793647828	50.40156748	1001.509316	29.1	2241.00053	9.88131291682493E-324	505.4959724	252.7479861	99.855	0	0	0	0	0	0	0
6:00:31	-352.5275788	2394.045628	5.448057059	5.223002778	11.86946884	1.662188447	0.793647828	50.40156748	1001.509316	29.1	2241.00053	9.88131291682493E-324	505.4959724	252.7479861	99.855	0	0	0	0	0	0	0
6:00:31	-352.5275788	2394.045628	5.448057059	5.223002778	11.86946884	1.662188447	0.793647828	50.40156748	1001.509316	29.1	2241.00053	9.88131291682493E-324	505.4959724	252.7479861	99.855	0	0	0	0	0	0	0
6:00:31	-352.5275788	2394.045628	5.448057059	5.223002778	11.86946884	1.662188447	0.793647828	50.40156748	1001.509316	29.1	2241.00053	9.88131291682493E-324	505.4959724	252.7479861	99.855	0	0	0	0	0	0	0
6:00:31	-352.5275788	2394.045628	5.448057059	5.223002778	11.86946884	1.662188447	0.793647828	50.40156748	1001.509316	29.1	2241.00053	9.88131291682493E-324	505.4959724	252.7479861	99.855	0	0	0	0	0	0	0
6:00:31	-352.5275788	2394.045628	5.448057059	5.223002778	11.86946884	1.662188447	0.793647828	50.40156748	1001.509316	29.1	2241.00053	9.88131291682493E-324	505.4959724	252.7479861	99.855	0	0	0	0	0	0	0
6:00:31	-47.76253633	2339.245129	5.050501214	4.570681422	11.57373604	1.538328485	1.115883688	50.44960255	1001.228074	29.1	2244.162512	9.88131291682493E-324	505.4959859	252.7479929	99.855	0	0	0	0	0	0	0
6:00:31	-47.76253633	2339.245129	5.050501214	4.570681422	11.57373604	1.538328485	1.115883688	50.44960255	1001.228074	29.1	2244.162512	9.88131291682493E-324	505.4959859	252.7479929	99.855	0	0	0	0	0	0	0
6:00:31	-47.76253633	2339.245129	5.050501214	4.570681422	11.57373604	1.538328485	1.115883688	50.44960255	1001.228074	29.1	2244.162512	9.88131291682493E-324	505.4959859	252.7479929	99.855	0	0	0	0	0	0	0
6:00:31	-47.76253633	2339.245129	5.050501214	4.570681422	11.57373604	1.538328485	1.115883688	50.44960255	1001.228074	29.1	2244.162512	9.88131291682493E-324	505.4959859	252.7479929	99.855	0	0	0	0	0	0	0
6:00:31	-47.76253633	2339.245129	5.050501214	4.570681422	11.57373604	1.538328485	1.115883688	50.44960255	1001.228074	29.1	2244.162512	9.88131291682493E-324	505.4959859	252.7479929	99.855	0	0	0	0	0	0	0
6:00:31	-47.76253633	2339.245129	5.050501214	4.570681422	11.57373604	1.538328485	1.115883688	50.44960255	1001.228074	29.1	2244.162512	9.88131291682493E-324	505.4959859	252.7479929	99.855	0	0	0	0	0	0	0
6:00:31	-47.76253633	2339.245129	5.050501214	4.570681422	11.57373604	1.538328485	1.115883688	50.44960255	1001.228074	29.1	2244.162512	9.88131291682493E-324	505.4959859	252.7479929	99.855	0	0	0	0	0	0	0
6:00:31	-47.76253633	2339.245129	5.050501214	4.570681422	11.57373604	1.538328485	1.115883688	50.44960255	1001.228074	29.1	2244.162512	9.88131291682493E-324	505.4959859	252.7479929	99.855	0	0	0	0	0	0	0
6:00:31	-155.8938906	2289.58961	4.738960622	4.344780888	11.32541685	1.366904184	1.246508448	50.47419651	1001.084078	29.1	2240.348974	9.88131291682493E-324	505.4959928	252.7479964	99.855	0	0	0	0	0	0	0
6:00:31	-155.8938906	2289.58961	4.738960622	4.344780888	11.32541685	1.366904184	1.246508448	50.47419651	1001.084078	29.1	2240.348974	9.88131291682493E-324	505.4959928	252.7479964	99.855	0	0	0	0	0	0	0
6:00:31	-155.8938906	2289.58961	4.738960622	4.344780888	11.32541685	1.366904184	1.246508448	50.47419651	1001.084078	29.1	2240.348974	9.88131291682493E-324	505.4959928	252.7479964	99.855	0	0	0	0	0	0	0
6:00:31	-155.8938906	2289.58961	4.738960622	4.344780888	11.32541685	1.366904184	1.246508448	50.47419651	1001.084078	29.1	2240.348974	9.88131291682493E-324	505.4959928	252.7479964	99.855	0	0	0	0	0	0	0
6:00:32	-155.8938906	2289.58961	4.738960622	4.344780888	11.32541685	1.366904184	1.246508448	50.47419651	1001.084078	29.1	2240.348974	9.88131291682493E-324	505.4959928	252.7479964	99.855	0	0	0	0	0	0	0
6:00:32	-155.8938906	2289.58961	4.738960622	4.344780888	11.32541685	1.366904184	1.246508448	50.47419651	1001.084078	29.1	2240.348974	9.88131291682493E-324	505.4959928	252.7479964	99.855	0	0	0	0	0	0	0
6:00:32	-155.8938906	2289.58961	4.738960622	4.344780888	11.32541685	1.366904184	1.246508448	50.47419651	1001.084078	29.1	2240.348974	9.88131291682493E-324	505.4959928	252.7479964	99.855	0	0	0	0	0	0	0
6:00:32	-155.8938906	2289.58961	4.738960622	4.344780888	11.32541685	1.366904184	1.246508448	50.47419651	1001.084078	29.1	2240.348974	9.88131291682493E-324	505.4959928	252.7479964	99.855	0	0	0	0	0	0	0
6:00:32	-155.8938906	2289.58961	4.738960622	4.344780888	11.32541685	1.366904184	1.246508448	50.47419651	1001.084078	29.1	2240.348974	9.88131291682493E-324	505.4959928	252.7479964	99.855	0	0	0	0	0	0	0
6:00:32	-75.41117599	2252.490984	4.551131838	4.470975815	11.13278143	1.220790942	1.261588326	50.55878861	998.3297679	29.1	2225.107755	9.88131291682493E-324	505.5294763	252.7645581	99.855	0	0	0	0	0	0	0
6:00:32	-75.41117599	2252.490984	4.551131838	4.470975815	11.13278143	1.220790942	1.261588326	50.55878861	998.3297679	29.1	2225.107755	9.88131291682493E-324	505.5294763	252.7645581	99.855	0	0	0	0	0	0	0
6:00:32	-75.41117599	2252.490984	4.551131838	4.470975815	11.13278143	1.220790942	1.261588326	50.55878861	998.3297679	29.1	2225.107755	9.88131291682493E-324	505.5294763	252.7645581	99.855	0	0	0	0	0	0	0
6:00:32	-75.41117599	2252.490984	4.551131838	4.470975815	11.13278143	1.220790942	1.261588326	50.55878861	998.3297679	29.1	2225.107755	9.88131291682493E-324	505.5294763	252.7645581	99.855	0	0	0	0	0	0	0
6:00:32	-75.41117599	2252.490984	4.551131838	4.470975815	11.13278143	1.220790942	1.261588326	50.55878861	998.3297679	29.1	2225.107755	9.88131291682493E-324	505.5294763	252.7645581	99.855	0	0	0	0	0	0	0
6:00:32	-75.41117599	2252.490984	4.551131838	4.470975815	11.13278143	1.220790942	1.261588326	50.55878861	998.3297679	29.1	2225.107755	9.88131291682493E-324	505.5294763	252.7645581	99.855	0	0	0	0	0	0	0
6:00:32	-75.41117599	2252.490984	4.551131838	4.470975815	11.13278143	1.220790942	1.261588326	50.55878861	998.3297679	29.1	2225.107755	9.88131291682493E-324	505.5294763	252.7645581	99.855	0	0	0	0	0	0	0
6:00:32	-75.41117599	2252.490984	4.551131838	4.470975815	11.13278143	1.220790942	1.261588326	50.55878861	998.3297679	29.1	2225.107755	9.88131291682493E-324	505.5294763	252.7645581	99.855	0	0	0	0	0	0	0
6:00:32	292.9578619	2224.579688	4.043259501	3.770139617	10.98808009	1.101228962	1.216605223	50.62769977	996.9195611	29.1	2207.054538	9.88131291682493E-324	505.5585239	252.7789258	99.855	0	0	0	0	0	0	0
6:00:32	292.9578619	2224.579688	4.043259501	3.770139617	10.98808009	1.101228962	1.216605223	50.62769977	996.9195611	29.1	2207.054538	9.88131291682493E-324	505.5585239	252.7789258	99.855	0	0	0	0	0	0	0
6:00:32	292.9578619	2224.579688	4.043259501	3.770139617	10.98808009	1.101228962	1.216605223	50.62769977	996.9195611	29.1	2207.054538	9.88131291682493E-324	505.5585239	252.7789258	99.855	0	0	0	0	0	0	0
6:00:32	292.9578619	2224.579688	4.043259501	3.770139617	10.98808009	1.101228962	1.216605223	50.62769977	996.9195611	29.1	2207.054538	9.88131291682493E-324	505.5585239	252.7789258	99.855	0	0	0	0	0	0	0
6:00:32	292.9578619	2224.579688	4.043259501	3.770139617	10.98808009	1.101228962	1.216605223	50.62769977	996.9195611	29.1	2207.054538	9.88131291682493E-324	505.5585239	252.7789258	99.855	0	0	0	0	0	0	0
6:00:32	292.9578619	2224.579688	4.043259501	3.770139617	10.98808009	1.101228962	1.216605223	50.62769977	996.9195611	29.1	2207.054538	9.88131291682493E-324	505.5585239	252.7789258	99.855	0	0	0	0	0	0	0
6:00:32	292.9578619	2224.579688	4.043259501	3.770139617	10.98808009	1.101228962	1.216605223	50.62769977	996.9195611	29.1	2207.054538	9.88131291682493E-324	505.5585239	252.7789258	99.855	0	0	0	0	0	0	0
6:00:32	292.9578619	2224.579688	4.043259501	3.770139617	10.98808009	1.101228962	1.216605223	50.62769977	996.9195611	29.1	2207.054538	9.88131291682493E-324	505.5585239	252.7789258	99.855	0	0	0	0	0	0	0
6:00:32	292.9578619	2224.579688	4.043259501	3.770139617	10.98808009	1.101228962	1.216605223	50.62769977	996.9195611	29.1	2207.054538	9.88131291682493E-324	505.5585239	252.7789258	99.855	0	0	0	0	0	0	0
6:00:32	165.3540253	2203.369008	3.941468865	3.519271484	10.87972901	1.005589229	1.146221874	50.66298228	996.1975353	29.1	2192.140132	9.88131291682493E-324	505.5733962	252.786282	99.855	0	0	0	0	0	0	0
6:00:32	165.3540253	2203.369008	3.941468865	3.519271484	10.87972901	1.005589229	1.146221874	50.66298228	996.1975353	29.1	2192.140132	9.88131291682493E-324	505.5733962	252.786282	99.855	0	0	0	0	0	0	0
6:00:32	165.3540253	2203.369008	3.941468865	3.519271484	10.87972901	1.005589229	1.146221874	50.66298228	996.1975353	29.1	2192.140132	9.88131291682493E-324	505.5733962	252.786282	99.855	0	0	0	0	0	0	0
6:00:32	165.3540253	2203.369008	3.941468865	3.519271484	10.87972901	1.005589229	1.146221874	50.66298228	996.1975353	29.1	2192.140132	9.88131291682493E-324	505.5733962	252.786282	99.855	0	0	0	0	0	0	0
6:00:32	165.3540253	2203.369008	3.941468865	3.519271484	10.87972901	1.005589229	1.146221874	50.66298228	996.1975353	29.1	2192.140132	9.88131291682493E-324	505.5733962	252.786282	99.855	0	0	0	0	0	0	0
6:00:32	165.3540253	2203.369008	3.941468865	3.519271484	10.87972901	1.005589229	1.146221874	50.66298228	996.1975353	29.1	2192.140132	9.88131291682493E-324	505.5733962	252.786282	99.855	0	0	0	0	0	0	0
6:00:32	165.3540253	2203.369008	3.941468865	3.519271484	10.87972901	1.005589229	1.146221874	50.66298228	996.1975353	29.1	2192.140132	9.88131291682493E-324	505.5733962	252.786282	99.855	0	0	0	0	0	0	0
6:00:32	165.3540253	2203.369008	3.941468865	3.519271484	10.87972901	1.005589229	1.146221874	50.66298228	996.1975353	29.1	2192.140132	9.88131291682493E-324	505.5733962	252.786282	99.855	0	0	0	0	0	0	0
6:00:32	100.8956529	2186.236732	3.803992059	3.365147	10.79505325	0.925093685	1.069681599	50.68104693	995.8278581	29.1	2177.521419	9.88131291682493E-324	505.5810109	252.7900484	99.855	0	0	0	0	0	0	0
6:00:32	100.8956529	2186.236732	3.803992059	3.365147	10.79505325	0.925093685	1.069681599	50.68104693	995.8278581	29.1	2177.521419	9.88131291682493E-324	505.5810109	252.7900484	99.855	0	0	0	0	0	0	0
6:00:32	100.8956529	2186.236732	3.803992059	3.365147	10.79505325	0.925093685	1.069681599	50.68104693	995.8278581	29.1	2177.521419	9.88131291682493E-324	505.5810109	252.7900484	99.855	0	0	0	0	0	0	0
6:00:33	100.8956529	2186.236732	3.803992059	3.365147	10.79505325	0.925093685	1.069681599	50.68104693	995.8278581	29.1	2177.521419	9.88131291682493E-324	505.5810109	252.7900484	99.855	0	0	0	0	0	0	0
6:00:33	100.8956529	2186.236732	3.803992059	3.365147	10.79505325	0.925093685	1.069681599	50.68104693	995.8278581	29.1	2177.521419	9.88131291682493E-324	505.5810109	252.7900484	99.855	0	0	0	0	0	0	0
6:00:33	100.8956529	2186.236732	3.803992059	3.365147	10.79505325	0.925093685	1.069681599	50.68104693	995.8278581	29.1	2177.521419	9.88131291682493E-324	505.5810109	252.7900484	99.855	0	0	0	0	0	0	0
6:00:33	100.8956529	2186.236732	3.803992059	3.365147	10.79505325	0.925093685	1.069681599	50.68104693	995.8278581	29.1	2177.521419	9.88131291682493E-324	505.5810109	252.7900484	99.855	0	0	0	0	0	0	0
6:00:33	100.8956529	2186.236732	3.803992059	3.365147	10.79505325	0.925093685	1.069681599	50.68104693	995.8278581	29.1	2177.521419	9.88131291682493E-324	505.5810109	252.7900484	99.855	0	0	0	0	0	0	0
6:00:33	-48.36537769	2173.817935	3.773315934	3.190971264	10.72849926	0.865751967	0.996476979	50.64149603	996.8400393	29.1	2165.143887	9.88131291682493E-324	505.5849096	252.7919768	99.855	0	0	0	0	0	0	0
6:00:33	-48.36537769	2173.817935	3.773315934	3.190971264	10.72849926	0.865751967	0.996476979	50.64149603	996.8400393	29.1	2165.143887	9.88131291682493E-324	505.5849096	252.7919768	99.855	0	0	0	0	0	0	0
6:00:33	-48.36537769	2173.817935	3.773315934	3.190971264	10.72849926	0.865751967	0.996476979	50.64149603	996.8400393	29.1	2165.143887	9.88131291682493E-324	505.5849096	252.7919768	99.855	0	0	0	0	0	0	0
6:00:33	-48.36537769	2173.817935	3.773315934	3.190971264	10.72849926	0.865751967	0.996476979	50.64149603	996.8400393	29.1	2165.143887	9.88131291682493E-324	505.5849096	252.7919768	99.855	0	0	0	0	0	0	0
6:00:33	-48.36537769	2173.817935	3.773315934	3.190971264	10.72849926	0.865751967	0.996476979	50.64149603	996.8400393	29.1	2165.143887	9.88131291682493E-324	505.5849096	252.7919768	99.855	0	0	0	0	0	0	0
6:00:33	-48.36537769	2173.817935	3.773315934	3.190971264	10.72849926	0.865751967	0.996476979	50.64149603	996.8400393	29.1	2165.143887	9.88131291682493E-324	505.5849096	252.7919768	99.855	0	0	0	0	0	0	0
6:00:33	-48.36537769	2173.817935	3.773315934	3.190971264	10.72849926	0.865751967	0.996476979	50.64149603	996.8400393	29.1	2165.143887	9.88131291682493E-324	505.5849096	252.7919768	99.855	0	0	0	0	0	0	0
6:00:33	-48.36537769	2173.817935	3.773315934	3.190971264	10.72849926	0.865751967	0.996476979	50.64149603	996.8400393	29.1	2165.143887	9.88131291682493E-324	505.5849096	252.7919768	99.855	0	0	0	0	0	0	0
6:00:33	39.18685462	2163.506095	3.640033758	3.101953287	10.68171962	0.815665007	0.931052213	50.62124597	997.3582761	29.1	2156.878358	9.88131291682493E-324	505.5869057	252.7929641	99.855	0	0	0	0	0	0	0
6:00:33	39.18685462	2163.506095	3.640033758	3.101953287	10.68171962	0.815665007	0.931052213	50.62124597	997.3582761	29.1	2156.878358	9.88131291682493E-324	505.5869057	252.7929641	99.855	0	0	0	0	0	0	0
6:00:33	39.18685462	2163.506095	3.640033758	3.101953287	10.68171962	0.815665007	0.931052213	50.62124597	997.3582761	29.1	2156.878358	9.88131291682493E-324	505.5869057	252.7929641	99.855	0	0	0	0	0	0	0
6:00:33	39.18685462	2163.506095	3.640033758	3.101953287	10.68171962	0.815665007	0.931052213	50.62124597	997.3582761	29.1	2156.878358	9.88131291682493E-324	505.5869057	252.7929641	99.855	0	0	0	0	0	0	0
6:00:33	39.18685462	2163.506095	3.640033758	3.101953287	10.68171962	0.815665007	0.931052213	50.62124597	997.3582761	29.1	2156.878358	9.88131291682493E-324	505.5869057	252.7929641	99.855	0	0	0	0	0	0	0
6:00:33	-90.46265843	2156.048488	3.613793284	3.115000083	10.64818445	0.775380484	0.876314733	50.61087793	997.6236134	29.1	2150.584223	9.88131291682493E-324	505.5879277	252.7934696	99.855	0	0	0	0	0	0	0
6:00:33	-90.46265843	2156.048488	3.613793284	3.115000083	10.64818445	0.775380484	0.876314733	50.61087793	997.6236134	29.1	2150.584223	9.88131291682493E-324	505.5879277	252.7934696	99.855	0	0	0	0	0	0	0
6:00:33	-90.46265843	2156.048488	3.613793284	3.115000083	10.64818445	0.775380484	0.876314733	50.61087793	997.6236134	29.1	2150.584223	9.88131291682493E-324	505.5879277	252.7934696	99.855	0	0	0	0	0	0	0
6:00:33	-90.46265843	2156.048488	3.613793284	3.115000083	10.64818445	0.775380484	0.876314733	50.61087793	997.6236134	29.1	2150.584223	9.88131291682493E-324	505.5879277	252.7934696	99.855	0	0	0	0	0	0	0
6:00:33	-90.46265843	2156.048488	3.613793284	3.115000083	10.64818445	0.775380484	0.876314733	50.61087793	997.6236134	29.1	2150.584223	9.88131291682493E-324	505.5879277	252.7934696	99.855	0	0	0	0	0	0	0
6:00:33	-90.46265843	2156.048488	3.613793284	3.115000083	10.64818445	0.775380484	0.876314733	50.61087793	997.6236134	29.1	2150.584223	9.88131291682493E-324	505.5879277	252.7934696	99.855	0	0	0	0	0	0	0
6:00:33	-90.46265843	2156.048488	3.613793284	3.115000083	10.64818445	0.775380484	0.876314733	50.61087793	997.6236134	29.1	2150.584223	9.88131291682493E-324	505.5879277	252.7934696	99.855	0	0	0	0	0	0	0
6:00:33	-90.46265843	2156.048488	3.613793284	3.115000083	10.64818445	0.775380484	0.876314733	50.61087793	997.6236134	29.1	2150.584223	9.88131291682493E-324	505.5879277	252.7934696	99.855	0	0	0	0	0	0	0
6:00:33	66.32215088	2154.723482	3.216862162	2.863368042	10.66257444	-0.090269192	0.672641143	50.6055695	997.7594661	29.1	2145.98681	9.88131291682493E-324	505.588451	252.7937284	99.855	0	0	0	0	0	0	0
6:00:33	66.32215088	2154.723482	3.216862162	2.863368042	10.66257444	-0.090269192	0.672641143	50.6055695	997.7594661	29.1	2145.98681	9.88131291682493E-324	505.588451	252.7937284	99.855	0	0	0	0	0	0	0
6:00:34	66.32215088	2154.723482	3.216862162	2.863368042	10.66257444	-0.090269192	0.672641143	50.6055695	997.7594661	29.1	2145.98681	9.88131291682493E-324	505.588451	252.7937284	99.855	0	0	0	0	0	0	0
6:00:34	66.32215088	2154.723482	3.216862162	2.863368042	10.66257444	-0.090269192	0.672641143	50.6055695	997.7594661	29.1	2145.98681	9.88131291682493E-324	505.588451	252.7937284	99.855	0	0	0	0	0	0	0
6:00:34	66.32215088	2154.723482	3.216862162	2.863368042	10.66257444	-0.090269192	0.672641143	50.6055695	997.7594661	29.1	2145.98681	9.88131291682493E-324	505.588451	252.7937284	99.855	0	0	0	0	0	0	0
6:00:34	66.32215088	2154.723482	3.216862162	2.863368042	10.66257444	-0.090269192	0.672641143	50.6055695	997.7594661	29.1	2145.98681	9.88131291682493E-324	505.588451	252.7937284	99.855	0	0	0	0	0	0	0
6:00:34	66.32215088	2154.723482	3.216862162	2.863368042	10.66257444	-0.090269192	0.672641143	50.6055695	997.7594661	29.1	2145.98681	9.88131291682493E-324	505.588451	252.7937284	99.855	0	0	0	0	0	0	0
6:00:34	66.32215088	2154.723482	3.216862162	2.863368042	10.66257444	-0.090269192	0.672641143	50.6055695	997.7594661	29.1	2145.98681	9.88131291682493E-324	505.588451	252.7937284	99.855	0	0	0	0	0	0	0
6:00:34	66.32215088	2154.723482	3.216862162	2.863368042	10.66257444	-0.090269192	0.672641143	50.6055695	997.7594661	29.1	2145.98681	9.88131291682493E-324	505.588451	252.7937284	99.855	0	0	0	0	0	0	0
6:00:34	120.7818853	2173.281895	2.557017427	2.207244438	10.81612611	-1.658945827	0.026680265	50.40765159	1000.439335	29.1	2143.995167	9.88131291682493E-324	504.9426069	252.470805	99.854512	0	0	0	0	0	0	0
6:00:34	120.7818853	2173.281895	2.557017427	2.207244438	10.81612611	-1.658945827	0.026680265	50.40765159	1000.439335	29.1	2143.995167	9.88131291682493E-324	504.9426069	252.470805	99.854512	0	0	0	0	0	0	0
6:00:34	120.7818853	2173.281895	2.557017427	2.207244438	10.81612611	-1.658945827	0.026680265	50.40765159	1000.439335	29.1	2143.995167	9.88131291682493E-324	504.9426069	252.470805	99.854512	0	0	0	0	0	0	0
6:00:34	120.7818853	2173.281895	2.557017427	2.207244438	10.81612611	-1.658945827	0.026680265	50.40765159	1000.439335	29.1	2143.995167	9.88131291682493E-324	504.9426069	252.470805	99.854512	0	0	0	0	0	0	0
6:00:34	120.7818853	2173.281895	2.557017427	2.207244438	10.81612611	-1.658945827	0.026680265	50.40765159	1000.439335	29.1	2143.995167	9.88131291682493E-324	504.9426069	252.470805	99.854512	0	0	0	0	0	0	0
6:00:34	120.7818853	2173.281895	2.557017427	2.207244438	10.81612611	-1.658945827	0.026680265	50.40765159	1000.439335	29.1	2143.995167	9.88131291682493E-324	504.9426069	252.470805	99.854512	0	0	0	0	0	0	0
6:00:34	120.7818853	2173.281895	2.557017427	2.207244438	10.81612611	-1.658945827	0.026680265	50.40765159	1000.439335	29.1	2143.995167	9.88131291682493E-324	504.9426069	252.470805	99.854512	0	0	0	0	0	0	0
6:00:34	120.7818853	2173.281895	2.557017427	2.207244438	10.81612611	-1.658945827	0.026680265	50.40765159	1000.439335	29.1	2143.995167	9.88131291682493E-324	504.9426069	252.470805	99.854512	0	0	0	0	0	0	0
6:00:34	220.0840692	2221.846322	1.528336922	1.604621152	11.15714457	-3.472292263	-1.058835704	50.30631761	1001.811427	29.1	2144.091213	9.88131291682493E-324	504.6119347	252.3054681	99.85426214	0	0	0	0	0	0	0
6:00:34	220.0840692	2221.846322	1.528336922	1.604621152	11.15714457	-3.472292263	-1.058835704	50.30631761	1001.811427	29.1	2144.091213	9.88131291682493E-324	504.6119347	252.3054681	99.85426214	0	0	0	0	0	0	0
6:00:34	220.0840692	2221.846322	1.528336922	1.604621152	11.15714457	-3.472292263	-1.058835704	50.30631761	1001.811427	29.1	2144.091213	9.88131291682493E-324	504.6119347	252.3054681	99.85426214	0	0	0	0	0	0	0
6:00:34	220.0840692	2221.846322	1.528336922	1.604621152	11.15714457	-3.472292263	-1.058835704	50.30631761	1001.811427	29.1	2144.091213	9.88131291682493E-324	504.6119347	252.3054681	99.85426214	0	0	0	0	0	0	0
6:00:34	220.0840692	2221.846322	1.528336922	1.604621152	11.15714457	-3.472292263	-1.058835704	50.30631761	1001.811427	29.1	2144.091213	9.88131291682493E-324	504.6119347	252.3054681	99.85426214	0	0	0	0	0	0	0
6:00:34	220.0840692	2221.846322	1.528336922	1.604621152	11.15714457	-3.472292263	-1.058835704	50.30631761	1001.811427	29.1	2144.091213	9.88131291682493E-324	504.6119347	252.3054681	99.85426214	0	0	0	0	0	0	0
6:00:34	220.0840692	2221.846322	1.528336922	1.604621152	11.15714457	-3.472292263	-1.058835704	50.30631761	1001.811427	29.1	2144.091213	9.88131291682493E-324	504.6119347	252.3054681	99.85426214	0	0	0	0	0	0	0
6:00:34	220.0840692	2221.846322	1.528336922	1.604621152	11.15714457	-3.472292263	-1.058835704	50.30631761	1001.811427	29.1	2144.091213	9.88131291682493E-324	504.6119347	252.3054681	99.85426214	0	0	0	0	0	0	0
6:00:34	578.4589235	2298.505933	0.322372504	0.32719003	11.66493802	-5.282861639	-2.447147881	50.25443462	1002.513939	29.1	2146.397269	9.88131291682493E-324	504.4426306	252.2208157	99.85413422	0	0	0	0	0	0	0
6:00:34	578.4589235	2298.505933	0.322372504	0.32719003	11.66493802	-5.282861639	-2.447147881	50.25443462	1002.513939	29.1	2146.397269	9.88131291682493E-324	504.4426306	252.2208157	99.85413422	0	0	0	0	0	0	0
6:00:34	578.4589235	2298.505933	0.322372504	0.32719003	11.66493802	-5.282861639	-2.447147881	50.25443462	1002.513939	29.1	2146.397269	9.88131291682493E-324	504.4426306	252.2208157	99.85413422	0	0	0	0	0	0	0
6:00:34	578.4589235	2298.505933	0.322372504	0.32719003	11.66493802	-5.282861639	-2.447147881	50.25443462	1002.513939	29.1	2146.397269	9.88131291682493E-324	504.4426306	252.2208157	99.85413422	0	0	0	0	0	0	0
6:00:34	578.4589235	2298.505933	0.322372504	0.32719003	11.66493802	-5.282861639	-2.447147881	50.25443462	1002.513939	29.1	2146.397269	9.88131291682493E-324	504.4426306	252.2208157	99.85413422	0	0	0	0	0	0	0
6:00:34	578.4589235	2298.505933	0.322372504	0.32719003	11.66493802	-5.282861639	-2.447147881	50.25443462	1002.513939	29.1	2146.397269	9.88131291682493E-324	504.4426306	252.2208157	99.85413422	0	0	0	0	0	0	0
6:00:34	578.4589235	2298.505933	0.322372504	0.32719003	11.66493802	-5.282861639	-2.447147881	50.25443462	1002.513939	29.1	2146.397269	9.88131291682493E-324	504.4426306	252.2208157	99.85413422	0	0	0	0	0	0	0
6:00:34	578.4589235	2298.505933	0.322372504	0.32719003	11.66493802	-5.282861639	-2.447147881	50.25443462	1002.513939	29.1	2146.397269	9.88131291682493E-324	504.4426306	252.2208157	99.85413422	0	0	0	0	0	0	0
6:00:34	578.4589235	2298.505933	0.322372504	0.32719003	11.66493802	-5.282861639	-2.447147881	50.25443462	1002.513939	29.1	2146.397269	9.88131291682493E-324	504.4426306	252.2208157	99.85413422	0	0	0	0	0	0	0
6:00:35	388.1499448	2398.368422	-0.376937278	-0.253574705	12.29890427	-6.852217159	-3.957795715	50.22787052	1002.873625	29.1	2151.247778	9.88131291682493E-324	504.3559469	252.1774736	99.85406872	0	0	0	0	0	0	0
6:00:35	388.1499448	2398.368422	-0.376937278	-0.253574705	12.29890427	-6.852217159	-3.957795715	50.22787052	1002.873625	29.1	2151.247778	9.88131291682493E-324	504.3559469	252.1774736	99.85406872	0	0	0	0	0	0	0
6:00:35	388.1499448	2398.368422	-0.376937278	-0.253574705	12.29890427	-6.852217159	-3.957795715	50.22787052	1002.873625	29.1	2151.247778	9.88131291682493E-324	504.3559469	252.1774736	99.85406872	0	0	0	0	0	0	0
6:00:35	388.1499448	2398.368422	-0.376937278	-0.253574705	12.29890427	-6.852217159	-3.957795715	50.22787052	1002.873625	29.1	2151.247778	9.88131291682493E-324	504.3559469	252.1774736	99.85406872	0	0	0	0	0	0	0
6:00:35	388.1499448	2398.368422	-0.376937278	-0.253574705	12.29890427	-6.852217159	-3.957795715	50.22787052	1002.873625	29.1	2151.247778	9.88131291682493E-324	504.3559469	252.1774736	99.85406872	0	0	0	0	0	0	0
6:00:35	388.1499448	2398.368422	-0.376937278	-0.253574705	12.29890427	-6.852217159	-3.957795715	50.22787052	1002.873625	29.1	2151.247778	9.88131291682493E-324	504.3559469	252.1774736	99.85406872	0	0	0	0	0	0	0
6:00:35	388.1499448	2398.368422	-0.376937278	-0.253574705	12.29890427	-6.852217159	-3.957795715	50.22787052	1002.873625	29.1	2151.247778	9.88131291682493E-324	504.3559469	252.1774736	99.85406872	0	0	0	0	0	0	0
6:00:35	388.1499448	2398.368422	-0.376937278	-0.253574705	12.29890427	-6.852217159	-3.957795715	50.22787052	1002.873625	29.1	2151.247778	9.88131291682493E-324	504.3559469	252.1774736	99.85406872	0	0	0	0	0	0	0
6:00:35	278.4730837	2515.651632	-0.549383886	-0.580366249	12.99171098	-7.801247185	-5.370335406	50.21426971	1003.057784	29.1	2158.969086	9.88131291682493E-324	504.3115648	252.1552825	99.85403518	0	0	0	0	0	0	0
6:00:35	278.4730837	2515.651632	-0.549383886	-0.580366249	12.99171098	-7.801247185	-5.370335406	50.21426971	1003.057784	29.1	2158.969086	9.88131291682493E-324	504.3115648	252.1552825	99.85403518	0	0	0	0	0	0	0
6:00:35	278.4730837	2515.651632	-0.549383886	-0.580366249	12.99171098	-7.801247185	-5.370335406	50.21426971	1003.057784	29.1	2158.969086	9.88131291682493E-324	504.3115648	252.1552825	99.85403518	0	0	0	0	0	0	0
6:00:35	278.4730837	2515.651632	-0.549383886	-0.580366249	12.99171098	-7.801247185	-5.370335406	50.21426971	1003.057784	29.1	2158.969086	9.88131291682493E-324	504.3115648	252.1552825	99.85403518	0	0	0	0	0	0	0
6:00:35	278.4730837	2515.651632	-0.549383886	-0.580366249	12.99171098	-7.801247185	-5.370335406	50.21426971	1003.057784	29.1	2158.969086	9.88131291682493E-324	504.3115648	252.1552825	99.85403518	0	0	0	0	0	0	0
6:00:35	278.4730837	2515.651632	-0.549383886	-0.580366249	12.99171098	-7.801247185	-5.370335406	50.21426971	1003.057784	29.1	2158.969086	9.88131291682493E-324	504.3115648	252.1552825	99.85403518	0	0	0	0	0	0	0
6:00:35	278.4730837	2515.651632	-0.549383886	-0.580366249	12.99171098	-7.801247185	-5.370335406	50.21426971	1003.057784	29.1	2158.969086	9.88131291682493E-324	504.3115648	252.1552825	99.85403518	0	0	0	0	0	0	0
6:00:35	278.4730837	2515.651632	-0.549383886	-0.580366249	12.99171098	-7.801247185	-5.370335406	50.21426971	1003.057784	29.1	2158.969086	9.88131291682493E-324	504.3115648	252.1552825	99.85403518	0	0	0	0	0	0	0
6:00:35	432.3994669	2630.7213	0.69800345	0.623588481	13.55374802	-6.883454559	-6.177523728	50.20730609	1003.152073	29.1	2169.65222	9.88131291682493E-324	504.2888412	252.1439206	99.85401801	0	0	0	0	0	0	0
6:00:35	432.3994669	2630.7213	0.69800345	0.623588481	13.55374802	-6.883454559	-6.177523728	50.20730609	1003.152073	29.1	2169.65222	9.88131291682493E-324	504.2888412	252.1439206	99.85401801	0	0	0	0	0	0	0
6:00:35	432.3994669	2630.7213	0.69800345	0.623588481	13.55374802	-6.883454559	-6.177523728	50.20730609	1003.152073	29.1	2169.65222	9.88131291682493E-324	504.2888412	252.1439206	99.85401801	0	0	0	0	0	0	0
6:00:35	432.3994669	2630.7213	0.69800345	0.623588481	13.55374802	-6.883454559	-6.177523728	50.20730609	1003.152073	29.1	2169.65222	9.88131291682493E-324	504.2888412	252.1439206	99.85401801	0	0	0	0	0	0	0
6:00:35	432.3994669	2630.7213	0.69800345	0.623588481	13.55374802	-6.883454559	-6.177523728	50.20730609	1003.152073	29.1	2169.65222	9.88131291682493E-324	504.2888412	252.1439206	99.85401801	0	0	0	0	0	0	0
6:00:35	432.3994669	2630.7213	0.69800345	0.623588481	13.55374802	-6.883454559	-6.177523728	50.20730609	1003.152073	29.1	2169.65222	9.88131291682493E-324	504.2888412	252.1439206	99.85401801	0	0	0	0	0	0	0
6:00:35	432.3994669	2630.7213	0.69800345	0.623588481	13.55374802	-6.883454559	-6.177523728	50.20730609	1003.152073	29.1	2169.65222	9.88131291682493E-324	504.2888412	252.1439206	99.85401801	0	0	0	0	0	0	0
6:00:35	432.3994669	2630.7213	0.69800345	0.623588481	13.55374802	-6.883454559	-6.177523728	50.20730609	1003.152073	29.1	2169.65222	9.88131291682493E-324	504.2888412	252.1439206	99.85401801	0	0	0	0	0	0	0
6:00:35	432.3994669	2630.7213	0.69800345	0.623588481	13.55374802	-6.883454559	-6.177523728	50.20730609	1003.152073	29.1	2169.65222	9.88131291682493E-324	504.2888412	252.1439206	99.85401801	0	0	0	0	0	0	0
6:00:35	55.59479104	2693.077185	2.243769767	2.226773302	13.80431099	-5.045664734	-6.056724149	50.20374072	1003.20035	29.1	2182.412465	9.88131291682493E-324	504.2772067	252.1381034	99.85400922	0	0	0	0	0	0	0
6:00:35	55.59479104	2693.077185	2.243769767	2.226773302	13.80431099	-5.045664734	-6.056724149	50.20374072	1003.20035	29.1	2182.412465	9.88131291682493E-324	504.2772067	252.1381034	99.85400922	0	0	0	0	0	0	0
6:00:35	55.59479104	2693.077185	2.243769767	2.226773302	13.80431099	-5.045664734	-6.056724149	50.20374072	1003.20035	29.1	2182.412465	9.88131291682493E-324	504.2772067	252.1381034	99.85400922	0	0	0	0	0	0	0
6:00:35	55.59479104	2693.077185	2.243769767	2.226773302	13.80431099	-5.045664734	-6.056724149	50.20374072	1003.20035	29.1	2182.412465	9.88131291682493E-324	504.2772067	252.1381034	99.85400922	0	0	0	0	0	0	0
6:00:35	55.59479104	2693.077185	2.243769767	2.226773302	13.80431099	-5.045664734	-6.056724149	50.20374072	1003.20035	29.1	2182.412465	9.88131291682493E-324	504.2772067	252.1381034	99.85400922	0	0	0	0	0	0	0
6:00:35	55.59479104	2693.077185	2.243769767	2.226773302	13.80431099	-5.045664734	-6.056724149	50.20374072	1003.20035	29.1	2182.412465	9.88131291682493E-324	504.2772067	252.1381034	99.85400922	0	0	0	0	0	0	0
6:00:35	55.59479104	2693.077185	2.243769767	2.226773302	13.80431099	-5.045664734	-6.056724149	50.20374072	1003.20035	29.1	2182.412465	9.88131291682493E-324	504.2772067	252.1381034	99.85400922	0	0	0	0	0	0	0
6:00:36	55.59479104	2693.077185	2.243769767	2.226773302	13.80431099	-5.045664734	-6.056724149	50.20374072	1003.20035	29.1	2182.412465	9.88131291682493E-324	504.2772067	252.1381034	99.85400922	0	0	0	0	0	0	0
6:00:36	-186.353427	2704.733775	3.66170612	3.571427931	13.76726323	-2.955516344	-5.174722764	50.20191525	1002.767507	29.1	2195.780438	9.88131291682493E-324	504.2712498	252.1351249	99.85400472	0	0	0	0	0	0	0
6:00:36	-186.353427	2704.733775	3.66170612	3.571427931	13.76726323	-2.955516344	-5.174722764	50.20191525	1002.767507	29.1	2195.780438	9.88131291682493E-324	504.2712498	252.1351249	99.85400472	0	0	0	0	0	0	0
6:00:36	-186.353427	2704.733775	3.66170612	3.571427931	13.76726323	-2.955516344	-5.174722764	50.20191525	1002.767507	29.1	2195.780438	9.88131291682493E-324	504.2712498	252.1351249	99.85400472	0	0	0	0	0	0	0
6:00:36	-186.353427	2704.733775	3.66170612	3.571427931	13.76726323	-2.955516344	-5.174722764	50.20191525	1002.767507	29.1	2195.780438	9.88131291682493E-324	504.2712498	252.1351249	99.85400472	0	0	0	0	0	0	0
6:00:36	-186.353427	2704.733775	3.66170612	3.571427931	13.76726323	-2.955516344	-5.174722764	50.20191525	1002.767507	29.1	2195.780438	9.88131291682493E-324	504.2712498	252.1351249	99.85400472	0	0	0	0	0	0	0
6:00:36	-26.73891327	2683.870096	4.476171917	4.173913876	13.58700846	-1.52633046	-4.209742569	50.38122576	1002.484004	29.1	2204.98916	9.88131291682493E-324	505.6909999	252.845	99.85508302	0	0	0	0	0	0	0
6:00:36	-26.73891327	2683.870096	4.476171917	4.173913876	13.58700846	-1.52633046	-4.209742569	50.38122576	1002.484004	29.1	2204.98916	9.88131291682493E-324	505.6909999	252.845	99.85508302	0	0	0	0	0	0	0
6:00:36	-26.73891327	2683.870096	4.476171917	4.173913876	13.58700846	-1.52633046	-4.209742569	50.38122576	1002.484004	29.1	2204.98916	9.88131291682493E-324	505.6909999	252.845	99.85508302	0	0	0	0	0	0	0
6:00:36	-26.73891327	2683.870096	4.476171917	4.173913876	13.58700846	-1.52633046	-4.209742569	50.38122576	1002.484004	29.1	2204.98916	9.88131291682493E-324	505.6909999	252.845	99.85508302	0	0	0	0	0	0	0
6:00:36	-278.8870996	2641.640961	5.424016022	5.205411904	13.28709233	0.059782804	-2.933644195	50.53678759	1002.23805	29.1	2215.524362	9.88131291682493E-324	506.9227119	253.460856	99.85601851	0	0	0	0	0	0	0
6:00:36	-278.8870996	2641.640961	5.424016022	5.205411904	13.28709233	0.059782804	-2.933644195	50.53678759	1002.23805	29.1	2215.524362	9.88131291682493E-324	506.9227119	253.460856	99.85601851	0	0	0	0	0	0	0
6:00:36	-278.8870996	2641.640961	5.424016022	5.205411904	13.28709233	0.059782804	-2.933644195	50.53678759	1002.23805	29.1	2215.524362	9.88131291682493E-324	506.9227119	253.460856	99.85601851	0	0	0	0	0	0	0
6:00:36	-278.8870996	2641.640961	5.424016022	5.205411904	13.28709233	0.059782804	-2.933644195	50.53678759	1002.23805	29.1	2215.524362	9.88131291682493E-324	506.9227119	253.460856	99.85601851	0	0	0	0	0	0	0
6:00:36	-278.8870996	2641.640961	5.424016022	5.205411904	13.28709233	0.059782804	-2.933644195	50.53678759	1002.23805	29.1	2215.524362	9.88131291682493E-324	506.9227119	253.460856	99.85601851	0	0	0	0	0	0	0
6:00:36	-278.8870996	2641.640961	5.424016022	5.205411904	13.28709233	0.059782804	-2.933644195	50.53678759	1002.23805	29.1	2215.524362	9.88131291682493E-324	506.9227119	253.460856	99.85601851	0	0	0	0	0	0	0
6:00:36	-278.8870996	2641.640961	5.424016022	5.205411904	13.28709233	0.059782804	-2.933644195	50.53678759	1002.23805	29.1	2215.524362	9.88131291682493E-324	506.9227119	253.460856	99.85601851	0	0	0	0	0	0	0
6:00:36	-278.8870996	2641.640961	5.424016022	5.205411904	13.28709233	0.059782804	-2.933644195	50.53678759	1002.23805	29.1	2215.524362	9.88131291682493E-324	506.9227119	253.460856	99.85601851	0	0	0	0	0	0	0
6:00:36	-371.855355	2594.57298	6.012784203	5.585434895	12.97611127	1.161944796	-1.846953828	50.61643525	1002.112122	29.1	2223.251233	9.88131291682493E-324	507.5533485	253.7761743	99.85649748	0	0	0	0	0	0	0
6:00:36	-371.855355	2594.57298	6.012784203	5.585434895	12.97611127	1.161944796	-1.846953828	50.61643525	1002.112122	29.1	2223.251233	9.88131291682493E-324	507.5533485	253.7761743	99.85649748	0	0	0	0	0	0	0
6:00:36	-371.855355	2594.57298	6.012784203	5.585434895	12.97611127	1.161944796	-1.846953828	50.61643525	1002.112122	29.1	2223.251233	9.88131291682493E-324	507.5533485	253.7761743	99.85649748	0	0	0	0	0	0	0
6:00:36	-371.855355	2594.57298	6.012784203	5.585434895	12.97611127	1.161944796	-1.846953828	50.61643525	1002.112122	29.1	2223.251233	9.88131291682493E-324	507.5533485	253.7761743	99.85649748	0	0	0	0	0	0	0
6:00:36	-371.855355	2594.57298	6.012784203	5.585434895	12.97611127	1.161944796	-1.846953828	50.61643525	1002.112122	29.1	2223.251233	9.88131291682493E-324	507.5533485	253.7761743	99.85649748	0	0	0	0	0	0	0
6:00:36	-371.855355	2594.57298	6.012784203	5.585434895	12.97611127	1.161944796	-1.846953828	50.61643525	1002.112122	29.1	2223.251233	9.88131291682493E-324	507.5533485	253.7761743	99.85649748	0	0	0	0	0	0	0
6:00:36	-371.855355	2594.57298	6.012784203	5.585434895	12.97611127	1.161944796	-1.846953828	50.61643525	1002.112122	29.1	2223.251233	9.88131291682493E-324	507.5533485	253.7761743	99.85649748	0	0	0	0	0	0	0
6:00:36	-371.855355	2594.57298	6.012784203	5.585434895	12.97611127	1.161944796	-1.846953828	50.61643525	1002.112122	29.1	2223.251233	9.88131291682493E-324	507.5533485	253.7761743	99.85649748	0	0	0	0	0	0	0
6:00:36	-371.855355	2594.57298	6.012784203	5.585434895	12.97611127	1.161944796	-1.846953828	50.61643525	1002.112122	29.1	2223.251233	9.88131291682493E-324	507.5533485	253.7761743	99.85649748	0	0	0	0	0	0	0
6:00:36	-433.7358058	2518.150542	6.046121512	5.519862666	12.53884897	1.663379735	-0.65026436	50.65721485	1002.047646	29.1	2230.664255	9.88131291682493E-324	507.8762344	253.9376172	99.85674271	0	0	0	0	0	0	0
6:00:36	-433.7358058	2518.150542	6.046121512	5.519862666	12.53884897	1.663379735	-0.65026436	50.65721485	1002.047646	29.1	2230.664255	9.88131291682493E-324	507.8762344	253.9376172	99.85674271	0	0	0	0	0	0	0
6:00:36	-433.7358058	2518.150542	6.046121512	5.519862666	12.53884897	1.663379735	-0.65026436	50.65721485	1002.047646	29.1	2230.664255	9.88131291682493E-324	507.8762344	253.9376172	99.85674271	0	0	0	0	0	0	0
6:00:36	-433.7358058	2518.150542	6.046121512	5.519862666	12.53884897	1.663379735	-0.65026436	50.65721485	1002.047646	29.1	2230.664255	9.88131291682493E-324	507.8762344	253.9376172	99.85674271	0	0	0	0	0	0	0
6:00:36	-433.7358058	2518.150542	6.046121512	5.519862666	12.53884897	1.663379735	-0.65026436	50.65721485	1002.047646	29.1	2230.664255	9.88131291682493E-324	507.8762344	253.9376172	99.85674271	0	0	0	0	0	0	0
6:00:37	-433.7358058	2518.150542	6.046121512	5.519862666	12.53884897	1.663379735	-0.65026436	50.65721485	1002.047646	29.1	2230.664255	9.88131291682493E-324	507.8762344	253.9376172	99.85674271	0	0	0	0	0	0	0
6:00:37	-433.7358058	2518.150542	6.046121512	5.519862666	12.53884897	1.663379735	-0.65026436	50.65721485	1002.047646	29.1	2230.664255	9.88131291682493E-324	507.8762344	253.9376172	99.85674271	0	0	0	0	0	0	0
6:00:37	-433.7358058	2518.150542	6.046121512	5.519862666	12.53884897	1.663379735	-0.65026436	50.65721485	1002.047646	29.1	2230.664255	9.88131291682493E-324	507.8762344	253.9376172	99.85674271	0	0	0	0	0	0	0
6:00:37	-471.4938045	2445.758501	5.777846214	5.371073685	12.14444267	1.753778425	0.218928648	50.678094	1001.911179	29.1	2236.350483	9.88131291682493E-324	508.041552	254.020276	99.85686827	0	0	0	0	0	0	0
6:00:37	-471.4938045	2445.758501	5.777846214	5.371073685	12.14444267	1.753778425	0.218928648	50.678094	1001.911179	29.1	2236.350483	9.88131291682493E-324	508.041552	254.020276	99.85686827	0	0	0	0	0	0	0
6:00:37	-471.4938045	2445.758501	5.777846214	5.371073685	12.14444267	1.753778425	0.218928648	50.678094	1001.911179	29.1	2236.350483	9.88131291682493E-324	508.041552	254.020276	99.85686827	0	0	0	0	0	0	0
6:00:37	-471.4938045	2445.758501	5.777846214	5.371073685	12.14444267	1.753778425	0.218928648	50.678094	1001.911179	29.1	2236.350483	9.88131291682493E-324	508.041552	254.020276	99.85686827	0	0	0	0	0	0	0
6:00:37	-471.4938045	2445.758501	5.777846214	5.371073685	12.14444267	1.753778425	0.218928648	50.678094	1001.911179	29.1	2236.350483	9.88131291682493E-324	508.041552	254.020276	99.85686827	0	0	0	0	0	0	0
6:00:37	-471.4938045	2445.758501	5.777846214	5.371073685	12.14444267	1.753778425	0.218928648	50.678094	1001.911179	29.1	2236.350483	9.88131291682493E-324	508.041552	254.020276	99.85686827	0	0	0	0	0	0	0
6:00:37	-471.4938045	2445.758501	5.777846214	5.371073685	12.14444267	1.753778425	0.218928648	50.678094	1001.911179	29.1	2236.350483	9.88131291682493E-324	508.041552	254.020276	99.85686827	0	0	0	0	0	0	0
6:00:37	-471.4938045	2445.758501	5.777846214	5.371073685	12.14444267	1.753778425	0.218928648	50.678094	1001.911179	29.1	2236.350483	9.88131291682493E-324	508.041552	254.020276	99.85686827	0	0	0	0	0	0	0
6:00:37	-242.4817159	2382.832257	5.323321262	4.944981727	11.80904265	1.670662553	0.774755468	50.68878413	1001.841308	29.1	2240.499895	9.88131291682493E-324	508.1261946	254.0625973	99.85693255	0	0	0	0	0	0	0
6:00:37	-242.4817159	2382.832257	5.323321262	4.944981727	11.80904265	1.670662553	0.774755468	50.68878413	1001.841308	29.1	2240.499895	9.88131291682493E-324	508.1261946	254.0625973	99.85693255	0	0	0	0	0	0	0
6:00:37	-242.4817159	2382.832257	5.323321262	4.944981727	11.80904265	1.670662553	0.774755468	50.68878413	1001.841308	29.1	2240.499895	9.88131291682493E-324	508.1261946	254.0625973	99.85693255	0	0	0	0	0	0	0
6:00:37	-242.4817159	2382.832257	5.323321262	4.944981727	11.80904265	1.670662553	0.774755468	50.68878413	1001.841308	29.1	2240.499895	9.88131291682493E-324	508.1261946	254.0625973	99.85693255	0	0	0	0	0	0	0
6:00:37	-242.4817159	2382.832257	5.323321262	4.944981727	11.80904265	1.670662553	0.774755468	50.68878413	1001.841308	29.1	2240.499895	9.88131291682493E-324	508.1261946	254.0625973	99.85693255	0	0	0	0	0	0	0
6:00:37	-242.4817159	2382.832257	5.323321262	4.944981727	11.80904265	1.670662553	0.774755468	50.68878413	1001.841308	29.1	2240.499895	9.88131291682493E-324	508.1261946	254.0625973	99.85693255	0	0	0	0	0	0	0
6:00:37	-242.4817159	2382.832257	5.323321262	4.944981727	11.80904265	1.670662553	0.774755468	50.68878413	1001.841308	29.1	2240.499895	9.88131291682493E-324	508.1261946	254.0625973	99.85693255	0	0	0	0	0	0	0
6:00:37	-242.4817159	2382.832257	5.323321262	4.944981727	11.80904265	1.670662553	0.774755468	50.68878413	1001.841308	29.1	2240.499895	9.88131291682493E-324	508.1261946	254.0625973	99.85693255	0	0	0	0	0	0	0
6:00:37	-507.9365666	2328.313675	5.022676486	4.662702644	11.53519784	1.516763227	1.079474799	50.69425747	1001.805533	29.1	2243.23709	9.88131291682493E-324	508.1695317	254.0842658	99.85696547	0	0	0	0	0	0	0
6:00:37	-507.9365666	2328.313675	5.022676486	4.662702644	11.53519784	1.516763227	1.079474799	50.69425747	1001.805533	29.1	2243.23709	9.88131291682493E-324	508.1695317	254.0842658	99.85696547	0	0	0	0	0	0	0
6:00:37	-507.9365666	2328.313675	5.022676486	4.662702644	11.53519784	1.516763227	1.079474799	50.69425747	1001.805533	29.1	2243.23709	9.88131291682493E-324	508.1695317	254.0842658	99.85696547	0	0	0	0	0	0	0
6:00:37	-507.9365666	2328.313675	5.022676486	4.662702644	11.53519784	1.516763227	1.079474799	50.69425747	1001.805533	29.1	2243.23709	9.88131291682493E-324	508.1695317	254.0842658	99.85696547	0	0	0	0	0	0	0
6:00:37	-507.9365666	2328.313675	5.022676486	4.662702644	11.53519784	1.516763227	1.079474799	50.69425747	1001.805533	29.1	2243.23709	9.88131291682493E-324	508.1695317	254.0842658	99.85696547	0	0	0	0	0	0	0
6:00:37	-507.9365666	2328.313675	5.022676486	4.662702644	11.53519784	1.516763227	1.079474799	50.69425747	1001.805533	29.1	2243.23709	9.88131291682493E-324	508.1695317	254.0842658	99.85696547	0	0	0	0	0	0	0
6:00:37	-507.9365666	2328.313675	5.022676486	4.662702644	11.53519784	1.516763227	1.079474799	50.69425747	1001.805533	29.1	2243.23709	9.88131291682493E-324	508.1695317	254.0842658	99.85696547	0	0	0	0	0	0	0
6:00:37	-507.9365666	2328.313675	5.022676486	4.662702644	11.53519784	1.516763227	1.079474799	50.69425747	1001.805533	29.1	2243.23709	9.88131291682493E-324	508.1695317	254.0842658	99.85696547	0	0	0	0	0	0	0
6:00:37	-507.9365666	2328.313675	5.022676486	4.662702644	11.53519784	1.516763227	1.079474799	50.69425747	1001.805533	29.1	2243.23709	9.88131291682493E-324	508.1695317	254.0842658	99.85696547	0	0	0	0	0	0	0
6:00:37	-305.2559301	2285.475866	4.603194361	4.097143754	11.31187729	1.363118772	1.212323097	50.69705983	1001.787217	29.1	2241.319854	9.88131291682493E-324	508.1917202	254.0953601	99.85698232	0	0	0	0	0	0	0
6:00:37	-305.2559301	2285.475866	4.603194361	4.097143754	11.31187729	1.363118772	1.212323097	50.69705983	1001.787217	29.1	2241.319854	9.88131291682493E-324	508.1917202	254.0953601	99.85698232	0	0	0	0	0	0	0
6:00:37	-305.2559301	2285.475866	4.603194361	4.097143754	11.31187729	1.363118772	1.212323097	50.69705983	1001.787217	29.1	2241.319854	9.88131291682493E-324	508.1917202	254.0953601	99.85698232	0	0	0	0	0	0	0
6:00:37	-305.2559301	2285.475866	4.603194361	4.097143754	11.31187729	1.363118772	1.212323097	50.69705983	1001.787217	29.1	2241.319854	9.88131291682493E-324	508.1917202	254.0953601	99.85698232	0	0	0	0	0	0	0
6:00:38	-305.2559301	2285.475866	4.603194361	4.097143754	11.31187729	1.363118772	1.212323097	50.69705983	1001.787217	29.1	2241.319854	9.88131291682493E-324	508.1917202	254.0953601	99.85698232	0	0	0	0	0	0	0
6:00:38	-305.2559301	2285.475866	4.603194361	4.097143754	11.31187729	1.363118772	1.212323097	50.69705983	1001.787217	29.1	2241.319854	9.88131291682493E-324	508.1917202	254.0953601	99.85698232	0	0	0	0	0	0	0
6:00:38	-305.2559301	2285.475866	4.603194361	4.097143754	11.31187729	1.363118772	1.212323097	50.69705983	1001.787217	29.1	2241.319854	9.88131291682493E-324	508.1917202	254.0953601	99.85698232	0	0	0	0	0	0	0
6:00:38	-305.2559301	2285.475866	4.603194361	4.097143754	11.31187729	1.363118772	1.212323097	50.69705983	1001.787217	29.1	2241.319854	9.88131291682493E-324	508.1917202	254.0953601	99.85698232	0	0	0	0	0	0	0
6:00:38	-305.2559301	2285.475866	4.603194361	4.097143754	11.31187729	1.363118772	1.212323097	50.69705983	1001.787217	29.1	2241.319854	9.88131291682493E-324	508.1917202	254.0953601	99.85698232	0	0	0	0	0	0	0
6:00:38	-305.2559301	2285.475866	4.603194361	4.097143754	11.31187729	1.363118772	1.212323097	50.69705983	1001.787217	29.1	2241.319854	9.88131291682493E-324	508.1917202	254.0953601	99.85698232	0	0	0	0	0	0	0
6:00:38	-305.2559301	2285.475866	4.603194361	4.097143754	11.31187729	1.363118772	1.212323097	50.69705983	1001.787217	29.1	2241.319854	9.88131291682493E-324	508.1917202	254.0953601	99.85698232	0	0	0	0	0	0	0
6:00:38	-305.2559301	2285.475866	4.603194361	4.097143754	11.31187729	1.363118772	1.212323097	50.69705983	1001.787217	29.1	2241.319854	9.88131291682493E-324	508.1917202	254.0953601	99.85698232	0	0	0	0	0	0	0
6:00:38	-305.2559301	2285.475866	4.603194361	4.097143754	11.31187729	1.363118772	1.212323097	50.69705983	1001.787217	29.1	2241.319854	9.88131291682493E-324	508.1917202	254.0953601	99.85698232	0	0	0	0	0	0	0
6:00:38	-305.2559301	2285.475866	4.603194361	4.097143754	11.31187729	1.363118772	1.212323097	50.69705983	1001.787217	29.1	2241.319854	9.88131291682493E-324	508.1917202	254.0953601	99.85698232	0	0	0	0	0	0	0
6:00:38	-305.2559301	2285.475866	4.603194361	4.097143754	11.31187729	1.363118772	1.212323097	50.69705983	1001.787217	29.1	2241.319854	9.88131291682493E-324	508.1917202	254.0953601	99.85698232	0	0	0	0	0	0	0
6:00:38	-305.2559301	2285.475866	4.603194361	4.097143754	11.31187729	1.363118772	1.212323097	50.69705983	1001.787217	29.1	2241.319854	9.88131291682493E-324	508.1917202	254.0953601	99.85698232	0	0	0	0	0	0	0
[truncated: 88 more rows]
